# Supplementary material for: Considering Performance in the Automated and Manual Coding of Sociolinguistic Variables: Lessons From Variable (ING)
Source: Front Artif Intell. 2021 Apr 29;4:648543. doi: 10.3389/frai.2021.648543 (PMC8117961; doi:10.3389/frai.2021.648543)
Supplement: Supplementary file 6 [file Data_Sheet_6.ZIP › CORAAL_VARAligned_as_TextGrids_p2/DCB_se1_ag1_m_02_1.TextGrid]

File type = "ooTextFile"
Object class = "TextGrid"

xmin = 0.0
xmax = 3952.999931972789
tiers? <exists>
size = 4
item []:
	item [1]:
		class = "IntervalTier"
		name = "DCB_int_01 - words"
		xmin = 0.0
		xmax = 3952.999931972789
		intervals: size = 1314
			intervals [1]:
				xmin = 0.0
				xmax = 0.2348
				text = ""
			intervals [2]:
				xmin = 0.2348
				xmax = 0.3848
				text = "where"
			intervals [3]:
				xmin = 0.3848
				xmax = 0.4648
				text = "were"
			intervals [4]:
				xmin = 0.4648
				xmax = 0.5748
				text = "you"
			intervals [5]:
				xmin = 0.5748
				xmax = 0.8348
				text = "born"
			intervals [6]:
				xmin = 0.8348
				xmax = 6.4213
				text = ""
			intervals [7]:
				xmin = 6.4213
				xmax = 6.5713
				text = "what"
			intervals [8]:
				xmin = 6.5713
				xmax = 7.0813
				text = "neighborhood"
			intervals [9]:
				xmin = 7.0813
				xmax = 7.7688
				text = ""
			intervals [10]:
				xmin = 7.7688
				xmax = 7.9088
				text = "do"
			intervals [11]:
				xmin = 7.9088
				xmax = 8.0388
				text = "you"
			intervals [12]:
				xmin = 8.0388
				xmax = 8.5688
				text = "claim"
			intervals [13]:
				xmin = 8.5688
				xmax = 21.8438
				text = ""
			intervals [14]:
				xmin = 21.8438
				xmax = 21.9738
				text = "have"
			intervals [15]:
				xmin = 21.9738
				xmax = 22.0938
				text = "you"
			intervals [16]:
				xmin = 22.0938
				xmax = 22.3238
				text = "lived"
			intervals [17]:
				xmin = 22.3238
				xmax = 22.6238
				text = "anywhere"
			intervals [18]:
				xmin = 22.6238
				xmax = 22.9438
				text = "else"
			intervals [19]:
				xmin = 22.9438
				xmax = 33.5594
				text = ""
			intervals [20]:
				xmin = 33.5594
				xmax = 33.6894
				text = "but"
			intervals [21]:
				xmin = 33.6894
				xmax = 33.9594
				text = "no"
			intervals [22]:
				xmin = 33.9594
				xmax = 34.0994
				text = "but"
			intervals [23]:
				xmin = 34.0994
				xmax = 34.2794
				text = "you've"
			intervals [24]:
				xmin = 34.2794
				xmax = 34.5394
				text = "always"
			intervals [25]:
				xmin = 34.5394
				xmax = 34.6994
				text = "lived"
			intervals [26]:
				xmin = 34.6994
				xmax = 34.8094
				text = "in"
			intervals [27]:
				xmin = 34.8094
				xmax = 34.9094
				text = "the"
			intervals [28]:
				xmin = 34.9094
				xmax = 35.1494
				text = "city"
			intervals [29]:
				xmin = 35.1494
				xmax = 35.6845
				text = ""
			intervals [30]:
				xmin = 35.6845
				xmax = 35.9745
				text = "mm"
			intervals [31]:
				xmin = 35.9745
				xmax = 40.0117
				text = ""
			intervals [32]:
				xmin = 40.0117
				xmax = 40.5317
				text = "um"
			intervals [33]:
				xmin = 40.5317
				xmax = 40.6317
				text = "do"
			intervals [34]:
				xmin = 40.6317
				xmax = 40.7417
				text = "you"
			intervals [35]:
				xmin = 40.7417
				xmax = 40.7717
				text = ""
			intervals [36]:
				xmin = 40.7717
				xmax = 40.8917
				text = "and"
			intervals [37]:
				xmin = 40.8917
				xmax = 40.9517
				text = "you"
			intervals [38]:
				xmin = 40.9517
				xmax = 41.1717
				text = "just"
			intervals [39]:
				xmin = 41.1717
				xmax = 41.6917
				text = "graduated"
			intervals [40]:
				xmin = 41.6917
				xmax = 41.913
				text = ""
			intervals [41]:
				xmin = 41.913
				xmax = 42.033
				text = "from"
			intervals [42]:
				xmin = 42.033
				xmax = 42.263
				text = ""
			intervals [43]:
				xmin = 42.263
				xmax = 42.383
				text = "high"
			intervals [44]:
				xmin = 42.383
				xmax = 42.673
				text = "school"
			intervals [45]:
				xmin = 42.673
				xmax = 42.703
				text = ""
			intervals [46]:
				xmin = 42.703
				xmax = 42.843
				text = "where"
			intervals [47]:
				xmin = 42.843
				xmax = 42.873
				text = "d"
			intervals [48]:
				xmin = 42.873
				xmax = 42.933
				text = "you"
			intervals [49]:
				xmin = 42.933
				xmax = 43.243
				text = "graduate"
			intervals [50]:
				xmin = 43.243
				xmax = 43.423
				text = "from"
			intervals [51]:
				xmin = 43.423
				xmax = 48.5565
				text = ""
			intervals [52]:
				xmin = 48.5565
				xmax = 48.6765
				text = "where"
			intervals [53]:
				xmin = 48.6765
				xmax = 48.7065
				text = "d"
			intervals [54]:
				xmin = 48.7065
				xmax = 48.7665
				text = "you"
			intervals [55]:
				xmin = 48.7665
				xmax = 48.8665
				text = "go"
			intervals [56]:
				xmin = 48.8665
				xmax = 48.9765
				text = "to"
			intervals [57]:
				xmin = 48.9765
				xmax = 49.2565
				text = "middle"
			intervals [58]:
				xmin = 49.2565
				xmax = 49.4765
				text = "school"
			intervals [59]:
				xmin = 49.4765
				xmax = 55.7968
				text = ""
			intervals [60]:
				xmin = 55.7968
				xmax = 56.5168
				text = "um"
			intervals [61]:
				xmin = 56.5168
				xmax = 56.6168
				text = "do"
			intervals [62]:
				xmin = 56.6168
				xmax = 56.6968
				text = "you"
			intervals [63]:
				xmin = 56.6968
				xmax = 57.0568
				text = "currently"
			intervals [64]:
				xmin = 57.0568
				xmax = 57.4968
				text = "work"
			intervals [65]:
				xmin = 57.4968
				xmax = 58.3195
				text = ""
			intervals [66]:
				xmin = 58.3195
				xmax = 58.5095
				text = "what"
			intervals [67]:
				xmin = 58.5095
				xmax = 58.5695
				text = "do"
			intervals [68]:
				xmin = 58.5695
				xmax = 58.6295
				text = "you"
			intervals [69]:
				xmin = 58.6295
				xmax = 58.7595
				text = "do"
			intervals [70]:
				xmin = 58.7595
				xmax = 66.0063
				text = ""
			intervals [71]:
				xmin = 66.0063
				xmax = 66.1163
				text = "what"
			intervals [72]:
				xmin = 66.1163
				xmax = 66.1763
				text = "do"
			intervals [73]:
				xmin = 66.1763
				xmax = 66.2363
				text = "you"
			intervals [74]:
				xmin = 66.2363
				xmax = 66.3363
				text = "do"
			intervals [75]:
				xmin = 66.3363
				xmax = 66.4763
				text = "there"
			intervals [76]:
				xmin = 66.4763
				xmax = 70.4873
				text = ""
			intervals [77]:
				xmin = 70.4873
				xmax = 71.0073
				text = "really"
			intervals [78]:
				xmin = 71.0073
				xmax = 102.2627
				text = ""
			intervals [79]:
				xmin = 102.2627
				xmax = 102.3927
				text = "so"
			intervals [80]:
				xmin = 102.3927
				xmax = 102.5227
				text = "what"
			intervals [81]:
				xmin = 102.5227
				xmax = 102.5927
				text = "do"
			intervals [82]:
				xmin = 102.5927
				xmax = 102.6727
				text = "you"
			intervals [83]:
				xmin = 102.6727
				xmax = 102.8727
				text = "want"
			intervals [84]:
				xmin = 102.8727
				xmax = 102.9727
				text = "to"
			intervals [85]:
				xmin = 102.9727
				xmax = 103.2227
				text = "do"
			intervals [86]:
				xmin = 103.2227
				xmax = 106.1796
				text = ""
			intervals [87]:
				xmin = 106.1796
				xmax = 106.2696
				text = "and"
			intervals [88]:
				xmin = 106.2696
				xmax = 106.4096
				text = "how"
			intervals [89]:
				xmin = 106.4096
				xmax = 106.5896
				text = "did"
			intervals [90]:
				xmin = 106.5896
				xmax = 106.8096
				text = "the"
			intervals [91]:
				xmin = 106.8096
				xmax = 106.8896
				text = ""
			intervals [92]:
				xmin = 106.8896
				xmax = 107.4296
				text = "department"
			intervals [93]:
				xmin = 107.4296
				xmax = 107.5696
				text = "of"
			intervals [94]:
				xmin = 107.5696
				xmax = 107.7496
				text = "energy"
			intervals [95]:
				xmin = 107.7496
				xmax = 107.8896
				text = "that"
			intervals [96]:
				xmin = 107.8896
				xmax = 108.0696
				text = "just"
			intervals [97]:
				xmin = 108.0696
				xmax = 108.4696
				text = "seems"
			intervals [98]:
				xmin = 108.4696
				xmax = 108.7196
				text = "like"
			intervals [99]:
				xmin = 108.7196
				xmax = 108.9096
				text = "it"
			intervals [100]:
				xmin = 108.9096
				xmax = 109.2496
				text = "s"
			intervals [101]:
				xmin = 109.2496
				xmax = 109.5657
				text = ""
			intervals [102]:
				xmin = 109.5657
				xmax = 109.7057
				text = "how"
			intervals [103]:
				xmin = 109.7057
				xmax = 109.9857
				text = "does"
			intervals [104]:
				xmin = 109.9857
				xmax = 110.2057
				text = ""
			intervals [105]:
				xmin = 110.2057
				xmax = 110.3857
				text = "how"
			intervals [106]:
				xmin = 110.3857
				xmax = 110.5157
				text = "are"
			intervals [107]:
				xmin = 110.5157
				xmax = 110.6657
				text = "they"
			intervals [108]:
				xmin = 110.6657
				xmax = 111.2657
				text = "related"
			intervals [109]:
				xmin = 111.2657
				xmax = 130.7212
				text = ""
			intervals [110]:
				xmin = 130.7212
				xmax = 131.1012
				text = "mm-hm"
			intervals [111]:
				xmin = 131.1012
				xmax = 132.2181
				text = ""
			intervals [112]:
				xmin = 132.2181
				xmax = 132.5581
				text = "seventh"
			intervals [113]:
				xmin = 132.5581
				xmax = 132.8681
				text = "street"
			intervals [114]:
				xmin = 132.8681
				xmax = 188.8786
				text = ""
			intervals [115]:
				xmin = 188.8786
				xmax = 189.3986
				text = "so"
			intervals [116]:
				xmin = 189.3986
				xmax = 189.4886
				text = ""
			intervals [117]:
				xmin = 189.4886
				xmax = 189.7086
				text = "what"
			intervals [118]:
				xmin = 189.7086
				xmax = 189.8686
				text = "did"
			intervals [119]:
				xmin = 189.8686
				xmax = 189.9686
				text = "you"
			intervals [120]:
				xmin = 189.9686
				xmax = 190.1986
				text = "take"
			intervals [121]:
				xmin = 190.1986
				xmax = 190.2386
				text = "a"
			intervals [122]:
				xmin = 190.2386
				xmax = 190.5886
				text = "picture"
			intervals [123]:
				xmin = 190.5886
				xmax = 190.6186
				text = ""
			intervals [124]:
				xmin = 190.6186
				xmax = 190.9986
				text = "of"
			intervals [125]:
				xmin = 190.9986
				xmax = 191.0286
				text = ""
			intervals [126]:
				xmin = 191.0286
				xmax = 191.2486
				text = "that"
			intervals [127]:
				xmin = 191.2486
				xmax = 191.3486
				text = ""
			intervals [128]:
				xmin = 191.3486
				xmax = 191.5786
				text = "was"
			intervals [129]:
				xmin = 191.5786
				xmax = 191.8586
				text = "six"
			intervals [130]:
				xmin = 191.8586
				xmax = 192.1086
				text = "hundred"
			intervals [131]:
				xmin = 192.1086
				xmax = 192.2486
				text = "and"
			intervals [132]:
				xmin = 192.2486
				xmax = 192.5686
				text = "fifty"
			intervals [133]:
				xmin = 192.5686
				xmax = 193.1286
				text = "dollars"
			intervals [134]:
				xmin = 193.1286
				xmax = 252.2714
				text = ""
			intervals [135]:
				xmin = 252.2714
				xmax = 252.3814
				text = "oh"
			intervals [136]:
				xmin = 252.3814
				xmax = 252.5114
				text = "so"
			intervals [137]:
				xmin = 252.5114
				xmax = 252.6314
				text = "you"
			intervals [138]:
				xmin = 252.6314
				xmax = 252.9414
				text = "started"
			intervals [139]:
				xmin = 252.9414
				xmax = 253.0414
				text = "at"
			intervals [140]:
				xmin = 253.0414
				xmax = 253.1214
				text = "the"
			intervals [141]:
				xmin = 253.1214
				xmax = 253.3414
				text = "old"
			intervals [142]:
				xmin = 253.3414
				xmax = 253.8714
				text = "school"
			intervals [143]:
				xmin = 253.8714
				xmax = 254.1978
				text = ""
			intervals [144]:
				xmin = 254.1978
				xmax = 254.5578
				text = "and"
			intervals [145]:
				xmin = 254.5578
				xmax = 255.2378
				text = "then"
			intervals [146]:
				xmin = 255.2378
				xmax = 255.5148
				text = ""
			intervals [147]:
				xmin = 255.5148
				xmax = 255.8248
				text = "what"
			intervals [148]:
				xmin = 255.8248
				xmax = 255.9604
				text = ""
			intervals [149]:
				xmin = 255.9604
				xmax = 256.5804
				text = "january"
			intervals [150]:
				xmin = 256.5804
				xmax = 256.7004
				text = "or"
			intervals [151]:
				xmin = 256.7004
				xmax = 257.0404
				text = "so"
			intervals [152]:
				xmin = 257.0404
				xmax = 257.1204
				text = ""
			intervals [153]:
				xmin = 257.1204
				xmax = 257.4504
				text = "somewhere"
			intervals [154]:
				xmin = 257.4504
				xmax = 257.9004
				text = "thereabouts"
			intervals [155]:
				xmin = 257.9004
				xmax = 257.9704
				text = "you"
			intervals [156]:
				xmin = 257.9704
				xmax = 258.2004
				text = "moved"
			intervals [157]:
				xmin = 258.2004
				xmax = 258.3804
				text = "into"
			intervals [158]:
				xmin = 258.3804
				xmax = 258.4604
				text = "the"
			intervals [159]:
				xmin = 258.4604
				xmax = 258.6304
				text = "new"
			intervals [160]:
				xmin = 258.6304
				xmax = 259.0204
				text = "school"
			intervals [161]:
				xmin = 259.0204
				xmax = 260.2631
				text = ""
			intervals [162]:
				xmin = 260.2631
				xmax = 260.8331
				text = "cool"
			intervals [163]:
				xmin = 260.8331
				xmax = 261.1631
				text = "okay"
			intervals [164]:
				xmin = 261.1631
				xmax = 261.6431
				text = "so"
			intervals [165]:
				xmin = 261.6431
				xmax = 262.2122
				text = ""
			intervals [166]:
				xmin = 262.2122
				xmax = 262.4422
				text = "that"
			intervals [167]:
				xmin = 262.4422
				xmax = 262.5022
				text = "s"
			intervals [168]:
				xmin = 262.5022
				xmax = 262.6922
				text = "kind"
			intervals [169]:
				xmin = 262.6922
				xmax = 262.7922
				text = "of"
			intervals [170]:
				xmin = 262.7922
				xmax = 263.1522
				text = "jumping"
			intervals [171]:
				xmin = 263.1522
				xmax = 263.3722
				text = "way"
			intervals [172]:
				xmin = 263.3722
				xmax = 263.6022
				text = "ahead"
			intervals [173]:
				xmin = 263.6022
				xmax = 263.7122
				text = "but"
			intervals [174]:
				xmin = 263.7122
				xmax = 263.8822
				text = "let"
			intervals [175]:
				xmin = 263.8822
				xmax = 263.9422
				text = "s"
			intervals [176]:
				xmin = 263.9422
				xmax = 264.0822
				text = "go"
			intervals [177]:
				xmin = 264.0822
				xmax = 264.2122
				text = "there"
			intervals [178]:
				xmin = 264.2122
				xmax = 264.3822
				text = "for"
			intervals [179]:
				xmin = 264.3822
				xmax = 264.4122
				text = "a"
			intervals [180]:
				xmin = 264.4122
				xmax = 264.7122
				text = "minute"
			intervals [181]:
				xmin = 264.7122
				xmax = 264.8622
				text = "so"
			intervals [182]:
				xmin = 264.8622
				xmax = 265.0522
				text = "tell"
			intervals [183]:
				xmin = 265.0522
				xmax = 265.1722
				text = "me"
			intervals [184]:
				xmin = 265.1722
				xmax = 265.4222
				text = "about"
			intervals [185]:
				xmin = 265.4222
				xmax = 265.5722
				text = "high"
			intervals [186]:
				xmin = 265.5722
				xmax = 265.9522
				text = "school"
			intervals [187]:
				xmin = 265.9522
				xmax = 341.1915
				text = ""
			intervals [188]:
				xmin = 341.1915
				xmax = 341.3315
				text = "what"
			intervals [189]:
				xmin = 341.3315
				xmax = 341.4015
				text = "s"
			intervals [190]:
				xmin = 341.4015
				xmax = 341.5215
				text = "the"
			intervals [191]:
				xmin = 341.5215
				xmax = 341.8215
				text = "biggest"
			intervals [192]:
				xmin = 341.8215
				xmax = 342.1115
				text = "change"
			intervals [193]:
				xmin = 342.1115
				xmax = 342.2515
				text = "you"
			intervals [194]:
				xmin = 342.2515
				xmax = 342.5615
				text = "saw"
			intervals [195]:
				xmin = 342.5615
				xmax = 342.8215
				text = "in"
			intervals [196]:
				xmin = 342.8215
				xmax = 342.8515
				text = ""
			intervals [197]:
				xmin = 342.8515
				xmax = 343.0015
				text = "in"
			intervals [198]:
				xmin = 343.0015
				xmax = 343.1715
				text = "your"
			intervals [199]:
				xmin = 343.1715
				xmax = 343.4215
				text = "four"
			intervals [200]:
				xmin = 343.4215
				xmax = 344.0515
				text = "years"
			intervals [201]:
				xmin = 344.0515
				xmax = 377.3249
				text = ""
			intervals [202]:
				xmin = 377.3249
				xmax = 377.6449
				text = "mm-hm"
			intervals [203]:
				xmin = 377.6449
				xmax = 411.2397
				text = ""
			intervals [204]:
				xmin = 411.2397
				xmax = 411.3297
				text = "so"
			intervals [205]:
				xmin = 411.3297
				xmax = 411.3897
				text = "it"
			intervals [206]:
				xmin = 411.3897
				xmax = 411.4397
				text = "s"
			intervals [207]:
				xmin = 411.4397
				xmax = 411.5697
				text = "like"
			intervals [208]:
				xmin = 411.5697
				xmax = 411.6297
				text = "you"
			intervals [209]:
				xmin = 411.6297
				xmax = 412.0697
				text = "developing"
			intervals [210]:
				xmin = 412.0697
				xmax = 412.6397
				text = "skills"
			intervals [211]:
				xmin = 412.6397
				xmax = 413.0037
				text = ""
			intervals [212]:
				xmin = 413.0037
				xmax = 413.3637
				text = "mm"
			intervals [213]:
				xmin = 413.3637
				xmax = 467.8411
				text = ""
			intervals [214]:
				xmin = 467.8411
				xmax = 468.0011
				text = "mm"
			intervals [215]:
				xmin = 468.0011
				xmax = 468.2834
				text = ""
			intervals [216]:
				xmin = 468.2834
				xmax = 468.4434
				text = "did"
			intervals [217]:
				xmin = 468.4434
				xmax = 468.5134
				text = "you"
			intervals [218]:
				xmin = 468.5134
				xmax = 468.6834
				text = "see"
			intervals [219]:
				xmin = 468.6834
				xmax = 468.7534
				text = "a"
			intervals [220]:
				xmin = 468.7534
				xmax = 469.0034
				text = "lot"
			intervals [221]:
				xmin = 469.0034
				xmax = 469.2534
				text = "of"
			intervals [222]:
				xmin = 469.2534
				xmax = 469.2934
				text = ""
			intervals [223]:
				xmin = 469.2934
				xmax = 469.4034
				text = "i"
			intervals [224]:
				xmin = 469.4034
				xmax = 469.4934
				text = "know"
			intervals [225]:
				xmin = 469.4934
				xmax = 469.5834
				text = "you"
			intervals [226]:
				xmin = 469.5834
				xmax = 469.8134
				text = "talked"
			intervals [227]:
				xmin = 469.8134
				xmax = 470.0234
				text = "about"
			intervals [228]:
				xmin = 470.0234
				xmax = 470.1634
				text = "there"
			intervals [229]:
				xmin = 470.1634
				xmax = 470.2834
				text = "was"
			intervals [230]:
				xmin = 470.2834
				xmax = 470.4634
				text = "some"
			intervals [231]:
				xmin = 470.4634
				xmax = 471.0834
				text = "violence"
			intervals [232]:
				xmin = 471.0834
				xmax = 471.2834
				text = "what"
			intervals [233]:
				xmin = 471.2834
				xmax = 471.3434
				text = "do"
			intervals [234]:
				xmin = 471.3434
				xmax = 471.4834
				text = "you"
			intervals [235]:
				xmin = 471.4834
				xmax = 471.7134
				text = "think"
			intervals [236]:
				xmin = 471.7134
				xmax = 471.8934
				text = "was"
			intervals [237]:
				xmin = 471.8934
				xmax = 472.2334
				text = "the"
			intervals [238]:
				xmin = 472.2334
				xmax = 472.2834
				text = ""
			intervals [239]:
				xmin = 472.2834
				xmax = 472.5334
				text = "like"
			intervals [240]:
				xmin = 472.5334
				xmax = 472.6234
				text = "the"
			intervals [241]:
				xmin = 472.6234
				xmax = 472.8534
				text = "most"
			intervals [242]:
				xmin = 472.8534
				xmax = 473.2534
				text = "violent"
			intervals [243]:
				xmin = 473.2534
				xmax = 473.4334
				text = "thing"
			intervals [244]:
				xmin = 473.4334
				xmax = 473.6034
				text = "you"
			intervals [245]:
				xmin = 473.6034
				xmax = 473.9534
				text = "saw"
			intervals [246]:
				xmin = 473.9534
				xmax = 474.1415
				text = ""
			intervals [247]:
				xmin = 474.1415
				xmax = 474.4215
				text = "while"
			intervals [248]:
				xmin = 474.4215
				xmax = 474.6515
				text = "you"
			intervals [249]:
				xmin = 474.6515
				xmax = 475.0515
				text = "were"
			intervals [250]:
				xmin = 475.0515
				xmax = 475.1115
				text = ""
			intervals [251]:
				xmin = 475.1115
				xmax = 475.3315
				text = "in"
			intervals [252]:
				xmin = 475.3315
				xmax = 475.7615
				text = "school"
			intervals [253]:
				xmin = 475.7615
				xmax = 477.9138
				text = ""
			intervals [254]:
				xmin = 477.9138
				xmax = 478.1838
				text = "like"
			intervals [255]:
				xmin = 478.1838
				xmax = 478.2738
				text = ""
			intervals [256]:
				xmin = 478.2738
				xmax = 478.4838
				text = "at"
			intervals [257]:
				xmin = 478.4838
				xmax = 478.8938
				text = "school"
			intervals [258]:
				xmin = 478.8938
				xmax = 479.8757
				text = ""
			intervals [259]:
				xmin = 479.8757
				xmax = 479.9557
				text = "we"
			intervals [260]:
				xmin = 479.9557
				xmax = 479.9857
				text = "<unk>"
			intervals [261]:
				xmin = 479.9857
				xmax = 480.1857
				text = "talk"
			intervals [262]:
				xmin = 480.1857
				xmax = 480.3557
				text = "about"
			intervals [263]:
				xmin = 480.3557
				xmax = 480.4357
				text = "the"
			intervals [264]:
				xmin = 480.4357
				xmax = 480.8757
				text = "neighborhood"
			intervals [265]:
				xmin = 480.8757
				xmax = 481.0057
				text = "in"
			intervals [266]:
				xmin = 481.0057
				xmax = 481.0457
				text = "a"
			intervals [267]:
				xmin = 481.0457
				xmax = 481.3557
				text = "minute"
			intervals [268]:
				xmin = 481.3557
				xmax = 488.5102
				text = ""
			intervals [269]:
				xmin = 488.5102
				xmax = 488.6102
				text = "but"
			intervals [270]:
				xmin = 488.6102
				xmax = 488.6702
				text = "it"
			intervals [271]:
				xmin = 488.6702
				xmax = 488.7602
				text = "was"
			intervals [272]:
				xmin = 488.7602
				xmax = 488.9502
				text = "just"
			intervals [273]:
				xmin = 488.9502
				xmax = 489.2202
				text = "fists"
			intervals [274]:
				xmin = 489.2202
				xmax = 489.3402
				text = "there"
			intervals [275]:
				xmin = 489.3402
				xmax = 489.4402
				text = "was"
			intervals [276]:
				xmin = 489.4402
				xmax = 489.6002
				text = "no"
			intervals [277]:
				xmin = 489.6002
				xmax = 489.9602
				text = "guns"
			intervals [278]:
				xmin = 489.9602
				xmax = 490.0202
				text = "or"
			intervals [279]:
				xmin = 490.0202
				xmax = 490.3902
				text = "knives"
			intervals [280]:
				xmin = 490.3902
				xmax = 490.4402
				text = "or"
			intervals [281]:
				xmin = 490.4402
				xmax = 490.8302
				text = "nothing"
			intervals [282]:
				xmin = 490.8302
				xmax = 541.7312
				text = ""
			intervals [283]:
				xmin = 541.7312
				xmax = 541.9712
				text = "mm-hm"
			intervals [284]:
				xmin = 541.9712
				xmax = 624.1182
				text = ""
			intervals [285]:
				xmin = 624.1182
				xmax = 624.2682
				text = "did"
			intervals [286]:
				xmin = 624.2682
				xmax = 624.3782
				text = "you"
			intervals [287]:
				xmin = 624.3782
				xmax = 624.5782
				text = "see"
			intervals [288]:
				xmin = 624.5782
				xmax = 624.7082
				text = "a"
			intervals [289]:
				xmin = 624.7082
				xmax = 624.9382
				text = "lot"
			intervals [290]:
				xmin = 624.9382
				xmax = 625.0282
				text = "of"
			intervals [291]:
				xmin = 625.0282
				xmax = 625.9782
				text = "neighborhood"
			intervals [292]:
				xmin = 625.9782
				xmax = 626.3144
				text = ""
			intervals [293]:
				xmin = 626.3144
				xmax = 626.8044
				text = "beefs"
			intervals [294]:
				xmin = 626.8044
				xmax = 627.1344
				text = "going"
			intervals [295]:
				xmin = 627.1344
				xmax = 627.5244
				text = "on"
			intervals [296]:
				xmin = 627.5244
				xmax = 627.5544
				text = ""
			intervals [297]:
				xmin = 627.5544
				xmax = 627.8544
				text = "like"
			intervals [298]:
				xmin = 627.8544
				xmax = 627.8844
				text = ""
			intervals [299]:
				xmin = 627.8844
				xmax = 628.0844
				text = "not"
			intervals [300]:
				xmin = 628.0844
				xmax = 628.2544
				text = "even"
			intervals [301]:
				xmin = 628.2544
				xmax = 628.4644
				text = "just"
			intervals [302]:
				xmin = 628.4644
				xmax = 628.5444
				text = "at"
			intervals [303]:
				xmin = 628.5444
				xmax = 628.8744
				text = "school"
			intervals [304]:
				xmin = 628.8744
				xmax = 629.0844
				text = "just"
			intervals [305]:
				xmin = 629.0844
				xmax = 629.2144
				text = "in"
			intervals [306]:
				xmin = 629.2144
				xmax = 629.6544
				text = "general"
			intervals [307]:
				xmin = 629.6544
				xmax = 629.8524
				text = ""
			intervals [308]:
				xmin = 629.8524
				xmax = 629.9924
				text = "d"
			intervals [309]:
				xmin = 629.9924
				xmax = 630.0624
				text = ""
			intervals [310]:
				xmin = 630.0624
				xmax = 630.2424
				text = "is"
			intervals [311]:
				xmin = 630.2424
				xmax = 630.3824
				text = "that"
			intervals [312]:
				xmin = 630.3824
				xmax = 630.6124
				text = "something"
			intervals [313]:
				xmin = 630.6124
				xmax = 630.7224
				text = "that"
			intervals [314]:
				xmin = 630.7224
				xmax = 630.8424
				text = "you"
			intervals [315]:
				xmin = 630.8424
				xmax = 631.0224
				text = "see"
			intervals [316]:
				xmin = 631.0224
				xmax = 631.5024
				text = "often"
			intervals [317]:
				xmin = 631.5024
				xmax = 733.669
				text = ""
			intervals [318]:
				xmin = 733.669
				xmax = 733.839
				text = "mm"
			intervals [319]:
				xmin = 733.839
				xmax = 733.909
				text = ""
			intervals [320]:
				xmin = 733.909
				xmax = 734.039
				text = "cause"
			intervals [321]:
				xmin = 734.039
				xmax = 734.189
				text = "that"
			intervals [322]:
				xmin = 734.189
				xmax = 734.419
				text = "wasn't"
			intervals [323]:
				xmin = 734.419
				xmax = 734.719
				text = "something"
			intervals [324]:
				xmin = 734.719
				xmax = 735.099
				text = "everybody"
			intervals [325]:
				xmin = 735.099
				xmax = 735.359
				text = "did"
			intervals [326]:
				xmin = 735.359
				xmax = 735.489
				text = "so"
			intervals [327]:
				xmin = 735.489
				xmax = 735.609
				text = "you"
			intervals [328]:
				xmin = 735.609
				xmax = 735.739
				text = "had"
			intervals [329]:
				xmin = 735.739
				xmax = 735.819
				text = "to"
			intervals [330]:
				xmin = 735.819
				xmax = 736.059
				text = "find"
			intervals [331]:
				xmin = 736.059
				xmax = 736.159
				text = "a"
			intervals [332]:
				xmin = 736.159
				xmax = 736.539
				text = "spec-"
			intervals [333]:
				xmin = 736.539
				xmax = 736.659
				text = "a"
			intervals [334]:
				xmin = 736.659
				xmax = 736.779
				text = ""
			intervals [335]:
				xmin = 736.779
				xmax = 736.939
				text = "a"
			intervals [336]:
				xmin = 736.939
				xmax = 737.1957
				text = ""
			intervals [337]:
				xmin = 737.1957
				xmax = 737.5757
				text = "close"
			intervals [338]:
				xmin = 737.5757
				xmax = 737.7557
				text = "group"
			intervals [339]:
				xmin = 737.7557
				xmax = 737.8157
				text = "of"
			intervals [340]:
				xmin = 737.8157
				xmax = 738.1857
				text = "friends"
			intervals [341]:
				xmin = 738.1857
				xmax = 738.3557
				text = "and"
			intervals [342]:
				xmin = 738.3557
				xmax = 738.4557
				text = "it"
			intervals [343]:
				xmin = 738.4557
				xmax = 738.7657
				text = "wasn't"
			intervals [344]:
				xmin = 738.7657
				xmax = 738.8257
				text = "a"
			intervals [345]:
				xmin = 738.8257
				xmax = 739.1557
				text = "very"
			intervals [346]:
				xmin = 739.1557
				xmax = 739.2757
				text = "big"
			intervals [347]:
				xmin = 739.2757
				xmax = 739.3957
				text = "group"
			intervals [348]:
				xmin = 739.3957
				xmax = 756.9015
				text = ""
			intervals [349]:
				xmin = 756.9015
				xmax = 757.1815
				text = "mm-hm"
			intervals [350]:
				xmin = 757.1815
				xmax = 780.7857
				text = ""
			intervals [351]:
				xmin = 780.7857
				xmax = 781.0157
				text = "which"
			intervals [352]:
				xmin = 781.0157
				xmax = 781.3157
				text = "neighborhood"
			intervals [353]:
				xmin = 781.3157
				xmax = 781.4157
				text = "was"
			intervals [354]:
				xmin = 781.4157
				xmax = 781.5957
				text = "that"
			intervals [355]:
				xmin = 781.5957
				xmax = 796.4263
				text = ""
			intervals [356]:
				xmin = 796.4263
				xmax = 796.5163
				text = "the"
			intervals [357]:
				xmin = 796.5163
				xmax = 796.9363
				text = "parkland"
			intervals [358]:
				xmin = 796.9363
				xmax = 797.0663
				text = "right"
			intervals [359]:
				xmin = 797.0663
				xmax = 797.2663
				text = "here"
			intervals [360]:
				xmin = 797.2663
				xmax = 797.6063
				text = "right"
			intervals [361]:
				xmin = 797.6063
				xmax = 797.6363
				text = ""
			intervals [362]:
				xmin = 797.6363
				xmax = 798.0263
				text = "yeah"
			intervals [363]:
				xmin = 798.0263
				xmax = 798.0563
				text = ""
			intervals [364]:
				xmin = 798.0563
				xmax = 798.4263
				text = "okay"
			intervals [365]:
				xmin = 798.4263
				xmax = 799.0115
				text = ""
			intervals [366]:
				xmin = 799.0115
				xmax = 799.4315
				text = "so"
			intervals [367]:
				xmin = 799.4315
				xmax = 799.749
				text = ""
			intervals [368]:
				xmin = 799.749
				xmax = 799.889
				text = "let"
			intervals [369]:
				xmin = 799.889
				xmax = 799.949
				text = "s"
			intervals [370]:
				xmin = 799.949
				xmax = 800.169
				text = "back"
			intervals [371]:
				xmin = 800.169
				xmax = 800.269
				text = "up"
			intervals [372]:
				xmin = 800.269
				xmax = 800.329
				text = "a"
			intervals [373]:
				xmin = 800.329
				xmax = 800.509
				text = "little"
			intervals [374]:
				xmin = 800.509
				xmax = 800.659
				text = "bit"
			intervals [375]:
				xmin = 800.659
				xmax = 800.779
				text = "cause"
			intervals [376]:
				xmin = 800.779
				xmax = 800.839
				text = "i"
			intervals [377]:
				xmin = 800.839
				xmax = 801.149
				text = "just"
			intervals [378]:
				xmin = 801.149
				xmax = 801.209
				text = "i"
			intervals [379]:
				xmin = 801.209
				xmax = 801.359
				text = "was"
			intervals [380]:
				xmin = 801.359
				xmax = 801.599
				text = "really"
			intervals [381]:
				xmin = 801.599
				xmax = 801.929
				text = "interested"
			intervals [382]:
				xmin = 801.929
				xmax = 802.029
				text = "when"
			intervals [383]:
				xmin = 802.029
				xmax = 802.089
				text = "you"
			intervals [384]:
				xmin = 802.089
				xmax = 802.329
				text = "talked"
			intervals [385]:
				xmin = 802.329
				xmax = 802.569
				text = "about"
			intervals [386]:
				xmin = 802.569
				xmax = 802.719
				text = "the"
			intervals [387]:
				xmin = 802.719
				xmax = 802.749
				text = ""
			intervals [388]:
				xmin = 802.749
				xmax = 803.119
				text = "um"
			intervals [389]:
				xmin = 803.119
				xmax = 803.179
				text = ""
			intervals [390]:
				xmin = 803.179
				xmax = 803.939
				text = "photography"
			intervals [391]:
				xmin = 803.939
				xmax = 804.239
				text = "and"
			intervals [392]:
				xmin = 804.239
				xmax = 804.269
				text = ""
			intervals [393]:
				xmin = 804.269
				xmax = 804.649
				text = "and"
			intervals [394]:
				xmin = 804.649
				xmax = 805.309
				text = "rdx"
			intervals [395]:
				xmin = 805.309
				xmax = 805.6204
				text = ""
			intervals [396]:
				xmin = 805.6204
				xmax = 806.2704
				text = "um"
			intervals [397]:
				xmin = 806.2704
				xmax = 806.4004
				text = ""
			intervals [398]:
				xmin = 806.4004
				xmax = 806.7804
				text = "<unk>"
			intervals [399]:
				xmin = 806.7804
				xmax = 807.5815
				text = ""
			intervals [400]:
				xmin = 807.5815
				xmax = 807.7315
				text = "were"
			intervals [401]:
				xmin = 807.7315
				xmax = 807.8515
				text = "your"
			intervals [402]:
				xmin = 807.8515
				xmax = 808.3015
				text = "parents"
			intervals [403]:
				xmin = 808.3015
				xmax = 808.4115
				text = "where"
			intervals [404]:
				xmin = 808.4115
				xmax = 808.5015
				text = "were"
			intervals [405]:
				xmin = 808.5015
				xmax = 808.6115
				text = "your"
			intervals [406]:
				xmin = 808.6115
				xmax = 808.9515
				text = "parents"
			intervals [407]:
				xmin = 808.9515
				xmax = 809.2215
				text = "born"
			intervals [408]:
				xmin = 809.2215
				xmax = 815.0417
				text = ""
			intervals [409]:
				xmin = 815.0417
				xmax = 815.4817
				text = "mm-hm"
			intervals [410]:
				xmin = 815.4817
				xmax = 820.918
				text = ""
			intervals [411]:
				xmin = 820.918
				xmax = 821.048
				text = "hm"
			intervals [412]:
				xmin = 821.048
				xmax = 821.347
				text = ""
			intervals [413]:
				xmin = 821.347
				xmax = 821.477
				text = "kay"
			intervals [414]:
				xmin = 821.477
				xmax = 822.6665
				text = ""
			intervals [415]:
				xmin = 822.6665
				xmax = 823.1565
				text = "and"
			intervals [416]:
				xmin = 823.1565
				xmax = 823.2565
				text = "what"
			intervals [417]:
				xmin = 823.2565
				xmax = 823.3165
				text = "do"
			intervals [418]:
				xmin = 823.3165
				xmax = 823.4265
				text = "your"
			intervals [419]:
				xmin = 823.4265
				xmax = 823.8565
				text = "parents"
			intervals [420]:
				xmin = 823.8565
				xmax = 824.1065
				text = "do"
			intervals [421]:
				xmin = 824.1065
				xmax = 829.0235
				text = ""
			intervals [422]:
				xmin = 829.0235
				xmax = 829.1835
				text = "mm"
			intervals [423]:
				xmin = 829.1835
				xmax = 830.8063
				text = ""
			intervals [424]:
				xmin = 830.8063
				xmax = 830.9363
				text = "sorry"
			intervals [425]:
				xmin = 830.9363
				xmax = 830.9963
				text = "to"
			intervals [426]:
				xmin = 830.9963
				xmax = 831.1163
				text = "hear"
			intervals [427]:
				xmin = 831.1163
				xmax = 831.1463
				text = ""
			intervals [428]:
				xmin = 831.1463
				xmax = 831.2663
				text = "that"
			intervals [429]:
				xmin = 831.2663
				xmax = 842.5204
				text = ""
			intervals [430]:
				xmin = 842.5204
				xmax = 842.7104
				text = "okay"
			intervals [431]:
				xmin = 842.7104
				xmax = 842.8404
				text = ""
			intervals [432]:
				xmin = 842.8404
				xmax = 842.9804
				text = "what"
			intervals [433]:
				xmin = 842.9804
				xmax = 843.0904
				text = "did"
			intervals [434]:
				xmin = 843.0904
				xmax = 843.2304
				text = "they"
			intervals [435]:
				xmin = 843.2304
				xmax = 843.3404
				text = "do"
			intervals [436]:
				xmin = 843.3404
				xmax = 854.0401
				text = ""
			intervals [437]:
				xmin = 854.0401
				xmax = 854.3101
				text = "mm-hm"
			intervals [438]:
				xmin = 854.3101
				xmax = 895.3033
				text = ""
			intervals [439]:
				xmin = 895.3033
				xmax = 895.5933
				text = "hm"
			intervals [440]:
				xmin = 895.5933
				xmax = 900.3821
				text = ""
			intervals [441]:
				xmin = 900.3821
				xmax = 900.4921
				text = "are"
			intervals [442]:
				xmin = 900.4921
				xmax = 900.5921
				text = "you"
			intervals [443]:
				xmin = 900.5921
				xmax = 900.6821
				text = "an"
			intervals [444]:
				xmin = 900.6821
				xmax = 900.8721
				text = "only"
			intervals [445]:
				xmin = 900.8721
				xmax = 901.2621
				text = "child"
			intervals [446]:
				xmin = 901.2621
				xmax = 910.7826
				text = ""
			intervals [447]:
				xmin = 910.7826
				xmax = 910.9426
				text = "three"
			intervals [448]:
				xmin = 910.9426
				xmax = 911.0826
				text = "so"
			intervals [449]:
				xmin = 911.0826
				xmax = 911.3926
				text = "but"
			intervals [450]:
				xmin = 911.3926
				xmax = 911.5226
				text = "you're"
			intervals [451]:
				xmin = 911.5226
				xmax = 911.6226
				text = "the"
			intervals [452]:
				xmin = 911.6226
				xmax = 912.0726
				text = "baby"
			intervals [453]:
				xmin = 912.0726
				xmax = 912.2355
				text = ""
			intervals [454]:
				xmin = 912.2355
				xmax = 912.3655
				text = "does"
			intervals [455]:
				xmin = 912.3655
				xmax = 912.5355
				text = "your"
			intervals [456]:
				xmin = 912.5355
				xmax = 912.6755
				text = "does"
			intervals [457]:
				xmin = 912.6755
				xmax = 912.7655
				text = "your"
			intervals [458]:
				xmin = 912.7655
				xmax = 913.0055
				text = "mom"
			intervals [459]:
				xmin = 913.0055
				xmax = 913.1555
				text = "have"
			intervals [460]:
				xmin = 913.1555
				xmax = 913.3355
				text = "any"
			intervals [461]:
				xmin = 913.3355
				xmax = 913.4955
				text = "other"
			intervals [462]:
				xmin = 913.4955
				xmax = 913.9055
				text = "kids"
			intervals [463]:
				xmin = 913.9055
				xmax = 913.9855
				text = "or"
			intervals [464]:
				xmin = 913.9855
				xmax = 914.1055
				text = "were"
			intervals [465]:
				xmin = 914.1055
				xmax = 914.3855
				text = "you"
			intervals [466]:
				xmin = 914.3855
				xmax = 914.6155
				text = "her"
			intervals [467]:
				xmin = 914.6155
				xmax = 914.8655
				text = "only"
			intervals [468]:
				xmin = 914.8655
				xmax = 915.1455
				text = "child"
			intervals [469]:
				xmin = 915.1455
				xmax = 919.3899
				text = ""
			intervals [470]:
				xmin = 919.3899
				xmax = 919.8099
				text = "okay"
			intervals [471]:
				xmin = 919.8099
				xmax = 920.2405
				text = ""
			intervals [472]:
				xmin = 920.2405
				xmax = 920.4805
				text = "so"
			intervals [473]:
				xmin = 920.4805
				xmax = 920.6305
				text = "you"
			intervals [474]:
				xmin = 920.6305
				xmax = 920.9705
				text = "have"
			intervals [475]:
				xmin = 920.9705
				xmax = 921.4705
				text = "four"
			intervals [476]:
				xmin = 921.4705
				xmax = 921.7205
				text = "older"
			intervals [477]:
				xmin = 921.7205
				xmax = 922.1505
				text = "siblings"
			intervals [478]:
				xmin = 922.1505
				xmax = 922.3105
				text = "and"
			intervals [479]:
				xmin = 922.3105
				xmax = 922.3505
				text = "y-"
			intervals [480]:
				xmin = 922.3505
				xmax = 922.4005
				text = ""
			intervals [481]:
				xmin = 922.4005
				xmax = 922.5605
				text = "but"
			intervals [482]:
				xmin = 922.5605
				xmax = 922.7505
				text = "you're"
			intervals [483]:
				xmin = 922.7505
				xmax = 922.8105
				text = "the"
			intervals [484]:
				xmin = 922.8105
				xmax = 923.0505
				text = "baby"
			intervals [485]:
				xmin = 923.0505
				xmax = 923.1705
				text = "on"
			intervals [486]:
				xmin = 923.1705
				xmax = 923.3505
				text = "both"
			intervals [487]:
				xmin = 923.3505
				xmax = 923.7005
				text = "sides"
			intervals [488]:
				xmin = 923.7005
				xmax = 923.8505
				text = "so"
			intervals [489]:
				xmin = 923.8505
				xmax = 923.8805
				text = ""
			intervals [490]:
				xmin = 923.8805
				xmax = 924.0005
				text = "were"
			intervals [491]:
				xmin = 924.0005
				xmax = 924.1205
				text = "you"
			intervals [492]:
				xmin = 924.1205
				xmax = 924.7805
				text = "spoiled"
			intervals [493]:
				xmin = 924.7805
				xmax = 941.8205
				text = ""
			intervals [494]:
				xmin = 941.8205
				xmax = 941.9405
				text = "when"
			intervals [495]:
				xmin = 941.9405
				xmax = 942.0205
				text = "you"
			intervals [496]:
				xmin = 942.0205
				xmax = 942.2305
				text = "say"
			intervals [497]:
				xmin = 942.2305
				xmax = 942.4105
				text = "that"
			intervals [498]:
				xmin = 942.4105
				xmax = 942.5305
				text = "what"
			intervals [499]:
				xmin = 942.5305
				xmax = 942.5905
				text = "do"
			intervals [500]:
				xmin = 942.5905
				xmax = 942.7205
				text = "you"
			intervals [501]:
				xmin = 942.7205
				xmax = 943.0605
				text = "mean"
			intervals [502]:
				xmin = 943.0605
				xmax = 943.1805
				text = "you"
			intervals [503]:
				xmin = 943.1805
				xmax = 943.2205
				text = ""
			intervals [504]:
				xmin = 943.2205
				xmax = 943.3605
				text = "were"
			intervals [505]:
				xmin = 943.3605
				xmax = 943.8905
				text = "outside"
			intervals [506]:
				xmin = 943.8905
				xmax = 944.0005
				text = "you"
			intervals [507]:
				xmin = 944.0005
				xmax = 944.2105
				text = "saw"
			intervals [508]:
				xmin = 944.2105
				xmax = 944.4005
				text = "what"
			intervals [509]:
				xmin = 944.4005
				xmax = 944.5805
				text = "was"
			intervals [510]:
				xmin = 944.5805
				xmax = 945.2405
				text = "realistic"
			intervals [511]:
				xmin = 945.2405
				xmax = 945.3905
				text = "like"
			intervals [512]:
				xmin = 945.3905
				xmax = 945.5505
				text = "what"
			intervals [513]:
				xmin = 945.5505
				xmax = 945.6905
				text = "did"
			intervals [514]:
				xmin = 945.6905
				xmax = 945.8805
				text = "you"
			intervals [515]:
				xmin = 945.8805
				xmax = 946.3305
				text = "see"
			intervals [516]:
				xmin = 946.3305
				xmax = 946.7247
				text = ""
			intervals [517]:
				xmin = 946.7247
				xmax = 946.9247
				text = "and"
			intervals [518]:
				xmin = 946.9247
				xmax = 947.1747
				text = "how"
			intervals [519]:
				xmin = 947.1747
				xmax = 947.2047
				text = ""
			intervals [520]:
				xmin = 947.2047
				xmax = 947.5747
				text = "early"
			intervals [521]:
				xmin = 947.5747
				xmax = 947.7247
				text = "did"
			intervals [522]:
				xmin = 947.7247
				xmax = 947.8547
				text = "you"
			intervals [523]:
				xmin = 947.8547
				xmax = 948.5147
				text = "realize"
			intervals [524]:
				xmin = 948.5147
				xmax = 948.6947
				text = "like"
			intervals [525]:
				xmin = 948.6947
				xmax = 948.9396
				text = ""
			intervals [526]:
				xmin = 948.9396
				xmax = 949.1096
				text = "what"
			intervals [527]:
				xmin = 949.1096
				xmax = 949.2496
				text = "was"
			intervals [528]:
				xmin = 949.2496
				xmax = 949.4596
				text = "going"
			intervals [529]:
				xmin = 949.4596
				xmax = 949.5596
				text = "on"
			intervals [530]:
				xmin = 949.5596
				xmax = 949.9896
				text = "around"
			intervals [531]:
				xmin = 949.9896
				xmax = 950.1796
				text = "you"
			intervals [532]:
				xmin = 950.1796
				xmax = 996.2468
				text = ""
			intervals [533]:
				xmin = 996.2468
				xmax = 996.3568
				text = "mm"
			intervals [534]:
				xmin = 996.3568
				xmax = 1047.7827
				text = ""
			intervals [535]:
				xmin = 1047.7827
				xmax = 1048.2227
				text = "mm-hm"
			intervals [536]:
				xmin = 1048.2227
				xmax = 1069.5551
				text = ""
			intervals [537]:
				xmin = 1069.5551
				xmax = 1069.6751
				text = "did"
			intervals [538]:
				xmin = 1069.6751
				xmax = 1069.7751
				text = "you"
			intervals [539]:
				xmin = 1069.7751
				xmax = 1070.3051
				text = "guys"
			intervals [540]:
				xmin = 1070.3051
				xmax = 1070.5751
				text = "did"
			intervals [541]:
				xmin = 1070.5751
				xmax = 1070.7851
				text = "all"
			intervals [542]:
				xmin = 1070.7851
				xmax = 1070.8651
				text = "of"
			intervals [543]:
				xmin = 1070.8651
				xmax = 1071.0451
				text = "your"
			intervals [544]:
				xmin = 1071.0451
				xmax = 1071.5151
				text = "family"
			intervals [545]:
				xmin = 1071.5151
				xmax = 1071.6351
				text = "were"
			intervals [546]:
				xmin = 1071.6351
				xmax = 1071.7551
				text = "you"
			intervals [547]:
				xmin = 1071.7551
				xmax = 1072.0651
				text = "guys"
			intervals [548]:
				xmin = 1072.0651
				xmax = 1072.5451
				text = "close"
			intervals [549]:
				xmin = 1072.5451
				xmax = 1072.7251
				text = "like"
			intervals [550]:
				xmin = 1072.7251
				xmax = 1072.8451
				text = "did"
			intervals [551]:
				xmin = 1072.8451
				xmax = 1072.9751
				text = "you"
			intervals [552]:
				xmin = 1072.9751
				xmax = 1073.1851
				text = "all"
			intervals [553]:
				xmin = 1073.1851
				xmax = 1073.4351
				text = "live"
			intervals [554]:
				xmin = 1073.4351
				xmax = 1073.5451
				text = "in"
			intervals [555]:
				xmin = 1073.5451
				xmax = 1073.6451
				text = "the"
			intervals [556]:
				xmin = 1073.6451
				xmax = 1074.1851
				text = "same"
			intervals [557]:
				xmin = 1074.1851
				xmax = 1074.2451
				text = ""
			intervals [558]:
				xmin = 1074.2451
				xmax = 1074.5051
				text = "like"
			intervals [559]:
				xmin = 1074.5051
				xmax = 1074.9451
				text = "within"
			intervals [560]:
				xmin = 1074.9451
				xmax = 1075.3219
				text = ""
			intervals [561]:
				xmin = 1075.3219
				xmax = 1075.3919
				text = "the"
			intervals [562]:
				xmin = 1075.3919
				xmax = 1075.6319
				text = "same"
			intervals [563]:
				xmin = 1075.6319
				xmax = 1075.6819
				text = ""
			intervals [564]:
				xmin = 1075.6819
				xmax = 1076.0519
				text = "area"
			intervals [565]:
				xmin = 1076.0519
				xmax = 1076.0819
				text = "or"
			intervals [566]:
				xmin = 1076.0819
				xmax = 1076.2019
				text = "the"
			intervals [567]:
				xmin = 1076.2019
				xmax = 1076.4219
				text = "same"
			intervals [568]:
				xmin = 1076.4219
				xmax = 1076.8519
				text = "vicinity"
			intervals [569]:
				xmin = 1076.8519
				xmax = 1076.9419
				text = "of"
			intervals [570]:
				xmin = 1076.9419
				xmax = 1077.1119
				text = "each"
			intervals [571]:
				xmin = 1077.1119
				xmax = 1077.2419
				text = "other"
			intervals [572]:
				xmin = 1077.2419
				xmax = 1077.3819
				text = "or"
			intervals [573]:
				xmin = 1077.3819
				xmax = 1077.4719
				text = "were"
			intervals [574]:
				xmin = 1077.4719
				xmax = 1077.5519
				text = "you"
			intervals [575]:
				xmin = 1077.5519
				xmax = 1077.7019
				text = "kind"
			intervals [576]:
				xmin = 1077.7019
				xmax = 1077.7719
				text = "of"
			intervals [577]:
				xmin = 1077.7719
				xmax = 1078.0719
				text = "spread"
			intervals [578]:
				xmin = 1078.0719
				xmax = 1078.2319
				text = "out"
			intervals [579]:
				xmin = 1078.2319
				xmax = 1078.4619
				text = "throughout"
			intervals [580]:
				xmin = 1078.4619
				xmax = 1078.5419
				text = "the"
			intervals [581]:
				xmin = 1078.5419
				xmax = 1078.9419
				text = "city"
			intervals [582]:
				xmin = 1078.9419
				xmax = 1130.6682
				text = ""
			intervals [583]:
				xmin = 1130.6682
				xmax = 1131.0982
				text = "mm-hm"
			intervals [584]:
				xmin = 1131.0982
				xmax = 1199.0585
				text = ""
			intervals [585]:
				xmin = 1199.0585
				xmax = 1199.2385
				text = "right"
			intervals [586]:
				xmin = 1199.2385
				xmax = 1199.3485
				text = "but"
			intervals [587]:
				xmin = 1199.3485
				xmax = 1199.4585
				text = "it"
			intervals [588]:
				xmin = 1199.4585
				xmax = 1199.5885
				text = "was"
			intervals [589]:
				xmin = 1199.5885
				xmax = 1199.7585
				text = "kind"
			intervals [590]:
				xmin = 1199.7585
				xmax = 1199.8285
				text = "of"
			intervals [591]:
				xmin = 1199.8285
				xmax = 1200.0585
				text = "every"
			intervals [592]:
				xmin = 1200.0585
				xmax = 1200.3085
				text = "day"
			intervals [593]:
				xmin = 1200.3085
				xmax = 1200.5185
				text = "y'all"
			intervals [594]:
				xmin = 1200.5185
				xmax = 1200.7585
				text = "saw"
			intervals [595]:
				xmin = 1200.7585
				xmax = 1200.9685
				text = "each"
			intervals [596]:
				xmin = 1200.9685
				xmax = 1201.1985
				text = "other"
			intervals [597]:
				xmin = 1201.1985
				xmax = 1201.3685
				text = ""
			intervals [598]:
				xmin = 1201.3685
				xmax = 1201.6185
				text = "touch"
			intervals [599]:
				xmin = 1201.6185
				xmax = 1201.9085
				text = "base"
			intervals [600]:
				xmin = 1201.9085
				xmax = 1201.9985
				text = "it"
			intervals [601]:
				xmin = 1201.9985
				xmax = 1202.1185
				text = "was"
			intervals [602]:
				xmin = 1202.1185
				xmax = 1202.4485
				text = "never"
			intervals [603]:
				xmin = 1202.4485
				xmax = 1202.7585
				text = "like"
			intervals [604]:
				xmin = 1202.7585
				xmax = 1202.8785
				text = ""
			intervals [605]:
				xmin = 1202.8785
				xmax = 1203.0185
				text = "you"
			intervals [606]:
				xmin = 1203.0185
				xmax = 1203.3685
				text = "didn't"
			intervals [607]:
				xmin = 1203.3685
				xmax = 1203.4985
				text = "see"
			intervals [608]:
				xmin = 1203.4985
				xmax = 1203.6585
				text = "them"
			intervals [609]:
				xmin = 1203.6585
				xmax = 1204.0185
				text = "for"
			intervals [610]:
				xmin = 1204.0185
				xmax = 1204.0885
				text = ""
			intervals [611]:
				xmin = 1204.0885
				xmax = 1204.4685
				text = "weeks"
			intervals [612]:
				xmin = 1204.4685
				xmax = 1204.5985
				text = "and"
			intervals [613]:
				xmin = 1204.5985
				xmax = 1204.9085
				text = "weeks"
			intervals [614]:
				xmin = 1204.9085
				xmax = 1205.4241
				text = ""
			intervals [615]:
				xmin = 1205.4241
				xmax = 1205.5741
				text = "it"
			intervals [616]:
				xmin = 1205.5741
				xmax = 1205.6741
				text = "was"
			intervals [617]:
				xmin = 1205.6741
				xmax = 1206.0341
				text = "like"
			intervals [618]:
				xmin = 1206.0341
				xmax = 1206.5106
				text = ""
			intervals [619]:
				xmin = 1206.5106
				xmax = 1206.6506
				text = "the"
			intervals [620]:
				xmin = 1206.6506
				xmax = 1206.9006
				text = "next"
			intervals [621]:
				xmin = 1206.9006
				xmax = 1207.1406
				text = "day"
			intervals [622]:
				xmin = 1207.1406
				xmax = 1217.0112
				text = ""
			intervals [623]:
				xmin = 1217.0112
				xmax = 1217.3512
				text = "mm-hm"
			intervals [624]:
				xmin = 1217.3512
				xmax = 1311.9425
				text = ""
			intervals [625]:
				xmin = 1311.9425
				xmax = 1312.2025
				text = "you"
			intervals [626]:
				xmin = 1312.2025
				xmax = 1312.3625
				text = "went"
			intervals [627]:
				xmin = 1312.3625
				xmax = 1312.5025
				text = "over"
			intervals [628]:
				xmin = 1312.5025
				xmax = 1312.6225
				text = "there"
			intervals [629]:
				xmin = 1312.6225
				xmax = 1312.8425
				text = "like"
			intervals [630]:
				xmin = 1312.8425
				xmax = 1313.0725
				text = "every"
			intervals [631]:
				xmin = 1313.0725
				xmax = 1313.5925
				text = "weekend"
			intervals [632]:
				xmin = 1313.5925
				xmax = 1313.9425
				text = "almost"
			intervals [633]:
				xmin = 1313.9425
				xmax = 1322.1939
				text = ""
			intervals [634]:
				xmin = 1322.1939
				xmax = 1322.3639
				text = "so"
			intervals [635]:
				xmin = 1322.3639
				xmax = 1322.5639
				text = "that"
			intervals [636]:
				xmin = 1322.5639
				xmax = 1322.6839
				text = "was"
			intervals [637]:
				xmin = 1322.6839
				xmax = 1322.8839
				text = "like"
			intervals [638]:
				xmin = 1322.8839
				xmax = 1323.0039
				text = "your"
			intervals [639]:
				xmin = 1323.0039
				xmax = 1323.2339
				text = "other"
			intervals [640]:
				xmin = 1323.2339
				xmax = 1323.7539
				text = "cousins"
			intervals [641]:
				xmin = 1323.7539
				xmax = 1324.0139
				text = "sort"
			intervals [642]:
				xmin = 1324.0139
				xmax = 1324.0739
				text = "of"
			intervals [643]:
				xmin = 1324.0739
				xmax = 1324.2339
				text = "even"
			intervals [644]:
				xmin = 1324.2339
				xmax = 1324.3239
				text = "though"
			intervals [645]:
				xmin = 1324.3239
				xmax = 1324.4639
				text = "they"
			intervals [646]:
				xmin = 1324.4639
				xmax = 1324.6339
				text = "weren't"
			intervals [647]:
				xmin = 1324.6339
				xmax = 1324.8539
				text = "really"
			intervals [648]:
				xmin = 1324.8539
				xmax = 1324.9839
				text = "your"
			intervals [649]:
				xmin = 1324.9839
				xmax = 1325.4139
				text = "cousins"
			intervals [650]:
				xmin = 1325.4139
				xmax = 1325.6939
				text = "cousins"
			intervals [651]:
				xmin = 1325.6939
				xmax = 1325.9439
				text = "they"
			intervals [652]:
				xmin = 1325.9439
				xmax = 1326.0539
				text = "like"
			intervals [653]:
				xmin = 1326.0539
				xmax = 1332.891
				text = ""
			intervals [654]:
				xmin = 1332.891
				xmax = 1333.091
				text = "now"
			intervals [655]:
				xmin = 1333.091
				xmax = 1333.341
				text = "for"
			intervals [656]:
				xmin = 1333.341
				xmax = 1333.641
				text = "your"
			intervals [657]:
				xmin = 1333.641
				xmax = 1334.0467
				text = ""
			intervals [658]:
				xmin = 1334.0467
				xmax = 1334.5467
				text = "siblings"
			intervals [659]:
				xmin = 1334.5467
				xmax = 1334.7667
				text = "like"
			intervals [660]:
				xmin = 1334.7667
				xmax = 1334.9967
				text = "your"
			intervals [661]:
				xmin = 1334.9967
				xmax = 1335.0267
				text = ""
			intervals [662]:
				xmin = 1335.0267
				xmax = 1335.3067
				text = "older"
			intervals [663]:
				xmin = 1335.3067
				xmax = 1335.6267
				text = "sister"
			intervals [664]:
				xmin = 1335.6267
				xmax = 1335.7767
				text = "from"
			intervals [665]:
				xmin = 1335.7767
				xmax = 1335.8967
				text = "your"
			intervals [666]:
				xmin = 1335.8967
				xmax = 1336.1767
				text = "mom"
			intervals [667]:
				xmin = 1336.1767
				xmax = 1336.2967
				text = "and"
			intervals [668]:
				xmin = 1336.2967
				xmax = 1336.4467
				text = "then"
			intervals [669]:
				xmin = 1336.4467
				xmax = 1336.6267
				text = "your"
			intervals [670]:
				xmin = 1336.6267
				xmax = 1336.7367
				text = ""
			intervals [671]:
				xmin = 1336.7367
				xmax = 1337.0967
				text = "dad"
			intervals [672]:
				xmin = 1337.0967
				xmax = 1337.3067
				text = "s"
			intervals [673]:
				xmin = 1337.3067
				xmax = 1337.4428
				text = ""
			intervals [674]:
				xmin = 1337.4428
				xmax = 1337.7428
				text = "your"
			intervals [675]:
				xmin = 1337.7428
				xmax = 1337.7728
				text = ""
			intervals [676]:
				xmin = 1337.7728
				xmax = 1337.9928
				text = "um"
			intervals [677]:
				xmin = 1337.9928
				xmax = 1338.2828
				text = "older"
			intervals [678]:
				xmin = 1338.2828
				xmax = 1338.8128
				text = "brothers"
			intervals [679]:
				xmin = 1338.8128
				xmax = 1338.9528
				text = ""
			intervals [680]:
				xmin = 1338.9528
				xmax = 1339.1328
				text = "did"
			intervals [681]:
				xmin = 1339.1328
				xmax = 1339.3428
				text = "you"
			intervals [682]:
				xmin = 1339.3428
				xmax = 1339.5828
				text = "live"
			intervals [683]:
				xmin = 1339.5828
				xmax = 1339.7528
				text = "with"
			intervals [684]:
				xmin = 1339.7528
				xmax = 1339.9428
				text = "them"
			intervals [685]:
				xmin = 1339.9428
				xmax = 1340.0428
				text = "at"
			intervals [686]:
				xmin = 1340.0428
				xmax = 1340.3628
				text = "all"
			intervals [687]:
				xmin = 1340.3628
				xmax = 1340.5828
				text = "or"
			intervals [688]:
				xmin = 1340.5828
				xmax = 1350.2821
				text = ""
			intervals [689]:
				xmin = 1350.2821
				xmax = 1350.3821
				text = "cause"
			intervals [690]:
				xmin = 1350.3821
				xmax = 1350.4521
				text = "you"
			intervals [691]:
				xmin = 1350.4521
				xmax = 1350.7221
				text = "was"
			intervals [692]:
				xmin = 1350.7221
				xmax = 1350.9421
				text = "always"
			intervals [693]:
				xmin = 1350.9421
				xmax = 1351.0621
				text = "doin-"
			intervals [694]:
				xmin = 1351.0621
				xmax = 1351.4321
				text = "dow"
			intervals [695]:
				xmin = 1351.4321
				xmax = 1351.4921
				text = ""
			intervals [696]:
				xmin = 1351.4921
				xmax = 1351.8721
				text = "waldorf"
			intervals [697]:
				xmin = 1351.8721
				xmax = 1357.3453
				text = ""
			intervals [698]:
				xmin = 1357.3453
				xmax = 1357.6453
				text = "mm"
			intervals [699]:
				xmin = 1357.6453
				xmax = 1389.9649
				text = ""
			intervals [700]:
				xmin = 1389.9649
				xmax = 1390.1549
				text = "mm"
			intervals [701]:
				xmin = 1390.1549
				xmax = 1424.3512
				text = ""
			intervals [702]:
				xmin = 1424.3512
				xmax = 1424.5112
				text = "mm"
			intervals [703]:
				xmin = 1424.5112
				xmax = 1451.2842
				text = ""
			intervals [704]:
				xmin = 1451.2842
				xmax = 1451.3842
				text = "what"
			intervals [705]:
				xmin = 1451.3842
				xmax = 1451.4442
				text = "do"
			intervals [706]:
				xmin = 1451.4442
				xmax = 1451.5442
				text = "you"
			intervals [707]:
				xmin = 1451.5442
				xmax = 1451.8042
				text = "think"
			intervals [708]:
				xmin = 1451.8042
				xmax = 1451.9342
				text = "what"
			intervals [709]:
				xmin = 1451.9342
				xmax = 1452.2342
				text = "lesson"
			intervals [710]:
				xmin = 1452.2342
				xmax = 1452.3542
				text = "did"
			intervals [711]:
				xmin = 1452.3542
				xmax = 1452.4842
				text = "you"
			intervals [712]:
				xmin = 1452.4842
				xmax = 1452.9542
				text = "take"
			intervals [713]:
				xmin = 1452.9542
				xmax = 1453.4292
				text = ""
			intervals [714]:
				xmin = 1453.4292
				xmax = 1453.6192
				text = "from"
			intervals [715]:
				xmin = 1453.6192
				xmax = 1454.0692
				text = "interacting"
			intervals [716]:
				xmin = 1454.0692
				xmax = 1454.2092
				text = "with"
			intervals [717]:
				xmin = 1454.2092
				xmax = 1454.3192
				text = "your"
			intervals [718]:
				xmin = 1454.3192
				xmax = 1454.9992
				text = "brothers"
			intervals [719]:
				xmin = 1454.9992
				xmax = 1455.0292
				text = ""
			intervals [720]:
				xmin = 1455.0292
				xmax = 1455.1692
				text = "or"
			intervals [721]:
				xmin = 1455.1692
				xmax = 1455.3592
				text = "not"
			intervals [722]:
				xmin = 1455.3592
				xmax = 1455.6192
				text = "having"
			intervals [723]:
				xmin = 1455.6192
				xmax = 1455.7492
				text = "them"
			intervals [724]:
				xmin = 1455.7492
				xmax = 1455.8292
				text = "in"
			intervals [725]:
				xmin = 1455.8292
				xmax = 1455.9792
				text = "your"
			intervals [726]:
				xmin = 1455.9792
				xmax = 1456.2292
				text = "life"
			intervals [727]:
				xmin = 1456.2292
				xmax = 1456.5492
				text = "all"
			intervals [728]:
				xmin = 1456.5492
				xmax = 1456.5792
				text = ""
			intervals [729]:
				xmin = 1456.5792
				xmax = 1456.8392
				text = "like"
			intervals [730]:
				xmin = 1456.8392
				xmax = 1456.9592
				text = "you"
			intervals [731]:
				xmin = 1456.9592
				xmax = 1457.2092
				text = "wanted"
			intervals [732]:
				xmin = 1457.2092
				xmax = 1457.3292
				text = "them"
			intervals [733]:
				xmin = 1457.3292
				xmax = 1457.4992
				text = "to"
			intervals [734]:
				xmin = 1457.4992
				xmax = 1457.6392
				text = "what"
			intervals [735]:
				xmin = 1457.6392
				xmax = 1457.9292
				text = "lesson"
			intervals [736]:
				xmin = 1457.9292
				xmax = 1458.0492
				text = "did"
			intervals [737]:
				xmin = 1458.0492
				xmax = 1458.1592
				text = "you"
			intervals [738]:
				xmin = 1458.1592
				xmax = 1458.4292
				text = "take"
			intervals [739]:
				xmin = 1458.4292
				xmax = 1458.7344
				text = ""
			intervals [740]:
				xmin = 1458.7344
				xmax = 1458.9344
				text = "from"
			intervals [741]:
				xmin = 1458.9344
				xmax = 1459.0944
				text = "that"
			intervals [742]:
				xmin = 1459.0944
				xmax = 1494.4161
				text = ""
			intervals [743]:
				xmin = 1494.4161
				xmax = 1494.8061
				text = "okay"
			intervals [744]:
				xmin = 1494.8061
				xmax = 1495.1494
				text = ""
			intervals [745]:
				xmin = 1495.1494
				xmax = 1495.7094
				text = "um"
			intervals [746]:
				xmin = 1495.7094
				xmax = 1495.8294
				text = "how"
			intervals [747]:
				xmin = 1495.8294
				xmax = 1495.9294
				text = "did"
			intervals [748]:
				xmin = 1495.9294
				xmax = 1496.0294
				text = "you"
			intervals [749]:
				xmin = 1496.0294
				xmax = 1496.2794
				text = "start"
			intervals [750]:
				xmin = 1496.2794
				xmax = 1496.4594
				text = "coming"
			intervals [751]:
				xmin = 1496.4594
				xmax = 1496.5294
				text = "to"
			intervals [752]:
				xmin = 1496.5294
				xmax = 1496.5994
				text = "the"
			intervals [753]:
				xmin = 1496.5994
				xmax = 1496.8094
				text = "boys"
			intervals [754]:
				xmin = 1496.8094
				xmax = 1496.8994
				text = "and"
			intervals [755]:
				xmin = 1496.8994
				xmax = 1497.1194
				text = "girls"
			intervals [756]:
				xmin = 1497.1194
				xmax = 1497.3894
				text = "club"
			intervals [757]:
				xmin = 1497.3894
				xmax = 1522.5915
				text = ""
			intervals [758]:
				xmin = 1522.5915
				xmax = 1522.7615
				text = "mm"
			intervals [759]:
				xmin = 1522.7615
				xmax = 1522.8715
				text = ""
			intervals [760]:
				xmin = 1522.8715
				xmax = 1523.0815
				text = "oh"
			intervals [761]:
				xmin = 1523.0815
				xmax = 1523.3415
				text = "down"
			intervals [762]:
				xmin = 1523.3415
				xmax = 1523.4015
				text = "the"
			intervals [763]:
				xmin = 1523.4015
				xmax = 1523.6515
				text = "street"
			intervals [764]:
				xmin = 1523.6515
				xmax = 1578.7857
				text = ""
			intervals [765]:
				xmin = 1578.7857
				xmax = 1579.1257
				text = "right"
			intervals [766]:
				xmin = 1579.1257
				xmax = 1632.5813
				text = ""
			intervals [767]:
				xmin = 1632.5813
				xmax = 1632.7813
				text = "mm-hm"
			intervals [768]:
				xmin = 1632.7813
				xmax = 1660.475
				text = ""
			intervals [769]:
				xmin = 1660.475
				xmax = 1660.915
				text = "mm-hm"
			intervals [770]:
				xmin = 1660.915
				xmax = 2108.7255
				text = ""
			intervals [771]:
				xmin = 2108.7255
				xmax = 2108.7955
				text = "a"
			intervals [772]:
				xmin = 2108.7955
				xmax = 2108.9455
				text = "lot"
			intervals [773]:
				xmin = 2108.9455
				xmax = 2108.9755
				text = ""
			intervals [774]:
				xmin = 2108.9755
				xmax = 2109.0755
				text = "of"
			intervals [775]:
				xmin = 2109.0755
				xmax = 2109.5155
				text = "times"
			intervals [776]:
				xmin = 2109.5155
				xmax = 2114.0327
				text = ""
			intervals [777]:
				xmin = 2114.0327
				xmax = 2114.4227
				text = "so"
			intervals [778]:
				xmin = 2114.4227
				xmax = 2115.9439
				text = ""
			intervals [779]:
				xmin = 2115.9439
				xmax = 2116.0639
				text = "if"
			intervals [780]:
				xmin = 2116.0639
				xmax = 2116.1639
				text = "you"
			intervals [781]:
				xmin = 2116.1639
				xmax = 2116.2839
				text = "had"
			intervals [782]:
				xmin = 2116.2839
				xmax = 2116.3539
				text = "to"
			intervals [783]:
				xmin = 2116.3539
				xmax = 2116.6739
				text = "choose"
			intervals [784]:
				xmin = 2116.6739
				xmax = 2116.8239
				text = "one"
			intervals [785]:
				xmin = 2116.8239
				xmax = 2116.8839
				text = "of"
			intervals [786]:
				xmin = 2116.8839
				xmax = 2117.0639
				text = "your"
			intervals [787]:
				xmin = 2117.0639
				xmax = 2117.7572
				text = ""
			intervals [788]:
				xmin = 2117.7572
				xmax = 2117.8872
				text = "if"
			intervals [789]:
				xmin = 2117.8872
				xmax = 2117.9872
				text = "you"
			intervals [790]:
				xmin = 2117.9872
				xmax = 2118.0772
				text = "had"
			intervals [791]:
				xmin = 2118.0772
				xmax = 2118.1472
				text = "to"
			intervals [792]:
				xmin = 2118.1472
				xmax = 2118.3472
				text = "choose"
			intervals [793]:
				xmin = 2118.3472
				xmax = 2118.3772
				text = ""
			intervals [794]:
				xmin = 2118.3772
				xmax = 2118.5972
				text = "one"
			intervals [795]:
				xmin = 2118.5972
				xmax = 2119.0672
				text = "experience"
			intervals [796]:
				xmin = 2119.0672
				xmax = 2119.1372
				text = "and"
			intervals [797]:
				xmin = 2119.1372
				xmax = 2119.2972
				text = "say"
			intervals [798]:
				xmin = 2119.2972
				xmax = 2119.4772
				text = "this"
			intervals [799]:
				xmin = 2119.4772
				xmax = 2119.5872
				text = "was"
			intervals [800]:
				xmin = 2119.5872
				xmax = 2119.7572
				text = "my"
			intervals [801]:
				xmin = 2119.7572
				xmax = 2119.9072
				text = ""
			intervals [802]:
				xmin = 2119.9072
				xmax = 2120.2172
				text = "best"
			intervals [803]:
				xmin = 2120.2172
				xmax = 2120.6772
				text = "experience"
			intervals [804]:
				xmin = 2120.6772
				xmax = 2120.7572
				text = "at"
			intervals [805]:
				xmin = 2120.7572
				xmax = 2120.8472
				text = "the"
			intervals [806]:
				xmin = 2120.8472
				xmax = 2121.1172
				text = "boys"
			intervals [807]:
				xmin = 2121.1172
				xmax = 2121.1972
				text = "and"
			intervals [808]:
				xmin = 2121.1972
				xmax = 2121.4672
				text = "girls"
			intervals [809]:
				xmin = 2121.4672
				xmax = 2121.6072
				text = "club"
			intervals [810]:
				xmin = 2121.6072
				xmax = 2121.6472
				text = ""
			intervals [811]:
				xmin = 2121.6472
				xmax = 2121.8172
				text = "what"
			intervals [812]:
				xmin = 2121.8172
				xmax = 2121.9372
				text = "would"
			intervals [813]:
				xmin = 2121.9372
				xmax = 2122.0472
				text = "it"
			intervals [814]:
				xmin = 2122.0472
				xmax = 2122.2972
				text = "be"
			intervals [815]:
				xmin = 2122.2972
				xmax = 2128.0664
				text = ""
			intervals [816]:
				xmin = 2128.0664
				xmax = 2128.2564
				text = "okay"
			intervals [817]:
				xmin = 2128.2564
				xmax = 2128.3064
				text = "i"
			intervals [818]:
				xmin = 2128.3064
				xmax = 2128.3364
				text = "<unk>"
			intervals [819]:
				xmin = 2128.3364
				xmax = 2128.4764
				text = "give"
			intervals [820]:
				xmin = 2128.4764
				xmax = 2128.6064
				text = "you"
			intervals [821]:
				xmin = 2128.6064
				xmax = 2128.7964
				text = "two"
			intervals [822]:
				xmin = 2128.7964
				xmax = 2269.4918
				text = ""
			intervals [823]:
				xmin = 2269.4918
				xmax = 2269.7718
				text = "hm"
			intervals [824]:
				xmin = 2269.7718
				xmax = 2338.5943
				text = ""
			intervals [825]:
				xmin = 2338.5943
				xmax = 2339.0043
				text = "mm-hm"
			intervals [826]:
				xmin = 2339.0043
				xmax = 2453.280
				text = ""
			intervals [827]:
				xmin = 2453.280
				xmax = 2453.440
				text = "at"
			intervals [828]:
				xmin = 2453.440
				xmax = 2453.780
				text = "night"
			intervals [829]:
				xmin = 2453.780
				xmax = 2521.4971
				text = ""
			intervals [830]:
				xmin = 2521.4971
				xmax = 2521.6971
				text = "you"
			intervals [831]:
				xmin = 2521.6971
				xmax = 2521.9271
				text = "stayed"
			intervals [832]:
				xmin = 2521.9271
				xmax = 2522.0471
				text = "up"
			intervals [833]:
				xmin = 2522.0471
				xmax = 2522.2371
				text = "all"
			intervals [834]:
				xmin = 2522.2371
				xmax = 2522.4671
				text = "night"
			intervals [835]:
				xmin = 2522.4671
				xmax = 2538.8888
				text = ""
			intervals [836]:
				xmin = 2538.8888
				xmax = 2539.1088
				text = "<unk>"
			intervals [837]:
				xmin = 2539.1088
				xmax = 2544.1669
				text = ""
			intervals [838]:
				xmin = 2544.1669
				xmax = 2544.2169
				text = "i"
			intervals [839]:
				xmin = 2544.2169
				xmax = 2544.2469
				text = ""
			intervals [840]:
				xmin = 2544.2469
				xmax = 2544.3669
				text = "think"
			intervals [841]:
				xmin = 2544.3669
				xmax = 2544.3969
				text = "i"
			intervals [842]:
				xmin = 2544.3969
				xmax = 2544.5969
				text = "saw"
			intervals [843]:
				xmin = 2544.5969
				xmax = 2544.6769
				text = "a"
			intervals [844]:
				xmin = 2544.6769
				xmax = 2544.9469
				text = "couple"
			intervals [845]:
				xmin = 2544.9469
				xmax = 2545.0069
				text = "of"
			intervals [846]:
				xmin = 2545.0069
				xmax = 2545.1869
				text = "those"
			intervals [847]:
				xmin = 2545.1869
				xmax = 2545.6069
				text = "pictures"
			intervals [848]:
				xmin = 2545.6069
				xmax = 2545.6369
				text = ""
			intervals [849]:
				xmin = 2545.6369
				xmax = 2545.7369
				text = "do"
			intervals [850]:
				xmin = 2545.7369
				xmax = 2545.8569
				text = "you"
			intervals [851]:
				xmin = 2545.8569
				xmax = 2546.0269
				text = "think"
			intervals [852]:
				xmin = 2546.0269
				xmax = 2546.0969
				text = "the"
			intervals [853]:
				xmin = 2546.0969
				xmax = 2546.3869
				text = "club"
			intervals [854]:
				xmin = 2546.3869
				xmax = 2546.7369
				text = "changed"
			intervals [855]:
				xmin = 2546.7369
				xmax = 2546.8669
				text = "your"
			intervals [856]:
				xmin = 2546.8669
				xmax = 2547.1769
				text = "life"
			intervals [857]:
				xmin = 2547.1769
				xmax = 2547.2769
				text = "or"
			intervals [858]:
				xmin = 2547.2769
				xmax = 2547.5569
				text = "saved"
			intervals [859]:
				xmin = 2547.5569
				xmax = 2547.6969
				text = "your"
			intervals [860]:
				xmin = 2547.6969
				xmax = 2547.8869
				text = "life"
			intervals [861]:
				xmin = 2547.8869
				xmax = 2603.3488
				text = ""
			intervals [862]:
				xmin = 2603.3488
				xmax = 2603.4688
				text = "do"
			intervals [863]:
				xmin = 2603.4688
				xmax = 2603.9788
				text = "you"
			intervals [864]:
				xmin = 2603.9788
				xmax = 2604.0788
				text = ""
			intervals [865]:
				xmin = 2604.0788
				xmax = 2604.2388
				text = "two"
			intervals [866]:
				xmin = 2604.2388
				xmax = 2604.7988
				text = "things"
			intervals [867]:
				xmin = 2604.7988
				xmax = 2605.2155
				text = ""
			intervals [868]:
				xmin = 2605.2155
				xmax = 2605.4155
				text = "so"
			intervals [869]:
				xmin = 2605.4155
				xmax = 2605.5455
				text = "who"
			intervals [870]:
				xmin = 2605.5455
				xmax = 2605.7155
				text = "was"
			intervals [871]:
				xmin = 2605.7155
				xmax = 2605.9055
				text = "this"
			intervals [872]:
				xmin = 2605.9055
				xmax = 2606.3255
				text = "musician"
			intervals [873]:
				xmin = 2606.3255
				xmax = 2606.4055
				text = "you"
			intervals [874]:
				xmin = 2606.4055
				xmax = 2606.4855
				text = "were"
			intervals [875]:
				xmin = 2606.4855
				xmax = 2606.7055
				text = "telling"
			intervals [876]:
				xmin = 2606.7055
				xmax = 2606.7955
				text = "me"
			intervals [877]:
				xmin = 2606.7955
				xmax = 2607.0655
				text = "about"
			intervals [878]:
				xmin = 2607.0655
				xmax = 2607.1455
				text = "i"
			intervals [879]:
				xmin = 2607.1455
				xmax = 2607.3355
				text = "didn't"
			intervals [880]:
				xmin = 2607.3355
				xmax = 2607.4955
				text = "know"
			intervals [881]:
				xmin = 2607.4955
				xmax = 2607.7155
				text = "then"
			intervals [882]:
				xmin = 2607.7155
				xmax = 2607.8155
				text = ""
			intervals [883]:
				xmin = 2607.8155
				xmax = 2607.8955
				text = "i"
			intervals [884]:
				xmin = 2607.8955
				xmax = 2608.0755
				text = "don't"
			intervals [885]:
				xmin = 2608.0755
				xmax = 2608.1855
				text = "know"
			intervals [886]:
				xmin = 2608.1855
				xmax = 2608.3455
				text = "that"
			intervals [887]:
				xmin = 2608.3455
				xmax = 2608.8155
				text = "musician"
			intervals [888]:
				xmin = 2608.8155
				xmax = 2609.1785
				text = ""
			intervals [889]:
				xmin = 2609.1785
				xmax = 2609.2985
				text = "when"
			intervals [890]:
				xmin = 2609.2985
				xmax = 2609.3685
				text = "you"
			intervals [891]:
				xmin = 2609.3685
				xmax = 2609.4585
				text = "were"
			intervals [892]:
				xmin = 2609.4585
				xmax = 2609.8485
				text = "saying"
			intervals [893]:
				xmin = 2609.8485
				xmax = 2610.0285
				text = "that"
			intervals [894]:
				xmin = 2610.0285
				xmax = 2610.4897
				text = ""
			intervals [895]:
				xmin = 2610.4897
				xmax = 2610.8497
				text = "the"
			intervals [896]:
				xmin = 2610.8497
				xmax = 2610.9097
				text = ""
			intervals [897]:
				xmin = 2610.9097
				xmax = 2611.1897
				text = "first"
			intervals [898]:
				xmin = 2611.1897
				xmax = 2611.4697
				text = "event"
			intervals [899]:
				xmin = 2611.4697
				xmax = 2611.6097
				text = "when"
			intervals [900]:
				xmin = 2611.6097
				xmax = 2611.6897
				text = "you"
			intervals [901]:
				xmin = 2611.6897
				xmax = 2611.8297
				text = "all"
			intervals [902]:
				xmin = 2611.8297
				xmax = 2611.9897
				text = "went"
			intervals [903]:
				xmin = 2611.9897
				xmax = 2612.0997
				text = "the"
			intervals [904]:
				xmin = 2612.0997
				xmax = 2612.3897
				text = "three"
			intervals [905]:
				xmin = 2612.3897
				xmax = 2612.6766
				text = ""
			intervals [906]:
				xmin = 2612.6766
				xmax = 2612.9066
				text = "the"
			intervals [907]:
				xmin = 2612.9066
				xmax = 2612.9766
				text = ""
			intervals [908]:
				xmin = 2612.9766
				xmax = 2613.1566
				text = "the"
			intervals [909]:
				xmin = 2613.1566
				xmax = 2613.2366
				text = ""
			intervals [910]:
				xmin = 2613.2366
				xmax = 2613.4066
				text = "the"
			intervals [911]:
				xmin = 2613.4066
				xmax = 2613.7266
				text = "long"
			intervals [912]:
				xmin = 2613.7266
				xmax = 2614.1066
				text = "day"
			intervals [913]:
				xmin = 2614.1066
				xmax = 2614.5134
				text = ""
			intervals [914]:
				xmin = 2614.5134
				xmax = 2614.6534
				text = "and"
			intervals [915]:
				xmin = 2614.6534
				xmax = 2614.7934
				text = "then"
			intervals [916]:
				xmin = 2614.7934
				xmax = 2614.8534
				text = "you"
			intervals [917]:
				xmin = 2614.8534
				xmax = 2615.0034
				text = "got"
			intervals [918]:
				xmin = 2615.0034
				xmax = 2615.0934
				text = "to"
			intervals [919]:
				xmin = 2615.0934
				xmax = 2615.3234
				text = "see"
			intervals [920]:
				xmin = 2615.3234
				xmax = 2615.5534
				text = "some"
			intervals [921]:
				xmin = 2615.5534
				xmax = 2616.0434
				text = "musician"
			intervals [922]:
				xmin = 2616.0434
				xmax = 2616.3434
				text = "perform"
			intervals [923]:
				xmin = 2616.3434
				xmax = 2616.4534
				text = "who"
			intervals [924]:
				xmin = 2616.4534
				xmax = 2616.6334
				text = "was"
			intervals [925]:
				xmin = 2616.6334
				xmax = 2616.7134
				text = "it"
			intervals [926]:
				xmin = 2616.7134
				xmax = 2617.7823
				text = ""
			intervals [927]:
				xmin = 2617.7823
				xmax = 2617.9223
				text = "who"
			intervals [928]:
				xmin = 2617.9223
				xmax = 2618.0323
				text = "is"
			intervals [929]:
				xmin = 2618.0323
				xmax = 2618.3423
				text = "mali"
			intervals [930]:
				xmin = 2618.3423
				xmax = 2618.7023
				text = "music"
			intervals [931]:
				xmin = 2618.7023
				xmax = 2662.4104
				text = ""
			intervals [932]:
				xmin = 2662.4104
				xmax = 2662.5104
				text = "do"
			intervals [933]:
				xmin = 2662.5104
				xmax = 2662.6004
				text = "you"
			intervals [934]:
				xmin = 2662.6004
				xmax = 2662.8304
				text = "listen"
			intervals [935]:
				xmin = 2662.8304
				xmax = 2662.9204
				text = "to"
			intervals [936]:
				xmin = 2662.9204
				xmax = 2663.0804
				text = "go"
			intervals [937]:
				xmin = 2663.0804
				xmax = 2663.2604
				text = "go"
			intervals [938]:
				xmin = 2663.2604
				xmax = 2860.0358
				text = ""
			intervals [939]:
				xmin = 2860.0358
				xmax = 2860.1758
				text = "they"
			intervals [940]:
				xmin = 2860.1758
				xmax = 2860.3658
				text = "beat"
			intervals [941]:
				xmin = 2860.3658
				xmax = 2860.3958
				text = ""
			intervals [942]:
				xmin = 2860.3958
				xmax = 2860.5458
				text = "they"
			intervals [943]:
				xmin = 2860.5458
				xmax = 2860.7658
				text = "feet"
			intervals [944]:
				xmin = 2860.7658
				xmax = 2860.9458
				text = "what"
			intervals [945]:
				xmin = 2860.9458
				xmax = 2861.0358
				text = "does"
			intervals [946]:
				xmin = 2861.0358
				xmax = 2861.1858
				text = "that"
			intervals [947]:
				xmin = 2861.1858
				xmax = 2861.4558
				text = "mean"
			intervals [948]:
				xmin = 2861.4558
				xmax = 2867.9577
				text = ""
			intervals [949]:
				xmin = 2867.9577
				xmax = 2868.1877
				text = "mm"
			intervals [950]:
				xmin = 2868.1877
				xmax = 2885.8161
				text = ""
			intervals [951]:
				xmin = 2885.8161
				xmax = 2885.9361
				text = "have"
			intervals [952]:
				xmin = 2885.9361
				xmax = 2886.0061
				text = "you"
			intervals [953]:
				xmin = 2886.0061
				xmax = 2886.1661
				text = "ever"
			intervals [954]:
				xmin = 2886.1661
				xmax = 2886.3861
				text = "been"
			intervals [955]:
				xmin = 2886.3861
				xmax = 2886.6361
				text = "to"
			intervals [956]:
				xmin = 2886.6361
				xmax = 2886.7761
				text = "a"
			intervals [957]:
				xmin = 2886.7761
				xmax = 2887.0361
				text = "like"
			intervals [958]:
				xmin = 2887.0361
				xmax = 2887.1661
				text = "a"
			intervals [959]:
				xmin = 2887.1661
				xmax = 2887.5499
				text = ""
			intervals [960]:
				xmin = 2887.5499
				xmax = 2887.6799
				text = "a"
			intervals [961]:
				xmin = 2887.6799
				xmax = 2887.8699
				text = "go"
			intervals [962]:
				xmin = 2887.8699
				xmax = 2888.0299
				text = "go"
			intervals [963]:
				xmin = 2888.0299
				xmax = 2888.2699
				text = "or"
			intervals [964]:
				xmin = 2888.2699
				xmax = 2888.3499
				text = "a"
			intervals [965]:
				xmin = 2888.3499
				xmax = 2888.9599
				text = "party"
			intervals [966]:
				xmin = 2888.9599
				xmax = 2888.9899
				text = ""
			intervals [967]:
				xmin = 2888.9899
				xmax = 2889.1899
				text = "out"
			intervals [968]:
				xmin = 2889.1899
				xmax = 2889.4999
				text = "outside"
			intervals [969]:
				xmin = 2889.4999
				xmax = 2889.5599
				text = "of"
			intervals [970]:
				xmin = 2889.5599
				xmax = 2889.7899
				text = "like"
			intervals [971]:
				xmin = 2889.7899
				xmax = 2890.0699
				text = "your"
			intervals [972]:
				xmin = 2890.0699
				xmax = 2890.1499
				text = ""
			intervals [973]:
				xmin = 2890.1499
				xmax = 2890.7599
				text = "godbrother"
			intervals [974]:
				xmin = 2890.7599
				xmax = 2890.9499
				text = "s"
			intervals [975]:
				xmin = 2890.9499
				xmax = 2891.6607
				text = ""
			intervals [976]:
				xmin = 2891.6607
				xmax = 2892.0307
				text = "band"
			intervals [977]:
				xmin = 2892.0307
				xmax = 2892.4007
				text = "playing"
			intervals [978]:
				xmin = 2892.4007
				xmax = 2892.5107
				text = "but"
			intervals [979]:
				xmin = 2892.5107
				xmax = 2892.7607
				text = "like"
			intervals [980]:
				xmin = 2892.7607
				xmax = 2894.0378
				text = ""
			intervals [981]:
				xmin = 2894.0378
				xmax = 2894.2178
				text = "in"
			intervals [982]:
				xmin = 2894.2178
				xmax = 2894.3178
				text = "the"
			intervals [983]:
				xmin = 2894.3178
				xmax = 2894.7178
				text = "area"
			intervals [984]:
				xmin = 2894.7178
				xmax = 2996.6144
				text = ""
			intervals [985]:
				xmin = 2996.6144
				xmax = 2996.6744
				text = "do"
			intervals [986]:
				xmin = 2996.6744
				xmax = 2996.7344
				text = "you"
			intervals [987]:
				xmin = 2996.7344
				xmax = 2996.9044
				text = "ever"
			intervals [988]:
				xmin = 2996.9044
				xmax = 2997.0844
				text = "feel"
			intervals [989]:
				xmin = 2997.0844
				xmax = 2997.2844
				text = "like"
			intervals [990]:
				xmin = 2997.2844
				xmax = 2997.3744
				text = "it"
			intervals [991]:
				xmin = 2997.3744
				xmax = 2997.5544
				text = "was"
			intervals [992]:
				xmin = 2997.5544
				xmax = 2997.6244
				text = "a"
			intervals [993]:
				xmin = 2997.6244
				xmax = 2998.0944
				text = "time"
			intervals [994]:
				xmin = 2998.0944
				xmax = 2998.1844
				text = "when"
			intervals [995]:
				xmin = 2998.1844
				xmax = 2998.2444
				text = "you"
			intervals [996]:
				xmin = 2998.2444
				xmax = 2998.5544
				text = "talk"
			intervals [997]:
				xmin = 2998.5544
				xmax = 2998.8276
				text = ""
			intervals [998]:
				xmin = 2998.8276
				xmax = 2999.0876
				text = "since"
			intervals [999]:
				xmin = 2999.0876
				xmax = 2999.1476
				text = "you"
			intervals [1000]:
				xmin = 2999.1476
				xmax = 2999.2876
				text = "talk"
			intervals [1001]:
				xmin = 2999.2876
				xmax = 2999.4776
				text = "about"
			intervals [1002]:
				xmin = 2999.4776
				xmax = 2999.7576
				text = "trouble"
			intervals [1003]:
				xmin = 2999.7576
				xmax = 2999.8276
				text = "do"
			intervals [1004]:
				xmin = 2999.8276
				xmax = 2999.8876
				text = "you"
			intervals [1005]:
				xmin = 2999.8876
				xmax = 3000.0176
				text = "ever"
			intervals [1006]:
				xmin = 3000.0176
				xmax = 3000.1276
				text = "feel"
			intervals [1007]:
				xmin = 3000.1276
				xmax = 3000.2576
				text = "like"
			intervals [1008]:
				xmin = 3000.2576
				xmax = 3000.3776
				text = "there"
			intervals [1009]:
				xmin = 3000.3776
				xmax = 3000.4876
				text = "was"
			intervals [1010]:
				xmin = 3000.4876
				xmax = 3000.5476
				text = "a"
			intervals [1011]:
				xmin = 3000.5476
				xmax = 3000.8276
				text = "time"
			intervals [1012]:
				xmin = 3000.8276
				xmax = 3000.9176
				text = "where"
			intervals [1013]:
				xmin = 3000.9176
				xmax = 3001.1276
				text = "you"
			intervals [1014]:
				xmin = 3001.1276
				xmax = 3001.3299
				text = ""
			intervals [1015]:
				xmin = 3001.3299
				xmax = 3001.5999
				text = "were"
			intervals [1016]:
				xmin = 3001.5999
				xmax = 3001.6399
				text = ""
			intervals [1017]:
				xmin = 3001.6399
				xmax = 3002.2599
				text = "afraid"
			intervals [1018]:
				xmin = 3002.2599
				xmax = 3002.3099
				text = ""
			intervals [1019]:
				xmin = 3002.3099
				xmax = 3002.5499
				text = "for"
			intervals [1020]:
				xmin = 3002.5499
				xmax = 3002.7799
				text = "like"
			intervals [1021]:
				xmin = 3002.7799
				xmax = 3002.9199
				text = "your"
			intervals [1022]:
				xmin = 3002.9199
				xmax = 3003.1999
				text = "life"
			intervals [1023]:
				xmin = 3003.1999
				xmax = 3003.2599
				text = "or"
			intervals [1024]:
				xmin = 3003.2599
				xmax = 3003.3899
				text = "you"
			intervals [1025]:
				xmin = 3003.3899
				xmax = 3003.7399
				text = "felt"
			intervals [1026]:
				xmin = 3003.7399
				xmax = 3003.9399
				text = "like"
			intervals [1027]:
				xmin = 3003.9399
				xmax = 3004.0299
				text = ""
			intervals [1028]:
				xmin = 3004.0299
				xmax = 3004.1599
				text = "you"
			intervals [1029]:
				xmin = 3004.1599
				xmax = 3004.2499
				text = "were"
			intervals [1030]:
				xmin = 3004.2499
				xmax = 3004.2899
				text = ""
			intervals [1031]:
				xmin = 3004.2899
				xmax = 3004.5499
				text = "really"
			intervals [1032]:
				xmin = 3004.5499
				xmax = 3004.9999
				text = "unsafe"
			intervals [1033]:
				xmin = 3004.9999
				xmax = 3005.6123
				text = ""
			intervals [1034]:
				xmin = 3005.6123
				xmax = 3005.7723
				text = "like"
			intervals [1035]:
				xmin = 3005.7723
				xmax = 3005.8223
				text = "i"
			intervals [1036]:
				xmin = 3005.8223
				xmax = 3005.9523
				text = "know"
			intervals [1037]:
				xmin = 3005.9523
				xmax = 3006.0623
				text = "you"
			intervals [1038]:
				xmin = 3006.0623
				xmax = 3006.3023
				text = "talked"
			intervals [1039]:
				xmin = 3006.3023
				xmax = 3006.4923
				text = "about"
			intervals [1040]:
				xmin = 3006.4923
				xmax = 3006.5223
				text = "a"
			intervals [1041]:
				xmin = 3006.5223
				xmax = 3006.6923
				text = "lot"
			intervals [1042]:
				xmin = 3006.6923
				xmax = 3006.7823
				text = "of"
			intervals [1043]:
				xmin = 3006.7823
				xmax = 3006.8623
				text = "the"
			intervals [1044]:
				xmin = 3006.8623
				xmax = 3007.3523
				text = "neighborhood"
			intervals [1045]:
				xmin = 3007.3523
				xmax = 3007.4023
				text = ""
			intervals [1046]:
				xmin = 3007.4023
				xmax = 3007.6923
				text = "beefs"
			intervals [1047]:
				xmin = 3007.6923
				xmax = 3007.7823
				text = "and"
			intervals [1048]:
				xmin = 3007.7823
				xmax = 3008.0023
				text = "stuff"
			intervals [1049]:
				xmin = 3008.0023
				xmax = 3008.1623
				text = "like"
			intervals [1050]:
				xmin = 3008.1623
				xmax = 3008.3423
				text = "that"
			intervals [1051]:
				xmin = 3008.3423
				xmax = 3008.4123
				text = "do"
			intervals [1052]:
				xmin = 3008.4123
				xmax = 3008.5223
				text = "you"
			intervals [1053]:
				xmin = 3008.5223
				xmax = 3008.6823
				text = "ever"
			intervals [1054]:
				xmin = 3008.6823
				xmax = 3008.7823
				text = "feel"
			intervals [1055]:
				xmin = 3008.7823
				xmax = 3008.9323
				text = "like"
			intervals [1056]:
				xmin = 3008.9323
				xmax = 3009.0423
				text = "there"
			intervals [1057]:
				xmin = 3009.0423
				xmax = 3009.1523
				text = "was"
			intervals [1058]:
				xmin = 3009.1523
				xmax = 3009.1923
				text = "a"
			intervals [1059]:
				xmin = 3009.1923
				xmax = 3009.4423
				text = "time"
			intervals [1060]:
				xmin = 3009.4423
				xmax = 3009.5323
				text = "where"
			intervals [1061]:
				xmin = 3009.5323
				xmax = 3009.6823
				text = "you"
			intervals [1062]:
				xmin = 3009.6823
				xmax = 3009.7523
				text = "were"
			intervals [1063]:
				xmin = 3009.7523
				xmax = 3009.9623
				text = "like"
			intervals [1064]:
				xmin = 3009.9623
				xmax = 3010.0623
				text = "oh"
			intervals [1065]:
				xmin = 3010.0623
				xmax = 3010.2023
				text = "my"
			intervals [1066]:
				xmin = 3010.2023
				xmax = 3010.6023
				text = "god"
			intervals [1067]:
				xmin = 3010.6023
				xmax = 3010.9299
				text = ""
			intervals [1068]:
				xmin = 3010.9299
				xmax = 3011.1699
				text = "this"
			intervals [1069]:
				xmin = 3011.1699
				xmax = 3011.4999
				text = "is"
			intervals [1070]:
				xmin = 3011.4999
				xmax = 3011.5926
				text = ""
			intervals [1071]:
				xmin = 3011.5926
				xmax = 3011.8326
				text = "something"
			intervals [1072]:
				xmin = 3011.8326
				xmax = 3011.8626
				text = "s"
			intervals [1073]:
				xmin = 3011.8626
				xmax = 3011.9826
				text = "gonna"
			intervals [1074]:
				xmin = 3011.9826
				xmax = 3012.2126
				text = "happen"
			intervals [1075]:
				xmin = 3012.2126
				xmax = 3012.3226
				text = "to"
			intervals [1076]:
				xmin = 3012.3226
				xmax = 3012.4526
				text = "me"
			intervals [1077]:
				xmin = 3012.4526
				xmax = 3119.1773
				text = ""
			intervals [1078]:
				xmin = 3119.1773
				xmax = 3119.3773
				text = "mm"
			intervals [1079]:
				xmin = 3119.3773
				xmax = 3195.9466
				text = ""
			intervals [1080]:
				xmin = 3195.9466
				xmax = 3196.2266
				text = "mm"
			intervals [1081]:
				xmin = 3196.2266
				xmax = 3222.9372
				text = ""
			intervals [1082]:
				xmin = 3222.9372
				xmax = 3223.0772
				text = "so"
			intervals [1083]:
				xmin = 3223.0772
				xmax = 3223.3272
				text = "now"
			intervals [1084]:
				xmin = 3223.3272
				xmax = 3223.4672
				text = "you're"
			intervals [1085]:
				xmin = 3223.4672
				xmax = 3223.8872
				text = "eighteen"
			intervals [1086]:
				xmin = 3223.8872
				xmax = 3223.9672
				text = "you"
			intervals [1087]:
				xmin = 3223.9672
				xmax = 3224.2072
				text = "just"
			intervals [1088]:
				xmin = 3224.2072
				xmax = 3224.5972
				text = "graduated"
			intervals [1089]:
				xmin = 3224.5972
				xmax = 3224.7572
				text = "from"
			intervals [1090]:
				xmin = 3224.7572
				xmax = 3224.9572
				text = "high"
			intervals [1091]:
				xmin = 3224.9572
				xmax = 3225.3372
				text = "school"
			intervals [1092]:
				xmin = 3225.3372
				xmax = 3225.4872
				text = "what"
			intervals [1093]:
				xmin = 3225.4872
				xmax = 3225.5772
				text = "s"
			intervals [1094]:
				xmin = 3225.5772
				xmax = 3226.1472
				text = "next"
			intervals [1095]:
				xmin = 3226.1472
				xmax = 3240.004
				text = ""
			intervals [1096]:
				xmin = 3240.004
				xmax = 3240.354
				text = "hm"
			intervals [1097]:
				xmin = 3240.354
				xmax = 3291.759
				text = ""
			intervals [1098]:
				xmin = 3291.759
				xmax = 3291.909
				text = "are"
			intervals [1099]:
				xmin = 3291.909
				xmax = 3291.979
				text = "you"
			intervals [1100]:
				xmin = 3291.979
				xmax = 3292.049
				text = "the"
			intervals [1101]:
				xmin = 3292.049
				xmax = 3292.289
				text = "first"
			intervals [1102]:
				xmin = 3292.289
				xmax = 3292.379
				text = "one"
			intervals [1103]:
				xmin = 3292.379
				xmax = 3292.459
				text = "in"
			intervals [1104]:
				xmin = 3292.459
				xmax = 3292.679
				text = "your"
			intervals [1105]:
				xmin = 3292.679
				xmax = 3292.739
				text = ""
			intervals [1106]:
				xmin = 3292.739
				xmax = 3293.069
				text = "family"
			intervals [1107]:
				xmin = 3293.069
				xmax = 3293.129
				text = "to"
			intervals [1108]:
				xmin = 3293.129
				xmax = 3293.239
				text = "go"
			intervals [1109]:
				xmin = 3293.239
				xmax = 3293.339
				text = "to"
			intervals [1110]:
				xmin = 3293.339
				xmax = 3293.859
				text = "college"
			intervals [1111]:
				xmin = 3293.859
				xmax = 3323.7747
				text = ""
			intervals [1112]:
				xmin = 3323.7747
				xmax = 3323.8347
				text = "mm-"
			intervals [1113]:
				xmin = 3323.8347
				xmax = 3324.0047
				text = "m"
			intervals [1114]:
				xmin = 3324.0047
				xmax = 3338.713
				text = ""
			intervals [1115]:
				xmin = 3338.713
				xmax = 3338.853
				text = "what"
			intervals [1116]:
				xmin = 3338.853
				xmax = 3338.923
				text = "s"
			intervals [1117]:
				xmin = 3338.923
				xmax = 3339.053
				text = "your"
			intervals [1118]:
				xmin = 3339.053
				xmax = 3339.423
				text = "favorite"
			intervals [1119]:
				xmin = 3339.423
				xmax = 3339.853
				text = "book"
			intervals [1120]:
				xmin = 3339.853
				xmax = 3339.933
				text = "or"
			intervals [1121]:
				xmin = 3339.933
				xmax = 3340.303
				text = "movie"
			intervals [1122]:
				xmin = 3340.303
				xmax = 3340.9034
				text = ""
			intervals [1123]:
				xmin = 3340.9034
				xmax = 3341.0934
				text = "and"
			intervals [1124]:
				xmin = 3341.0934
				xmax = 3341.4034
				text = "why"
			intervals [1125]:
				xmin = 3341.4034
				xmax = 3464.5251
				text = ""
			intervals [1126]:
				xmin = 3464.5251
				xmax = 3464.6651
				text = "do"
			intervals [1127]:
				xmin = 3464.6651
				xmax = 3464.7351
				text = "you"
			intervals [1128]:
				xmin = 3464.7351
				xmax = 3464.9251
				text = "feel"
			intervals [1129]:
				xmin = 3464.9251
				xmax = 3465.0951
				text = "like"
			intervals [1130]:
				xmin = 3465.0951
				xmax = 3465.2051
				text = "you"
			intervals [1131]:
				xmin = 3465.2051
				xmax = 3465.4251
				text = "have"
			intervals [1132]:
				xmin = 3465.4251
				xmax = 3465.6051
				text = "that"
			intervals [1133]:
				xmin = 3465.6051
				xmax = 3465.8651
				text = "same"
			intervals [1134]:
				xmin = 3465.8651
				xmax = 3466.2651
				text = "drive"
			intervals [1135]:
				xmin = 3466.2651
				xmax = 3488.1818
				text = ""
			intervals [1136]:
				xmin = 3488.1818
				xmax = 3488.5118
				text = "so"
			intervals [1137]:
				xmin = 3488.5118
				xmax = 3488.8315
				text = ""
			intervals [1138]:
				xmin = 3488.8315
				xmax = 3489.0515
				text = "if"
			intervals [1139]:
				xmin = 3489.0515
				xmax = 3489.1715
				text = "you"
			intervals [1140]:
				xmin = 3489.1715
				xmax = 3489.3215
				text = "could"
			intervals [1141]:
				xmin = 3489.3215
				xmax = 3489.6415
				text = "leave"
			intervals [1142]:
				xmin = 3489.6415
				xmax = 3489.7015
				text = "a"
			intervals [1143]:
				xmin = 3489.7015
				xmax = 3490.0515
				text = "piece"
			intervals [1144]:
				xmin = 3490.0515
				xmax = 3490.1315
				text = "of"
			intervals [1145]:
				xmin = 3490.1315
				xmax = 3490.9615
				text = "advice"
			intervals [1146]:
				xmin = 3490.9615
				xmax = 3492.9796
				text = ""
			intervals [1147]:
				xmin = 3492.9796
				xmax = 3493.0896
				text = "to"
			intervals [1148]:
				xmin = 3493.0896
				xmax = 3493.2896
				text = "your"
			intervals [1149]:
				xmin = 3493.2896
				xmax = 3494.1396
				text = "generation"
			intervals [1150]:
				xmin = 3494.1396
				xmax = 3494.8117
				text = ""
			intervals [1151]:
				xmin = 3494.8117
				xmax = 3495.1217
				text = "or"
			intervals [1152]:
				xmin = 3495.1217
				xmax = 3495.5296
				text = ""
			intervals [1153]:
				xmin = 3495.5296
				xmax = 3495.6296
				text = "you"
			intervals [1154]:
				xmin = 3495.6296
				xmax = 3495.7896
				text = "know"
			intervals [1155]:
				xmin = 3495.7896
				xmax = 3495.8396
				text = ""
			intervals [1156]:
				xmin = 3495.8396
				xmax = 3495.9796
				text = "to"
			intervals [1157]:
				xmin = 3495.9796
				xmax = 3496.0796
				text = "the"
			intervals [1158]:
				xmin = 3496.0796
				xmax = 3496.2696
				text = "other"
			intervals [1159]:
				xmin = 3496.2696
				xmax = 3496.5696
				text = "kids"
			intervals [1160]:
				xmin = 3496.5696
				xmax = 3496.6796
				text = "at"
			intervals [1161]:
				xmin = 3496.6796
				xmax = 3496.7496
				text = "the"
			intervals [1162]:
				xmin = 3496.7496
				xmax = 3496.7996
				text = ""
			intervals [1163]:
				xmin = 3496.7996
				xmax = 3497.0496
				text = "boys"
			intervals [1164]:
				xmin = 3497.0496
				xmax = 3497.1296
				text = "and"
			intervals [1165]:
				xmin = 3497.1296
				xmax = 3497.5196
				text = "girls"
			intervals [1166]:
				xmin = 3497.5196
				xmax = 3498.1096
				text = "club"
			intervals [1167]:
				xmin = 3498.1096
				xmax = 3498.2096
				text = "or"
			intervals [1168]:
				xmin = 3498.2096
				xmax = 3498.9825
				text = ""
			intervals [1169]:
				xmin = 3498.9825
				xmax = 3499.0825
				text = "or"
			intervals [1170]:
				xmin = 3499.0825
				xmax = 3499.1625
				text = "the"
			intervals [1171]:
				xmin = 3499.1625
				xmax = 3499.5125
				text = "people"
			intervals [1172]:
				xmin = 3499.5125
				xmax = 3499.6125
				text = "in"
			intervals [1173]:
				xmin = 3499.6125
				xmax = 3500.2125
				text = "dc"
			intervals [1174]:
				xmin = 3500.2125
				xmax = 3501.042
				text = ""
			intervals [1175]:
				xmin = 3501.042
				xmax = 3501.152
				text = "what"
			intervals [1176]:
				xmin = 3501.152
				xmax = 3501.262
				text = "would"
			intervals [1177]:
				xmin = 3501.262
				xmax = 3501.442
				text = "that"
			intervals [1178]:
				xmin = 3501.442
				xmax = 3501.652
				text = "piece"
			intervals [1179]:
				xmin = 3501.652
				xmax = 3501.762
				text = "of"
			intervals [1180]:
				xmin = 3501.762
				xmax = 3502.202
				text = "advice"
			intervals [1181]:
				xmin = 3502.202
				xmax = 3502.232
				text = ""
			intervals [1182]:
				xmin = 3502.232
				xmax = 3502.552
				text = "be"
			intervals [1183]:
				xmin = 3502.552
				xmax = 3537.7693
				text = ""
			intervals [1184]:
				xmin = 3537.7693
				xmax = 3538.0893
				text = "mm-hm"
			intervals [1185]:
				xmin = 3538.0893
				xmax = 3565.0178
				text = ""
			intervals [1186]:
				xmin = 3565.0178
				xmax = 3565.4078
				text = "mm-hm"
			intervals [1187]:
				xmin = 3565.4078
				xmax = 3592.2539
				text = ""
			intervals [1188]:
				xmin = 3592.2539
				xmax = 3592.6339
				text = "mm-hm"
			intervals [1189]:
				xmin = 3592.6339
				xmax = 3595.1448
				text = ""
			intervals [1190]:
				xmin = 3595.1448
				xmax = 3595.3048
				text = "have"
			intervals [1191]:
				xmin = 3595.3048
				xmax = 3595.8548
				text = "you"
			intervals [1192]:
				xmin = 3595.8548
				xmax = 3596.6649
				text = ""
			intervals [1193]:
				xmin = 3596.6649
				xmax = 3597.3049
				text = "um"
			intervals [1194]:
				xmin = 3597.3049
				xmax = 3598.1878
				text = ""
			intervals [1195]:
				xmin = 3598.1878
				xmax = 3598.4878
				text = "one"
			intervals [1196]:
				xmin = 3598.4878
				xmax = 3598.7178
				text = "thing"
			intervals [1197]:
				xmin = 3598.7178
				xmax = 3598.7778
				text = "i"
			intervals [1198]:
				xmin = 3598.7778
				xmax = 3598.9878
				text = "think"
			intervals [1199]:
				xmin = 3598.9878
				xmax = 3599.1078
				text = "as"
			intervals [1200]:
				xmin = 3599.1078
				xmax = 3599.1778
				text = "a"
			intervals [1201]:
				xmin = 3599.1778
				xmax = 3599.7278
				text = "photographer"
			intervals [1202]:
				xmin = 3599.7278
				xmax = 3599.7878
				text = "you"
			intervals [1203]:
				xmin = 3599.7878
				xmax = 3600.2378
				text = "may"
			intervals [1204]:
				xmin = 3600.2378
				xmax = 3600.5778
				text = "have"
			intervals [1205]:
				xmin = 3600.5778
				xmax = 3600.6578
				text = ""
			intervals [1206]:
				xmin = 3600.6578
				xmax = 3600.7878
				text = "but"
			intervals [1207]:
				xmin = 3600.7878
				xmax = 3600.8878
				text = "a"
			intervals [1208]:
				xmin = 3600.8878
				xmax = 3601.0578
				text = "lot"
			intervals [1209]:
				xmin = 3601.0578
				xmax = 3601.1678
				text = "of"
			intervals [1210]:
				xmin = 3601.1678
				xmax = 3601.6678
				text = "people"
			intervals [1211]:
				xmin = 3601.6678
				xmax = 3601.9122
				text = ""
			intervals [1212]:
				xmin = 3601.9122
				xmax = 3602.1722
				text = "come"
			intervals [1213]:
				xmin = 3602.1722
				xmax = 3602.2722
				text = "to"
			intervals [1214]:
				xmin = 3602.2722
				xmax = 3602.7022
				text = "dc"
			intervals [1215]:
				xmin = 3602.7022
				xmax = 3603.0022
				text = "because"
			intervals [1216]:
				xmin = 3603.0022
				xmax = 3603.0722
				text = "of"
			intervals [1217]:
				xmin = 3603.0722
				xmax = 3603.2122
				text = "the"
			intervals [1218]:
				xmin = 3603.2122
				xmax = 3603.8922
				text = "monuments"
			intervals [1219]:
				xmin = 3603.8922
				xmax = 3603.9622
				text = "and"
			intervals [1220]:
				xmin = 3603.9622
				xmax = 3604.0222
				text = "the"
			intervals [1221]:
				xmin = 3604.0222
				xmax = 3604.7922
				text = "museums"
			intervals [1222]:
				xmin = 3604.7922
				xmax = 3605.0663
				text = ""
			intervals [1223]:
				xmin = 3605.0663
				xmax = 3605.1363
				text = "and"
			intervals [1224]:
				xmin = 3605.1363
				xmax = 3605.3563
				text = "people"
			intervals [1225]:
				xmin = 3605.3563
				xmax = 3605.4863
				text = "who"
			intervals [1226]:
				xmin = 3605.4863
				xmax = 3605.7263
				text = "live"
			intervals [1227]:
				xmin = 3605.7263
				xmax = 3605.9663
				text = "here"
			intervals [1228]:
				xmin = 3605.9663
				xmax = 3606.1763
				text = "like"
			intervals [1229]:
				xmin = 3606.1763
				xmax = 3606.5163
				text = "never"
			intervals [1230]:
				xmin = 3606.5163
				xmax = 3606.7863
				text = "go"
			intervals [1231]:
				xmin = 3606.7863
				xmax = 3607.5413
				text = ""
			intervals [1232]:
				xmin = 3607.5413
				xmax = 3607.7013
				text = "have"
			intervals [1233]:
				xmin = 3607.7013
				xmax = 3607.8113
				text = "you"
			intervals [1234]:
				xmin = 3607.8113
				xmax = 3607.9913
				text = "been"
			intervals [1235]:
				xmin = 3607.9913
				xmax = 3608.0813
				text = "a"
			intervals [1236]:
				xmin = 3608.0813
				xmax = 3608.5413
				text = "tourist"
			intervals [1237]:
				xmin = 3608.5413
				xmax = 3608.6413
				text = "in"
			intervals [1238]:
				xmin = 3608.6413
				xmax = 3608.7913
				text = "your"
			intervals [1239]:
				xmin = 3608.7913
				xmax = 3608.8213
				text = ""
			intervals [1240]:
				xmin = 3608.8213
				xmax = 3609.0913
				text = "own"
			intervals [1241]:
				xmin = 3609.0913
				xmax = 3609.5413
				text = "town"
			intervals [1242]:
				xmin = 3609.5413
				xmax = 3743.4546
				text = ""
			intervals [1243]:
				xmin = 3743.4546
				xmax = 3743.5646
				text = "mm"
			intervals [1244]:
				xmin = 3743.5646
				xmax = 3768.3179
				text = ""
			intervals [1245]:
				xmin = 3768.3179
				xmax = 3768.5879
				text = "hm"
			intervals [1246]:
				xmin = 3768.5879
				xmax = 3788.6397
				text = ""
			intervals [1247]:
				xmin = 3788.6397
				xmax = 3788.7097
				text = "do"
			intervals [1248]:
				xmin = 3788.7097
				xmax = 3789.0197
				text = "you"
			intervals [1249]:
				xmin = 3789.0197
				xmax = 3789.3097
				text = "uh"
			intervals [1250]:
				xmin = 3789.3097
				xmax = 3789.4097
				text = ""
			intervals [1251]:
				xmin = 3789.4097
				xmax = 3789.5997
				text = "eat"
			intervals [1252]:
				xmin = 3789.5997
				xmax = 3789.9197
				text = "mambo"
			intervals [1253]:
				xmin = 3789.9197
				xmax = 3790.3597
				text = "sauce"
			intervals [1254]:
				xmin = 3790.3597
				xmax = 3791.9606
				text = ""
			intervals [1255]:
				xmin = 3791.9606
				xmax = 3792.1006
				text = "how"
			intervals [1256]:
				xmin = 3792.1006
				xmax = 3792.2206
				text = "do"
			intervals [1257]:
				xmin = 3792.2206
				xmax = 3792.3106
				text = "you"
			intervals [1258]:
				xmin = 3792.3106
				xmax = 3792.5706
				text = "okay"
			intervals [1259]:
				xmin = 3792.5706
				xmax = 3792.8006
				text = "so"
			intervals [1260]:
				xmin = 3792.8006
				xmax = 3792.9606
				text = "how"
			intervals [1261]:
				xmin = 3792.9606
				xmax = 3793.1506
				text = "do"
			intervals [1262]:
				xmin = 3793.1506
				xmax = 3793.2706
				text = "i"
			intervals [1263]:
				xmin = 3793.2706
				xmax = 3793.3106
				text = ""
			intervals [1264]:
				xmin = 3793.3106
				xmax = 3793.8806
				text = "order"
			intervals [1265]:
				xmin = 3793.8806
				xmax = 3794.4683
				text = ""
			intervals [1266]:
				xmin = 3794.4683
				xmax = 3794.7083
				text = "w"
			intervals [1267]:
				xmin = 3794.7083
				xmax = 3794.8711
				text = ""
			intervals [1268]:
				xmin = 3794.8711
				xmax = 3794.9711
				text = "do"
			intervals [1269]:
				xmin = 3794.9711
				xmax = 3795.0411
				text = "you"
			intervals [1270]:
				xmin = 3795.0411
				xmax = 3795.1611
				text = "have"
			intervals [1271]:
				xmin = 3795.1611
				xmax = 3795.2711
				text = "a"
			intervals [1272]:
				xmin = 3795.2711
				xmax = 3795.6311
				text = "favorite"
			intervals [1273]:
				xmin = 3795.6311
				xmax = 3795.9111
				text = "place"
			intervals [1274]:
				xmin = 3795.9111
				xmax = 3795.9911
				text = "you"
			intervals [1275]:
				xmin = 3795.9911
				xmax = 3796.1311
				text = "get"
			intervals [1276]:
				xmin = 3796.1311
				xmax = 3796.2211
				text = "it"
			intervals [1277]:
				xmin = 3796.2211
				xmax = 3796.4411
				text = "from"
			intervals [1278]:
				xmin = 3796.4411
				xmax = 3806.3077
				text = ""
			intervals [1279]:
				xmin = 3806.3077
				xmax = 3806.6877
				text = "mm-hm"
			intervals [1280]:
				xmin = 3806.6877
				xmax = 3830.1883
				text = ""
			intervals [1281]:
				xmin = 3830.1883
				xmax = 3830.3083
				text = "so"
			intervals [1282]:
				xmin = 3830.3083
				xmax = 3830.4783
				text = "what"
			intervals [1283]:
				xmin = 3830.4783
				xmax = 3830.5983
				text = "is"
			intervals [1284]:
				xmin = 3830.5983
				xmax = 3830.8583
				text = "mumbo"
			intervals [1285]:
				xmin = 3830.8583
				xmax = 3831.3683
				text = "sauce"
			intervals [1286]:
				xmin = 3831.3683
				xmax = 3867.9388
				text = ""
			intervals [1287]:
				xmin = 3867.9388
				xmax = 3869.3188
				text = "<unk>"
			intervals [1288]:
				xmin = 3869.3188
				xmax = 3869.4488
				text = "what"
			intervals [1289]:
				xmin = 3869.4488
				xmax = 3869.4988
				text = "s"
			intervals [1290]:
				xmin = 3869.4988
				xmax = 3869.6488
				text = "your"
			intervals [1291]:
				xmin = 3869.6488
				xmax = 3869.9788
				text = "favorite"
			intervals [1292]:
				xmin = 3869.9788
				xmax = 3870.3088
				text = "place"
			intervals [1293]:
				xmin = 3870.3088
				xmax = 3870.4088
				text = "to"
			intervals [1294]:
				xmin = 3870.4088
				xmax = 3870.6488
				text = "hang"
			intervals [1295]:
				xmin = 3870.6488
				xmax = 3870.8088
				text = "out"
			intervals [1296]:
				xmin = 3870.8088
				xmax = 3870.9088
				text = "in"
			intervals [1297]:
				xmin = 3870.9088
				xmax = 3871.3288
				text = "dc"
			intervals [1298]:
				xmin = 3871.3288
				xmax = 3882.4945
				text = ""
			intervals [1299]:
				xmin = 3882.4945
				xmax = 3882.8145
				text = "mm"
			intervals [1300]:
				xmin = 3882.8145
				xmax = 3916.063
				text = ""
			intervals [1301]:
				xmin = 3916.063
				xmax = 3916.263
				text = "hm"
			intervals [1302]:
				xmin = 3916.263
				xmax = 3947.5652
				text = ""
			intervals [1303]:
				xmin = 3947.5652
				xmax = 3949.1352
				text = "<unk>"
			intervals [1304]:
				xmin = 3949.1352
				xmax = 3951.5242
				text = ""
			intervals [1305]:
				xmin = 3951.5242
				xmax = 3951.6542
				text = "you"
			intervals [1306]:
				xmin = 3951.6542
				xmax = 3951.7942
				text = "gonna"
			intervals [1307]:
				xmin = 3951.7942
				xmax = 3951.9142
				text = "be"
			intervals [1308]:
				xmin = 3951.9142
				xmax = 3952.0642
				text = "hot"
			intervals [1309]:
				xmin = 3952.0642
				xmax = 3952.0942
				text = ""
			intervals [1310]:
				xmin = 3952.0942
				xmax = 3952.2042
				text = "you"
			intervals [1311]:
				xmin = 3952.2042
				xmax = 3952.3642
				text = "gonna"
			intervals [1312]:
				xmin = 3952.3642
				xmax = 3952.6042
				text = "burn"
			intervals [1313]:
				xmin = 3952.6042
				xmax = 3952.8142
				text = "up"
			intervals [1314]:
				xmin = 3952.8142
				xmax = 3952.999931972789
				text = ""
	item [2]:
		class = "IntervalTier"
		name = "DCB_int_01 - phones"
		xmin = 0.0
		xmax = 3952.999931972789
		intervals: size = 3510
			intervals [1]:
				xmin = 0.0
				xmax = 0.2348
				text = ""
			intervals [2]:
				xmin = 0.2348
				xmax = 0.2748
				text = "HH"
			intervals [3]:
				xmin = 0.2748
				xmax = 0.3148
				text = "W"
			intervals [4]:
				xmin = 0.3148
				xmax = 0.3448
				text = "EH1"
			intervals [5]:
				xmin = 0.3448
				xmax = 0.3848
				text = "R"
			intervals [6]:
				xmin = 0.3848
				xmax = 0.4148
				text = "W"
			intervals [7]:
				xmin = 0.4148
				xmax = 0.4648
				text = "ER0"
			intervals [8]:
				xmin = 0.4648
				xmax = 0.5248
				text = "Y"
			intervals [9]:
				xmin = 0.5248
				xmax = 0.5748
				text = "UW1"
			intervals [10]:
				xmin = 0.5748
				xmax = 0.6348
				text = "B"
			intervals [11]:
				xmin = 0.6348
				xmax = 0.7348
				text = "AO1"
			intervals [12]:
				xmin = 0.7348
				xmax = 0.7948
				text = "R"
			intervals [13]:
				xmin = 0.7948
				xmax = 0.8348
				text = "N"
			intervals [14]:
				xmin = 0.8348
				xmax = 0.9248
				text = "sp"
			intervals [15]:
				xmin = 0.9248
				xmax = 6.4213
				text = ""
			intervals [16]:
				xmin = 6.4213
				xmax = 6.4613
				text = "HH"
			intervals [17]:
				xmin = 6.4613
				xmax = 6.5013
				text = "W"
			intervals [18]:
				xmin = 6.5013
				xmax = 6.5413
				text = "AH1"
			intervals [19]:
				xmin = 6.5413
				xmax = 6.5713
				text = "T"
			intervals [20]:
				xmin = 6.5713
				xmax = 6.6313
				text = "N"
			intervals [21]:
				xmin = 6.6313
				xmax = 6.7013
				text = "EY1"
			intervals [22]:
				xmin = 6.7013
				xmax = 6.7713
				text = "B"
			intervals [23]:
				xmin = 6.7713
				xmax = 6.8213
				text = "ER0"
			intervals [24]:
				xmin = 6.8213
				xmax = 6.9013
				text = "HH"
			intervals [25]:
				xmin = 6.9013
				xmax = 7.0513
				text = "UH2"
			intervals [26]:
				xmin = 7.0513
				xmax = 7.0813
				text = "D"
			intervals [27]:
				xmin = 7.0813
				xmax = 7.1713
				text = "sp"
			intervals [28]:
				xmin = 7.1713
				xmax = 7.7688
				text = ""
			intervals [29]:
				xmin = 7.7688
				xmax = 7.8788
				text = "D"
			intervals [30]:
				xmin = 7.8788
				xmax = 7.9088
				text = "UW1"
			intervals [31]:
				xmin = 7.9088
				xmax = 7.9888
				text = "Y"
			intervals [32]:
				xmin = 7.9888
				xmax = 8.0388
				text = "UW1"
			intervals [33]:
				xmin = 8.0388
				xmax = 8.1588
				text = "K"
			intervals [34]:
				xmin = 8.1588
				xmax = 8.2088
				text = "L"
			intervals [35]:
				xmin = 8.2088
				xmax = 8.2388
				text = "EY1"
			intervals [36]:
				xmin = 8.2388
				xmax = 8.5688
				text = "M"
			intervals [37]:
				xmin = 8.5688
				xmax = 21.8438
				text = ""
			intervals [38]:
				xmin = 21.8438
				xmax = 21.8938
				text = "HH"
			intervals [39]:
				xmin = 21.8938
				xmax = 21.9238
				text = "AE1"
			intervals [40]:
				xmin = 21.9238
				xmax = 21.9738
				text = "V"
			intervals [41]:
				xmin = 21.9738
				xmax = 22.0238
				text = "Y"
			intervals [42]:
				xmin = 22.0238
				xmax = 22.0938
				text = "UW1"
			intervals [43]:
				xmin = 22.0938
				xmax = 22.1438
				text = "L"
			intervals [44]:
				xmin = 22.1438
				xmax = 22.2138
				text = "IH1"
			intervals [45]:
				xmin = 22.2138
				xmax = 22.2638
				text = "V"
			intervals [46]:
				xmin = 22.2638
				xmax = 22.3238
				text = "D"
			intervals [47]:
				xmin = 22.3238
				xmax = 22.3538
				text = "EH1"
			intervals [48]:
				xmin = 22.3538
				xmax = 22.4038
				text = "N"
			intervals [49]:
				xmin = 22.4038
				xmax = 22.4838
				text = "IY0"
			intervals [50]:
				xmin = 22.4838
				xmax = 22.5338
				text = "W"
			intervals [51]:
				xmin = 22.5338
				xmax = 22.5938
				text = "EH2"
			intervals [52]:
				xmin = 22.5938
				xmax = 22.6238
				text = "R"
			intervals [53]:
				xmin = 22.6238
				xmax = 22.6638
				text = "EH1"
			intervals [54]:
				xmin = 22.6638
				xmax = 22.7638
				text = "L"
			intervals [55]:
				xmin = 22.7638
				xmax = 22.9438
				text = "S"
			intervals [56]:
				xmin = 22.9438
				xmax = 33.5594
				text = ""
			intervals [57]:
				xmin = 33.5594
				xmax = 33.5994
				text = "B"
			intervals [58]:
				xmin = 33.5994
				xmax = 33.6494
				text = "AH1"
			intervals [59]:
				xmin = 33.6494
				xmax = 33.6894
				text = "T"
			intervals [60]:
				xmin = 33.6894
				xmax = 33.7694
				text = "N"
			intervals [61]:
				xmin = 33.7694
				xmax = 33.9594
				text = "OW1"
			intervals [62]:
				xmin = 33.9594
				xmax = 34.0294
				text = "B"
			intervals [63]:
				xmin = 34.0294
				xmax = 34.0594
				text = "AH1"
			intervals [64]:
				xmin = 34.0594
				xmax = 34.0994
				text = "T"
			intervals [65]:
				xmin = 34.0994
				xmax = 34.1694
				text = "Y"
			intervals [66]:
				xmin = 34.1694
				xmax = 34.1994
				text = "UW1"
			intervals [67]:
				xmin = 34.1994
				xmax = 34.2794
				text = "V"
			intervals [68]:
				xmin = 34.2794
				xmax = 34.3294
				text = "AO1"
			intervals [69]:
				xmin = 34.3294
				xmax = 34.3594
				text = "L"
			intervals [70]:
				xmin = 34.3594
				xmax = 34.4094
				text = "W"
			intervals [71]:
				xmin = 34.4094
				xmax = 34.4494
				text = "IY0"
			intervals [72]:
				xmin = 34.4494
				xmax = 34.5394
				text = "Z"
			intervals [73]:
				xmin = 34.5394
				xmax = 34.5694
				text = "L"
			intervals [74]:
				xmin = 34.5694
				xmax = 34.6094
				text = "IH1"
			intervals [75]:
				xmin = 34.6094
				xmax = 34.6494
				text = "V"
			intervals [76]:
				xmin = 34.6494
				xmax = 34.6994
				text = "D"
			intervals [77]:
				xmin = 34.6994
				xmax = 34.7494
				text = "IH1"
			intervals [78]:
				xmin = 34.7494
				xmax = 34.8094
				text = "N"
			intervals [79]:
				xmin = 34.8094
				xmax = 34.8494
				text = "DH"
			intervals [80]:
				xmin = 34.8494
				xmax = 34.9094
				text = "AH0"
			intervals [81]:
				xmin = 34.9094
				xmax = 34.9794
				text = "S"
			intervals [82]:
				xmin = 34.9794
				xmax = 35.0294
				text = "IH1"
			intervals [83]:
				xmin = 35.0294
				xmax = 35.0994
				text = "T"
			intervals [84]:
				xmin = 35.0994
				xmax = 35.1494
				text = "IY0"
			intervals [85]:
				xmin = 35.1494
				xmax = 35.2494
				text = "sp"
			intervals [86]:
				xmin = 35.2494
				xmax = 35.6845
				text = ""
			intervals [87]:
				xmin = 35.6845
				xmax = 35.9745
				text = "M"
			intervals [88]:
				xmin = 35.9745
				xmax = 40.0117
				text = ""
			intervals [89]:
				xmin = 40.0117
				xmax = 40.4517
				text = "AH1"
			intervals [90]:
				xmin = 40.4517
				xmax = 40.5317
				text = "M"
			intervals [91]:
				xmin = 40.5317
				xmax = 40.5817
				text = "D"
			intervals [92]:
				xmin = 40.5817
				xmax = 40.6317
				text = "UW1"
			intervals [93]:
				xmin = 40.6317
				xmax = 40.7117
				text = "Y"
			intervals [94]:
				xmin = 40.7117
				xmax = 40.7417
				text = "UW1"
			intervals [95]:
				xmin = 40.7417
				xmax = 40.7717
				text = "sp"
			intervals [96]:
				xmin = 40.7717
				xmax = 40.8217
				text = "AE1"
			intervals [97]:
				xmin = 40.8217
				xmax = 40.8917
				text = "N"
			intervals [98]:
				xmin = 40.8917
				xmax = 40.9217
				text = "Y"
			intervals [99]:
				xmin = 40.9217
				xmax = 40.9517
				text = "UW1"
			intervals [100]:
				xmin = 40.9517
				xmax = 41.0117
				text = "JH"
			intervals [101]:
				xmin = 41.0117
				xmax = 41.0817
				text = "IH0"
			intervals [102]:
				xmin = 41.0817
				xmax = 41.1717
				text = "S"
			intervals [103]:
				xmin = 41.1717
				xmax = 41.2217
				text = "G"
			intervals [104]:
				xmin = 41.2217
				xmax = 41.2517
				text = "R"
			intervals [105]:
				xmin = 41.2517
				xmax = 41.3217
				text = "AE1"
			intervals [106]:
				xmin = 41.3217
				xmax = 41.3917
				text = "JH"
			intervals [107]:
				xmin = 41.3917
				xmax = 41.4417
				text = "UW0"
			intervals [108]:
				xmin = 41.4417
				xmax = 41.5117
				text = "EY2"
			intervals [109]:
				xmin = 41.5117
				xmax = 41.5617
				text = "T"
			intervals [110]:
				xmin = 41.5617
				xmax = 41.6417
				text = "IH0"
			intervals [111]:
				xmin = 41.6417
				xmax = 41.6917
				text = "D"
			intervals [112]:
				xmin = 41.6917
				xmax = 41.913
				text = ""
			intervals [113]:
				xmin = 41.913
				xmax = 41.943
				text = "F"
			intervals [114]:
				xmin = 41.943
				xmax = 41.983
				text = "ER0"
			intervals [115]:
				xmin = 41.983
				xmax = 42.033
				text = "M"
			intervals [116]:
				xmin = 42.033
				xmax = 42.263
				text = "sp"
			intervals [117]:
				xmin = 42.263
				xmax = 42.303
				text = "HH"
			intervals [118]:
				xmin = 42.303
				xmax = 42.383
				text = "AY1"
			intervals [119]:
				xmin = 42.383
				xmax = 42.483
				text = "S"
			intervals [120]:
				xmin = 42.483
				xmax = 42.533
				text = "K"
			intervals [121]:
				xmin = 42.533
				xmax = 42.573
				text = "UW1"
			intervals [122]:
				xmin = 42.573
				xmax = 42.673
				text = "L"
			intervals [123]:
				xmin = 42.673
				xmax = 42.703
				text = "sp"
			intervals [124]:
				xmin = 42.703
				xmax = 42.743
				text = "HH"
			intervals [125]:
				xmin = 42.743
				xmax = 42.773
				text = "W"
			intervals [126]:
				xmin = 42.773
				xmax = 42.813
				text = "EH1"
			intervals [127]:
				xmin = 42.813
				xmax = 42.843
				text = "R"
			intervals [128]:
				xmin = 42.843
				xmax = 42.873
				text = "D"
			intervals [129]:
				xmin = 42.873
				xmax = 42.903
				text = "Y"
			intervals [130]:
				xmin = 42.903
				xmax = 42.933
				text = "UW1"
			intervals [131]:
				xmin = 42.933
				xmax = 42.963
				text = "G"
			intervals [132]:
				xmin = 42.963
				xmax = 43.023
				text = "R"
			intervals [133]:
				xmin = 43.023
				xmax = 43.053
				text = "AE1"
			intervals [134]:
				xmin = 43.053
				xmax = 43.123
				text = "JH"
			intervals [135]:
				xmin = 43.123
				xmax = 43.153
				text = "UW0"
			intervals [136]:
				xmin = 43.153
				xmax = 43.183
				text = "W"
			intervals [137]:
				xmin = 43.183
				xmax = 43.213
				text = "AH0"
			intervals [138]:
				xmin = 43.213
				xmax = 43.243
				text = "T"
			intervals [139]:
				xmin = 43.243
				xmax = 43.283
				text = "F"
			intervals [140]:
				xmin = 43.283
				xmax = 43.333
				text = "ER0"
			intervals [141]:
				xmin = 43.333
				xmax = 43.423
				text = "M"
			intervals [142]:
				xmin = 43.423
				xmax = 48.5565
				text = ""
			intervals [143]:
				xmin = 48.5565
				xmax = 48.6065
				text = "W"
			intervals [144]:
				xmin = 48.6065
				xmax = 48.6465
				text = "EH1"
			intervals [145]:
				xmin = 48.6465
				xmax = 48.6765
				text = "R"
			intervals [146]:
				xmin = 48.6765
				xmax = 48.7065
				text = "D"
			intervals [147]:
				xmin = 48.7065
				xmax = 48.7365
				text = "Y"
			intervals [148]:
				xmin = 48.7365
				xmax = 48.7665
				text = "UW1"
			intervals [149]:
				xmin = 48.7665
				xmax = 48.8065
				text = "G"
			intervals [150]:
				xmin = 48.8065
				xmax = 48.8665
				text = "OW1"
			intervals [151]:
				xmin = 48.8665
				xmax = 48.9265
				text = "T"
			intervals [152]:
				xmin = 48.9265
				xmax = 48.9765
				text = "AH0"
			intervals [153]:
				xmin = 48.9765
				xmax = 49.0665
				text = "M"
			intervals [154]:
				xmin = 49.0665
				xmax = 49.1365
				text = "IH1"
			intervals [155]:
				xmin = 49.1365
				xmax = 49.1665
				text = "D"
			intervals [156]:
				xmin = 49.1665
				xmax = 49.1965
				text = "AH0"
			intervals [157]:
				xmin = 49.1965
				xmax = 49.2565
				text = "L"
			intervals [158]:
				xmin = 49.2565
				xmax = 49.3465
				text = "S"
			intervals [159]:
				xmin = 49.3465
				xmax = 49.4065
				text = "K"
			intervals [160]:
				xmin = 49.4065
				xmax = 49.4365
				text = "UW1"
			intervals [161]:
				xmin = 49.4365
				xmax = 49.4765
				text = "L"
			intervals [162]:
				xmin = 49.4765
				xmax = 49.6265
				text = "sp"
			intervals [163]:
				xmin = 49.6265
				xmax = 55.7968
				text = ""
			intervals [164]:
				xmin = 55.7968
				xmax = 56.3968
				text = "AH1"
			intervals [165]:
				xmin = 56.3968
				xmax = 56.5168
				text = "M"
			intervals [166]:
				xmin = 56.5168
				xmax = 56.5868
				text = "D"
			intervals [167]:
				xmin = 56.5868
				xmax = 56.6168
				text = "UW1"
			intervals [168]:
				xmin = 56.6168
				xmax = 56.6468
				text = "Y"
			intervals [169]:
				xmin = 56.6468
				xmax = 56.6968
				text = "UW1"
			intervals [170]:
				xmin = 56.6968
				xmax = 56.8068
				text = "K"
			intervals [171]:
				xmin = 56.8068
				xmax = 56.8768
				text = "ER1"
			intervals [172]:
				xmin = 56.8768
				xmax = 56.9068
				text = "AH0"
			intervals [173]:
				xmin = 56.9068
				xmax = 56.9368
				text = "N"
			intervals [174]:
				xmin = 56.9368
				xmax = 56.9668
				text = "T"
			intervals [175]:
				xmin = 56.9668
				xmax = 56.9968
				text = "L"
			intervals [176]:
				xmin = 56.9968
				xmax = 57.0568
				text = "IY0"
			intervals [177]:
				xmin = 57.0568
				xmax = 57.1568
				text = "W"
			intervals [178]:
				xmin = 57.1568
				xmax = 57.2668
				text = "ER1"
			intervals [179]:
				xmin = 57.2668
				xmax = 57.4968
				text = "K"
			intervals [180]:
				xmin = 57.4968
				xmax = 58.3195
				text = ""
			intervals [181]:
				xmin = 58.3195
				xmax = 58.4195
				text = "HH"
			intervals [182]:
				xmin = 58.4195
				xmax = 58.4495
				text = "W"
			intervals [183]:
				xmin = 58.4495
				xmax = 58.4795
				text = "AH1"
			intervals [184]:
				xmin = 58.4795
				xmax = 58.5095
				text = "T"
			intervals [185]:
				xmin = 58.5095
				xmax = 58.5395
				text = "D"
			intervals [186]:
				xmin = 58.5395
				xmax = 58.5695
				text = "UW1"
			intervals [187]:
				xmin = 58.5695
				xmax = 58.5995
				text = "Y"
			intervals [188]:
				xmin = 58.5995
				xmax = 58.6295
				text = "UW1"
			intervals [189]:
				xmin = 58.6295
				xmax = 58.6695
				text = "D"
			intervals [190]:
				xmin = 58.6695
				xmax = 58.7595
				text = "UW1"
			intervals [191]:
				xmin = 58.7595
				xmax = 58.8395
				text = "sp"
			intervals [192]:
				xmin = 58.8395
				xmax = 66.0063
				text = ""
			intervals [193]:
				xmin = 66.0063
				xmax = 66.0563
				text = "W"
			intervals [194]:
				xmin = 66.0563
				xmax = 66.0863
				text = "AH1"
			intervals [195]:
				xmin = 66.0863
				xmax = 66.1163
				text = "T"
			intervals [196]:
				xmin = 66.1163
				xmax = 66.1463
				text = "D"
			intervals [197]:
				xmin = 66.1463
				xmax = 66.1763
				text = "UW1"
			intervals [198]:
				xmin = 66.1763
				xmax = 66.2063
				text = "Y"
			intervals [199]:
				xmin = 66.2063
				xmax = 66.2363
				text = "UW1"
			intervals [200]:
				xmin = 66.2363
				xmax = 66.2663
				text = "D"
			intervals [201]:
				xmin = 66.2663
				xmax = 66.3363
				text = "UW1"
			intervals [202]:
				xmin = 66.3363
				xmax = 66.3763
				text = "DH"
			intervals [203]:
				xmin = 66.3763
				xmax = 66.4263
				text = "EH1"
			intervals [204]:
				xmin = 66.4263
				xmax = 66.4763
				text = "R"
			intervals [205]:
				xmin = 66.4763
				xmax = 66.5563
				text = "sp"
			intervals [206]:
				xmin = 66.5563
				xmax = 70.4873
				text = ""
			intervals [207]:
				xmin = 70.4873
				xmax = 70.5173
				text = "R"
			intervals [208]:
				xmin = 70.5173
				xmax = 70.6873
				text = "IH1"
			intervals [209]:
				xmin = 70.6873
				xmax = 70.8273
				text = "L"
			intervals [210]:
				xmin = 70.8273
				xmax = 71.0073
				text = "IY0"
			intervals [211]:
				xmin = 71.0073
				xmax = 71.0473
				text = "sp"
			intervals [212]:
				xmin = 71.0473
				xmax = 102.2627
				text = ""
			intervals [213]:
				xmin = 102.2627
				xmax = 102.3427
				text = "S"
			intervals [214]:
				xmin = 102.3427
				xmax = 102.3927
				text = "OW1"
			intervals [215]:
				xmin = 102.3927
				xmax = 102.4627
				text = "W"
			intervals [216]:
				xmin = 102.4627
				xmax = 102.4927
				text = "AH1"
			intervals [217]:
				xmin = 102.4927
				xmax = 102.5227
				text = "T"
			intervals [218]:
				xmin = 102.5227
				xmax = 102.5527
				text = "D"
			intervals [219]:
				xmin = 102.5527
				xmax = 102.5927
				text = "UW1"
			intervals [220]:
				xmin = 102.5927
				xmax = 102.6427
				text = "Y"
			intervals [221]:
				xmin = 102.6427
				xmax = 102.6727
				text = "UW1"
			intervals [222]:
				xmin = 102.6727
				xmax = 102.7327
				text = "W"
			intervals [223]:
				xmin = 102.7327
				xmax = 102.7927
				text = "AA1"
			intervals [224]:
				xmin = 102.7927
				xmax = 102.8327
				text = "N"
			intervals [225]:
				xmin = 102.8327
				xmax = 102.8727
				text = "T"
			intervals [226]:
				xmin = 102.8727
				xmax = 102.9027
				text = "T"
			intervals [227]:
				xmin = 102.9027
				xmax = 102.9727
				text = "AH0"
			intervals [228]:
				xmin = 102.9727
				xmax = 103.0327
				text = "D"
			intervals [229]:
				xmin = 103.0327
				xmax = 103.2227
				text = "UW1"
			intervals [230]:
				xmin = 103.2227
				xmax = 103.3827
				text = "sp"
			intervals [231]:
				xmin = 103.3827
				xmax = 106.1796
				text = ""
			intervals [232]:
				xmin = 106.1796
				xmax = 106.2096
				text = "AH0"
			intervals [233]:
				xmin = 106.2096
				xmax = 106.2696
				text = "N"
			intervals [234]:
				xmin = 106.2696
				xmax = 106.3496
				text = "HH"
			intervals [235]:
				xmin = 106.3496
				xmax = 106.4096
				text = "AW1"
			intervals [236]:
				xmin = 106.4096
				xmax = 106.4696
				text = "D"
			intervals [237]:
				xmin = 106.4696
				xmax = 106.4996
				text = "IH0"
			intervals [238]:
				xmin = 106.4996
				xmax = 106.5896
				text = "D"
			intervals [239]:
				xmin = 106.5896
				xmax = 106.6396
				text = "DH"
			intervals [240]:
				xmin = 106.6396
				xmax = 106.8096
				text = "IY0"
			intervals [241]:
				xmin = 106.8096
				xmax = 106.8896
				text = "sp"
			intervals [242]:
				xmin = 106.8896
				xmax = 106.9496
				text = "D"
			intervals [243]:
				xmin = 106.9496
				xmax = 107.0096
				text = "IH0"
			intervals [244]:
				xmin = 107.0096
				xmax = 107.1296
				text = "P"
			intervals [245]:
				xmin = 107.1296
				xmax = 107.1896
				text = "AA1"
			intervals [246]:
				xmin = 107.1896
				xmax = 107.2596
				text = "R"
			intervals [247]:
				xmin = 107.2596
				xmax = 107.3096
				text = "T"
			intervals [248]:
				xmin = 107.3096
				xmax = 107.3396
				text = "M"
			intervals [249]:
				xmin = 107.3396
				xmax = 107.3696
				text = "AH0"
			intervals [250]:
				xmin = 107.3696
				xmax = 107.3996
				text = "N"
			intervals [251]:
				xmin = 107.3996
				xmax = 107.4296
				text = "T"
			intervals [252]:
				xmin = 107.4296
				xmax = 107.4696
				text = "AH0"
			intervals [253]:
				xmin = 107.4696
				xmax = 107.5696
				text = "V"
			intervals [254]:
				xmin = 107.5696
				xmax = 107.6296
				text = "EH1"
			intervals [255]:
				xmin = 107.6296
				xmax = 107.6596
				text = "N"
			intervals [256]:
				xmin = 107.6596
				xmax = 107.6896
				text = "ER0"
			intervals [257]:
				xmin = 107.6896
				xmax = 107.7196
				text = "JH"
			intervals [258]:
				xmin = 107.7196
				xmax = 107.7496
				text = "IY0"
			intervals [259]:
				xmin = 107.7496
				xmax = 107.7996
				text = "DH"
			intervals [260]:
				xmin = 107.7996
				xmax = 107.8396
				text = "AE1"
			intervals [261]:
				xmin = 107.8396
				xmax = 107.8896
				text = "T"
			intervals [262]:
				xmin = 107.8896
				xmax = 107.9396
				text = "JH"
			intervals [263]:
				xmin = 107.9396
				xmax = 108.0096
				text = "IH0"
			intervals [264]:
				xmin = 108.0096
				xmax = 108.0696
				text = "S"
			intervals [265]:
				xmin = 108.0696
				xmax = 108.1496
				text = "S"
			intervals [266]:
				xmin = 108.1496
				xmax = 108.2996
				text = "IY1"
			intervals [267]:
				xmin = 108.2996
				xmax = 108.3796
				text = "M"
			intervals [268]:
				xmin = 108.3796
				xmax = 108.4696
				text = "Z"
			intervals [269]:
				xmin = 108.4696
				xmax = 108.5396
				text = "L"
			intervals [270]:
				xmin = 108.5396
				xmax = 108.5996
				text = "AY1"
			intervals [271]:
				xmin = 108.5996
				xmax = 108.7196
				text = "K"
			intervals [272]:
				xmin = 108.7196
				xmax = 108.8196
				text = "IH1"
			intervals [273]:
				xmin = 108.8196
				xmax = 108.9096
				text = "T"
			intervals [274]:
				xmin = 108.9096
				xmax = 109.2496
				text = "S"
			intervals [275]:
				xmin = 109.2496
				xmax = 109.5357
				text = ""
			intervals [276]:
				xmin = 109.5357
				xmax = 109.5657
				text = "sil"
			intervals [277]:
				xmin = 109.5657
				xmax = 109.6457
				text = "HH"
			intervals [278]:
				xmin = 109.6457
				xmax = 109.7057
				text = "AW1"
			intervals [279]:
				xmin = 109.7057
				xmax = 109.7757
				text = "D"
			intervals [280]:
				xmin = 109.7757
				xmax = 109.8957
				text = "IH0"
			intervals [281]:
				xmin = 109.8957
				xmax = 109.9857
				text = "Z"
			intervals [282]:
				xmin = 109.9857
				xmax = 110.2057
				text = "sp"
			intervals [283]:
				xmin = 110.2057
				xmax = 110.3357
				text = "HH"
			intervals [284]:
				xmin = 110.3357
				xmax = 110.3857
				text = "AW1"
			intervals [285]:
				xmin = 110.3857
				xmax = 110.4357
				text = "AA1"
			intervals [286]:
				xmin = 110.4357
				xmax = 110.5157
				text = "R"
			intervals [287]:
				xmin = 110.5157
				xmax = 110.5757
				text = "DH"
			intervals [288]:
				xmin = 110.5757
				xmax = 110.6657
				text = "EY1"
			intervals [289]:
				xmin = 110.6657
				xmax = 110.7257
				text = "R"
			intervals [290]:
				xmin = 110.7257
				xmax = 110.8257
				text = "IY0"
			intervals [291]:
				xmin = 110.8257
				xmax = 110.8757
				text = "L"
			intervals [292]:
				xmin = 110.8757
				xmax = 111.0157
				text = "EY1"
			intervals [293]:
				xmin = 111.0157
				xmax = 111.0557
				text = "T"
			intervals [294]:
				xmin = 111.0557
				xmax = 111.2057
				text = "IH0"
			intervals [295]:
				xmin = 111.2057
				xmax = 111.2657
				text = "D"
			intervals [296]:
				xmin = 111.2657
				xmax = 130.7212
				text = "sp"
			intervals [297]:
				xmin = 130.7212
				xmax = 130.8512
				text = "M"
			intervals [298]:
				xmin = 130.8512
				xmax = 130.9012
				text = "HH"
			intervals [299]:
				xmin = 130.9012
				xmax = 131.1012
				text = "M"
			intervals [300]:
				xmin = 131.1012
				xmax = 132.1881
				text = ""
			intervals [301]:
				xmin = 132.1881
				xmax = 132.2181
				text = "sil"
			intervals [302]:
				xmin = 132.2181
				xmax = 132.3181
				text = "S"
			intervals [303]:
				xmin = 132.3181
				xmax = 132.3681
				text = "EH1"
			intervals [304]:
				xmin = 132.3681
				xmax = 132.4181
				text = "V"
			intervals [305]:
				xmin = 132.4181
				xmax = 132.4681
				text = "AH0"
			intervals [306]:
				xmin = 132.4681
				xmax = 132.5181
				text = "N"
			intervals [307]:
				xmin = 132.5181
				xmax = 132.5581
				text = "TH"
			intervals [308]:
				xmin = 132.5581
				xmax = 132.5981
				text = "S"
			intervals [309]:
				xmin = 132.5981
				xmax = 132.7181
				text = "T"
			intervals [310]:
				xmin = 132.7181
				xmax = 132.7581
				text = "R"
			intervals [311]:
				xmin = 132.7581
				xmax = 132.8381
				text = "IY1"
			intervals [312]:
				xmin = 132.8381
				xmax = 132.8681
				text = "T"
			intervals [313]:
				xmin = 132.8681
				xmax = 132.9281
				text = "sp"
			intervals [314]:
				xmin = 132.9281
				xmax = 188.8786
				text = ""
			intervals [315]:
				xmin = 188.8786
				xmax = 189.0386
				text = "S"
			intervals [316]:
				xmin = 189.0386
				xmax = 189.3986
				text = "OW1"
			intervals [317]:
				xmin = 189.3986
				xmax = 189.4886
				text = "sp"
			intervals [318]:
				xmin = 189.4886
				xmax = 189.5786
				text = "HH"
			intervals [319]:
				xmin = 189.5786
				xmax = 189.6286
				text = "W"
			intervals [320]:
				xmin = 189.6286
				xmax = 189.6786
				text = "AH1"
			intervals [321]:
				xmin = 189.6786
				xmax = 189.7086
				text = "T"
			intervals [322]:
				xmin = 189.7086
				xmax = 189.7386
				text = "D"
			intervals [323]:
				xmin = 189.7386
				xmax = 189.7686
				text = "IH0"
			intervals [324]:
				xmin = 189.7686
				xmax = 189.8686
				text = "D"
			intervals [325]:
				xmin = 189.8686
				xmax = 189.9286
				text = "Y"
			intervals [326]:
				xmin = 189.9286
				xmax = 189.9686
				text = "UW1"
			intervals [327]:
				xmin = 189.9686
				xmax = 190.0686
				text = "T"
			intervals [328]:
				xmin = 190.0686
				xmax = 190.1286
				text = "EY1"
			intervals [329]:
				xmin = 190.1286
				xmax = 190.1986
				text = "K"
			intervals [330]:
				xmin = 190.1986
				xmax = 190.2386
				text = "AH0"
			intervals [331]:
				xmin = 190.2386
				xmax = 190.3486
				text = "P"
			intervals [332]:
				xmin = 190.3486
				xmax = 190.3986
				text = "IH1"
			intervals [333]:
				xmin = 190.3986
				xmax = 190.4586
				text = "K"
			intervals [334]:
				xmin = 190.4586
				xmax = 190.5486
				text = "CH"
			intervals [335]:
				xmin = 190.5486
				xmax = 190.5886
				text = "ER0"
			intervals [336]:
				xmin = 190.5886
				xmax = 190.6186
				text = "sp"
			intervals [337]:
				xmin = 190.6186
				xmax = 190.7986
				text = "AH1"
			intervals [338]:
				xmin = 190.7986
				xmax = 190.9986
				text = "V"
			intervals [339]:
				xmin = 190.9986
				xmax = 191.0286
				text = "sp"
			intervals [340]:
				xmin = 191.0286
				xmax = 191.1086
				text = "DH"
			intervals [341]:
				xmin = 191.1086
				xmax = 191.1786
				text = "AE1"
			intervals [342]:
				xmin = 191.1786
				xmax = 191.2486
				text = "T"
			intervals [343]:
				xmin = 191.2486
				xmax = 191.3486
				text = "sp"
			intervals [344]:
				xmin = 191.3486
				xmax = 191.4786
				text = "W"
			intervals [345]:
				xmin = 191.4786
				xmax = 191.5086
				text = "AH0"
			intervals [346]:
				xmin = 191.5086
				xmax = 191.5786
				text = "Z"
			intervals [347]:
				xmin = 191.5786
				xmax = 191.7086
				text = "S"
			intervals [348]:
				xmin = 191.7086
				xmax = 191.7586
				text = "IH1"
			intervals [349]:
				xmin = 191.7586
				xmax = 191.8186
				text = "K"
			intervals [350]:
				xmin = 191.8186
				xmax = 191.8586
				text = "S"
			intervals [351]:
				xmin = 191.8586
				xmax = 191.9086
				text = "HH"
			intervals [352]:
				xmin = 191.9086
				xmax = 191.9386
				text = "AH1"
			intervals [353]:
				xmin = 191.9386
				xmax = 191.9686
				text = "N"
			intervals [354]:
				xmin = 191.9686
				xmax = 192.0186
				text = "D"
			intervals [355]:
				xmin = 192.0186
				xmax = 192.0486
				text = "R"
			intervals [356]:
				xmin = 192.0486
				xmax = 192.0786
				text = "IH0"
			intervals [357]:
				xmin = 192.0786
				xmax = 192.1086
				text = "D"
			intervals [358]:
				xmin = 192.1086
				xmax = 192.1486
				text = "AH0"
			intervals [359]:
				xmin = 192.1486
				xmax = 192.1886
				text = "N"
			intervals [360]:
				xmin = 192.1886
				xmax = 192.2486
				text = "D"
			intervals [361]:
				xmin = 192.2486
				xmax = 192.3286
				text = "F"
			intervals [362]:
				xmin = 192.3286
				xmax = 192.3686
				text = "IH1"
			intervals [363]:
				xmin = 192.3686
				xmax = 192.4686
				text = "F"
			intervals [364]:
				xmin = 192.4686
				xmax = 192.5286
				text = "T"
			intervals [365]:
				xmin = 192.5286
				xmax = 192.5686
				text = "IY0"
			intervals [366]:
				xmin = 192.5686
				xmax = 192.6386
				text = "D"
			intervals [367]:
				xmin = 192.6386
				xmax = 192.7886
				text = "AA1"
			intervals [368]:
				xmin = 192.7886
				xmax = 192.8986
				text = "L"
			intervals [369]:
				xmin = 192.8986
				xmax = 193.0786
				text = "ER0"
			intervals [370]:
				xmin = 193.0786
				xmax = 193.1286
				text = "Z"
			intervals [371]:
				xmin = 193.1286
				xmax = 252.2114
				text = ""
			intervals [372]:
				xmin = 252.2114
				xmax = 252.2714
				text = "sil"
			intervals [373]:
				xmin = 252.2714
				xmax = 252.3814
				text = "OW1"
			intervals [374]:
				xmin = 252.3814
				xmax = 252.4714
				text = "S"
			intervals [375]:
				xmin = 252.4714
				xmax = 252.5114
				text = "OW1"
			intervals [376]:
				xmin = 252.5114
				xmax = 252.5714
				text = "Y"
			intervals [377]:
				xmin = 252.5714
				xmax = 252.6314
				text = "UW1"
			intervals [378]:
				xmin = 252.6314
				xmax = 252.6814
				text = "S"
			intervals [379]:
				xmin = 252.6814
				xmax = 252.7514
				text = "T"
			intervals [380]:
				xmin = 252.7514
				xmax = 252.8014
				text = "AA1"
			intervals [381]:
				xmin = 252.8014
				xmax = 252.8314
				text = "R"
			intervals [382]:
				xmin = 252.8314
				xmax = 252.8614
				text = "T"
			intervals [383]:
				xmin = 252.8614
				xmax = 252.8914
				text = "AH0"
			intervals [384]:
				xmin = 252.8914
				xmax = 252.9414
				text = "D"
			intervals [385]:
				xmin = 252.9414
				xmax = 252.9814
				text = "AE1"
			intervals [386]:
				xmin = 252.9814
				xmax = 253.0414
				text = "T"
			intervals [387]:
				xmin = 253.0414
				xmax = 253.0914
				text = "DH"
			intervals [388]:
				xmin = 253.0914
				xmax = 253.1214
				text = "AH1"
			intervals [389]:
				xmin = 253.1214
				xmax = 253.2714
				text = "OW1"
			intervals [390]:
				xmin = 253.2714
				xmax = 253.3014
				text = "L"
			intervals [391]:
				xmin = 253.3014
				xmax = 253.3414
				text = "D"
			intervals [392]:
				xmin = 253.3414
				xmax = 253.4514
				text = "S"
			intervals [393]:
				xmin = 253.4514
				xmax = 253.5114
				text = "K"
			intervals [394]:
				xmin = 253.5114
				xmax = 253.5514
				text = "UW1"
			intervals [395]:
				xmin = 253.5514
				xmax = 253.8714
				text = "L"
			intervals [396]:
				xmin = 253.8714
				xmax = 254.1978
				text = ""
			intervals [397]:
				xmin = 254.1978
				xmax = 254.4478
				text = "AH0"
			intervals [398]:
				xmin = 254.4478
				xmax = 254.5578
				text = "N"
			intervals [399]:
				xmin = 254.5578
				xmax = 254.6178
				text = "DH"
			intervals [400]:
				xmin = 254.6178
				xmax = 255.1178
				text = "EH1"
			intervals [401]:
				xmin = 255.1178
				xmax = 255.2378
				text = "N"
			intervals [402]:
				xmin = 255.2378
				xmax = 255.5148
				text = "sp"
			intervals [403]:
				xmin = 255.5148
				xmax = 255.6148
				text = "HH"
			intervals [404]:
				xmin = 255.6148
				xmax = 255.6448
				text = "W"
			intervals [405]:
				xmin = 255.6448
				xmax = 255.7048
				text = "AH1"
			intervals [406]:
				xmin = 255.7048
				xmax = 255.8248
				text = "T"
			intervals [407]:
				xmin = 255.8248
				xmax = 255.8948
				text = "sp"
			intervals [408]:
				xmin = 255.8948
				xmax = 255.9604
				text = ""
			intervals [409]:
				xmin = 255.9604
				xmax = 256.0604
				text = "JH"
			intervals [410]:
				xmin = 256.0604
				xmax = 256.1004
				text = "AE1"
			intervals [411]:
				xmin = 256.1004
				xmax = 256.2204
				text = "N"
			intervals [412]:
				xmin = 256.2204
				xmax = 256.2604
				text = "Y"
			intervals [413]:
				xmin = 256.2604
				xmax = 256.3604
				text = "UW0"
			intervals [414]:
				xmin = 256.3604
				xmax = 256.4004
				text = "EH2"
			intervals [415]:
				xmin = 256.4004
				xmax = 256.4904
				text = "R"
			intervals [416]:
				xmin = 256.4904
				xmax = 256.5804
				text = "IY0"
			intervals [417]:
				xmin = 256.5804
				xmax = 256.7004
				text = "ER0"
			intervals [418]:
				xmin = 256.7004
				xmax = 256.7804
				text = "S"
			intervals [419]:
				xmin = 256.7804
				xmax = 257.0404
				text = "OW1"
			intervals [420]:
				xmin = 257.0404
				xmax = 257.1204
				text = "sp"
			intervals [421]:
				xmin = 257.1204
				xmax = 257.2304
				text = "S"
			intervals [422]:
				xmin = 257.2304
				xmax = 257.2704
				text = "AH1"
			intervals [423]:
				xmin = 257.2704
				xmax = 257.3404
				text = "M"
			intervals [424]:
				xmin = 257.3404
				xmax = 257.3904
				text = "W"
			intervals [425]:
				xmin = 257.3904
				xmax = 257.4204
				text = "EH2"
			intervals [426]:
				xmin = 257.4204
				xmax = 257.4504
				text = "R"
			intervals [427]:
				xmin = 257.4504
				xmax = 257.4804
				text = "DH"
			intervals [428]:
				xmin = 257.4804
				xmax = 257.5704
				text = "EH2"
			intervals [429]:
				xmin = 257.5704
				xmax = 257.6004
				text = "R"
			intervals [430]:
				xmin = 257.6004
				xmax = 257.6404
				text = "AH0"
			intervals [431]:
				xmin = 257.6404
				xmax = 257.6904
				text = "B"
			intervals [432]:
				xmin = 257.6904
				xmax = 257.7804
				text = "AW1"
			intervals [433]:
				xmin = 257.7804
				xmax = 257.8404
				text = "T"
			intervals [434]:
				xmin = 257.8404
				xmax = 257.9004
				text = "S"
			intervals [435]:
				xmin = 257.9004
				xmax = 257.9404
				text = "Y"
			intervals [436]:
				xmin = 257.9404
				xmax = 257.9704
				text = "UW1"
			intervals [437]:
				xmin = 257.9704
				xmax = 258.0404
				text = "M"
			intervals [438]:
				xmin = 258.0404
				xmax = 258.1404
				text = "UW1"
			intervals [439]:
				xmin = 258.1404
				xmax = 258.1704
				text = "V"
			intervals [440]:
				xmin = 258.1704
				xmax = 258.2004
				text = "D"
			intervals [441]:
				xmin = 258.2004
				xmax = 258.2404
				text = "IH0"
			intervals [442]:
				xmin = 258.2404
				xmax = 258.2704
				text = "N"
			intervals [443]:
				xmin = 258.2704
				xmax = 258.3404
				text = "T"
			intervals [444]:
				xmin = 258.3404
				xmax = 258.3804
				text = "UW1"
			intervals [445]:
				xmin = 258.3804
				xmax = 258.4204
				text = "DH"
			intervals [446]:
				xmin = 258.4204
				xmax = 258.4604
				text = "AH0"
			intervals [447]:
				xmin = 258.4604
				xmax = 258.5604
				text = "N"
			intervals [448]:
				xmin = 258.5604
				xmax = 258.6304
				text = "UW1"
			intervals [449]:
				xmin = 258.6304
				xmax = 258.7304
				text = "S"
			intervals [450]:
				xmin = 258.7304
				xmax = 258.7904
				text = "K"
			intervals [451]:
				xmin = 258.7904
				xmax = 258.8704
				text = "UW1"
			intervals [452]:
				xmin = 258.8704
				xmax = 259.0204
				text = "L"
			intervals [453]:
				xmin = 259.0204
				xmax = 259.0904
				text = "sp"
			intervals [454]:
				xmin = 259.0904
				xmax = 260.2631
				text = ""
			intervals [455]:
				xmin = 260.2631
				xmax = 260.4731
				text = "K"
			intervals [456]:
				xmin = 260.4731
				xmax = 260.7231
				text = "UW1"
			intervals [457]:
				xmin = 260.7231
				xmax = 260.8331
				text = "L"
			intervals [458]:
				xmin = 260.8331
				xmax = 260.9431
				text = "OW2"
			intervals [459]:
				xmin = 260.9431
				xmax = 261.0431
				text = "K"
			intervals [460]:
				xmin = 261.0431
				xmax = 261.1631
				text = "EY1"
			intervals [461]:
				xmin = 261.1631
				xmax = 261.2831
				text = "S"
			intervals [462]:
				xmin = 261.2831
				xmax = 261.6431
				text = "OW1"
			intervals [463]:
				xmin = 261.6431
				xmax = 261.7731
				text = "sp"
			intervals [464]:
				xmin = 261.7731
				xmax = 262.2122
				text = ""
			intervals [465]:
				xmin = 262.2122
				xmax = 262.2722
				text = "DH"
			intervals [466]:
				xmin = 262.2722
				xmax = 262.3322
				text = "AE1"
			intervals [467]:
				xmin = 262.3322
				xmax = 262.4422
				text = "T"
			intervals [468]:
				xmin = 262.4422
				xmax = 262.5022
				text = "S"
			intervals [469]:
				xmin = 262.5022
				xmax = 262.5622
				text = "K"
			intervals [470]:
				xmin = 262.5622
				xmax = 262.6422
				text = "AY1"
			intervals [471]:
				xmin = 262.6422
				xmax = 262.6922
				text = "N"
			intervals [472]:
				xmin = 262.6922
				xmax = 262.7622
				text = "AH0"
			intervals [473]:
				xmin = 262.7622
				xmax = 262.7922
				text = "V"
			intervals [474]:
				xmin = 262.7922
				xmax = 262.8922
				text = "JH"
			intervals [475]:
				xmin = 262.8922
				xmax = 262.9322
				text = "AH1"
			intervals [476]:
				xmin = 262.9322
				xmax = 262.9922
				text = "M"
			intervals [477]:
				xmin = 262.9922
				xmax = 263.0322
				text = "P"
			intervals [478]:
				xmin = 263.0322
				xmax = 263.0622
				text = "IH0"
			intervals [479]:
				xmin = 263.0622
				xmax = 263.1522
				text = "N"
			intervals [480]:
				xmin = 263.1522
				xmax = 263.2222
				text = "W"
			intervals [481]:
				xmin = 263.2222
				xmax = 263.3722
				text = "EY1"
			intervals [482]:
				xmin = 263.3722
				xmax = 263.4122
				text = "AH0"
			intervals [483]:
				xmin = 263.4122
				xmax = 263.4822
				text = "HH"
			intervals [484]:
				xmin = 263.4822
				xmax = 263.5522
				text = "EH1"
			intervals [485]:
				xmin = 263.5522
				xmax = 263.6022
				text = "D"
			intervals [486]:
				xmin = 263.6022
				xmax = 263.6522
				text = "B"
			intervals [487]:
				xmin = 263.6522
				xmax = 263.6822
				text = "AH1"
			intervals [488]:
				xmin = 263.6822
				xmax = 263.7122
				text = "T"
			intervals [489]:
				xmin = 263.7122
				xmax = 263.7622
				text = "L"
			intervals [490]:
				xmin = 263.7622
				xmax = 263.8022
				text = "EH1"
			intervals [491]:
				xmin = 263.8022
				xmax = 263.8822
				text = "T"
			intervals [492]:
				xmin = 263.8822
				xmax = 263.9422
				text = "S"
			intervals [493]:
				xmin = 263.9422
				xmax = 264.0022
				text = "G"
			intervals [494]:
				xmin = 264.0022
				xmax = 264.0822
				text = "OW1"
			intervals [495]:
				xmin = 264.0822
				xmax = 264.1122
				text = "DH"
			intervals [496]:
				xmin = 264.1122
				xmax = 264.1522
				text = "EH1"
			intervals [497]:
				xmin = 264.1522
				xmax = 264.2122
				text = "R"
			intervals [498]:
				xmin = 264.2122
				xmax = 264.2922
				text = "F"
			intervals [499]:
				xmin = 264.2922
				xmax = 264.3322
				text = "AO1"
			intervals [500]:
				xmin = 264.3322
				xmax = 264.3822
				text = "R"
			intervals [501]:
				xmin = 264.3822
				xmax = 264.4122
				text = "AH0"
			intervals [502]:
				xmin = 264.4122
				xmax = 264.4922
				text = "M"
			intervals [503]:
				xmin = 264.4922
				xmax = 264.5422
				text = "IH1"
			intervals [504]:
				xmin = 264.5422
				xmax = 264.5922
				text = "N"
			intervals [505]:
				xmin = 264.5922
				xmax = 264.6322
				text = "AH0"
			intervals [506]:
				xmin = 264.6322
				xmax = 264.7122
				text = "T"
			intervals [507]:
				xmin = 264.7122
				xmax = 264.7822
				text = "S"
			intervals [508]:
				xmin = 264.7822
				xmax = 264.8622
				text = "OW1"
			intervals [509]:
				xmin = 264.8622
				xmax = 264.9622
				text = "T"
			intervals [510]:
				xmin = 264.9622
				xmax = 265.0022
				text = "EH1"
			intervals [511]:
				xmin = 265.0022
				xmax = 265.0522
				text = "L"
			intervals [512]:
				xmin = 265.0522
				xmax = 265.1222
				text = "M"
			intervals [513]:
				xmin = 265.1222
				xmax = 265.1722
				text = "IY1"
			intervals [514]:
				xmin = 265.1722
				xmax = 265.2322
				text = "AH0"
			intervals [515]:
				xmin = 265.2322
				xmax = 265.2822
				text = "B"
			intervals [516]:
				xmin = 265.2822
				xmax = 265.3822
				text = "AW1"
			intervals [517]:
				xmin = 265.3822
				xmax = 265.4222
				text = "T"
			intervals [518]:
				xmin = 265.4222
				xmax = 265.4622
				text = "HH"
			intervals [519]:
				xmin = 265.4622
				xmax = 265.5722
				text = "AY1"
			intervals [520]:
				xmin = 265.5722
				xmax = 265.6922
				text = "S"
			intervals [521]:
				xmin = 265.6922
				xmax = 265.7422
				text = "K"
			intervals [522]:
				xmin = 265.7422
				xmax = 265.7822
				text = "UW1"
			intervals [523]:
				xmin = 265.7822
				xmax = 265.9522
				text = "L"
			intervals [524]:
				xmin = 265.9522
				xmax = 341.1915
				text = "sp"
			intervals [525]:
				xmin = 341.1915
				xmax = 341.2615
				text = "W"
			intervals [526]:
				xmin = 341.2615
				xmax = 341.2915
				text = "AH1"
			intervals [527]:
				xmin = 341.2915
				xmax = 341.3315
				text = "T"
			intervals [528]:
				xmin = 341.3315
				xmax = 341.4015
				text = "Z"
			intervals [529]:
				xmin = 341.4015
				xmax = 341.4415
				text = "DH"
			intervals [530]:
				xmin = 341.4415
				xmax = 341.5215
				text = "AH0"
			intervals [531]:
				xmin = 341.5215
				xmax = 341.5715
				text = "B"
			intervals [532]:
				xmin = 341.5715
				xmax = 341.6315
				text = "IH1"
			intervals [533]:
				xmin = 341.6315
				xmax = 341.7115
				text = "G"
			intervals [534]:
				xmin = 341.7115
				xmax = 341.7515
				text = "AH0"
			intervals [535]:
				xmin = 341.7515
				xmax = 341.7915
				text = "S"
			intervals [536]:
				xmin = 341.7915
				xmax = 341.8215
				text = "T"
			intervals [537]:
				xmin = 341.8215
				xmax = 341.9015
				text = "CH"
			intervals [538]:
				xmin = 341.9015
				xmax = 341.9915
				text = "EY1"
			intervals [539]:
				xmin = 341.9915
				xmax = 342.0415
				text = "N"
			intervals [540]:
				xmin = 342.0415
				xmax = 342.1115
				text = "JH"
			intervals [541]:
				xmin = 342.1115
				xmax = 342.1915
				text = "Y"
			intervals [542]:
				xmin = 342.1915
				xmax = 342.2515
				text = "UW1"
			intervals [543]:
				xmin = 342.2515
				xmax = 342.3815
				text = "S"
			intervals [544]:
				xmin = 342.3815
				xmax = 342.5615
				text = "AO1"
			intervals [545]:
				xmin = 342.5615
				xmax = 342.7315
				text = "IH1"
			intervals [546]:
				xmin = 342.7315
				xmax = 342.8215
				text = "N"
			intervals [547]:
				xmin = 342.8215
				xmax = 342.8515
				text = "sp"
			intervals [548]:
				xmin = 342.8515
				xmax = 342.9415
				text = "IH1"
			intervals [549]:
				xmin = 342.9415
				xmax = 343.0015
				text = "N"
			intervals [550]:
				xmin = 343.0015
				xmax = 343.0615
				text = "Y"
			intervals [551]:
				xmin = 343.0615
				xmax = 343.1115
				text = "UH1"
			intervals [552]:
				xmin = 343.1115
				xmax = 343.1715
				text = "R"
			intervals [553]:
				xmin = 343.1715
				xmax = 343.2915
				text = "F"
			intervals [554]:
				xmin = 343.2915
				xmax = 343.3315
				text = "AO1"
			intervals [555]:
				xmin = 343.3315
				xmax = 343.4215
				text = "R"
			intervals [556]:
				xmin = 343.4215
				xmax = 343.5515
				text = "Y"
			intervals [557]:
				xmin = 343.5515
				xmax = 343.6915
				text = "IH1"
			intervals [558]:
				xmin = 343.6915
				xmax = 343.8015
				text = "R"
			intervals [559]:
				xmin = 343.8015
				xmax = 344.0515
				text = "Z"
			intervals [560]:
				xmin = 344.0515
				xmax = 377.2649
				text = ""
			intervals [561]:
				xmin = 377.2649
				xmax = 377.3249
				text = "sil"
			intervals [562]:
				xmin = 377.3249
				xmax = 377.5449
				text = "M"
			intervals [563]:
				xmin = 377.5449
				xmax = 377.5949
				text = "HH"
			intervals [564]:
				xmin = 377.5949
				xmax = 377.6449
				text = "M"
			intervals [565]:
				xmin = 377.6449
				xmax = 411.1397
				text = ""
			intervals [566]:
				xmin = 411.1397
				xmax = 411.2397
				text = "sil"
			intervals [567]:
				xmin = 411.2397
				xmax = 411.2997
				text = "S"
			intervals [568]:
				xmin = 411.2997
				xmax = 411.3297
				text = "OW1"
			intervals [569]:
				xmin = 411.3297
				xmax = 411.3597
				text = "IH0"
			intervals [570]:
				xmin = 411.3597
				xmax = 411.3897
				text = "T"
			intervals [571]:
				xmin = 411.3897
				xmax = 411.4397
				text = "Z"
			intervals [572]:
				xmin = 411.4397
				xmax = 411.4797
				text = "L"
			intervals [573]:
				xmin = 411.4797
				xmax = 411.5397
				text = "AY1"
			intervals [574]:
				xmin = 411.5397
				xmax = 411.5697
				text = "K"
			intervals [575]:
				xmin = 411.5697
				xmax = 411.5997
				text = "Y"
			intervals [576]:
				xmin = 411.5997
				xmax = 411.6297
				text = "UW1"
			intervals [577]:
				xmin = 411.6297
				xmax = 411.6597
				text = "D"
			intervals [578]:
				xmin = 411.6597
				xmax = 411.6897
				text = "IH0"
			intervals [579]:
				xmin = 411.6897
				xmax = 411.7597
				text = "V"
			intervals [580]:
				xmin = 411.7597
				xmax = 411.8197
				text = "EH1"
			intervals [581]:
				xmin = 411.8197
				xmax = 411.8697
				text = "L"
			intervals [582]:
				xmin = 411.8697
				xmax = 411.9197
				text = "AH0"
			intervals [583]:
				xmin = 411.9197
				xmax = 411.9797
				text = "P"
			intervals [584]:
				xmin = 411.9797
				xmax = 412.0297
				text = "IH0"
			intervals [585]:
				xmin = 412.0297
				xmax = 412.0697
				text = "N"
			intervals [586]:
				xmin = 412.0697
				xmax = 412.1597
				text = "S"
			intervals [587]:
				xmin = 412.1597
				xmax = 412.2497
				text = "K"
			intervals [588]:
				xmin = 412.2497
				xmax = 412.4697
				text = "IH1"
			intervals [589]:
				xmin = 412.4697
				xmax = 412.5897
				text = "L"
			intervals [590]:
				xmin = 412.5897
				xmax = 412.6397
				text = "Z"
			intervals [591]:
				xmin = 412.6397
				xmax = 413.0037
				text = ""
			intervals [592]:
				xmin = 413.0037
				xmax = 413.3637
				text = "M"
			intervals [593]:
				xmin = 413.3637
				xmax = 467.7511
				text = ""
			intervals [594]:
				xmin = 467.7511
				xmax = 467.8411
				text = "sil"
			intervals [595]:
				xmin = 467.8411
				xmax = 468.0011
				text = "M"
			intervals [596]:
				xmin = 468.0011
				xmax = 468.2834
				text = "sp"
			intervals [597]:
				xmin = 468.2834
				xmax = 468.3634
				text = "D"
			intervals [598]:
				xmin = 468.3634
				xmax = 468.3934
				text = "IH0"
			intervals [599]:
				xmin = 468.3934
				xmax = 468.4434
				text = "D"
			intervals [600]:
				xmin = 468.4434
				xmax = 468.4734
				text = "Y"
			intervals [601]:
				xmin = 468.4734
				xmax = 468.5134
				text = "UW1"
			intervals [602]:
				xmin = 468.5134
				xmax = 468.6034
				text = "S"
			intervals [603]:
				xmin = 468.6034
				xmax = 468.6834
				text = "IY1"
			intervals [604]:
				xmin = 468.6834
				xmax = 468.7534
				text = "AH0"
			intervals [605]:
				xmin = 468.7534
				xmax = 468.8234
				text = "L"
			intervals [606]:
				xmin = 468.8234
				xmax = 468.9434
				text = "AA1"
			intervals [607]:
				xmin = 468.9434
				xmax = 469.0034
				text = "T"
			intervals [608]:
				xmin = 469.0034
				xmax = 469.1134
				text = "AH1"
			intervals [609]:
				xmin = 469.1134
				xmax = 469.2534
				text = "V"
			intervals [610]:
				xmin = 469.2534
				xmax = 469.2934
				text = "sp"
			intervals [611]:
				xmin = 469.2934
				xmax = 469.4034
				text = "AY1"
			intervals [612]:
				xmin = 469.4034
				xmax = 469.4634
				text = "N"
			intervals [613]:
				xmin = 469.4634
				xmax = 469.4934
				text = "OW1"
			intervals [614]:
				xmin = 469.4934
				xmax = 469.5534
				text = "Y"
			intervals [615]:
				xmin = 469.5534
				xmax = 469.5834
				text = "UW1"
			intervals [616]:
				xmin = 469.5834
				xmax = 469.6734
				text = "T"
			intervals [617]:
				xmin = 469.6734
				xmax = 469.7234
				text = "AO1"
			intervals [618]:
				xmin = 469.7234
				xmax = 469.7834
				text = "K"
			intervals [619]:
				xmin = 469.7834
				xmax = 469.8134
				text = "T"
			intervals [620]:
				xmin = 469.8134
				xmax = 469.8434
				text = "AH0"
			intervals [621]:
				xmin = 469.8434
				xmax = 469.8934
				text = "B"
			intervals [622]:
				xmin = 469.8934
				xmax = 469.9334
				text = "AW1"
			intervals [623]:
				xmin = 469.9334
				xmax = 470.0234
				text = "T"
			intervals [624]:
				xmin = 470.0234
				xmax = 470.0634
				text = "DH"
			intervals [625]:
				xmin = 470.0634
				xmax = 470.1034
				text = "EH1"
			intervals [626]:
				xmin = 470.1034
				xmax = 470.1634
				text = "R"
			intervals [627]:
				xmin = 470.1634
				xmax = 470.1934
				text = "W"
			intervals [628]:
				xmin = 470.1934
				xmax = 470.2234
				text = "AH0"
			intervals [629]:
				xmin = 470.2234
				xmax = 470.2834
				text = "Z"
			intervals [630]:
				xmin = 470.2834
				xmax = 470.3434
				text = "S"
			intervals [631]:
				xmin = 470.3434
				xmax = 470.4034
				text = "AH1"
			intervals [632]:
				xmin = 470.4034
				xmax = 470.4634
				text = "M"
			intervals [633]:
				xmin = 470.4634
				xmax = 470.5534
				text = "V"
			intervals [634]:
				xmin = 470.5534
				xmax = 470.7334
				text = "AY1"
			intervals [635]:
				xmin = 470.7334
				xmax = 470.7734
				text = "AH0"
			intervals [636]:
				xmin = 470.7734
				xmax = 470.8134
				text = "L"
			intervals [637]:
				xmin = 470.8134
				xmax = 470.8734
				text = "AH0"
			intervals [638]:
				xmin = 470.8734
				xmax = 470.9634
				text = "N"
			intervals [639]:
				xmin = 470.9634
				xmax = 471.0834
				text = "S"
			intervals [640]:
				xmin = 471.0834
				xmax = 471.1834
				text = "HH"
			intervals [641]:
				xmin = 471.1834
				xmax = 471.2134
				text = "W"
			intervals [642]:
				xmin = 471.2134
				xmax = 471.2434
				text = "AH1"
			intervals [643]:
				xmin = 471.2434
				xmax = 471.2834
				text = "T"
			intervals [644]:
				xmin = 471.2834
				xmax = 471.3134
				text = "D"
			intervals [645]:
				xmin = 471.3134
				xmax = 471.3434
				text = "UW1"
			intervals [646]:
				xmin = 471.3434
				xmax = 471.4034
				text = "Y"
			intervals [647]:
				xmin = 471.4034
				xmax = 471.4834
				text = "UW1"
			intervals [648]:
				xmin = 471.4834
				xmax = 471.5334
				text = "TH"
			intervals [649]:
				xmin = 471.5334
				xmax = 471.5734
				text = "IH1"
			intervals [650]:
				xmin = 471.5734
				xmax = 471.6434
				text = "NG"
			intervals [651]:
				xmin = 471.6434
				xmax = 471.7134
				text = "K"
			intervals [652]:
				xmin = 471.7134
				xmax = 471.7434
				text = "W"
			intervals [653]:
				xmin = 471.7434
				xmax = 471.7934
				text = "AH1"
			intervals [654]:
				xmin = 471.7934
				xmax = 471.8934
				text = "Z"
			intervals [655]:
				xmin = 471.8934
				xmax = 471.9434
				text = "DH"
			intervals [656]:
				xmin = 471.9434
				xmax = 472.2334
				text = "AH1"
			intervals [657]:
				xmin = 472.2334
				xmax = 472.2834
				text = "sp"
			intervals [658]:
				xmin = 472.2834
				xmax = 472.3834
				text = "L"
			intervals [659]:
				xmin = 472.3834
				xmax = 472.4434
				text = "AY1"
			intervals [660]:
				xmin = 472.4434
				xmax = 472.5334
				text = "K"
			intervals [661]:
				xmin = 472.5334
				xmax = 472.5834
				text = "DH"
			intervals [662]:
				xmin = 472.5834
				xmax = 472.6234
				text = "AH0"
			intervals [663]:
				xmin = 472.6234
				xmax = 472.6834
				text = "M"
			intervals [664]:
				xmin = 472.6834
				xmax = 472.7734
				text = "OW1"
			intervals [665]:
				xmin = 472.7734
				xmax = 472.8534
				text = "S"
			intervals [666]:
				xmin = 472.8534
				xmax = 472.9134
				text = "V"
			intervals [667]:
				xmin = 472.9134
				xmax = 473.0434
				text = "AY1"
			intervals [668]:
				xmin = 473.0434
				xmax = 473.1334
				text = "L"
			intervals [669]:
				xmin = 473.1334
				xmax = 473.1734
				text = "AH0"
			intervals [670]:
				xmin = 473.1734
				xmax = 473.2034
				text = "N"
			intervals [671]:
				xmin = 473.2034
				xmax = 473.2534
				text = "T"
			intervals [672]:
				xmin = 473.2534
				xmax = 473.2934
				text = "TH"
			intervals [673]:
				xmin = 473.2934
				xmax = 473.3334
				text = "IH1"
			intervals [674]:
				xmin = 473.3334
				xmax = 473.4334
				text = "NG"
			intervals [675]:
				xmin = 473.4334
				xmax = 473.5334
				text = "Y"
			intervals [676]:
				xmin = 473.5334
				xmax = 473.6034
				text = "UW1"
			intervals [677]:
				xmin = 473.6034
				xmax = 473.7234
				text = "S"
			intervals [678]:
				xmin = 473.7234
				xmax = 473.9534
				text = "AO1"
			intervals [679]:
				xmin = 473.9534
				xmax = 474.0334
				text = "sp"
			intervals [680]:
				xmin = 474.0334
				xmax = 474.1415
				text = ""
			intervals [681]:
				xmin = 474.1415
				xmax = 474.2215
				text = "HH"
			intervals [682]:
				xmin = 474.2215
				xmax = 474.3015
				text = "W"
			intervals [683]:
				xmin = 474.3015
				xmax = 474.3615
				text = "AY1"
			intervals [684]:
				xmin = 474.3615
				xmax = 474.4215
				text = "L"
			intervals [685]:
				xmin = 474.4215
				xmax = 474.5515
				text = "Y"
			intervals [686]:
				xmin = 474.5515
				xmax = 474.6515
				text = "UW1"
			intervals [687]:
				xmin = 474.6515
				xmax = 474.7315
				text = "W"
			intervals [688]:
				xmin = 474.7315
				xmax = 475.0515
				text = "ER1"
			intervals [689]:
				xmin = 475.0515
				xmax = 475.1115
				text = "sp"
			intervals [690]:
				xmin = 475.1115
				xmax = 475.2615
				text = "IH1"
			intervals [691]:
				xmin = 475.2615
				xmax = 475.3315
				text = "N"
			intervals [692]:
				xmin = 475.3315
				xmax = 475.4315
				text = "S"
			intervals [693]:
				xmin = 475.4315
				xmax = 475.4915
				text = "K"
			intervals [694]:
				xmin = 475.4915
				xmax = 475.6115
				text = "UW1"
			intervals [695]:
				xmin = 475.6115
				xmax = 475.7615
				text = "L"
			intervals [696]:
				xmin = 475.7615
				xmax = 475.8615
				text = "sp"
			intervals [697]:
				xmin = 475.8615
				xmax = 477.9138
				text = ""
			intervals [698]:
				xmin = 477.9138
				xmax = 478.0738
				text = "L"
			intervals [699]:
				xmin = 478.0738
				xmax = 478.1238
				text = "AY1"
			intervals [700]:
				xmin = 478.1238
				xmax = 478.1838
				text = "K"
			intervals [701]:
				xmin = 478.1838
				xmax = 478.2738
				text = "sp"
			intervals [702]:
				xmin = 478.2738
				xmax = 478.4038
				text = "AE1"
			intervals [703]:
				xmin = 478.4038
				xmax = 478.4838
				text = "T"
			intervals [704]:
				xmin = 478.4838
				xmax = 478.5838
				text = "S"
			intervals [705]:
				xmin = 478.5838
				xmax = 478.6438
				text = "K"
			intervals [706]:
				xmin = 478.6438
				xmax = 478.7238
				text = "UW1"
			intervals [707]:
				xmin = 478.7238
				xmax = 478.8938
				text = "L"
			intervals [708]:
				xmin = 478.8938
				xmax = 478.9438
				text = "sp"
			intervals [709]:
				xmin = 478.9438
				xmax = 479.8757
				text = ""
			intervals [710]:
				xmin = 479.8757
				xmax = 479.9257
				text = "W"
			intervals [711]:
				xmin = 479.9257
				xmax = 479.9557
				text = "IY1"
			intervals [712]:
				xmin = 479.9557
				xmax = 479.9857
				text = "spn"
			intervals [713]:
				xmin = 479.9857
				xmax = 480.0657
				text = "T"
			intervals [714]:
				xmin = 480.0657
				xmax = 480.1157
				text = "AO1"
			intervals [715]:
				xmin = 480.1157
				xmax = 480.1857
				text = "K"
			intervals [716]:
				xmin = 480.1857
				xmax = 480.2157
				text = "AH0"
			intervals [717]:
				xmin = 480.2157
				xmax = 480.2457
				text = "B"
			intervals [718]:
				xmin = 480.2457
				xmax = 480.2857
				text = "AW1"
			intervals [719]:
				xmin = 480.2857
				xmax = 480.3557
				text = "T"
			intervals [720]:
				xmin = 480.3557
				xmax = 480.4057
				text = "DH"
			intervals [721]:
				xmin = 480.4057
				xmax = 480.4357
				text = "AH0"
			intervals [722]:
				xmin = 480.4357
				xmax = 480.5257
				text = "N"
			intervals [723]:
				xmin = 480.5257
				xmax = 480.6257
				text = "EY1"
			intervals [724]:
				xmin = 480.6257
				xmax = 480.6757
				text = "B"
			intervals [725]:
				xmin = 480.6757
				xmax = 480.7157
				text = "ER0"
			intervals [726]:
				xmin = 480.7157
				xmax = 480.7657
				text = "HH"
			intervals [727]:
				xmin = 480.7657
				xmax = 480.8257
				text = "UH2"
			intervals [728]:
				xmin = 480.8257
				xmax = 480.8757
				text = "D"
			intervals [729]:
				xmin = 480.8757
				xmax = 480.9257
				text = "IH1"
			intervals [730]:
				xmin = 480.9257
				xmax = 481.0057
				text = "N"
			intervals [731]:
				xmin = 481.0057
				xmax = 481.0457
				text = "AH0"
			intervals [732]:
				xmin = 481.0457
				xmax = 481.1257
				text = "M"
			intervals [733]:
				xmin = 481.1257
				xmax = 481.1757
				text = "IH1"
			intervals [734]:
				xmin = 481.1757
				xmax = 481.2457
				text = "N"
			intervals [735]:
				xmin = 481.2457
				xmax = 481.3257
				text = "AH0"
			intervals [736]:
				xmin = 481.3257
				xmax = 481.3557
				text = "T"
			intervals [737]:
				xmin = 481.3557
				xmax = 481.4057
				text = "sp"
			intervals [738]:
				xmin = 481.4057
				xmax = 488.5102
				text = ""
			intervals [739]:
				xmin = 488.5102
				xmax = 488.5502
				text = "B"
			intervals [740]:
				xmin = 488.5502
				xmax = 488.5802
				text = "AH1"
			intervals [741]:
				xmin = 488.5802
				xmax = 488.6102
				text = "T"
			intervals [742]:
				xmin = 488.6102
				xmax = 488.6402
				text = "IH0"
			intervals [743]:
				xmin = 488.6402
				xmax = 488.6702
				text = "T"
			intervals [744]:
				xmin = 488.6702
				xmax = 488.7002
				text = "W"
			intervals [745]:
				xmin = 488.7002
				xmax = 488.7302
				text = "AH0"
			intervals [746]:
				xmin = 488.7302
				xmax = 488.7602
				text = "Z"
			intervals [747]:
				xmin = 488.7602
				xmax = 488.8002
				text = "JH"
			intervals [748]:
				xmin = 488.8002
				xmax = 488.8502
				text = "IH0"
			intervals [749]:
				xmin = 488.8502
				xmax = 488.9502
				text = "S"
			intervals [750]:
				xmin = 488.9502
				xmax = 489.0402
				text = "F"
			intervals [751]:
				xmin = 489.0402
				xmax = 489.1002
				text = "IH1"
			intervals [752]:
				xmin = 489.1002
				xmax = 489.1302
				text = "S"
			intervals [753]:
				xmin = 489.1302
				xmax = 489.1602
				text = "T"
			intervals [754]:
				xmin = 489.1602
				xmax = 489.2202
				text = "S"
			intervals [755]:
				xmin = 489.2202
				xmax = 489.2802
				text = "DH"
			intervals [756]:
				xmin = 489.2802
				xmax = 489.3102
				text = "EH1"
			intervals [757]:
				xmin = 489.3102
				xmax = 489.3402
				text = "R"
			intervals [758]:
				xmin = 489.3402
				xmax = 489.3702
				text = "W"
			intervals [759]:
				xmin = 489.3702
				xmax = 489.4002
				text = "AH0"
			intervals [760]:
				xmin = 489.4002
				xmax = 489.4402
				text = "Z"
			intervals [761]:
				xmin = 489.4402
				xmax = 489.5002
				text = "N"
			intervals [762]:
				xmin = 489.5002
				xmax = 489.6002
				text = "OW1"
			intervals [763]:
				xmin = 489.6002
				xmax = 489.6902
				text = "G"
			intervals [764]:
				xmin = 489.6902
				xmax = 489.8302
				text = "AH1"
			intervals [765]:
				xmin = 489.8302
				xmax = 489.8802
				text = "N"
			intervals [766]:
				xmin = 489.8802
				xmax = 489.9602
				text = "Z"
			intervals [767]:
				xmin = 489.9602
				xmax = 490.0202
				text = "ER0"
			intervals [768]:
				xmin = 490.0202
				xmax = 490.1202
				text = "N"
			intervals [769]:
				xmin = 490.1202
				xmax = 490.2802
				text = "AY1"
			intervals [770]:
				xmin = 490.2802
				xmax = 490.3202
				text = "V"
			intervals [771]:
				xmin = 490.3202
				xmax = 490.3902
				text = "Z"
			intervals [772]:
				xmin = 490.3902
				xmax = 490.4402
				text = "ER0"
			intervals [773]:
				xmin = 490.4402
				xmax = 490.4802
				text = "N"
			intervals [774]:
				xmin = 490.4802
				xmax = 490.5102
				text = "AH1"
			intervals [775]:
				xmin = 490.5102
				xmax = 490.5402
				text = "TH"
			intervals [776]:
				xmin = 490.5402
				xmax = 490.6102
				text = "IH0"
			intervals [777]:
				xmin = 490.6102
				xmax = 490.8302
				text = "NG"
			intervals [778]:
				xmin = 490.8302
				xmax = 541.7312
				text = ""
			intervals [779]:
				xmin = 541.7312
				xmax = 541.7912
				text = "M"
			intervals [780]:
				xmin = 541.7912
				xmax = 541.8212
				text = "HH"
			intervals [781]:
				xmin = 541.8212
				xmax = 541.9712
				text = "M"
			intervals [782]:
				xmin = 541.9712
				xmax = 542.0312
				text = "sp"
			intervals [783]:
				xmin = 542.0312
				xmax = 624.1182
				text = ""
			intervals [784]:
				xmin = 624.1182
				xmax = 624.1782
				text = "D"
			intervals [785]:
				xmin = 624.1782
				xmax = 624.2082
				text = "IH0"
			intervals [786]:
				xmin = 624.2082
				xmax = 624.2682
				text = "D"
			intervals [787]:
				xmin = 624.2682
				xmax = 624.3282
				text = "Y"
			intervals [788]:
				xmin = 624.3282
				xmax = 624.3782
				text = "UW1"
			intervals [789]:
				xmin = 624.3782
				xmax = 624.4982
				text = "S"
			intervals [790]:
				xmin = 624.4982
				xmax = 624.5782
				text = "IY1"
			intervals [791]:
				xmin = 624.5782
				xmax = 624.7082
				text = "AH0"
			intervals [792]:
				xmin = 624.7082
				xmax = 624.7682
				text = "L"
			intervals [793]:
				xmin = 624.7682
				xmax = 624.8782
				text = "AA1"
			intervals [794]:
				xmin = 624.8782
				xmax = 624.9382
				text = "T"
			intervals [795]:
				xmin = 624.9382
				xmax = 624.9982
				text = "AH0"
			intervals [796]:
				xmin = 624.9982
				xmax = 625.0282
				text = "V"
			intervals [797]:
				xmin = 625.0282
				xmax = 625.1182
				text = "N"
			intervals [798]:
				xmin = 625.1182
				xmax = 625.2382
				text = "EY1"
			intervals [799]:
				xmin = 625.2382
				xmax = 625.3282
				text = "B"
			intervals [800]:
				xmin = 625.3282
				xmax = 625.4282
				text = "ER0"
			intervals [801]:
				xmin = 625.4282
				xmax = 625.5282
				text = "HH"
			intervals [802]:
				xmin = 625.5282
				xmax = 625.8982
				text = "UH2"
			intervals [803]:
				xmin = 625.8982
				xmax = 625.9782
				text = "D"
			intervals [804]:
				xmin = 625.9782
				xmax = 626.0482
				text = "sp"
			intervals [805]:
				xmin = 626.0482
				xmax = 626.3144
				text = ""
			intervals [806]:
				xmin = 626.3144
				xmax = 626.3544
				text = "B"
			intervals [807]:
				xmin = 626.3544
				xmax = 626.5644
				text = "IY1"
			intervals [808]:
				xmin = 626.5644
				xmax = 626.6544
				text = "F"
			intervals [809]:
				xmin = 626.6544
				xmax = 626.8044
				text = "S"
			intervals [810]:
				xmin = 626.8044
				xmax = 626.8744
				text = "G"
			intervals [811]:
				xmin = 626.8744
				xmax = 626.9844
				text = "OW1"
			intervals [812]:
				xmin = 626.9844
				xmax = 627.0744
				text = "IH0"
			intervals [813]:
				xmin = 627.0744
				xmax = 627.1344
				text = "N"
			intervals [814]:
				xmin = 627.1344
				xmax = 627.3244
				text = "AO1"
			intervals [815]:
				xmin = 627.3244
				xmax = 627.5244
				text = "N"
			intervals [816]:
				xmin = 627.5244
				xmax = 627.5544
				text = "sp"
			intervals [817]:
				xmin = 627.5544
				xmax = 627.6644
				text = "L"
			intervals [818]:
				xmin = 627.6644
				xmax = 627.8044
				text = "AY1"
			intervals [819]:
				xmin = 627.8044
				xmax = 627.8544
				text = "K"
			intervals [820]:
				xmin = 627.8544
				xmax = 627.8844
				text = "sp"
			intervals [821]:
				xmin = 627.8844
				xmax = 627.9844
				text = "N"
			intervals [822]:
				xmin = 627.9844
				xmax = 628.0544
				text = "AA1"
			intervals [823]:
				xmin = 628.0544
				xmax = 628.0844
				text = "T"
			intervals [824]:
				xmin = 628.0844
				xmax = 628.1344
				text = "IY1"
			intervals [825]:
				xmin = 628.1344
				xmax = 628.1944
				text = "V"
			intervals [826]:
				xmin = 628.1944
				xmax = 628.2244
				text = "IH0"
			intervals [827]:
				xmin = 628.2244
				xmax = 628.2544
				text = "N"
			intervals [828]:
				xmin = 628.2544
				xmax = 628.3244
				text = "JH"
			intervals [829]:
				xmin = 628.3244
				xmax = 628.3744
				text = "IH0"
			intervals [830]:
				xmin = 628.3744
				xmax = 628.4644
				text = "S"
			intervals [831]:
				xmin = 628.4644
				xmax = 628.4944
				text = "AE1"
			intervals [832]:
				xmin = 628.4944
				xmax = 628.5444
				text = "T"
			intervals [833]:
				xmin = 628.5444
				xmax = 628.6444
				text = "S"
			intervals [834]:
				xmin = 628.6444
				xmax = 628.7244
				text = "K"
			intervals [835]:
				xmin = 628.7244
				xmax = 628.8044
				text = "UW1"
			intervals [836]:
				xmin = 628.8044
				xmax = 628.8744
				text = "L"
			intervals [837]:
				xmin = 628.8744
				xmax = 628.9344
				text = "JH"
			intervals [838]:
				xmin = 628.9344
				xmax = 629.0044
				text = "IH0"
			intervals [839]:
				xmin = 629.0044
				xmax = 629.0844
				text = "S"
			intervals [840]:
				xmin = 629.0844
				xmax = 629.1344
				text = "IH0"
			intervals [841]:
				xmin = 629.1344
				xmax = 629.2144
				text = "N"
			intervals [842]:
				xmin = 629.2144
				xmax = 629.3144
				text = "JH"
			intervals [843]:
				xmin = 629.3144
				xmax = 629.3444
				text = "EH1"
			intervals [844]:
				xmin = 629.3444
				xmax = 629.3944
				text = "N"
			intervals [845]:
				xmin = 629.3944
				xmax = 629.4244
				text = "ER0"
			intervals [846]:
				xmin = 629.4244
				xmax = 629.5244
				text = "AH0"
			intervals [847]:
				xmin = 629.5244
				xmax = 629.6544
				text = "L"
			intervals [848]:
				xmin = 629.6544
				xmax = 629.6844
				text = "sp"
			intervals [849]:
				xmin = 629.6844
				xmax = 629.8524
				text = ""
			intervals [850]:
				xmin = 629.8524
				xmax = 629.9324
				text = "D"
			intervals [851]:
				xmin = 629.9324
				xmax = 629.9924
				text = "IY1"
			intervals [852]:
				xmin = 629.9924
				xmax = 630.0624
				text = "sp"
			intervals [853]:
				xmin = 630.0624
				xmax = 630.1924
				text = "IH1"
			intervals [854]:
				xmin = 630.1924
				xmax = 630.2424
				text = "Z"
			intervals [855]:
				xmin = 630.2424
				xmax = 630.2924
				text = "DH"
			intervals [856]:
				xmin = 630.2924
				xmax = 630.3224
				text = "AE1"
			intervals [857]:
				xmin = 630.3224
				xmax = 630.3824
				text = "T"
			intervals [858]:
				xmin = 630.3824
				xmax = 630.4624
				text = "S"
			intervals [859]:
				xmin = 630.4624
				xmax = 630.4924
				text = "AH1"
			intervals [860]:
				xmin = 630.4924
				xmax = 630.5224
				text = "M"
			intervals [861]:
				xmin = 630.5224
				xmax = 630.5524
				text = "TH"
			intervals [862]:
				xmin = 630.5524
				xmax = 630.5824
				text = "IH0"
			intervals [863]:
				xmin = 630.5824
				xmax = 630.6124
				text = "N"
			intervals [864]:
				xmin = 630.6124
				xmax = 630.6424
				text = "DH"
			intervals [865]:
				xmin = 630.6424
				xmax = 630.6724
				text = "AH0"
			intervals [866]:
				xmin = 630.6724
				xmax = 630.7224
				text = "T"
			intervals [867]:
				xmin = 630.7224
				xmax = 630.7924
				text = "Y"
			intervals [868]:
				xmin = 630.7924
				xmax = 630.8424
				text = "UW1"
			intervals [869]:
				xmin = 630.8424
				xmax = 630.9424
				text = "S"
			intervals [870]:
				xmin = 630.9424
				xmax = 631.0224
				text = "IY1"
			intervals [871]:
				xmin = 631.0224
				xmax = 631.1624
				text = "AO1"
			intervals [872]:
				xmin = 631.1624
				xmax = 631.2424
				text = "F"
			intervals [873]:
				xmin = 631.2424
				xmax = 631.3024
				text = "T"
			intervals [874]:
				xmin = 631.3024
				xmax = 631.3424
				text = "AH0"
			intervals [875]:
				xmin = 631.3424
				xmax = 631.5024
				text = "N"
			intervals [876]:
				xmin = 631.5024
				xmax = 733.639
				text = ""
			intervals [877]:
				xmin = 733.639
				xmax = 733.669
				text = "sil"
			intervals [878]:
				xmin = 733.669
				xmax = 733.839
				text = "M"
			intervals [879]:
				xmin = 733.839
				xmax = 733.909
				text = "sp"
			intervals [880]:
				xmin = 733.909
				xmax = 733.969
				text = "K"
			intervals [881]:
				xmin = 733.969
				xmax = 733.999
				text = "AA1"
			intervals [882]:
				xmin = 733.999
				xmax = 734.039
				text = "Z"
			intervals [883]:
				xmin = 734.039
				xmax = 734.089
				text = "DH"
			intervals [884]:
				xmin = 734.089
				xmax = 734.119
				text = "AE1"
			intervals [885]:
				xmin = 734.119
				xmax = 734.189
				text = "T"
			intervals [886]:
				xmin = 734.189
				xmax = 734.239
				text = "W"
			intervals [887]:
				xmin = 734.239
				xmax = 734.279
				text = "AH1"
			intervals [888]:
				xmin = 734.279
				xmax = 734.329
				text = "Z"
			intervals [889]:
				xmin = 734.329
				xmax = 734.359
				text = "AH0"
			intervals [890]:
				xmin = 734.359
				xmax = 734.389
				text = "N"
			intervals [891]:
				xmin = 734.389
				xmax = 734.419
				text = "T"
			intervals [892]:
				xmin = 734.419
				xmax = 734.509
				text = "S"
			intervals [893]:
				xmin = 734.509
				xmax = 734.579
				text = "AH1"
			intervals [894]:
				xmin = 734.579
				xmax = 734.629
				text = "M"
			intervals [895]:
				xmin = 734.629
				xmax = 734.659
				text = "TH"
			intervals [896]:
				xmin = 734.659
				xmax = 734.689
				text = "IH0"
			intervals [897]:
				xmin = 734.689
				xmax = 734.719
				text = "NG"
			intervals [898]:
				xmin = 734.719
				xmax = 734.749
				text = "EH1"
			intervals [899]:
				xmin = 734.749
				xmax = 734.779
				text = "V"
			intervals [900]:
				xmin = 734.779
				xmax = 734.809
				text = "R"
			intervals [901]:
				xmin = 734.809
				xmax = 734.849
				text = "IY0"
			intervals [902]:
				xmin = 734.849
				xmax = 734.919
				text = "B"
			intervals [903]:
				xmin = 734.919
				xmax = 734.969
				text = "AA2"
			intervals [904]:
				xmin = 734.969
				xmax = 735.039
				text = "D"
			intervals [905]:
				xmin = 735.039
				xmax = 735.099
				text = "IY0"
			intervals [906]:
				xmin = 735.099
				xmax = 735.159
				text = "D"
			intervals [907]:
				xmin = 735.159
				xmax = 735.299
				text = "IH1"
			intervals [908]:
				xmin = 735.299
				xmax = 735.359
				text = "D"
			intervals [909]:
				xmin = 735.359
				xmax = 735.419
				text = "S"
			intervals [910]:
				xmin = 735.419
				xmax = 735.489
				text = "OW1"
			intervals [911]:
				xmin = 735.489
				xmax = 735.569
				text = "Y"
			intervals [912]:
				xmin = 735.569
				xmax = 735.609
				text = "UW1"
			intervals [913]:
				xmin = 735.609
				xmax = 735.669
				text = "HH"
			intervals [914]:
				xmin = 735.669
				xmax = 735.709
				text = "AE1"
			intervals [915]:
				xmin = 735.709
				xmax = 735.739
				text = "D"
			intervals [916]:
				xmin = 735.739
				xmax = 735.769
				text = "T"
			intervals [917]:
				xmin = 735.769
				xmax = 735.819
				text = "AH0"
			intervals [918]:
				xmin = 735.819
				xmax = 735.909
				text = "F"
			intervals [919]:
				xmin = 735.909
				xmax = 735.999
				text = "AY1"
			intervals [920]:
				xmin = 735.999
				xmax = 736.029
				text = "N"
			intervals [921]:
				xmin = 736.029
				xmax = 736.059
				text = "D"
			intervals [922]:
				xmin = 736.059
				xmax = 736.159
				text = "AH0"
			intervals [923]:
				xmin = 736.159
				xmax = 736.229
				text = "S"
			intervals [924]:
				xmin = 736.229
				xmax = 736.289
				text = "P"
			intervals [925]:
				xmin = 736.289
				xmax = 736.319
				text = "EH1"
			intervals [926]:
				xmin = 736.319
				xmax = 736.539
				text = "S"
			intervals [927]:
				xmin = 736.539
				xmax = 736.659
				text = "AH0"
			intervals [928]:
				xmin = 736.659
				xmax = 736.779
				text = "sp"
			intervals [929]:
				xmin = 736.779
				xmax = 736.939
				text = "AH0"
			intervals [930]:
				xmin = 736.939
				xmax = 736.969
				text = "sp"
			intervals [931]:
				xmin = 736.969
				xmax = 737.1957
				text = ""
			intervals [932]:
				xmin = 737.1957
				xmax = 737.3357
				text = "K"
			intervals [933]:
				xmin = 737.3357
				xmax = 737.3657
				text = "L"
			intervals [934]:
				xmin = 737.3657
				xmax = 737.4657
				text = "OW1"
			intervals [935]:
				xmin = 737.4657
				xmax = 737.5757
				text = "S"
			intervals [936]:
				xmin = 737.5757
				xmax = 737.6157
				text = "G"
			intervals [937]:
				xmin = 737.6157
				xmax = 737.6457
				text = "R"
			intervals [938]:
				xmin = 737.6457
				xmax = 737.6757
				text = "UW1"
			intervals [939]:
				xmin = 737.6757
				xmax = 737.7557
				text = "P"
			intervals [940]:
				xmin = 737.7557
				xmax = 737.7857
				text = "AH0"
			intervals [941]:
				xmin = 737.7857
				xmax = 737.8157
				text = "V"
			intervals [942]:
				xmin = 737.8157
				xmax = 737.9157
				text = "F"
			intervals [943]:
				xmin = 737.9157
				xmax = 737.9957
				text = "R"
			intervals [944]:
				xmin = 737.9957
				xmax = 738.0857
				text = "EH1"
			intervals [945]:
				xmin = 738.0857
				xmax = 738.1357
				text = "N"
			intervals [946]:
				xmin = 738.1357
				xmax = 738.1857
				text = "Z"
			intervals [947]:
				xmin = 738.1857
				xmax = 738.2557
				text = "AH0"
			intervals [948]:
				xmin = 738.2557
				xmax = 738.3557
				text = "N"
			intervals [949]:
				xmin = 738.3557
				xmax = 738.3857
				text = "IH1"
			intervals [950]:
				xmin = 738.3857
				xmax = 738.4557
				text = "T"
			intervals [951]:
				xmin = 738.4557
				xmax = 738.5157
				text = "W"
			intervals [952]:
				xmin = 738.5157
				xmax = 738.5857
				text = "AH1"
			intervals [953]:
				xmin = 738.5857
				xmax = 738.6557
				text = "Z"
			intervals [954]:
				xmin = 738.6557
				xmax = 738.6957
				text = "AH0"
			intervals [955]:
				xmin = 738.6957
				xmax = 738.7257
				text = "N"
			intervals [956]:
				xmin = 738.7257
				xmax = 738.7657
				text = "T"
			intervals [957]:
				xmin = 738.7657
				xmax = 738.8257
				text = "AH0"
			intervals [958]:
				xmin = 738.8257
				xmax = 738.9057
				text = "V"
			intervals [959]:
				xmin = 738.9057
				xmax = 738.9757
				text = "EH1"
			intervals [960]:
				xmin = 738.9757
				xmax = 739.0557
				text = "R"
			intervals [961]:
				xmin = 739.0557
				xmax = 739.1557
				text = "IY0"
			intervals [962]:
				xmin = 739.1557
				xmax = 739.2057
				text = "B"
			intervals [963]:
				xmin = 739.2057
				xmax = 739.2457
				text = "IH1"
			intervals [964]:
				xmin = 739.2457
				xmax = 739.2757
				text = "G"
			intervals [965]:
				xmin = 739.2757
				xmax = 739.3057
				text = "G"
			intervals [966]:
				xmin = 739.3057
				xmax = 739.3357
				text = "R"
			intervals [967]:
				xmin = 739.3357
				xmax = 739.3657
				text = "UW1"
			intervals [968]:
				xmin = 739.3657
				xmax = 739.3957
				text = "P"
			intervals [969]:
				xmin = 739.3957
				xmax = 756.9015
				text = ""
			intervals [970]:
				xmin = 756.9015
				xmax = 757.0115
				text = "M"
			intervals [971]:
				xmin = 757.0115
				xmax = 757.1015
				text = "HH"
			intervals [972]:
				xmin = 757.1015
				xmax = 757.1815
				text = "M"
			intervals [973]:
				xmin = 757.1815
				xmax = 757.2415
				text = "sp"
			intervals [974]:
				xmin = 757.2415
				xmax = 780.7857
				text = ""
			intervals [975]:
				xmin = 780.7857
				xmax = 780.8257
				text = "HH"
			intervals [976]:
				xmin = 780.8257
				xmax = 780.8857
				text = "W"
			intervals [977]:
				xmin = 780.8857
				xmax = 780.9357
				text = "IH1"
			intervals [978]:
				xmin = 780.9357
				xmax = 781.0157
				text = "CH"
			intervals [979]:
				xmin = 781.0157
				xmax = 781.0557
				text = "N"
			intervals [980]:
				xmin = 781.0557
				xmax = 781.1257
				text = "EY1"
			intervals [981]:
				xmin = 781.1257
				xmax = 781.1557
				text = "B"
			intervals [982]:
				xmin = 781.1557
				xmax = 781.1957
				text = "ER0"
			intervals [983]:
				xmin = 781.1957
				xmax = 781.2357
				text = "HH"
			intervals [984]:
				xmin = 781.2357
				xmax = 781.2657
				text = "UH2"
			intervals [985]:
				xmin = 781.2657
				xmax = 781.3157
				text = "D"
			intervals [986]:
				xmin = 781.3157
				xmax = 781.3557
				text = "W"
			intervals [987]:
				xmin = 781.3557
				xmax = 781.3857
				text = "AH0"
			intervals [988]:
				xmin = 781.3857
				xmax = 781.4157
				text = "Z"
			intervals [989]:
				xmin = 781.4157
				xmax = 781.4557
				text = "DH"
			intervals [990]:
				xmin = 781.4557
				xmax = 781.5557
				text = "AH0"
			intervals [991]:
				xmin = 781.5557
				xmax = 781.5957
				text = "T"
			intervals [992]:
				xmin = 781.5957
				xmax = 781.7157
				text = "sp"
			intervals [993]:
				xmin = 781.7157
				xmax = 796.4263
				text = ""
			intervals [994]:
				xmin = 796.4263
				xmax = 796.4763
				text = "DH"
			intervals [995]:
				xmin = 796.4763
				xmax = 796.5163
				text = "AH0"
			intervals [996]:
				xmin = 796.5163
				xmax = 796.5863
				text = "P"
			intervals [997]:
				xmin = 796.5863
				xmax = 796.6463
				text = "AA1"
			intervals [998]:
				xmin = 796.6463
				xmax = 796.7263
				text = "R"
			intervals [999]:
				xmin = 796.7263
				xmax = 796.7763
				text = "K"
			intervals [1000]:
				xmin = 796.7763
				xmax = 796.8363
				text = "L"
			intervals [1001]:
				xmin = 796.8363
				xmax = 796.8663
				text = "AE2"
			intervals [1002]:
				xmin = 796.8663
				xmax = 796.9063
				text = "N"
			intervals [1003]:
				xmin = 796.9063
				xmax = 796.9363
				text = "D"
			intervals [1004]:
				xmin = 796.9363
				xmax = 796.9763
				text = "R"
			intervals [1005]:
				xmin = 796.9763
				xmax = 797.0363
				text = "AY1"
			intervals [1006]:
				xmin = 797.0363
				xmax = 797.0663
				text = "T"
			intervals [1007]:
				xmin = 797.0663
				xmax = 797.1163
				text = "HH"
			intervals [1008]:
				xmin = 797.1163
				xmax = 797.2163
				text = "IY1"
			intervals [1009]:
				xmin = 797.2163
				xmax = 797.2663
				text = "R"
			intervals [1010]:
				xmin = 797.2663
				xmax = 797.3063
				text = "R"
			intervals [1011]:
				xmin = 797.3063
				xmax = 797.4563
				text = "AY1"
			intervals [1012]:
				xmin = 797.4563
				xmax = 797.6063
				text = "T"
			intervals [1013]:
				xmin = 797.6063
				xmax = 797.6363
				text = "sp"
			intervals [1014]:
				xmin = 797.6363
				xmax = 797.7763
				text = "Y"
			intervals [1015]:
				xmin = 797.7763
				xmax = 798.0263
				text = "AE1"
			intervals [1016]:
				xmin = 798.0263
				xmax = 798.0563
				text = "sp"
			intervals [1017]:
				xmin = 798.0563
				xmax = 798.1763
				text = "OW2"
			intervals [1018]:
				xmin = 798.1763
				xmax = 798.2863
				text = "K"
			intervals [1019]:
				xmin = 798.2863
				xmax = 798.4263
				text = "EY1"
			intervals [1020]:
				xmin = 798.4263
				xmax = 798.9815
				text = ""
			intervals [1021]:
				xmin = 798.9815
				xmax = 799.0115
				text = "sil"
			intervals [1022]:
				xmin = 799.0115
				xmax = 799.1215
				text = "S"
			intervals [1023]:
				xmin = 799.1215
				xmax = 799.4315
				text = "OW1"
			intervals [1024]:
				xmin = 799.4315
				xmax = 799.749
				text = "sp"
			intervals [1025]:
				xmin = 799.749
				xmax = 799.819
				text = "L"
			intervals [1026]:
				xmin = 799.819
				xmax = 799.849
				text = "EH1"
			intervals [1027]:
				xmin = 799.849
				xmax = 799.889
				text = "T"
			intervals [1028]:
				xmin = 799.889
				xmax = 799.949
				text = "S"
			intervals [1029]:
				xmin = 799.949
				xmax = 800.009
				text = "B"
			intervals [1030]:
				xmin = 800.009
				xmax = 800.069
				text = "AE1"
			intervals [1031]:
				xmin = 800.069
				xmax = 800.169
				text = "K"
			intervals [1032]:
				xmin = 800.169
				xmax = 800.199
				text = "AH1"
			intervals [1033]:
				xmin = 800.199
				xmax = 800.269
				text = "P"
			intervals [1034]:
				xmin = 800.269
				xmax = 800.329
				text = "AH0"
			intervals [1035]:
				xmin = 800.329
				xmax = 800.369
				text = "L"
			intervals [1036]:
				xmin = 800.369
				xmax = 800.419
				text = "IH1"
			intervals [1037]:
				xmin = 800.419
				xmax = 800.449
				text = "T"
			intervals [1038]:
				xmin = 800.449
				xmax = 800.479
				text = "AH0"
			intervals [1039]:
				xmin = 800.479
				xmax = 800.509
				text = "L"
			intervals [1040]:
				xmin = 800.509
				xmax = 800.559
				text = "B"
			intervals [1041]:
				xmin = 800.559
				xmax = 800.599
				text = "IH1"
			intervals [1042]:
				xmin = 800.599
				xmax = 800.659
				text = "T"
			intervals [1043]:
				xmin = 800.659
				xmax = 800.689
				text = "K"
			intervals [1044]:
				xmin = 800.689
				xmax = 800.719
				text = "AA1"
			intervals [1045]:
				xmin = 800.719
				xmax = 800.779
				text = "Z"
			intervals [1046]:
				xmin = 800.779
				xmax = 800.839
				text = "AY1"
			intervals [1047]:
				xmin = 800.839
				xmax = 800.899
				text = "JH"
			intervals [1048]:
				xmin = 800.899
				xmax = 800.949
				text = "IH0"
			intervals [1049]:
				xmin = 800.949
				xmax = 801.009
				text = "S"
			intervals [1050]:
				xmin = 801.009
				xmax = 801.149
				text = "T"
			intervals [1051]:
				xmin = 801.149
				xmax = 801.209
				text = "AY1"
			intervals [1052]:
				xmin = 801.209
				xmax = 801.239
				text = "W"
			intervals [1053]:
				xmin = 801.239
				xmax = 801.269
				text = "AH0"
			intervals [1054]:
				xmin = 801.269
				xmax = 801.359
				text = "Z"
			intervals [1055]:
				xmin = 801.359
				xmax = 801.389
				text = "R"
			intervals [1056]:
				xmin = 801.389
				xmax = 801.459
				text = "IH1"
			intervals [1057]:
				xmin = 801.459
				xmax = 801.519
				text = "L"
			intervals [1058]:
				xmin = 801.519
				xmax = 801.599
				text = "IY0"
			intervals [1059]:
				xmin = 801.599
				xmax = 801.639
				text = "IH1"
			intervals [1060]:
				xmin = 801.639
				xmax = 801.679
				text = "N"
			intervals [1061]:
				xmin = 801.679
				xmax = 801.729
				text = "T"
			intervals [1062]:
				xmin = 801.729
				xmax = 801.759
				text = "R"
			intervals [1063]:
				xmin = 801.759
				xmax = 801.789
				text = "AH0"
			intervals [1064]:
				xmin = 801.789
				xmax = 801.819
				text = "S"
			intervals [1065]:
				xmin = 801.819
				xmax = 801.869
				text = "T"
			intervals [1066]:
				xmin = 801.869
				xmax = 801.899
				text = "AH0"
			intervals [1067]:
				xmin = 801.899
				xmax = 801.929
				text = "D"
			intervals [1068]:
				xmin = 801.929
				xmax = 801.959
				text = "W"
			intervals [1069]:
				xmin = 801.959
				xmax = 801.999
				text = "IH1"
			intervals [1070]:
				xmin = 801.999
				xmax = 802.029
				text = "N"
			intervals [1071]:
				xmin = 802.029
				xmax = 802.059
				text = "Y"
			intervals [1072]:
				xmin = 802.059
				xmax = 802.089
				text = "UW1"
			intervals [1073]:
				xmin = 802.089
				xmax = 802.159
				text = "T"
			intervals [1074]:
				xmin = 802.159
				xmax = 802.229
				text = "AO1"
			intervals [1075]:
				xmin = 802.229
				xmax = 802.289
				text = "K"
			intervals [1076]:
				xmin = 802.289
				xmax = 802.329
				text = "T"
			intervals [1077]:
				xmin = 802.329
				xmax = 802.359
				text = "AH0"
			intervals [1078]:
				xmin = 802.359
				xmax = 802.409
				text = "B"
			intervals [1079]:
				xmin = 802.409
				xmax = 802.489
				text = "AW1"
			intervals [1080]:
				xmin = 802.489
				xmax = 802.569
				text = "T"
			intervals [1081]:
				xmin = 802.569
				xmax = 802.619
				text = "DH"
			intervals [1082]:
				xmin = 802.619
				xmax = 802.719
				text = "AH1"
			intervals [1083]:
				xmin = 802.719
				xmax = 802.749
				text = "sp"
			intervals [1084]:
				xmin = 802.749
				xmax = 802.959
				text = "AH1"
			intervals [1085]:
				xmin = 802.959
				xmax = 803.119
				text = "M"
			intervals [1086]:
				xmin = 803.119
				xmax = 803.179
				text = "sp"
			intervals [1087]:
				xmin = 803.179
				xmax = 803.259
				text = "F"
			intervals [1088]:
				xmin = 803.259
				xmax = 803.319
				text = "AH0"
			intervals [1089]:
				xmin = 803.319
				xmax = 803.429
				text = "T"
			intervals [1090]:
				xmin = 803.429
				xmax = 803.519
				text = "AA1"
			intervals [1091]:
				xmin = 803.519
				xmax = 803.599
				text = "G"
			intervals [1092]:
				xmin = 803.599
				xmax = 803.629
				text = "R"
			intervals [1093]:
				xmin = 803.629
				xmax = 803.669
				text = "AH0"
			intervals [1094]:
				xmin = 803.669
				xmax = 803.759
				text = "F"
			intervals [1095]:
				xmin = 803.759
				xmax = 803.939
				text = "IY0"
			intervals [1096]:
				xmin = 803.939
				xmax = 804.029
				text = "AE1"
			intervals [1097]:
				xmin = 804.029
				xmax = 804.179
				text = "N"
			intervals [1098]:
				xmin = 804.179
				xmax = 804.239
				text = "D"
			intervals [1099]:
				xmin = 804.239
				xmax = 804.269
				text = "sp"
			intervals [1100]:
				xmin = 804.269
				xmax = 804.449
				text = "AE1"
			intervals [1101]:
				xmin = 804.449
				xmax = 804.619
				text = "N"
			intervals [1102]:
				xmin = 804.619
				xmax = 804.649
				text = "D"
			intervals [1103]:
				xmin = 804.649
				xmax = 805.309
				text = "TN"
			intervals [1104]:
				xmin = 805.309
				xmax = 805.6204
				text = ""
			intervals [1105]:
				xmin = 805.6204
				xmax = 806.0404
				text = "AH1"
			intervals [1106]:
				xmin = 806.0404
				xmax = 806.2704
				text = "M"
			intervals [1107]:
				xmin = 806.2704
				xmax = 806.4004
				text = "sp"
			intervals [1108]:
				xmin = 806.4004
				xmax = 806.7804
				text = "spn"
			intervals [1109]:
				xmin = 806.7804
				xmax = 807.5815
				text = "sp"
			intervals [1110]:
				xmin = 807.5815
				xmax = 807.6515
				text = "W"
			intervals [1111]:
				xmin = 807.6515
				xmax = 807.7315
				text = "ER0"
			intervals [1112]:
				xmin = 807.7315
				xmax = 807.7715
				text = "Y"
			intervals [1113]:
				xmin = 807.7715
				xmax = 807.8015
				text = "UH1"
			intervals [1114]:
				xmin = 807.8015
				xmax = 807.8515
				text = "R"
			intervals [1115]:
				xmin = 807.8515
				xmax = 807.9715
				text = "P"
			intervals [1116]:
				xmin = 807.9715
				xmax = 808.1015
				text = "EH1"
			intervals [1117]:
				xmin = 808.1015
				xmax = 808.1415
				text = "R"
			intervals [1118]:
				xmin = 808.1415
				xmax = 808.1715
				text = "AH0"
			intervals [1119]:
				xmin = 808.1715
				xmax = 808.2115
				text = "N"
			intervals [1120]:
				xmin = 808.2115
				xmax = 808.2415
				text = "T"
			intervals [1121]:
				xmin = 808.2415
				xmax = 808.3015
				text = "S"
			intervals [1122]:
				xmin = 808.3015
				xmax = 808.3415
				text = "W"
			intervals [1123]:
				xmin = 808.3415
				xmax = 808.3715
				text = "EH1"
			intervals [1124]:
				xmin = 808.3715
				xmax = 808.4115
				text = "R"
			intervals [1125]:
				xmin = 808.4115
				xmax = 808.4415
				text = "W"
			intervals [1126]:
				xmin = 808.4415
				xmax = 808.5015
				text = "ER0"
			intervals [1127]:
				xmin = 808.5015
				xmax = 808.5515
				text = "Y"
			intervals [1128]:
				xmin = 808.5515
				xmax = 808.5815
				text = "UH1"
			intervals [1129]:
				xmin = 808.5815
				xmax = 808.6115
				text = "R"
			intervals [1130]:
				xmin = 808.6115
				xmax = 808.7015
				text = "P"
			intervals [1131]:
				xmin = 808.7015
				xmax = 808.7715
				text = "EH1"
			intervals [1132]:
				xmin = 808.7715
				xmax = 808.8115
				text = "R"
			intervals [1133]:
				xmin = 808.8115
				xmax = 808.8415
				text = "AH0"
			intervals [1134]:
				xmin = 808.8415
				xmax = 808.8715
				text = "N"
			intervals [1135]:
				xmin = 808.8715
				xmax = 808.9015
				text = "T"
			intervals [1136]:
				xmin = 808.9015
				xmax = 808.9515
				text = "S"
			intervals [1137]:
				xmin = 808.9515
				xmax = 809.0015
				text = "B"
			intervals [1138]:
				xmin = 809.0015
				xmax = 809.1315
				text = "AO1"
			intervals [1139]:
				xmin = 809.1315
				xmax = 809.1915
				text = "R"
			intervals [1140]:
				xmin = 809.1915
				xmax = 809.2215
				text = "N"
			intervals [1141]:
				xmin = 809.2215
				xmax = 815.0417
				text = "sp"
			intervals [1142]:
				xmin = 815.0417
				xmax = 815.1617
				text = "M"
			intervals [1143]:
				xmin = 815.1617
				xmax = 815.2117
				text = "HH"
			intervals [1144]:
				xmin = 815.2117
				xmax = 815.4817
				text = "M"
			intervals [1145]:
				xmin = 815.4817
				xmax = 815.5117
				text = "sp"
			intervals [1146]:
				xmin = 815.5117
				xmax = 820.918
				text = ""
			intervals [1147]:
				xmin = 820.918
				xmax = 820.978
				text = "HH"
			intervals [1148]:
				xmin = 820.978
				xmax = 821.048
				text = "M"
			intervals [1149]:
				xmin = 821.048
				xmax = 821.347
				text = "sp"
			intervals [1150]:
				xmin = 821.347
				xmax = 821.447
				text = "K"
			intervals [1151]:
				xmin = 821.447
				xmax = 821.477
				text = "EY1"
			intervals [1152]:
				xmin = 821.477
				xmax = 822.6665
				text = "sp"
			intervals [1153]:
				xmin = 822.6665
				xmax = 823.0265
				text = "AE1"
			intervals [1154]:
				xmin = 823.0265
				xmax = 823.0965
				text = "N"
			intervals [1155]:
				xmin = 823.0965
				xmax = 823.1565
				text = "D"
			intervals [1156]:
				xmin = 823.1565
				xmax = 823.1965
				text = "W"
			intervals [1157]:
				xmin = 823.1965
				xmax = 823.2265
				text = "AH1"
			intervals [1158]:
				xmin = 823.2265
				xmax = 823.2565
				text = "T"
			intervals [1159]:
				xmin = 823.2565
				xmax = 823.2865
				text = "D"
			intervals [1160]:
				xmin = 823.2865
				xmax = 823.3165
				text = "UW1"
			intervals [1161]:
				xmin = 823.3165
				xmax = 823.3465
				text = "Y"
			intervals [1162]:
				xmin = 823.3465
				xmax = 823.3865
				text = "UH1"
			intervals [1163]:
				xmin = 823.3865
				xmax = 823.4265
				text = "R"
			intervals [1164]:
				xmin = 823.4265
				xmax = 823.5265
				text = "P"
			intervals [1165]:
				xmin = 823.5265
				xmax = 823.5965
				text = "EH1"
			intervals [1166]:
				xmin = 823.5965
				xmax = 823.6365
				text = "R"
			intervals [1167]:
				xmin = 823.6365
				xmax = 823.6665
				text = "AH0"
			intervals [1168]:
				xmin = 823.6665
				xmax = 823.6965
				text = "N"
			intervals [1169]:
				xmin = 823.6965
				xmax = 823.7365
				text = "T"
			intervals [1170]:
				xmin = 823.7365
				xmax = 823.8565
				text = "S"
			intervals [1171]:
				xmin = 823.8565
				xmax = 823.9165
				text = "D"
			intervals [1172]:
				xmin = 823.9165
				xmax = 824.1065
				text = "UW1"
			intervals [1173]:
				xmin = 824.1065
				xmax = 829.0235
				text = "sp"
			intervals [1174]:
				xmin = 829.0235
				xmax = 829.1835
				text = "M"
			intervals [1175]:
				xmin = 829.1835
				xmax = 830.8063
				text = "sp"
			intervals [1176]:
				xmin = 830.8063
				xmax = 830.8363
				text = "S"
			intervals [1177]:
				xmin = 830.8363
				xmax = 830.8663
				text = "AA1"
			intervals [1178]:
				xmin = 830.8663
				xmax = 830.9063
				text = "R"
			intervals [1179]:
				xmin = 830.9063
				xmax = 830.9363
				text = "IY0"
			intervals [1180]:
				xmin = 830.9363
				xmax = 830.9663
				text = "T"
			intervals [1181]:
				xmin = 830.9663
				xmax = 830.9963
				text = "IH0"
			intervals [1182]:
				xmin = 830.9963
				xmax = 831.0563
				text = "HH"
			intervals [1183]:
				xmin = 831.0563
				xmax = 831.0863
				text = "IY1"
			intervals [1184]:
				xmin = 831.0863
				xmax = 831.1163
				text = "R"
			intervals [1185]:
				xmin = 831.1163
				xmax = 831.1463
				text = "sp"
			intervals [1186]:
				xmin = 831.1463
				xmax = 831.1963
				text = "DH"
			intervals [1187]:
				xmin = 831.1963
				xmax = 831.2363
				text = "AH0"
			intervals [1188]:
				xmin = 831.2363
				xmax = 831.2663
				text = "T"
			intervals [1189]:
				xmin = 831.2663
				xmax = 842.4504
				text = ""
			intervals [1190]:
				xmin = 842.4504
				xmax = 842.5204
				text = "sil"
			intervals [1191]:
				xmin = 842.5204
				xmax = 842.5504
				text = "OW2"
			intervals [1192]:
				xmin = 842.5504
				xmax = 842.6404
				text = "K"
			intervals [1193]:
				xmin = 842.6404
				xmax = 842.7104
				text = "EY1"
			intervals [1194]:
				xmin = 842.7104
				xmax = 842.8404
				text = "sp"
			intervals [1195]:
				xmin = 842.8404
				xmax = 842.9004
				text = "W"
			intervals [1196]:
				xmin = 842.9004
				xmax = 842.9404
				text = "AH1"
			intervals [1197]:
				xmin = 842.9404
				xmax = 842.9804
				text = "T"
			intervals [1198]:
				xmin = 842.9804
				xmax = 843.0204
				text = "D"
			intervals [1199]:
				xmin = 843.0204
				xmax = 843.0504
				text = "IH0"
			intervals [1200]:
				xmin = 843.0504
				xmax = 843.0904
				text = "D"
			intervals [1201]:
				xmin = 843.0904
				xmax = 843.1304
				text = "DH"
			intervals [1202]:
				xmin = 843.1304
				xmax = 843.2304
				text = "EY1"
			intervals [1203]:
				xmin = 843.2304
				xmax = 843.3004
				text = "D"
			intervals [1204]:
				xmin = 843.3004
				xmax = 843.3404
				text = "UW1"
			intervals [1205]:
				xmin = 843.3404
				xmax = 854.0401
				text = "sp"
			intervals [1206]:
				xmin = 854.0401
				xmax = 854.1301
				text = "M"
			intervals [1207]:
				xmin = 854.1301
				xmax = 854.1601
				text = "HH"
			intervals [1208]:
				xmin = 854.1601
				xmax = 854.3101
				text = "M"
			intervals [1209]:
				xmin = 854.3101
				xmax = 854.3601
				text = "sp"
			intervals [1210]:
				xmin = 854.3601
				xmax = 895.3033
				text = ""
			intervals [1211]:
				xmin = 895.3033
				xmax = 895.3733
				text = "HH"
			intervals [1212]:
				xmin = 895.3733
				xmax = 895.5933
				text = "M"
			intervals [1213]:
				xmin = 895.5933
				xmax = 900.3821
				text = "sp"
			intervals [1214]:
				xmin = 900.3821
				xmax = 900.4921
				text = "ER0"
			intervals [1215]:
				xmin = 900.4921
				xmax = 900.5321
				text = "Y"
			intervals [1216]:
				xmin = 900.5321
				xmax = 900.5921
				text = "UW1"
			intervals [1217]:
				xmin = 900.5921
				xmax = 900.6221
				text = "AH0"
			intervals [1218]:
				xmin = 900.6221
				xmax = 900.6821
				text = "N"
			intervals [1219]:
				xmin = 900.6821
				xmax = 900.7321
				text = "OW1"
			intervals [1220]:
				xmin = 900.7321
				xmax = 900.7621
				text = "N"
			intervals [1221]:
				xmin = 900.7621
				xmax = 900.8121
				text = "L"
			intervals [1222]:
				xmin = 900.8121
				xmax = 900.8721
				text = "IY0"
			intervals [1223]:
				xmin = 900.8721
				xmax = 900.9521
				text = "CH"
			intervals [1224]:
				xmin = 900.9521
				xmax = 901.1521
				text = "AY1"
			intervals [1225]:
				xmin = 901.1521
				xmax = 901.2221
				text = "L"
			intervals [1226]:
				xmin = 901.2221
				xmax = 901.2621
				text = "D"
			intervals [1227]:
				xmin = 901.2621
				xmax = 910.7826
				text = "sp"
			intervals [1228]:
				xmin = 910.7826
				xmax = 910.8326
				text = "TH"
			intervals [1229]:
				xmin = 910.8326
				xmax = 910.8726
				text = "R"
			intervals [1230]:
				xmin = 910.8726
				xmax = 910.9426
				text = "IY1"
			intervals [1231]:
				xmin = 910.9426
				xmax = 911.0226
				text = "S"
			intervals [1232]:
				xmin = 911.0226
				xmax = 911.0826
				text = "OW1"
			intervals [1233]:
				xmin = 911.0826
				xmax = 911.1626
				text = "B"
			intervals [1234]:
				xmin = 911.1626
				xmax = 911.1926
				text = "AH1"
			intervals [1235]:
				xmin = 911.1926
				xmax = 911.3926
				text = "T"
			intervals [1236]:
				xmin = 911.3926
				xmax = 911.4526
				text = "Y"
			intervals [1237]:
				xmin = 911.4526
				xmax = 911.4826
				text = "UH1"
			intervals [1238]:
				xmin = 911.4826
				xmax = 911.5226
				text = "R"
			intervals [1239]:
				xmin = 911.5226
				xmax = 911.5626
				text = "DH"
			intervals [1240]:
				xmin = 911.5626
				xmax = 911.6226
				text = "IY0"
			intervals [1241]:
				xmin = 911.6226
				xmax = 911.7026
				text = "B"
			intervals [1242]:
				xmin = 911.7026
				xmax = 911.8626
				text = "EY1"
			intervals [1243]:
				xmin = 911.8626
				xmax = 911.9426
				text = "B"
			intervals [1244]:
				xmin = 911.9426
				xmax = 912.0726
				text = "IY0"
			intervals [1245]:
				xmin = 912.0726
				xmax = 912.2355
				text = ""
			intervals [1246]:
				xmin = 912.2355
				xmax = 912.2855
				text = "D"
			intervals [1247]:
				xmin = 912.2855
				xmax = 912.3355
				text = "IH0"
			intervals [1248]:
				xmin = 912.3355
				xmax = 912.3655
				text = "Z"
			intervals [1249]:
				xmin = 912.3655
				xmax = 912.4055
				text = "Y"
			intervals [1250]:
				xmin = 912.4055
				xmax = 912.4355
				text = "UH1"
			intervals [1251]:
				xmin = 912.4355
				xmax = 912.5355
				text = "R"
			intervals [1252]:
				xmin = 912.5355
				xmax = 912.5955
				text = "D"
			intervals [1253]:
				xmin = 912.5955
				xmax = 912.6255
				text = "IH0"
			intervals [1254]:
				xmin = 912.6255
				xmax = 912.6755
				text = "Z"
			intervals [1255]:
				xmin = 912.6755
				xmax = 912.7055
				text = "Y"
			intervals [1256]:
				xmin = 912.7055
				xmax = 912.7355
				text = "UH1"
			intervals [1257]:
				xmin = 912.7355
				xmax = 912.7655
				text = "R"
			intervals [1258]:
				xmin = 912.7655
				xmax = 912.8355
				text = "M"
			intervals [1259]:
				xmin = 912.8355
				xmax = 912.9255
				text = "AA1"
			intervals [1260]:
				xmin = 912.9255
				xmax = 913.0055
				text = "M"
			intervals [1261]:
				xmin = 913.0055
				xmax = 913.0655
				text = "HH"
			intervals [1262]:
				xmin = 913.0655
				xmax = 913.1055
				text = "AE1"
			intervals [1263]:
				xmin = 913.1055
				xmax = 913.1555
				text = "V"
			intervals [1264]:
				xmin = 913.1555
				xmax = 913.1955
				text = "EH1"
			intervals [1265]:
				xmin = 913.1955
				xmax = 913.2355
				text = "N"
			intervals [1266]:
				xmin = 913.2355
				xmax = 913.3355
				text = "IY0"
			intervals [1267]:
				xmin = 913.3355
				xmax = 913.3655
				text = "AH1"
			intervals [1268]:
				xmin = 913.3655
				xmax = 913.4155
				text = "DH"
			intervals [1269]:
				xmin = 913.4155
				xmax = 913.4955
				text = "ER0"
			intervals [1270]:
				xmin = 913.4955
				xmax = 913.5855
				text = "K"
			intervals [1271]:
				xmin = 913.5855
				xmax = 913.7555
				text = "IH1"
			intervals [1272]:
				xmin = 913.7555
				xmax = 913.8255
				text = "D"
			intervals [1273]:
				xmin = 913.8255
				xmax = 913.9055
				text = "Z"
			intervals [1274]:
				xmin = 913.9055
				xmax = 913.9855
				text = "ER0"
			intervals [1275]:
				xmin = 913.9855
				xmax = 914.0355
				text = "W"
			intervals [1276]:
				xmin = 914.0355
				xmax = 914.1055
				text = "ER0"
			intervals [1277]:
				xmin = 914.1055
				xmax = 914.1855
				text = "Y"
			intervals [1278]:
				xmin = 914.1855
				xmax = 914.3855
				text = "UW1"
			intervals [1279]:
				xmin = 914.3855
				xmax = 914.5055
				text = "HH"
			intervals [1280]:
				xmin = 914.5055
				xmax = 914.6155
				text = "ER1"
			intervals [1281]:
				xmin = 914.6155
				xmax = 914.6955
				text = "OW1"
			intervals [1282]:
				xmin = 914.6955
				xmax = 914.7555
				text = "N"
			intervals [1283]:
				xmin = 914.7555
				xmax = 914.8155
				text = "L"
			intervals [1284]:
				xmin = 914.8155
				xmax = 914.8655
				text = "IY0"
			intervals [1285]:
				xmin = 914.8655
				xmax = 914.9655
				text = "CH"
			intervals [1286]:
				xmin = 914.9655
				xmax = 915.0855
				text = "AY1"
			intervals [1287]:
				xmin = 915.0855
				xmax = 915.1155
				text = "L"
			intervals [1288]:
				xmin = 915.1155
				xmax = 915.1455
				text = "D"
			intervals [1289]:
				xmin = 915.1455
				xmax = 919.3899
				text = "sp"
			intervals [1290]:
				xmin = 919.3899
				xmax = 919.4899
				text = "OW2"
			intervals [1291]:
				xmin = 919.4899
				xmax = 919.5599
				text = "K"
			intervals [1292]:
				xmin = 919.5599
				xmax = 919.8099
				text = "EY1"
			intervals [1293]:
				xmin = 919.8099
				xmax = 920.2405
				text = ""
			intervals [1294]:
				xmin = 920.2405
				xmax = 920.3605
				text = "S"
			intervals [1295]:
				xmin = 920.3605
				xmax = 920.4805
				text = "OW1"
			intervals [1296]:
				xmin = 920.4805
				xmax = 920.5605
				text = "Y"
			intervals [1297]:
				xmin = 920.5605
				xmax = 920.6305
				text = "UW1"
			intervals [1298]:
				xmin = 920.6305
				xmax = 920.6805
				text = "HH"
			intervals [1299]:
				xmin = 920.6805
				xmax = 920.8805
				text = "AE1"
			intervals [1300]:
				xmin = 920.8805
				xmax = 920.9705
				text = "V"
			intervals [1301]:
				xmin = 920.9705
				xmax = 921.2105
				text = "F"
			intervals [1302]:
				xmin = 921.2105
				xmax = 921.2705
				text = "AO1"
			intervals [1303]:
				xmin = 921.2705
				xmax = 921.4705
				text = "R"
			intervals [1304]:
				xmin = 921.4705
				xmax = 921.5105
				text = "OW1"
			intervals [1305]:
				xmin = 921.5105
				xmax = 921.5605
				text = "L"
			intervals [1306]:
				xmin = 921.5605
				xmax = 921.6005
				text = "D"
			intervals [1307]:
				xmin = 921.6005
				xmax = 921.7205
				text = "ER0"
			intervals [1308]:
				xmin = 921.7205
				xmax = 921.8105
				text = "S"
			intervals [1309]:
				xmin = 921.8105
				xmax = 921.8805
				text = "IH1"
			intervals [1310]:
				xmin = 921.8805
				xmax = 921.9405
				text = "B"
			intervals [1311]:
				xmin = 921.9405
				xmax = 921.9905
				text = "L"
			intervals [1312]:
				xmin = 921.9905
				xmax = 922.0205
				text = "IH0"
			intervals [1313]:
				xmin = 922.0205
				xmax = 922.0505
				text = "NG"
			intervals [1314]:
				xmin = 922.0505
				xmax = 922.1505
				text = "Z"
			intervals [1315]:
				xmin = 922.1505
				xmax = 922.1805
				text = "AE1"
			intervals [1316]:
				xmin = 922.1805
				xmax = 922.3105
				text = "N"
			intervals [1317]:
				xmin = 922.3105
				xmax = 922.3505
				text = "Y"
			intervals [1318]:
				xmin = 922.3505
				xmax = 922.4005
				text = "sp"
			intervals [1319]:
				xmin = 922.4005
				xmax = 922.4905
				text = "B"
			intervals [1320]:
				xmin = 922.4905
				xmax = 922.5205
				text = "AH1"
			intervals [1321]:
				xmin = 922.5205
				xmax = 922.5605
				text = "T"
			intervals [1322]:
				xmin = 922.5605
				xmax = 922.6205
				text = "Y"
			intervals [1323]:
				xmin = 922.6205
				xmax = 922.7005
				text = "UH1"
			intervals [1324]:
				xmin = 922.7005
				xmax = 922.7505
				text = "R"
			intervals [1325]:
				xmin = 922.7505
				xmax = 922.7805
				text = "DH"
			intervals [1326]:
				xmin = 922.7805
				xmax = 922.8105
				text = "AH0"
			intervals [1327]:
				xmin = 922.8105
				xmax = 922.8705
				text = "B"
			intervals [1328]:
				xmin = 922.8705
				xmax = 922.9605
				text = "EY1"
			intervals [1329]:
				xmin = 922.9605
				xmax = 922.9905
				text = "B"
			intervals [1330]:
				xmin = 922.9905
				xmax = 923.0505
				text = "IY0"
			intervals [1331]:
				xmin = 923.0505
				xmax = 923.1205
				text = "AO1"
			intervals [1332]:
				xmin = 923.1205
				xmax = 923.1705
				text = "N"
			intervals [1333]:
				xmin = 923.1705
				xmax = 923.2205
				text = "B"
			intervals [1334]:
				xmin = 923.2205
				xmax = 923.3105
				text = "OW1"
			intervals [1335]:
				xmin = 923.3105
				xmax = 923.3505
				text = "TH"
			intervals [1336]:
				xmin = 923.3505
				xmax = 923.4505
				text = "S"
			intervals [1337]:
				xmin = 923.4505
				xmax = 923.5705
				text = "AY1"
			intervals [1338]:
				xmin = 923.5705
				xmax = 923.6705
				text = "D"
			intervals [1339]:
				xmin = 923.6705
				xmax = 923.7005
				text = "Z"
			intervals [1340]:
				xmin = 923.7005
				xmax = 923.7705
				text = "S"
			intervals [1341]:
				xmin = 923.7705
				xmax = 923.8505
				text = "OW1"
			intervals [1342]:
				xmin = 923.8505
				xmax = 923.8805
				text = "sp"
			intervals [1343]:
				xmin = 923.8805
				xmax = 923.9405
				text = "W"
			intervals [1344]:
				xmin = 923.9405
				xmax = 924.0005
				text = "ER0"
			intervals [1345]:
				xmin = 924.0005
				xmax = 924.0705
				text = "Y"
			intervals [1346]:
				xmin = 924.0705
				xmax = 924.1205
				text = "UW1"
			intervals [1347]:
				xmin = 924.1205
				xmax = 924.2105
				text = "S"
			intervals [1348]:
				xmin = 924.2105
				xmax = 924.3105
				text = "P"
			intervals [1349]:
				xmin = 924.3105
				xmax = 924.5105
				text = "OY1"
			intervals [1350]:
				xmin = 924.5105
				xmax = 924.6805
				text = "L"
			intervals [1351]:
				xmin = 924.6805
				xmax = 924.7805
				text = "D"
			intervals [1352]:
				xmin = 924.7805
				xmax = 924.8105
				text = "sp"
			intervals [1353]:
				xmin = 924.8105
				xmax = 941.8205
				text = ""
			intervals [1354]:
				xmin = 941.8205
				xmax = 941.8705
				text = "W"
			intervals [1355]:
				xmin = 941.8705
				xmax = 941.9005
				text = "IH1"
			intervals [1356]:
				xmin = 941.9005
				xmax = 941.9405
				text = "N"
			intervals [1357]:
				xmin = 941.9405
				xmax = 941.9705
				text = "Y"
			intervals [1358]:
				xmin = 941.9705
				xmax = 942.0205
				text = "UW1"
			intervals [1359]:
				xmin = 942.0205
				xmax = 942.1605
				text = "S"
			intervals [1360]:
				xmin = 942.1605
				xmax = 942.2305
				text = "EY1"
			intervals [1361]:
				xmin = 942.2305
				xmax = 942.2705
				text = "DH"
			intervals [1362]:
				xmin = 942.2705
				xmax = 942.3205
				text = "AE1"
			intervals [1363]:
				xmin = 942.3205
				xmax = 942.4105
				text = "T"
			intervals [1364]:
				xmin = 942.4105
				xmax = 942.4605
				text = "W"
			intervals [1365]:
				xmin = 942.4605
				xmax = 942.5005
				text = "AH1"
			intervals [1366]:
				xmin = 942.5005
				xmax = 942.5305
				text = "T"
			intervals [1367]:
				xmin = 942.5305
				xmax = 942.5605
				text = "D"
			intervals [1368]:
				xmin = 942.5605
				xmax = 942.5905
				text = "UW1"
			intervals [1369]:
				xmin = 942.5905
				xmax = 942.6805
				text = "Y"
			intervals [1370]:
				xmin = 942.6805
				xmax = 942.7205
				text = "UW1"
			intervals [1371]:
				xmin = 942.7205
				xmax = 942.8305
				text = "M"
			intervals [1372]:
				xmin = 942.8305
				xmax = 942.9205
				text = "IY1"
			intervals [1373]:
				xmin = 942.9205
				xmax = 943.0605
				text = "N"
			intervals [1374]:
				xmin = 943.0605
				xmax = 943.0905
				text = "Y"
			intervals [1375]:
				xmin = 943.0905
				xmax = 943.1805
				text = "UW1"
			intervals [1376]:
				xmin = 943.1805
				xmax = 943.2205
				text = "sp"
			intervals [1377]:
				xmin = 943.2205
				xmax = 943.3005
				text = "W"
			intervals [1378]:
				xmin = 943.3005
				xmax = 943.3605
				text = "ER1"
			intervals [1379]:
				xmin = 943.3605
				xmax = 943.5305
				text = "AW1"
			intervals [1380]:
				xmin = 943.5305
				xmax = 943.6005
				text = "T"
			intervals [1381]:
				xmin = 943.6005
				xmax = 943.7005
				text = "S"
			intervals [1382]:
				xmin = 943.7005
				xmax = 943.8205
				text = "AY1"
			intervals [1383]:
				xmin = 943.8205
				xmax = 943.8905
				text = "D"
			intervals [1384]:
				xmin = 943.8905
				xmax = 943.9405
				text = "Y"
			intervals [1385]:
				xmin = 943.9405
				xmax = 944.0005
				text = "UW1"
			intervals [1386]:
				xmin = 944.0005
				xmax = 944.1005
				text = "S"
			intervals [1387]:
				xmin = 944.1005
				xmax = 944.2105
				text = "AO1"
			intervals [1388]:
				xmin = 944.2105
				xmax = 944.3105
				text = "W"
			intervals [1389]:
				xmin = 944.3105
				xmax = 944.3405
				text = "AH1"
			intervals [1390]:
				xmin = 944.3405
				xmax = 944.4005
				text = "T"
			intervals [1391]:
				xmin = 944.4005
				xmax = 944.4405
				text = "W"
			intervals [1392]:
				xmin = 944.4405
				xmax = 944.5005
				text = "AO1"
			intervals [1393]:
				xmin = 944.5005
				xmax = 944.5805
				text = "Z"
			intervals [1394]:
				xmin = 944.5805
				xmax = 944.6705
				text = "R"
			intervals [1395]:
				xmin = 944.6705
				xmax = 944.7005
				text = "IY2"
			intervals [1396]:
				xmin = 944.7005
				xmax = 944.8005
				text = "AH0"
			intervals [1397]:
				xmin = 944.8005
				xmax = 944.8405
				text = "L"
			intervals [1398]:
				xmin = 944.8405
				xmax = 944.9205
				text = "IH1"
			intervals [1399]:
				xmin = 944.9205
				xmax = 945.0205
				text = "S"
			intervals [1400]:
				xmin = 945.0205
				xmax = 945.0805
				text = "T"
			intervals [1401]:
				xmin = 945.0805
				xmax = 945.1905
				text = "IH0"
			intervals [1402]:
				xmin = 945.1905
				xmax = 945.2405
				text = "K"
			intervals [1403]:
				xmin = 945.2405
				xmax = 945.2905
				text = "L"
			intervals [1404]:
				xmin = 945.2905
				xmax = 945.3505
				text = "AY1"
			intervals [1405]:
				xmin = 945.3505
				xmax = 945.3905
				text = "K"
			intervals [1406]:
				xmin = 945.3905
				xmax = 945.4405
				text = "HH"
			intervals [1407]:
				xmin = 945.4405
				xmax = 945.4905
				text = "W"
			intervals [1408]:
				xmin = 945.4905
				xmax = 945.5205
				text = "AH1"
			intervals [1409]:
				xmin = 945.5205
				xmax = 945.5505
				text = "T"
			intervals [1410]:
				xmin = 945.5505
				xmax = 945.5805
				text = "D"
			intervals [1411]:
				xmin = 945.5805
				xmax = 945.6105
				text = "IH1"
			intervals [1412]:
				xmin = 945.6105
				xmax = 945.6905
				text = "D"
			intervals [1413]:
				xmin = 945.6905
				xmax = 945.7605
				text = "Y"
			intervals [1414]:
				xmin = 945.7605
				xmax = 945.8805
				text = "UW1"
			intervals [1415]:
				xmin = 945.8805
				xmax = 946.0605
				text = "S"
			intervals [1416]:
				xmin = 946.0605
				xmax = 946.3305
				text = "IY1"
			intervals [1417]:
				xmin = 946.3305
				xmax = 946.7247
				text = ""
			intervals [1418]:
				xmin = 946.7247
				xmax = 946.8547
				text = "AE1"
			intervals [1419]:
				xmin = 946.8547
				xmax = 946.9247
				text = "N"
			intervals [1420]:
				xmin = 946.9247
				xmax = 947.0147
				text = "HH"
			intervals [1421]:
				xmin = 947.0147
				xmax = 947.1747
				text = "AW1"
			intervals [1422]:
				xmin = 947.1747
				xmax = 947.2047
				text = "sp"
			intervals [1423]:
				xmin = 947.2047
				xmax = 947.3647
				text = "ER1"
			intervals [1424]:
				xmin = 947.3647
				xmax = 947.4747
				text = "L"
			intervals [1425]:
				xmin = 947.4747
				xmax = 947.5747
				text = "IY0"
			intervals [1426]:
				xmin = 947.5747
				xmax = 947.6247
				text = "D"
			intervals [1427]:
				xmin = 947.6247
				xmax = 947.6647
				text = "IH1"
			intervals [1428]:
				xmin = 947.6647
				xmax = 947.7247
				text = "D"
			intervals [1429]:
				xmin = 947.7247
				xmax = 947.7947
				text = "Y"
			intervals [1430]:
				xmin = 947.7947
				xmax = 947.8547
				text = "UW1"
			intervals [1431]:
				xmin = 947.8547
				xmax = 947.9347
				text = "R"
			intervals [1432]:
				xmin = 947.9347
				xmax = 947.9947
				text = "IY1"
			intervals [1433]:
				xmin = 947.9947
				xmax = 948.0347
				text = "AH0"
			intervals [1434]:
				xmin = 948.0347
				xmax = 948.1047
				text = "L"
			intervals [1435]:
				xmin = 948.1047
				xmax = 948.3147
				text = "AY2"
			intervals [1436]:
				xmin = 948.3147
				xmax = 948.5147
				text = "Z"
			intervals [1437]:
				xmin = 948.5147
				xmax = 948.5747
				text = "L"
			intervals [1438]:
				xmin = 948.5747
				xmax = 948.6447
				text = "AY1"
			intervals [1439]:
				xmin = 948.6447
				xmax = 948.6947
				text = "K"
			intervals [1440]:
				xmin = 948.6947
				xmax = 948.7247
				text = "sp"
			intervals [1441]:
				xmin = 948.7247
				xmax = 948.9396
				text = ""
			intervals [1442]:
				xmin = 948.9396
				xmax = 949.0096
				text = "W"
			intervals [1443]:
				xmin = 949.0096
				xmax = 949.0396
				text = "AH1"
			intervals [1444]:
				xmin = 949.0396
				xmax = 949.1096
				text = "T"
			intervals [1445]:
				xmin = 949.1096
				xmax = 949.1496
				text = "W"
			intervals [1446]:
				xmin = 949.1496
				xmax = 949.1796
				text = "AH0"
			intervals [1447]:
				xmin = 949.1796
				xmax = 949.2496
				text = "Z"
			intervals [1448]:
				xmin = 949.2496
				xmax = 949.2896
				text = "G"
			intervals [1449]:
				xmin = 949.2896
				xmax = 949.3596
				text = "OW1"
			intervals [1450]:
				xmin = 949.3596
				xmax = 949.4296
				text = "IH0"
			intervals [1451]:
				xmin = 949.4296
				xmax = 949.4596
				text = "N"
			intervals [1452]:
				xmin = 949.4596
				xmax = 949.5296
				text = "AA1"
			intervals [1453]:
				xmin = 949.5296
				xmax = 949.5596
				text = "N"
			intervals [1454]:
				xmin = 949.5596
				xmax = 949.7796
				text = "ER0"
			intervals [1455]:
				xmin = 949.7796
				xmax = 949.8496
				text = "AW1"
			intervals [1456]:
				xmin = 949.8496
				xmax = 949.9396
				text = "N"
			intervals [1457]:
				xmin = 949.9396
				xmax = 949.9896
				text = "D"
			intervals [1458]:
				xmin = 949.9896
				xmax = 950.0796
				text = "Y"
			intervals [1459]:
				xmin = 950.0796
				xmax = 950.1796
				text = "UW1"
			intervals [1460]:
				xmin = 950.1796
				xmax = 996.2468
				text = "sp"
			intervals [1461]:
				xmin = 996.2468
				xmax = 996.3568
				text = "M"
			intervals [1462]:
				xmin = 996.3568
				xmax = 1047.7827
				text = "sp"
			intervals [1463]:
				xmin = 1047.7827
				xmax = 1048.0627
				text = "M"
			intervals [1464]:
				xmin = 1048.0627
				xmax = 1048.1827
				text = "HH"
			intervals [1465]:
				xmin = 1048.1827
				xmax = 1048.2227
				text = "M"
			intervals [1466]:
				xmin = 1048.2227
				xmax = 1069.5551
				text = ""
			intervals [1467]:
				xmin = 1069.5551
				xmax = 1069.5951
				text = "D"
			intervals [1468]:
				xmin = 1069.5951
				xmax = 1069.6251
				text = "IH0"
			intervals [1469]:
				xmin = 1069.6251
				xmax = 1069.6751
				text = "D"
			intervals [1470]:
				xmin = 1069.6751
				xmax = 1069.7251
				text = "Y"
			intervals [1471]:
				xmin = 1069.7251
				xmax = 1069.7751
				text = "UW1"
			intervals [1472]:
				xmin = 1069.7751
				xmax = 1069.8651
				text = "G"
			intervals [1473]:
				xmin = 1069.8651
				xmax = 1070.1351
				text = "AY1"
			intervals [1474]:
				xmin = 1070.1351
				xmax = 1070.3051
				text = "Z"
			intervals [1475]:
				xmin = 1070.3051
				xmax = 1070.3651
				text = "D"
			intervals [1476]:
				xmin = 1070.3651
				xmax = 1070.4251
				text = "IH1"
			intervals [1477]:
				xmin = 1070.4251
				xmax = 1070.5751
				text = "D"
			intervals [1478]:
				xmin = 1070.5751
				xmax = 1070.6851
				text = "AO1"
			intervals [1479]:
				xmin = 1070.6851
				xmax = 1070.7851
				text = "L"
			intervals [1480]:
				xmin = 1070.7851
				xmax = 1070.8251
				text = "AH0"
			intervals [1481]:
				xmin = 1070.8251
				xmax = 1070.8651
				text = "V"
			intervals [1482]:
				xmin = 1070.8651
				xmax = 1070.9451
				text = "Y"
			intervals [1483]:
				xmin = 1070.9451
				xmax = 1070.9751
				text = "UH1"
			intervals [1484]:
				xmin = 1070.9751
				xmax = 1071.0451
				text = "R"
			intervals [1485]:
				xmin = 1071.0451
				xmax = 1071.1551
				text = "F"
			intervals [1486]:
				xmin = 1071.1551
				xmax = 1071.2751
				text = "AE1"
			intervals [1487]:
				xmin = 1071.2751
				xmax = 1071.3451
				text = "M"
			intervals [1488]:
				xmin = 1071.3451
				xmax = 1071.3851
				text = "AH0"
			intervals [1489]:
				xmin = 1071.3851
				xmax = 1071.4351
				text = "L"
			intervals [1490]:
				xmin = 1071.4351
				xmax = 1071.5151
				text = "IY0"
			intervals [1491]:
				xmin = 1071.5151
				xmax = 1071.5651
				text = "W"
			intervals [1492]:
				xmin = 1071.5651
				xmax = 1071.6351
				text = "ER0"
			intervals [1493]:
				xmin = 1071.6351
				xmax = 1071.7151
				text = "Y"
			intervals [1494]:
				xmin = 1071.7151
				xmax = 1071.7551
				text = "UW1"
			intervals [1495]:
				xmin = 1071.7551
				xmax = 1071.8351
				text = "G"
			intervals [1496]:
				xmin = 1071.8351
				xmax = 1071.9351
				text = "AY1"
			intervals [1497]:
				xmin = 1071.9351
				xmax = 1072.0651
				text = "Z"
			intervals [1498]:
				xmin = 1072.0651
				xmax = 1072.1951
				text = "K"
			intervals [1499]:
				xmin = 1072.1951
				xmax = 1072.2351
				text = "L"
			intervals [1500]:
				xmin = 1072.2351
				xmax = 1072.3751
				text = "OW1"
			intervals [1501]:
				xmin = 1072.3751
				xmax = 1072.5451
				text = "S"
			intervals [1502]:
				xmin = 1072.5451
				xmax = 1072.6051
				text = "L"
			intervals [1503]:
				xmin = 1072.6051
				xmax = 1072.6651
				text = "AY1"
			intervals [1504]:
				xmin = 1072.6651
				xmax = 1072.7251
				text = "K"
			intervals [1505]:
				xmin = 1072.7251
				xmax = 1072.7651
				text = "D"
			intervals [1506]:
				xmin = 1072.7651
				xmax = 1072.7951
				text = "IH0"
			intervals [1507]:
				xmin = 1072.7951
				xmax = 1072.8451
				text = "D"
			intervals [1508]:
				xmin = 1072.8451
				xmax = 1072.8951
				text = "Y"
			intervals [1509]:
				xmin = 1072.8951
				xmax = 1072.9751
				text = "UW1"
			intervals [1510]:
				xmin = 1072.9751
				xmax = 1073.1151
				text = "AO1"
			intervals [1511]:
				xmin = 1073.1151
				xmax = 1073.1851
				text = "L"
			intervals [1512]:
				xmin = 1073.1851
				xmax = 1073.2351
				text = "L"
			intervals [1513]:
				xmin = 1073.2351
				xmax = 1073.3551
				text = "IH1"
			intervals [1514]:
				xmin = 1073.3551
				xmax = 1073.4351
				text = "V"
			intervals [1515]:
				xmin = 1073.4351
				xmax = 1073.4851
				text = "IH1"
			intervals [1516]:
				xmin = 1073.4851
				xmax = 1073.5451
				text = "N"
			intervals [1517]:
				xmin = 1073.5451
				xmax = 1073.5851
				text = "DH"
			intervals [1518]:
				xmin = 1073.5851
				xmax = 1073.6451
				text = "AH0"
			intervals [1519]:
				xmin = 1073.6451
				xmax = 1073.7551
				text = "S"
			intervals [1520]:
				xmin = 1073.7551
				xmax = 1074.0651
				text = "EY1"
			intervals [1521]:
				xmin = 1074.0651
				xmax = 1074.1851
				text = "M"
			intervals [1522]:
				xmin = 1074.1851
				xmax = 1074.2451
				text = "sp"
			intervals [1523]:
				xmin = 1074.2451
				xmax = 1074.3151
				text = "L"
			intervals [1524]:
				xmin = 1074.3151
				xmax = 1074.3951
				text = "AY1"
			intervals [1525]:
				xmin = 1074.3951
				xmax = 1074.5051
				text = "K"
			intervals [1526]:
				xmin = 1074.5051
				xmax = 1074.5351
				text = "W"
			intervals [1527]:
				xmin = 1074.5351
				xmax = 1074.5751
				text = "IH0"
			intervals [1528]:
				xmin = 1074.5751
				xmax = 1074.6651
				text = "TH"
			intervals [1529]:
				xmin = 1074.6651
				xmax = 1074.7451
				text = "IH1"
			intervals [1530]:
				xmin = 1074.7451
				xmax = 1074.9451
				text = "N"
			intervals [1531]:
				xmin = 1074.9451
				xmax = 1075.0351
				text = "sp"
			intervals [1532]:
				xmin = 1075.0351
				xmax = 1075.3219
				text = ""
			intervals [1533]:
				xmin = 1075.3219
				xmax = 1075.3519
				text = "DH"
			intervals [1534]:
				xmin = 1075.3519
				xmax = 1075.3919
				text = "AH0"
			intervals [1535]:
				xmin = 1075.3919
				xmax = 1075.4719
				text = "S"
			intervals [1536]:
				xmin = 1075.4719
				xmax = 1075.5919
				text = "EY1"
			intervals [1537]:
				xmin = 1075.5919
				xmax = 1075.6319
				text = "M"
			intervals [1538]:
				xmin = 1075.6319
				xmax = 1075.6819
				text = "sp"
			intervals [1539]:
				xmin = 1075.6819
				xmax = 1075.8019
				text = "EH1"
			intervals [1540]:
				xmin = 1075.8019
				xmax = 1075.9019
				text = "R"
			intervals [1541]:
				xmin = 1075.9019
				xmax = 1076.0219
				text = "IY0"
			intervals [1542]:
				xmin = 1076.0219
				xmax = 1076.0519
				text = "AH0"
			intervals [1543]:
				xmin = 1076.0519
				xmax = 1076.0819
				text = "ER0"
			intervals [1544]:
				xmin = 1076.0819
				xmax = 1076.1219
				text = "DH"
			intervals [1545]:
				xmin = 1076.1219
				xmax = 1076.2019
				text = "AH0"
			intervals [1546]:
				xmin = 1076.2019
				xmax = 1076.3019
				text = "S"
			intervals [1547]:
				xmin = 1076.3019
				xmax = 1076.3719
				text = "EY1"
			intervals [1548]:
				xmin = 1076.3719
				xmax = 1076.4219
				text = "M"
			intervals [1549]:
				xmin = 1076.4219
				xmax = 1076.4719
				text = "V"
			intervals [1550]:
				xmin = 1076.4719
				xmax = 1076.5319
				text = "AH0"
			intervals [1551]:
				xmin = 1076.5319
				xmax = 1076.6119
				text = "S"
			intervals [1552]:
				xmin = 1076.6119
				xmax = 1076.6519
				text = "IH1"
			intervals [1553]:
				xmin = 1076.6519
				xmax = 1076.7019
				text = "N"
			intervals [1554]:
				xmin = 1076.7019
				xmax = 1076.7519
				text = "AH0"
			intervals [1555]:
				xmin = 1076.7519
				xmax = 1076.8019
				text = "T"
			intervals [1556]:
				xmin = 1076.8019
				xmax = 1076.8519
				text = "IY0"
			intervals [1557]:
				xmin = 1076.8519
				xmax = 1076.8919
				text = "AH0"
			intervals [1558]:
				xmin = 1076.8919
				xmax = 1076.9419
				text = "V"
			intervals [1559]:
				xmin = 1076.9419
				xmax = 1076.9919
				text = "IY1"
			intervals [1560]:
				xmin = 1076.9919
				xmax = 1077.1119
				text = "CH"
			intervals [1561]:
				xmin = 1077.1119
				xmax = 1077.1719
				text = "AH1"
			intervals [1562]:
				xmin = 1077.1719
				xmax = 1077.2119
				text = "DH"
			intervals [1563]:
				xmin = 1077.2119
				xmax = 1077.2419
				text = "ER0"
			intervals [1564]:
				xmin = 1077.2419
				xmax = 1077.2719
				text = "AO1"
			intervals [1565]:
				xmin = 1077.2719
				xmax = 1077.3819
				text = "R"
			intervals [1566]:
				xmin = 1077.3819
				xmax = 1077.4119
				text = "W"
			intervals [1567]:
				xmin = 1077.4119
				xmax = 1077.4719
				text = "ER0"
			intervals [1568]:
				xmin = 1077.4719
				xmax = 1077.5119
				text = "Y"
			intervals [1569]:
				xmin = 1077.5119
				xmax = 1077.5519
				text = "UW1"
			intervals [1570]:
				xmin = 1077.5519
				xmax = 1077.6219
				text = "K"
			intervals [1571]:
				xmin = 1077.6219
				xmax = 1077.6719
				text = "AY1"
			intervals [1572]:
				xmin = 1077.6719
				xmax = 1077.7019
				text = "N"
			intervals [1573]:
				xmin = 1077.7019
				xmax = 1077.7319
				text = "AH0"
			intervals [1574]:
				xmin = 1077.7319
				xmax = 1077.7719
				text = "V"
			intervals [1575]:
				xmin = 1077.7719
				xmax = 1077.8419
				text = "S"
			intervals [1576]:
				xmin = 1077.8419
				xmax = 1077.9219
				text = "P"
			intervals [1577]:
				xmin = 1077.9219
				xmax = 1077.9719
				text = "R"
			intervals [1578]:
				xmin = 1077.9719
				xmax = 1078.0319
				text = "EH1"
			intervals [1579]:
				xmin = 1078.0319
				xmax = 1078.0719
				text = "D"
			intervals [1580]:
				xmin = 1078.0719
				xmax = 1078.1619
				text = "AW1"
			intervals [1581]:
				xmin = 1078.1619
				xmax = 1078.2319
				text = "T"
			intervals [1582]:
				xmin = 1078.2319
				xmax = 1078.2719
				text = "TH"
			intervals [1583]:
				xmin = 1078.2719
				xmax = 1078.3119
				text = "R"
			intervals [1584]:
				xmin = 1078.3119
				xmax = 1078.3419
				text = "UW0"
			intervals [1585]:
				xmin = 1078.3419
				xmax = 1078.4019
				text = "AW1"
			intervals [1586]:
				xmin = 1078.4019
				xmax = 1078.4619
				text = "T"
			intervals [1587]:
				xmin = 1078.4619
				xmax = 1078.5019
				text = "DH"
			intervals [1588]:
				xmin = 1078.5019
				xmax = 1078.5419
				text = "AH0"
			intervals [1589]:
				xmin = 1078.5419
				xmax = 1078.6419
				text = "S"
			intervals [1590]:
				xmin = 1078.6419
				xmax = 1078.7219
				text = "IH1"
			intervals [1591]:
				xmin = 1078.7219
				xmax = 1078.7919
				text = "T"
			intervals [1592]:
				xmin = 1078.7919
				xmax = 1078.9419
				text = "IY0"
			intervals [1593]:
				xmin = 1078.9419
				xmax = 1130.6182
				text = ""
			intervals [1594]:
				xmin = 1130.6182
				xmax = 1130.6682
				text = "sil"
			intervals [1595]:
				xmin = 1130.6682
				xmax = 1130.8682
				text = "M"
			intervals [1596]:
				xmin = 1130.8682
				xmax = 1130.9282
				text = "HH"
			intervals [1597]:
				xmin = 1130.9282
				xmax = 1131.0982
				text = "M"
			intervals [1598]:
				xmin = 1131.0982
				xmax = 1199.0185
				text = ""
			intervals [1599]:
				xmin = 1199.0185
				xmax = 1199.0585
				text = "sil"
			intervals [1600]:
				xmin = 1199.0585
				xmax = 1199.0985
				text = "R"
			intervals [1601]:
				xmin = 1199.0985
				xmax = 1199.1685
				text = "AY1"
			intervals [1602]:
				xmin = 1199.1685
				xmax = 1199.2385
				text = "T"
			intervals [1603]:
				xmin = 1199.2385
				xmax = 1199.2885
				text = "B"
			intervals [1604]:
				xmin = 1199.2885
				xmax = 1199.3185
				text = "AH1"
			intervals [1605]:
				xmin = 1199.3185
				xmax = 1199.3485
				text = "T"
			intervals [1606]:
				xmin = 1199.3485
				xmax = 1199.3985
				text = "IH1"
			intervals [1607]:
				xmin = 1199.3985
				xmax = 1199.4585
				text = "T"
			intervals [1608]:
				xmin = 1199.4585
				xmax = 1199.4885
				text = "W"
			intervals [1609]:
				xmin = 1199.4885
				xmax = 1199.5285
				text = "AH0"
			intervals [1610]:
				xmin = 1199.5285
				xmax = 1199.5885
				text = "Z"
			intervals [1611]:
				xmin = 1199.5885
				xmax = 1199.6585
				text = "K"
			intervals [1612]:
				xmin = 1199.6585
				xmax = 1199.7085
				text = "AY1"
			intervals [1613]:
				xmin = 1199.7085
				xmax = 1199.7585
				text = "N"
			intervals [1614]:
				xmin = 1199.7585
				xmax = 1199.7885
				text = "AH0"
			intervals [1615]:
				xmin = 1199.7885
				xmax = 1199.8285
				text = "V"
			intervals [1616]:
				xmin = 1199.8285
				xmax = 1199.9085
				text = "EH1"
			intervals [1617]:
				xmin = 1199.9085
				xmax = 1199.9585
				text = "V"
			intervals [1618]:
				xmin = 1199.9585
				xmax = 1200.0085
				text = "R"
			intervals [1619]:
				xmin = 1200.0085
				xmax = 1200.0585
				text = "IY0"
			intervals [1620]:
				xmin = 1200.0585
				xmax = 1200.1385
				text = "D"
			intervals [1621]:
				xmin = 1200.1385
				xmax = 1200.3085
				text = "EY1"
			intervals [1622]:
				xmin = 1200.3085
				xmax = 1200.3785
				text = "Y"
			intervals [1623]:
				xmin = 1200.3785
				xmax = 1200.4485
				text = "AO2"
			intervals [1624]:
				xmin = 1200.4485
				xmax = 1200.5185
				text = "L"
			intervals [1625]:
				xmin = 1200.5185
				xmax = 1200.6185
				text = "S"
			intervals [1626]:
				xmin = 1200.6185
				xmax = 1200.7585
				text = "AO1"
			intervals [1627]:
				xmin = 1200.7585
				xmax = 1200.8385
				text = "IY1"
			intervals [1628]:
				xmin = 1200.8385
				xmax = 1200.9685
				text = "CH"
			intervals [1629]:
				xmin = 1200.9685
				xmax = 1201.0385
				text = "AH1"
			intervals [1630]:
				xmin = 1201.0385
				xmax = 1201.1085
				text = "DH"
			intervals [1631]:
				xmin = 1201.1085
				xmax = 1201.1985
				text = "ER0"
			intervals [1632]:
				xmin = 1201.1985
				xmax = 1201.3685
				text = "sp"
			intervals [1633]:
				xmin = 1201.3685
				xmax = 1201.3985
				text = "T"
			intervals [1634]:
				xmin = 1201.3985
				xmax = 1201.4885
				text = "AH1"
			intervals [1635]:
				xmin = 1201.4885
				xmax = 1201.6185
				text = "CH"
			intervals [1636]:
				xmin = 1201.6185
				xmax = 1201.6785
				text = "B"
			intervals [1637]:
				xmin = 1201.6785
				xmax = 1201.8185
				text = "EY1"
			intervals [1638]:
				xmin = 1201.8185
				xmax = 1201.9085
				text = "S"
			intervals [1639]:
				xmin = 1201.9085
				xmax = 1201.9485
				text = "IH1"
			intervals [1640]:
				xmin = 1201.9485
				xmax = 1201.9985
				text = "T"
			intervals [1641]:
				xmin = 1201.9985
				xmax = 1202.0485
				text = "W"
			intervals [1642]:
				xmin = 1202.0485
				xmax = 1202.0785
				text = "AH0"
			intervals [1643]:
				xmin = 1202.0785
				xmax = 1202.1185
				text = "Z"
			intervals [1644]:
				xmin = 1202.1185
				xmax = 1202.1985
				text = "N"
			intervals [1645]:
				xmin = 1202.1985
				xmax = 1202.2685
				text = "EH1"
			intervals [1646]:
				xmin = 1202.2685
				xmax = 1202.3285
				text = "V"
			intervals [1647]:
				xmin = 1202.3285
				xmax = 1202.4485
				text = "ER0"
			intervals [1648]:
				xmin = 1202.4485
				xmax = 1202.5285
				text = "L"
			intervals [1649]:
				xmin = 1202.5285
				xmax = 1202.6485
				text = "AY1"
			intervals [1650]:
				xmin = 1202.6485
				xmax = 1202.7585
				text = "K"
			intervals [1651]:
				xmin = 1202.7585
				xmax = 1202.8785
				text = "sp"
			intervals [1652]:
				xmin = 1202.8785
				xmax = 1202.9585
				text = "Y"
			intervals [1653]:
				xmin = 1202.9585
				xmax = 1203.0185
				text = "UW1"
			intervals [1654]:
				xmin = 1203.0185
				xmax = 1203.1985
				text = "D"
			intervals [1655]:
				xmin = 1203.1985
				xmax = 1203.2585
				text = "IH1"
			intervals [1656]:
				xmin = 1203.2585
				xmax = 1203.3285
				text = "N"
			intervals [1657]:
				xmin = 1203.3285
				xmax = 1203.3685
				text = "T"
			intervals [1658]:
				xmin = 1203.3685
				xmax = 1203.4385
				text = "S"
			intervals [1659]:
				xmin = 1203.4385
				xmax = 1203.4985
				text = "IY1"
			intervals [1660]:
				xmin = 1203.4985
				xmax = 1203.5485
				text = "DH"
			intervals [1661]:
				xmin = 1203.5485
				xmax = 1203.5985
				text = "AH0"
			intervals [1662]:
				xmin = 1203.5985
				xmax = 1203.6585
				text = "M"
			intervals [1663]:
				xmin = 1203.6585
				xmax = 1203.7085
				text = "F"
			intervals [1664]:
				xmin = 1203.7085
				xmax = 1203.7485
				text = "R"
			intervals [1665]:
				xmin = 1203.7485
				xmax = 1204.0185
				text = "ER0"
			intervals [1666]:
				xmin = 1204.0185
				xmax = 1204.0885
				text = "sp"
			intervals [1667]:
				xmin = 1204.0885
				xmax = 1204.2585
				text = "W"
			intervals [1668]:
				xmin = 1204.2585
				xmax = 1204.3385
				text = "IY1"
			intervals [1669]:
				xmin = 1204.3385
				xmax = 1204.4085
				text = "K"
			intervals [1670]:
				xmin = 1204.4085
				xmax = 1204.4685
				text = "S"
			intervals [1671]:
				xmin = 1204.4685
				xmax = 1204.4985
				text = "AH0"
			intervals [1672]:
				xmin = 1204.4985
				xmax = 1204.5985
				text = "N"
			intervals [1673]:
				xmin = 1204.5985
				xmax = 1204.6385
				text = "W"
			intervals [1674]:
				xmin = 1204.6385
				xmax = 1204.7885
				text = "IY1"
			intervals [1675]:
				xmin = 1204.7885
				xmax = 1204.8685
				text = "K"
			intervals [1676]:
				xmin = 1204.8685
				xmax = 1204.9085
				text = "S"
			intervals [1677]:
				xmin = 1204.9085
				xmax = 1205.4241
				text = ""
			intervals [1678]:
				xmin = 1205.4241
				xmax = 1205.5441
				text = "IH0"
			intervals [1679]:
				xmin = 1205.5441
				xmax = 1205.5741
				text = "T"
			intervals [1680]:
				xmin = 1205.5741
				xmax = 1205.6041
				text = "W"
			intervals [1681]:
				xmin = 1205.6041
				xmax = 1205.6341
				text = "AH0"
			intervals [1682]:
				xmin = 1205.6341
				xmax = 1205.6741
				text = "Z"
			intervals [1683]:
				xmin = 1205.6741
				xmax = 1205.7641
				text = "L"
			intervals [1684]:
				xmin = 1205.7641
				xmax = 1205.8841
				text = "AY1"
			intervals [1685]:
				xmin = 1205.8841
				xmax = 1206.0341
				text = "K"
			intervals [1686]:
				xmin = 1206.0341
				xmax = 1206.0641
				text = "sp"
			intervals [1687]:
				xmin = 1206.0641
				xmax = 1206.5106
				text = ""
			intervals [1688]:
				xmin = 1206.5106
				xmax = 1206.5906
				text = "DH"
			intervals [1689]:
				xmin = 1206.5906
				xmax = 1206.6506
				text = "AH1"
			intervals [1690]:
				xmin = 1206.6506
				xmax = 1206.7306
				text = "N"
			intervals [1691]:
				xmin = 1206.7306
				xmax = 1206.8106
				text = "EH1"
			intervals [1692]:
				xmin = 1206.8106
				xmax = 1206.8606
				text = "K"
			intervals [1693]:
				xmin = 1206.8606
				xmax = 1206.9006
				text = "S"
			intervals [1694]:
				xmin = 1206.9006
				xmax = 1206.9906
				text = "D"
			intervals [1695]:
				xmin = 1206.9906
				xmax = 1207.1406
				text = "EY1"
			intervals [1696]:
				xmin = 1207.1406
				xmax = 1216.9812
				text = ""
			intervals [1697]:
				xmin = 1216.9812
				xmax = 1217.0112
				text = "sil"
			intervals [1698]:
				xmin = 1217.0112
				xmax = 1217.2912
				text = "M"
			intervals [1699]:
				xmin = 1217.2912
				xmax = 1217.3212
				text = "HH"
			intervals [1700]:
				xmin = 1217.3212
				xmax = 1217.3512
				text = "M"
			intervals [1701]:
				xmin = 1217.3512
				xmax = 1311.9425
				text = ""
			intervals [1702]:
				xmin = 1311.9425
				xmax = 1312.0125
				text = "Y"
			intervals [1703]:
				xmin = 1312.0125
				xmax = 1312.2025
				text = "UW1"
			intervals [1704]:
				xmin = 1312.2025
				xmax = 1312.2425
				text = "W"
			intervals [1705]:
				xmin = 1312.2425
				xmax = 1312.2725
				text = "EH1"
			intervals [1706]:
				xmin = 1312.2725
				xmax = 1312.3025
				text = "N"
			intervals [1707]:
				xmin = 1312.3025
				xmax = 1312.3625
				text = "T"
			intervals [1708]:
				xmin = 1312.3625
				xmax = 1312.3925
				text = "OW1"
			intervals [1709]:
				xmin = 1312.3925
				xmax = 1312.4425
				text = "V"
			intervals [1710]:
				xmin = 1312.4425
				xmax = 1312.5025
				text = "ER0"
			intervals [1711]:
				xmin = 1312.5025
				xmax = 1312.5325
				text = "DH"
			intervals [1712]:
				xmin = 1312.5325
				xmax = 1312.5625
				text = "EH1"
			intervals [1713]:
				xmin = 1312.5625
				xmax = 1312.6225
				text = "R"
			intervals [1714]:
				xmin = 1312.6225
				xmax = 1312.6825
				text = "L"
			intervals [1715]:
				xmin = 1312.6825
				xmax = 1312.7325
				text = "AY1"
			intervals [1716]:
				xmin = 1312.7325
				xmax = 1312.8425
				text = "K"
			intervals [1717]:
				xmin = 1312.8425
				xmax = 1312.9025
				text = "EH1"
			intervals [1718]:
				xmin = 1312.9025
				xmax = 1312.9625
				text = "V"
			intervals [1719]:
				xmin = 1312.9625
				xmax = 1313.0125
				text = "R"
			intervals [1720]:
				xmin = 1313.0125
				xmax = 1313.0725
				text = "IY0"
			intervals [1721]:
				xmin = 1313.0725
				xmax = 1313.1225
				text = "W"
			intervals [1722]:
				xmin = 1313.1225
				xmax = 1313.2125
				text = "IY1"
			intervals [1723]:
				xmin = 1313.2125
				xmax = 1313.3025
				text = "K"
			intervals [1724]:
				xmin = 1313.3025
				xmax = 1313.3425
				text = "EH2"
			intervals [1725]:
				xmin = 1313.3425
				xmax = 1313.4325
				text = "N"
			intervals [1726]:
				xmin = 1313.4325
				xmax = 1313.5925
				text = "D"
			intervals [1727]:
				xmin = 1313.5925
				xmax = 1313.6525
				text = "AO1"
			intervals [1728]:
				xmin = 1313.6525
				xmax = 1313.7325
				text = "L"
			intervals [1729]:
				xmin = 1313.7325
				xmax = 1313.7625
				text = "M"
			intervals [1730]:
				xmin = 1313.7625
				xmax = 1313.8725
				text = "OW2"
			intervals [1731]:
				xmin = 1313.8725
				xmax = 1313.9125
				text = "S"
			intervals [1732]:
				xmin = 1313.9125
				xmax = 1313.9425
				text = "T"
			intervals [1733]:
				xmin = 1313.9425
				xmax = 1322.1939
				text = ""
			intervals [1734]:
				xmin = 1322.1939
				xmax = 1322.3139
				text = "S"
			intervals [1735]:
				xmin = 1322.3139
				xmax = 1322.3639
				text = "OW1"
			intervals [1736]:
				xmin = 1322.3639
				xmax = 1322.4239
				text = "DH"
			intervals [1737]:
				xmin = 1322.4239
				xmax = 1322.4539
				text = "AE1"
			intervals [1738]:
				xmin = 1322.4539
				xmax = 1322.5639
				text = "T"
			intervals [1739]:
				xmin = 1322.5639
				xmax = 1322.5939
				text = "W"
			intervals [1740]:
				xmin = 1322.5939
				xmax = 1322.6239
				text = "AH0"
			intervals [1741]:
				xmin = 1322.6239
				xmax = 1322.6839
				text = "Z"
			intervals [1742]:
				xmin = 1322.6839
				xmax = 1322.7339
				text = "L"
			intervals [1743]:
				xmin = 1322.7339
				xmax = 1322.7939
				text = "AY1"
			intervals [1744]:
				xmin = 1322.7939
				xmax = 1322.8839
				text = "K"
			intervals [1745]:
				xmin = 1322.8839
				xmax = 1322.9239
				text = "Y"
			intervals [1746]:
				xmin = 1322.9239
				xmax = 1322.9639
				text = "UH1"
			intervals [1747]:
				xmin = 1322.9639
				xmax = 1323.0039
				text = "R"
			intervals [1748]:
				xmin = 1323.0039
				xmax = 1323.0839
				text = "AH1"
			intervals [1749]:
				xmin = 1323.0839
				xmax = 1323.1639
				text = "DH"
			intervals [1750]:
				xmin = 1323.1639
				xmax = 1323.2339
				text = "ER0"
			intervals [1751]:
				xmin = 1323.2339
				xmax = 1323.3339
				text = "K"
			intervals [1752]:
				xmin = 1323.3339
				xmax = 1323.4339
				text = "AH1"
			intervals [1753]:
				xmin = 1323.4339
				xmax = 1323.5239
				text = "Z"
			intervals [1754]:
				xmin = 1323.5239
				xmax = 1323.5739
				text = "AH0"
			intervals [1755]:
				xmin = 1323.5739
				xmax = 1323.6939
				text = "N"
			intervals [1756]:
				xmin = 1323.6939
				xmax = 1323.7539
				text = "Z"
			intervals [1757]:
				xmin = 1323.7539
				xmax = 1323.8639
				text = "S"
			intervals [1758]:
				xmin = 1323.8639
				xmax = 1323.9339
				text = "AO1"
			intervals [1759]:
				xmin = 1323.9339
				xmax = 1323.9839
				text = "R"
			intervals [1760]:
				xmin = 1323.9839
				xmax = 1324.0139
				text = "T"
			intervals [1761]:
				xmin = 1324.0139
				xmax = 1324.0439
				text = "AH0"
			intervals [1762]:
				xmin = 1324.0439
				xmax = 1324.0739
				text = "V"
			intervals [1763]:
				xmin = 1324.0739
				xmax = 1324.1139
				text = "IY1"
			intervals [1764]:
				xmin = 1324.1139
				xmax = 1324.1739
				text = "V"
			intervals [1765]:
				xmin = 1324.1739
				xmax = 1324.2039
				text = "IH0"
			intervals [1766]:
				xmin = 1324.2039
				xmax = 1324.2339
				text = "N"
			intervals [1767]:
				xmin = 1324.2339
				xmax = 1324.2739
				text = "DH"
			intervals [1768]:
				xmin = 1324.2739
				xmax = 1324.3239
				text = "OW1"
			intervals [1769]:
				xmin = 1324.3239
				xmax = 1324.3839
				text = "DH"
			intervals [1770]:
				xmin = 1324.3839
				xmax = 1324.4639
				text = "EY1"
			intervals [1771]:
				xmin = 1324.4639
				xmax = 1324.5339
				text = "W"
			intervals [1772]:
				xmin = 1324.5339
				xmax = 1324.5739
				text = "ER1"
			intervals [1773]:
				xmin = 1324.5739
				xmax = 1324.6039
				text = "N"
			intervals [1774]:
				xmin = 1324.6039
				xmax = 1324.6339
				text = "T"
			intervals [1775]:
				xmin = 1324.6339
				xmax = 1324.7039
				text = "R"
			intervals [1776]:
				xmin = 1324.7039
				xmax = 1324.7439
				text = "IH1"
			intervals [1777]:
				xmin = 1324.7439
				xmax = 1324.8139
				text = "L"
			intervals [1778]:
				xmin = 1324.8139
				xmax = 1324.8539
				text = "IY0"
			intervals [1779]:
				xmin = 1324.8539
				xmax = 1324.9139
				text = "Y"
			intervals [1780]:
				xmin = 1324.9139
				xmax = 1324.9539
				text = "UH1"
			intervals [1781]:
				xmin = 1324.9539
				xmax = 1324.9839
				text = "R"
			intervals [1782]:
				xmin = 1324.9839
				xmax = 1325.1139
				text = "K"
			intervals [1783]:
				xmin = 1325.1139
				xmax = 1325.1839
				text = "AH1"
			intervals [1784]:
				xmin = 1325.1839
				xmax = 1325.2739
				text = "Z"
			intervals [1785]:
				xmin = 1325.2739
				xmax = 1325.3139
				text = "AH0"
			intervals [1786]:
				xmin = 1325.3139
				xmax = 1325.3439
				text = "N"
			intervals [1787]:
				xmin = 1325.3439
				xmax = 1325.4139
				text = "Z"
			intervals [1788]:
				xmin = 1325.4139
				xmax = 1325.4639
				text = "K"
			intervals [1789]:
				xmin = 1325.4639
				xmax = 1325.5239
				text = "AH1"
			intervals [1790]:
				xmin = 1325.5239
				xmax = 1325.5839
				text = "Z"
			intervals [1791]:
				xmin = 1325.5839
				xmax = 1325.6339
				text = "AH0"
			intervals [1792]:
				xmin = 1325.6339
				xmax = 1325.6639
				text = "N"
			intervals [1793]:
				xmin = 1325.6639
				xmax = 1325.6939
				text = "Z"
			intervals [1794]:
				xmin = 1325.6939
				xmax = 1325.7239
				text = "DH"
			intervals [1795]:
				xmin = 1325.7239
				xmax = 1325.9439
				text = "EY1"
			intervals [1796]:
				xmin = 1325.9439
				xmax = 1325.9939
				text = "L"
			intervals [1797]:
				xmin = 1325.9939
				xmax = 1326.0239
				text = "AY1"
			intervals [1798]:
				xmin = 1326.0239
				xmax = 1326.0539
				text = "K"
			intervals [1799]:
				xmin = 1326.0539
				xmax = 1332.891
				text = "sp"
			intervals [1800]:
				xmin = 1332.891
				xmax = 1332.941
				text = "N"
			intervals [1801]:
				xmin = 1332.941
				xmax = 1333.091
				text = "AW1"
			intervals [1802]:
				xmin = 1333.091
				xmax = 1333.211
				text = "F"
			intervals [1803]:
				xmin = 1333.211
				xmax = 1333.251
				text = "R"
			intervals [1804]:
				xmin = 1333.251
				xmax = 1333.341
				text = "ER0"
			intervals [1805]:
				xmin = 1333.341
				xmax = 1333.421
				text = "Y"
			intervals [1806]:
				xmin = 1333.421
				xmax = 1333.501
				text = "UH1"
			intervals [1807]:
				xmin = 1333.501
				xmax = 1333.641
				text = "R"
			intervals [1808]:
				xmin = 1333.641
				xmax = 1334.0467
				text = "sp"
			intervals [1809]:
				xmin = 1334.0467
				xmax = 1334.2167
				text = "S"
			intervals [1810]:
				xmin = 1334.2167
				xmax = 1334.3167
				text = "IH1"
			intervals [1811]:
				xmin = 1334.3167
				xmax = 1334.3667
				text = "B"
			intervals [1812]:
				xmin = 1334.3667
				xmax = 1334.4067
				text = "L"
			intervals [1813]:
				xmin = 1334.4067
				xmax = 1334.4567
				text = "IH0"
			intervals [1814]:
				xmin = 1334.4567
				xmax = 1334.4867
				text = "NG"
			intervals [1815]:
				xmin = 1334.4867
				xmax = 1334.5467
				text = "Z"
			intervals [1816]:
				xmin = 1334.5467
				xmax = 1334.5967
				text = "L"
			intervals [1817]:
				xmin = 1334.5967
				xmax = 1334.6467
				text = "AY1"
			intervals [1818]:
				xmin = 1334.6467
				xmax = 1334.7667
				text = "K"
			intervals [1819]:
				xmin = 1334.7667
				xmax = 1334.7967
				text = "Y"
			intervals [1820]:
				xmin = 1334.7967
				xmax = 1334.8467
				text = "UH1"
			intervals [1821]:
				xmin = 1334.8467
				xmax = 1334.9967
				text = "R"
			intervals [1822]:
				xmin = 1334.9967
				xmax = 1335.0267
				text = "sp"
			intervals [1823]:
				xmin = 1335.0267
				xmax = 1335.1367
				text = "OW1"
			intervals [1824]:
				xmin = 1335.1367
				xmax = 1335.1867
				text = "L"
			intervals [1825]:
				xmin = 1335.1867
				xmax = 1335.2267
				text = "D"
			intervals [1826]:
				xmin = 1335.2267
				xmax = 1335.3067
				text = "ER0"
			intervals [1827]:
				xmin = 1335.3067
				xmax = 1335.3767
				text = "S"
			intervals [1828]:
				xmin = 1335.3767
				xmax = 1335.4367
				text = "IH1"
			intervals [1829]:
				xmin = 1335.4367
				xmax = 1335.5167
				text = "S"
			intervals [1830]:
				xmin = 1335.5167
				xmax = 1335.5667
				text = "T"
			intervals [1831]:
				xmin = 1335.5667
				xmax = 1335.6267
				text = "ER0"
			intervals [1832]:
				xmin = 1335.6267
				xmax = 1335.6667
				text = "F"
			intervals [1833]:
				xmin = 1335.6667
				xmax = 1335.7367
				text = "ER0"
			intervals [1834]:
				xmin = 1335.7367
				xmax = 1335.7767
				text = "M"
			intervals [1835]:
				xmin = 1335.7767
				xmax = 1335.8067
				text = "Y"
			intervals [1836]:
				xmin = 1335.8067
				xmax = 1335.8467
				text = "UH1"
			intervals [1837]:
				xmin = 1335.8467
				xmax = 1335.8967
				text = "R"
			intervals [1838]:
				xmin = 1335.8967
				xmax = 1335.9567
				text = "M"
			intervals [1839]:
				xmin = 1335.9567
				xmax = 1336.1067
				text = "AA1"
			intervals [1840]:
				xmin = 1336.1067
				xmax = 1336.1767
				text = "M"
			intervals [1841]:
				xmin = 1336.1767
				xmax = 1336.2167
				text = "AH0"
			intervals [1842]:
				xmin = 1336.2167
				xmax = 1336.2967
				text = "N"
			intervals [1843]:
				xmin = 1336.2967
				xmax = 1336.3367
				text = "DH"
			intervals [1844]:
				xmin = 1336.3367
				xmax = 1336.3667
				text = "EH1"
			intervals [1845]:
				xmin = 1336.3667
				xmax = 1336.4467
				text = "N"
			intervals [1846]:
				xmin = 1336.4467
				xmax = 1336.5167
				text = "Y"
			intervals [1847]:
				xmin = 1336.5167
				xmax = 1336.5867
				text = "UH1"
			intervals [1848]:
				xmin = 1336.5867
				xmax = 1336.6267
				text = "R"
			intervals [1849]:
				xmin = 1336.6267
				xmax = 1336.7367
				text = "sp"
			intervals [1850]:
				xmin = 1336.7367
				xmax = 1336.7967
				text = "D"
			intervals [1851]:
				xmin = 1336.7967
				xmax = 1336.9867
				text = "AE1"
			intervals [1852]:
				xmin = 1336.9867
				xmax = 1337.0967
				text = "D"
			intervals [1853]:
				xmin = 1337.0967
				xmax = 1337.3067
				text = "S"
			intervals [1854]:
				xmin = 1337.3067
				xmax = 1337.4428
				text = ""
			intervals [1855]:
				xmin = 1337.4428
				xmax = 1337.5128
				text = "Y"
			intervals [1856]:
				xmin = 1337.5128
				xmax = 1337.5628
				text = "UH1"
			intervals [1857]:
				xmin = 1337.5628
				xmax = 1337.7428
				text = "R"
			intervals [1858]:
				xmin = 1337.7428
				xmax = 1337.7728
				text = "sp"
			intervals [1859]:
				xmin = 1337.7728
				xmax = 1337.8728
				text = "AH1"
			intervals [1860]:
				xmin = 1337.8728
				xmax = 1337.9928
				text = "M"
			intervals [1861]:
				xmin = 1337.9928
				xmax = 1338.0728
				text = "OW1"
			intervals [1862]:
				xmin = 1338.0728
				xmax = 1338.1328
				text = "L"
			intervals [1863]:
				xmin = 1338.1328
				xmax = 1338.1728
				text = "D"
			intervals [1864]:
				xmin = 1338.1728
				xmax = 1338.2828
				text = "ER0"
			intervals [1865]:
				xmin = 1338.2828
				xmax = 1338.3628
				text = "B"
			intervals [1866]:
				xmin = 1338.3628
				xmax = 1338.4028
				text = "R"
			intervals [1867]:
				xmin = 1338.4028
				xmax = 1338.4528
				text = "AH1"
			intervals [1868]:
				xmin = 1338.4528
				xmax = 1338.5128
				text = "DH"
			intervals [1869]:
				xmin = 1338.5128
				xmax = 1338.6628
				text = "ER0"
			intervals [1870]:
				xmin = 1338.6628
				xmax = 1338.8128
				text = "Z"
			intervals [1871]:
				xmin = 1338.8128
				xmax = 1338.9528
				text = "sp"
			intervals [1872]:
				xmin = 1338.9528
				xmax = 1338.9928
				text = "D"
			intervals [1873]:
				xmin = 1338.9928
				xmax = 1339.0428
				text = "IH1"
			intervals [1874]:
				xmin = 1339.0428
				xmax = 1339.1328
				text = "D"
			intervals [1875]:
				xmin = 1339.1328
				xmax = 1339.2128
				text = "Y"
			intervals [1876]:
				xmin = 1339.2128
				xmax = 1339.3428
				text = "UW1"
			intervals [1877]:
				xmin = 1339.3428
				xmax = 1339.4428
				text = "L"
			intervals [1878]:
				xmin = 1339.4428
				xmax = 1339.5128
				text = "IH1"
			intervals [1879]:
				xmin = 1339.5128
				xmax = 1339.5828
				text = "V"
			intervals [1880]:
				xmin = 1339.5828
				xmax = 1339.6428
				text = "W"
			intervals [1881]:
				xmin = 1339.6428
				xmax = 1339.7028
				text = "IH1"
			intervals [1882]:
				xmin = 1339.7028
				xmax = 1339.7528
				text = "TH"
			intervals [1883]:
				xmin = 1339.7528
				xmax = 1339.8028
				text = "DH"
			intervals [1884]:
				xmin = 1339.8028
				xmax = 1339.8528
				text = "EH1"
			intervals [1885]:
				xmin = 1339.8528
				xmax = 1339.9428
				text = "M"
			intervals [1886]:
				xmin = 1339.9428
				xmax = 1339.9728
				text = "AE1"
			intervals [1887]:
				xmin = 1339.9728
				xmax = 1340.0428
				text = "T"
			intervals [1888]:
				xmin = 1340.0428
				xmax = 1340.2728
				text = "AO1"
			intervals [1889]:
				xmin = 1340.2728
				xmax = 1340.3628
				text = "L"
			intervals [1890]:
				xmin = 1340.3628
				xmax = 1340.5828
				text = "ER0"
			intervals [1891]:
				xmin = 1340.5828
				xmax = 1350.2821
				text = ""
			intervals [1892]:
				xmin = 1350.2821
				xmax = 1350.3121
				text = "K"
			intervals [1893]:
				xmin = 1350.3121
				xmax = 1350.3521
				text = "AA1"
			intervals [1894]:
				xmin = 1350.3521
				xmax = 1350.3821
				text = "Z"
			intervals [1895]:
				xmin = 1350.3821
				xmax = 1350.4221
				text = "Y"
			intervals [1896]:
				xmin = 1350.4221
				xmax = 1350.4521
				text = "UW1"
			intervals [1897]:
				xmin = 1350.4521
				xmax = 1350.4821
				text = "W"
			intervals [1898]:
				xmin = 1350.4821
				xmax = 1350.6721
				text = "AA1"
			intervals [1899]:
				xmin = 1350.6721
				xmax = 1350.7221
				text = "Z"
			intervals [1900]:
				xmin = 1350.7221
				xmax = 1350.8121
				text = "AO1"
			intervals [1901]:
				xmin = 1350.8121
				xmax = 1350.8521
				text = "L"
			intervals [1902]:
				xmin = 1350.8521
				xmax = 1350.8821
				text = "W"
			intervals [1903]:
				xmin = 1350.8821
				xmax = 1350.9121
				text = "IY0"
			intervals [1904]:
				xmin = 1350.9121
				xmax = 1350.9421
				text = "Z"
			intervals [1905]:
				xmin = 1350.9421
				xmax = 1350.9721
				text = "D"
			intervals [1906]:
				xmin = 1350.9721
				xmax = 1351.0021
				text = "UW1"
			intervals [1907]:
				xmin = 1351.0021
				xmax = 1351.0321
				text = "IH0"
			intervals [1908]:
				xmin = 1351.0321
				xmax = 1351.0621
				text = "N"
			intervals [1909]:
				xmin = 1351.0621
				xmax = 1351.0921
				text = "D"
			intervals [1910]:
				xmin = 1351.0921
				xmax = 1351.4321
				text = "AW1"
			intervals [1911]:
				xmin = 1351.4321
				xmax = 1351.4921
				text = "sp"
			intervals [1912]:
				xmin = 1351.4921
				xmax = 1351.6221
				text = "W"
			intervals [1913]:
				xmin = 1351.6221
				xmax = 1351.7121
				text = "AO1"
			intervals [1914]:
				xmin = 1351.7121
				xmax = 1351.7521
				text = "L"
			intervals [1915]:
				xmin = 1351.7521
				xmax = 1351.7821
				text = "D"
			intervals [1916]:
				xmin = 1351.7821
				xmax = 1351.8121
				text = "AO0"
			intervals [1917]:
				xmin = 1351.8121
				xmax = 1351.8421
				text = "R"
			intervals [1918]:
				xmin = 1351.8421
				xmax = 1351.8721
				text = "F"
			intervals [1919]:
				xmin = 1351.8721
				xmax = 1357.3453
				text = ""
			intervals [1920]:
				xmin = 1357.3453
				xmax = 1357.6453
				text = "M"
			intervals [1921]:
				xmin = 1357.6453
				xmax = 1389.9349
				text = ""
			intervals [1922]:
				xmin = 1389.9349
				xmax = 1389.9649
				text = "sil"
			intervals [1923]:
				xmin = 1389.9649
				xmax = 1390.1549
				text = "M"
			intervals [1924]:
				xmin = 1390.1549
				xmax = 1424.3512
				text = "sp"
			intervals [1925]:
				xmin = 1424.3512
				xmax = 1424.5112
				text = "M"
			intervals [1926]:
				xmin = 1424.5112
				xmax = 1424.6112
				text = "sp"
			intervals [1927]:
				xmin = 1424.6112
				xmax = 1451.2842
				text = ""
			intervals [1928]:
				xmin = 1451.2842
				xmax = 1451.3242
				text = "W"
			intervals [1929]:
				xmin = 1451.3242
				xmax = 1451.3542
				text = "AH1"
			intervals [1930]:
				xmin = 1451.3542
				xmax = 1451.3842
				text = "T"
			intervals [1931]:
				xmin = 1451.3842
				xmax = 1451.4142
				text = "D"
			intervals [1932]:
				xmin = 1451.4142
				xmax = 1451.4442
				text = "UW1"
			intervals [1933]:
				xmin = 1451.4442
				xmax = 1451.4842
				text = "Y"
			intervals [1934]:
				xmin = 1451.4842
				xmax = 1451.5442
				text = "UW1"
			intervals [1935]:
				xmin = 1451.5442
				xmax = 1451.5942
				text = "TH"
			intervals [1936]:
				xmin = 1451.5942
				xmax = 1451.6342
				text = "IH1"
			intervals [1937]:
				xmin = 1451.6342
				xmax = 1451.7242
				text = "NG"
			intervals [1938]:
				xmin = 1451.7242
				xmax = 1451.8042
				text = "K"
			intervals [1939]:
				xmin = 1451.8042
				xmax = 1451.8442
				text = "W"
			intervals [1940]:
				xmin = 1451.8442
				xmax = 1451.8942
				text = "AH1"
			intervals [1941]:
				xmin = 1451.8942
				xmax = 1451.9342
				text = "T"
			intervals [1942]:
				xmin = 1451.9342
				xmax = 1452.0042
				text = "L"
			intervals [1943]:
				xmin = 1452.0042
				xmax = 1452.0542
				text = "EH1"
			intervals [1944]:
				xmin = 1452.0542
				xmax = 1452.1642
				text = "S"
			intervals [1945]:
				xmin = 1452.1642
				xmax = 1452.2042
				text = "AH0"
			intervals [1946]:
				xmin = 1452.2042
				xmax = 1452.2342
				text = "N"
			intervals [1947]:
				xmin = 1452.2342
				xmax = 1452.2842
				text = "D"
			intervals [1948]:
				xmin = 1452.2842
				xmax = 1452.3142
				text = "IH0"
			intervals [1949]:
				xmin = 1452.3142
				xmax = 1452.3542
				text = "D"
			intervals [1950]:
				xmin = 1452.3542
				xmax = 1452.4242
				text = "Y"
			intervals [1951]:
				xmin = 1452.4242
				xmax = 1452.4842
				text = "UW1"
			intervals [1952]:
				xmin = 1452.4842
				xmax = 1452.5842
				text = "T"
			intervals [1953]:
				xmin = 1452.5842
				xmax = 1452.6942
				text = "EY1"
			intervals [1954]:
				xmin = 1452.6942
				xmax = 1452.9542
				text = "K"
			intervals [1955]:
				xmin = 1452.9542
				xmax = 1453.4292
				text = ""
			intervals [1956]:
				xmin = 1453.4292
				xmax = 1453.4992
				text = "F"
			intervals [1957]:
				xmin = 1453.4992
				xmax = 1453.5592
				text = "ER0"
			intervals [1958]:
				xmin = 1453.5592
				xmax = 1453.6192
				text = "M"
			intervals [1959]:
				xmin = 1453.6192
				xmax = 1453.6492
				text = "IH2"
			intervals [1960]:
				xmin = 1453.6492
				xmax = 1453.7292
				text = "N"
			intervals [1961]:
				xmin = 1453.7292
				xmax = 1453.8192
				text = "ER0"
			intervals [1962]:
				xmin = 1453.8192
				xmax = 1453.8592
				text = "AE1"
			intervals [1963]:
				xmin = 1453.8592
				xmax = 1453.9492
				text = "K"
			intervals [1964]:
				xmin = 1453.9492
				xmax = 1453.9792
				text = "T"
			intervals [1965]:
				xmin = 1453.9792
				xmax = 1454.0092
				text = "IH0"
			intervals [1966]:
				xmin = 1454.0092
				xmax = 1454.0692
				text = "N"
			intervals [1967]:
				xmin = 1454.0692
				xmax = 1454.0992
				text = "W"
			intervals [1968]:
				xmin = 1454.0992
				xmax = 1454.1292
				text = "IH0"
			intervals [1969]:
				xmin = 1454.1292
				xmax = 1454.2092
				text = "TH"
			intervals [1970]:
				xmin = 1454.2092
				xmax = 1454.2392
				text = "Y"
			intervals [1971]:
				xmin = 1454.2392
				xmax = 1454.2692
				text = "UH1"
			intervals [1972]:
				xmin = 1454.2692
				xmax = 1454.3192
				text = "R"
			intervals [1973]:
				xmin = 1454.3192
				xmax = 1454.3892
				text = "B"
			intervals [1974]:
				xmin = 1454.3892
				xmax = 1454.4192
				text = "R"
			intervals [1975]:
				xmin = 1454.4192
				xmax = 1454.4992
				text = "AH1"
			intervals [1976]:
				xmin = 1454.4992
				xmax = 1454.5792
				text = "DH"
			intervals [1977]:
				xmin = 1454.5792
				xmax = 1454.6692
				text = "ER0"
			intervals [1978]:
				xmin = 1454.6692
				xmax = 1454.9992
				text = "Z"
			intervals [1979]:
				xmin = 1454.9992
				xmax = 1455.0292
				text = "sp"
			intervals [1980]:
				xmin = 1455.0292
				xmax = 1455.0892
				text = "AO1"
			intervals [1981]:
				xmin = 1455.0892
				xmax = 1455.1692
				text = "R"
			intervals [1982]:
				xmin = 1455.1692
				xmax = 1455.2392
				text = "N"
			intervals [1983]:
				xmin = 1455.2392
				xmax = 1455.3292
				text = "AA1"
			intervals [1984]:
				xmin = 1455.3292
				xmax = 1455.3592
				text = "T"
			intervals [1985]:
				xmin = 1455.3592
				xmax = 1455.4392
				text = "HH"
			intervals [1986]:
				xmin = 1455.4392
				xmax = 1455.4892
				text = "AE1"
			intervals [1987]:
				xmin = 1455.4892
				xmax = 1455.5392
				text = "V"
			intervals [1988]:
				xmin = 1455.5392
				xmax = 1455.5692
				text = "IH0"
			intervals [1989]:
				xmin = 1455.5692
				xmax = 1455.6192
				text = "N"
			intervals [1990]:
				xmin = 1455.6192
				xmax = 1455.6592
				text = "DH"
			intervals [1991]:
				xmin = 1455.6592
				xmax = 1455.6892
				text = "AH0"
			intervals [1992]:
				xmin = 1455.6892
				xmax = 1455.7492
				text = "M"
			intervals [1993]:
				xmin = 1455.7492
				xmax = 1455.7892
				text = "IH1"
			intervals [1994]:
				xmin = 1455.7892
				xmax = 1455.8292
				text = "N"
			intervals [1995]:
				xmin = 1455.8292
				xmax = 1455.8792
				text = "Y"
			intervals [1996]:
				xmin = 1455.8792
				xmax = 1455.9192
				text = "UH1"
			intervals [1997]:
				xmin = 1455.9192
				xmax = 1455.9792
				text = "R"
			intervals [1998]:
				xmin = 1455.9792
				xmax = 1456.0592
				text = "L"
			intervals [1999]:
				xmin = 1456.0592
				xmax = 1456.1392
				text = "AY1"
			intervals [2000]:
				xmin = 1456.1392
				xmax = 1456.2292
				text = "F"
			intervals [2001]:
				xmin = 1456.2292
				xmax = 1456.4792
				text = "AO1"
			intervals [2002]:
				xmin = 1456.4792
				xmax = 1456.5492
				text = "L"
			intervals [2003]:
				xmin = 1456.5492
				xmax = 1456.5792
				text = "sp"
			intervals [2004]:
				xmin = 1456.5792
				xmax = 1456.6592
				text = "L"
			intervals [2005]:
				xmin = 1456.6592
				xmax = 1456.7092
				text = "AY1"
			intervals [2006]:
				xmin = 1456.7092
				xmax = 1456.8392
				text = "K"
			intervals [2007]:
				xmin = 1456.8392
				xmax = 1456.8692
				text = "Y"
			intervals [2008]:
				xmin = 1456.8692
				xmax = 1456.9592
				text = "UW1"
			intervals [2009]:
				xmin = 1456.9592
				xmax = 1456.9892
				text = "W"
			intervals [2010]:
				xmin = 1456.9892
				xmax = 1457.0492
				text = "AO1"
			intervals [2011]:
				xmin = 1457.0492
				xmax = 1457.1192
				text = "N"
			intervals [2012]:
				xmin = 1457.1192
				xmax = 1457.1792
				text = "IH0"
			intervals [2013]:
				xmin = 1457.1792
				xmax = 1457.2092
				text = "D"
			intervals [2014]:
				xmin = 1457.2092
				xmax = 1457.2392
				text = "DH"
			intervals [2015]:
				xmin = 1457.2392
				xmax = 1457.2792
				text = "AH0"
			intervals [2016]:
				xmin = 1457.2792
				xmax = 1457.3292
				text = "M"
			intervals [2017]:
				xmin = 1457.3292
				xmax = 1457.4292
				text = "T"
			intervals [2018]:
				xmin = 1457.4292
				xmax = 1457.4992
				text = "UW1"
			intervals [2019]:
				xmin = 1457.4992
				xmax = 1457.5692
				text = "W"
			intervals [2020]:
				xmin = 1457.5692
				xmax = 1457.6092
				text = "AH1"
			intervals [2021]:
				xmin = 1457.6092
				xmax = 1457.6392
				text = "T"
			intervals [2022]:
				xmin = 1457.6392
				xmax = 1457.7092
				text = "L"
			intervals [2023]:
				xmin = 1457.7092
				xmax = 1457.7592
				text = "EH1"
			intervals [2024]:
				xmin = 1457.7592
				xmax = 1457.8692
				text = "S"
			intervals [2025]:
				xmin = 1457.8692
				xmax = 1457.8992
				text = "AH0"
			intervals [2026]:
				xmin = 1457.8992
				xmax = 1457.9292
				text = "N"
			intervals [2027]:
				xmin = 1457.9292
				xmax = 1457.9692
				text = "D"
			intervals [2028]:
				xmin = 1457.9692
				xmax = 1457.9992
				text = "IH0"
			intervals [2029]:
				xmin = 1457.9992
				xmax = 1458.0492
				text = "D"
			intervals [2030]:
				xmin = 1458.0492
				xmax = 1458.0892
				text = "Y"
			intervals [2031]:
				xmin = 1458.0892
				xmax = 1458.1592
				text = "UW1"
			intervals [2032]:
				xmin = 1458.1592
				xmax = 1458.2692
				text = "T"
			intervals [2033]:
				xmin = 1458.2692
				xmax = 1458.3792
				text = "EY1"
			intervals [2034]:
				xmin = 1458.3792
				xmax = 1458.4292
				text = "K"
			intervals [2035]:
				xmin = 1458.4292
				xmax = 1458.7344
				text = ""
			intervals [2036]:
				xmin = 1458.7344
				xmax = 1458.8044
				text = "F"
			intervals [2037]:
				xmin = 1458.8044
				xmax = 1458.8744
				text = "ER0"
			intervals [2038]:
				xmin = 1458.8744
				xmax = 1458.9344
				text = "M"
			intervals [2039]:
				xmin = 1458.9344
				xmax = 1458.9944
				text = "DH"
			intervals [2040]:
				xmin = 1458.9944
				xmax = 1459.0544
				text = "AH0"
			intervals [2041]:
				xmin = 1459.0544
				xmax = 1459.0944
				text = "T"
			intervals [2042]:
				xmin = 1459.0944
				xmax = 1494.4161
				text = "sp"
			intervals [2043]:
				xmin = 1494.4161
				xmax = 1494.5661
				text = "OW2"
			intervals [2044]:
				xmin = 1494.5661
				xmax = 1494.6861
				text = "K"
			intervals [2045]:
				xmin = 1494.6861
				xmax = 1494.8061
				text = "EY1"
			intervals [2046]:
				xmin = 1494.8061
				xmax = 1494.8661
				text = "sp"
			intervals [2047]:
				xmin = 1494.8661
				xmax = 1495.1494
				text = ""
			intervals [2048]:
				xmin = 1495.1494
				xmax = 1495.4994
				text = "AH1"
			intervals [2049]:
				xmin = 1495.4994
				xmax = 1495.7094
				text = "M"
			intervals [2050]:
				xmin = 1495.7094
				xmax = 1495.7794
				text = "HH"
			intervals [2051]:
				xmin = 1495.7794
				xmax = 1495.8294
				text = "AW1"
			intervals [2052]:
				xmin = 1495.8294
				xmax = 1495.8694
				text = "D"
			intervals [2053]:
				xmin = 1495.8694
				xmax = 1495.8994
				text = "IH0"
			intervals [2054]:
				xmin = 1495.8994
				xmax = 1495.9294
				text = "D"
			intervals [2055]:
				xmin = 1495.9294
				xmax = 1495.9794
				text = "Y"
			intervals [2056]:
				xmin = 1495.9794
				xmax = 1496.0294
				text = "UW1"
			intervals [2057]:
				xmin = 1496.0294
				xmax = 1496.0694
				text = "S"
			intervals [2058]:
				xmin = 1496.0694
				xmax = 1496.1294
				text = "T"
			intervals [2059]:
				xmin = 1496.1294
				xmax = 1496.1994
				text = "AA1"
			intervals [2060]:
				xmin = 1496.1994
				xmax = 1496.2494
				text = "R"
			intervals [2061]:
				xmin = 1496.2494
				xmax = 1496.2794
				text = "T"
			intervals [2062]:
				xmin = 1496.2794
				xmax = 1496.3194
				text = "K"
			intervals [2063]:
				xmin = 1496.3194
				xmax = 1496.3494
				text = "AH1"
			intervals [2064]:
				xmin = 1496.3494
				xmax = 1496.3994
				text = "M"
			intervals [2065]:
				xmin = 1496.3994
				xmax = 1496.4294
				text = "IH0"
			intervals [2066]:
				xmin = 1496.4294
				xmax = 1496.4594
				text = "N"
			intervals [2067]:
				xmin = 1496.4594
				xmax = 1496.4994
				text = "T"
			intervals [2068]:
				xmin = 1496.4994
				xmax = 1496.5294
				text = "AH0"
			intervals [2069]:
				xmin = 1496.5294
				xmax = 1496.5594
				text = "DH"
			intervals [2070]:
				xmin = 1496.5594
				xmax = 1496.5994
				text = "AH0"
			intervals [2071]:
				xmin = 1496.5994
				xmax = 1496.6694
				text = "B"
			intervals [2072]:
				xmin = 1496.6694
				xmax = 1496.7594
				text = "OY1"
			intervals [2073]:
				xmin = 1496.7594
				xmax = 1496.8094
				text = "Z"
			intervals [2074]:
				xmin = 1496.8094
				xmax = 1496.8494
				text = "AH0"
			intervals [2075]:
				xmin = 1496.8494
				xmax = 1496.8994
				text = "N"
			intervals [2076]:
				xmin = 1496.8994
				xmax = 1496.9394
				text = "G"
			intervals [2077]:
				xmin = 1496.9394
				xmax = 1496.9894
				text = "ER1"
			intervals [2078]:
				xmin = 1496.9894
				xmax = 1497.0494
				text = "L"
			intervals [2079]:
				xmin = 1497.0494
				xmax = 1497.1194
				text = "Z"
			intervals [2080]:
				xmin = 1497.1194
				xmax = 1497.1794
				text = "K"
			intervals [2081]:
				xmin = 1497.1794
				xmax = 1497.2294
				text = "L"
			intervals [2082]:
				xmin = 1497.2294
				xmax = 1497.3494
				text = "AH1"
			intervals [2083]:
				xmin = 1497.3494
				xmax = 1497.3894
				text = "B"
			intervals [2084]:
				xmin = 1497.3894
				xmax = 1522.5915
				text = "sp"
			intervals [2085]:
				xmin = 1522.5915
				xmax = 1522.7615
				text = "M"
			intervals [2086]:
				xmin = 1522.7615
				xmax = 1522.8715
				text = "sp"
			intervals [2087]:
				xmin = 1522.8715
				xmax = 1523.0815
				text = "OW1"
			intervals [2088]:
				xmin = 1523.0815
				xmax = 1523.2115
				text = "D"
			intervals [2089]:
				xmin = 1523.2115
				xmax = 1523.2915
				text = "AW1"
			intervals [2090]:
				xmin = 1523.2915
				xmax = 1523.3415
				text = "N"
			intervals [2091]:
				xmin = 1523.3415
				xmax = 1523.3715
				text = "DH"
			intervals [2092]:
				xmin = 1523.3715
				xmax = 1523.4015
				text = "AH0"
			intervals [2093]:
				xmin = 1523.4015
				xmax = 1523.4315
				text = "S"
			intervals [2094]:
				xmin = 1523.4315
				xmax = 1523.4815
				text = "T"
			intervals [2095]:
				xmin = 1523.4815
				xmax = 1523.5115
				text = "R"
			intervals [2096]:
				xmin = 1523.5115
				xmax = 1523.6215
				text = "IY1"
			intervals [2097]:
				xmin = 1523.6215
				xmax = 1523.6515
				text = "T"
			intervals [2098]:
				xmin = 1523.6515
				xmax = 1523.6815
				text = "sp"
			intervals [2099]:
				xmin = 1523.6815
				xmax = 1578.7857
				text = ""
			intervals [2100]:
				xmin = 1578.7857
				xmax = 1578.9657
				text = "R"
			intervals [2101]:
				xmin = 1578.9657
				xmax = 1579.0857
				text = "AY1"
			intervals [2102]:
				xmin = 1579.0857
				xmax = 1579.1257
				text = "T"
			intervals [2103]:
				xmin = 1579.1257
				xmax = 1632.5813
				text = "sp"
			intervals [2104]:
				xmin = 1632.5813
				xmax = 1632.6213
				text = "M"
			intervals [2105]:
				xmin = 1632.6213
				xmax = 1632.6513
				text = "HH"
			intervals [2106]:
				xmin = 1632.6513
				xmax = 1632.7813
				text = "M"
			intervals [2107]:
				xmin = 1632.7813
				xmax = 1660.475
				text = "sp"
			intervals [2108]:
				xmin = 1660.475
				xmax = 1660.625
				text = "M"
			intervals [2109]:
				xmin = 1660.625
				xmax = 1660.745
				text = "HH"
			intervals [2110]:
				xmin = 1660.745
				xmax = 1660.915
				text = "M"
			intervals [2111]:
				xmin = 1660.915
				xmax = 2108.7255
				text = "sp"
			intervals [2112]:
				xmin = 2108.7255
				xmax = 2108.7955
				text = "AH0"
			intervals [2113]:
				xmin = 2108.7955
				xmax = 2108.8855
				text = "L"
			intervals [2114]:
				xmin = 2108.8855
				xmax = 2108.9155
				text = "AO1"
			intervals [2115]:
				xmin = 2108.9155
				xmax = 2108.9455
				text = "T"
			intervals [2116]:
				xmin = 2108.9455
				xmax = 2108.9755
				text = "sp"
			intervals [2117]:
				xmin = 2108.9755
				xmax = 2109.0355
				text = "AH0"
			intervals [2118]:
				xmin = 2109.0355
				xmax = 2109.0755
				text = "V"
			intervals [2119]:
				xmin = 2109.0755
				xmax = 2109.1555
				text = "T"
			intervals [2120]:
				xmin = 2109.1555
				xmax = 2109.2155
				text = "AY1"
			intervals [2121]:
				xmin = 2109.2155
				xmax = 2109.3855
				text = "M"
			intervals [2122]:
				xmin = 2109.3855
				xmax = 2109.5155
				text = "Z"
			intervals [2123]:
				xmin = 2109.5155
				xmax = 2109.6155
				text = "sp"
			intervals [2124]:
				xmin = 2109.6155
				xmax = 2114.0327
				text = ""
			intervals [2125]:
				xmin = 2114.0327
				xmax = 2114.1427
				text = "S"
			intervals [2126]:
				xmin = 2114.1427
				xmax = 2114.4227
				text = "OW1"
			intervals [2127]:
				xmin = 2114.4227
				xmax = 2115.9439
				text = "sp"
			intervals [2128]:
				xmin = 2115.9439
				xmax = 2116.0039
				text = "IH1"
			intervals [2129]:
				xmin = 2116.0039
				xmax = 2116.0639
				text = "F"
			intervals [2130]:
				xmin = 2116.0639
				xmax = 2116.1139
				text = "Y"
			intervals [2131]:
				xmin = 2116.1139
				xmax = 2116.1639
				text = "UW1"
			intervals [2132]:
				xmin = 2116.1639
				xmax = 2116.2039
				text = "HH"
			intervals [2133]:
				xmin = 2116.2039
				xmax = 2116.2439
				text = "AE1"
			intervals [2134]:
				xmin = 2116.2439
				xmax = 2116.2839
				text = "D"
			intervals [2135]:
				xmin = 2116.2839
				xmax = 2116.3139
				text = "T"
			intervals [2136]:
				xmin = 2116.3139
				xmax = 2116.3539
				text = "AH0"
			intervals [2137]:
				xmin = 2116.3539
				xmax = 2116.4939
				text = "CH"
			intervals [2138]:
				xmin = 2116.4939
				xmax = 2116.5939
				text = "UW1"
			intervals [2139]:
				xmin = 2116.5939
				xmax = 2116.6739
				text = "Z"
			intervals [2140]:
				xmin = 2116.6739
				xmax = 2116.7339
				text = "W"
			intervals [2141]:
				xmin = 2116.7339
				xmax = 2116.7739
				text = "AH1"
			intervals [2142]:
				xmin = 2116.7739
				xmax = 2116.8239
				text = "N"
			intervals [2143]:
				xmin = 2116.8239
				xmax = 2116.8539
				text = "AH0"
			intervals [2144]:
				xmin = 2116.8539
				xmax = 2116.8839
				text = "V"
			intervals [2145]:
				xmin = 2116.8839
				xmax = 2116.9339
				text = "Y"
			intervals [2146]:
				xmin = 2116.9339
				xmax = 2116.9939
				text = "UH1"
			intervals [2147]:
				xmin = 2116.9939
				xmax = 2117.0639
				text = "R"
			intervals [2148]:
				xmin = 2117.0639
				xmax = 2117.1239
				text = "sp"
			intervals [2149]:
				xmin = 2117.1239
				xmax = 2117.7572
				text = ""
			intervals [2150]:
				xmin = 2117.7572
				xmax = 2117.8172
				text = "IH1"
			intervals [2151]:
				xmin = 2117.8172
				xmax = 2117.8872
				text = "F"
			intervals [2152]:
				xmin = 2117.8872
				xmax = 2117.9272
				text = "Y"
			intervals [2153]:
				xmin = 2117.9272
				xmax = 2117.9872
				text = "UW1"
			intervals [2154]:
				xmin = 2117.9872
				xmax = 2118.0172
				text = "HH"
			intervals [2155]:
				xmin = 2118.0172
				xmax = 2118.0472
				text = "AE1"
			intervals [2156]:
				xmin = 2118.0472
				xmax = 2118.0772
				text = "D"
			intervals [2157]:
				xmin = 2118.0772
				xmax = 2118.1072
				text = "T"
			intervals [2158]:
				xmin = 2118.1072
				xmax = 2118.1472
				text = "IH0"
			intervals [2159]:
				xmin = 2118.1472
				xmax = 2118.2372
				text = "CH"
			intervals [2160]:
				xmin = 2118.2372
				xmax = 2118.3172
				text = "UW1"
			intervals [2161]:
				xmin = 2118.3172
				xmax = 2118.3472
				text = "Z"
			intervals [2162]:
				xmin = 2118.3472
				xmax = 2118.3772
				text = "sp"
			intervals [2163]:
				xmin = 2118.3772
				xmax = 2118.4372
				text = "HH"
			intervals [2164]:
				xmin = 2118.4372
				xmax = 2118.4972
				text = "W"
			intervals [2165]:
				xmin = 2118.4972
				xmax = 2118.5472
				text = "AH1"
			intervals [2166]:
				xmin = 2118.5472
				xmax = 2118.5972
				text = "N"
			intervals [2167]:
				xmin = 2118.5972
				xmax = 2118.6572
				text = "IH0"
			intervals [2168]:
				xmin = 2118.6572
				xmax = 2118.7072
				text = "K"
			intervals [2169]:
				xmin = 2118.7072
				xmax = 2118.7672
				text = "S"
			intervals [2170]:
				xmin = 2118.7672
				xmax = 2118.8472
				text = "P"
			intervals [2171]:
				xmin = 2118.8472
				xmax = 2118.8872
				text = "IH1"
			intervals [2172]:
				xmin = 2118.8872
				xmax = 2118.9172
				text = "R"
			intervals [2173]:
				xmin = 2118.9172
				xmax = 2118.9472
				text = "IY0"
			intervals [2174]:
				xmin = 2118.9472
				xmax = 2118.9772
				text = "AH0"
			intervals [2175]:
				xmin = 2118.9772
				xmax = 2119.0172
				text = "N"
			intervals [2176]:
				xmin = 2119.0172
				xmax = 2119.0672
				text = "S"
			intervals [2177]:
				xmin = 2119.0672
				xmax = 2119.0972
				text = "AH0"
			intervals [2178]:
				xmin = 2119.0972
				xmax = 2119.1372
				text = "N"
			intervals [2179]:
				xmin = 2119.1372
				xmax = 2119.2072
				text = "S"
			intervals [2180]:
				xmin = 2119.2072
				xmax = 2119.2972
				text = "EY1"
			intervals [2181]:
				xmin = 2119.2972
				xmax = 2119.3672
				text = "DH"
			intervals [2182]:
				xmin = 2119.3672
				xmax = 2119.3972
				text = "IH0"
			intervals [2183]:
				xmin = 2119.3972
				xmax = 2119.4772
				text = "S"
			intervals [2184]:
				xmin = 2119.4772
				xmax = 2119.5072
				text = "W"
			intervals [2185]:
				xmin = 2119.5072
				xmax = 2119.5372
				text = "AH0"
			intervals [2186]:
				xmin = 2119.5372
				xmax = 2119.5872
				text = "Z"
			intervals [2187]:
				xmin = 2119.5872
				xmax = 2119.6572
				text = "M"
			intervals [2188]:
				xmin = 2119.6572
				xmax = 2119.7572
				text = "AY1"
			intervals [2189]:
				xmin = 2119.7572
				xmax = 2119.9072
				text = "sp"
			intervals [2190]:
				xmin = 2119.9072
				xmax = 2119.9772
				text = "B"
			intervals [2191]:
				xmin = 2119.9772
				xmax = 2120.0772
				text = "EH1"
			intervals [2192]:
				xmin = 2120.0772
				xmax = 2120.1672
				text = "S"
			intervals [2193]:
				xmin = 2120.1672
				xmax = 2120.2172
				text = "T"
			intervals [2194]:
				xmin = 2120.2172
				xmax = 2120.2572
				text = "IH0"
			intervals [2195]:
				xmin = 2120.2572
				xmax = 2120.3072
				text = "K"
			intervals [2196]:
				xmin = 2120.3072
				xmax = 2120.3472
				text = "S"
			intervals [2197]:
				xmin = 2120.3472
				xmax = 2120.4272
				text = "P"
			intervals [2198]:
				xmin = 2120.4272
				xmax = 2120.4572
				text = "IH1"
			intervals [2199]:
				xmin = 2120.4572
				xmax = 2120.4872
				text = "R"
			intervals [2200]:
				xmin = 2120.4872
				xmax = 2120.5472
				text = "IY0"
			intervals [2201]:
				xmin = 2120.5472
				xmax = 2120.5872
				text = "AH0"
			intervals [2202]:
				xmin = 2120.5872
				xmax = 2120.6172
				text = "N"
			intervals [2203]:
				xmin = 2120.6172
				xmax = 2120.6772
				text = "S"
			intervals [2204]:
				xmin = 2120.6772
				xmax = 2120.7272
				text = "AE1"
			intervals [2205]:
				xmin = 2120.7272
				xmax = 2120.7572
				text = "T"
			intervals [2206]:
				xmin = 2120.7572
				xmax = 2120.8072
				text = "DH"
			intervals [2207]:
				xmin = 2120.8072
				xmax = 2120.8472
				text = "AH0"
			intervals [2208]:
				xmin = 2120.8472
				xmax = 2120.9472
				text = "B"
			intervals [2209]:
				xmin = 2120.9472
				xmax = 2121.0472
				text = "OY1"
			intervals [2210]:
				xmin = 2121.0472
				xmax = 2121.1172
				text = "Z"
			intervals [2211]:
				xmin = 2121.1172
				xmax = 2121.1472
				text = "AH0"
			intervals [2212]:
				xmin = 2121.1472
				xmax = 2121.1972
				text = "N"
			intervals [2213]:
				xmin = 2121.1972
				xmax = 2121.2772
				text = "G"
			intervals [2214]:
				xmin = 2121.2772
				xmax = 2121.3072
				text = "ER1"
			intervals [2215]:
				xmin = 2121.3072
				xmax = 2121.4072
				text = "L"
			intervals [2216]:
				xmin = 2121.4072
				xmax = 2121.4672
				text = "Z"
			intervals [2217]:
				xmin = 2121.4672
				xmax = 2121.5172
				text = "K"
			intervals [2218]:
				xmin = 2121.5172
				xmax = 2121.5472
				text = "L"
			intervals [2219]:
				xmin = 2121.5472
				xmax = 2121.5772
				text = "AH1"
			intervals [2220]:
				xmin = 2121.5772
				xmax = 2121.6072
				text = "B"
			intervals [2221]:
				xmin = 2121.6072
				xmax = 2121.6472
				text = "sp"
			intervals [2222]:
				xmin = 2121.6472
				xmax = 2121.6872
				text = "HH"
			intervals [2223]:
				xmin = 2121.6872
				xmax = 2121.7272
				text = "W"
			intervals [2224]:
				xmin = 2121.7272
				xmax = 2121.7572
				text = "AH1"
			intervals [2225]:
				xmin = 2121.7572
				xmax = 2121.8172
				text = "T"
			intervals [2226]:
				xmin = 2121.8172
				xmax = 2121.8572
				text = "W"
			intervals [2227]:
				xmin = 2121.8572
				xmax = 2121.9072
				text = "UH1"
			intervals [2228]:
				xmin = 2121.9072
				xmax = 2121.9372
				text = "D"
			intervals [2229]:
				xmin = 2121.9372
				xmax = 2121.9872
				text = "IH0"
			intervals [2230]:
				xmin = 2121.9872
				xmax = 2122.0472
				text = "T"
			intervals [2231]:
				xmin = 2122.0472
				xmax = 2122.0972
				text = "B"
			intervals [2232]:
				xmin = 2122.0972
				xmax = 2122.2972
				text = "IY0"
			intervals [2233]:
				xmin = 2122.2972
				xmax = 2127.9864
				text = ""
			intervals [2234]:
				xmin = 2127.9864
				xmax = 2128.0664
				text = "sil"
			intervals [2235]:
				xmin = 2128.0664
				xmax = 2128.1664
				text = "OW2"
			intervals [2236]:
				xmin = 2128.1664
				xmax = 2128.2264
				text = "K"
			intervals [2237]:
				xmin = 2128.2264
				xmax = 2128.2564
				text = "EY1"
			intervals [2238]:
				xmin = 2128.2564
				xmax = 2128.3064
				text = "AY1"
			intervals [2239]:
				xmin = 2128.3064
				xmax = 2128.3364
				text = "spn"
			intervals [2240]:
				xmin = 2128.3364
				xmax = 2128.3964
				text = "G"
			intervals [2241]:
				xmin = 2128.3964
				xmax = 2128.4264
				text = "IH1"
			intervals [2242]:
				xmin = 2128.4264
				xmax = 2128.4764
				text = "V"
			intervals [2243]:
				xmin = 2128.4764
				xmax = 2128.5364
				text = "Y"
			intervals [2244]:
				xmin = 2128.5364
				xmax = 2128.6064
				text = "UW1"
			intervals [2245]:
				xmin = 2128.6064
				xmax = 2128.7164
				text = "T"
			intervals [2246]:
				xmin = 2128.7164
				xmax = 2128.7964
				text = "UW1"
			intervals [2247]:
				xmin = 2128.7964
				xmax = 2128.8564
				text = "sp"
			intervals [2248]:
				xmin = 2128.8564
				xmax = 2269.4918
				text = ""
			intervals [2249]:
				xmin = 2269.4918
				xmax = 2269.5718
				text = "HH"
			intervals [2250]:
				xmin = 2269.5718
				xmax = 2269.7718
				text = "M"
			intervals [2251]:
				xmin = 2269.7718
				xmax = 2338.5943
				text = "sp"
			intervals [2252]:
				xmin = 2338.5943
				xmax = 2338.7343
				text = "M"
			intervals [2253]:
				xmin = 2338.7343
				xmax = 2338.7643
				text = "HH"
			intervals [2254]:
				xmin = 2338.7643
				xmax = 2339.0043
				text = "M"
			intervals [2255]:
				xmin = 2339.0043
				xmax = 2453.240
				text = ""
			intervals [2256]:
				xmin = 2453.240
				xmax = 2453.280
				text = "sil"
			intervals [2257]:
				xmin = 2453.280
				xmax = 2453.380
				text = "AE1"
			intervals [2258]:
				xmin = 2453.380
				xmax = 2453.440
				text = "T"
			intervals [2259]:
				xmin = 2453.440
				xmax = 2453.550
				text = "N"
			intervals [2260]:
				xmin = 2453.550
				xmax = 2453.680
				text = "AY1"
			intervals [2261]:
				xmin = 2453.680
				xmax = 2453.780
				text = "T"
			intervals [2262]:
				xmin = 2453.780
				xmax = 2521.4971
				text = "sp"
			intervals [2263]:
				xmin = 2521.4971
				xmax = 2521.6671
				text = "Y"
			intervals [2264]:
				xmin = 2521.6671
				xmax = 2521.6971
				text = "UW1"
			intervals [2265]:
				xmin = 2521.6971
				xmax = 2521.7571
				text = "S"
			intervals [2266]:
				xmin = 2521.7571
				xmax = 2521.8171
				text = "T"
			intervals [2267]:
				xmin = 2521.8171
				xmax = 2521.8871
				text = "EY1"
			intervals [2268]:
				xmin = 2521.8871
				xmax = 2521.9271
				text = "D"
			intervals [2269]:
				xmin = 2521.9271
				xmax = 2521.9671
				text = "AH1"
			intervals [2270]:
				xmin = 2521.9671
				xmax = 2522.0471
				text = "P"
			intervals [2271]:
				xmin = 2522.0471
				xmax = 2522.1871
				text = "AO1"
			intervals [2272]:
				xmin = 2522.1871
				xmax = 2522.2371
				text = "L"
			intervals [2273]:
				xmin = 2522.2371
				xmax = 2522.2971
				text = "N"
			intervals [2274]:
				xmin = 2522.2971
				xmax = 2522.4071
				text = "AY1"
			intervals [2275]:
				xmin = 2522.4071
				xmax = 2522.4671
				text = "T"
			intervals [2276]:
				xmin = 2522.4671
				xmax = 2538.8888
				text = "sp"
			intervals [2277]:
				xmin = 2538.8888
				xmax = 2539.1088
				text = "spn"
			intervals [2278]:
				xmin = 2539.1088
				xmax = 2544.1669
				text = ""
			intervals [2279]:
				xmin = 2544.1669
				xmax = 2544.2169
				text = "AY1"
			intervals [2280]:
				xmin = 2544.2169
				xmax = 2544.2469
				text = "sp"
			intervals [2281]:
				xmin = 2544.2469
				xmax = 2544.2769
				text = "TH"
			intervals [2282]:
				xmin = 2544.2769
				xmax = 2544.3069
				text = "IH1"
			intervals [2283]:
				xmin = 2544.3069
				xmax = 2544.3369
				text = "NG"
			intervals [2284]:
				xmin = 2544.3369
				xmax = 2544.3669
				text = "K"
			intervals [2285]:
				xmin = 2544.3669
				xmax = 2544.3969
				text = "AY1"
			intervals [2286]:
				xmin = 2544.3969
				xmax = 2544.5069
				text = "S"
			intervals [2287]:
				xmin = 2544.5069
				xmax = 2544.5969
				text = "AO1"
			intervals [2288]:
				xmin = 2544.5969
				xmax = 2544.6769
				text = "AH0"
			intervals [2289]:
				xmin = 2544.6769
				xmax = 2544.7569
				text = "K"
			intervals [2290]:
				xmin = 2544.7569
				xmax = 2544.7869
				text = "AH1"
			intervals [2291]:
				xmin = 2544.7869
				xmax = 2544.8569
				text = "P"
			intervals [2292]:
				xmin = 2544.8569
				xmax = 2544.8869
				text = "AH0"
			intervals [2293]:
				xmin = 2544.8869
				xmax = 2544.9469
				text = "L"
			intervals [2294]:
				xmin = 2544.9469
				xmax = 2544.9769
				text = "AH0"
			intervals [2295]:
				xmin = 2544.9769
				xmax = 2545.0069
				text = "V"
			intervals [2296]:
				xmin = 2545.0069
				xmax = 2545.0369
				text = "DH"
			intervals [2297]:
				xmin = 2545.0369
				xmax = 2545.0669
				text = "OW1"
			intervals [2298]:
				xmin = 2545.0669
				xmax = 2545.1869
				text = "Z"
			intervals [2299]:
				xmin = 2545.1869
				xmax = 2545.2369
				text = "P"
			intervals [2300]:
				xmin = 2545.2369
				xmax = 2545.2969
				text = "IH1"
			intervals [2301]:
				xmin = 2545.2969
				xmax = 2545.3469
				text = "K"
			intervals [2302]:
				xmin = 2545.3469
				xmax = 2545.4069
				text = "CH"
			intervals [2303]:
				xmin = 2545.4069
				xmax = 2545.4769
				text = "ER0"
			intervals [2304]:
				xmin = 2545.4769
				xmax = 2545.6069
				text = "Z"
			intervals [2305]:
				xmin = 2545.6069
				xmax = 2545.6369
				text = "sp"
			intervals [2306]:
				xmin = 2545.6369
				xmax = 2545.7069
				text = "D"
			intervals [2307]:
				xmin = 2545.7069
				xmax = 2545.7369
				text = "UW1"
			intervals [2308]:
				xmin = 2545.7369
				xmax = 2545.8069
				text = "Y"
			intervals [2309]:
				xmin = 2545.8069
				xmax = 2545.8569
				text = "UW1"
			intervals [2310]:
				xmin = 2545.8569
				xmax = 2545.8869
				text = "TH"
			intervals [2311]:
				xmin = 2545.8869
				xmax = 2545.9169
				text = "IH1"
			intervals [2312]:
				xmin = 2545.9169
				xmax = 2545.9969
				text = "NG"
			intervals [2313]:
				xmin = 2545.9969
				xmax = 2546.0269
				text = "K"
			intervals [2314]:
				xmin = 2546.0269
				xmax = 2546.0569
				text = "DH"
			intervals [2315]:
				xmin = 2546.0569
				xmax = 2546.0969
				text = "IY0"
			intervals [2316]:
				xmin = 2546.0969
				xmax = 2546.2169
				text = "K"
			intervals [2317]:
				xmin = 2546.2169
				xmax = 2546.2569
				text = "L"
			intervals [2318]:
				xmin = 2546.2569
				xmax = 2546.3369
				text = "AH1"
			intervals [2319]:
				xmin = 2546.3369
				xmax = 2546.3869
				text = "B"
			intervals [2320]:
				xmin = 2546.3869
				xmax = 2546.5169
				text = "CH"
			intervals [2321]:
				xmin = 2546.5169
				xmax = 2546.6069
				text = "EY1"
			intervals [2322]:
				xmin = 2546.6069
				xmax = 2546.6769
				text = "N"
			intervals [2323]:
				xmin = 2546.6769
				xmax = 2546.7069
				text = "JH"
			intervals [2324]:
				xmin = 2546.7069
				xmax = 2546.7369
				text = "D"
			intervals [2325]:
				xmin = 2546.7369
				xmax = 2546.7769
				text = "Y"
			intervals [2326]:
				xmin = 2546.7769
				xmax = 2546.8069
				text = "UH1"
			intervals [2327]:
				xmin = 2546.8069
				xmax = 2546.8669
				text = "R"
			intervals [2328]:
				xmin = 2546.8669
				xmax = 2546.9569
				text = "L"
			intervals [2329]:
				xmin = 2546.9569
				xmax = 2547.0669
				text = "AY1"
			intervals [2330]:
				xmin = 2547.0669
				xmax = 2547.1769
				text = "F"
			intervals [2331]:
				xmin = 2547.1769
				xmax = 2547.2769
				text = "ER0"
			intervals [2332]:
				xmin = 2547.2769
				xmax = 2547.3769
				text = "S"
			intervals [2333]:
				xmin = 2547.3769
				xmax = 2547.4669
				text = "EY1"
			intervals [2334]:
				xmin = 2547.4669
				xmax = 2547.5169
				text = "V"
			intervals [2335]:
				xmin = 2547.5169
				xmax = 2547.5569
				text = "D"
			intervals [2336]:
				xmin = 2547.5569
				xmax = 2547.6069
				text = "Y"
			intervals [2337]:
				xmin = 2547.6069
				xmax = 2547.6369
				text = "UH1"
			intervals [2338]:
				xmin = 2547.6369
				xmax = 2547.6969
				text = "R"
			intervals [2339]:
				xmin = 2547.6969
				xmax = 2547.7669
				text = "L"
			intervals [2340]:
				xmin = 2547.7669
				xmax = 2547.8569
				text = "AY1"
			intervals [2341]:
				xmin = 2547.8569
				xmax = 2547.8869
				text = "F"
			intervals [2342]:
				xmin = 2547.8869
				xmax = 2547.9569
				text = "sp"
			intervals [2343]:
				xmin = 2547.9569
				xmax = 2603.3488
				text = ""
			intervals [2344]:
				xmin = 2603.3488
				xmax = 2603.4188
				text = "D"
			intervals [2345]:
				xmin = 2603.4188
				xmax = 2603.4688
				text = "UW1"
			intervals [2346]:
				xmin = 2603.4688
				xmax = 2603.6288
				text = "Y"
			intervals [2347]:
				xmin = 2603.6288
				xmax = 2603.9788
				text = "UW1"
			intervals [2348]:
				xmin = 2603.9788
				xmax = 2604.0788
				text = "sp"
			intervals [2349]:
				xmin = 2604.0788
				xmax = 2604.1688
				text = "T"
			intervals [2350]:
				xmin = 2604.1688
				xmax = 2604.2388
				text = "UW1"
			intervals [2351]:
				xmin = 2604.2388
				xmax = 2604.3388
				text = "TH"
			intervals [2352]:
				xmin = 2604.3388
				xmax = 2604.3788
				text = "IH1"
			intervals [2353]:
				xmin = 2604.3788
				xmax = 2604.5288
				text = "NG"
			intervals [2354]:
				xmin = 2604.5288
				xmax = 2604.7988
				text = "Z"
			intervals [2355]:
				xmin = 2604.7988
				xmax = 2604.8288
				text = "sp"
			intervals [2356]:
				xmin = 2604.8288
				xmax = 2605.2155
				text = ""
			intervals [2357]:
				xmin = 2605.2155
				xmax = 2605.3255
				text = "S"
			intervals [2358]:
				xmin = 2605.3255
				xmax = 2605.4155
				text = "OW1"
			intervals [2359]:
				xmin = 2605.4155
				xmax = 2605.4955
				text = "HH"
			intervals [2360]:
				xmin = 2605.4955
				xmax = 2605.5455
				text = "UW1"
			intervals [2361]:
				xmin = 2605.5455
				xmax = 2605.6055
				text = "W"
			intervals [2362]:
				xmin = 2605.6055
				xmax = 2605.6355
				text = "AH1"
			intervals [2363]:
				xmin = 2605.6355
				xmax = 2605.7155
				text = "Z"
			intervals [2364]:
				xmin = 2605.7155
				xmax = 2605.7455
				text = "DH"
			intervals [2365]:
				xmin = 2605.7455
				xmax = 2605.8055
				text = "IH1"
			intervals [2366]:
				xmin = 2605.8055
				xmax = 2605.9055
				text = "S"
			intervals [2367]:
				xmin = 2605.9055
				xmax = 2605.9555
				text = "M"
			intervals [2368]:
				xmin = 2605.9555
				xmax = 2606.0155
				text = "Y"
			intervals [2369]:
				xmin = 2606.0155
				xmax = 2606.0555
				text = "UW0"
			intervals [2370]:
				xmin = 2606.0555
				xmax = 2606.1355
				text = "Z"
			intervals [2371]:
				xmin = 2606.1355
				xmax = 2606.1855
				text = "IH1"
			intervals [2372]:
				xmin = 2606.1855
				xmax = 2606.2555
				text = "SH"
			intervals [2373]:
				xmin = 2606.2555
				xmax = 2606.2955
				text = "AH0"
			intervals [2374]:
				xmin = 2606.2955
				xmax = 2606.3255
				text = "N"
			intervals [2375]:
				xmin = 2606.3255
				xmax = 2606.3755
				text = "Y"
			intervals [2376]:
				xmin = 2606.3755
				xmax = 2606.4055
				text = "UW1"
			intervals [2377]:
				xmin = 2606.4055
				xmax = 2606.4355
				text = "W"
			intervals [2378]:
				xmin = 2606.4355
				xmax = 2606.4855
				text = "ER0"
			intervals [2379]:
				xmin = 2606.4855
				xmax = 2606.5655
				text = "T"
			intervals [2380]:
				xmin = 2606.5655
				xmax = 2606.6055
				text = "EH1"
			intervals [2381]:
				xmin = 2606.6055
				xmax = 2606.6455
				text = "L"
			intervals [2382]:
				xmin = 2606.6455
				xmax = 2606.6755
				text = "IH0"
			intervals [2383]:
				xmin = 2606.6755
				xmax = 2606.7055
				text = "N"
			intervals [2384]:
				xmin = 2606.7055
				xmax = 2606.7355
				text = "M"
			intervals [2385]:
				xmin = 2606.7355
				xmax = 2606.7955
				text = "IY1"
			intervals [2386]:
				xmin = 2606.7955
				xmax = 2606.8555
				text = "AH0"
			intervals [2387]:
				xmin = 2606.8555
				xmax = 2606.9055
				text = "B"
			intervals [2388]:
				xmin = 2606.9055
				xmax = 2607.0055
				text = "AW1"
			intervals [2389]:
				xmin = 2607.0055
				xmax = 2607.0655
				text = "T"
			intervals [2390]:
				xmin = 2607.0655
				xmax = 2607.1455
				text = "AY1"
			intervals [2391]:
				xmin = 2607.1455
				xmax = 2607.1855
				text = "D"
			intervals [2392]:
				xmin = 2607.1855
				xmax = 2607.2655
				text = "IH1"
			intervals [2393]:
				xmin = 2607.2655
				xmax = 2607.3055
				text = "N"
			intervals [2394]:
				xmin = 2607.3055
				xmax = 2607.3355
				text = "T"
			intervals [2395]:
				xmin = 2607.3355
				xmax = 2607.3855
				text = "N"
			intervals [2396]:
				xmin = 2607.3855
				xmax = 2607.4955
				text = "OW1"
			intervals [2397]:
				xmin = 2607.4955
				xmax = 2607.5555
				text = "DH"
			intervals [2398]:
				xmin = 2607.5555
				xmax = 2607.6155
				text = "EH1"
			intervals [2399]:
				xmin = 2607.6155
				xmax = 2607.7155
				text = "N"
			intervals [2400]:
				xmin = 2607.7155
				xmax = 2607.8155
				text = "sp"
			intervals [2401]:
				xmin = 2607.8155
				xmax = 2607.8955
				text = "AY1"
			intervals [2402]:
				xmin = 2607.8955
				xmax = 2607.9455
				text = "D"
			intervals [2403]:
				xmin = 2607.9455
				xmax = 2607.9955
				text = "OW1"
			intervals [2404]:
				xmin = 2607.9955
				xmax = 2608.0755
				text = "N"
			intervals [2405]:
				xmin = 2608.0755
				xmax = 2608.1155
				text = "N"
			intervals [2406]:
				xmin = 2608.1155
				xmax = 2608.1855
				text = "OW1"
			intervals [2407]:
				xmin = 2608.1855
				xmax = 2608.2355
				text = "DH"
			intervals [2408]:
				xmin = 2608.2355
				xmax = 2608.3155
				text = "AH0"
			intervals [2409]:
				xmin = 2608.3155
				xmax = 2608.3455
				text = "T"
			intervals [2410]:
				xmin = 2608.3455
				xmax = 2608.4055
				text = "M"
			intervals [2411]:
				xmin = 2608.4055
				xmax = 2608.4555
				text = "Y"
			intervals [2412]:
				xmin = 2608.4555
				xmax = 2608.4855
				text = "UW0"
			intervals [2413]:
				xmin = 2608.4855
				xmax = 2608.5655
				text = "Z"
			intervals [2414]:
				xmin = 2608.5655
				xmax = 2608.6355
				text = "IH1"
			intervals [2415]:
				xmin = 2608.6355
				xmax = 2608.7355
				text = "SH"
			intervals [2416]:
				xmin = 2608.7355
				xmax = 2608.7755
				text = "AH0"
			intervals [2417]:
				xmin = 2608.7755
				xmax = 2608.8155
				text = "N"
			intervals [2418]:
				xmin = 2608.8155
				xmax = 2608.9655
				text = "sp"
			intervals [2419]:
				xmin = 2608.9655
				xmax = 2609.1785
				text = ""
			intervals [2420]:
				xmin = 2609.1785
				xmax = 2609.2285
				text = "W"
			intervals [2421]:
				xmin = 2609.2285
				xmax = 2609.2685
				text = "IH1"
			intervals [2422]:
				xmin = 2609.2685
				xmax = 2609.2985
				text = "N"
			intervals [2423]:
				xmin = 2609.2985
				xmax = 2609.3385
				text = "Y"
			intervals [2424]:
				xmin = 2609.3385
				xmax = 2609.3685
				text = "UW1"
			intervals [2425]:
				xmin = 2609.3685
				xmax = 2609.3985
				text = "W"
			intervals [2426]:
				xmin = 2609.3985
				xmax = 2609.4585
				text = "ER0"
			intervals [2427]:
				xmin = 2609.4585
				xmax = 2609.5585
				text = "S"
			intervals [2428]:
				xmin = 2609.5585
				xmax = 2609.7385
				text = "EY1"
			intervals [2429]:
				xmin = 2609.7385
				xmax = 2609.7785
				text = "IH0"
			intervals [2430]:
				xmin = 2609.7785
				xmax = 2609.8485
				text = "N"
			intervals [2431]:
				xmin = 2609.8485
				xmax = 2609.8885
				text = "DH"
			intervals [2432]:
				xmin = 2609.8885
				xmax = 2609.9885
				text = "AH0"
			intervals [2433]:
				xmin = 2609.9885
				xmax = 2610.0285
				text = "T"
			intervals [2434]:
				xmin = 2610.0285
				xmax = 2610.1485
				text = "sp"
			intervals [2435]:
				xmin = 2610.1485
				xmax = 2610.4897
				text = ""
			intervals [2436]:
				xmin = 2610.4897
				xmax = 2610.5797
				text = "DH"
			intervals [2437]:
				xmin = 2610.5797
				xmax = 2610.8497
				text = "IY0"
			intervals [2438]:
				xmin = 2610.8497
				xmax = 2610.9097
				text = "sp"
			intervals [2439]:
				xmin = 2610.9097
				xmax = 2610.9697
				text = "F"
			intervals [2440]:
				xmin = 2610.9697
				xmax = 2611.0697
				text = "ER1"
			intervals [2441]:
				xmin = 2611.0697
				xmax = 2611.1297
				text = "S"
			intervals [2442]:
				xmin = 2611.1297
				xmax = 2611.1897
				text = "T"
			intervals [2443]:
				xmin = 2611.1897
				xmax = 2611.2197
				text = "IH0"
			intervals [2444]:
				xmin = 2611.2197
				xmax = 2611.3097
				text = "V"
			intervals [2445]:
				xmin = 2611.3097
				xmax = 2611.4097
				text = "EH1"
			intervals [2446]:
				xmin = 2611.4097
				xmax = 2611.4397
				text = "N"
			intervals [2447]:
				xmin = 2611.4397
				xmax = 2611.4697
				text = "T"
			intervals [2448]:
				xmin = 2611.4697
				xmax = 2611.5397
				text = "W"
			intervals [2449]:
				xmin = 2611.5397
				xmax = 2611.5697
				text = "IH1"
			intervals [2450]:
				xmin = 2611.5697
				xmax = 2611.6097
				text = "N"
			intervals [2451]:
				xmin = 2611.6097
				xmax = 2611.6497
				text = "Y"
			intervals [2452]:
				xmin = 2611.6497
				xmax = 2611.6897
				text = "UW1"
			intervals [2453]:
				xmin = 2611.6897
				xmax = 2611.7497
				text = "AO1"
			intervals [2454]:
				xmin = 2611.7497
				xmax = 2611.8297
				text = "L"
			intervals [2455]:
				xmin = 2611.8297
				xmax = 2611.8697
				text = "W"
			intervals [2456]:
				xmin = 2611.8697
				xmax = 2611.9297
				text = "EH1"
			intervals [2457]:
				xmin = 2611.9297
				xmax = 2611.9597
				text = "N"
			intervals [2458]:
				xmin = 2611.9597
				xmax = 2611.9897
				text = "T"
			intervals [2459]:
				xmin = 2611.9897
				xmax = 2612.0397
				text = "DH"
			intervals [2460]:
				xmin = 2612.0397
				xmax = 2612.0997
				text = "AH0"
			intervals [2461]:
				xmin = 2612.0997
				xmax = 2612.1697
				text = "TH"
			intervals [2462]:
				xmin = 2612.1697
				xmax = 2612.2597
				text = "R"
			intervals [2463]:
				xmin = 2612.2597
				xmax = 2612.3897
				text = "IY1"
			intervals [2464]:
				xmin = 2612.3897
				xmax = 2612.6766
				text = "sp"
			intervals [2465]:
				xmin = 2612.6766
				xmax = 2612.7366
				text = "DH"
			intervals [2466]:
				xmin = 2612.7366
				xmax = 2612.9066
				text = "AH0"
			intervals [2467]:
				xmin = 2612.9066
				xmax = 2612.9766
				text = "sp"
			intervals [2468]:
				xmin = 2612.9766
				xmax = 2613.0466
				text = "DH"
			intervals [2469]:
				xmin = 2613.0466
				xmax = 2613.1566
				text = "AH0"
			intervals [2470]:
				xmin = 2613.1566
				xmax = 2613.2366
				text = "sp"
			intervals [2471]:
				xmin = 2613.2366
				xmax = 2613.2966
				text = "DH"
			intervals [2472]:
				xmin = 2613.2966
				xmax = 2613.4066
				text = "AH0"
			intervals [2473]:
				xmin = 2613.4066
				xmax = 2613.4966
				text = "L"
			intervals [2474]:
				xmin = 2613.4966
				xmax = 2613.6166
				text = "AO1"
			intervals [2475]:
				xmin = 2613.6166
				xmax = 2613.7266
				text = "NG"
			intervals [2476]:
				xmin = 2613.7266
				xmax = 2613.8166
				text = "D"
			intervals [2477]:
				xmin = 2613.8166
				xmax = 2614.1066
				text = "EY1"
			intervals [2478]:
				xmin = 2614.1066
				xmax = 2614.1466
				text = "sp"
			intervals [2479]:
				xmin = 2614.1466
				xmax = 2614.5134
				text = ""
			intervals [2480]:
				xmin = 2614.5134
				xmax = 2614.5934
				text = "AE1"
			intervals [2481]:
				xmin = 2614.5934
				xmax = 2614.6534
				text = "N"
			intervals [2482]:
				xmin = 2614.6534
				xmax = 2614.7034
				text = "DH"
			intervals [2483]:
				xmin = 2614.7034
				xmax = 2614.7334
				text = "EH1"
			intervals [2484]:
				xmin = 2614.7334
				xmax = 2614.7934
				text = "N"
			intervals [2485]:
				xmin = 2614.7934
				xmax = 2614.8234
				text = "Y"
			intervals [2486]:
				xmin = 2614.8234
				xmax = 2614.8534
				text = "UW1"
			intervals [2487]:
				xmin = 2614.8534
				xmax = 2614.9034
				text = "G"
			intervals [2488]:
				xmin = 2614.9034
				xmax = 2614.9534
				text = "AA1"
			intervals [2489]:
				xmin = 2614.9534
				xmax = 2615.0034
				text = "T"
			intervals [2490]:
				xmin = 2615.0034
				xmax = 2615.0434
				text = "T"
			intervals [2491]:
				xmin = 2615.0434
				xmax = 2615.0934
				text = "AH0"
			intervals [2492]:
				xmin = 2615.0934
				xmax = 2615.2034
				text = "S"
			intervals [2493]:
				xmin = 2615.2034
				xmax = 2615.3234
				text = "IY1"
			intervals [2494]:
				xmin = 2615.3234
				xmax = 2615.4234
				text = "S"
			intervals [2495]:
				xmin = 2615.4234
				xmax = 2615.5034
				text = "AH1"
			intervals [2496]:
				xmin = 2615.5034
				xmax = 2615.5534
				text = "M"
			intervals [2497]:
				xmin = 2615.5534
				xmax = 2615.6234
				text = "M"
			intervals [2498]:
				xmin = 2615.6234
				xmax = 2615.6834
				text = "Y"
			intervals [2499]:
				xmin = 2615.6834
				xmax = 2615.7134
				text = "UW0"
			intervals [2500]:
				xmin = 2615.7134
				xmax = 2615.8034
				text = "Z"
			intervals [2501]:
				xmin = 2615.8034
				xmax = 2615.8634
				text = "IH1"
			intervals [2502]:
				xmin = 2615.8634
				xmax = 2615.9634
				text = "SH"
			intervals [2503]:
				xmin = 2615.9634
				xmax = 2616.0034
				text = "AH0"
			intervals [2504]:
				xmin = 2616.0034
				xmax = 2616.0434
				text = "N"
			intervals [2505]:
				xmin = 2616.0434
				xmax = 2616.1134
				text = "P"
			intervals [2506]:
				xmin = 2616.1134
				xmax = 2616.1934
				text = "ER0"
			intervals [2507]:
				xmin = 2616.1934
				xmax = 2616.2534
				text = "F"
			intervals [2508]:
				xmin = 2616.2534
				xmax = 2616.2834
				text = "AO1"
			intervals [2509]:
				xmin = 2616.2834
				xmax = 2616.3134
				text = "R"
			intervals [2510]:
				xmin = 2616.3134
				xmax = 2616.3434
				text = "M"
			intervals [2511]:
				xmin = 2616.3434
				xmax = 2616.4034
				text = "HH"
			intervals [2512]:
				xmin = 2616.4034
				xmax = 2616.4534
				text = "UW1"
			intervals [2513]:
				xmin = 2616.4534
				xmax = 2616.5034
				text = "W"
			intervals [2514]:
				xmin = 2616.5034
				xmax = 2616.5834
				text = "AH1"
			intervals [2515]:
				xmin = 2616.5834
				xmax = 2616.6334
				text = "Z"
			intervals [2516]:
				xmin = 2616.6334
				xmax = 2616.6734
				text = "IH0"
			intervals [2517]:
				xmin = 2616.6734
				xmax = 2616.7134
				text = "T"
			intervals [2518]:
				xmin = 2616.7134
				xmax = 2616.7434
				text = "sp"
			intervals [2519]:
				xmin = 2616.7434
				xmax = 2617.7823
				text = ""
			intervals [2520]:
				xmin = 2617.7823
				xmax = 2617.8523
				text = "HH"
			intervals [2521]:
				xmin = 2617.8523
				xmax = 2617.9223
				text = "UW1"
			intervals [2522]:
				xmin = 2617.9223
				xmax = 2617.9523
				text = "IH0"
			intervals [2523]:
				xmin = 2617.9523
				xmax = 2618.0323
				text = "Z"
			intervals [2524]:
				xmin = 2618.0323
				xmax = 2618.1123
				text = "M"
			intervals [2525]:
				xmin = 2618.1123
				xmax = 2618.2423
				text = "AA1"
			intervals [2526]:
				xmin = 2618.2423
				xmax = 2618.3123
				text = "L"
			intervals [2527]:
				xmin = 2618.3123
				xmax = 2618.3423
				text = "IY0"
			intervals [2528]:
				xmin = 2618.3423
				xmax = 2618.4223
				text = "M"
			intervals [2529]:
				xmin = 2618.4223
				xmax = 2618.4623
				text = "Y"
			intervals [2530]:
				xmin = 2618.4623
				xmax = 2618.5323
				text = "UW1"
			intervals [2531]:
				xmin = 2618.5323
				xmax = 2618.5923
				text = "Z"
			intervals [2532]:
				xmin = 2618.5923
				xmax = 2618.6623
				text = "IH0"
			intervals [2533]:
				xmin = 2618.6623
				xmax = 2618.7023
				text = "K"
			intervals [2534]:
				xmin = 2618.7023
				xmax = 2618.8023
				text = "sp"
			intervals [2535]:
				xmin = 2618.8023
				xmax = 2662.4104
				text = ""
			intervals [2536]:
				xmin = 2662.4104
				xmax = 2662.4704
				text = "D"
			intervals [2537]:
				xmin = 2662.4704
				xmax = 2662.5104
				text = "UW1"
			intervals [2538]:
				xmin = 2662.5104
				xmax = 2662.5504
				text = "Y"
			intervals [2539]:
				xmin = 2662.5504
				xmax = 2662.6004
				text = "UW1"
			intervals [2540]:
				xmin = 2662.6004
				xmax = 2662.6304
				text = "L"
			intervals [2541]:
				xmin = 2662.6304
				xmax = 2662.6804
				text = "IH1"
			intervals [2542]:
				xmin = 2662.6804
				xmax = 2662.7704
				text = "S"
			intervals [2543]:
				xmin = 2662.7704
				xmax = 2662.8004
				text = "AH0"
			intervals [2544]:
				xmin = 2662.8004
				xmax = 2662.8304
				text = "N"
			intervals [2545]:
				xmin = 2662.8304
				xmax = 2662.8604
				text = "T"
			intervals [2546]:
				xmin = 2662.8604
				xmax = 2662.9204
				text = "AH0"
			intervals [2547]:
				xmin = 2662.9204
				xmax = 2662.9804
				text = "G"
			intervals [2548]:
				xmin = 2662.9804
				xmax = 2663.0804
				text = "OW1"
			intervals [2549]:
				xmin = 2663.0804
				xmax = 2663.1504
				text = "G"
			intervals [2550]:
				xmin = 2663.1504
				xmax = 2663.2604
				text = "OW1"
			intervals [2551]:
				xmin = 2663.2604
				xmax = 2860.0358
				text = "sp"
			intervals [2552]:
				xmin = 2860.0358
				xmax = 2860.0858
				text = "DH"
			intervals [2553]:
				xmin = 2860.0858
				xmax = 2860.1758
				text = "EY1"
			intervals [2554]:
				xmin = 2860.1758
				xmax = 2860.2658
				text = "B"
			intervals [2555]:
				xmin = 2860.2658
				xmax = 2860.3358
				text = "IY1"
			intervals [2556]:
				xmin = 2860.3358
				xmax = 2860.3658
				text = "T"
			intervals [2557]:
				xmin = 2860.3658
				xmax = 2860.3958
				text = "sp"
			intervals [2558]:
				xmin = 2860.3958
				xmax = 2860.4658
				text = "DH"
			intervals [2559]:
				xmin = 2860.4658
				xmax = 2860.5458
				text = "EY1"
			intervals [2560]:
				xmin = 2860.5458
				xmax = 2860.6858
				text = "F"
			intervals [2561]:
				xmin = 2860.6858
				xmax = 2860.7258
				text = "IY1"
			intervals [2562]:
				xmin = 2860.7258
				xmax = 2860.7658
				text = "T"
			intervals [2563]:
				xmin = 2860.7658
				xmax = 2860.8358
				text = "HH"
			intervals [2564]:
				xmin = 2860.8358
				xmax = 2860.8658
				text = "W"
			intervals [2565]:
				xmin = 2860.8658
				xmax = 2860.9058
				text = "AH1"
			intervals [2566]:
				xmin = 2860.9058
				xmax = 2860.9458
				text = "T"
			intervals [2567]:
				xmin = 2860.9458
				xmax = 2860.9758
				text = "D"
			intervals [2568]:
				xmin = 2860.9758
				xmax = 2861.0058
				text = "IH0"
			intervals [2569]:
				xmin = 2861.0058
				xmax = 2861.0358
				text = "Z"
			intervals [2570]:
				xmin = 2861.0358
				xmax = 2861.0958
				text = "DH"
			intervals [2571]:
				xmin = 2861.0958
				xmax = 2861.1558
				text = "AH0"
			intervals [2572]:
				xmin = 2861.1558
				xmax = 2861.1858
				text = "T"
			intervals [2573]:
				xmin = 2861.1858
				xmax = 2861.2258
				text = "M"
			intervals [2574]:
				xmin = 2861.2258
				xmax = 2861.3058
				text = "IY1"
			intervals [2575]:
				xmin = 2861.3058
				xmax = 2861.4558
				text = "N"
			intervals [2576]:
				xmin = 2861.4558
				xmax = 2867.9177
				text = ""
			intervals [2577]:
				xmin = 2867.9177
				xmax = 2867.9577
				text = "sil"
			intervals [2578]:
				xmin = 2867.9577
				xmax = 2868.1877
				text = "M"
			intervals [2579]:
				xmin = 2868.1877
				xmax = 2885.8161
				text = "sp"
			intervals [2580]:
				xmin = 2885.8161
				xmax = 2885.8661
				text = "HH"
			intervals [2581]:
				xmin = 2885.8661
				xmax = 2885.8961
				text = "AE1"
			intervals [2582]:
				xmin = 2885.8961
				xmax = 2885.9361
				text = "V"
			intervals [2583]:
				xmin = 2885.9361
				xmax = 2885.9761
				text = "Y"
			intervals [2584]:
				xmin = 2885.9761
				xmax = 2886.0061
				text = "UW1"
			intervals [2585]:
				xmin = 2886.0061
				xmax = 2886.0361
				text = "EH1"
			intervals [2586]:
				xmin = 2886.0361
				xmax = 2886.0861
				text = "V"
			intervals [2587]:
				xmin = 2886.0861
				xmax = 2886.1661
				text = "ER0"
			intervals [2588]:
				xmin = 2886.1661
				xmax = 2886.2361
				text = "B"
			intervals [2589]:
				xmin = 2886.2361
				xmax = 2886.2961
				text = "IH1"
			intervals [2590]:
				xmin = 2886.2961
				xmax = 2886.3861
				text = "N"
			intervals [2591]:
				xmin = 2886.3861
				xmax = 2886.4861
				text = "T"
			intervals [2592]:
				xmin = 2886.4861
				xmax = 2886.6361
				text = "UW1"
			intervals [2593]:
				xmin = 2886.6361
				xmax = 2886.7761
				text = "AH0"
			intervals [2594]:
				xmin = 2886.7761
				xmax = 2886.8561
				text = "L"
			intervals [2595]:
				xmin = 2886.8561
				xmax = 2886.9061
				text = "AY1"
			intervals [2596]:
				xmin = 2886.9061
				xmax = 2887.0361
				text = "K"
			intervals [2597]:
				xmin = 2887.0361
				xmax = 2887.1661
				text = "AH0"
			intervals [2598]:
				xmin = 2887.1661
				xmax = 2887.5499
				text = "sp"
			intervals [2599]:
				xmin = 2887.5499
				xmax = 2887.6799
				text = "AH0"
			intervals [2600]:
				xmin = 2887.6799
				xmax = 2887.7599
				text = "G"
			intervals [2601]:
				xmin = 2887.7599
				xmax = 2887.8699
				text = "OW1"
			intervals [2602]:
				xmin = 2887.8699
				xmax = 2887.9499
				text = "G"
			intervals [2603]:
				xmin = 2887.9499
				xmax = 2888.0299
				text = "OW1"
			intervals [2604]:
				xmin = 2888.0299
				xmax = 2888.2099
				text = "AO1"
			intervals [2605]:
				xmin = 2888.2099
				xmax = 2888.2699
				text = "R"
			intervals [2606]:
				xmin = 2888.2699
				xmax = 2888.3499
				text = "AH0"
			intervals [2607]:
				xmin = 2888.3499
				xmax = 2888.4899
				text = "P"
			intervals [2608]:
				xmin = 2888.4899
				xmax = 2888.5799
				text = "AA1"
			intervals [2609]:
				xmin = 2888.5799
				xmax = 2888.6899
				text = "R"
			intervals [2610]:
				xmin = 2888.6899
				xmax = 2888.7499
				text = "T"
			intervals [2611]:
				xmin = 2888.7499
				xmax = 2888.9599
				text = "IY0"
			intervals [2612]:
				xmin = 2888.9599
				xmax = 2888.9899
				text = "sp"
			intervals [2613]:
				xmin = 2888.9899
				xmax = 2889.0999
				text = "AW1"
			intervals [2614]:
				xmin = 2889.0999
				xmax = 2889.1899
				text = "T"
			intervals [2615]:
				xmin = 2889.1899
				xmax = 2889.2499
				text = "AW1"
			intervals [2616]:
				xmin = 2889.2499
				xmax = 2889.3099
				text = "T"
			intervals [2617]:
				xmin = 2889.3099
				xmax = 2889.3999
				text = "S"
			intervals [2618]:
				xmin = 2889.3999
				xmax = 2889.4599
				text = "AY1"
			intervals [2619]:
				xmin = 2889.4599
				xmax = 2889.4999
				text = "D"
			intervals [2620]:
				xmin = 2889.4999
				xmax = 2889.5299
				text = "AH0"
			intervals [2621]:
				xmin = 2889.5299
				xmax = 2889.5599
				text = "V"
			intervals [2622]:
				xmin = 2889.5599
				xmax = 2889.6199
				text = "L"
			intervals [2623]:
				xmin = 2889.6199
				xmax = 2889.6699
				text = "AY1"
			intervals [2624]:
				xmin = 2889.6699
				xmax = 2889.7899
				text = "K"
			intervals [2625]:
				xmin = 2889.7899
				xmax = 2889.8299
				text = "Y"
			intervals [2626]:
				xmin = 2889.8299
				xmax = 2889.8799
				text = "UH1"
			intervals [2627]:
				xmin = 2889.8799
				xmax = 2890.0699
				text = "R"
			intervals [2628]:
				xmin = 2890.0699
				xmax = 2890.1499
				text = "sp"
			intervals [2629]:
				xmin = 2890.1499
				xmax = 2890.2299
				text = "G"
			intervals [2630]:
				xmin = 2890.2299
				xmax = 2890.3499
				text = "AA1"
			intervals [2631]:
				xmin = 2890.3499
				xmax = 2890.4199
				text = "D"
			intervals [2632]:
				xmin = 2890.4199
				xmax = 2890.4499
				text = "B"
			intervals [2633]:
				xmin = 2890.4499
				xmax = 2890.4899
				text = "R"
			intervals [2634]:
				xmin = 2890.4899
				xmax = 2890.5499
				text = "AH1"
			intervals [2635]:
				xmin = 2890.5499
				xmax = 2890.6199
				text = "DH"
			intervals [2636]:
				xmin = 2890.6199
				xmax = 2890.7599
				text = "ER0"
			intervals [2637]:
				xmin = 2890.7599
				xmax = 2890.9499
				text = "S"
			intervals [2638]:
				xmin = 2890.9499
				xmax = 2891.6307
				text = ""
			intervals [2639]:
				xmin = 2891.6307
				xmax = 2891.6607
				text = "sil"
			intervals [2640]:
				xmin = 2891.6607
				xmax = 2891.7707
				text = "B"
			intervals [2641]:
				xmin = 2891.7707
				xmax = 2891.9507
				text = "AE1"
			intervals [2642]:
				xmin = 2891.9507
				xmax = 2892.0007
				text = "N"
			intervals [2643]:
				xmin = 2892.0007
				xmax = 2892.0307
				text = "D"
			intervals [2644]:
				xmin = 2892.0307
				xmax = 2892.1107
				text = "P"
			intervals [2645]:
				xmin = 2892.1107
				xmax = 2892.1707
				text = "L"
			intervals [2646]:
				xmin = 2892.1707
				xmax = 2892.3007
				text = "EY1"
			intervals [2647]:
				xmin = 2892.3007
				xmax = 2892.3407
				text = "IH0"
			intervals [2648]:
				xmin = 2892.3407
				xmax = 2892.4007
				text = "N"
			intervals [2649]:
				xmin = 2892.4007
				xmax = 2892.4507
				text = "B"
			intervals [2650]:
				xmin = 2892.4507
				xmax = 2892.4807
				text = "AH1"
			intervals [2651]:
				xmin = 2892.4807
				xmax = 2892.5107
				text = "T"
			intervals [2652]:
				xmin = 2892.5107
				xmax = 2892.5707
				text = "L"
			intervals [2653]:
				xmin = 2892.5707
				xmax = 2892.6707
				text = "AY1"
			intervals [2654]:
				xmin = 2892.6707
				xmax = 2892.7607
				text = "K"
			intervals [2655]:
				xmin = 2892.7607
				xmax = 2892.7907
				text = "sp"
			intervals [2656]:
				xmin = 2892.7907
				xmax = 2894.0378
				text = ""
			intervals [2657]:
				xmin = 2894.0378
				xmax = 2894.1578
				text = "IH1"
			intervals [2658]:
				xmin = 2894.1578
				xmax = 2894.2178
				text = "N"
			intervals [2659]:
				xmin = 2894.2178
				xmax = 2894.2578
				text = "DH"
			intervals [2660]:
				xmin = 2894.2578
				xmax = 2894.3178
				text = "IY0"
			intervals [2661]:
				xmin = 2894.3178
				xmax = 2894.4578
				text = "EH1"
			intervals [2662]:
				xmin = 2894.4578
				xmax = 2894.5378
				text = "R"
			intervals [2663]:
				xmin = 2894.5378
				xmax = 2894.6578
				text = "IY0"
			intervals [2664]:
				xmin = 2894.6578
				xmax = 2894.7178
				text = "AH0"
			intervals [2665]:
				xmin = 2894.7178
				xmax = 2894.7878
				text = "sp"
			intervals [2666]:
				xmin = 2894.7878
				xmax = 2996.6144
				text = ""
			intervals [2667]:
				xmin = 2996.6144
				xmax = 2996.6444
				text = "D"
			intervals [2668]:
				xmin = 2996.6444
				xmax = 2996.6744
				text = "UW1"
			intervals [2669]:
				xmin = 2996.6744
				xmax = 2996.7044
				text = "Y"
			intervals [2670]:
				xmin = 2996.7044
				xmax = 2996.7344
				text = "UW1"
			intervals [2671]:
				xmin = 2996.7344
				xmax = 2996.7644
				text = "EH1"
			intervals [2672]:
				xmin = 2996.7644
				xmax = 2996.8644
				text = "V"
			intervals [2673]:
				xmin = 2996.8644
				xmax = 2996.9044
				text = "ER0"
			intervals [2674]:
				xmin = 2996.9044
				xmax = 2996.9844
				text = "F"
			intervals [2675]:
				xmin = 2996.9844
				xmax = 2997.0544
				text = "IY1"
			intervals [2676]:
				xmin = 2997.0544
				xmax = 2997.0844
				text = "L"
			intervals [2677]:
				xmin = 2997.0844
				xmax = 2997.1444
				text = "L"
			intervals [2678]:
				xmin = 2997.1444
				xmax = 2997.1744
				text = "AY1"
			intervals [2679]:
				xmin = 2997.1744
				xmax = 2997.2844
				text = "K"
			intervals [2680]:
				xmin = 2997.2844
				xmax = 2997.3244
				text = "IH1"
			intervals [2681]:
				xmin = 2997.3244
				xmax = 2997.3744
				text = "T"
			intervals [2682]:
				xmin = 2997.3744
				xmax = 2997.4044
				text = "W"
			intervals [2683]:
				xmin = 2997.4044
				xmax = 2997.4644
				text = "AO1"
			intervals [2684]:
				xmin = 2997.4644
				xmax = 2997.5544
				text = "Z"
			intervals [2685]:
				xmin = 2997.5544
				xmax = 2997.6244
				text = "AH0"
			intervals [2686]:
				xmin = 2997.6244
				xmax = 2997.7644
				text = "T"
			intervals [2687]:
				xmin = 2997.7644
				xmax = 2997.7944
				text = "AY1"
			intervals [2688]:
				xmin = 2997.7944
				xmax = 2998.0944
				text = "M"
			intervals [2689]:
				xmin = 2998.0944
				xmax = 2998.1244
				text = "W"
			intervals [2690]:
				xmin = 2998.1244
				xmax = 2998.1544
				text = "IH1"
			intervals [2691]:
				xmin = 2998.1544
				xmax = 2998.1844
				text = "N"
			intervals [2692]:
				xmin = 2998.1844
				xmax = 2998.2144
				text = "Y"
			intervals [2693]:
				xmin = 2998.2144
				xmax = 2998.2444
				text = "UW1"
			intervals [2694]:
				xmin = 2998.2444
				xmax = 2998.3144
				text = "T"
			intervals [2695]:
				xmin = 2998.3144
				xmax = 2998.3744
				text = "AO1"
			intervals [2696]:
				xmin = 2998.3744
				xmax = 2998.5544
				text = "K"
			intervals [2697]:
				xmin = 2998.5544
				xmax = 2998.8276
				text = ""
			intervals [2698]:
				xmin = 2998.8276
				xmax = 2998.9676
				text = "S"
			intervals [2699]:
				xmin = 2998.9676
				xmax = 2998.9976
				text = "IH1"
			intervals [2700]:
				xmin = 2998.9976
				xmax = 2999.0376
				text = "N"
			intervals [2701]:
				xmin = 2999.0376
				xmax = 2999.0876
				text = "S"
			intervals [2702]:
				xmin = 2999.0876
				xmax = 2999.1176
				text = "Y"
			intervals [2703]:
				xmin = 2999.1176
				xmax = 2999.1476
				text = "UW1"
			intervals [2704]:
				xmin = 2999.1476
				xmax = 2999.1976
				text = "T"
			intervals [2705]:
				xmin = 2999.1976
				xmax = 2999.2576
				text = "AO1"
			intervals [2706]:
				xmin = 2999.2576
				xmax = 2999.2876
				text = "K"
			intervals [2707]:
				xmin = 2999.2876
				xmax = 2999.3176
				text = "AH0"
			intervals [2708]:
				xmin = 2999.3176
				xmax = 2999.3576
				text = "B"
			intervals [2709]:
				xmin = 2999.3576
				xmax = 2999.4376
				text = "AW1"
			intervals [2710]:
				xmin = 2999.4376
				xmax = 2999.4776
				text = "T"
			intervals [2711]:
				xmin = 2999.4776
				xmax = 2999.5876
				text = "T"
			intervals [2712]:
				xmin = 2999.5876
				xmax = 2999.6176
				text = "R"
			intervals [2713]:
				xmin = 2999.6176
				xmax = 2999.6476
				text = "AH1"
			intervals [2714]:
				xmin = 2999.6476
				xmax = 2999.6876
				text = "B"
			intervals [2715]:
				xmin = 2999.6876
				xmax = 2999.7176
				text = "AH0"
			intervals [2716]:
				xmin = 2999.7176
				xmax = 2999.7576
				text = "L"
			intervals [2717]:
				xmin = 2999.7576
				xmax = 2999.7976
				text = "D"
			intervals [2718]:
				xmin = 2999.7976
				xmax = 2999.8276
				text = "UW1"
			intervals [2719]:
				xmin = 2999.8276
				xmax = 2999.8576
				text = "Y"
			intervals [2720]:
				xmin = 2999.8576
				xmax = 2999.8876
				text = "UW1"
			intervals [2721]:
				xmin = 2999.8876
				xmax = 2999.9176
				text = "EH1"
			intervals [2722]:
				xmin = 2999.9176
				xmax = 2999.9776
				text = "V"
			intervals [2723]:
				xmin = 2999.9776
				xmax = 3000.0176
				text = "ER0"
			intervals [2724]:
				xmin = 3000.0176
				xmax = 3000.0676
				text = "F"
			intervals [2725]:
				xmin = 3000.0676
				xmax = 3000.0976
				text = "IY1"
			intervals [2726]:
				xmin = 3000.0976
				xmax = 3000.1276
				text = "L"
			intervals [2727]:
				xmin = 3000.1276
				xmax = 3000.1576
				text = "L"
			intervals [2728]:
				xmin = 3000.1576
				xmax = 3000.1876
				text = "AY1"
			intervals [2729]:
				xmin = 3000.1876
				xmax = 3000.2576
				text = "K"
			intervals [2730]:
				xmin = 3000.2576
				xmax = 3000.3076
				text = "DH"
			intervals [2731]:
				xmin = 3000.3076
				xmax = 3000.3376
				text = "EH1"
			intervals [2732]:
				xmin = 3000.3376
				xmax = 3000.3776
				text = "R"
			intervals [2733]:
				xmin = 3000.3776
				xmax = 3000.4076
				text = "W"
			intervals [2734]:
				xmin = 3000.4076
				xmax = 3000.4376
				text = "AH0"
			intervals [2735]:
				xmin = 3000.4376
				xmax = 3000.4876
				text = "Z"
			intervals [2736]:
				xmin = 3000.4876
				xmax = 3000.5476
				text = "AH0"
			intervals [2737]:
				xmin = 3000.5476
				xmax = 3000.6576
				text = "T"
			intervals [2738]:
				xmin = 3000.6576
				xmax = 3000.7576
				text = "AY1"
			intervals [2739]:
				xmin = 3000.7576
				xmax = 3000.8276
				text = "M"
			intervals [2740]:
				xmin = 3000.8276
				xmax = 3000.8576
				text = "W"
			intervals [2741]:
				xmin = 3000.8576
				xmax = 3000.8876
				text = "EH1"
			intervals [2742]:
				xmin = 3000.8876
				xmax = 3000.9176
				text = "R"
			intervals [2743]:
				xmin = 3000.9176
				xmax = 3001.0376
				text = "Y"
			intervals [2744]:
				xmin = 3001.0376
				xmax = 3001.1276
				text = "UW1"
			intervals [2745]:
				xmin = 3001.1276
				xmax = 3001.1776
				text = "sp"
			intervals [2746]:
				xmin = 3001.1776
				xmax = 3001.3299
				text = ""
			intervals [2747]:
				xmin = 3001.3299
				xmax = 3001.4099
				text = "W"
			intervals [2748]:
				xmin = 3001.4099
				xmax = 3001.5999
				text = "ER0"
			intervals [2749]:
				xmin = 3001.5999
				xmax = 3001.6399
				text = "sp"
			intervals [2750]:
				xmin = 3001.6399
				xmax = 3001.7599
				text = "AH0"
			intervals [2751]:
				xmin = 3001.7599
				xmax = 3001.9099
				text = "F"
			intervals [2752]:
				xmin = 3001.9099
				xmax = 3001.9899
				text = "R"
			intervals [2753]:
				xmin = 3001.9899
				xmax = 3002.2099
				text = "EY1"
			intervals [2754]:
				xmin = 3002.2099
				xmax = 3002.2599
				text = "D"
			intervals [2755]:
				xmin = 3002.2599
				xmax = 3002.3099
				text = "sp"
			intervals [2756]:
				xmin = 3002.3099
				xmax = 3002.4599
				text = "F"
			intervals [2757]:
				xmin = 3002.4599
				xmax = 3002.5499
				text = "ER0"
			intervals [2758]:
				xmin = 3002.5499
				xmax = 3002.6199
				text = "L"
			intervals [2759]:
				xmin = 3002.6199
				xmax = 3002.6799
				text = "AY1"
			intervals [2760]:
				xmin = 3002.6799
				xmax = 3002.7799
				text = "K"
			intervals [2761]:
				xmin = 3002.7799
				xmax = 3002.8099
				text = "Y"
			intervals [2762]:
				xmin = 3002.8099
				xmax = 3002.8499
				text = "UH1"
			intervals [2763]:
				xmin = 3002.8499
				xmax = 3002.9199
				text = "R"
			intervals [2764]:
				xmin = 3002.9199
				xmax = 3003.0099
				text = "L"
			intervals [2765]:
				xmin = 3003.0099
				xmax = 3003.0799
				text = "AY1"
			intervals [2766]:
				xmin = 3003.0799
				xmax = 3003.1999
				text = "F"
			intervals [2767]:
				xmin = 3003.1999
				xmax = 3003.2599
				text = "ER0"
			intervals [2768]:
				xmin = 3003.2599
				xmax = 3003.3599
				text = "Y"
			intervals [2769]:
				xmin = 3003.3599
				xmax = 3003.3899
				text = "UW1"
			intervals [2770]:
				xmin = 3003.3899
				xmax = 3003.5399
				text = "F"
			intervals [2771]:
				xmin = 3003.5399
				xmax = 3003.5699
				text = "EH1"
			intervals [2772]:
				xmin = 3003.5699
				xmax = 3003.7099
				text = "L"
			intervals [2773]:
				xmin = 3003.7099
				xmax = 3003.7399
				text = "T"
			intervals [2774]:
				xmin = 3003.7399
				xmax = 3003.8099
				text = "L"
			intervals [2775]:
				xmin = 3003.8099
				xmax = 3003.8799
				text = "AY1"
			intervals [2776]:
				xmin = 3003.8799
				xmax = 3003.9399
				text = "K"
			intervals [2777]:
				xmin = 3003.9399
				xmax = 3004.0299
				text = "sp"
			intervals [2778]:
				xmin = 3004.0299
				xmax = 3004.0899
				text = "Y"
			intervals [2779]:
				xmin = 3004.0899
				xmax = 3004.1599
				text = "UW1"
			intervals [2780]:
				xmin = 3004.1599
				xmax = 3004.1999
				text = "W"
			intervals [2781]:
				xmin = 3004.1999
				xmax = 3004.2499
				text = "ER0"
			intervals [2782]:
				xmin = 3004.2499
				xmax = 3004.2899
				text = "sp"
			intervals [2783]:
				xmin = 3004.2899
				xmax = 3004.3499
				text = "R"
			intervals [2784]:
				xmin = 3004.3499
				xmax = 3004.3999
				text = "IH1"
			intervals [2785]:
				xmin = 3004.3999
				xmax = 3004.4499
				text = "L"
			intervals [2786]:
				xmin = 3004.4499
				xmax = 3004.5499
				text = "IY0"
			intervals [2787]:
				xmin = 3004.5499
				xmax = 3004.6099
				text = "AH0"
			intervals [2788]:
				xmin = 3004.6099
				xmax = 3004.6799
				text = "N"
			intervals [2789]:
				xmin = 3004.6799
				xmax = 3004.7899
				text = "S"
			intervals [2790]:
				xmin = 3004.7899
				xmax = 3004.9699
				text = "EY1"
			intervals [2791]:
				xmin = 3004.9699
				xmax = 3004.9999
				text = "F"
			intervals [2792]:
				xmin = 3004.9999
				xmax = 3005.6123
				text = ""
			intervals [2793]:
				xmin = 3005.6123
				xmax = 3005.6423
				text = "L"
			intervals [2794]:
				xmin = 3005.6423
				xmax = 3005.6823
				text = "AY1"
			intervals [2795]:
				xmin = 3005.6823
				xmax = 3005.7723
				text = "K"
			intervals [2796]:
				xmin = 3005.7723
				xmax = 3005.8223
				text = "AY1"
			intervals [2797]:
				xmin = 3005.8223
				xmax = 3005.9023
				text = "N"
			intervals [2798]:
				xmin = 3005.9023
				xmax = 3005.9523
				text = "OW1"
			intervals [2799]:
				xmin = 3005.9523
				xmax = 3006.0323
				text = "Y"
			intervals [2800]:
				xmin = 3006.0323
				xmax = 3006.0623
				text = "UW1"
			intervals [2801]:
				xmin = 3006.0623
				xmax = 3006.1523
				text = "T"
			intervals [2802]:
				xmin = 3006.1523
				xmax = 3006.2123
				text = "AO1"
			intervals [2803]:
				xmin = 3006.2123
				xmax = 3006.2723
				text = "K"
			intervals [2804]:
				xmin = 3006.2723
				xmax = 3006.3023
				text = "T"
			intervals [2805]:
				xmin = 3006.3023
				xmax = 3006.3323
				text = "AH0"
			intervals [2806]:
				xmin = 3006.3323
				xmax = 3006.3823
				text = "B"
			intervals [2807]:
				xmin = 3006.3823
				xmax = 3006.4623
				text = "AW1"
			intervals [2808]:
				xmin = 3006.4623
				xmax = 3006.4923
				text = "T"
			intervals [2809]:
				xmin = 3006.4923
				xmax = 3006.5223
				text = "AH0"
			intervals [2810]:
				xmin = 3006.5223
				xmax = 3006.5723
				text = "L"
			intervals [2811]:
				xmin = 3006.5723
				xmax = 3006.6323
				text = "AA1"
			intervals [2812]:
				xmin = 3006.6323
				xmax = 3006.6923
				text = "T"
			intervals [2813]:
				xmin = 3006.6923
				xmax = 3006.7323
				text = "AH0"
			intervals [2814]:
				xmin = 3006.7323
				xmax = 3006.7823
				text = "V"
			intervals [2815]:
				xmin = 3006.7823
				xmax = 3006.8223
				text = "DH"
			intervals [2816]:
				xmin = 3006.8223
				xmax = 3006.8623
				text = "AH0"
			intervals [2817]:
				xmin = 3006.8623
				xmax = 3006.9523
				text = "N"
			intervals [2818]:
				xmin = 3006.9523
				xmax = 3007.0723
				text = "EY1"
			intervals [2819]:
				xmin = 3007.0723
				xmax = 3007.1123
				text = "B"
			intervals [2820]:
				xmin = 3007.1123
				xmax = 3007.1823
				text = "ER0"
			intervals [2821]:
				xmin = 3007.1823
				xmax = 3007.2523
				text = "HH"
			intervals [2822]:
				xmin = 3007.2523
				xmax = 3007.3223
				text = "UH2"
			intervals [2823]:
				xmin = 3007.3223
				xmax = 3007.3523
				text = "D"
			intervals [2824]:
				xmin = 3007.3523
				xmax = 3007.4023
				text = "sp"
			intervals [2825]:
				xmin = 3007.4023
				xmax = 3007.4523
				text = "B"
			intervals [2826]:
				xmin = 3007.4523
				xmax = 3007.5623
				text = "IY1"
			intervals [2827]:
				xmin = 3007.5623
				xmax = 3007.6223
				text = "F"
			intervals [2828]:
				xmin = 3007.6223
				xmax = 3007.6923
				text = "S"
			intervals [2829]:
				xmin = 3007.6923
				xmax = 3007.7423
				text = "AH0"
			intervals [2830]:
				xmin = 3007.7423
				xmax = 3007.7823
				text = "N"
			intervals [2831]:
				xmin = 3007.7823
				xmax = 3007.8223
				text = "S"
			intervals [2832]:
				xmin = 3007.8223
				xmax = 3007.8723
				text = "T"
			intervals [2833]:
				xmin = 3007.8723
				xmax = 3007.9123
				text = "AH1"
			intervals [2834]:
				xmin = 3007.9123
				xmax = 3008.0023
				text = "F"
			intervals [2835]:
				xmin = 3008.0023
				xmax = 3008.0423
				text = "L"
			intervals [2836]:
				xmin = 3008.0423
				xmax = 3008.1023
				text = "AY1"
			intervals [2837]:
				xmin = 3008.1023
				xmax = 3008.1623
				text = "K"
			intervals [2838]:
				xmin = 3008.1623
				xmax = 3008.2123
				text = "DH"
			intervals [2839]:
				xmin = 3008.2123
				xmax = 3008.2823
				text = "AE1"
			intervals [2840]:
				xmin = 3008.2823
				xmax = 3008.3423
				text = "T"
			intervals [2841]:
				xmin = 3008.3423
				xmax = 3008.3723
				text = "D"
			intervals [2842]:
				xmin = 3008.3723
				xmax = 3008.4123
				text = "UW1"
			intervals [2843]:
				xmin = 3008.4123
				xmax = 3008.4623
				text = "Y"
			intervals [2844]:
				xmin = 3008.4623
				xmax = 3008.5223
				text = "UW1"
			intervals [2845]:
				xmin = 3008.5223
				xmax = 3008.5523
				text = "EH1"
			intervals [2846]:
				xmin = 3008.5523
				xmax = 3008.6123
				text = "V"
			intervals [2847]:
				xmin = 3008.6123
				xmax = 3008.6823
				text = "ER0"
			intervals [2848]:
				xmin = 3008.6823
				xmax = 3008.7223
				text = "F"
			intervals [2849]:
				xmin = 3008.7223
				xmax = 3008.7523
				text = "IY1"
			intervals [2850]:
				xmin = 3008.7523
				xmax = 3008.7823
				text = "L"
			intervals [2851]:
				xmin = 3008.7823
				xmax = 3008.8223
				text = "L"
			intervals [2852]:
				xmin = 3008.8223
				xmax = 3008.8623
				text = "AY1"
			intervals [2853]:
				xmin = 3008.8623
				xmax = 3008.9323
				text = "K"
			intervals [2854]:
				xmin = 3008.9323
				xmax = 3008.9823
				text = "DH"
			intervals [2855]:
				xmin = 3008.9823
				xmax = 3009.0123
				text = "EH1"
			intervals [2856]:
				xmin = 3009.0123
				xmax = 3009.0423
				text = "R"
			intervals [2857]:
				xmin = 3009.0423
				xmax = 3009.0723
				text = "W"
			intervals [2858]:
				xmin = 3009.0723
				xmax = 3009.1023
				text = "AH0"
			intervals [2859]:
				xmin = 3009.1023
				xmax = 3009.1523
				text = "Z"
			intervals [2860]:
				xmin = 3009.1523
				xmax = 3009.1923
				text = "AH0"
			intervals [2861]:
				xmin = 3009.1923
				xmax = 3009.3023
				text = "T"
			intervals [2862]:
				xmin = 3009.3023
				xmax = 3009.3623
				text = "AY1"
			intervals [2863]:
				xmin = 3009.3623
				xmax = 3009.4423
				text = "M"
			intervals [2864]:
				xmin = 3009.4423
				xmax = 3009.4723
				text = "W"
			intervals [2865]:
				xmin = 3009.4723
				xmax = 3009.5023
				text = "EH1"
			intervals [2866]:
				xmin = 3009.5023
				xmax = 3009.5323
				text = "R"
			intervals [2867]:
				xmin = 3009.5323
				xmax = 3009.6023
				text = "Y"
			intervals [2868]:
				xmin = 3009.6023
				xmax = 3009.6823
				text = "UW1"
			intervals [2869]:
				xmin = 3009.6823
				xmax = 3009.7123
				text = "W"
			intervals [2870]:
				xmin = 3009.7123
				xmax = 3009.7523
				text = "ER0"
			intervals [2871]:
				xmin = 3009.7523
				xmax = 3009.8123
				text = "L"
			intervals [2872]:
				xmin = 3009.8123
				xmax = 3009.8723
				text = "AY1"
			intervals [2873]:
				xmin = 3009.8723
				xmax = 3009.9623
				text = "K"
			intervals [2874]:
				xmin = 3009.9623
				xmax = 3010.0623
				text = "OW1"
			intervals [2875]:
				xmin = 3010.0623
				xmax = 3010.1523
				text = "M"
			intervals [2876]:
				xmin = 3010.1523
				xmax = 3010.2023
				text = "AY1"
			intervals [2877]:
				xmin = 3010.2023
				xmax = 3010.2923
				text = "G"
			intervals [2878]:
				xmin = 3010.2923
				xmax = 3010.5123
				text = "AA1"
			intervals [2879]:
				xmin = 3010.5123
				xmax = 3010.6023
				text = "D"
			intervals [2880]:
				xmin = 3010.6023
				xmax = 3010.9299
				text = ""
			intervals [2881]:
				xmin = 3010.9299
				xmax = 3010.9699
				text = "DH"
			intervals [2882]:
				xmin = 3010.9699
				xmax = 3011.0499
				text = "IH1"
			intervals [2883]:
				xmin = 3011.0499
				xmax = 3011.1699
				text = "S"
			intervals [2884]:
				xmin = 3011.1699
				xmax = 3011.2499
				text = "IH0"
			intervals [2885]:
				xmin = 3011.2499
				xmax = 3011.4999
				text = "Z"
			intervals [2886]:
				xmin = 3011.4999
				xmax = 3011.5299
				text = "sp"
			intervals [2887]:
				xmin = 3011.5299
				xmax = 3011.5926
				text = ""
			intervals [2888]:
				xmin = 3011.5926
				xmax = 3011.6826
				text = "S"
			intervals [2889]:
				xmin = 3011.6826
				xmax = 3011.7126
				text = "AH1"
			intervals [2890]:
				xmin = 3011.7126
				xmax = 3011.7426
				text = "M"
			intervals [2891]:
				xmin = 3011.7426
				xmax = 3011.7726
				text = "TH"
			intervals [2892]:
				xmin = 3011.7726
				xmax = 3011.8026
				text = "IH0"
			intervals [2893]:
				xmin = 3011.8026
				xmax = 3011.8326
				text = "N"
			intervals [2894]:
				xmin = 3011.8326
				xmax = 3011.8626
				text = "S"
			intervals [2895]:
				xmin = 3011.8626
				xmax = 3011.8926
				text = "G"
			intervals [2896]:
				xmin = 3011.8926
				xmax = 3011.9226
				text = "AH1"
			intervals [2897]:
				xmin = 3011.9226
				xmax = 3011.9526
				text = "N"
			intervals [2898]:
				xmin = 3011.9526
				xmax = 3011.9826
				text = "AH0"
			intervals [2899]:
				xmin = 3011.9826
				xmax = 3012.0126
				text = "HH"
			intervals [2900]:
				xmin = 3012.0126
				xmax = 3012.0626
				text = "AE1"
			intervals [2901]:
				xmin = 3012.0626
				xmax = 3012.1526
				text = "P"
			intervals [2902]:
				xmin = 3012.1526
				xmax = 3012.1826
				text = "AH0"
			intervals [2903]:
				xmin = 3012.1826
				xmax = 3012.2126
				text = "N"
			intervals [2904]:
				xmin = 3012.2126
				xmax = 3012.2926
				text = "T"
			intervals [2905]:
				xmin = 3012.2926
				xmax = 3012.3226
				text = "UW1"
			intervals [2906]:
				xmin = 3012.3226
				xmax = 3012.3726
				text = "M"
			intervals [2907]:
				xmin = 3012.3726
				xmax = 3012.4526
				text = "IY1"
			intervals [2908]:
				xmin = 3012.4526
				xmax = 3119.1773
				text = "sp"
			intervals [2909]:
				xmin = 3119.1773
				xmax = 3119.3773
				text = "M"
			intervals [2910]:
				xmin = 3119.3773
				xmax = 3119.4073
				text = "sp"
			intervals [2911]:
				xmin = 3119.4073
				xmax = 3195.9466
				text = ""
			intervals [2912]:
				xmin = 3195.9466
				xmax = 3196.2266
				text = "M"
			intervals [2913]:
				xmin = 3196.2266
				xmax = 3196.2966
				text = "sp"
			intervals [2914]:
				xmin = 3196.2966
				xmax = 3222.9372
				text = ""
			intervals [2915]:
				xmin = 3222.9372
				xmax = 3223.0372
				text = "S"
			intervals [2916]:
				xmin = 3223.0372
				xmax = 3223.0772
				text = "OW1"
			intervals [2917]:
				xmin = 3223.0772
				xmax = 3223.1772
				text = "N"
			intervals [2918]:
				xmin = 3223.1772
				xmax = 3223.3272
				text = "AW1"
			intervals [2919]:
				xmin = 3223.3272
				xmax = 3223.3872
				text = "Y"
			intervals [2920]:
				xmin = 3223.3872
				xmax = 3223.4272
				text = "UH1"
			intervals [2921]:
				xmin = 3223.4272
				xmax = 3223.4672
				text = "R"
			intervals [2922]:
				xmin = 3223.4672
				xmax = 3223.6072
				text = "EY0"
			intervals [2923]:
				xmin = 3223.6072
				xmax = 3223.7772
				text = "T"
			intervals [2924]:
				xmin = 3223.7772
				xmax = 3223.8172
				text = "IY1"
			intervals [2925]:
				xmin = 3223.8172
				xmax = 3223.8872
				text = "N"
			intervals [2926]:
				xmin = 3223.8872
				xmax = 3223.9372
				text = "Y"
			intervals [2927]:
				xmin = 3223.9372
				xmax = 3223.9672
				text = "UW1"
			intervals [2928]:
				xmin = 3223.9672
				xmax = 3224.0572
				text = "JH"
			intervals [2929]:
				xmin = 3224.0572
				xmax = 3224.1072
				text = "AH1"
			intervals [2930]:
				xmin = 3224.1072
				xmax = 3224.2072
				text = "S"
			intervals [2931]:
				xmin = 3224.2072
				xmax = 3224.2472
				text = "G"
			intervals [2932]:
				xmin = 3224.2472
				xmax = 3224.2872
				text = "R"
			intervals [2933]:
				xmin = 3224.2872
				xmax = 3224.3772
				text = "AE1"
			intervals [2934]:
				xmin = 3224.3772
				xmax = 3224.4472
				text = "JH"
			intervals [2935]:
				xmin = 3224.4472
				xmax = 3224.4772
				text = "UW0"
			intervals [2936]:
				xmin = 3224.4772
				xmax = 3224.5072
				text = "EY2"
			intervals [2937]:
				xmin = 3224.5072
				xmax = 3224.5372
				text = "T"
			intervals [2938]:
				xmin = 3224.5372
				xmax = 3224.5672
				text = "IH0"
			intervals [2939]:
				xmin = 3224.5672
				xmax = 3224.5972
				text = "D"
			intervals [2940]:
				xmin = 3224.5972
				xmax = 3224.6472
				text = "F"
			intervals [2941]:
				xmin = 3224.6472
				xmax = 3224.6772
				text = "ER0"
			intervals [2942]:
				xmin = 3224.6772
				xmax = 3224.7572
				text = "M"
			intervals [2943]:
				xmin = 3224.7572
				xmax = 3224.8372
				text = "HH"
			intervals [2944]:
				xmin = 3224.8372
				xmax = 3224.9572
				text = "AY1"
			intervals [2945]:
				xmin = 3224.9572
				xmax = 3225.1072
				text = "S"
			intervals [2946]:
				xmin = 3225.1072
				xmax = 3225.1872
				text = "K"
			intervals [2947]:
				xmin = 3225.1872
				xmax = 3225.2672
				text = "UW1"
			intervals [2948]:
				xmin = 3225.2672
				xmax = 3225.3372
				text = "L"
			intervals [2949]:
				xmin = 3225.3372
				xmax = 3225.4072
				text = "W"
			intervals [2950]:
				xmin = 3225.4072
				xmax = 3225.4372
				text = "AH1"
			intervals [2951]:
				xmin = 3225.4372
				xmax = 3225.4872
				text = "T"
			intervals [2952]:
				xmin = 3225.4872
				xmax = 3225.5772
				text = "S"
			intervals [2953]:
				xmin = 3225.5772
				xmax = 3225.6272
				text = "N"
			intervals [2954]:
				xmin = 3225.6272
				xmax = 3225.6772
				text = "EH1"
			intervals [2955]:
				xmin = 3225.6772
				xmax = 3225.9172
				text = "K"
			intervals [2956]:
				xmin = 3225.9172
				xmax = 3226.0072
				text = "S"
			intervals [2957]:
				xmin = 3226.0072
				xmax = 3226.1472
				text = "T"
			intervals [2958]:
				xmin = 3226.1472
				xmax = 3239.964
				text = ""
			intervals [2959]:
				xmin = 3239.964
				xmax = 3240.004
				text = "sil"
			intervals [2960]:
				xmin = 3240.004
				xmax = 3240.044
				text = "HH"
			intervals [2961]:
				xmin = 3240.044
				xmax = 3240.354
				text = "M"
			intervals [2962]:
				xmin = 3240.354
				xmax = 3291.759
				text = ""
			intervals [2963]:
				xmin = 3291.759
				xmax = 3291.909
				text = "ER0"
			intervals [2964]:
				xmin = 3291.909
				xmax = 3291.949
				text = "Y"
			intervals [2965]:
				xmin = 3291.949
				xmax = 3291.979
				text = "UW1"
			intervals [2966]:
				xmin = 3291.979
				xmax = 3292.009
				text = "DH"
			intervals [2967]:
				xmin = 3292.009
				xmax = 3292.049
				text = "AH1"
			intervals [2968]:
				xmin = 3292.049
				xmax = 3292.089
				text = "F"
			intervals [2969]:
				xmin = 3292.089
				xmax = 3292.179
				text = "ER1"
			intervals [2970]:
				xmin = 3292.179
				xmax = 3292.259
				text = "S"
			intervals [2971]:
				xmin = 3292.259
				xmax = 3292.289
				text = "T"
			intervals [2972]:
				xmin = 3292.289
				xmax = 3292.319
				text = "W"
			intervals [2973]:
				xmin = 3292.319
				xmax = 3292.349
				text = "AH1"
			intervals [2974]:
				xmin = 3292.349
				xmax = 3292.379
				text = "N"
			intervals [2975]:
				xmin = 3292.379
				xmax = 3292.419
				text = "IH0"
			intervals [2976]:
				xmin = 3292.419
				xmax = 3292.459
				text = "N"
			intervals [2977]:
				xmin = 3292.459
				xmax = 3292.509
				text = "Y"
			intervals [2978]:
				xmin = 3292.509
				xmax = 3292.559
				text = "UH1"
			intervals [2979]:
				xmin = 3292.559
				xmax = 3292.679
				text = "R"
			intervals [2980]:
				xmin = 3292.679
				xmax = 3292.739
				text = "sp"
			intervals [2981]:
				xmin = 3292.739
				xmax = 3292.809
				text = "F"
			intervals [2982]:
				xmin = 3292.809
				xmax = 3292.919
				text = "AE1"
			intervals [2983]:
				xmin = 3292.919
				xmax = 3292.969
				text = "M"
			intervals [2984]:
				xmin = 3292.969
				xmax = 3293.029
				text = "L"
			intervals [2985]:
				xmin = 3293.029
				xmax = 3293.069
				text = "IY0"
			intervals [2986]:
				xmin = 3293.069
				xmax = 3293.099
				text = "T"
			intervals [2987]:
				xmin = 3293.099
				xmax = 3293.129
				text = "AH0"
			intervals [2988]:
				xmin = 3293.129
				xmax = 3293.189
				text = "G"
			intervals [2989]:
				xmin = 3293.189
				xmax = 3293.239
				text = "OW1"
			intervals [2990]:
				xmin = 3293.239
				xmax = 3293.289
				text = "T"
			intervals [2991]:
				xmin = 3293.289
				xmax = 3293.339
				text = "AH0"
			intervals [2992]:
				xmin = 3293.339
				xmax = 3293.399
				text = "K"
			intervals [2993]:
				xmin = 3293.399
				xmax = 3293.539
				text = "AA1"
			intervals [2994]:
				xmin = 3293.539
				xmax = 3293.619
				text = "L"
			intervals [2995]:
				xmin = 3293.619
				xmax = 3293.689
				text = "IH0"
			intervals [2996]:
				xmin = 3293.689
				xmax = 3293.859
				text = "JH"
			intervals [2997]:
				xmin = 3293.859
				xmax = 3323.6847
				text = ""
			intervals [2998]:
				xmin = 3323.6847
				xmax = 3323.7747
				text = "sil"
			intervals [2999]:
				xmin = 3323.7747
				xmax = 3323.8347
				text = "M"
			intervals [3000]:
				xmin = 3323.8347
				xmax = 3324.0047
				text = "M"
			intervals [3001]:
				xmin = 3324.0047
				xmax = 3338.713
				text = ""
			intervals [3002]:
				xmin = 3338.713
				xmax = 3338.773
				text = "W"
			intervals [3003]:
				xmin = 3338.773
				xmax = 3338.813
				text = "AH1"
			intervals [3004]:
				xmin = 3338.813
				xmax = 3338.853
				text = "T"
			intervals [3005]:
				xmin = 3338.853
				xmax = 3338.923
				text = "S"
			intervals [3006]:
				xmin = 3338.923
				xmax = 3338.963
				text = "Y"
			intervals [3007]:
				xmin = 3338.963
				xmax = 3338.993
				text = "UH1"
			intervals [3008]:
				xmin = 3338.993
				xmax = 3339.053
				text = "R"
			intervals [3009]:
				xmin = 3339.053
				xmax = 3339.143
				text = "F"
			intervals [3010]:
				xmin = 3339.143
				xmax = 3339.203
				text = "EY1"
			intervals [3011]:
				xmin = 3339.203
				xmax = 3339.283
				text = "V"
			intervals [3012]:
				xmin = 3339.283
				xmax = 3339.323
				text = "R"
			intervals [3013]:
				xmin = 3339.323
				xmax = 3339.353
				text = "AH0"
			intervals [3014]:
				xmin = 3339.353
				xmax = 3339.423
				text = "T"
			intervals [3015]:
				xmin = 3339.423
				xmax = 3339.493
				text = "B"
			intervals [3016]:
				xmin = 3339.493
				xmax = 3339.603
				text = "UH1"
			intervals [3017]:
				xmin = 3339.603
				xmax = 3339.853
				text = "K"
			intervals [3018]:
				xmin = 3339.853
				xmax = 3339.933
				text = "ER0"
			intervals [3019]:
				xmin = 3339.933
				xmax = 3340.023
				text = "M"
			intervals [3020]:
				xmin = 3340.023
				xmax = 3340.123
				text = "UW1"
			intervals [3021]:
				xmin = 3340.123
				xmax = 3340.223
				text = "V"
			intervals [3022]:
				xmin = 3340.223
				xmax = 3340.303
				text = "IY0"
			intervals [3023]:
				xmin = 3340.303
				xmax = 3340.9034
				text = ""
			intervals [3024]:
				xmin = 3340.9034
				xmax = 3340.9734
				text = "AH0"
			intervals [3025]:
				xmin = 3340.9734
				xmax = 3341.0934
				text = "N"
			intervals [3026]:
				xmin = 3341.0934
				xmax = 3341.1734
				text = "W"
			intervals [3027]:
				xmin = 3341.1734
				xmax = 3341.4034
				text = "AY1"
			intervals [3028]:
				xmin = 3341.4034
				xmax = 3464.5251
				text = ""
			intervals [3029]:
				xmin = 3464.5251
				xmax = 3464.5551
				text = "D"
			intervals [3030]:
				xmin = 3464.5551
				xmax = 3464.6651
				text = "UW1"
			intervals [3031]:
				xmin = 3464.6651
				xmax = 3464.7051
				text = "Y"
			intervals [3032]:
				xmin = 3464.7051
				xmax = 3464.7351
				text = "UW1"
			intervals [3033]:
				xmin = 3464.7351
				xmax = 3464.8051
				text = "F"
			intervals [3034]:
				xmin = 3464.8051
				xmax = 3464.8751
				text = "IY1"
			intervals [3035]:
				xmin = 3464.8751
				xmax = 3464.9251
				text = "L"
			intervals [3036]:
				xmin = 3464.9251
				xmax = 3464.9751
				text = "L"
			intervals [3037]:
				xmin = 3464.9751
				xmax = 3465.0151
				text = "AY1"
			intervals [3038]:
				xmin = 3465.0151
				xmax = 3465.0951
				text = "K"
			intervals [3039]:
				xmin = 3465.0951
				xmax = 3465.1351
				text = "Y"
			intervals [3040]:
				xmin = 3465.1351
				xmax = 3465.2051
				text = "UW1"
			intervals [3041]:
				xmin = 3465.2051
				xmax = 3465.2951
				text = "HH"
			intervals [3042]:
				xmin = 3465.2951
				xmax = 3465.3451
				text = "AE1"
			intervals [3043]:
				xmin = 3465.3451
				xmax = 3465.4251
				text = "V"
			intervals [3044]:
				xmin = 3465.4251
				xmax = 3465.4751
				text = "DH"
			intervals [3045]:
				xmin = 3465.4751
				xmax = 3465.5051
				text = "AE1"
			intervals [3046]:
				xmin = 3465.5051
				xmax = 3465.6051
				text = "T"
			intervals [3047]:
				xmin = 3465.6051
				xmax = 3465.6951
				text = "S"
			intervals [3048]:
				xmin = 3465.6951
				xmax = 3465.8051
				text = "EY1"
			intervals [3049]:
				xmin = 3465.8051
				xmax = 3465.8651
				text = "M"
			intervals [3050]:
				xmin = 3465.8651
				xmax = 3465.9251
				text = "D"
			intervals [3051]:
				xmin = 3465.9251
				xmax = 3465.9751
				text = "R"
			intervals [3052]:
				xmin = 3465.9751
				xmax = 3466.2151
				text = "AY1"
			intervals [3053]:
				xmin = 3466.2151
				xmax = 3466.2651
				text = "V"
			intervals [3054]:
				xmin = 3466.2651
				xmax = 3488.1818
				text = ""
			intervals [3055]:
				xmin = 3488.1818
				xmax = 3488.3018
				text = "S"
			intervals [3056]:
				xmin = 3488.3018
				xmax = 3488.5118
				text = "OW1"
			intervals [3057]:
				xmin = 3488.5118
				xmax = 3488.5718
				text = "sp"
			intervals [3058]:
				xmin = 3488.5718
				xmax = 3488.8315
				text = ""
			intervals [3059]:
				xmin = 3488.8315
				xmax = 3488.9415
				text = "IH1"
			intervals [3060]:
				xmin = 3488.9415
				xmax = 3489.0515
				text = "F"
			intervals [3061]:
				xmin = 3489.0515
				xmax = 3489.1015
				text = "Y"
			intervals [3062]:
				xmin = 3489.1015
				xmax = 3489.1715
				text = "UW1"
			intervals [3063]:
				xmin = 3489.1715
				xmax = 3489.2115
				text = "K"
			intervals [3064]:
				xmin = 3489.2115
				xmax = 3489.2715
				text = "UH1"
			intervals [3065]:
				xmin = 3489.2715
				xmax = 3489.3215
				text = "D"
			intervals [3066]:
				xmin = 3489.3215
				xmax = 3489.3815
				text = "L"
			intervals [3067]:
				xmin = 3489.3815
				xmax = 3489.5215
				text = "IY1"
			intervals [3068]:
				xmin = 3489.5215
				xmax = 3489.6415
				text = "V"
			intervals [3069]:
				xmin = 3489.6415
				xmax = 3489.7015
				text = "AH0"
			intervals [3070]:
				xmin = 3489.7015
				xmax = 3489.8815
				text = "P"
			intervals [3071]:
				xmin = 3489.8815
				xmax = 3489.9615
				text = "IY1"
			intervals [3072]:
				xmin = 3489.9615
				xmax = 3490.0515
				text = "S"
			intervals [3073]:
				xmin = 3490.0515
				xmax = 3490.0915
				text = "AH0"
			intervals [3074]:
				xmin = 3490.0915
				xmax = 3490.1315
				text = "V"
			intervals [3075]:
				xmin = 3490.1315
				xmax = 3490.2215
				text = "AE0"
			intervals [3076]:
				xmin = 3490.2215
				xmax = 3490.2615
				text = "D"
			intervals [3077]:
				xmin = 3490.2615
				xmax = 3490.3815
				text = "V"
			intervals [3078]:
				xmin = 3490.3815
				xmax = 3490.6315
				text = "AY1"
			intervals [3079]:
				xmin = 3490.6315
				xmax = 3490.9615
				text = "S"
			intervals [3080]:
				xmin = 3490.9615
				xmax = 3491.0315
				text = "sp"
			intervals [3081]:
				xmin = 3491.0315
				xmax = 3492.9796
				text = ""
			intervals [3082]:
				xmin = 3492.9796
				xmax = 3493.0596
				text = "T"
			intervals [3083]:
				xmin = 3493.0596
				xmax = 3493.0896
				text = "UW1"
			intervals [3084]:
				xmin = 3493.0896
				xmax = 3493.1896
				text = "Y"
			intervals [3085]:
				xmin = 3493.1896
				xmax = 3493.2396
				text = "UH1"
			intervals [3086]:
				xmin = 3493.2396
				xmax = 3493.2896
				text = "R"
			intervals [3087]:
				xmin = 3493.2896
				xmax = 3493.3796
				text = "JH"
			intervals [3088]:
				xmin = 3493.3796
				xmax = 3493.4096
				text = "EH2"
			intervals [3089]:
				xmin = 3493.4096
				xmax = 3493.4896
				text = "N"
			intervals [3090]:
				xmin = 3493.4896
				xmax = 3493.6296
				text = "ER0"
			intervals [3091]:
				xmin = 3493.6296
				xmax = 3493.7296
				text = "EY1"
			intervals [3092]:
				xmin = 3493.7296
				xmax = 3493.8696
				text = "SH"
			intervals [3093]:
				xmin = 3493.8696
				xmax = 3493.9096
				text = "AH0"
			intervals [3094]:
				xmin = 3493.9096
				xmax = 3494.1396
				text = "N"
			intervals [3095]:
				xmin = 3494.1396
				xmax = 3494.8117
				text = ""
			intervals [3096]:
				xmin = 3494.8117
				xmax = 3494.9317
				text = "AO1"
			intervals [3097]:
				xmin = 3494.9317
				xmax = 3495.1217
				text = "R"
			intervals [3098]:
				xmin = 3495.1217
				xmax = 3495.2317
				text = "sp"
			intervals [3099]:
				xmin = 3495.2317
				xmax = 3495.5296
				text = ""
			intervals [3100]:
				xmin = 3495.5296
				xmax = 3495.5896
				text = "Y"
			intervals [3101]:
				xmin = 3495.5896
				xmax = 3495.6296
				text = "UW1"
			intervals [3102]:
				xmin = 3495.6296
				xmax = 3495.7096
				text = "N"
			intervals [3103]:
				xmin = 3495.7096
				xmax = 3495.7896
				text = "OW1"
			intervals [3104]:
				xmin = 3495.7896
				xmax = 3495.8396
				text = "sp"
			intervals [3105]:
				xmin = 3495.8396
				xmax = 3495.9296
				text = "T"
			intervals [3106]:
				xmin = 3495.9296
				xmax = 3495.9796
				text = "UW1"
			intervals [3107]:
				xmin = 3495.9796
				xmax = 3496.0296
				text = "DH"
			intervals [3108]:
				xmin = 3496.0296
				xmax = 3496.0796
				text = "AH1"
			intervals [3109]:
				xmin = 3496.0796
				xmax = 3496.1596
				text = "AH1"
			intervals [3110]:
				xmin = 3496.1596
				xmax = 3496.2096
				text = "DH"
			intervals [3111]:
				xmin = 3496.2096
				xmax = 3496.2696
				text = "ER0"
			intervals [3112]:
				xmin = 3496.2696
				xmax = 3496.3896
				text = "K"
			intervals [3113]:
				xmin = 3496.3896
				xmax = 3496.4596
				text = "IH1"
			intervals [3114]:
				xmin = 3496.4596
				xmax = 3496.5096
				text = "D"
			intervals [3115]:
				xmin = 3496.5096
				xmax = 3496.5696
				text = "Z"
			intervals [3116]:
				xmin = 3496.5696
				xmax = 3496.6096
				text = "AE1"
			intervals [3117]:
				xmin = 3496.6096
				xmax = 3496.6796
				text = "T"
			intervals [3118]:
				xmin = 3496.6796
				xmax = 3496.7196
				text = "DH"
			intervals [3119]:
				xmin = 3496.7196
				xmax = 3496.7496
				text = "AH0"
			intervals [3120]:
				xmin = 3496.7496
				xmax = 3496.7996
				text = "sp"
			intervals [3121]:
				xmin = 3496.7996
				xmax = 3496.8796
				text = "B"
			intervals [3122]:
				xmin = 3496.8796
				xmax = 3496.9796
				text = "OY1"
			intervals [3123]:
				xmin = 3496.9796
				xmax = 3497.0496
				text = "Z"
			intervals [3124]:
				xmin = 3497.0496
				xmax = 3497.0796
				text = "AH0"
			intervals [3125]:
				xmin = 3497.0796
				xmax = 3497.1296
				text = "N"
			intervals [3126]:
				xmin = 3497.1296
				xmax = 3497.2096
				text = "G"
			intervals [3127]:
				xmin = 3497.2096
				xmax = 3497.3096
				text = "ER1"
			intervals [3128]:
				xmin = 3497.3096
				xmax = 3497.4296
				text = "L"
			intervals [3129]:
				xmin = 3497.4296
				xmax = 3497.5196
				text = "Z"
			intervals [3130]:
				xmin = 3497.5196
				xmax = 3497.5896
				text = "K"
			intervals [3131]:
				xmin = 3497.5896
				xmax = 3497.6796
				text = "L"
			intervals [3132]:
				xmin = 3497.6796
				xmax = 3497.9196
				text = "AH1"
			intervals [3133]:
				xmin = 3497.9196
				xmax = 3498.1096
				text = "B"
			intervals [3134]:
				xmin = 3498.1096
				xmax = 3498.2096
				text = "ER0"
			intervals [3135]:
				xmin = 3498.2096
				xmax = 3498.9825
				text = "sp"
			intervals [3136]:
				xmin = 3498.9825
				xmax = 3499.0825
				text = "ER0"
			intervals [3137]:
				xmin = 3499.0825
				xmax = 3499.1225
				text = "DH"
			intervals [3138]:
				xmin = 3499.1225
				xmax = 3499.1625
				text = "IY0"
			intervals [3139]:
				xmin = 3499.1625
				xmax = 3499.2625
				text = "P"
			intervals [3140]:
				xmin = 3499.2625
				xmax = 3499.3225
				text = "IY1"
			intervals [3141]:
				xmin = 3499.3225
				xmax = 3499.4325
				text = "P"
			intervals [3142]:
				xmin = 3499.4325
				xmax = 3499.4625
				text = "AH0"
			intervals [3143]:
				xmin = 3499.4625
				xmax = 3499.5125
				text = "L"
			intervals [3144]:
				xmin = 3499.5125
				xmax = 3499.5725
				text = "IH0"
			intervals [3145]:
				xmin = 3499.5725
				xmax = 3499.6125
				text = "N"
			intervals [3146]:
				xmin = 3499.6125
				xmax = 3499.7025
				text = "D"
			intervals [3147]:
				xmin = 3499.7025
				xmax = 3499.8525
				text = "IY1"
			intervals [3148]:
				xmin = 3499.8525
				xmax = 3499.9925
				text = "S"
			intervals [3149]:
				xmin = 3499.9925
				xmax = 3500.2125
				text = "IY1"
			intervals [3150]:
				xmin = 3500.2125
				xmax = 3500.3225
				text = "sp"
			intervals [3151]:
				xmin = 3500.3225
				xmax = 3501.042
				text = ""
			intervals [3152]:
				xmin = 3501.042
				xmax = 3501.092
				text = "W"
			intervals [3153]:
				xmin = 3501.092
				xmax = 3501.122
				text = "AH1"
			intervals [3154]:
				xmin = 3501.122
				xmax = 3501.152
				text = "T"
			intervals [3155]:
				xmin = 3501.152
				xmax = 3501.182
				text = "W"
			intervals [3156]:
				xmin = 3501.182
				xmax = 3501.212
				text = "UH1"
			intervals [3157]:
				xmin = 3501.212
				xmax = 3501.262
				text = "D"
			intervals [3158]:
				xmin = 3501.262
				xmax = 3501.312
				text = "DH"
			intervals [3159]:
				xmin = 3501.312
				xmax = 3501.352
				text = "AE1"
			intervals [3160]:
				xmin = 3501.352
				xmax = 3501.442
				text = "T"
			intervals [3161]:
				xmin = 3501.442
				xmax = 3501.512
				text = "P"
			intervals [3162]:
				xmin = 3501.512
				xmax = 3501.582
				text = "IY1"
			intervals [3163]:
				xmin = 3501.582
				xmax = 3501.652
				text = "S"
			intervals [3164]:
				xmin = 3501.652
				xmax = 3501.702
				text = "AH0"
			intervals [3165]:
				xmin = 3501.702
				xmax = 3501.762
				text = "V"
			intervals [3166]:
				xmin = 3501.762
				xmax = 3501.802
				text = "AE0"
			intervals [3167]:
				xmin = 3501.802
				xmax = 3501.842
				text = "D"
			intervals [3168]:
				xmin = 3501.842
				xmax = 3501.922
				text = "V"
			intervals [3169]:
				xmin = 3501.922
				xmax = 3502.072
				text = "AY1"
			intervals [3170]:
				xmin = 3502.072
				xmax = 3502.202
				text = "S"
			intervals [3171]:
				xmin = 3502.202
				xmax = 3502.232
				text = "sp"
			intervals [3172]:
				xmin = 3502.232
				xmax = 3502.302
				text = "B"
			intervals [3173]:
				xmin = 3502.302
				xmax = 3502.552
				text = "IY0"
			intervals [3174]:
				xmin = 3502.552
				xmax = 3537.7693
				text = ""
			intervals [3175]:
				xmin = 3537.7693
				xmax = 3537.8593
				text = "M"
			intervals [3176]:
				xmin = 3537.8593
				xmax = 3537.9193
				text = "HH"
			intervals [3177]:
				xmin = 3537.9193
				xmax = 3538.0893
				text = "M"
			intervals [3178]:
				xmin = 3538.0893
				xmax = 3565.0178
				text = "sp"
			intervals [3179]:
				xmin = 3565.0178
				xmax = 3565.1878
				text = "M"
			intervals [3180]:
				xmin = 3565.1878
				xmax = 3565.2778
				text = "HH"
			intervals [3181]:
				xmin = 3565.2778
				xmax = 3565.4078
				text = "M"
			intervals [3182]:
				xmin = 3565.4078
				xmax = 3592.2539
				text = "sp"
			intervals [3183]:
				xmin = 3592.2539
				xmax = 3592.3539
				text = "M"
			intervals [3184]:
				xmin = 3592.3539
				xmax = 3592.3839
				text = "HH"
			intervals [3185]:
				xmin = 3592.3839
				xmax = 3592.6339
				text = "M"
			intervals [3186]:
				xmin = 3592.6339
				xmax = 3592.6639
				text = "sp"
			intervals [3187]:
				xmin = 3592.6639
				xmax = 3595.1448
				text = ""
			intervals [3188]:
				xmin = 3595.1448
				xmax = 3595.2148
				text = "HH"
			intervals [3189]:
				xmin = 3595.2148
				xmax = 3595.2548
				text = "AE1"
			intervals [3190]:
				xmin = 3595.2548
				xmax = 3595.3048
				text = "V"
			intervals [3191]:
				xmin = 3595.3048
				xmax = 3595.4648
				text = "Y"
			intervals [3192]:
				xmin = 3595.4648
				xmax = 3595.8548
				text = "UW1"
			intervals [3193]:
				xmin = 3595.8548
				xmax = 3596.6649
				text = "sp"
			intervals [3194]:
				xmin = 3596.6649
				xmax = 3596.8349
				text = "AH1"
			intervals [3195]:
				xmin = 3596.8349
				xmax = 3597.3049
				text = "M"
			intervals [3196]:
				xmin = 3597.3049
				xmax = 3598.1278
				text = ""
			intervals [3197]:
				xmin = 3598.1278
				xmax = 3598.1878
				text = "sil"
			intervals [3198]:
				xmin = 3598.1878
				xmax = 3598.2578
				text = "HH"
			intervals [3199]:
				xmin = 3598.2578
				xmax = 3598.3078
				text = "W"
			intervals [3200]:
				xmin = 3598.3078
				xmax = 3598.3578
				text = "AH1"
			intervals [3201]:
				xmin = 3598.3578
				xmax = 3598.4878
				text = "N"
			intervals [3202]:
				xmin = 3598.4878
				xmax = 3598.5378
				text = "TH"
			intervals [3203]:
				xmin = 3598.5378
				xmax = 3598.5678
				text = "IH1"
			intervals [3204]:
				xmin = 3598.5678
				xmax = 3598.7178
				text = "NG"
			intervals [3205]:
				xmin = 3598.7178
				xmax = 3598.7778
				text = "AY1"
			intervals [3206]:
				xmin = 3598.7778
				xmax = 3598.8478
				text = "TH"
			intervals [3207]:
				xmin = 3598.8478
				xmax = 3598.8778
				text = "IH1"
			intervals [3208]:
				xmin = 3598.8778
				xmax = 3598.9278
				text = "NG"
			intervals [3209]:
				xmin = 3598.9278
				xmax = 3598.9878
				text = "K"
			intervals [3210]:
				xmin = 3598.9878
				xmax = 3599.0478
				text = "EH1"
			intervals [3211]:
				xmin = 3599.0478
				xmax = 3599.1078
				text = "Z"
			intervals [3212]:
				xmin = 3599.1078
				xmax = 3599.1778
				text = "AH0"
			intervals [3213]:
				xmin = 3599.1778
				xmax = 3599.2378
				text = "F"
			intervals [3214]:
				xmin = 3599.2378
				xmax = 3599.3078
				text = "AH0"
			intervals [3215]:
				xmin = 3599.3078
				xmax = 3599.4278
				text = "T"
			intervals [3216]:
				xmin = 3599.4278
				xmax = 3599.5078
				text = "AA1"
			intervals [3217]:
				xmin = 3599.5078
				xmax = 3599.5578
				text = "G"
			intervals [3218]:
				xmin = 3599.5578
				xmax = 3599.5878
				text = "R"
			intervals [3219]:
				xmin = 3599.5878
				xmax = 3599.6278
				text = "AH0"
			intervals [3220]:
				xmin = 3599.6278
				xmax = 3599.6978
				text = "F"
			intervals [3221]:
				xmin = 3599.6978
				xmax = 3599.7278
				text = "ER0"
			intervals [3222]:
				xmin = 3599.7278
				xmax = 3599.7578
				text = "Y"
			intervals [3223]:
				xmin = 3599.7578
				xmax = 3599.7878
				text = "UW1"
			intervals [3224]:
				xmin = 3599.7878
				xmax = 3600.0878
				text = "M"
			intervals [3225]:
				xmin = 3600.0878
				xmax = 3600.2378
				text = "EY1"
			intervals [3226]:
				xmin = 3600.2378
				xmax = 3600.4278
				text = "HH"
			intervals [3227]:
				xmin = 3600.4278
				xmax = 3600.5378
				text = "AE1"
			intervals [3228]:
				xmin = 3600.5378
				xmax = 3600.5778
				text = "V"
			intervals [3229]:
				xmin = 3600.5778
				xmax = 3600.6578
				text = "sp"
			intervals [3230]:
				xmin = 3600.6578
				xmax = 3600.7178
				text = "B"
			intervals [3231]:
				xmin = 3600.7178
				xmax = 3600.7478
				text = "AH1"
			intervals [3232]:
				xmin = 3600.7478
				xmax = 3600.7878
				text = "T"
			intervals [3233]:
				xmin = 3600.7878
				xmax = 3600.8878
				text = "AH0"
			intervals [3234]:
				xmin = 3600.8878
				xmax = 3600.9478
				text = "L"
			intervals [3235]:
				xmin = 3600.9478
				xmax = 3601.0278
				text = "AA1"
			intervals [3236]:
				xmin = 3601.0278
				xmax = 3601.0578
				text = "T"
			intervals [3237]:
				xmin = 3601.0578
				xmax = 3601.0978
				text = "AH1"
			intervals [3238]:
				xmin = 3601.0978
				xmax = 3601.1678
				text = "V"
			intervals [3239]:
				xmin = 3601.1678
				xmax = 3601.2578
				text = "P"
			intervals [3240]:
				xmin = 3601.2578
				xmax = 3601.3178
				text = "IY1"
			intervals [3241]:
				xmin = 3601.3178
				xmax = 3601.4178
				text = "P"
			intervals [3242]:
				xmin = 3601.4178
				xmax = 3601.4578
				text = "AH0"
			intervals [3243]:
				xmin = 3601.4578
				xmax = 3601.6678
				text = "L"
			intervals [3244]:
				xmin = 3601.6678
				xmax = 3601.8378
				text = "sp"
			intervals [3245]:
				xmin = 3601.8378
				xmax = 3601.9122
				text = ""
			intervals [3246]:
				xmin = 3601.9122
				xmax = 3602.0222
				text = "K"
			intervals [3247]:
				xmin = 3602.0222
				xmax = 3602.0822
				text = "AH1"
			intervals [3248]:
				xmin = 3602.0822
				xmax = 3602.1722
				text = "M"
			intervals [3249]:
				xmin = 3602.1722
				xmax = 3602.2122
				text = "T"
			intervals [3250]:
				xmin = 3602.2122
				xmax = 3602.2722
				text = "IH0"
			intervals [3251]:
				xmin = 3602.2722
				xmax = 3602.3222
				text = "D"
			intervals [3252]:
				xmin = 3602.3222
				xmax = 3602.4422
				text = "IY1"
			intervals [3253]:
				xmin = 3602.4422
				xmax = 3602.5822
				text = "S"
			intervals [3254]:
				xmin = 3602.5822
				xmax = 3602.7022
				text = "IY1"
			intervals [3255]:
				xmin = 3602.7022
				xmax = 3602.7522
				text = "B"
			intervals [3256]:
				xmin = 3602.7522
				xmax = 3602.7822
				text = "IH0"
			intervals [3257]:
				xmin = 3602.7822
				xmax = 3602.8722
				text = "K"
			intervals [3258]:
				xmin = 3602.8722
				xmax = 3602.9022
				text = "AA1"
			intervals [3259]:
				xmin = 3602.9022
				xmax = 3603.0022
				text = "Z"
			intervals [3260]:
				xmin = 3603.0022
				xmax = 3603.0322
				text = "AH0"
			intervals [3261]:
				xmin = 3603.0322
				xmax = 3603.0722
				text = "V"
			intervals [3262]:
				xmin = 3603.0722
				xmax = 3603.1122
				text = "DH"
			intervals [3263]:
				xmin = 3603.1122
				xmax = 3603.2122
				text = "AH0"
			intervals [3264]:
				xmin = 3603.2122
				xmax = 3603.2922
				text = "M"
			intervals [3265]:
				xmin = 3603.2922
				xmax = 3603.4322
				text = "AA1"
			intervals [3266]:
				xmin = 3603.4322
				xmax = 3603.5222
				text = "N"
			intervals [3267]:
				xmin = 3603.5222
				xmax = 3603.5622
				text = "Y"
			intervals [3268]:
				xmin = 3603.5622
				xmax = 3603.5922
				text = "UW0"
			intervals [3269]:
				xmin = 3603.5922
				xmax = 3603.6722
				text = "M"
			intervals [3270]:
				xmin = 3603.6722
				xmax = 3603.7222
				text = "AH0"
			intervals [3271]:
				xmin = 3603.7222
				xmax = 3603.8122
				text = "N"
			intervals [3272]:
				xmin = 3603.8122
				xmax = 3603.8422
				text = "T"
			intervals [3273]:
				xmin = 3603.8422
				xmax = 3603.8922
				text = "S"
			intervals [3274]:
				xmin = 3603.8922
				xmax = 3603.9222
				text = "AH0"
			intervals [3275]:
				xmin = 3603.9222
				xmax = 3603.9622
				text = "N"
			intervals [3276]:
				xmin = 3603.9622
				xmax = 3603.9922
				text = "DH"
			intervals [3277]:
				xmin = 3603.9922
				xmax = 3604.0222
				text = "AH0"
			intervals [3278]:
				xmin = 3604.0222
				xmax = 3604.0822
				text = "M"
			intervals [3279]:
				xmin = 3604.0822
				xmax = 3604.1722
				text = "Y"
			intervals [3280]:
				xmin = 3604.1722
				xmax = 3604.2322
				text = "UW1"
			intervals [3281]:
				xmin = 3604.2322
				xmax = 3604.3322
				text = "Z"
			intervals [3282]:
				xmin = 3604.3322
				xmax = 3604.5622
				text = "IY0"
			intervals [3283]:
				xmin = 3604.5622
				xmax = 3604.6722
				text = "AH0"
			intervals [3284]:
				xmin = 3604.6722
				xmax = 3604.7322
				text = "M"
			intervals [3285]:
				xmin = 3604.7322
				xmax = 3604.7922
				text = "Z"
			intervals [3286]:
				xmin = 3604.7922
				xmax = 3605.0663
				text = "sp"
			intervals [3287]:
				xmin = 3605.0663
				xmax = 3605.1063
				text = "AH0"
			intervals [3288]:
				xmin = 3605.1063
				xmax = 3605.1363
				text = "N"
			intervals [3289]:
				xmin = 3605.1363
				xmax = 3605.1863
				text = "P"
			intervals [3290]:
				xmin = 3605.1863
				xmax = 3605.2363
				text = "IY1"
			intervals [3291]:
				xmin = 3605.2363
				xmax = 3605.2863
				text = "P"
			intervals [3292]:
				xmin = 3605.2863
				xmax = 3605.3263
				text = "AH0"
			intervals [3293]:
				xmin = 3605.3263
				xmax = 3605.3563
				text = "L"
			intervals [3294]:
				xmin = 3605.3563
				xmax = 3605.3963
				text = "HH"
			intervals [3295]:
				xmin = 3605.3963
				xmax = 3605.4863
				text = "UW1"
			intervals [3296]:
				xmin = 3605.4863
				xmax = 3605.5863
				text = "L"
			intervals [3297]:
				xmin = 3605.5863
				xmax = 3605.6363
				text = "IH1"
			intervals [3298]:
				xmin = 3605.6363
				xmax = 3605.7263
				text = "V"
			intervals [3299]:
				xmin = 3605.7263
				xmax = 3605.7663
				text = "HH"
			intervals [3300]:
				xmin = 3605.7663
				xmax = 3605.9063
				text = "IY1"
			intervals [3301]:
				xmin = 3605.9063
				xmax = 3605.9663
				text = "R"
			intervals [3302]:
				xmin = 3605.9663
				xmax = 3606.0463
				text = "L"
			intervals [3303]:
				xmin = 3606.0463
				xmax = 3606.1263
				text = "AY1"
			intervals [3304]:
				xmin = 3606.1263
				xmax = 3606.1763
				text = "K"
			intervals [3305]:
				xmin = 3606.1763
				xmax = 3606.2963
				text = "N"
			intervals [3306]:
				xmin = 3606.2963
				xmax = 3606.3563
				text = "EH1"
			intervals [3307]:
				xmin = 3606.3563
				xmax = 3606.4263
				text = "V"
			intervals [3308]:
				xmin = 3606.4263
				xmax = 3606.5163
				text = "ER0"
			intervals [3309]:
				xmin = 3606.5163
				xmax = 3606.5963
				text = "G"
			intervals [3310]:
				xmin = 3606.5963
				xmax = 3606.7863
				text = "OW1"
			intervals [3311]:
				xmin = 3606.7863
				xmax = 3607.5413
				text = "sp"
			intervals [3312]:
				xmin = 3607.5413
				xmax = 3607.6213
				text = "HH"
			intervals [3313]:
				xmin = 3607.6213
				xmax = 3607.6513
				text = "AE1"
			intervals [3314]:
				xmin = 3607.6513
				xmax = 3607.7013
				text = "V"
			intervals [3315]:
				xmin = 3607.7013
				xmax = 3607.7613
				text = "Y"
			intervals [3316]:
				xmin = 3607.7613
				xmax = 3607.8113
				text = "UW1"
			intervals [3317]:
				xmin = 3607.8113
				xmax = 3607.8713
				text = "B"
			intervals [3318]:
				xmin = 3607.8713
				xmax = 3607.9213
				text = "IH1"
			intervals [3319]:
				xmin = 3607.9213
				xmax = 3607.9913
				text = "N"
			intervals [3320]:
				xmin = 3607.9913
				xmax = 3608.0813
				text = "AH0"
			intervals [3321]:
				xmin = 3608.0813
				xmax = 3608.2313
				text = "T"
			intervals [3322]:
				xmin = 3608.2313
				xmax = 3608.3413
				text = "UH1"
			intervals [3323]:
				xmin = 3608.3413
				xmax = 3608.3913
				text = "R"
			intervals [3324]:
				xmin = 3608.3913
				xmax = 3608.4313
				text = "AH0"
			intervals [3325]:
				xmin = 3608.4313
				xmax = 3608.4913
				text = "S"
			intervals [3326]:
				xmin = 3608.4913
				xmax = 3608.5413
				text = "T"
			intervals [3327]:
				xmin = 3608.5413
				xmax = 3608.5713
				text = "IH0"
			intervals [3328]:
				xmin = 3608.5713
				xmax = 3608.6413
				text = "N"
			intervals [3329]:
				xmin = 3608.6413
				xmax = 3608.6813
				text = "Y"
			intervals [3330]:
				xmin = 3608.6813
				xmax = 3608.7413
				text = "UH1"
			intervals [3331]:
				xmin = 3608.7413
				xmax = 3608.7913
				text = "R"
			intervals [3332]:
				xmin = 3608.7913
				xmax = 3608.8213
				text = "sp"
			intervals [3333]:
				xmin = 3608.8213
				xmax = 3609.0213
				text = "OW1"
			intervals [3334]:
				xmin = 3609.0213
				xmax = 3609.0913
				text = "N"
			intervals [3335]:
				xmin = 3609.0913
				xmax = 3609.2013
				text = "T"
			intervals [3336]:
				xmin = 3609.2013
				xmax = 3609.2313
				text = "AW1"
			intervals [3337]:
				xmin = 3609.2313
				xmax = 3609.5413
				text = "N"
			intervals [3338]:
				xmin = 3609.5413
				xmax = 3743.4546
				text = "sp"
			intervals [3339]:
				xmin = 3743.4546
				xmax = 3743.5646
				text = "M"
			intervals [3340]:
				xmin = 3743.5646
				xmax = 3743.5946
				text = "sp"
			intervals [3341]:
				xmin = 3743.5946
				xmax = 3768.3179
				text = ""
			intervals [3342]:
				xmin = 3768.3179
				xmax = 3768.3579
				text = "HH"
			intervals [3343]:
				xmin = 3768.3579
				xmax = 3768.5879
				text = "M"
			intervals [3344]:
				xmin = 3768.5879
				xmax = 3768.6179
				text = "sp"
			intervals [3345]:
				xmin = 3768.6179
				xmax = 3788.6397
				text = ""
			intervals [3346]:
				xmin = 3788.6397
				xmax = 3788.6697
				text = "D"
			intervals [3347]:
				xmin = 3788.6697
				xmax = 3788.7097
				text = "UW1"
			intervals [3348]:
				xmin = 3788.7097
				xmax = 3788.8297
				text = "Y"
			intervals [3349]:
				xmin = 3788.8297
				xmax = 3789.0197
				text = "UW1"
			intervals [3350]:
				xmin = 3789.0197
				xmax = 3789.3097
				text = "AH1"
			intervals [3351]:
				xmin = 3789.3097
				xmax = 3789.4097
				text = "sp"
			intervals [3352]:
				xmin = 3789.4097
				xmax = 3789.5697
				text = "IY1"
			intervals [3353]:
				xmin = 3789.5697
				xmax = 3789.5997
				text = "T"
			intervals [3354]:
				xmin = 3789.5997
				xmax = 3789.6497
				text = "M"
			intervals [3355]:
				xmin = 3789.6497
				xmax = 3789.7197
				text = "AA1"
			intervals [3356]:
				xmin = 3789.7197
				xmax = 3789.8297
				text = "M"
			intervals [3357]:
				xmin = 3789.8297
				xmax = 3789.8597
				text = "B"
			intervals [3358]:
				xmin = 3789.8597
				xmax = 3789.9197
				text = "OW0"
			intervals [3359]:
				xmin = 3789.9197
				xmax = 3790.0297
				text = "S"
			intervals [3360]:
				xmin = 3790.0297
				xmax = 3790.0997
				text = "AO1"
			intervals [3361]:
				xmin = 3790.0997
				xmax = 3790.3597
				text = "S"
			intervals [3362]:
				xmin = 3790.3597
				xmax = 3791.9606
				text = ""
			intervals [3363]:
				xmin = 3791.9606
				xmax = 3792.0406
				text = "HH"
			intervals [3364]:
				xmin = 3792.0406
				xmax = 3792.1006
				text = "AW1"
			intervals [3365]:
				xmin = 3792.1006
				xmax = 3792.1906
				text = "D"
			intervals [3366]:
				xmin = 3792.1906
				xmax = 3792.2206
				text = "UW1"
			intervals [3367]:
				xmin = 3792.2206
				xmax = 3792.2606
				text = "Y"
			intervals [3368]:
				xmin = 3792.2606
				xmax = 3792.3106
				text = "UW1"
			intervals [3369]:
				xmin = 3792.3106
				xmax = 3792.4006
				text = "OW2"
			intervals [3370]:
				xmin = 3792.4006
				xmax = 3792.4806
				text = "K"
			intervals [3371]:
				xmin = 3792.4806
				xmax = 3792.5706
				text = "EY1"
			intervals [3372]:
				xmin = 3792.5706
				xmax = 3792.6806
				text = "S"
			intervals [3373]:
				xmin = 3792.6806
				xmax = 3792.8006
				text = "OW1"
			intervals [3374]:
				xmin = 3792.8006
				xmax = 3792.8906
				text = "HH"
			intervals [3375]:
				xmin = 3792.8906
				xmax = 3792.9606
				text = "AW1"
			intervals [3376]:
				xmin = 3792.9606
				xmax = 3793.0006
				text = "D"
			intervals [3377]:
				xmin = 3793.0006
				xmax = 3793.1506
				text = "UW1"
			intervals [3378]:
				xmin = 3793.1506
				xmax = 3793.2706
				text = "AY1"
			intervals [3379]:
				xmin = 3793.2706
				xmax = 3793.3106
				text = "sp"
			intervals [3380]:
				xmin = 3793.3106
				xmax = 3793.4506
				text = "AO1"
			intervals [3381]:
				xmin = 3793.4506
				xmax = 3793.5206
				text = "R"
			intervals [3382]:
				xmin = 3793.5206
				xmax = 3793.5606
				text = "D"
			intervals [3383]:
				xmin = 3793.5606
				xmax = 3793.8806
				text = "ER0"
			intervals [3384]:
				xmin = 3793.8806
				xmax = 3793.9906
				text = "sp"
			intervals [3385]:
				xmin = 3793.9906
				xmax = 3794.4683
				text = ""
			intervals [3386]:
				xmin = 3794.4683
				xmax = 3794.5083
				text = "D"
			intervals [3387]:
				xmin = 3794.5083
				xmax = 3794.5483
				text = "AH1"
			intervals [3388]:
				xmin = 3794.5483
				xmax = 3794.5783
				text = "B"
			intervals [3389]:
				xmin = 3794.5783
				xmax = 3794.6083
				text = "AH0"
			intervals [3390]:
				xmin = 3794.6083
				xmax = 3794.6383
				text = "L"
			intervals [3391]:
				xmin = 3794.6383
				xmax = 3794.6783
				text = "Y"
			intervals [3392]:
				xmin = 3794.6783
				xmax = 3794.7083
				text = "UW0"
			intervals [3393]:
				xmin = 3794.7083
				xmax = 3794.8711
				text = ""
			intervals [3394]:
				xmin = 3794.8711
				xmax = 3794.9211
				text = "D"
			intervals [3395]:
				xmin = 3794.9211
				xmax = 3794.9711
				text = "UW1"
			intervals [3396]:
				xmin = 3794.9711
				xmax = 3795.0011
				text = "Y"
			intervals [3397]:
				xmin = 3795.0011
				xmax = 3795.0411
				text = "UW1"
			intervals [3398]:
				xmin = 3795.0411
				xmax = 3795.0711
				text = "HH"
			intervals [3399]:
				xmin = 3795.0711
				xmax = 3795.1011
				text = "AE1"
			intervals [3400]:
				xmin = 3795.1011
				xmax = 3795.1611
				text = "V"
			intervals [3401]:
				xmin = 3795.1611
				xmax = 3795.2711
				text = "AH0"
			intervals [3402]:
				xmin = 3795.2711
				xmax = 3795.3311
				text = "F"
			intervals [3403]:
				xmin = 3795.3311
				xmax = 3795.4011
				text = "EY1"
			intervals [3404]:
				xmin = 3795.4011
				xmax = 3795.4611
				text = "V"
			intervals [3405]:
				xmin = 3795.4611
				xmax = 3795.5011
				text = "R"
			intervals [3406]:
				xmin = 3795.5011
				xmax = 3795.5411
				text = "AH0"
			intervals [3407]:
				xmin = 3795.5411
				xmax = 3795.6311
				text = "T"
			intervals [3408]:
				xmin = 3795.6311
				xmax = 3795.7011
				text = "P"
			intervals [3409]:
				xmin = 3795.7011
				xmax = 3795.7411
				text = "L"
			intervals [3410]:
				xmin = 3795.7411
				xmax = 3795.8211
				text = "EY1"
			intervals [3411]:
				xmin = 3795.8211
				xmax = 3795.9111
				text = "S"
			intervals [3412]:
				xmin = 3795.9111
				xmax = 3795.9411
				text = "Y"
			intervals [3413]:
				xmin = 3795.9411
				xmax = 3795.9911
				text = "UW1"
			intervals [3414]:
				xmin = 3795.9911
				xmax = 3796.0511
				text = "G"
			intervals [3415]:
				xmin = 3796.0511
				xmax = 3796.1011
				text = "IH1"
			intervals [3416]:
				xmin = 3796.1011
				xmax = 3796.1311
				text = "T"
			intervals [3417]:
				xmin = 3796.1311
				xmax = 3796.1711
				text = "IH1"
			intervals [3418]:
				xmin = 3796.1711
				xmax = 3796.2211
				text = "T"
			intervals [3419]:
				xmin = 3796.2211
				xmax = 3796.2811
				text = "F"
			intervals [3420]:
				xmin = 3796.2811
				xmax = 3796.3111
				text = "R"
			intervals [3421]:
				xmin = 3796.3111
				xmax = 3796.3711
				text = "AH1"
			intervals [3422]:
				xmin = 3796.3711
				xmax = 3796.4411
				text = "M"
			intervals [3423]:
				xmin = 3796.4411
				xmax = 3796.4811
				text = "sp"
			intervals [3424]:
				xmin = 3796.4811
				xmax = 3806.3077
				text = ""
			intervals [3425]:
				xmin = 3806.3077
				xmax = 3806.4277
				text = "M"
			intervals [3426]:
				xmin = 3806.4277
				xmax = 3806.4977
				text = "HH"
			intervals [3427]:
				xmin = 3806.4977
				xmax = 3806.6877
				text = "M"
			intervals [3428]:
				xmin = 3806.6877
				xmax = 3806.7177
				text = "sp"
			intervals [3429]:
				xmin = 3806.7177
				xmax = 3830.1883
				text = ""
			intervals [3430]:
				xmin = 3830.1883
				xmax = 3830.2583
				text = "S"
			intervals [3431]:
				xmin = 3830.2583
				xmax = 3830.3083
				text = "OW1"
			intervals [3432]:
				xmin = 3830.3083
				xmax = 3830.3883
				text = "W"
			intervals [3433]:
				xmin = 3830.3883
				xmax = 3830.4283
				text = "AH1"
			intervals [3434]:
				xmin = 3830.4283
				xmax = 3830.4783
				text = "T"
			intervals [3435]:
				xmin = 3830.4783
				xmax = 3830.5383
				text = "IH0"
			intervals [3436]:
				xmin = 3830.5383
				xmax = 3830.5983
				text = "Z"
			intervals [3437]:
				xmin = 3830.5983
				xmax = 3830.6583
				text = "M"
			intervals [3438]:
				xmin = 3830.6583
				xmax = 3830.7083
				text = "AH1"
			intervals [3439]:
				xmin = 3830.7083
				xmax = 3830.7583
				text = "M"
			intervals [3440]:
				xmin = 3830.7583
				xmax = 3830.8083
				text = "B"
			intervals [3441]:
				xmin = 3830.8083
				xmax = 3830.8583
				text = "OW0"
			intervals [3442]:
				xmin = 3830.8583
				xmax = 3830.9583
				text = "S"
			intervals [3443]:
				xmin = 3830.9583
				xmax = 3831.0583
				text = "AO1"
			intervals [3444]:
				xmin = 3831.0583
				xmax = 3831.3683
				text = "S"
			intervals [3445]:
				xmin = 3831.3683
				xmax = 3867.8888
				text = ""
			intervals [3446]:
				xmin = 3867.8888
				xmax = 3867.9388
				text = "sil"
			intervals [3447]:
				xmin = 3867.9388
				xmax = 3869.3188
				text = "spn"
			intervals [3448]:
				xmin = 3869.3188
				xmax = 3869.3588
				text = "W"
			intervals [3449]:
				xmin = 3869.3588
				xmax = 3869.4088
				text = "AH1"
			intervals [3450]:
				xmin = 3869.4088
				xmax = 3869.4488
				text = "T"
			intervals [3451]:
				xmin = 3869.4488
				xmax = 3869.4988
				text = "Z"
			intervals [3452]:
				xmin = 3869.4988
				xmax = 3869.5388
				text = "Y"
			intervals [3453]:
				xmin = 3869.5388
				xmax = 3869.5788
				text = "UH1"
			intervals [3454]:
				xmin = 3869.5788
				xmax = 3869.6488
				text = "R"
			intervals [3455]:
				xmin = 3869.6488
				xmax = 3869.7188
				text = "F"
			intervals [3456]:
				xmin = 3869.7188
				xmax = 3869.7888
				text = "EY1"
			intervals [3457]:
				xmin = 3869.7888
				xmax = 3869.8288
				text = "V"
			intervals [3458]:
				xmin = 3869.8288
				xmax = 3869.8788
				text = "R"
			intervals [3459]:
				xmin = 3869.8788
				xmax = 3869.9088
				text = "AH0"
			intervals [3460]:
				xmin = 3869.9088
				xmax = 3869.9788
				text = "T"
			intervals [3461]:
				xmin = 3869.9788
				xmax = 3870.0488
				text = "P"
			intervals [3462]:
				xmin = 3870.0488
				xmax = 3870.0988
				text = "L"
			intervals [3463]:
				xmin = 3870.0988
				xmax = 3870.1888
				text = "EY1"
			intervals [3464]:
				xmin = 3870.1888
				xmax = 3870.3088
				text = "S"
			intervals [3465]:
				xmin = 3870.3088
				xmax = 3870.3688
				text = "T"
			intervals [3466]:
				xmin = 3870.3688
				xmax = 3870.4088
				text = "IH0"
			intervals [3467]:
				xmin = 3870.4088
				xmax = 3870.4688
				text = "HH"
			intervals [3468]:
				xmin = 3870.4688
				xmax = 3870.5388
				text = "AE1"
			intervals [3469]:
				xmin = 3870.5388
				xmax = 3870.6488
				text = "NG"
			intervals [3470]:
				xmin = 3870.6488
				xmax = 3870.7488
				text = "AW1"
			intervals [3471]:
				xmin = 3870.7488
				xmax = 3870.8088
				text = "T"
			intervals [3472]:
				xmin = 3870.8088
				xmax = 3870.8688
				text = "IH1"
			intervals [3473]:
				xmin = 3870.8688
				xmax = 3870.9088
				text = "N"
			intervals [3474]:
				xmin = 3870.9088
				xmax = 3870.9988
				text = "D"
			intervals [3475]:
				xmin = 3870.9988
				xmax = 3871.1088
				text = "IY1"
			intervals [3476]:
				xmin = 3871.1088
				xmax = 3871.2388
				text = "S"
			intervals [3477]:
				xmin = 3871.2388
				xmax = 3871.3288
				text = "IY1"
			intervals [3478]:
				xmin = 3871.3288
				xmax = 3882.4945
				text = ""
			intervals [3479]:
				xmin = 3882.4945
				xmax = 3882.8145
				text = "M"
			intervals [3480]:
				xmin = 3882.8145
				xmax = 3916.063
				text = ""
			intervals [3481]:
				xmin = 3916.063
				xmax = 3916.123
				text = "HH"
			intervals [3482]:
				xmin = 3916.123
				xmax = 3916.263
				text = "M"
			intervals [3483]:
				xmin = 3916.263
				xmax = 3947.5652
				text = "sp"
			intervals [3484]:
				xmin = 3947.5652
				xmax = 3949.1352
				text = "spn"
			intervals [3485]:
				xmin = 3949.1352
				xmax = 3949.3452
				text = "sp"
			intervals [3486]:
				xmin = 3949.3452
				xmax = 3951.5242
				text = ""
			intervals [3487]:
				xmin = 3951.5242
				xmax = 3951.6242
				text = "Y"
			intervals [3488]:
				xmin = 3951.6242
				xmax = 3951.6542
				text = "UW1"
			intervals [3489]:
				xmin = 3951.6542
				xmax = 3951.6942
				text = "G"
			intervals [3490]:
				xmin = 3951.6942
				xmax = 3951.7342
				text = "AH1"
			intervals [3491]:
				xmin = 3951.7342
				xmax = 3951.7642
				text = "N"
			intervals [3492]:
				xmin = 3951.7642
				xmax = 3951.7942
				text = "AH0"
			intervals [3493]:
				xmin = 3951.7942
				xmax = 3951.8342
				text = "B"
			intervals [3494]:
				xmin = 3951.8342
				xmax = 3951.9142
				text = "IY1"
			intervals [3495]:
				xmin = 3951.9142
				xmax = 3951.9642
				text = "HH"
			intervals [3496]:
				xmin = 3951.9642
				xmax = 3952.0142
				text = "AA1"
			intervals [3497]:
				xmin = 3952.0142
				xmax = 3952.0642
				text = "T"
			intervals [3498]:
				xmin = 3952.0642
				xmax = 3952.0942
				text = "sp"
			intervals [3499]:
				xmin = 3952.0942
				xmax = 3952.1442
				text = "Y"
			intervals [3500]:
				xmin = 3952.1442
				xmax = 3952.2042
				text = "UW1"
			intervals [3501]:
				xmin = 3952.2042
				xmax = 3952.2542
				text = "G"
			intervals [3502]:
				xmin = 3952.2542
				xmax = 3952.3042
				text = "AH1"
			intervals [3503]:
				xmin = 3952.3042
				xmax = 3952.3342
				text = "N"
			intervals [3504]:
				xmin = 3952.3342
				xmax = 3952.3642
				text = "AH0"
			intervals [3505]:
				xmin = 3952.3642
				xmax = 3952.4542
				text = "B"
			intervals [3506]:
				xmin = 3952.4542
				xmax = 3952.5442
				text = "ER1"
			intervals [3507]:
				xmin = 3952.5442
				xmax = 3952.6042
				text = "N"
			intervals [3508]:
				xmin = 3952.6042
				xmax = 3952.7342
				text = "AH1"
			intervals [3509]:
				xmin = 3952.7342
				xmax = 3952.8142
				text = "P"
			intervals [3510]:
				xmin = 3952.8142
				xmax = 3952.999931972789
				text = ""
	item [3]:
		class = "IntervalTier"
		name = "DCB_se1_ag1_m_02 - words"
		xmin = 0.0
		xmax = 3952.999931972789
		intervals: size = 12571
			intervals [1]:
				xmin = 0.0
				xmax = 1.6429
				text = ""
			intervals [2]:
				xmin = 1.6429
				xmax = 2.1829
				text = "here"
			intervals [3]:
				xmin = 2.1829
				xmax = 2.2429
				text = ""
			intervals [4]:
				xmin = 2.2429
				xmax = 2.6829
				text = "um"
			intervals [5]:
				xmin = 2.6829
				xmax = 2.7929
				text = ""
			intervals [6]:
				xmin = 2.7929
				xmax = 3.3829
				text = "southeast"
			intervals [7]:
				xmin = 3.3829
				xmax = 3.7629
				text = "washington"
			intervals [8]:
				xmin = 3.7629
				xmax = 3.7929
				text = ""
			intervals [9]:
				xmin = 3.7929
				xmax = 4.1429
				text = "dc"
			intervals [10]:
				xmin = 4.1429
				xmax = 9.1331
				text = ""
			intervals [11]:
				xmin = 9.1331
				xmax = 9.4731
				text = "uh"
			intervals [12]:
				xmin = 9.4731
				xmax = 9.5631
				text = "i"
			intervals [13]:
				xmin = 9.5631
				xmax = 9.8531
				text = "was"
			intervals [14]:
				xmin = 9.8531
				xmax = 10.5731
				text = "actually"
			intervals [15]:
				xmin = 10.5731
				xmax = 10.7391
				text = ""
			intervals [16]:
				xmin = 10.7391
				xmax = 10.9891
				text = "born"
			intervals [17]:
				xmin = 10.9891
				xmax = 11.0791
				text = "and"
			intervals [18]:
				xmin = 11.0791
				xmax = 11.6691
				text = "raised"
			intervals [19]:
				xmin = 11.6691
				xmax = 11.8791
				text = "in"
			intervals [20]:
				xmin = 11.8791
				xmax = 12.4013
				text = ""
			intervals [21]:
				xmin = 12.4013
				xmax = 12.5613
				text = "a"
			intervals [22]:
				xmin = 12.5613
				xmax = 13.0813
				text = "street"
			intervals [23]:
				xmin = 13.0813
				xmax = 13.4132
				text = ""
			intervals [24]:
				xmin = 13.4132
				xmax = 13.6432
				text = "off"
			intervals [25]:
				xmin = 13.6432
				xmax = 13.7032
				text = "of"
			intervals [26]:
				xmin = 13.7032
				xmax = 14.3632
				text = "alabama"
			intervals [27]:
				xmin = 14.3632
				xmax = 14.7132
				text = "avenue"
			intervals [28]:
				xmin = 14.7132
				xmax = 23.9504
				text = ""
			intervals [29]:
				xmin = 23.9504
				xmax = 24.4704
				text = "um"
			intervals [30]:
				xmin = 24.4704
				xmax = 25.3845
				text = ""
			intervals [31]:
				xmin = 25.3845
				xmax = 25.6445
				text = "yeah"
			intervals [32]:
				xmin = 25.6445
				xmax = 25.9645
				text = "maybe"
			intervals [33]:
				xmin = 25.9645
				xmax = 26.1945
				text = "like"
			intervals [34]:
				xmin = 26.1945
				xmax = 26.2945
				text = ""
			intervals [35]:
				xmin = 26.2945
				xmax = 26.5545
				text = "eight"
			intervals [36]:
				xmin = 26.5545
				xmax = 27.1945
				text = "blocks"
			intervals [37]:
				xmin = 27.1945
				xmax = 27.2983
				text = ""
			intervals [38]:
				xmin = 27.2983
				xmax = 27.7383
				text = "down"
			intervals [39]:
				xmin = 27.7383
				xmax = 28.1264
				text = ""
			intervals [40]:
				xmin = 28.1264
				xmax = 28.5364
				text = "um"
			intervals [41]:
				xmin = 28.5364
				xmax = 29.0609
				text = ""
			intervals [42]:
				xmin = 29.0609
				xmax = 29.2709
				text = "in"
			intervals [43]:
				xmin = 29.2709
				xmax = 29.3109
				text = ""
			intervals [44]:
				xmin = 29.3109
				xmax = 29.6209
				text = "park"
			intervals [45]:
				xmin = 29.6209
				xmax = 29.8509
				text = "lane"
			intervals [46]:
				xmin = 29.8509
				xmax = 35.1669
				text = ""
			intervals [47]:
				xmin = 35.1669
				xmax = 35.6069
				text = "yes"
			intervals [48]:
				xmin = 35.6069
				xmax = 35.7869
				text = ""
			intervals [49]:
				xmin = 35.7869
				xmax = 36.1469
				text = "always"
			intervals [50]:
				xmin = 36.1469
				xmax = 36.2369
				text = "on"
			intervals [51]:
				xmin = 36.2369
				xmax = 36.3969
				text = "this"
			intervals [52]:
				xmin = 36.3969
				xmax = 36.8869
				text = "side"
			intervals [53]:
				xmin = 36.8869
				xmax = 41.969
				text = ""
			intervals [54]:
				xmin = 41.969
				xmax = 42.489
				text = "yes"
			intervals [55]:
				xmin = 42.489
				xmax = 43.6896
				text = ""
			intervals [56]:
				xmin = 43.6896
				xmax = 45.0796
				text = "rdx"
			intervals [57]:
				xmin = 45.0796
				xmax = 45.2496
				text = "high"
			intervals [58]:
				xmin = 45.2496
				xmax = 45.6096
				text = "school"
			intervals [59]:
				xmin = 45.6096
				xmax = 50.0346
				text = ""
			intervals [60]:
				xmin = 50.0346
				xmax = 50.9046
				text = "rdx"
			intervals [61]:
				xmin = 50.9046
				xmax = 51.7988
				text = ""
			intervals [62]:
				xmin = 51.7988
				xmax = 52.3488
				text = "yes"
			intervals [63]:
				xmin = 52.3488
				xmax = 57.9878
				text = ""
			intervals [64]:
				xmin = 57.9878
				xmax = 58.4478
				text = "yes"
			intervals [65]:
				xmin = 58.4478
				xmax = 59.193
				text = ""
			intervals [66]:
				xmin = 59.193
				xmax = 59.243
				text = "i"
			intervals [67]:
				xmin = 59.243
				xmax = 59.403
				text = "have"
			intervals [68]:
				xmin = 59.403
				xmax = 59.473
				text = "a"
			intervals [69]:
				xmin = 59.473
				xmax = 60.363
				text = "internship"
			intervals [70]:
				xmin = 60.363
				xmax = 60.393
				text = ""
			intervals [71]:
				xmin = 60.393
				xmax = 60.483
				text = "at"
			intervals [72]:
				xmin = 60.483
				xmax = 60.513
				text = ""
			intervals [73]:
				xmin = 60.513
				xmax = 60.683
				text = "the"
			intervals [74]:
				xmin = 60.683
				xmax = 60.713
				text = ""
			intervals [75]:
				xmin = 60.713
				xmax = 61.093
				text = "department"
			intervals [76]:
				xmin = 61.093
				xmax = 61.153
				text = "of"
			intervals [77]:
				xmin = 61.153
				xmax = 61.183
				text = ""
			intervals [78]:
				xmin = 61.183
				xmax = 61.503
				text = "energy"
			intervals [79]:
				xmin = 61.503
				xmax = 67.0508
				text = ""
			intervals [80]:
				xmin = 67.0508
				xmax = 67.8708
				text = "photography"
			intervals [81]:
				xmin = 67.8708
				xmax = 67.974
				text = ""
			intervals [82]:
				xmin = 67.974
				xmax = 68.034
				text = "it"
			intervals [83]:
				xmin = 68.034
				xmax = 68.094
				text = "s"
			intervals [84]:
				xmin = 68.094
				xmax = 68.124
				text = "a"
			intervals [85]:
				xmin = 68.124
				xmax = 68.234
				text = ""
			intervals [86]:
				xmin = 68.234
				xmax = 68.694
				text = "photography"
			intervals [87]:
				xmin = 68.694
				xmax = 68.724
				text = ""
			intervals [88]:
				xmin = 68.724
				xmax = 69.044
				text = "internship"
			intervals [89]:
				xmin = 69.044
				xmax = 70.918
				text = ""
			intervals [90]:
				xmin = 70.918
				xmax = 70.978
				text = "so"
			intervals [91]:
				xmin = 70.978
				xmax = 71.168
				text = ""
			intervals [92]:
				xmin = 71.168
				xmax = 71.338
				text = "i'm"
			intervals [93]:
				xmin = 71.338
				xmax = 71.378
				text = ""
			intervals [94]:
				xmin = 71.378
				xmax = 71.788
				text = "taking"
			intervals [95]:
				xmin = 71.788
				xmax = 71.848
				text = ""
			intervals [96]:
				xmin = 71.848
				xmax = 72.458
				text = "passport"
			intervals [97]:
				xmin = 72.458
				xmax = 72.568
				text = ""
			intervals [98]:
				xmin = 72.568
				xmax = 73.208
				text = "pictures"
			intervals [99]:
				xmin = 73.208
				xmax = 73.6683
				text = ""
			intervals [100]:
				xmin = 73.6683
				xmax = 74.0283
				text = "and"
			intervals [101]:
				xmin = 74.0283
				xmax = 74.3983
				text = "working"
			intervals [102]:
				xmin = 74.3983
				xmax = 74.5483
				text = "on"
			intervals [103]:
				xmin = 74.5483
				xmax = 74.6083
				text = ""
			intervals [104]:
				xmin = 74.6083
				xmax = 75.1183
				text = "um"
			intervals [105]:
				xmin = 75.1183
				xmax = 75.2193
				text = ""
			intervals [106]:
				xmin = 75.2193
				xmax = 76.0093
				text = "photoshop"
			intervals [107]:
				xmin = 76.0093
				xmax = 76.5693
				text = "six"
			intervals [108]:
				xmin = 76.5693
				xmax = 77.1515
				text = ""
			intervals [109]:
				xmin = 77.1515
				xmax = 77.4715
				text = "so"
			intervals [110]:
				xmin = 77.4715
				xmax = 77.8598
				text = ""
			intervals [111]:
				xmin = 77.8598
				xmax = 78.1798
				text = "basically"
			intervals [112]:
				xmin = 78.1798
				xmax = 78.4298
				text = "getting"
			intervals [113]:
				xmin = 78.4298
				xmax = 78.4598
				text = ""
			intervals [114]:
				xmin = 78.4598
				xmax = 79.0198
				text = "comfortable"
			intervals [115]:
				xmin = 79.0198
				xmax = 79.3166
				text = ""
			intervals [116]:
				xmin = 79.3166
				xmax = 79.4166
				text = "and"
			intervals [117]:
				xmin = 79.4166
				xmax = 79.6666
				text = "they're"
			intervals [118]:
				xmin = 79.6666
				xmax = 79.8566
				text = "hav-"
			intervals [119]:
				xmin = 79.8566
				xmax = 79.8866
				text = ""
			intervals [120]:
				xmin = 79.8866
				xmax = 80.0066
				text = "they"
			intervals [121]:
				xmin = 80.0066
				xmax = 80.1466
				text = "have"
			intervals [122]:
				xmin = 80.1466
				xmax = 80.2366
				text = "me"
			intervals [123]:
				xmin = 80.2366
				xmax = 80.6466
				text = "shooting"
			intervals [124]:
				xmin = 80.6466
				xmax = 80.7566
				text = "with"
			intervals [125]:
				xmin = 80.7566
				xmax = 80.8666
				text = "a"
			intervals [126]:
				xmin = 80.8666
				xmax = 81.5666
				text = "nikon"
			intervals [127]:
				xmin = 81.5666
				xmax = 81.7466
				text = ""
			intervals [128]:
				xmin = 81.7466
				xmax = 82.2866
				text = "uh"
			intervals [129]:
				xmin = 82.2866
				xmax = 82.9676
				text = ""
			intervals [130]:
				xmin = 82.9676
				xmax = 83.2176
				text = "b"
			intervals [131]:
				xmin = 83.2176
				xmax = 83.3976
				text = "three"
			intervals [132]:
				xmin = 83.3976
				xmax = 83.7876
				text = "hundred"
			intervals [133]:
				xmin = 83.7876
				xmax = 84.4493
				text = ""
			intervals [134]:
				xmin = 84.4493
				xmax = 84.5893
				text = "i"
			intervals [135]:
				xmin = 84.5893
				xmax = 84.8593
				text = "normally"
			intervals [136]:
				xmin = 84.8593
				xmax = 85.0593
				text = "shoot"
			intervals [137]:
				xmin = 85.0593
				xmax = 85.2293
				text = "with"
			intervals [138]:
				xmin = 85.2293
				xmax = 85.2693
				text = "a"
			intervals [139]:
				xmin = 85.2693
				xmax = 85.7293
				text = "cannon"
			intervals [140]:
				xmin = 85.7293
				xmax = 85.9193
				text = ""
			intervals [141]:
				xmin = 85.9193
				xmax = 86.0593
				text = "but"
			intervals [142]:
				xmin = 86.0593
				xmax = 86.2993
				text = "they're"
			intervals [143]:
				xmin = 86.2993
				xmax = 86.3593
				text = ""
			intervals [144]:
				xmin = 86.3593
				xmax = 86.6793
				text = "teaching"
			intervals [145]:
				xmin = 86.6793
				xmax = 86.7093
				text = ""
			intervals [146]:
				xmin = 86.7093
				xmax = 86.7793
				text = "me"
			intervals [147]:
				xmin = 86.7793
				xmax = 86.8893
				text = "how"
			intervals [148]:
				xmin = 86.8893
				xmax = 86.9793
				text = "to"
			intervals [149]:
				xmin = 86.9793
				xmax = 87.2893
				text = "use"
			intervals [150]:
				xmin = 87.2893
				xmax = 87.3193
				text = ""
			intervals [151]:
				xmin = 87.3193
				xmax = 87.3893
				text = "the"
			intervals [152]:
				xmin = 87.3893
				xmax = 87.9493
				text = "nikon"
			intervals [153]:
				xmin = 87.9493
				xmax = 88.7857
				text = ""
			intervals [154]:
				xmin = 88.7857
				xmax = 89.1557
				text = "and"
			intervals [155]:
				xmin = 89.1557
				xmax = 89.2457
				text = ""
			intervals [156]:
				xmin = 89.2457
				xmax = 89.5157
				text = "other"
			intervals [157]:
				xmin = 89.5157
				xmax = 89.7057
				text = "than"
			intervals [158]:
				xmin = 89.7057
				xmax = 90.0657
				text = "that"
			intervals [159]:
				xmin = 90.0657
				xmax = 90.2008
				text = ""
			intervals [160]:
				xmin = 90.2008
				xmax = 90.7508
				text = "um"
			intervals [161]:
				xmin = 90.7508
				xmax = 91.3766
				text = ""
			intervals [162]:
				xmin = 91.3766
				xmax = 91.4866
				text = "we"
			intervals [163]:
				xmin = 91.4866
				xmax = 91.7566
				text = "have"
			intervals [164]:
				xmin = 91.7566
				xmax = 91.7866
				text = ""
			intervals [165]:
				xmin = 91.7866
				xmax = 92.1166
				text = "energy"
			intervals [166]:
				xmin = 92.1166
				xmax = 92.7266
				text = "meetings"
			intervals [167]:
				xmin = 92.7266
				xmax = 93.0792
				text = ""
			intervals [168]:
				xmin = 93.0792
				xmax = 93.2792
				text = "just"
			intervals [169]:
				xmin = 93.2792
				xmax = 93.5292
				text = "learning"
			intervals [170]:
				xmin = 93.5292
				xmax = 93.5592
				text = ""
			intervals [171]:
				xmin = 93.5592
				xmax = 93.8692
				text = "about"
			intervals [172]:
				xmin = 93.8692
				xmax = 94.4947
				text = ""
			intervals [173]:
				xmin = 94.4947
				xmax = 94.7947
				text = "different"
			intervals [174]:
				xmin = 94.7947
				xmax = 95.1347
				text = "forms"
			intervals [175]:
				xmin = 95.1347
				xmax = 95.2147
				text = "of"
			intervals [176]:
				xmin = 95.2147
				xmax = 95.8447
				text = "energy"
			intervals [177]:
				xmin = 95.8447
				xmax = 96.6904
				text = ""
			intervals [178]:
				xmin = 96.6904
				xmax = 97.0004
				text = "like"
			intervals [179]:
				xmin = 97.0004
				xmax = 97.7129
				text = ""
			intervals [180]:
				xmin = 97.7129
				xmax = 98.3429
				text = "coal"
			intervals [181]:
				xmin = 98.3429
				xmax = 98.3829
				text = ""
			intervals [182]:
				xmin = 98.3829
				xmax = 98.5029
				text = "and"
			intervals [183]:
				xmin = 98.5029
				xmax = 98.5929
				text = "the"
			intervals [184]:
				xmin = 98.5929
				xmax = 98.7929
				text = "way"
			intervals [185]:
				xmin = 98.7929
				xmax = 98.8529
				text = "it"
			intervals [186]:
				xmin = 98.8529
				xmax = 98.9029
				text = "s"
			intervals [187]:
				xmin = 98.9029
				xmax = 99.4329
				text = "used"
			intervals [188]:
				xmin = 99.4329
				xmax = 99.4629
				text = ""
			intervals [189]:
				xmin = 99.4629
				xmax = 100.0129
				text = "and"
			intervals [190]:
				xmin = 100.0129
				xmax = 100.1976
				text = ""
			intervals [191]:
				xmin = 100.1976
				xmax = 100.5276
				text = "solar"
			intervals [192]:
				xmin = 100.5276
				xmax = 100.9976
				text = "panels"
			intervals [193]:
				xmin = 100.9976
				xmax = 101.1576
				text = "things"
			intervals [194]:
				xmin = 101.1576
				xmax = 101.1876
				text = ""
			intervals [195]:
				xmin = 101.1876
				xmax = 101.2476
				text = "of"
			intervals [196]:
				xmin = 101.2476
				xmax = 101.3776
				text = "that"
			intervals [197]:
				xmin = 101.3776
				xmax = 101.4076
				text = ""
			intervals [198]:
				xmin = 101.4076
				xmax = 101.7176
				text = "nature"
			intervals [199]:
				xmin = 101.7176
				xmax = 103.7989
				text = ""
			intervals [200]:
				xmin = 103.7989
				xmax = 103.9689
				text = "uh"
			intervals [201]:
				xmin = 103.9689
				xmax = 104.0189
				text = "i"
			intervals [202]:
				xmin = 104.0189
				xmax = 104.1689
				text = "want"
			intervals [203]:
				xmin = 104.1689
				xmax = 104.2289
				text = "to"
			intervals [204]:
				xmin = 104.2289
				xmax = 104.3489
				text = "be"
			intervals [205]:
				xmin = 104.3489
				xmax = 104.4189
				text = "a"
			intervals [206]:
				xmin = 104.4189
				xmax = 105.2389
				text = "photographer"
			intervals [207]:
				xmin = 105.2389
				xmax = 106.0517
				text = ""
			intervals [208]:
				xmin = 106.0517
				xmax = 106.1517
				text = "and"
			intervals [209]:
				xmin = 106.1517
				xmax = 111.8645
				text = ""
			intervals [210]:
				xmin = 111.8645
				xmax = 112.4045
				text = "uh"
			intervals [211]:
				xmin = 112.4045
				xmax = 112.5345
				text = "i"
			intervals [212]:
				xmin = 112.5345
				xmax = 112.8245
				text = "actually"
			intervals [213]:
				xmin = 112.8245
				xmax = 113.0345
				text = "got"
			intervals [214]:
				xmin = 113.0345
				xmax = 113.1045
				text = "the"
			intervals [215]:
				xmin = 113.1045
				xmax = 114.0945
				text = "internship"
			intervals [216]:
				xmin = 114.0945
				xmax = 115.0935
				text = ""
			intervals [217]:
				xmin = 115.0935
				xmax = 115.5035
				text = "through"
			intervals [218]:
				xmin = 115.5035
				xmax = 115.5335
				text = ""
			intervals [219]:
				xmin = 115.5335
				xmax = 115.8535
				text = "miss"
			intervals [220]:
				xmin = 115.8535
				xmax = 116.8235
				text = "rdx"
			intervals [221]:
				xmin = 116.8235
				xmax = 117.1718
				text = ""
			intervals [222]:
				xmin = 117.1718
				xmax = 117.6518
				text = "and"
			intervals [223]:
				xmin = 117.6518
				xmax = 117.8918
				text = "she"
			intervals [224]:
				xmin = 117.8918
				xmax = 118.2218
				text = "came"
			intervals [225]:
				xmin = 118.2218
				xmax = 118.7018
				text = "to"
			intervals [226]:
				xmin = 118.7018
				xmax = 119.8837
				text = ""
			intervals [227]:
				xmin = 119.8837
				xmax = 120.4237
				text = "um"
			intervals [228]:
				xmin = 120.4237
				xmax = 120.5658
				text = ""
			intervals [229]:
				xmin = 120.5658
				xmax = 120.8458
				text = "art"
			intervals [230]:
				xmin = 120.8458
				xmax = 121.0958
				text = "night"
			intervals [231]:
				xmin = 121.0958
				xmax = 121.5031
				text = ""
			intervals [232]:
				xmin = 121.5031
				xmax = 121.6631
				text = "and"
			intervals [233]:
				xmin = 121.6631
				xmax = 121.7831
				text = "that"
			intervals [234]:
				xmin = 121.7831
				xmax = 121.8731
				text = "s"
			intervals [235]:
				xmin = 121.8731
				xmax = 121.9231
				text = "a"
			intervals [236]:
				xmin = 121.9231
				xmax = 123.2931
				text = "dcps"
			intervals [237]:
				xmin = 123.2931
				xmax = 124.1816
				text = ""
			intervals [238]:
				xmin = 124.1816
				xmax = 124.4316
				text = "art"
			intervals [239]:
				xmin = 124.4316
				xmax = 124.8116
				text = "show"
			intervals [240]:
				xmin = 124.8116
				xmax = 125.4421
				text = ""
			intervals [241]:
				xmin = 125.4421
				xmax = 125.6321
				text = "that"
			intervals [242]:
				xmin = 125.6321
				xmax = 125.6921
				text = "s"
			intervals [243]:
				xmin = 125.6921
				xmax = 126.1121
				text = "hosted"
			intervals [244]:
				xmin = 126.1121
				xmax = 126.3221
				text = "in"
			intervals [245]:
				xmin = 126.3221
				xmax = 126.8921
				text = "um"
			intervals [246]:
				xmin = 126.8921
				xmax = 127.8574
				text = ""
			intervals [247]:
				xmin = 127.8574
				xmax = 128.2674
				text = "gallery"
			intervals [248]:
				xmin = 128.2674
				xmax = 128.9874
				text = "place"
			intervals [249]:
				xmin = 128.9874
				xmax = 129.3616
				text = ""
			intervals [250]:
				xmin = 129.3616
				xmax = 129.4616
				text = "in"
			intervals [251]:
				xmin = 129.4616
				xmax = 129.5416
				text = "the"
			intervals [252]:
				xmin = 129.5416
				xmax = 129.5916
				text = ""
			intervals [253]:
				xmin = 129.5916
				xmax = 129.9916
				text = "pepco"
			intervals [254]:
				xmin = 129.9916
				xmax = 130.4416
				text = "building"
			intervals [255]:
				xmin = 130.4416
				xmax = 131.278
				text = ""
			intervals [256]:
				xmin = 131.278
				xmax = 131.768
				text = "and"
			intervals [257]:
				xmin = 131.768
				xmax = 133.0175
				text = ""
			intervals [258]:
				xmin = 133.0175
				xmax = 133.5775
				text = "yes"
			intervals [259]:
				xmin = 133.5775
				xmax = 133.9907
				text = ""
			intervals [260]:
				xmin = 133.9907
				xmax = 134.5607
				text = "and"
			intervals [261]:
				xmin = 134.5607
				xmax = 135.1897
				text = ""
			intervals [262]:
				xmin = 135.1897
				xmax = 135.5997
				text = "there"
			intervals [263]:
				xmin = 135.5997
				xmax = 135.7497
				text = "we"
			intervals [264]:
				xmin = 135.7497
				xmax = 136.2197
				text = "have"
			intervals [265]:
				xmin = 136.2197
				xmax = 136.3097
				text = ""
			intervals [266]:
				xmin = 136.3097
				xmax = 137.2097
				text = "students"
			intervals [267]:
				xmin = 137.2097
				xmax = 137.4397
				text = "from"
			intervals [268]:
				xmin = 137.4397
				xmax = 138.3497
				text = "dcps"
			intervals [269]:
				xmin = 138.3497
				xmax = 138.3797
				text = ""
			intervals [270]:
				xmin = 138.3797
				xmax = 138.4897
				text = "and"
			intervals [271]:
				xmin = 138.4897
				xmax = 138.6197
				text = "their"
			intervals [272]:
				xmin = 138.6197
				xmax = 138.9897
				text = "teachers"
			intervals [273]:
				xmin = 138.9897
				xmax = 139.3097
				text = "submit"
			intervals [274]:
				xmin = 139.3097
				xmax = 139.5697
				text = "their"
			intervals [275]:
				xmin = 139.5697
				xmax = 139.6397
				text = ""
			intervals [276]:
				xmin = 139.6397
				xmax = 139.8697
				text = "art"
			intervals [277]:
				xmin = 139.8697
				xmax = 140.1797
				text = "work"
			intervals [278]:
				xmin = 140.1797
				xmax = 140.9646
				text = ""
			intervals [279]:
				xmin = 140.9646
				xmax = 141.3946
				text = "and"
			intervals [280]:
				xmin = 141.3946
				xmax = 141.6293
				text = ""
			intervals [281]:
				xmin = 141.6293
				xmax = 141.8493
				text = "my"
			intervals [282]:
				xmin = 141.8493
				xmax = 142.3193
				text = "teacher"
			intervals [283]:
				xmin = 142.3193
				xmax = 142.4893
				text = "from"
			intervals [284]:
				xmin = 142.4893
				xmax = 142.6093
				text = "my"
			intervals [285]:
				xmin = 142.6093
				xmax = 142.8193
				text = "high"
			intervals [286]:
				xmin = 142.8193
				xmax = 143.1893
				text = "school"
			intervals [287]:
				xmin = 143.1893
				xmax = 143.2193
				text = ""
			intervals [288]:
				xmin = 143.2193
				xmax = 143.4993
				text = "mr"
			intervals [289]:
				xmin = 143.4993
				xmax = 144.0693
				text = "rdx"
			intervals [290]:
				xmin = 144.0693
				xmax = 144.6824
				text = ""
			intervals [291]:
				xmin = 144.6824
				xmax = 144.8424
				text = "he"
			intervals [292]:
				xmin = 144.8424
				xmax = 145.3424
				text = "submitted"
			intervals [293]:
				xmin = 145.3424
				xmax = 145.3724
				text = ""
			intervals [294]:
				xmin = 145.3724
				xmax = 145.6024
				text = "five"
			intervals [295]:
				xmin = 145.6024
				xmax = 145.6624
				text = "of"
			intervals [296]:
				xmin = 145.6624
				xmax = 145.8024
				text = "my"
			intervals [297]:
				xmin = 145.8024
				xmax = 146.4924
				text = "pieces"
			intervals [298]:
				xmin = 146.4924
				xmax = 147.251
				text = ""
			intervals [299]:
				xmin = 147.251
				xmax = 147.741
				text = "so"
			intervals [300]:
				xmin = 147.741
				xmax = 148.7418
				text = ""
			intervals [301]:
				xmin = 148.7418
				xmax = 149.0518
				text = "one"
			intervals [302]:
				xmin = 149.0518
				xmax = 149.2018
				text = "of"
			intervals [303]:
				xmin = 149.2018
				xmax = 149.6418
				text = "'em"
			intervals [304]:
				xmin = 149.6418
				xmax = 149.8571
				text = ""
			intervals [305]:
				xmin = 149.8571
				xmax = 150.1771
				text = "was"
			intervals [306]:
				xmin = 150.1771
				xmax = 150.2171
				text = "a"
			intervals [307]:
				xmin = 150.2171
				xmax = 150.7471
				text = "um"
			intervals [308]:
				xmin = 150.7471
				xmax = 150.9089
				text = ""
			intervals [309]:
				xmin = 150.9089
				xmax = 151.0489
				text = "a"
			intervals [310]:
				xmin = 151.0489
				xmax = 151.3489
				text = "live"
			intervals [311]:
				xmin = 151.3489
				xmax = 151.3789
				text = ""
			intervals [312]:
				xmin = 151.3789
				xmax = 151.7389
				text = "auction"
			intervals [313]:
				xmin = 151.7389
				xmax = 152.1189
				text = "piece"
			intervals [314]:
				xmin = 152.1189
				xmax = 152.802
				text = ""
			intervals [315]:
				xmin = 152.802
				xmax = 152.922
				text = "and"
			intervals [316]:
				xmin = 152.922
				xmax = 153.002
				text = "the"
			intervals [317]:
				xmin = 153.002
				xmax = 153.252
				text = "other"
			intervals [318]:
				xmin = 153.252
				xmax = 153.832
				text = "four"
			intervals [319]:
				xmin = 153.832
				xmax = 153.892
				text = ""
			intervals [320]:
				xmin = 153.892
				xmax = 154.022
				text = "were"
			intervals [321]:
				xmin = 154.022
				xmax = 154.532
				text = "um"
			intervals [322]:
				xmin = 154.532
				xmax = 155.2641
				text = ""
			intervals [323]:
				xmin = 155.2641
				xmax = 155.3541
				text = "were"
			intervals [324]:
				xmin = 155.3541
				xmax = 155.5341
				text = "on"
			intervals [325]:
				xmin = 155.5341
				xmax = 155.6341
				text = "the"
			intervals [326]:
				xmin = 155.6341
				xmax = 156.0741
				text = "wall"
			intervals [327]:
				xmin = 156.0741
				xmax = 156.829
				text = ""
			intervals [328]:
				xmin = 156.829
				xmax = 157.249
				text = "and"
			intervals [329]:
				xmin = 157.249
				xmax = 158.6535
				text = ""
			intervals [330]:
				xmin = 158.6535
				xmax = 158.8035
				text = "they"
			intervals [331]:
				xmin = 158.8035
				xmax = 158.9635
				text = "were"
			intervals [332]:
				xmin = 158.9635
				xmax = 159.2735
				text = "being"
			intervals [333]:
				xmin = 159.2735
				xmax = 159.6935
				text = "um"
			intervals [334]:
				xmin = 159.6935
				xmax = 159.7335
				text = ""
			intervals [335]:
				xmin = 159.7335
				xmax = 160.1535
				text = "bidded-"
			intervals [336]:
				xmin = 160.1535
				xmax = 160.2735
				text = ""
			intervals [337]:
[truncated: 3,659,552 more chars]
