# Supplementary material for: Considering Performance in the Automated and Manual Coding of Sociolinguistic Variables: Lessons From Variable (ING)
Source: Front Artif Intell. 2021 Apr 29;4:648543. doi: 10.3389/frai.2021.648543 (PMC8117961; doi:10.3389/frai.2021.648543)
Supplement: Supplementary file 6 [file Data_Sheet_6.ZIP › CORAAL_VARAligned_as_TextGrids_p2/DCB_se2_ag4_f_05_1.TextGrid]

File type = "ooTextFile"
Object class = "TextGrid"

xmin = 0.0
xmax = 4430.8
tiers? <exists>
size = 8
item []:
	item [1]:
		class = "IntervalTier"
		name = "DCB_se2_ag4_f_05 - words"
		xmin = 0.0
		xmax = 4430.8
		intervals: size = 11659
			intervals [1]:
				xmin = 0.0
				xmax = 1.6059
				text = ""
			intervals [2]:
				xmin = 1.6059
				xmax = 1.7559
				text = "clears"
			intervals [3]:
				xmin = 1.7559
				xmax = 2.0259
				text = ""
			intervals [4]:
				xmin = 2.0259
				xmax = 2.2059
				text = "throat"
			intervals [5]:
				xmin = 2.2059
				xmax = 9.8711
				text = ""
			intervals [6]:
				xmin = 9.8711
				xmax = 10.3711
				text = "march"
			intervals [7]:
				xmin = 10.3711
				xmax = 10.7811
				text = "twelfth"
			intervals [8]:
				xmin = 10.7811
				xmax = 11.2611
				text = "nineteen"
			intervals [9]:
				xmin = 11.2611
				xmax = 11.5711
				text = "fifty"
			intervals [10]:
				xmin = 11.5711
				xmax = 11.9811
				text = "four"
			intervals [11]:
				xmin = 11.9811
				xmax = 15.616
				text = ""
			intervals [12]:
				xmin = 15.616
				xmax = 16.436
				text = "mm-hm"
			intervals [13]:
				xmin = 16.436
				xmax = 19.8481
				text = ""
			intervals [14]:
				xmin = 19.8481
				xmax = 20.6881
				text = "indianapolis"
			intervals [15]:
				xmin = 20.6881
				xmax = 21.2181
				text = "indiana"
			intervals [16]:
				xmin = 21.2181
				xmax = 21.4181
				text = ""
			intervals [17]:
				xmin = 21.4181
				xmax = 21.4881
				text = "mm"
			intervals [18]:
				xmin = 21.4881
				xmax = 33.8691
				text = ""
			intervals [19]:
				xmin = 33.8691
				xmax = 34.2491
				text = "um"
			intervals [20]:
				xmin = 34.2491
				xmax = 34.5219
				text = ""
			intervals [21]:
				xmin = 34.5219
				xmax = 35.2719
				text = "trinidad"
			intervals [22]:
				xmin = 35.2719
				xmax = 36.000
				text = ""
			intervals [23]:
				xmin = 36.000
				xmax = 36.850
				text = "<unk>"
			intervals [24]:
				xmin = 36.850
				xmax = 40.4919
				text = ""
			intervals [25]:
				xmin = 40.4919
				xmax = 40.9619
				text = "north"
			intervals [26]:
				xmin = 40.9619
				xmax = 41.0581
				text = ""
			intervals [27]:
				xmin = 41.0581
				xmax = 41.2681
				text = "that"
			intervals [28]:
				xmin = 41.2681
				xmax = 41.3779
				text = ""
			intervals [29]:
				xmin = 41.3779
				xmax = 41.5579
				text = "in"
			intervals [30]:
				xmin = 41.5579
				xmax = 42.1279
				text = "northeast"
			intervals [31]:
				xmin = 42.1279
				xmax = 42.7979
				text = "washington"
			intervals [32]:
				xmin = 42.7979
				xmax = 48.6502
				text = ""
			intervals [33]:
				xmin = 48.6502
				xmax = 48.9702
				text = "since"
			intervals [34]:
				xmin = 48.9702
				xmax = 49.3902
				text = "nineteen"
			intervals [35]:
				xmin = 49.3902
				xmax = 49.8202
				text = "sixty"
			intervals [36]:
				xmin = 49.8202
				xmax = 50.3602
				text = "six"
			intervals [37]:
				xmin = 50.3602
				xmax = 59.6095
				text = ""
			intervals [38]:
				xmin = 59.6095
				xmax = 59.7995
				text = "um"
			intervals [39]:
				xmin = 59.7995
				xmax = 60.5795
				text = "parkland"
			intervals [40]:
				xmin = 60.5795
				xmax = 62.400
				text = ""
			intervals [41]:
				xmin = 62.400
				xmax = 63.130
				text = "southeast"
			intervals [42]:
				xmin = 63.130
				xmax = 63.670
				text = "dc"
			intervals [43]:
				xmin = 63.670
				xmax = 67.199
				text = ""
			intervals [44]:
				xmin = 67.199
				xmax = 67.349
				text = "and"
			intervals [45]:
				xmin = 67.349
				xmax = 68.169
				text = "hillcrest"
			intervals [46]:
				xmin = 68.169
				xmax = 71.3027
				text = ""
			intervals [47]:
				xmin = 71.3027
				xmax = 71.4427
				text = "s"
			intervals [48]:
				xmin = 71.4427
				xmax = 71.8088
				text = ""
			intervals [49]:
				xmin = 71.8088
				xmax = 73.1288
				text = "southeast"
			intervals [50]:
				xmin = 73.1288
				xmax = 73.5988
				text = "dc"
			intervals [51]:
				xmin = 73.5988
				xmax = 74.8027
				text = ""
			intervals [52]:
				xmin = 74.8027
				xmax = 74.9227
				text = "that"
			intervals [53]:
				xmin = 74.9227
				xmax = 75.0827
				text = "was"
			intervals [54]:
				xmin = 75.0827
				xmax = 75.3227
				text = "it"
			intervals [55]:
				xmin = 75.3227
				xmax = 77.5151
				text = ""
			intervals [56]:
				xmin = 77.5151
				xmax = 77.9151
				text = "<unk>"
			intervals [57]:
				xmin = 77.9151
				xmax = 79.2932
				text = ""
			intervals [58]:
				xmin = 79.2932
				xmax = 79.9032
				text = "um"
			intervals [59]:
				xmin = 79.9032
				xmax = 81.0464
				text = ""
			intervals [60]:
				xmin = 81.0464
				xmax = 81.3364
				text = "which"
			intervals [61]:
				xmin = 81.3364
				xmax = 81.6164
				text = "one"
			intervals [62]:
				xmin = 81.6164
				xmax = 82.837
				text = ""
			intervals [63]:
				xmin = 82.837
				xmax = 83.537
				text = "elementary"
			intervals [64]:
				xmin = 83.537
				xmax = 83.707
				text = "was"
			intervals [65]:
				xmin = 83.707
				xmax = 84.947
				text = "rdx"
			intervals [66]:
				xmin = 84.947
				xmax = 90.8502
				text = ""
			intervals [67]:
				xmin = 90.8502
				xmax = 91.2302
				text = "junior"
			intervals [68]:
				xmin = 91.2302
				xmax = 91.4602
				text = "high"
			intervals [69]:
				xmin = 91.4602
				xmax = 91.7202
				text = "was"
			intervals [70]:
				xmin = 91.7202
				xmax = 92.5402
				text = "rdx"
			intervals [71]:
				xmin = 92.5402
				xmax = 97.4397
				text = ""
			intervals [72]:
				xmin = 97.4397
				xmax = 97.7397
				text = "high"
			intervals [73]:
				xmin = 97.7397
				xmax = 98.2397
				text = "school"
			intervals [74]:
				xmin = 98.2397
				xmax = 98.4497
				text = "was"
			intervals [75]:
				xmin = 98.4497
				xmax = 99.9097
				text = "rdx"
			intervals [76]:
				xmin = 99.9097
				xmax = 101.7702
				text = ""
			intervals [77]:
				xmin = 101.7702
				xmax = 102.7702
				text = "yes"
			intervals [78]:
				xmin = 102.7702
				xmax = 116.2185
				text = ""
			intervals [79]:
				xmin = 116.2185
				xmax = 116.3185
				text = "<unk>"
			intervals [80]:
				xmin = 116.3185
				xmax = 116.3837
				text = ""
			intervals [81]:
				xmin = 116.3837
				xmax = 116.6037
				text = "i'm"
			intervals [82]:
				xmin = 116.6037
				xmax = 116.6337
				text = "a"
			intervals [83]:
				xmin = 116.6337
				xmax = 117.1337
				text = "um"
			intervals [84]:
				xmin = 117.1337
				xmax = 117.2137
				text = ""
			intervals [85]:
				xmin = 117.2137
				xmax = 117.8537
				text = "program"
			intervals [86]:
				xmin = 117.8537
				xmax = 118.6337
				text = "coordinator"
			intervals [87]:
				xmin = 118.6337
				xmax = 119.224
				text = ""
			intervals [88]:
				xmin = 119.224
				xmax = 119.444
				text = "<unk>"
			intervals [89]:
				xmin = 119.444
				xmax = 120.2972
				text = ""
			intervals [90]:
				xmin = 120.2972
				xmax = 120.6072
				text = "for"
			intervals [91]:
				xmin = 120.6072
				xmax = 120.7572
				text = "a"
			intervals [92]:
				xmin = 120.7572
				xmax = 121.0472
				text = "third"
			intervals [93]:
				xmin = 121.0472
				xmax = 121.4572
				text = "party"
			intervals [94]:
				xmin = 121.4572
				xmax = 122.1472
				text = "inspection"
			intervals [95]:
				xmin = 122.1472
				xmax = 122.6372
				text = "company"
			intervals [96]:
				xmin = 122.6372
				xmax = 133.3558
				text = ""
			intervals [97]:
				xmin = 133.3558
				xmax = 133.5658
				text = "um"
			intervals [98]:
				xmin = 133.5658
				xmax = 133.8358
				text = "both"
			intervals [99]:
				xmin = 133.8358
				xmax = 133.9658
				text = "of"
			intervals [100]:
				xmin = 133.9658
				xmax = 134.0658
				text = "'em"
			intervals [101]:
				xmin = 134.0658
				xmax = 134.1258
				text = "were"
			intervals [102]:
				xmin = 134.1258
				xmax = 134.3458
				text = "born"
			intervals [103]:
				xmin = 134.3458
				xmax = 134.4758
				text = "in"
			intervals [104]:
				xmin = 134.4758
				xmax = 134.9858
				text = "roanoke"
			intervals [105]:
				xmin = 134.9858
				xmax = 135.0158
				text = ""
			intervals [106]:
				xmin = 135.0158
				xmax = 135.6258
				text = "virginia"
			intervals [107]:
				xmin = 135.6258
				xmax = 135.6858
				text = "r-"
			intervals [108]:
				xmin = 135.6858
				xmax = 135.7858
				text = ""
			intervals [109]:
				xmin = 135.7858
				xmax = 136.4358
				text = "o"
			intervals [110]:
				xmin = 136.4358
				xmax = 136.5665
				text = ""
			intervals [111]:
				xmin = 136.5665
				xmax = 136.9665
				text = "a"
			intervals [112]:
				xmin = 136.9665
				xmax = 137.1254
				text = ""
			intervals [113]:
				xmin = 137.1254
				xmax = 137.4054
				text = "n-"
			intervals [114]:
				xmin = 137.4054
				xmax = 137.5451
				text = ""
			intervals [115]:
				xmin = 137.5451
				xmax = 137.8051
				text = "o"
			intervals [116]:
				xmin = 137.8051
				xmax = 138.2651
				text = "k"
			intervals [117]:
				xmin = 138.2651
				xmax = 138.4224
				text = ""
			intervals [118]:
				xmin = 138.4224
				xmax = 138.8224
				text = "e"
			intervals [119]:
				xmin = 138.8224
				xmax = 139.6724
				text = "virginia"
			intervals [120]:
				xmin = 139.6724
				xmax = 143.3219
				text = ""
			intervals [121]:
				xmin = 143.3219
				xmax = 143.7519
				text = "um"
			intervals [122]:
				xmin = 143.7519
				xmax = 143.9368
				text = ""
			intervals [123]:
				xmin = 143.9368
				xmax = 144.1868
				text = "my"
			intervals [124]:
				xmin = 144.1868
				xmax = 144.7968
				text = "dad"
			intervals [125]:
				xmin = 144.7968
				xmax = 145.3268
				text = "was"
			intervals [126]:
				xmin = 145.3268
				xmax = 145.9668
				text = "um"
			intervals [127]:
				xmin = 145.9668
				xmax = 147.7478
				text = ""
			intervals [128]:
				xmin = 147.7478
				xmax = 147.9078
				text = "he"
			intervals [129]:
				xmin = 147.9078
				xmax = 148.4078
				text = "coached"
			intervals [130]:
				xmin = 148.4078
				xmax = 149.1078
				text = "um"
			intervals [131]:
				xmin = 149.1078
				xmax = 149.2093
				text = ""
			intervals [132]:
				xmin = 149.2093
				xmax = 150.1093
				text = "basketball"
			intervals [133]:
				xmin = 150.1093
				xmax = 150.2193
				text = "in"
			intervals [134]:
				xmin = 150.2193
				xmax = 150.4593
				text = "high"
			intervals [135]:
				xmin = 150.4593
				xmax = 151.1393
				text = "school"
			intervals [136]:
				xmin = 151.1393
				xmax = 151.2559
				text = ""
			intervals [137]:
				xmin = 151.2559
				xmax = 151.4459
				text = "in"
			intervals [138]:
				xmin = 151.4459
				xmax = 151.4759
				text = ""
			intervals [139]:
				xmin = 151.4759
				xmax = 151.8859
				text = "uh"
			intervals [140]:
				xmin = 151.8859
				xmax = 152.3459
				text = "rdx-"
			intervals [141]:
				xmin = 152.3459
				xmax = 152.7127
				text = ""
			intervals [142]:
				xmin = 152.7127
				xmax = 153.7827
				text = "rdx"
			intervals [143]:
				xmin = 153.7827
				xmax = 154.0027
				text = "high"
			intervals [144]:
				xmin = 154.0027
				xmax = 154.4227
				text = "school"
			intervals [145]:
				xmin = 154.4227
				xmax = 154.6127
				text = "in"
			intervals [146]:
				xmin = 154.6127
				xmax = 155.4927
				text = "roanoke"
			intervals [147]:
				xmin = 155.4927
				xmax = 156.8953
				text = ""
			intervals [148]:
				xmin = 156.8953
				xmax = 157.4553
				text = "and"
			intervals [149]:
				xmin = 157.4553
				xmax = 157.6753
				text = "my"
			intervals [150]:
				xmin = 157.6753
				xmax = 158.9153
				text = "mother"
			intervals [151]:
				xmin = 158.9153
				xmax = 162.2472
				text = ""
			intervals [152]:
				xmin = 162.2472
				xmax = 162.4272
				text = "she"
			intervals [153]:
				xmin = 162.4272
				xmax = 162.5572
				text = "used"
			intervals [154]:
				xmin = 162.5572
				xmax = 162.6472
				text = "to"
			intervals [155]:
				xmin = 162.6472
				xmax = 162.8672
				text = "work"
			intervals [156]:
				xmin = 162.8672
				xmax = 162.9272
				text = "at"
			intervals [157]:
				xmin = 162.9272
				xmax = 163.0372
				text = "a"
			intervals [158]:
				xmin = 163.0372
				xmax = 163.6372
				text = "hotel"
			intervals [159]:
				xmin = 163.6372
				xmax = 163.6672
				text = "i"
			intervals [160]:
				xmin = 163.6672
				xmax = 163.9372
				text = "don't"
			intervals [161]:
				xmin = 163.9372
				xmax = 164.2172
				text = "remember"
			intervals [162]:
				xmin = 164.2172
				xmax = 164.3772
				text = "what"
			intervals [163]:
				xmin = 164.3772
				xmax = 164.6272
				text = "she"
			intervals [164]:
				xmin = 164.6272
				xmax = 164.8672
				text = "did"
			intervals [165]:
				xmin = 164.8672
				xmax = 164.9972
				text = "i"
			intervals [166]:
				xmin = 164.9972
				xmax = 165.2272
				text = "don't"
			intervals [167]:
				xmin = 165.2272
				xmax = 165.3372
				text = "know"
			intervals [168]:
				xmin = 165.3372
				xmax = 165.4172
				text = "if"
			intervals [169]:
				xmin = 165.4172
				xmax = 165.5372
				text = "she"
			intervals [170]:
				xmin = 165.5372
				xmax = 165.7372
				text = "was"
			intervals [171]:
				xmin = 165.7372
				xmax = 166.2272
				text = "cleaning"
			intervals [172]:
				xmin = 166.2272
				xmax = 166.4272
				text = "up"
			intervals [173]:
				xmin = 166.4272
				xmax = 166.5072
				text = "or"
			intervals [174]:
				xmin = 166.5072
				xmax = 167.0172
				text = "something"
			intervals [175]:
				xmin = 167.0172
				xmax = 167.0972
				text = ""
			intervals [176]:
				xmin = 167.0972
				xmax = 167.2372
				text = "she"
			intervals [177]:
				xmin = 167.2372
				xmax = 167.4572
				text = "wasn't"
			intervals [178]:
				xmin = 167.4572
				xmax = 167.6872
				text = "doing"
			intervals [179]:
				xmin = 167.6872
				xmax = 168.2372
				text = "much"
			intervals [180]:
				xmin = 168.2372
				xmax = 175.0281
				text = ""
			intervals [181]:
				xmin = 175.0281
				xmax = 175.1281
				text = "mm"
			intervals [182]:
				xmin = 175.1281
				xmax = 175.8987
				text = ""
			intervals [183]:
				xmin = 175.8987
				xmax = 176.3487
				text = "<unk>"
			intervals [184]:
				xmin = 176.3487
				xmax = 181.7465
				text = ""
			intervals [185]:
				xmin = 181.7465
				xmax = 181.8365
				text = "mm-hm"
			intervals [186]:
				xmin = 181.8365
				xmax = 191.3038
				text = ""
			intervals [187]:
				xmin = 191.3038
				xmax = 191.4138
				text = "it"
			intervals [188]:
				xmin = 191.4138
				xmax = 191.6038
				text = "was"
			intervals [189]:
				xmin = 191.6038
				xmax = 192.3338
				text = "scary"
			intervals [190]:
				xmin = 192.3338
				xmax = 193.9777
				text = ""
			intervals [191]:
				xmin = 193.9777
				xmax = 194.5077
				text = "because"
			intervals [192]:
				xmin = 194.5077
				xmax = 194.5977
				text = "i"
			intervals [193]:
				xmin = 194.5977
				xmax = 194.8577
				text = "came"
			intervals [194]:
				xmin = 194.8577
				xmax = 195.0477
				text = "from"
			intervals [195]:
				xmin = 195.0477
				xmax = 195.5777
				text = "virginia"
			intervals [196]:
				xmin = 195.5777
				xmax = 195.7477
				text = "where"
			intervals [197]:
				xmin = 195.7477
				xmax = 196.0977
				text = "people"
			intervals [198]:
				xmin = 196.0977
				xmax = 196.4677
				text = "spoke"
			intervals [199]:
				xmin = 196.4677
				xmax = 196.5277
				text = "to"
			intervals [200]:
				xmin = 196.5277
				xmax = 197.3277
				text = "everybody"
			intervals [201]:
				xmin = 197.3277
				xmax = 197.9477
				text = "everybody"
			intervals [202]:
				xmin = 197.9477
				xmax = 198.2077
				text = "knew"
			intervals [203]:
				xmin = 198.2077
				xmax = 198.8277
				text = "everybody"
			intervals [204]:
				xmin = 198.8277
				xmax = 198.8777
				text = "i"
			intervals [205]:
				xmin = 198.8777
				xmax = 199.1277
				text = "didn't"
			intervals [206]:
				xmin = 199.1277
				xmax = 199.2377
				text = "know"
			intervals [207]:
				xmin = 199.2377
				xmax = 199.7777
				text = "nobody"
			intervals [208]:
				xmin = 199.7777
				xmax = 199.8777
				text = "and"
			intervals [209]:
				xmin = 199.8777
				xmax = 200.3177
				text = "nobody"
			intervals [210]:
				xmin = 200.3177
				xmax = 200.9777
				text = "spoke"
			intervals [211]:
				xmin = 200.9777
				xmax = 201.2332
				text = ""
			intervals [212]:
				xmin = 201.2332
				xmax = 201.4132
				text = "when"
			intervals [213]:
				xmin = 201.4132
				xmax = 201.5432
				text = "i"
			intervals [214]:
				xmin = 201.5432
				xmax = 201.8232
				text = "got"
			intervals [215]:
				xmin = 201.8232
				xmax = 202.2132
				text = "here"
			intervals [216]:
				xmin = 202.2132
				xmax = 203.1318
				text = ""
			intervals [217]:
				xmin = 203.1318
				xmax = 203.8918
				text = "um"
			intervals [218]:
				xmin = 203.8918
				xmax = 207.3284
				text = ""
			intervals [219]:
				xmin = 207.3284
				xmax = 207.5884
				text = "the"
			intervals [220]:
				xmin = 207.5884
				xmax = 207.6684
				text = ""
			intervals [221]:
				xmin = 207.6684
				xmax = 207.8484
				text = "the"
			intervals [222]:
				xmin = 207.8484
				xmax = 208.4084
				text = "girls"
			intervals [223]:
				xmin = 208.4084
				xmax = 208.7384
				text = "my"
			intervals [224]:
				xmin = 208.7384
				xmax = 208.7684
				text = ""
			intervals [225]:
				xmin = 208.7684
				xmax = 209.4884
				text = "age"
			intervals [226]:
				xmin = 209.4884
				xmax = 209.6028
				text = ""
			intervals [227]:
				xmin = 209.6028
				xmax = 209.9128
				text = "um"
			intervals [228]:
				xmin = 209.9128
				xmax = 210.2828
				text = "didn't"
			intervals [229]:
				xmin = 210.2828
				xmax = 210.5428
				text = "like"
			intervals [230]:
				xmin = 210.5428
				xmax = 210.8228
				text = "me"
			intervals [231]:
				xmin = 210.8228
				xmax = 211.2828
				text = "because"
			intervals [232]:
				xmin = 211.2828
				xmax = 211.3628
				text = "i"
			intervals [233]:
				xmin = 211.3628
				xmax = 211.5728
				text = "was"
			intervals [234]:
				xmin = 211.5728
				xmax = 211.8528
				text = "light"
			intervals [235]:
				xmin = 211.8528
				xmax = 212.5228
				text = "skinned"
			intervals [236]:
				xmin = 212.5228
				xmax = 213.5156
				text = ""
			intervals [237]:
				xmin = 213.5156
				xmax = 214.1856
				text = "um"
			intervals [238]:
				xmin = 214.1856
				xmax = 214.6169
				text = ""
			intervals [239]:
				xmin = 214.6169
				xmax = 214.7369
				text = "it"
			intervals [240]:
				xmin = 214.7369
				xmax = 214.9969
				text = "was"
			intervals [241]:
				xmin = 214.9969
				xmax = 215.7069
				text = "crazy"
			intervals [242]:
				xmin = 215.7069
				xmax = 217.7391
				text = ""
			intervals [243]:
				xmin = 217.7391
				xmax = 217.8291
				text = "it"
			intervals [244]:
				xmin = 217.8291
				xmax = 218.0491
				text = "was"
			intervals [245]:
				xmin = 218.0491
				xmax = 218.3291
				text = "real"
			intervals [246]:
				xmin = 218.3291
				xmax = 218.7691
				text = "crazy"
			intervals [247]:
				xmin = 218.7691
				xmax = 218.8691
				text = "i"
			intervals [248]:
				xmin = 218.8691
				xmax = 219.0391
				text = "grew"
			intervals [249]:
				xmin = 219.0391
				xmax = 219.1591
				text = "up"
			intervals [250]:
				xmin = 219.1591
				xmax = 219.4291
				text = "in"
			intervals [251]:
				xmin = 219.4291
				xmax = 219.4991
				text = ""
			intervals [252]:
				xmin = 219.4991
				xmax = 219.6691
				text = "in"
			intervals [253]:
				xmin = 219.6691
				xmax = 219.7991
				text = "the"
			intervals [254]:
				xmin = 219.7991
				xmax = 220.0091
				text = "n-"
			intervals [255]:
				xmin = 220.0091
				xmax = 220.463
				text = ""
			intervals [256]:
				xmin = 220.463
				xmax = 220.623
				text = "in"
			intervals [257]:
				xmin = 220.623
				xmax = 220.753
				text = "the"
			intervals [258]:
				xmin = 220.753
				xmax = 221.163
				text = "building"
			intervals [259]:
				xmin = 221.163
				xmax = 221.563
				text = "across"
			intervals [260]:
				xmin = 221.563
				xmax = 221.663
				text = "from"
			intervals [261]:
				xmin = 221.663
				xmax = 221.743
				text = "me"
			intervals [262]:
				xmin = 221.743
				xmax = 222.193
				text = "everybody"
			intervals [263]:
				xmin = 222.193
				xmax = 222.273
				text = "in"
			intervals [264]:
				xmin = 222.273
				xmax = 222.363
				text = "there"
			intervals [265]:
				xmin = 222.363
				xmax = 222.453
				text = "was"
			intervals [266]:
				xmin = 222.453
				xmax = 222.793
				text = "real"
			intervals [267]:
				xmin = 222.793
				xmax = 223.143
				text = "dark"
			intervals [268]:
				xmin = 223.143
				xmax = 223.263
				text = "but"
			intervals [269]:
				xmin = 223.263
				xmax = 223.773
				text = "pretty"
			intervals [270]:
				xmin = 223.773
				xmax = 224.4192
				text = ""
			intervals [271]:
				xmin = 224.4192
				xmax = 224.5792
				text = "but"
			intervals [272]:
				xmin = 224.5792
				xmax = 224.8492
				text = "they"
			intervals [273]:
				xmin = 224.8492
				xmax = 224.8792
				text = "i"
			intervals [274]:
				xmin = 224.8792
				xmax = 224.9792
				text = ""
			intervals [275]:
				xmin = 224.9792
				xmax = 225.1992
				text = "mean"
			intervals [276]:
				xmin = 225.1992
				xmax = 225.3392
				text = "i"
			intervals [277]:
				xmin = 225.3392
				xmax = 225.5392
				text = "can't"
			intervals [278]:
				xmin = 225.5392
				xmax = 225.7292
				text = "help"
			intervals [279]:
				xmin = 225.7292
				xmax = 225.9392
				text = "my"
			intervals [280]:
				xmin = 225.9392
				xmax = 226.0392
				text = ""
			intervals [281]:
				xmin = 226.0392
				xmax = 226.4592
				text = "skin"
			intervals [282]:
				xmin = 226.4592
				xmax = 226.7592
				text = "color"
			intervals [283]:
				xmin = 226.7592
				xmax = 226.8492
				text = "it"
			intervals [284]:
				xmin = 226.8492
				xmax = 227.0692
				text = "was"
			intervals [285]:
				xmin = 227.0692
				xmax = 227.3992
				text = "just"
			intervals [286]:
				xmin = 227.3992
				xmax = 228.0892
				text = "crazy"
			intervals [287]:
				xmin = 228.0892
				xmax = 229.2188
				text = ""
			intervals [288]:
				xmin = 229.2188
				xmax = 229.3888
				text = "daw"
			intervals [289]:
				xmin = 229.3888
				xmax = 233.7247
				text = ""
			intervals [290]:
				xmin = 233.7247
				xmax = 233.8647
				text = "in"
			intervals [291]:
				xmin = 233.8647
				xmax = 234.5147
				text = "parkland"
			intervals [292]:
				xmin = 234.5147
				xmax = 235.4773
				text = ""
			intervals [293]:
				xmin = 235.4773
				xmax = 236.0473
				text = "mm-hm"
			intervals [294]:
				xmin = 236.0473
				xmax = 247.5825
				text = ""
			intervals [295]:
				xmin = 247.5825
				xmax = 247.6425
				text = "it"
			intervals [296]:
				xmin = 247.6425
				xmax = 247.9925
				text = "was"
			intervals [297]:
				xmin = 247.9925
				xmax = 248.0525
				text = "a"
			intervals [298]:
				xmin = 248.0525
				xmax = 248.3925
				text = "bunch"
			intervals [299]:
				xmin = 248.3925
				xmax = 248.4625
				text = "of"
			intervals [300]:
				xmin = 248.4625
				xmax = 248.8925
				text = "kids"
			intervals [301]:
				xmin = 248.8925
				xmax = 249.4125
				text = "around"
			intervals [302]:
				xmin = 249.4125
				xmax = 249.7625
				text = "there"
			intervals [303]:
				xmin = 249.7625
				xmax = 250.475
				text = ""
			intervals [304]:
				xmin = 250.475
				xmax = 250.615
				text = "it"
			intervals [305]:
				xmin = 250.615
				xmax = 250.805
				text = "was"
			intervals [306]:
				xmin = 250.805
				xmax = 250.895
				text = "a"
			intervals [307]:
				xmin = 250.895
				xmax = 251.205
				text = "bunch"
			intervals [308]:
				xmin = 251.205
				xmax = 251.285
				text = "of"
			intervals [309]:
				xmin = 251.285
				xmax = 251.825
				text = "kids"
			intervals [310]:
				xmin = 251.825
				xmax = 252.4028
				text = ""
			intervals [311]:
				xmin = 252.4028
				xmax = 252.8928
				text = "um"
			intervals [312]:
				xmin = 252.8928
				xmax = 252.9728
				text = ""
			intervals [313]:
				xmin = 252.9728
				xmax = 253.1828
				text = "we"
			intervals [314]:
				xmin = 253.1828
				xmax = 253.4628
				text = "didn't"
			intervals [315]:
				xmin = 253.4628
				xmax = 253.7428
				text = "jump"
			intervals [316]:
				xmin = 253.7428
				xmax = 254.0528
				text = "double"
			intervals [317]:
				xmin = 254.0528
				xmax = 254.3528
				text = "dutch"
			intervals [318]:
				xmin = 254.3528
				xmax = 254.5428
				text = "in"
			intervals [319]:
				xmin = 254.5428
				xmax = 255.1828
				text = "roanoke"
			intervals [320]:
				xmin = 255.1828
				xmax = 255.6808
				text = ""
			intervals [321]:
				xmin = 255.6808
				xmax = 255.9008
				text = "so"
			intervals [322]:
				xmin = 255.9008
				xmax = 256.0808
				text = "when"
			intervals [323]:
				xmin = 256.0808
				xmax = 256.2108
				text = "i"
			intervals [324]:
				xmin = 256.2108
				xmax = 256.4908
				text = "got"
			intervals [325]:
				xmin = 256.4908
				xmax = 256.7708
				text = "here"
			intervals [326]:
				xmin = 256.7708
				xmax = 257.0008
				text = "that"
			intervals [327]:
				xmin = 257.0008
				xmax = 257.1308
				text = "was"
			intervals [328]:
				xmin = 257.1308
				xmax = 257.2108
				text = "the"
			intervals [329]:
				xmin = 257.2108
				xmax = 257.5408
				text = "first"
			intervals [330]:
				xmin = 257.5408
				xmax = 257.7208
				text = "thing"
			intervals [331]:
				xmin = 257.7208
				xmax = 257.7908
				text = "i"
			intervals [332]:
				xmin = 257.7908
				xmax = 257.9508
				text = "had"
			intervals [333]:
				xmin = 257.9508
				xmax = 258.0808
				text = "to"
			intervals [334]:
				xmin = 258.0808
				xmax = 258.3608
				text = "learn"
			intervals [335]:
				xmin = 258.3608
				xmax = 258.4808
				text = "how"
			intervals [336]:
				xmin = 258.4808
				xmax = 258.6408
				text = "to"
			intervals [337]:
				xmin = 258.6408
				xmax = 258.9708
				text = "do"
			intervals [338]:
				xmin = 258.9708
				xmax = 259.0708
				text = "and"
			intervals [339]:
				xmin = 259.0708
				xmax = 259.2608
				text = "then"
			intervals [340]:
				xmin = 259.2608
				xmax = 259.4108
				text = "i"
			intervals [341]:
				xmin = 259.4108
				xmax = 259.6508
				text = "was"
			intervals [342]:
				xmin = 259.6508
				xmax = 259.9108
				text = "better"
			intervals [343]:
				xmin = 259.9108
				xmax = 260.1408
				text = "than"
			intervals [344]:
				xmin = 260.1408
				xmax = 260.3608
				text = "they"
			intervals [345]:
				xmin = 260.3608
				xmax = 260.6608
				text = "were"
			intervals [346]:
				xmin = 260.6608
				xmax = 260.9808
				text = "so"
			intervals [347]:
				xmin = 260.9808
				xmax = 261.403
				text = ""
			intervals [348]:
				xmin = 261.403
				xmax = 261.613
				text = "that"
			intervals [349]:
				xmin = 261.613
				xmax = 262.073
				text = "was"
			intervals [350]:
				xmin = 262.073
				xmax = 262.103
				text = ""
			intervals [351]:
				xmin = 262.103
				xmax = 262.313
				text = "you"
			intervals [352]:
				xmin = 262.313
				xmax = 262.473
				text = "know"
			intervals [353]:
				xmin = 262.473
				xmax = 262.683
				text = "that"
			intervals [354]:
				xmin = 262.683
				xmax = 263.013
				text = "wasn't"
			intervals [355]:
				xmin = 263.013
				xmax = 263.483
				text = "good"
			intervals [356]:
				xmin = 263.483
				xmax = 264.1677
				text = ""
			intervals [357]:
				xmin = 264.1677
				xmax = 264.6377
				text = "<unk>"
			intervals [358]:
				xmin = 264.6377
				xmax = 267.3911
				text = ""
			intervals [359]:
				xmin = 267.3911
				xmax = 267.5611
				text = "no"
			intervals [360]:
				xmin = 267.5611
				xmax = 267.7211
				text = "they"
			intervals [361]:
				xmin = 267.7211
				xmax = 268.0011
				text = "wouldn't"
			intervals [362]:
				xmin = 268.0011
				xmax = 268.1111
				text = "let"
			intervals [363]:
				xmin = 268.1111
				xmax = 268.1711
				text = "me"
			intervals [364]:
				xmin = 268.1711
				xmax = 268.3511
				text = "play"
			intervals [365]:
				xmin = 268.3511
				xmax = 268.4511
				text = "with"
			intervals [366]:
				xmin = 268.4511
				xmax = 268.6111
				text = "them"
			intervals [367]:
				xmin = 268.6111
				xmax = 268.7111
				text = "no"
			intervals [368]:
				xmin = 268.7111
				xmax = 268.9611
				text = "more"
			intervals [369]:
				xmin = 268.9611
				xmax = 269.1311
				text = "say"
			intervals [370]:
				xmin = 269.1311
				xmax = 269.2011
				text = "i"
			intervals [371]:
				xmin = 269.2011
				xmax = 269.4611
				text = "took"
			intervals [372]:
				xmin = 269.4611
				xmax = 269.6511
				text = "too"
			intervals [373]:
				xmin = 269.6511
				xmax = 270.0511
				text = "long"
			intervals [374]:
				xmin = 270.0511
				xmax = 271.8696
				text = ""
			intervals [375]:
				xmin = 271.8696
				xmax = 272.1696
				text = "they"
			intervals [376]:
				xmin = 272.1696
				xmax = 272.1996
				text = ""
			intervals [377]:
				xmin = 272.1996
				xmax = 272.5396
				text = "wouldn't"
			intervals [378]:
				xmin = 272.5396
				xmax = 276.151
				text = ""
			intervals [379]:
				xmin = 276.151
				xmax = 276.421
				text = "jump"
			intervals [380]:
				xmin = 276.421
				xmax = 276.721
				text = "all"
			intervals [381]:
				xmin = 276.721
				xmax = 277.111
				text = "day"
			intervals [382]:
				xmin = 277.111
				xmax = 278.5504
				text = ""
			intervals [383]:
				xmin = 278.5504
				xmax = 279.0604
				text = "<unk>"
			intervals [384]:
				xmin = 279.0604
				xmax = 281.8126
				text = ""
			intervals [385]:
				xmin = 281.8126
				xmax = 282.0526
				text = "played"
			intervals [386]:
				xmin = 282.0526
				xmax = 282.8126
				text = "basketball"
			intervals [387]:
				xmin = 282.8126
				xmax = 283.0026
				text = "and"
			intervals [388]:
				xmin = 283.0026
				xmax = 283.6726
				text = "baseball"
			intervals [389]:
				xmin = 283.6726
				xmax = 285.5103
				text = ""
			intervals [390]:
				xmin = 285.5103
				xmax = 285.8103
				text = "mm-hm"
			intervals [391]:
				xmin = 285.8103
				xmax = 286.7276
				text = ""
			intervals [392]:
				xmin = 286.7276
				xmax = 286.8076
				text = "i"
			intervals [393]:
				xmin = 286.8076
				xmax = 286.9376
				text = "was"
			intervals [394]:
				xmin = 286.9376
				xmax = 287.0176
				text = "a"
			intervals [395]:
				xmin = 287.0176
				xmax = 287.5676
				text = "tomboy"
			intervals [396]:
				xmin = 287.5676
				xmax = 289.8183
				text = ""
			intervals [397]:
				xmin = 289.8183
				xmax = 290.2783
				text = "mm-hm"
			intervals [398]:
				xmin = 290.2783
				xmax = 295.7337
				text = ""
			intervals [399]:
				xmin = 295.7337
				xmax = 295.8637
				text = "oh"
			intervals [400]:
				xmin = 295.8637
				xmax = 296.0637
				text = "that"
			intervals [401]:
				xmin = 296.0637
				xmax = 296.2637
				text = "was"
			intervals [402]:
				xmin = 296.2637
				xmax = 296.4637
				text = "in"
			intervals [403]:
				xmin = 296.4637
				xmax = 297.1037
				text = "school"
			intervals [404]:
				xmin = 297.1037
				xmax = 298.2226
				text = ""
			intervals [405]:
				xmin = 298.2226
				xmax = 298.3126
				text = "we"
			intervals [406]:
				xmin = 298.3126
				xmax = 298.5226
				text = "used"
			intervals [407]:
				xmin = 298.5226
				xmax = 298.6026
				text = "to"
			intervals [408]:
				xmin = 298.6026
				xmax = 298.8426
				text = "beat"
			intervals [409]:
				xmin = 298.8426
				xmax = 299.5926
				text = "everybody"
			intervals [410]:
				xmin = 299.5926
				xmax = 301.0303
				text = ""
			intervals [411]:
				xmin = 301.0303
				xmax = 301.7503
				text = "and"
			intervals [412]:
				xmin = 301.7503
				xmax = 302.214
				text = ""
			intervals [413]:
				xmin = 302.214
				xmax = 302.454
				text = "my"
			intervals [414]:
				xmin = 302.454
				xmax = 302.904
				text = "thing"
			intervals [415]:
				xmin = 302.904
				xmax = 303.294
				text = "was"
			intervals [416]:
				xmin = 303.294
				xmax = 303.434
				text = "at"
			intervals [417]:
				xmin = 303.434
				xmax = 303.554
				text = "the"
			intervals [418]:
				xmin = 303.554
				xmax = 303.954
				text = "time"
			intervals [419]:
				xmin = 303.954
				xmax = 305.0199
				text = ""
			intervals [420]:
				xmin = 305.0199
				xmax = 305.2999
				text = "most"
			intervals [421]:
				xmin = 305.2999
				xmax = 305.3599
				text = "of"
			intervals [422]:
				xmin = 305.3599
				xmax = 305.4199
				text = "the"
			intervals [423]:
				xmin = 305.4199
				xmax = 305.7799
				text = "girls"
			intervals [424]:
				xmin = 305.7799
				xmax = 305.9099
				text = "on"
			intervals [425]:
				xmin = 305.9099
				xmax = 306.0199
				text = "the"
			intervals [426]:
				xmin = 306.0199
				xmax = 306.3499
				text = "team"
			intervals [427]:
				xmin = 306.3499
				xmax = 306.5099
				text = "were"
			intervals [428]:
				xmin = 306.5099
				xmax = 306.9699
				text = "much"
			intervals [429]:
				xmin = 306.9699
				xmax = 307.3299
				text = "taller"
			intervals [430]:
				xmin = 307.3299
				xmax = 307.5499
				text = "than"
			intervals [431]:
				xmin = 307.5499
				xmax = 307.6999
				text = "i"
			intervals [432]:
				xmin = 307.6999
				xmax = 308.2699
				text = "am"
			intervals [433]:
				xmin = 308.2699
				xmax = 308.9581
				text = ""
			intervals [434]:
				xmin = 308.9581
				xmax = 309.1481
				text = "so"
			intervals [435]:
				xmin = 309.1481
				xmax = 309.2581
				text = "i"
			intervals [436]:
				xmin = 309.2581
				xmax = 309.4181
				text = "could"
			intervals [437]:
				xmin = 309.4181
				xmax = 309.6281
				text = "get"
			intervals [438]:
				xmin = 309.6281
				xmax = 309.7081
				text = "to"
			intervals [439]:
				xmin = 309.7081
				xmax = 309.8581
				text = "the"
			intervals [440]:
				xmin = 309.8581
				xmax = 310.3881
				text = "basket"
			intervals [441]:
				xmin = 310.3881
				xmax = 310.6281
				text = "better"
			intervals [442]:
				xmin = 310.6281
				xmax = 310.8781
				text = "cause"
			intervals [443]:
				xmin = 310.8781
				xmax = 310.9781
				text = "i"
			intervals [444]:
				xmin = 310.9781
				xmax = 311.1681
				text = "could"
			intervals [445]:
				xmin = 311.1681
				xmax = 311.3881
				text = "go"
			intervals [446]:
				xmin = 311.3881
				xmax = 311.5981
				text = "under"
			intervals [447]:
				xmin = 311.5981
				xmax = 312.0781
				text = "them"
			intervals [448]:
				xmin = 312.0781
				xmax = 312.4934
				text = ""
			intervals [449]:
				xmin = 312.4934
				xmax = 312.6234
				text = "and"
			intervals [450]:
				xmin = 312.6234
				xmax = 312.7934
				text = "get"
			intervals [451]:
				xmin = 312.7934
				xmax = 312.8834
				text = "to"
			intervals [452]:
				xmin = 312.8834
				xmax = 313.0134
				text = "the"
			intervals [453]:
				xmin = 313.0134
				xmax = 313.6834
				text = "basket"
			intervals [454]:
				xmin = 313.6834
				xmax = 314.4824
				text = ""
			intervals [455]:
				xmin = 314.4824
				xmax = 314.6024
				text = "it"
			intervals [456]:
				xmin = 314.6024
				xmax = 314.7324
				text = "was"
			intervals [457]:
				xmin = 314.7324
				xmax = 315.5524
				text = ""
			intervals [458]:
				xmin = 315.5524
				xmax = 315.6724
				text = "good"
			intervals [459]:
				xmin = 315.6724
				xmax = 317.5428
				text = ""
			intervals [460]:
				xmin = 317.5428
				xmax = 317.9228
				text = "mm-hm"
			intervals [461]:
				xmin = 317.9228
				xmax = 319.795
				text = ""
			intervals [462]:
				xmin = 319.795
				xmax = 319.965
				text = "no"
			intervals [463]:
				xmin = 319.965
				xmax = 320.155
				text = "my"
			intervals [464]:
				xmin = 320.155
				xmax = 320.655
				text = "dad"
			intervals [465]:
				xmin = 320.655
				xmax = 320.825
				text = "he"
			intervals [466]:
				xmin = 320.825
				xmax = 321.155
				text = "rolled"
			intervals [467]:
				xmin = 321.155
				xmax = 321.315
				text = "out"
			intervals [468]:
				xmin = 321.315
				xmax = 321.465
				text = "when"
			intervals [469]:
				xmin = 321.465
				xmax = 321.555
				text = "i"
			intervals [470]:
				xmin = 321.555
				xmax = 321.655
				text = "was"
			intervals [471]:
				xmin = 321.655
				xmax = 321.955
				text = "about"
			intervals [472]:
				xmin = 321.955
				xmax = 322.185
				text = "three"
			intervals [473]:
				xmin = 322.185
				xmax = 322.375
				text = "he"
			intervals [474]:
				xmin = 322.375
				xmax = 322.595
				text = "was"
			intervals [475]:
				xmin = 322.595
				xmax = 322.985
				text = "gone"
			intervals [476]:
				xmin = 322.985
				xmax = 324.109
				text = ""
			intervals [477]:
				xmin = 324.109
				xmax = 324.319
				text = "yeah"
			intervals [478]:
				xmin = 324.319
				xmax = 324.489
				text = "my"
			intervals [479]:
				xmin = 324.489
				xmax = 324.869
				text = "mother"
			intervals [480]:
				xmin = 324.869
				xmax = 325.669
				text = "remarried"
			intervals [481]:
				xmin = 325.669
				xmax = 325.7336
				text = ""
			intervals [482]:
				xmin = 325.7336
				xmax = 326.0036
				text = "in"
			intervals [483]:
				xmin = 326.0036
				xmax = 326.0336
				text = ""
			intervals [484]:
				xmin = 326.0336
				xmax = 326.5436
				text = "um"
			intervals [485]:
				xmin = 326.5436
				xmax = 327.8013
				text = ""
			intervals [486]:
				xmin = 327.8013
				xmax = 328.2913
				text = "sixty"
			intervals [487]:
				xmin = 328.2913
				xmax = 328.7813
				text = "five"
			intervals [488]:
				xmin = 328.7813
				xmax = 328.8913
				text = "i"
			intervals [489]:
				xmin = 328.8913
				xmax = 329.6613
				text = "guess"
			intervals [490]:
				xmin = 329.6613
				xmax = 330.6566
				text = ""
			intervals [491]:
				xmin = 330.6566
				xmax = 331.8266
				text = "and"
			intervals [492]:
				xmin = 331.8266
				xmax = 333.8309
				text = ""
			intervals [493]:
				xmin = 333.8309
				xmax = 334.0109
				text = "my"
			intervals [494]:
				xmin = 334.0109
				xmax = 334.7909
				text = "stepfather"
			intervals [495]:
				xmin = 334.7909
				xmax = 335.0909
				text = "lived"
			intervals [496]:
				xmin = 335.0909
				xmax = 335.3009
				text = "in"
			intervals [497]:
				xmin = 335.3009
				xmax = 335.8909
				text = "roanoke"
			intervals [498]:
				xmin = 335.8909
				xmax = 336.0309
				text = "but"
			intervals [499]:
				xmin = 336.0309
				xmax = 336.2309
				text = "he"
			intervals [500]:
				xmin = 336.2309
				xmax = 336.5309
				text = "moved"
			intervals [501]:
				xmin = 336.5309
				xmax = 336.6309
				text = "to"
			intervals [502]:
				xmin = 336.6309
				xmax = 337.5109
				text = "dc"
			intervals [503]:
				xmin = 337.5109
				xmax = 338.1234
				text = ""
			intervals [504]:
				xmin = 338.1234
				xmax = 338.7234
				text = "and"
			intervals [505]:
				xmin = 338.7234
				xmax = 339.4512
				text = ""
			intervals [506]:
				xmin = 339.4512
				xmax = 339.6412
				text = "i"
			intervals [507]:
				xmin = 339.6412
				xmax = 339.9512
				text = "saw"
			intervals [508]:
				xmin = 339.9512
				xmax = 340.2512
				text = "him"
			intervals [509]:
				xmin = 340.2512
				xmax = 340.4912
				text = "one"
			intervals [510]:
				xmin = 340.4912
				xmax = 340.6412
				text = "day"
			intervals [511]:
				xmin = 340.6412
				xmax = 340.7812
				text = "and"
			intervals [512]:
				xmin = 340.7812
				xmax = 341.0412
				text = "told"
			intervals [513]:
				xmin = 341.0412
				xmax = 341.1712
				text = "him"
			intervals [514]:
				xmin = 341.1712
				xmax = 341.3012
				text = "where"
			intervals [515]:
				xmin = 341.3012
				xmax = 341.4912
				text = "my"
			intervals [516]:
				xmin = 341.4912
				xmax = 341.9112
				text = "mother"
			intervals [517]:
				xmin = 341.9112
				xmax = 342.2612
				text = "was"
			intervals [518]:
				xmin = 342.2612
				xmax = 342.4412
				text = "big"
			intervals [519]:
				xmin = 342.4412
				xmax = 343.0612
				text = "mistake"
			intervals [520]:
				xmin = 343.0612
				xmax = 343.7471
				text = ""
			intervals [521]:
				xmin = 343.7471
				xmax = 343.8871
				text = "they"
			intervals [522]:
				xmin = 343.8871
				xmax = 344.1071
				text = "got"
			intervals [523]:
				xmin = 344.1071
				xmax = 344.3371
				text = "back"
			intervals [524]:
				xmin = 344.3371
				xmax = 344.8771
				text = "together"
			intervals [525]:
				xmin = 344.8771
				xmax = 344.9671
				text = "and"
			intervals [526]:
				xmin = 344.9671
				xmax = 345.1771
				text = "then"
			intervals [527]:
				xmin = 345.1771
				xmax = 345.3071
				text = "we"
			intervals [528]:
				xmin = 345.3071
				xmax = 345.6471
				text = "moved"
			intervals [529]:
				xmin = 345.6471
				xmax = 345.7771
				text = "up"
			intervals [530]:
				xmin = 345.7771
				xmax = 346.1471
				text = "here"
			intervals [531]:
				xmin = 346.1471
				xmax = 349.6085
				text = ""
			intervals [532]:
				xmin = 349.6085
				xmax = 350.0385
				text = "mm-hm"
			intervals [533]:
				xmin = 350.0385
				xmax = 351.1886
				text = ""
			intervals [534]:
				xmin = 351.1886
				xmax = 351.2486
				text = "it"
			intervals [535]:
				xmin = 351.2486
				xmax = 351.4286
				text = "was"
			intervals [536]:
				xmin = 351.4286
				xmax = 352.1886
				text = "stepfather"
			intervals [537]:
				xmin = 352.1886
				xmax = 357.1026
				text = ""
			intervals [538]:
				xmin = 357.1026
				xmax = 357.1926
				text = "let"
			intervals [539]:
				xmin = 357.1926
				xmax = 357.3126
				text = "me"
			intervals [540]:
				xmin = 357.3126
				xmax = 357.5026
				text = "see"
			intervals [541]:
				xmin = 357.5026
				xmax = 357.7526
				text = ""
			intervals [542]:
				xmin = 357.7526
				xmax = 357.8226
				text = "i"
			intervals [543]:
				xmin = 357.8226
				xmax = 358.0426
				text = "got"
			intervals [544]:
				xmin = 358.0426
				xmax = 358.1726
				text = "there"
			intervals [545]:
				xmin = 358.1726
				xmax = 358.2826
				text = "in"
			intervals [546]:
				xmin = 358.2826
				xmax = 358.4026
				text = "the"
			intervals [547]:
				xmin = 358.4026
				xmax = 358.8826
				text = "sixth"
			intervals [548]:
				xmin = 358.8826
				xmax = 359.1726
				text = "grade"
			intervals [549]:
				xmin = 359.1726
				xmax = 359.2926
				text = "i"
			intervals [550]:
				xmin = 359.2926
				xmax = 359.5826
				text = "left"
			intervals [551]:
				xmin = 359.5826
				xmax = 359.8726
				text = "there"
			intervals [552]:
				xmin = 359.8726
				xmax = 360.0626
				text = "when"
			intervals [553]:
				xmin = 360.0626
				xmax = 360.2026
				text = "i"
			intervals [554]:
				xmin = 360.2026
				xmax = 360.5926
				text = "was"
			intervals [555]:
				xmin = 360.5926
				xmax = 360.6826
				text = ""
			intervals [556]:
				xmin = 360.6826
				xmax = 361.4226
				text = "eighteen"
			intervals [557]:
				xmin = 361.4226
				xmax = 361.5219
				text = ""
			intervals [558]:
				xmin = 361.5219
				xmax = 362.3119
				text = "seventeen"
			intervals [559]:
				xmin = 362.3119
				xmax = 363.0254
				text = ""
			intervals [560]:
				xmin = 363.0254
				xmax = 363.5754
				text = "eighteen"
			intervals [561]:
				xmin = 363.5754
				xmax = 363.8568
				text = ""
			intervals [562]:
				xmin = 363.8568
				xmax = 364.2768
				text = "yeah"
			intervals [563]:
				xmin = 364.2768
				xmax = 364.7268
				text = ""
			intervals [564]:
				xmin = 364.7268
				xmax = 364.9168
				text = "about"
			intervals [565]:
				xmin = 364.9168
				xmax = 365.0368
				text = "eighteen"
			intervals [566]:
				xmin = 365.0368
				xmax = 368.4798
				text = ""
			intervals [567]:
				xmin = 368.4798
				xmax = 368.7898
				text = "mm-hm"
			intervals [568]:
				xmin = 368.7898
				xmax = 377.7727
				text = ""
			intervals [569]:
				xmin = 377.7727
				xmax = 378.5127
				text = "no"
			intervals [570]:
				xmin = 378.5127
				xmax = 379.2421
				text = ""
			intervals [571]:
				xmin = 379.2421
				xmax = 379.4121
				text = "i"
			intervals [572]:
				xmin = 379.4121
				xmax = 379.6321
				text = "didn't"
			intervals [573]:
				xmin = 379.6321
				xmax = 379.9121
				text = "even"
			intervals [574]:
				xmin = 379.9121
				xmax = 380.3021
				text = "know"
			intervals [575]:
				xmin = 380.3021
				xmax = 380.3705
				text = ""
			intervals [576]:
				xmin = 380.3705
				xmax = 380.8805
				text = "anything"
			intervals [577]:
				xmin = 380.8805
				xmax = 381.1705
				text = "about"
			intervals [578]:
				xmin = 381.1705
				xmax = 381.9205
				text = "marijuana"
			intervals [579]:
				xmin = 381.9205
				xmax = 382.1105
				text = "til"
			intervals [580]:
				xmin = 382.1105
				xmax = 382.2305
				text = "i"
			intervals [581]:
				xmin = 382.2305
				xmax = 382.5005
				text = "was"
			intervals [582]:
				xmin = 382.5005
				xmax = 382.7305
				text = "like"
			intervals [583]:
				xmin = 382.7305
				xmax = 382.7605
				text = ""
			intervals [584]:
				xmin = 382.7605
				xmax = 383.4205
				text = "eighteen"
			intervals [585]:
				xmin = 383.4205
				xmax = 384.7732
				text = ""
			intervals [586]:
				xmin = 384.7732
				xmax = 384.8732
				text = "i"
			intervals [587]:
				xmin = 384.8732
				xmax = 384.9132
				text = ""
			intervals [588]:
				xmin = 384.9132
				xmax = 385.1332
				text = "think"
			intervals [589]:
				xmin = 385.1332
				xmax = 385.2132
				text = "i"
			intervals [590]:
				xmin = 385.2132
				xmax = 385.5632
				text = "smoked"
			intervals [591]:
				xmin = 385.5632
				xmax = 385.7132
				text = "my"
			intervals [592]:
				xmin = 385.7132
				xmax = 386.0532
				text = "first"
			intervals [593]:
				xmin = 386.0532
				xmax = 386.3332
				text = "joint"
			intervals [594]:
				xmin = 386.3332
				xmax = 386.5032
				text = "when"
			intervals [595]:
				xmin = 386.5032
				xmax = 386.6132
				text = "i"
			intervals [596]:
				xmin = 386.6132
				xmax = 386.7732
				text = "was"
			intervals [597]:
				xmin = 386.7732
				xmax = 387.2932
				text = "eighteen"
			intervals [598]:
				xmin = 387.2932
				xmax = 388.4517
				text = ""
			intervals [599]:
				xmin = 388.4517
				xmax = 388.6617
				text = "didn't"
			intervals [600]:
				xmin = 388.6617
				xmax = 388.8117
				text = "even"
			intervals [601]:
				xmin = 388.8117
				xmax = 388.9717
				text = "know"
			intervals [602]:
				xmin = 388.9717
				xmax = 389.1617
				text = "what"
			intervals [603]:
				xmin = 389.1617
				xmax = 389.2617
				text = "it"
			intervals [604]:
				xmin = 389.2617
				xmax = 389.5517
				text = "was"
			intervals [605]:
				xmin = 389.5517
				xmax = 389.7417
				text = "didn't"
			intervals [606]:
				xmin = 389.7417
				xmax = 389.8917
				text = "even"
			intervals [607]:
				xmin = 389.8917
				xmax = 390.0117
				text = "know"
			intervals [608]:
				xmin = 390.0117
				xmax = 390.1317
				text = "what"
			intervals [609]:
				xmin = 390.1317
				xmax = 390.2217
				text = "i"
			intervals [610]:
				xmin = 390.2217
				xmax = 390.3717
				text = "was"
			intervals [611]:
				xmin = 390.3717
				xmax = 390.8017
				text = "doing"
			intervals [612]:
				xmin = 390.8017
				xmax = 392.5124
				text = ""
			intervals [613]:
				xmin = 392.5124
				xmax = 392.6724
				text = "on"
			intervals [614]:
				xmin = 392.6724
				xmax = 392.7724
				text = "the"
			intervals [615]:
				xmin = 392.7724
				xmax = 393.5224
				text = "basketball"
			intervals [616]:
				xmin = 393.5224
				xmax = 393.7124
				text = "court"
			intervals [617]:
				xmin = 393.7124
				xmax = 393.8524
				text = "cause"
			intervals [618]:
				xmin = 393.8524
				xmax = 394.0024
				text = "the"
			intervals [619]:
				xmin = 394.0024
				xmax = 394.4224
				text = "fellas"
			intervals [620]:
				xmin = 394.4224
				xmax = 394.6524
				text = "was"
			intervals [621]:
				xmin = 394.6524
				xmax = 394.9924
				text = "doing"
			intervals [622]:
				xmin = 394.9924
				xmax = 395.1324
				text = "it"
			intervals [623]:
				xmin = 395.1324
				xmax = 397.3467
				text = ""
			intervals [624]:
				xmin = 397.3467
				xmax = 397.5267
				text = "ju-"
			intervals [625]:
				xmin = 397.5267
				xmax = 397.5667
				text = ""
			intervals [626]:
				xmin = 397.5667
				xmax = 397.7267
				text = "i"
			intervals [627]:
				xmin = 397.7267
				xmax = 397.9267
				text = "was"
			intervals [628]:
				xmin = 397.9267
				xmax = 398.1667
				text = "one"
			intervals [629]:
				xmin = 398.1667
				xmax = 398.2467
				text = "of"
			intervals [630]:
				xmin = 398.2467
				xmax = 398.3667
				text = "the"
			intervals [631]:
				xmin = 398.3667
				xmax = 399.2067
				text = "guys"
			intervals [632]:
				xmin = 399.2067
				xmax = 407.6787
				text = ""
			intervals [633]:
				xmin = 407.6787
				xmax = 408.2287
				text = "mm-hm"
			intervals [634]:
				xmin = 408.2287
				xmax = 408.9098
				text = ""
			intervals [635]:
				xmin = 408.9098
				xmax = 409.3098
				text = "mm-hm"
			intervals [636]:
				xmin = 409.3098
				xmax = 409.5872
				text = ""
			intervals [637]:
				xmin = 409.5872
				xmax = 409.8872
				text = "um"
			intervals [638]:
				xmin = 409.8872
				xmax = 409.9172
				text = ""
			intervals [639]:
				xmin = 409.9172
				xmax = 410.2972
				text = "rdx"
			intervals [640]:
				xmin = 410.2972
				xmax = 411.2452
				text = ""
			intervals [641]:
				xmin = 411.2452
				xmax = 411.6352
				text = "mm-hm"
			intervals [642]:
				xmin = 411.6352
				xmax = 416.1099
				text = ""
			intervals [643]:
				xmin = 416.1099
				xmax = 416.4699
				text = "middle"
			intervals [644]:
				xmin = 416.4699
				xmax = 416.7799
				text = "school"
			intervals [645]:
				xmin = 416.7799
				xmax = 416.9399
				text = "was"
			intervals [646]:
				xmin = 416.9399
				xmax = 417.5099
				text = "difficult"
			intervals [647]:
				xmin = 417.5099
				xmax = 417.6599
				text = "for"
			intervals [648]:
				xmin = 417.6599
				xmax = 417.9199
				text = "me"
			intervals [649]:
				xmin = 417.9199
				xmax = 418.5399
				text = "because"
			intervals [650]:
				xmin = 418.5399
				xmax = 418.7199
				text = "i"
			intervals [651]:
				xmin = 418.7199
				xmax = 419.1799
				text = "was"
			intervals [652]:
				xmin = 419.1799
				xmax = 419.2399
				text = ""
			intervals [653]:
				xmin = 419.2399
				xmax = 419.4099
				text = "i"
			intervals [654]:
				xmin = 419.4099
				xmax = 419.9099
				text = "guess"
			intervals [655]:
				xmin = 419.9099
				xmax = 421.1684
				text = ""
			intervals [656]:
				xmin = 421.1684
				xmax = 421.2884
				text = "in"
			intervals [657]:
				xmin = 421.2884
				xmax = 421.3984
				text = "a"
			intervals [658]:
				xmin = 421.3984
				xmax = 421.9084
				text = "way"
			intervals [659]:
				xmin = 421.9084
				xmax = 422.1325
				text = ""
			intervals [660]:
				xmin = 422.1325
				xmax = 422.8725
				text = "um"
			intervals [661]:
				xmin = 422.8725
				xmax = 423.1137
				text = ""
			intervals [662]:
				xmin = 423.1137
				xmax = 423.4137
				text = "more"
			intervals [663]:
				xmin = 423.4137
				xmax = 423.8837
				text = "mature"
			intervals [664]:
				xmin = 423.8837
				xmax = 424.0337
				text = "than"
			intervals [665]:
				xmin = 424.0337
				xmax = 424.1537
				text = "the"
			intervals [666]:
				xmin = 424.1537
				xmax = 424.5837
				text = "kids"
			intervals [667]:
				xmin = 424.5837
				xmax = 424.8037
				text = "my"
			intervals [668]:
				xmin = 424.8037
				xmax = 425.2237
				text = "age"
			intervals [669]:
				xmin = 425.2237
				xmax = 425.3637
				text = "i"
			intervals [670]:
				xmin = 425.3637
				xmax = 425.6837
				text = "wanted"
			intervals [671]:
				xmin = 425.6837
				xmax = 425.8137
				text = "to"
			intervals [672]:
				xmin = 425.8137
				xmax = 426.2637
				text = "dress"
			intervals [673]:
				xmin = 426.2637
				xmax = 426.6737
				text = "nice"
			intervals [674]:
				xmin = 426.6737
				xmax = 426.8337
				text = "they"
			intervals [675]:
				xmin = 426.8337
				xmax = 426.9737
				text = "were"
			intervals [676]:
				xmin = 426.9737
				xmax = 427.4237
				text = "wearing"
			intervals [677]:
				xmin = 427.4237
				xmax = 427.9137
				text = "jeans"
			intervals [678]:
				xmin = 427.9137
				xmax = 428.0637
				text = "and"
			intervals [679]:
				xmin = 428.0637
				xmax = 428.2537
				text = "all"
			intervals [680]:
				xmin = 428.2537
				xmax = 428.3137
				text = "of"
			intervals [681]:
				xmin = 428.3137
				xmax = 428.5037
				text = "that"
			intervals [682]:
				xmin = 428.5037
				xmax = 428.8337
				text = "stuff"
			intervals [683]:
				xmin = 428.8337
				xmax = 428.9237
				text = "and"
			intervals [684]:
				xmin = 428.9237
				xmax = 428.9937
				text = "i"
			intervals [685]:
				xmin = 428.9937
				xmax = 429.2237
				text = "liked"
			intervals [686]:
				xmin = 429.2237
				xmax = 429.2837
				text = "to"
			intervals [687]:
				xmin = 429.2837
				xmax = 429.4837
				text = "wear"
			intervals [688]:
				xmin = 429.4837
				xmax = 430.0437
				text = "skirts"
			intervals [689]:
				xmin = 430.0437
				xmax = 430.1837
				text = "and"
			intervals [690]:
				xmin = 430.1837
				xmax = 431.0237
				text = "stockings"
			intervals [691]:
				xmin = 431.0237
				xmax = 433.2645
				text = ""
			intervals [692]:
				xmin = 433.2645
				xmax = 433.3745
				text = "and"
			intervals [693]:
				xmin = 433.3745
				xmax = 433.4945
				text = "the"
			intervals [694]:
				xmin = 433.4945
				xmax = 433.9245
				text = "boys"
			intervals [695]:
				xmin = 433.9245
				xmax = 434.1745
				text = "liked"
			intervals [696]:
				xmin = 434.1745
				xmax = 434.8846
				text = ""
			intervals [697]:
				xmin = 434.8846
				xmax = 435.3046
				text = "girls"
			intervals [698]:
				xmin = 435.3046
				xmax = 435.4946
				text = "with"
			intervals [699]:
				xmin = 435.4946
				xmax = 435.7319
				text = ""
			intervals [700]:
				xmin = 435.7319
				xmax = 436.1519
				text = "dresses"
			intervals [701]:
				xmin = 436.1519
				xmax = 436.3819
				text = "on"
			intervals [702]:
				xmin = 436.3819
				xmax = 436.4419
				text = ""
			intervals [703]:
				xmin = 436.4419
				xmax = 436.8319
				text = "versus"
			intervals [704]:
				xmin = 436.8319
				xmax = 437.4119
				text = "pants"
			intervals [705]:
				xmin = 437.4119
				xmax = 437.5219
				text = "at"
			intervals [706]:
				xmin = 437.5219
				xmax = 437.6519
				text = "the"
			intervals [707]:
				xmin = 437.6519
				xmax = 438.1519
				text = "time"
			intervals [708]:
				xmin = 438.1519
				xmax = 438.9213
				text = ""
			intervals [709]:
				xmin = 438.9213
				xmax = 439.0913
				text = "and"
			intervals [710]:
				xmin = 439.0913
				xmax = 439.3613
				text = "then"
			intervals [711]:
				xmin = 439.3613
				xmax = 439.5013
				text = "you"
			intervals [712]:
				xmin = 439.5013
				xmax = 439.9413
				text = "had"
			intervals [713]:
				xmin = 439.9413
				xmax = 440.0313
				text = "the"
			intervals [714]:
				xmin = 440.0313
				xmax = 440.3913
				text = "the"
			intervals [715]:
				xmin = 440.3913
				xmax = 440.6513
				text = "little"
			intervals [716]:
				xmin = 440.6513
				xmax = 441.1813
				text = "boys"
			intervals [717]:
				xmin = 441.1813
				xmax = 441.3413
				text = "that"
			intervals [718]:
				xmin = 441.3413
				xmax = 441.7413
				text = "always"
			intervals [719]:
				xmin = 441.7413
				xmax = 441.9913
				text = "wanted"
			intervals [720]:
				xmin = 441.9913
				xmax = 442.1213
				text = "give"
			intervals [721]:
				xmin = 442.1213
				xmax = 442.2613
				text = "you"
			intervals [722]:
				xmin = 442.2613
				xmax = 442.3613
				text = "a"
			intervals [723]:
				xmin = 442.3613
				xmax = 442.8813
				text = "jacket"
			intervals [724]:
				xmin = 442.8813
				xmax = 442.9413
				text = "if"
			intervals [725]:
				xmin = 442.9413
				xmax = 443.0313
				text = "you"
			intervals [726]:
				xmin = 443.0313
				xmax = 443.2313
				text = "had"
			intervals [727]:
				xmin = 443.2313
				xmax = 443.5113
				text = "his"
			intervals [728]:
				xmin = 443.5113
				xmax = 443.9513
				text = "name"
			intervals [729]:
				xmin = 443.9513
				xmax = 444.2313
				text = "on"
			intervals [730]:
				xmin = 444.2313
				xmax = 444.3413
				text = "it"
			intervals [731]:
				xmin = 444.3413
				xmax = 444.7943
				text = ""
			intervals [732]:
				xmin = 444.7943
				xmax = 445.0443
				text = "your"
			intervals [733]:
				xmin = 445.0443
				xmax = 445.4843
				text = "name"
			intervals [734]:
				xmin = 445.4843
				xmax = 445.6543
				text = "on"
			intervals [735]:
				xmin = 445.6543
				xmax = 445.7543
				text = "it"
			intervals [736]:
				xmin = 445.7543
				xmax = 445.9243
				text = "that"
			intervals [737]:
				xmin = 445.9243
				xmax = 446.1843
				text = "mean"
			intervals [738]:
				xmin = 446.1843
				xmax = 446.3443
				text = "you"
			intervals [739]:
				xmin = 446.3443
				xmax = 446.6043
				text = "go"
			intervals [740]:
				xmin = 446.6043
				xmax = 447.0443
				text = "together"
			intervals [741]:
				xmin = 447.0443
				xmax = 447.2043
				text = "now"
			intervals [742]:
				xmin = 447.2043
				xmax = 447.3043
				text = "if"
			intervals [743]:
				xmin = 447.3043
				xmax = 447.4243
				text = "you"
			intervals [744]:
				xmin = 447.4243
				xmax = 447.6543
				text = "pull"
			intervals [745]:
				xmin = 447.6543
				xmax = 447.7843
				text = "the"
			intervals [746]:
				xmin = 447.7843
				xmax = 448.2043
				text = "stitching"
			intervals [747]:
				xmin = 448.2043
				xmax = 448.3243
				text = "out"
			intervals [748]:
				xmin = 448.3243
				xmax = 448.3843
				text = "and"
			intervals [749]:
				xmin = 448.3843
				xmax = 448.5943
				text = "his"
			intervals [750]:
				xmin = 448.5943
				xmax = 448.9043
				text = "name"
			intervals [751]:
				xmin = 448.9043
				xmax = 449.0543
				text = "is"
			intervals [752]:
				xmin = 449.0543
				xmax = 449.3443
				text = "gone"
			intervals [753]:
				xmin = 449.3443
				xmax = 449.4943
				text = "he"
			intervals [754]:
				xmin = 449.4943
				xmax = 449.6843
				text = "see"
			intervals [755]:
				xmin = 449.6843
				xmax = 449.8643
				text = "you"
			intervals [756]:
				xmin = 449.8643
				xmax = 450.1632
				text = ""
			intervals [757]:
				xmin = 450.1632
				xmax = 450.3032
				text = "it"
			intervals [758]:
				xmin = 450.3032
				xmax = 450.3432
				text = "s"
			intervals [759]:
				xmin = 450.3432
				xmax = 450.5132
				text = "no"
			intervals [760]:
				xmin = 450.5132
				xmax = 451.2132
				text = "conversation"
			intervals [761]:
				xmin = 451.2132
				xmax = 451.3432
				text = "we"
			intervals [762]:
				xmin = 451.3432
				xmax = 451.7032
				text = "broke"
			intervals [763]:
				xmin = 451.7032
				xmax = 451.8532
				text = "up"
			intervals [764]:
				xmin = 451.8532
				xmax = 451.9132
				text = "we"
			intervals [765]:
				xmin = 451.9132
				xmax = 452.1132
				text = "don't"
			intervals [766]:
				xmin = 452.1132
				xmax = 452.2932
				text = "need"
			intervals [767]:
				xmin = 452.2932
				xmax = 452.5632
				text = "talk"
			intervals [768]:
				xmin = 452.5632
				xmax = 452.9432
				text = "about"
			intervals [769]:
				xmin = 452.9432
				xmax = 453.0232
				text = "it"
			intervals [770]:
				xmin = 453.0232
				xmax = 454.7364
				text = ""
			intervals [771]:
				xmin = 454.7364
				xmax = 455.0264
				text = "you"
			intervals [772]:
				xmin = 455.0264
				xmax = 455.4464
				text = "know"
			intervals [773]:
				xmin = 455.4464
				xmax = 455.8415
				text = ""
			intervals [774]:
				xmin = 455.8415
				xmax = 455.9615
				text = "or"
			intervals [775]:
				xmin = 455.9615
				xmax = 456.0715
				text = "we"
			intervals [776]:
				xmin = 456.0715
				xmax = 456.2415
				text = "put"
			intervals [777]:
				xmin = 456.2415
				xmax = 456.4115
				text = "his"
			intervals [778]:
				xmin = 456.4115
				xmax = 456.6815
				text = "name"
			intervals [779]:
				xmin = 456.6815
				xmax = 456.7915
				text = "on"
			intervals [780]:
				xmin = 456.7915
				xmax = 456.9215
				text = "our"
			intervals [781]:
				xmin = 456.9215
				xmax = 457.2815
				text = "tennis"
			intervals [782]:
				xmin = 457.2815
				xmax = 457.8415
				text = "shoes"
			intervals [783]:
				xmin = 457.8415
				xmax = 458.1391
				text = ""
			intervals [784]:
				xmin = 458.1391
				xmax = 458.2491
				text = "you"
			intervals [785]:
				xmin = 458.2491
				xmax = 458.3991
				text = "get"
			intervals [786]:
				xmin = 458.3991
				xmax = 458.7491
				text = "tired"
			intervals [787]:
				xmin = 458.7491
				xmax = 459.0191
				text = "of"
			intervals [788]:
				xmin = 459.0191
				xmax = 459.3891
				text = "him"
			intervals [789]:
				xmin = 459.3891
				xmax = 459.4191
				text = ""
			intervals [790]:
				xmin = 459.4191
				xmax = 459.6291
				text = "you"
			intervals [791]:
				xmin = 459.6291
				xmax = 459.9091
				text = "take"
			intervals [792]:
				xmin = 459.9091
				xmax = 460.0191
				text = "it"
			intervals [793]:
				xmin = 460.0191
				xmax = 460.4991
				text = "off"
			intervals [794]:
				xmin = 460.4991
				xmax = 460.5658
				text = ""
			intervals [795]:
				xmin = 460.5658
				xmax = 460.7558
				text = "we"
			intervals [796]:
				xmin = 460.7558
				xmax = 461.0958
				text = "broke"
			intervals [797]:
				xmin = 461.0958
				xmax = 461.5258
				text = "up"
			intervals [798]:
				xmin = 461.5258
				xmax = 465.0924
				text = ""
			intervals [799]:
				xmin = 465.0924
				xmax = 465.3424
				text = "mm-hm"
			intervals [800]:
				xmin = 465.3424
				xmax = 466.3714
				text = ""
			intervals [801]:
				xmin = 466.3714
				xmax = 466.7914
				text = "mm-hm"
			intervals [802]:
				xmin = 466.7914
				xmax = 468.0533
				text = ""
			intervals [803]:
				xmin = 468.0533
				xmax = 468.5433
				text = "mm-hm"
			intervals [804]:
				xmin = 468.5433
				xmax = 472.2514
				text = ""
			intervals [805]:
				xmin = 472.2514
				xmax = 472.8014
				text = "yeah"
			intervals [806]:
				xmin = 472.8014
				xmax = 472.8314
				text = ""
			intervals [807]:
				xmin = 472.8314
				xmax = 473.3914
				text = "yeah"
			intervals [808]:
				xmin = 473.3914
				xmax = 473.7689
				text = ""
			intervals [809]:
				xmin = 473.7689
				xmax = 473.8989
				text = "but"
			intervals [810]:
				xmin = 473.8989
				xmax = 474.1789
				text = "see"
			intervals [811]:
				xmin = 474.1789
				xmax = 474.3689
				text = "when"
			intervals [812]:
				xmin = 474.3689
				xmax = 474.4789
				text = "you"
			intervals [813]:
				xmin = 474.4789
				xmax = 474.6689
				text = "see"
			intervals [814]:
				xmin = 474.6689
				xmax = 474.8089
				text = "me"
			intervals [815]:
				xmin = 474.8089
				xmax = 474.9589
				text = "with"
			intervals [816]:
				xmin = 474.9589
				xmax = 475.0889
				text = "the"
			intervals [817]:
				xmin = 475.0889
				xmax = 475.4389
				text = "girls"
			intervals [818]:
				xmin = 475.4389
				xmax = 475.6289
				text = "with"
			intervals [819]:
				xmin = 475.6289
				xmax = 475.7689
				text = "the"
			intervals [820]:
				xmin = 475.7689
				xmax = 476.2389
				text = "dresses"
			intervals [821]:
				xmin = 476.2389
				xmax = 476.3889
				text = "and"
			intervals [822]:
				xmin = 476.3889
				xmax = 476.5189
				text = "the"
			intervals [823]:
				xmin = 476.5189
				xmax = 476.7289
				text = "and"
			intervals [824]:
				xmin = 476.7289
				xmax = 476.8689
				text = "the"
			intervals [825]:
				xmin = 476.8689
				xmax = 477.3389
				text = "stockings"
			intervals [826]:
				xmin = 477.3389
				xmax = 477.5289
				text = "on"
			intervals [827]:
				xmin = 477.5289
				xmax = 477.6789
				text = "see"
			intervals [828]:
				xmin = 477.6789
				xmax = 477.7889
				text = "we"
			intervals [829]:
				xmin = 477.7889
				xmax = 478.0389
				text = "wore"
			intervals [830]:
				xmin = 478.0389
				xmax = 478.7589
				text = "<unk>"
			intervals [831]:
				xmin = 478.7589
				xmax = 478.8789
				text = ""
			intervals [832]:
				xmin = 478.8789
				xmax = 479.2189
				text = "then"
			intervals [833]:
				xmin = 479.2189
				xmax = 480.1466
				text = ""
			intervals [834]:
				xmin = 480.1466
				xmax = 480.2166
				text = "you"
			intervals [835]:
				xmin = 480.2166
				xmax = 480.3566
				text = "wanna"
			intervals [836]:
				xmin = 480.3566
				xmax = 480.4866
				text = "see"
			intervals [837]:
				xmin = 480.4866
				xmax = 480.5566
				text = "a"
			intervals [838]:
				xmin = 480.5566
				xmax = 480.9366
				text = "pair"
			intervals [839]:
				xmin = 480.9366
				xmax = 481.3212
				text = ""
			intervals [840]:
				xmin = 481.3212
				xmax = 481.4012
				text = "i'm"
			intervals [841]:
				xmin = 481.4012
				xmax = 481.6112
				text = "just"
			intervals [842]:
				xmin = 481.6112
				xmax = 481.6412
				text = ""
			intervals [843]:
				xmin = 481.6412
				xmax = 482.0412
				text = "kidding"
			intervals [844]:
				xmin = 482.0412
				xmax = 482.6401
				text = ""
			intervals [845]:
				xmin = 482.6401
				xmax = 482.7601
				text = "we"
			intervals [846]:
				xmin = 482.7601
				xmax = 482.9501
				text = "wore"
			intervals [847]:
				xmin = 482.9501
				xmax = 483.5601
				text = "<unk>"
			intervals [848]:
				xmin = 483.5601
				xmax = 483.7001
				text = "and"
			intervals [849]:
				xmin = 483.7001
				xmax = 484.1801
				text = "miller"
			intervals [850]:
				xmin = 484.1801
				xmax = 484.4001
				text = "that"
			intervals [851]:
				xmin = 484.4001
				xmax = 484.5701
				text = "was"
			intervals [852]:
				xmin = 484.5701
				xmax = 484.7001
				text = "the"
			intervals [853]:
				xmin = 484.7001
				xmax = 485.2101
				text = "style"
			intervals [854]:
				xmin = 485.2101
				xmax = 485.5801
				text = "then"
			intervals [855]:
				xmin = 485.5801
				xmax = 485.972
				text = ""
			intervals [856]:
				xmin = 485.972
				xmax = 486.462
				text = "so"
			intervals [857]:
				xmin = 486.462
				xmax = 486.5736
				text = ""
			intervals [858]:
				xmin = 486.5736
				xmax = 486.7036
				text = "they"
			intervals [859]:
				xmin = 486.7036
				xmax = 486.9536
				text = "look"
			intervals [860]:
				xmin = 486.9536
				xmax = 487.2536
				text = "better"
			intervals [861]:
				xmin = 487.2536
				xmax = 487.4636
				text = "with"
			intervals [862]:
				xmin = 487.4636
				xmax = 487.5436
				text = "a"
			intervals [863]:
				xmin = 487.5436
				xmax = 487.9536
				text = "skirt"
			intervals [864]:
				xmin = 487.9536
				xmax = 488.2336
				text = "on"
			intervals [865]:
				xmin = 488.2336
				xmax = 488.9178
				text = ""
			intervals [866]:
				xmin = 488.9178
				xmax = 489.1078
				text = "and"
			intervals [867]:
				xmin = 489.1078
				xmax = 489.4078
				text = "see"
			intervals [868]:
				xmin = 489.4078
				xmax = 490.2978
				text = "everybody"
			intervals [869]:
				xmin = 490.2978
				xmax = 490.7571
				text = ""
			intervals [870]:
				xmin = 490.7571
				xmax = 491.2671
				text = "wore"
			intervals [871]:
				xmin = 491.2671
				xmax = 491.3771
				text = "'em"
			intervals [872]:
				xmin = 491.3771
				xmax = 491.6969
				text = ""
			intervals [873]:
				xmin = 491.6969
				xmax = 491.9469
				text = "you"
			intervals [874]:
				xmin = 491.9469
				xmax = 492.4169
				text = "know"
			intervals [875]:
				xmin = 492.4169
				xmax = 493.7641
				text = ""
			intervals [876]:
				xmin = 493.7641
				xmax = 493.8941
				text = "but"
			intervals [877]:
				xmin = 493.8941
				xmax = 494.0341
				text = "they"
			intervals [878]:
				xmin = 494.0341
				xmax = 494.2241
				text = "look"
			intervals [879]:
				xmin = 494.2241
				xmax = 494.5041
				text = "better"
			intervals [880]:
				xmin = 494.5041
				xmax = 494.6541
				text = "with"
			intervals [881]:
				xmin = 494.6541
				xmax = 494.7341
				text = "a"
			intervals [882]:
				xmin = 494.7341
				xmax = 495.0941
				text = "skirt"
			intervals [883]:
				xmin = 495.0941
				xmax = 495.3341
				text = "on"
			intervals [884]:
				xmin = 495.3341
				xmax = 495.4941
				text = "see"
			intervals [885]:
				xmin = 495.4941
				xmax = 495.6241
				text = "when"
			intervals [886]:
				xmin = 495.6241
				xmax = 495.7841
				text = "you"
			intervals [887]:
				xmin = 495.7841
				xmax = 495.8141
				text = ""
			intervals [888]:
				xmin = 495.8141
				xmax = 496.0241
				text = "bow"
			intervals [889]:
				xmin = 496.0241
				xmax = 496.2841
				text = "legged"
			intervals [890]:
				xmin = 496.2841
				xmax = 496.4441
				text = "and"
			intervals [891]:
				xmin = 496.4441
				xmax = 496.5441
				text = "you"
			intervals [892]:
				xmin = 496.5441
				xmax = 496.8141
				text = "got"
			intervals [893]:
				xmin = 496.8141
				xmax = 496.8941
				text = "the"
			intervals [894]:
				xmin = 496.8941
				xmax = 497.2341
				text = "fish"
			intervals [895]:
				xmin = 497.2341
				xmax = 497.5541
				text = "nets"
			intervals [896]:
				xmin = 497.5541
				xmax = 497.8341
				text = "on"
			intervals [897]:
				xmin = 497.8341
				xmax = 498.6995
				text = ""
			intervals [898]:
				xmin = 498.6995
				xmax = 498.8295
				text = "they"
			intervals [899]:
				xmin = 498.8295
				xmax = 499.0095
				text = "got"
			intervals [900]:
				xmin = 499.0095
				xmax = 499.1295
				text = "the"
			intervals [901]:
				xmin = 499.1295
				xmax = 499.4395
				text = "pretty"
			intervals [902]:
				xmin = 499.4395
				xmax = 499.9595
				text = "legs"
			intervals [903]:
				xmin = 499.9595
				xmax = 500.1895
				text = "see"
			intervals [904]:
				xmin = 500.1895
				xmax = 503.1234
				text = ""
			intervals [905]:
				xmin = 503.1234
				xmax = 503.4634
				text = "that"
			intervals [906]:
				xmin = 503.4634
				xmax = 503.6134
				text = "it"
			intervals [907]:
				xmin = 503.6134
				xmax = 504.0234
				text = "worked"
			intervals [908]:
				xmin = 504.0234
				xmax = 504.4803
				text = ""
			intervals [909]:
				xmin = 504.4803
				xmax = 504.6703
				text = "and"
			intervals [910]:
				xmin = 504.6703
				xmax = 504.8603
				text = "then"
			intervals [911]:
				xmin = 504.8603
				xmax = 504.9703
				text = "when"
			intervals [912]:
				xmin = 504.9703
				xmax = 505.1203
				text = "you"
			intervals [913]:
				xmin = 505.1203
				xmax = 505.3803
				text = "see"
			intervals [914]:
				xmin = 505.3803
				xmax = 505.5903
				text = "me"
			intervals [915]:
				xmin = 505.5903
				xmax = 505.7303
				text = "on"
			intervals [916]:
				xmin = 505.7303
				xmax = 505.8403
				text = "the"
			intervals [917]:
				xmin = 505.8403
				xmax = 506.6503
				text = "basketball"
			intervals [918]:
				xmin = 506.6503
				xmax = 506.8503
				text = "court"
			intervals [919]:
				xmin = 506.8503
				xmax = 506.9503
				text = "it"
			intervals [920]:
				xmin = 506.9503
				xmax = 507.0503
				text = "s"
			intervals [921]:
				xmin = 507.0503
				xmax = 507.3203
				text = "like"
			intervals [922]:
				xmin = 507.3203
				xmax = 507.5203
				text = "that"
			intervals [923]:
				xmin = 507.5203
				xmax = 507.5903
				text = "s"
			intervals [924]:
				xmin = 507.5903
				xmax = 507.8103
				text = "not"
			intervals [925]:
				xmin = 507.8103
				xmax = 507.9503
				text = "the"
			intervals [926]:
				xmin = 507.9503
				xmax = 508.3303
				text = "same"
			intervals [927]:
				xmin = 508.3303
				xmax = 508.5703
				text = "little"
			intervals [928]:
				xmin = 508.5703
				xmax = 509.0303
				text = "girl"
			intervals [929]:
				xmin = 509.0303
				xmax = 509.1803
				text = "with"
			intervals [930]:
				xmin = 509.1803
				xmax = 509.3103
				text = "the"
			intervals [931]:
				xmin = 509.3103
				xmax = 509.7503
				text = "long"
			intervals [932]:
				xmin = 509.7503
				xmax = 510.2203
				text = "hair"
			intervals [933]:
				xmin = 510.2203
				xmax = 511.3305
				text = ""
			intervals [934]:
				xmin = 511.3305
				xmax = 511.4605
				text = "that"
			intervals [935]:
				xmin = 511.4605
				xmax = 511.6205
				text = "we"
			intervals [936]:
				xmin = 511.6205
				xmax = 511.9005
				text = "saw"
			intervals [937]:
				xmin = 511.9005
				xmax = 511.9905
				text = ""
			intervals [938]:
				xmin = 511.9905
				xmax = 512.4305
				text = "earlier"
			intervals [939]:
				xmin = 512.4305
				xmax = 512.7705
				text = "looking"
			intervals [940]:
				xmin = 512.7705
				xmax = 513.0905
				text = "prim"
			intervals [941]:
				xmin = 513.0905
				xmax = 513.2405
				text = "and"
			intervals [942]:
				xmin = 513.2405
				xmax = 513.6205
				text = "proper"
			intervals [943]:
				xmin = 513.6205
				xmax = 513.8805
				text = "now"
			intervals [944]:
				xmin = 513.8805
				xmax = 514.1805
				text = "she"
			intervals [945]:
				xmin = 514.1805
				xmax = 514.4705
				text = "done"
			intervals [946]:
				xmin = 514.4705
				xmax = 514.5705
				text = ""
			intervals [947]:
				xmin = 514.5705
				xmax = 515.0005
				text = "change"
			intervals [948]:
				xmin = 515.0005
				xmax = 515.4705
				text = "into"
			intervals [949]:
				xmin = 515.4705
				xmax = 515.8505
				text = "something"
			intervals [950]:
				xmin = 515.8505
				xmax = 516.4105
				text = "else"
			intervals [951]:
				xmin = 516.4105
				xmax = 517.8987
				text = ""
			intervals [952]:
				xmin = 517.8987
				xmax = 518.1087
				text = "you"
			intervals [953]:
				xmin = 518.1087
				xmax = 518.4387
				text = "know"
			intervals [954]:
				xmin = 518.4387
				xmax = 519.6826
				text = ""
			intervals [955]:
				xmin = 519.6826
				xmax = 519.7626
				text = "go"
			intervals [956]:
				xmin = 519.7626
				xmax = 519.8926
				text = "out"
			intervals [957]:
				xmin = 519.8926
				xmax = 520.2026
				text = "fight"
			intervals [958]:
				xmin = 520.2026
				xmax = 520.3926
				text = "with"
			intervals [959]:
				xmin = 520.3926
				xmax = 520.5226
				text = "the"
			intervals [960]:
				xmin = 520.5226
				xmax = 520.9026
				text = "boys"
			intervals [961]:
				xmin = 520.9026
				xmax = 521.0026
				text = "we"
			intervals [962]:
				xmin = 521.0026
				xmax = 521.2026
				text = "did"
			intervals [963]:
				xmin = 521.2026
				xmax = 521.9126
				text = "everything"
			intervals [964]:
				xmin = 521.9126
				xmax = 523.6329
				text = ""
			intervals [965]:
				xmin = 523.6329
				xmax = 523.6729
				text = "i"
			intervals [966]:
				xmin = 523.6729
				xmax = 523.8829
				text = "w"
			intervals [967]:
				xmin = 523.8829
				xmax = 523.9129
				text = "i"
			intervals [968]:
				xmin = 523.9129
				xmax = 524.1229
				text = "was"
			intervals [969]:
				xmin = 524.1229
				xmax = 524.7429
				text = "damn"
			intervals [970]:
				xmin = 524.7429
				xmax = 525.1129
				text = "good"
			intervals [971]:
				xmin = 525.1129
				xmax = 527.9694
				text = ""
			intervals [972]:
				xmin = 527.9694
				xmax = 528.7794
				text = "basketball"
			intervals [973]:
				xmin = 528.7794
				xmax = 529.1194
				text = "fighting"
			intervals [974]:
				xmin = 529.1194
				xmax = 529.2594
				text = "and"
			intervals [975]:
				xmin = 529.2594
				xmax = 530.0294
				text = "basketball"
			intervals [976]:
				xmin = 530.0294
				xmax = 530.0594
				text = ""
			intervals [977]:
				xmin = 530.0594
				xmax = 530.1994
				text = "uh"
			intervals [978]:
				xmin = 530.1994
				xmax = 530.9494
				text = "baseball"
			intervals [979]:
				xmin = 530.9494
				xmax = 534.1886
				text = ""
			intervals [980]:
				xmin = 534.1886
				xmax = 534.6986
				text = "oh"
			intervals [981]:
				xmin = 534.6986
				xmax = 535.3886
				text = "lord"
			intervals [982]:
				xmin = 535.3886
				xmax = 536.7453
				text = ""
			intervals [983]:
				xmin = 536.7453
				xmax = 537.0653
				text = "this"
			intervals [984]:
				xmin = 537.0653
				xmax = 537.0953
				text = ""
			intervals [985]:
				xmin = 537.0953
				xmax = 537.5053
				text = "girl"
			intervals [986]:
				xmin = 537.5053
				xmax = 538.5053
				text = "rdx"
			intervals [987]:
				xmin = 538.5053
				xmax = 540.6482
				text = ""
			intervals [988]:
				xmin = 540.6482
				xmax = 540.9882
				text = "she"
			intervals [989]:
				xmin = 540.9882
				xmax = 541.2682
				text = "went"
			intervals [990]:
				xmin = 541.2682
				xmax = 541.4082
				text = "to"
			intervals [991]:
				xmin = 541.4082
				xmax = 541.5582
				text = "g-"
			intervals [992]:
				xmin = 541.5582
				xmax = 542.1059
				text = ""
			intervals [993]:
				xmin = 542.1059
				xmax = 542.3059
				text = "her"
			intervals [994]:
				xmin = 542.3059
				xmax = 542.3659
				text = "and"
			intervals [995]:
				xmin = 542.3659
				xmax = 542.6359
				text = "her"
			intervals [996]:
				xmin = 542.6359
				xmax = 543.1159
				text = "family"
			intervals [997]:
				xmin = 543.1159
				xmax = 543.5159
				text = "was"
			intervals [998]:
				xmin = 543.5159
				xmax = 543.7292
				text = ""
			intervals [999]:
				xmin = 543.7292
				xmax = 543.8992
				text = "in"
			intervals [1000]:
				xmin = 543.8992
				xmax = 543.9892
				text = "the"
			intervals [1001]:
				xmin = 543.9892
				xmax = 544.7292
				text = "military"
			intervals [1002]:
				xmin = 544.7292
				xmax = 544.8192
				text = "and"
			intervals [1003]:
				xmin = 544.8192
				xmax = 545.1192
				text = "she"
			intervals [1004]:
				xmin = 545.1192
				xmax = 545.6992
				text = "left"
			intervals [1005]:
				xmin = 545.6992
				xmax = 546.5584
				text = ""
			intervals [1006]:
				xmin = 546.5584
				xmax = 546.7284
				text = "and"
			intervals [1007]:
				xmin = 546.7284
				xmax = 546.8884
				text = "she"
			intervals [1008]:
				xmin = 546.8884
				xmax = 547.0684
				text = "had"
			intervals [1009]:
				xmin = 547.0684
				xmax = 547.2684
				text = "this"
			intervals [1010]:
				xmin = 547.2684
				xmax = 547.7484
				text = "boyfriend"
			intervals [1011]:
				xmin = 547.7484
				xmax = 547.8584
				text = "that"
			intervals [1012]:
				xmin = 547.8584
				xmax = 547.9984
				text = "would"
			intervals [1013]:
				xmin = 547.9984
				xmax = 548.3184
				text = "carry"
			intervals [1014]:
				xmin = 548.3184
				xmax = 548.5384
				text = "her"
			intervals [1015]:
				xmin = 548.5384
				xmax = 548.8684
				text = "books"
			intervals [1016]:
				xmin = 548.8684
				xmax = 549.4284
				text = "everyday"
			intervals [1017]:
				xmin = 549.4284
				xmax = 549.5584
				text = "so"
			intervals [1018]:
				xmin = 549.5584
				xmax = 549.6484
				text = "i"
			intervals [1019]:
				xmin = 549.6484
				xmax = 549.7984
				text = "said"
			intervals [1020]:
				xmin = 549.7984
				xmax = 550.0684
				text = "sure"
			intervals [1021]:
				xmin = 550.0684
				xmax = 550.1584
				text = "he"
			intervals [1022]:
				xmin = 550.1584
				xmax = 550.3184
				text = "can"
			intervals [1023]:
				xmin = 550.3184
				xmax = 550.5984
				text = "carry"
			intervals [1024]:
				xmin = 550.5984
				xmax = 550.9584
				text = "mine"
			intervals [1025]:
				xmin = 550.9584
				xmax = 551.2184
				text = "too"
			intervals [1026]:
				xmin = 551.2184
				xmax = 552.1399
				text = ""
			intervals [1027]:
				xmin = 552.1399
				xmax = 552.3599
				text = "so"
			intervals [1028]:
				xmin = 552.3599
				xmax = 552.6799
				text = "she"
			intervals [1029]:
				xmin = 552.6799
				xmax = 553.1899
				text = "left"
			intervals [1030]:
				xmin = 553.1899
				xmax = 553.4799
				text = "and"
			intervals [1031]:
				xmin = 553.4799
				xmax = 553.7055
				text = ""
			intervals [1032]:
				xmin = 553.7055
				xmax = 554.1055
				text = "rdx"
			intervals [1033]:
				xmin = 554.1055
				xmax = 555.9483
				text = ""
			intervals [1034]:
				xmin = 555.9483
				xmax = 556.0983
				text = "he"
			intervals [1035]:
				xmin = 556.0983
				xmax = 556.2383
				text = "would"
			intervals [1036]:
				xmin = 556.2383
				xmax = 556.4783
				text = "carry"
			intervals [1037]:
				xmin = 556.4783
				xmax = 556.6583
				text = "my"
			intervals [1038]:
				xmin = 556.6583
				xmax = 556.9283
				text = "books"
			intervals [1039]:
				xmin = 556.9283
				xmax = 557.0683
				text = "to"
			intervals [1040]:
				xmin = 557.0683
				xmax = 557.3883
				text = "school"
			intervals [1041]:
				xmin = 557.3883
				xmax = 557.5183
				text = "now"
			intervals [1042]:
				xmin = 557.5183
				xmax = 557.5983
				text = "i"
			intervals [1043]:
				xmin = 557.5983
				xmax = 557.8083
				text = "lived"
			intervals [1044]:
				xmin = 557.8083
				xmax = 557.8983
				text = "at"
			intervals [1045]:
				xmin = 557.8983
				xmax = 558.2283
				text = "twenty"
			intervals [1046]:
				xmin = 558.2283
				xmax = 558.5383
				text = "first"
			intervals [1047]:
				xmin = 558.5383
				xmax = 558.5983
				text = "and"
			intervals [1048]:
				xmin = 558.5983
				xmax = 559.3783
				text = "mississippi"
			intervals [1049]:
				xmin = 559.3783
				xmax = 559.5183
				text = "i"
			intervals [1050]:
				xmin = 559.5183
				xmax = 559.7683
				text = "was"
			intervals [1051]:
				xmin = 559.7683
				xmax = 560.0683
				text = "going"
			intervals [1052]:
				xmin = 560.0683
				xmax = 560.2083
				text = "to"
			intervals [1053]:
				xmin = 560.2083
				xmax = 560.5961
				text = ""
			intervals [1054]:
				xmin = 560.5961
				xmax = 561.1161
				text = "rdx"
			intervals [1055]:
				xmin = 561.1161
				xmax = 561.1461
				text = ""
			intervals [1056]:
				xmin = 561.1461
				xmax = 561.3161
				text = "at"
			intervals [1057]:
				xmin = 561.3161
				xmax = 561.7261
				text = "fourth"
			intervals [1058]:
				xmin = 561.7261
				xmax = 561.8361
				text = "and"
			intervals [1059]:
				xmin = 561.8361
				xmax = 562.4661
				text = "mississippi"
			intervals [1060]:
				xmin = 562.4661
				xmax = 562.6861
				text = "we"
			intervals [1061]:
				xmin = 562.6861
				xmax = 562.8561
				text = "had"
			intervals [1062]:
				xmin = 562.8561
				xmax = 562.9661
				text = "to"
			intervals [1063]:
				xmin = 562.9661
				xmax = 563.6061
				text = "walk"
			intervals [1064]:
				xmin = 563.6061
				xmax = 565.3837
				text = ""
			intervals [1065]:
				xmin = 565.3837
				xmax = 565.6337
				text = "she"
			intervals [1066]:
				xmin = 565.6337
				xmax = 566.0237
				text = "came"
			intervals [1067]:
				xmin = 566.0237
				xmax = 566.3337
				text = "back"
			intervals [1068]:
				xmin = 566.3337
				xmax = 567.8085
				text = ""
			intervals [1069]:
				xmin = 567.8085
				xmax = 568.0385
				text = "i"
			intervals [1070]:
				xmin = 568.0385
				xmax = 568.3285
				text = "heard"
			intervals [1071]:
				xmin = 568.3285
				xmax = 568.4585
				text = "you"
			intervals [1072]:
				xmin = 568.4585
				xmax = 568.6585
				text = "was"
			intervals [1073]:
				xmin = 568.6585
				xmax = 569.0385
				text = "messing"
			intervals [1074]:
				xmin = 569.0385
				xmax = 569.1785
				text = "with"
			intervals [1075]:
				xmin = 569.1785
				xmax = 569.4185
				text = "my"
			intervals [1076]:
				xmin = 569.4185
				xmax = 570.0985
				text = "boyfriend"
			intervals [1077]:
				xmin = 570.0985
				xmax = 570.2685
				text = "and"
			intervals [1078]:
				xmin = 570.2685
				xmax = 570.7085
				text = "pushed"
			intervals [1079]:
				xmin = 570.7085
				xmax = 570.8285
				text = "me"
			intervals [1080]:
				xmin = 570.8285
				xmax = 571.3018
				text = ""
			intervals [1081]:
				xmin = 571.3018
				xmax = 571.6118
				text = "me"
			intervals [1082]:
				xmin = 571.6118
				xmax = 571.6918
				text = "and"
			intervals [1083]:
				xmin = 571.6918
				xmax = 571.8618
				text = "this"
			intervals [1084]:
				xmin = 571.8618
				xmax = 572.0518
				text = "girl"
			intervals [1085]:
				xmin = 572.0518
				xmax = 572.2718
				text = "fought"
			intervals [1086]:
				xmin = 572.2718
				xmax = 572.4918
				text = "every"
			intervals [1087]:
				xmin = 572.4918
				xmax = 572.7218
				text = "day"
			intervals [1088]:
				xmin = 572.7218
				xmax = 572.9018
				text = "for"
			intervals [1089]:
				xmin = 572.9018
				xmax = 573.1818
				text = "four"
			intervals [1090]:
				xmin = 573.1818
				xmax = 573.8218
				text = "days"
			intervals [1091]:
				xmin = 573.8218
				xmax = 575.1281
				text = ""
			intervals [1092]:
				xmin = 575.1281
				xmax = 575.3881
				text = "from"
			intervals [1093]:
				xmin = 575.3881
				xmax = 575.6981
				text = "twenty"
			intervals [1094]:
				xmin = 575.6981
				xmax = 575.9981
				text = "first"
			intervals [1095]:
				xmin = 575.9981
				xmax = 576.0981
				text = "and"
			intervals [1096]:
				xmin = 576.0981
				xmax = 576.6881
				text = "mississippi"
			intervals [1097]:
				xmin = 576.6881
				xmax = 576.8481
				text = "to"
			intervals [1098]:
				xmin = 576.8481
				xmax = 577.1881
				text = "fourth"
			intervals [1099]:
				xmin = 577.1881
				xmax = 577.2881
				text = "and"
			intervals [1100]:
				xmin = 577.2881
				xmax = 577.9781
				text = "mississippi"
			intervals [1101]:
				xmin = 577.9781
				xmax = 578.2181
				text = "every"
			intervals [1102]:
				xmin = 578.2181
				xmax = 578.5481
				text = "day"
			intervals [1103]:
				xmin = 578.5481
				xmax = 579.7245
				text = ""
			intervals [1104]:
				xmin = 579.7245
				xmax = 579.8945
				text = "and"
			intervals [1105]:
				xmin = 579.8945
				xmax = 580.0945
				text = "every"
			intervals [1106]:
				xmin = 580.0945
				xmax = 580.3845
				text = "time"
			intervals [1107]:
				xmin = 580.3845
				xmax = 580.4845
				text = "i"
			intervals [1108]:
				xmin = 580.4845
				xmax = 580.6145
				text = "would"
			intervals [1109]:
				xmin = 580.6145
				xmax = 580.8545
				text = "see"
			intervals [1110]:
				xmin = 580.8545
				xmax = 580.9945
				text = "her"
			intervals [1111]:
				xmin = 580.9945
				xmax = 581.3145
				text = "because"
			intervals [1112]:
				xmin = 581.3145
				xmax = 581.4845
				text = "she"
			intervals [1113]:
				xmin = 581.4845
				xmax = 581.6045
				text = "had"
			intervals [1114]:
				xmin = 581.6045
				xmax = 581.9645
				text = "pushed"
			intervals [1115]:
				xmin = 581.9645
				xmax = 582.0945
				text = "me"
			intervals [1116]:
				xmin = 582.0945
				xmax = 582.2345
				text = "i"
			intervals [1117]:
				xmin = 582.2345
				xmax = 582.3345
				text = "would"
			intervals [1118]:
				xmin = 582.3345
				xmax = 582.4645
				text = "go"
			intervals [1119]:
				xmin = 582.4645
				xmax = 582.7745
				text = "push"
			intervals [1120]:
				xmin = 582.7745
				xmax = 582.9345
				text = "her"
			intervals [1121]:
				xmin = 582.9345
				xmax = 583.3445
				text = "again"
			intervals [1122]:
				xmin = 583.3445
				xmax = 583.4645
				text = "and"
			intervals [1123]:
				xmin = 583.4645
				xmax = 583.5845
				text = "we"
			intervals [1124]:
				xmin = 583.5845
				xmax = 583.6745
				text = "would"
			intervals [1125]:
				xmin = 583.6745
				xmax = 584.0245
				text = "start"
			intervals [1126]:
				xmin = 584.0245
				xmax = 584.5145
				text = "fighting"
			intervals [1127]:
				xmin = 584.5145
				xmax = 585.9837
				text = ""
			intervals [1128]:
				xmin = 585.9837
				xmax = 586.1037
				text = "and"
			intervals [1129]:
				xmin = 586.1037
				xmax = 586.2037
				text = "we"
			intervals [1130]:
				xmin = 586.2037
				xmax = 586.3337
				text = "would"
			intervals [1131]:
				xmin = 586.3337
				xmax = 586.6737
				text = "fight"
			intervals [1132]:
				xmin = 586.6737
				xmax = 586.7437
				text = ""
			intervals [1133]:
				xmin = 586.7437
				xmax = 587.2237
				text = "almost"
			intervals [1134]:
				xmin = 587.2237
				xmax = 587.5337
				text = "twenty"
			intervals [1135]:
				xmin = 587.5337
				xmax = 588.1337
				text = "blocks"
			intervals [1136]:
				xmin = 588.1337
				xmax = 590.6447
				text = ""
			intervals [1137]:
				xmin = 590.6447
				xmax = 591.8047
				text = "<unk>"
			intervals [1138]:
				xmin = 591.8047
				xmax = 595.4182
				text = ""
			intervals [1139]:
				xmin = 595.4182
				xmax = 595.4782
				text = "who"
			intervals [1140]:
				xmin = 595.4782
				xmax = 595.5382
				text = "you"
			intervals [1141]:
				xmin = 595.5382
				xmax = 595.6682
				text = "think"
			intervals [1142]:
				xmin = 595.6682
				xmax = 596.6571
				text = ""
			intervals [1143]:
				xmin = 596.6571
				xmax = 596.8871
				text = "me"
			intervals [1144]:
				xmin = 596.8871
				xmax = 600.0471
				text = "<unk>"
			intervals [1145]:
				xmin = 600.0471
				xmax = 600.5957
				text = ""
			intervals [1146]:
				xmin = 600.5957
				xmax = 600.8057
				text = "that"
			intervals [1147]:
				xmin = 600.8057
				xmax = 600.8457
				text = "s"
			intervals [1148]:
				xmin = 600.8457
				xmax = 601.0357
				text = "why"
			intervals [1149]:
				xmin = 601.0357
				xmax = 601.1357
				text = "i"
			intervals [1150]:
				xmin = 601.1357
				xmax = 601.4657
				text = "kept"
			intervals [1151]:
				xmin = 601.4657
				xmax = 601.5157
				text = ""
			intervals [1152]:
				xmin = 601.5157
				xmax = 601.7757
				text = "i"
			intervals [1153]:
				xmin = 601.7757
				xmax = 601.9757
				text = "could"
			intervals [1154]:
				xmin = 601.9757
				xmax = 602.7757
				text = "intimidate"
			intervals [1155]:
				xmin = 602.7757
				xmax = 603.1157
				text = "her"
			intervals [1156]:
				xmin = 603.1157
				xmax = 603.3657
				text = "you"
			intervals [1157]:
				xmin = 603.3657
				xmax = 603.7657
				text = "know"
			intervals [1158]:
				xmin = 603.7657
				xmax = 604.7058
				text = ""
			intervals [1159]:
				xmin = 604.7058
				xmax = 604.9458
				text = "which"
			intervals [1160]:
				xmin = 604.9458
				xmax = 605.2658
				text = "now"
			intervals [1161]:
				xmin = 605.2658
				xmax = 605.5258
				text = "was"
			intervals [1162]:
				xmin = 605.5258
				xmax = 606.1358
				text = "wrong"
			intervals [1163]:
				xmin = 606.1358
				xmax = 606.4658
				text = "but"
			intervals [1164]:
				xmin = 606.4658
				xmax = 607.0538
				text = ""
			intervals [1165]:
				xmin = 607.0538
				xmax = 607.1838
				text = "i"
			intervals [1166]:
				xmin = 607.1838
				xmax = 607.3538
				text = "knew"
			intervals [1167]:
				xmin = 607.3538
				xmax = 607.5638
				text = "she"
			intervals [1168]:
				xmin = 607.5638
				xmax = 607.8638
				text = "couldn't"
			intervals [1169]:
				xmin = 607.8638
				xmax = 608.1038
				text = "beat"
			intervals [1170]:
				xmin = 608.1038
				xmax = 608.3438
				text = "me"
			intervals [1171]:
				xmin = 608.3438
				xmax = 612.6782
				text = ""
			intervals [1172]:
				xmin = 612.6782
				xmax = 613.0782
				text = "mm-hm"
			intervals [1173]:
				xmin = 613.0782
				xmax = 614.6229
				text = ""
			intervals [1174]:
				xmin = 614.6229
				xmax = 614.8029
				text = "and"
			intervals [1175]:
				xmin = 614.8029
				xmax = 614.8329
				text = ""
			intervals [1176]:
				xmin = 614.8329
				xmax = 615.5729
				text = "actually"
			intervals [1177]:
				xmin = 615.5729
				xmax = 616.0568
				text = ""
			intervals [1178]:
				xmin = 616.0568
				xmax = 616.3568
				text = "from"
			intervals [1179]:
				xmin = 616.3568
				xmax = 616.8368
				text = "then"
			intervals [1180]:
				xmin = 616.8368
				xmax = 617.2868
				text = "one"
			intervals [1181]:
				xmin = 617.2868
				xmax = 617.3468
				text = "of"
			intervals [1182]:
				xmin = 617.3468
				xmax = 617.5693
				text = ""
			intervals [1183]:
				xmin = 617.5693
				xmax = 617.7293
				text = "that"
			intervals [1184]:
				xmin = 617.7293
				xmax = 617.8593
				text = "had"
			intervals [1185]:
				xmin = 617.8593
				xmax = 617.9293
				text = "to"
			intervals [1186]:
				xmin = 617.9293
				xmax = 618.1193
				text = "be"
			intervals [1187]:
				xmin = 618.1193
				xmax = 618.3093
				text = "n-"
			intervals [1188]:
				xmin = 618.3093
				xmax = 618.5275
				text = ""
			intervals [1189]:
				xmin = 618.5275
				xmax = 618.8375
				text = "thirty"
			intervals [1190]:
				xmin = 618.8375
				xmax = 619.3075
				text = "years"
			intervals [1191]:
				xmin = 619.3075
				xmax = 619.5675
				text = "ago"
			intervals [1192]:
				xmin = 619.5675
				xmax = 619.9275
				text = "forty"
			intervals [1193]:
				xmin = 619.9275
				xmax = 620.2675
				text = "years"
			intervals [1194]:
				xmin = 620.2675
				xmax = 620.7775
				text = "ago"
			intervals [1195]:
				xmin = 620.7775
				xmax = 621.4436
				text = ""
			intervals [1196]:
				xmin = 621.4436
				xmax = 621.5936
				text = "i"
			intervals [1197]:
				xmin = 621.5936
				xmax = 621.8336
				text = "got"
			intervals [1198]:
				xmin = 621.8336
				xmax = 621.9636
				text = "a"
			intervals [1199]:
				xmin = 621.9636
				xmax = 622.2936
				text = "um"
			intervals [1200]:
				xmin = 622.2936
				xmax = 622.6236
				text = "text"
			intervals [1201]:
				xmin = 622.6236
				xmax = 622.8436
				text = "from"
			intervals [1202]:
				xmin = 622.8436
				xmax = 623.3936
				text = "him"
			intervals [1203]:
				xmin = 623.3936
				xmax = 624.0076
				text = ""
			intervals [1204]:
				xmin = 624.0076
				xmax = 624.3176
				text = "couple"
			intervals [1205]:
				xmin = 624.3176
				xmax = 624.6876
				text = "months"
			intervals [1206]:
				xmin = 624.6876
				xmax = 625.0776
				text = "ago"
			intervals [1207]:
				xmin = 625.0776
				xmax = 625.7142
				text = ""
			intervals [1208]:
				xmin = 625.7142
				xmax = 625.8842
				text = "and"
			intervals [1209]:
				xmin = 625.8842
				xmax = 626.0242
				text = "he"
			intervals [1210]:
				xmin = 626.0242
				xmax = 626.5642
				text = "said"
			intervals [1211]:
				xmin = 626.5642
				xmax = 627.5319
				text = ""
			intervals [1212]:
				xmin = 627.5319
				xmax = 628.2619
				text = "um"
			intervals [1213]:
				xmin = 628.2619
				xmax = 629.4207
				text = ""
			intervals [1214]:
				xmin = 629.4207
				xmax = 629.5707
				text = "he"
			intervals [1215]:
				xmin = 629.5707
				xmax = 629.8907
				text = "said"
			intervals [1216]:
				xmin = 629.8907
				xmax = 630.5507
				text = "something"
			intervals [1217]:
				xmin = 630.5507
				xmax = 631.0984
				text = ""
			intervals [1218]:
				xmin = 631.0984
				xmax = 631.4484
				text = "about"
			intervals [1219]:
				xmin = 631.4484
				xmax = 631.5684
				text = "the"
			intervals [1220]:
				xmin = 631.5684
				xmax = 631.9184
				text = "fight"
			intervals [1221]:
				xmin = 631.9184
				xmax = 632.0184
				text = "i"
			intervals [1222]:
				xmin = 632.0184
				xmax = 632.3484
				text = "said"
			intervals [1223]:
				xmin = 632.3484
				xmax = 632.4823
				text = ""
			intervals [1224]:
				xmin = 632.4823
				xmax = 632.6523
				text = "n-"
			intervals [1225]:
				xmin = 632.6523
				xmax = 632.7732
				text = ""
			intervals [1226]:
				xmin = 632.7732
				xmax = 632.9732
				text = "yeah"
			intervals [1227]:
				xmin = 632.9732
				xmax = 633.2132
				text = "you"
			intervals [1228]:
				xmin = 633.2132
				xmax = 633.3932
				text = "was"
			intervals [1229]:
				xmin = 633.3932
				xmax = 633.7932
				text = "fighting"
			intervals [1230]:
				xmin = 633.7932
				xmax = 633.8632
				text = ""
			intervals [1231]:
				xmin = 633.8632
				xmax = 634.1132
				text = "on"
			intervals [1232]:
				xmin = 634.1132
				xmax = 634.3432
				text = "my"
			intervals [1233]:
				xmin = 634.3432
				xmax = 634.6732
				text = "ex"
			intervals [1234]:
				xmin = 634.6732
				xmax = 635.1732
				text = "girlfriend"
			intervals [1235]:
				xmin = 635.1732
				xmax = 635.2032
				text = ""
			intervals [1236]:
				xmin = 635.2032
				xmax = 635.4432
				text = "rdx"
			intervals [1237]:
				xmin = 635.4432
				xmax = 635.5332
				text = "i"
			intervals [1238]:
				xmin = 635.5332
				xmax = 635.6832
				text = "said"
			intervals [1239]:
				xmin = 635.6832
				xmax = 635.8532
				text = "no"
			intervals [1240]:
				xmin = 635.8532
				xmax = 635.9632
				text = "i"
			intervals [1241]:
				xmin = 635.9632
				xmax = 636.1032
				text = "was"
			intervals [1242]:
				xmin = 636.1032
				xmax = 636.4332
				text = "whooping"
			intervals [1243]:
				xmin = 636.4332
				xmax = 636.5932
				text = "her"
			intervals [1244]:
				xmin = 636.5932
				xmax = 637.0832
				text = "ass"
			intervals [1245]:
				xmin = 637.0832
				xmax = 637.3432
				text = "every"
			intervals [1246]:
				xmin = 637.3432
				xmax = 637.6332
				text = "day"
			intervals [1247]:
				xmin = 637.6332
				xmax = 637.8949
				text = ""
			intervals [1248]:
				xmin = 637.8949
				xmax = 638.0349
				text = "he"
			intervals [1249]:
				xmin = 638.0349
				xmax = 638.1749
				text = "said"
			intervals [1250]:
				xmin = 638.1749
				xmax = 638.3449
				text = "that"
			intervals [1251]:
				xmin = 638.3449
				xmax = 638.3949
				text = "s"
			intervals [1252]:
				xmin = 638.3949
				xmax = 638.5349
				text = "what"
			intervals [1253]:
				xmin = 638.5349
				xmax = 638.6849
				text = "i"
			intervals [1254]:
				xmin = 638.6849
				xmax = 639.2449
				text = "remember"
			intervals [1255]:
				xmin = 639.2449
				xmax = 640.3511
				text = ""
			intervals [1256]:
				xmin = 640.3511
				xmax = 642.1511
				text = "<unk>"
			intervals [1257]:
				xmin = 642.1511
				xmax = 645.2538
				text = ""
			intervals [1258]:
				xmin = 645.2538
				xmax = 645.9438
				text = "yeah"
			intervals [1259]:
				xmin = 645.9438
				xmax = 648.2358
				text = ""
			intervals [1260]:
				xmin = 648.2358
				xmax = 648.8458
				text = "mm-hm"
			intervals [1261]:
				xmin = 648.8458
				xmax = 648.9977
				text = ""
			intervals [1262]:
				xmin = 648.9977
				xmax = 649.4277
				text = "<unk>"
			intervals [1263]:
				xmin = 649.4277
				xmax = 665.9525
				text = ""
			intervals [1264]:
				xmin = 665.9525
				xmax = 666.0825
				text = "my"
			intervals [1265]:
				xmin = 666.0825
				xmax = 666.4125
				text = "mom"
			intervals [1266]:
				xmin = 666.4125
				xmax = 666.5625
				text = "my"
			intervals [1267]:
				xmin = 666.5625
				xmax = 666.9525
				text = "sister"
			intervals [1268]:
				xmin = 666.9525
				xmax = 667.0425
				text = "and"
			intervals [1269]:
				xmin = 667.0425
				xmax = 667.1925
				text = "my"
			intervals [1270]:
				xmin = 667.1925
				xmax = 667.6525
				text = "brother"
			intervals [1271]:
				xmin = 667.6525
				xmax = 667.8625
				text = "then"
			intervals [1272]:
				xmin = 667.8625
				xmax = 667.9925
				text = "my"
			intervals [1273]:
				xmin = 667.9925
				xmax = 668.3325
				text = "mom"
			intervals [1274]:
				xmin = 668.3325
				xmax = 668.4625
				text = "had"
			intervals [1275]:
				xmin = 668.4625
				xmax = 668.9225
				text = "another"
			intervals [1276]:
				xmin = 668.9225
				xmax = 669.2825
				text = "baby"
			intervals [1277]:
				xmin = 669.2825
				xmax = 669.4125
				text = "so"
			intervals [1278]:
				xmin = 669.4125
				xmax = 669.4825
				text = "i"
			intervals [1279]:
				xmin = 669.4825
				xmax = 669.6825
				text = "had"
			intervals [1280]:
				xmin = 669.6825
				xmax = 669.8425
				text = "two"
			intervals [1281]:
				xmin = 669.8425
				xmax = 670.3125
				text = "brothers"
			intervals [1282]:
				xmin = 670.3125
				xmax = 670.4625
				text = "and"
			intervals [1283]:
				xmin = 670.4625
				xmax = 670.5725
				text = "a"
			intervals [1284]:
				xmin = 670.5725
				xmax = 671.0825
				text = "sister"
			intervals [1285]:
				xmin = 671.0825
				xmax = 674.910
				text = ""
			intervals [1286]:
				xmin = 674.910
				xmax = 675.230
				text = "no"
			intervals [1287]:
				xmin = 675.230
				xmax = 675.330
				text = "i"
			intervals [1288]:
				xmin = 675.330
				xmax = 675.470
				text = "was"
			intervals [1289]:
				xmin = 675.470
				xmax = 675.770
				text = "next"
			intervals [1290]:
				xmin = 675.770
				xmax = 675.840
				text = "to"
			intervals [1291]:
				xmin = 675.840
				xmax = 675.960
				text = "the"
			intervals [1292]:
				xmin = 675.960
				xmax = 676.730
				text = "youngest"
			intervals [1293]:
				xmin = 676.730
				xmax = 677.7395
				text = ""
			intervals [1294]:
				xmin = 677.7395
				xmax = 677.9295
				text = "see"
			intervals [1295]:
				xmin = 677.9295
				xmax = 678.2195
				text = "after"
			intervals [1296]:
				xmin = 678.2195
				xmax = 678.4395
				text = "me"
			intervals [1297]:
				xmin = 678.4395
				xmax = 678.5495
				text = "i"
			intervals [1298]:
				xmin = 678.5495
				xmax = 678.6795
				text = "was"
			intervals [1299]:
				xmin = 678.6795
				xmax = 678.8095
				text = "the"
			intervals [1300]:
				xmin = 678.8095
				xmax = 679.1795
				text = "baby"
			intervals [1301]:
				xmin = 679.1795
				xmax = 679.5195
				text = "for"
			intervals [1302]:
				xmin = 679.5195
				xmax = 679.8378
				text = ""
			intervals [1303]:
				xmin = 679.8378
				xmax = 680.5078
				text = "forever"
			intervals [1304]:
				xmin = 680.5078
				xmax = 680.7208
				text = ""
			intervals [1305]:
				xmin = 680.7208
				xmax = 680.8508
				text = "i"
			intervals [1306]:
				xmin = 680.8508
				xmax = 681.0208
				text = "had"
			intervals [1307]:
				xmin = 681.0208
				xmax = 681.0808
				text = "a"
			intervals [1308]:
				xmin = 681.0808
				xmax = 681.4808
				text = "older"
			intervals [1309]:
				xmin = 681.4808
				xmax = 681.8708
				text = "sister"
			intervals [1310]:
				xmin = 681.8708
				xmax = 682.2308
				text = "older"
			intervals [1311]:
				xmin = 682.2308
				xmax = 682.5608
				text = "brother"
			intervals [1312]:
				xmin = 682.5608
				xmax = 682.9208
				text = "then"
			intervals [1313]:
				xmin = 682.9208
				xmax = 683.2308
				text = "me"
			intervals [1314]:
				xmin = 683.2308
				xmax = 683.6136
				text = ""
			intervals [1315]:
				xmin = 683.6136
				xmax = 683.7936
				text = "then"
			intervals [1316]:
				xmin = 683.7936
				xmax = 684.0536
				text = "she"
			intervals [1317]:
				xmin = 684.0536
				xmax = 684.1736
				text = "had"
			intervals [1318]:
				xmin = 684.1736
				xmax = 684.3236
				text = "my"
			intervals [1319]:
				xmin = 684.3236
				xmax = 684.5936
				text = "little"
			intervals [1320]:
				xmin = 684.5936
				xmax = 684.9736
				text = "brother"
			intervals [1321]:
				xmin = 684.9736
				xmax = 685.5694
				text = ""
			intervals [1322]:
				xmin = 685.5694
				xmax = 685.7294
				text = "when"
			intervals [1323]:
				xmin = 685.7294
				xmax = 685.8594
				text = "i"
			intervals [1324]:
				xmin = 685.8594
				xmax = 685.9994
				text = "was"
			intervals [1325]:
				xmin = 685.9994
				xmax = 686.3394
				text = "about"
			intervals [1326]:
				xmin = 686.3394
				xmax = 686.9394
				text = "thirteen"
			intervals [1327]:
				xmin = 686.9394
				xmax = 694.2466
				text = ""
			intervals [1328]:
				xmin = 694.2466
				xmax = 694.3566
				text = "oh"
			intervals [1329]:
				xmin = 694.3566
				xmax = 694.5966
				text = "yeah"
			intervals [1330]:
				xmin = 694.5966
				xmax = 694.7366
				text = "that"
			intervals [1331]:
				xmin = 694.7366
				xmax = 694.7966
				text = "s"
			intervals [1332]:
				xmin = 694.7966
				xmax = 694.9866
				text = "my"
			intervals [1333]:
				xmin = 694.9866
				xmax = 695.4066
				text = "buddy"
			intervals [1334]:
				xmin = 695.4066
				xmax = 705.9546
				text = ""
			intervals [1335]:
				xmin = 705.9546
				xmax = 706.2046
				text = "not"
			intervals [1336]:
				xmin = 706.2046
				xmax = 706.3946
				text = "too"
			intervals [1337]:
				xmin = 706.3946
				xmax = 706.9146
				text = "good"
			intervals [1338]:
				xmin = 706.9146
				xmax = 709.0742
				text = ""
			intervals [1339]:
				xmin = 709.0742
				xmax = 709.2342
				text = "but"
			intervals [1340]:
				xmin = 709.2342
				xmax = 709.3342
				text = "i"
			intervals [1341]:
				xmin = 709.3342
				xmax = 709.6142
				text = "had"
			intervals [1342]:
				xmin = 709.6142
				xmax = 709.6642
				text = "a"
			intervals [1343]:
				xmin = 709.6642
				xmax = 710.0942
				text = "messed"
			intervals [1344]:
				xmin = 710.0942
				xmax = 710.2342
				text = "up"
			intervals [1345]:
				xmin = 710.2342
				xmax = 711.1242
				text = "stepfather"
			intervals [1346]:
				xmin = 711.1242
				xmax = 712.2905
				text = ""
			intervals [1347]:
				xmin = 712.2905
				xmax = 712.5705
				text = "you"
			intervals [1348]:
				xmin = 712.5705
				xmax = 712.8805
				text = "know"
			intervals [1349]:
				xmin = 712.8805
				xmax = 713.0205
				text = "he"
			intervals [1350]:
				xmin = 713.0205
				xmax = 713.3005
				text = "wanted"
			intervals [1351]:
				xmin = 713.3005
				xmax = 713.3605
				text = "to"
			intervals [1352]:
				xmin = 713.3605
				xmax = 713.5405
				text = "play"
			intervals [1353]:
				xmin = 713.5405
				xmax = 713.7205
				text = "his"
			intervals [1354]:
				xmin = 713.7205
				xmax = 713.9005
				text = "little"
			intervals [1355]:
				xmin = 713.9005
				xmax = 714.3605
				text = "games"
			intervals [1356]:
				xmin = 714.3605
				xmax = 714.4605
				text = "at"
			intervals [1357]:
				xmin = 714.4605
				xmax = 714.7305
				text = "night"
			intervals [1358]:
				xmin = 714.7305
				xmax = 714.7605
				text = ""
			intervals [1359]:
				xmin = 714.7605
				xmax = 714.9505
				text = "with"
			intervals [1360]:
				xmin = 714.9505
				xmax = 715.2705
				text = "me"
			intervals [1361]:
				xmin = 715.2705
				xmax = 715.4505
				text = "and"
			intervals [1362]:
				xmin = 715.4505
				xmax = 715.9835
				text = ""
			intervals [1363]:
				xmin = 715.9835
				xmax = 716.1435
				text = "i"
			intervals [1364]:
				xmin = 716.1435
				xmax = 716.4235
				text = "just"
			intervals [1365]:
				xmin = 716.4235
				xmax = 716.6535
				text = "told"
			intervals [1366]:
				xmin = 716.6535
				xmax = 716.7535
				text = "i"
			intervals [1367]:
				xmin = 716.7535
				xmax = 716.8935
				text = "had"
			intervals [1368]:
				xmin = 716.8935
				xmax = 717.0035
				text = "a"
			intervals [1369]:
				xmin = 717.0035
				xmax = 717.5235
				text = "girlfriend"
			intervals [1370]:
				xmin = 717.5235
				xmax = 717.6135
				text = "that"
			intervals [1371]:
				xmin = 717.6135
				xmax = 717.8035
				text = "was"
			intervals [1372]:
				xmin = 717.8035
				xmax = 718.2135
				text = "being"
			intervals [1373]:
				xmin = 718.2135
				xmax = 718.7774
				text = ""
			intervals [1374]:
				xmin = 718.7774
				xmax = 719.3774
				text = "um"
			intervals [1375]:
				xmin = 719.3774
				xmax = 720.167
				text = ""
			intervals [1376]:
				xmin = 720.167
				xmax = 720.767
				text = "sexually"
			intervals [1377]:
				xmin = 720.767
				xmax = 721.257
				text = "abused"
			intervals [1378]:
				xmin = 721.257
				xmax = 721.437
				text = "by"
			intervals [1379]:
				xmin = 721.437
				xmax = 721.597
				text = "her"
			intervals [1380]:
				xmin = 721.597
				xmax = 722.187
				text = "father"
			intervals [1381]:
				xmin = 722.187
				xmax = 723.1279
				text = ""
			intervals [1382]:
				xmin = 723.1279
				xmax = 723.2579
				text = "and"
			intervals [1383]:
				xmin = 723.2579
				xmax = 723.3679
				text = "i"
			intervals [1384]:
				xmin = 723.3679
				xmax = 723.6679
				text = "wasn't"
			intervals [1385]:
				xmin = 723.6679
				xmax = 724.0079
				text = "going"
			intervals [1386]:
				xmin = 724.0079
				xmax = 724.1779
				text = "through"
			intervals [1387]:
				xmin = 724.1779
				xmax = 724.3679
				text = "that"
			intervals [1388]:
				xmin = 724.3679
				xmax = 724.4579
				text = "i"
			intervals [1389]:
				xmin = 724.4579
				xmax = 724.6979
				text = "just"
			intervals [1390]:
				xmin = 724.6979
				xmax = 724.9179
				text = "told"
			intervals [1391]:
				xmin = 724.9179
				xmax = 725.0179
				text = "him"
			intervals [1392]:
				xmin = 725.0179
				xmax = 725.1079
				text = "i"
			intervals [1393]:
				xmin = 725.1079
				xmax = 725.2679
				text = "will"
			intervals [1394]:
				xmin = 725.2679
				xmax = 725.5379
				text = "cut"
			intervals [1395]:
				xmin = 725.5379
				xmax = 725.7279
				text = "your"
			intervals [1396]:
				xmin = 725.7279
				xmax = 726.1031
				text = ""
			intervals [1397]:
				xmin = 726.1031
				xmax = 726.3731
				text = "heart"
			intervals [1398]:
				xmin = 726.3731
				xmax = 726.5731
				text = "out"
			intervals [1399]:
				xmin = 726.5731
				xmax = 726.6631
				text = "and"
			intervals [1400]:
				xmin = 726.6631
				xmax = 726.8531
				text = "have"
			intervals [1401]:
				xmin = 726.8531
				xmax = 726.9131
				text = "it"
			intervals [1402]:
				xmin = 726.9131
				xmax = 727.1631
				text = "laying"
			intervals [1403]:
				xmin = 727.1631
				xmax = 727.2731
				text = "on"
			intervals [1404]:
				xmin = 727.2731
				xmax = 727.3331
				text = "the"
			intervals [1405]:
				xmin = 727.3331
				xmax = 727.6231
				text = "table"
			intervals [1406]:
				xmin = 727.6231
				xmax = 727.7531
				text = "when"
			intervals [1407]:
				xmin = 727.7531
				xmax = 727.8931
				text = "my"
			intervals [1408]:
				xmin = 727.8931
				xmax = 728.2531
				text = "mom"
			intervals [1409]:
				xmin = 728.2531
				xmax = 728.3931
				text = "get"
			intervals [1410]:
				xmin = 728.3931
				xmax = 728.6031
				text = "home"
			intervals [1411]:
				xmin = 728.6031
				xmax = 728.7731
				text = "from"
			intervals [1412]:
				xmin = 728.7731
				xmax = 729.0731
				text = "work"
			intervals [1413]:
				xmin = 729.0731
				xmax = 729.1531
				text = "at"
			intervals [1414]:
				xmin = 729.1531
				xmax = 729.6831
				text = "midnight"
			intervals [1415]:
				xmin = 729.6831
				xmax = 729.8553
				text = ""
			intervals [1416]:
				xmin = 729.8553
				xmax = 729.9553
				text = "i"
			intervals [1417]:
				xmin = 729.9553
				xmax = 730.1253
				text = "ain't"
			intervals [1418]:
				xmin = 730.1253
				xmax = 730.3853
				text = "going"
			intervals [1419]:
				xmin = 730.3853
				xmax = 730.5253
				text = "through"
			intervals [1420]:
				xmin = 730.5253
				xmax = 730.7453
				text = "this"
			intervals [1421]:
				xmin = 730.7453
				xmax = 730.9953
				text = "with"
			intervals [1422]:
				xmin = 730.9953
				xmax = 731.2153
				text = "you"
			intervals [1423]:
				xmin = 731.2153
				xmax = 732.8784
				text = ""
			intervals [1424]:
				xmin = 732.8784
				xmax = 733.1184
				text = "so"
			intervals [1425]:
				xmin = 733.1184
				xmax = 733.1984
				text = "i"
			intervals [1426]:
				xmin = 733.1984
				xmax = 733.5084
				text = "called"
			intervals [1427]:
				xmin = 733.5084
				xmax = 733.5684
				text = "and"
			intervals [1428]:
				xmin = 733.5684
				xmax = 733.8184
				text = "told"
			intervals [1429]:
				xmin = 733.8184
				xmax = 733.9384
				text = "my"
			intervals [1430]:
				xmin = 733.9384
				xmax = 734.3484
				text = "dad"
			intervals [1431]:
				xmin = 734.3484
				xmax = 734.4484
				text = "and"
			intervals [1432]:
				xmin = 734.4484
				xmax = 734.5584
				text = "my"
			intervals [1433]:
				xmin = 734.5584
				xmax = 734.9584
				text = "dad"
			intervals [1434]:
				xmin = 734.9584
				xmax = 735.2084
				text = "called"
			intervals [1435]:
				xmin = 735.2084
				xmax = 735.3284
				text = "him"
			intervals [1436]:
				xmin = 735.3284
				xmax = 735.4284
				text = "and"
			intervals [1437]:
				xmin = 735.4284
				xmax = 735.8184
				text = "told"
			intervals [1438]:
				xmin = 735.8184
				xmax = 735.9084
				text = "him"
			intervals [1439]:
				xmin = 735.9084
				xmax = 736.7614
				text = ""
			intervals [1440]:
				xmin = 736.7614
				xmax = 736.8414
				text = "if"
			intervals [1441]:
				xmin = 736.8414
				xmax = 736.9714
				text = "you"
			intervals [1442]:
				xmin = 736.9714
				xmax = 737.3614
				text = "touch"
			intervals [1443]:
				xmin = 737.3614
				xmax = 737.4714
				text = "my"
			intervals [1444]:
				xmin = 737.4714
				xmax = 737.8214
				text = "daughter"
			intervals [1445]:
				xmin = 737.8214
				xmax = 738.5814
				text = "again"
			intervals [1446]:
				xmin = 738.5814
				xmax = 738.8851
				text = ""
			intervals [1447]:
				xmin = 738.8851
				xmax = 739.0151
				text = "i'm"
			intervals [1448]:
				xmin = 739.0151
				xmax = 739.3051
				text = "coming"
			intervals [1449]:
				xmin = 739.3051
				xmax = 739.4751
				text = "down"
			intervals [1450]:
				xmin = 739.4751
				xmax = 739.6651
				text = "there"
			intervals [1451]:
				xmin = 739.6651
				xmax = 739.9051
				text = "just"
			intervals [1452]:
				xmin = 739.9051
				xmax = 740.0151
				text = "to"
			intervals [1453]:
				xmin = 740.0151
				xmax = 740.3851
				text = "kill"
			intervals [1454]:
				xmin = 740.3851
				xmax = 740.6151
				text = "you"
			intervals [1455]:
				xmin = 740.6151
				xmax = 740.6751
				text = "i"
			intervals [1456]:
				xmin = 740.6751
				xmax = 740.7051
				text = "<unk>"
			intervals [1457]:
				xmin = 740.7051
				xmax = 740.8851
				text = "be"
			intervals [1458]:
				xmin = 740.8851
				xmax = 741.1751
				text = "back"
			intervals [1459]:
				xmin = 741.1751
				xmax = 741.2951
				text = "in"
			intervals [1460]:
				xmin = 741.2951
				xmax = 741.9951
				text = "milwaukee"
			intervals [1461]:
				xmin = 741.9951
				xmax = 742.5151
				text = "before"
			intervals [1462]:
				xmin = 742.5151
				xmax = 742.8951
				text = "your"
			intervals [1463]:
				xmin = 742.8951
				xmax = 743.4251
				text = "last"
			intervals [1464]:
				xmin = 743.4251
				xmax = 744.0151
				text = "breath"
			intervals [1465]:
				xmin = 744.0151
				xmax = 746.9274
				text = ""
			intervals [1466]:
				xmin = 746.9274
				xmax = 747.6974
				text = "mm-mm"
			intervals [1467]:
				xmin = 747.6974
				xmax = 752.9274
				text = ""
			intervals [1468]:
				xmin = 752.9274
				xmax = 753.1574
				text = "not"
			intervals [1469]:
				xmin = 753.1574
				xmax = 753.8374
				text = "really"
			intervals [1470]:
				xmin = 753.8374
				xmax = 754.0374
				text = "i"
			intervals [1471]:
				xmin = 754.0374
				xmax = 754.0874
				text = "d"
			intervals [1472]:
				xmin = 754.0874
				xmax = 754.2774
				text = "say"
			intervals [1473]:
				xmin = 754.2774
				xmax = 754.6474
				text = "maybe"
			intervals [1474]:
				xmin = 754.6474
				xmax = 755.0474
				text = "ten"
			intervals [1475]:
				xmin = 755.0474
				xmax = 755.8874
				text = "years"
			intervals [1476]:
				xmin = 755.8874
				xmax = 757.432
				text = ""
			intervals [1477]:
				xmin = 757.432
				xmax = 757.542
				text = "yeah"
			intervals [1478]:
				xmin = 757.542
				xmax = 757.762
				text = "maybe"
			intervals [1479]:
				xmin = 757.762
				xmax = 758.022
				text = "about"
			intervals [1480]:
				xmin = 758.022
				xmax = 758.432
				text = "ten"
			intervals [1481]:
				xmin = 758.432
				xmax = 759.342
				text = "years"
			intervals [1482]:
				xmin = 759.342
				xmax = 760.4677
				text = ""
			intervals [1483]:
				xmin = 760.4677
				xmax = 760.9277
				text = "because"
			intervals [1484]:
				xmin = 760.9277
				xmax = 761.1377
				text = "he"
			intervals [1485]:
				xmin = 761.1377
				xmax = 761.6977
				text = "was"
			intervals [1486]:
				xmin = 761.6977
				xmax = 761.9065
				text = ""
			intervals [1487]:
				xmin = 761.9065
				xmax = 762.1565
				text = "he"
			intervals [1488]:
				xmin = 762.1565
				xmax = 762.4165
				text = "was"
			intervals [1489]:
				xmin = 762.4165
				xmax = 762.8465
				text = "messing"
			intervals [1490]:
				xmin = 762.8465
				xmax = 763.0065
				text = "with"
			intervals [1491]:
				xmin = 763.0065
				xmax = 763.1065
				text = "the"
			intervals [1492]:
				xmin = 763.1065
				xmax = 763.4165
				text = "lady"
			intervals [1493]:
				xmin = 763.4165
				xmax = 763.5665
				text = "that"
			intervals [1494]:
				xmin = 763.5665
				xmax = 763.7765
				text = "used"
			intervals [1495]:
				xmin = 763.7765
				xmax = 763.9065
				text = "to"
			intervals [1496]:
				xmin = 763.9065
				xmax = 764.1165
				text = "bring"
			intervals [1497]:
				xmin = 764.1165
				xmax = 764.2465
				text = "him"
			intervals [1498]:
				xmin = 764.2465
				xmax = 764.5265
				text = "home"
			intervals [1499]:
				xmin = 764.5265
				xmax = 764.7665
				text = "every"
			intervals [1500]:
				xmin = 764.7665
				xmax = 765.0465
				text = "day"
			intervals [1501]:
				xmin = 765.0465
				xmax = 766.118
				text = ""
			intervals [1502]:
				xmin = 766.118
				xmax = 766.298
				text = "and"
			intervals [1503]:
				xmin = 766.298
				xmax = 766.438
				text = "me"
			intervals [1504]:
				xmin = 766.438
				xmax = 766.498
				text = "and"
			intervals [1505]:
				xmin = 766.498
				xmax = 766.658
				text = "my"
			intervals [1506]:
				xmin = 766.658
				xmax = 767.048
				text = "brother"
			intervals [1507]:
				xmin = 767.048
				xmax = 767.188
				text = "and"
			intervals [1508]:
				xmin = 767.188
				xmax = 767.328
				text = "they"
			intervals [1509]:
				xmin = 767.328
				xmax = 767.388
				text = "d"
			intervals [1510]:
				xmin = 767.388
				xmax = 767.568
				text = "be"
			intervals [1511]:
				xmin = 767.568
				xmax = 767.7667
				text = ""
			intervals [1512]:
				xmin = 767.7667
				xmax = 768.2367
				text = "drunk"
			intervals [1513]:
				xmin = 768.2367
				xmax = 768.4267
				text = "when"
			intervals [1514]:
				xmin = 768.4267
				xmax = 768.5867
				text = "they"
			intervals [1515]:
				xmin = 768.5867
				xmax = 768.8467
				text = "get"
			intervals [1516]:
				xmin = 768.8467
				xmax = 768.9967
				text = "there"
			intervals [1517]:
				xmin = 768.9967
				xmax = 769.1367
				text = "and"
			intervals [1518]:
				xmin = 769.1367
				xmax = 769.2867
				text = "me"
			intervals [1519]:
				xmin = 769.2867
				xmax = 769.3867
				text = "and"
			intervals [1520]:
				xmin = 769.3867
				xmax = 769.7967
				text = "sometime"
			intervals [1521]:
				xmin = 769.7967
				xmax = 769.9067
				text = "me"
			intervals [1522]:
				xmin = 769.9067
				xmax = 769.9767
				text = "and"
			intervals [1523]:
				xmin = 769.9767
				xmax = 770.1167
				text = "my"
			intervals [1524]:
				xmin = 770.1167
				xmax = 770.4567
				text = "brother"
			intervals [1525]:
				xmin = 770.4567
				xmax = 770.6767
				text = "used"
			intervals [1526]:
				xmin = 770.6767
				xmax = 770.7767
				text = "to"
			intervals [1527]:
				xmin = 770.7767
				xmax = 771.2067
				text = "rob"
			intervals [1528]:
				xmin = 771.2067
				xmax = 771.4667
				text = "him"
			intervals [1529]:
				xmin = 771.4667
				xmax = 771.5567
				text = "and"
			intervals [1530]:
				xmin = 771.5567
				xmax = 771.7367
				text = "give"
			intervals [1531]:
				xmin = 771.7367
				xmax = 771.8567
				text = "my"
			intervals [1532]:
				xmin = 771.8567
				xmax = 772.2767
				text = "mother"
			intervals [1533]:
				xmin = 772.2767
				xmax = 772.3467
				text = "the"
			intervals [1534]:
				xmin = 772.3467
				xmax = 772.6867
				text = "money"
			intervals [1535]:
				xmin = 772.6867
				xmax = 773.2324
				text = ""
			intervals [1536]:
				xmin = 773.2324
				xmax = 773.3924
				text = "his"
			intervals [1537]:
				xmin = 773.3924
				xmax = 774.0524
				text = "paycheck"
			intervals [1538]:
				xmin = 774.0524
				xmax = 777.8789
				text = ""
			intervals [1539]:
				xmin = 777.8789
				xmax = 778.0189
				text = "that"
			intervals [1540]:
				xmin = 778.0189
				xmax = 778.0589
				text = "s"
			intervals [1541]:
				xmin = 778.0589
				xmax = 778.1689
				text = "what"
			intervals [1542]:
				xmin = 778.1689
				xmax = 778.3489
				text = "we"
			intervals [1543]:
				xmin = 778.3489
				xmax = 778.7089
				text = "did"
			intervals [1544]:
				xmin = 778.7089
				xmax = 784.6655
				text = ""
			intervals [1545]:
				xmin = 784.6655
				xmax = 784.8555
				text = "my"
			intervals [1546]:
				xmin = 784.8555
				xmax = 785.2055
				text = "older"
			intervals [1547]:
				xmin = 785.2055
				xmax = 785.6955
				text = "brother"
			intervals [1548]:
				xmin = 785.6955
				xmax = 787.0518
				text = ""
			intervals [1549]:
				xmin = 787.0518
				xmax = 787.2918
				text = "he"
			intervals [1550]:
				xmin = 787.2918
				xmax = 787.4718
				text = "got"
			intervals [1551]:
				xmin = 787.4718
				xmax = 787.9518
				text = "married"
			intervals [1552]:
				xmin = 787.9518
				xmax = 788.5018
				text = "young"
			intervals [1553]:
				xmin = 788.5018
				xmax = 789.0067
				text = ""
			intervals [1554]:
				xmin = 789.0067
				xmax = 789.2167
				text = "and"
			intervals [1555]:
				xmin = 789.2167
				xmax = 789.8267
				text = "left"
			intervals [1556]:
				xmin = 789.8267
				xmax = 791.002
				text = ""
			intervals [1557]:
				xmin = 791.002
				xmax = 791.542
				text = "and"
			intervals [1558]:
				xmin = 791.542
				xmax = 791.742
				text = "that"
			intervals [1559]:
				xmin = 791.742
				xmax = 792.222
				text = "marriage"
			intervals [1560]:
				xmin = 792.222
				xmax = 792.482
				text = "didn't"
			intervals [1561]:
				xmin = 792.482
				xmax = 792.902
				text = "last"
			intervals [1562]:
				xmin = 792.902
				xmax = 793.022
				text = "too"
			intervals [1563]:
				xmin = 793.022
				xmax = 793.422
				text = "long"
			intervals [1564]:
				xmin = 793.422
				xmax = 793.582
				text = "and"
			intervals [1565]:
				xmin = 793.582
				xmax = 793.792
				text = "then"
			intervals [1566]:
				xmin = 793.792
				xmax = 794.052
				text = "he"
			intervals [1567]:
				xmin = 794.052
				xmax = 794.382
				text = "ended"
			intervals [1568]:
				xmin = 794.382
				xmax = 794.602
				text = "up"
			intervals [1569]:
				xmin = 794.602
				xmax = 794.632
				text = ""
			intervals [1570]:
				xmin = 794.632
				xmax = 794.872
				text = "out"
			intervals [1571]:
				xmin = 794.872
				xmax = 795.022
				text = "there"
			intervals [1572]:
				xmin = 795.022
				xmax = 795.152
				text = "on"
			intervals [1573]:
				xmin = 795.152
				xmax = 795.252
				text = "the"
			intervals [1574]:
				xmin = 795.252
				xmax = 795.662
				text = "streets"
			intervals [1575]:
				xmin = 795.662
				xmax = 795.852
				text = "on"
			intervals [1576]:
				xmin = 795.852
				xmax = 796.432
				text = "crack"
			intervals [1577]:
				xmin = 796.432
				xmax = 796.6249
				text = ""
			intervals [1578]:
				xmin = 796.6249
				xmax = 797.0649
				text = "still"
			intervals [1579]:
				xmin = 797.0649
				xmax = 797.2549
				text = "on"
			intervals [1580]:
				xmin = 797.2549
				xmax = 797.7849
				text = "crack"
			intervals [1581]:
				xmin = 797.7849
				xmax = 797.9392
				text = ""
			intervals [1582]:
				xmin = 797.9392
				xmax = 798.0492
				text = "he"
			intervals [1583]:
				xmin = 798.0492
				xmax = 798.1092
				text = "s"
			intervals [1584]:
				xmin = 798.1092
				xmax = 798.4692
				text = "sixty"
			intervals [1585]:
				xmin = 798.4692
				xmax = 798.6992
				text = "three"
			intervals [1586]:
				xmin = 798.6992
				xmax = 798.9892
				text = "years"
			intervals [1587]:
				xmin = 798.9892
				xmax = 799.2792
				text = "old"
			intervals [1588]:
				xmin = 799.2792
				xmax = 800.6317
				text = ""
			intervals [1589]:
				xmin = 800.6317
				xmax = 801.1717
				text = "and"
			intervals [1590]:
				xmin = 801.1717
				xmax = 801.7717
				text = "um"
			intervals [1591]:
				xmin = 801.7717
				xmax = 803.808
				text = ""
			intervals [1592]:
				xmin = 803.808
				xmax = 803.958
				text = "we"
			intervals [1593]:
				xmin = 803.958
				xmax = 804.288
				text = "still"
			intervals [1594]:
				xmin = 804.288
				xmax = 804.598
				text = "talk"
			intervals [1595]:
				xmin = 804.598
				xmax = 804.738
				text = "but"
			intervals [1596]:
				xmin = 804.738
				xmax = 804.938
				text = "we"
			intervals [1597]:
				xmin = 804.938
				xmax = 805.078
				text = "had"
			intervals [1598]:
				xmin = 805.078
				xmax = 805.288
				text = "some"
			intervals [1599]:
				xmin = 805.288
				xmax = 806.098
				text = "differences"
			intervals [1600]:
				xmin = 806.098
				xmax = 806.3425
				text = ""
			intervals [1601]:
				xmin = 806.3425
				xmax = 806.6425
				text = "after"
			intervals [1602]:
				xmin = 806.6425
				xmax = 806.8225
				text = "my"
			intervals [1603]:
				xmin = 806.8225
				xmax = 807.2225
				text = "sister"
			intervals [1604]:
				xmin = 807.2225
				xmax = 807.6225
				text = "passed"
			intervals [1605]:
				xmin = 807.6225
				xmax = 807.8925
				text = "away"
			intervals [1606]:
				xmin = 807.8925
				xmax = 808.3325
				text = "last"
			intervals [1607]:
				xmin = 808.3325
				xmax = 808.6825
				text = "year"
			intervals [1608]:
				xmin = 808.6825
				xmax = 810.540
				text = ""
			intervals [1609]:
				xmin = 810.540
				xmax = 811.060
				text = "because"
			intervals [1610]:
				xmin = 811.060
				xmax = 811.090
				text = ""
			intervals [1611]:
				xmin = 811.090
				xmax = 811.260
				text = "that"
			intervals [1612]:
				xmin = 811.260
				xmax = 811.600
				text = "meant"
			intervals [1613]:
				xmin = 811.600
				xmax = 811.630
				text = ""
			intervals [1614]:
				xmin = 811.630
				xmax = 812.020
				text = "that"
			intervals [1615]:
				xmin = 812.020
				xmax = 812.080
				text = ""
			intervals [1616]:
				xmin = 812.080
				xmax = 812.310
				text = "i"
			intervals [1617]:
				xmin = 812.310
				xmax = 812.600
				text = "had"
			intervals [1618]:
				xmin = 812.600
				xmax = 812.720
				text = "to"
			intervals [1619]:
				xmin = 812.720
				xmax = 812.990
				text = "be"
			intervals [1620]:
				xmin = 812.990
				xmax = 813.030
				text = ""
			intervals [1621]:
				xmin = 813.030
				xmax = 813.290
				text = "out"
			intervals [1622]:
				xmin = 813.290
				xmax = 813.320
				text = ""
			intervals [1623]:
				xmin = 813.320
				xmax = 813.650
				text = "in"
			intervals [1624]:
				xmin = 813.650
				xmax = 814.170
				text = "bowie"
			intervals [1625]:
				xmin = 814.170
				xmax = 814.470
				text = "every"
			intervals [1626]:
				xmin = 814.470
				xmax = 814.840
				text = "day"
			intervals [1627]:
				xmin = 814.840
				xmax = 815.4396
				text = ""
			intervals [1628]:
				xmin = 815.4396
				xmax = 815.6696
				text = "cause"
			intervals [1629]:
				xmin = 815.6696
				xmax = 815.8096
				text = "my"
			intervals [1630]:
				xmin = 815.8096
				xmax = 816.2296
				text = "mom"
			intervals [1631]:
				xmin = 816.2296
				xmax = 816.3596
				text = "and"
			intervals [1632]:
				xmin = 816.3596
				xmax = 816.5096
				text = "my"
			intervals [1633]:
				xmin = 816.5096
				xmax = 816.8596
				text = "sister"
			intervals [1634]:
				xmin = 816.8596
				xmax = 817.1096
				text = "lived"
			intervals [1635]:
				xmin = 817.1096
				xmax = 817.6096
				text = "together"
			intervals [1636]:
				xmin = 817.6096
				xmax = 817.7596
				text = "so"
			intervals [1637]:
				xmin = 817.7596
				xmax = 817.8096
				text = "i"
			intervals [1638]:
				xmin = 817.8096
				xmax = 817.9196
				text = "had"
			intervals [1639]:
				xmin = 817.9196
				xmax = 817.9996
				text = "to"
			intervals [1640]:
				xmin = 817.9996
				xmax = 818.1696
				text = "come"
			intervals [1641]:
				xmin = 818.1696
				xmax = 818.3296
				text = "out"
			intervals [1642]:
				xmin = 818.3296
				xmax = 818.4396
				text = "there"
			intervals [1643]:
				xmin = 818.4396
				xmax = 818.5196
				text = "and"
			intervals [1644]:
				xmin = 818.5196
				xmax = 818.7396
				text = "take"
			intervals [1645]:
				xmin = 818.7396
				xmax = 818.8796
				text = "care"
			intervals [1646]:
				xmin = 818.8796
				xmax = 818.9396
				text = "of"
			intervals [1647]:
				xmin = 818.9396
				xmax = 819.0796
				text = "my"
			intervals [1648]:
				xmin = 819.0796
				xmax = 819.4696
				text = "mom"
			intervals [1649]:
				xmin = 819.4696
				xmax = 819.5996
				text = "while"
			intervals [1650]:
				xmin = 819.5996
				xmax = 819.7696
				text = "my"
			intervals [1651]:
				xmin = 819.7696
				xmax = 820.1996
				text = "sister"
			intervals [1652]:
				xmin = 820.1996
				xmax = 820.4096
				text = "was"
			intervals [1653]:
				xmin = 820.4096
				xmax = 820.6996
				text = "going"
			intervals [1654]:
				xmin = 820.6996
				xmax = 820.8396
				text = "through"
			intervals [1655]:
				xmin = 820.8396
				xmax = 820.9896
				text = "what"
			intervals [1656]:
				xmin = 820.9896
				xmax = 821.1796
				text = "she"
			intervals [1657]:
				xmin = 821.1796
				xmax = 821.4296
				text = "was"
			intervals [1658]:
				xmin = 821.4296
				xmax = 821.7496
				text = "going"
			intervals [1659]:
				xmin = 821.7496
				xmax = 822.0396
				text = "through"
			intervals [1660]:
				xmin = 822.0396
				xmax = 823.1628
				text = ""
			intervals [1661]:
				xmin = 823.1628
				xmax = 823.3828
				text = "and"
			intervals [1662]:
				xmin = 823.3828
				xmax = 823.5528
				text = "my"
			intervals [1663]:
				xmin = 823.5528
				xmax = 823.9528
				text = "brother"
			intervals [1664]:
				xmin = 823.9528
				xmax = 824.3228
				text = "wasn't"
			intervals [1665]:
				xmin = 824.3228
				xmax = 824.6028
				text = "doing"
			intervals [1666]:
				xmin = 824.6028
				xmax = 824.7828
				text = "his"
			intervals [1667]:
				xmin = 824.7828
				xmax = 825.3128
				text = "part"
			intervals [1668]:
				xmin = 825.3128
				xmax = 827.2437
				text = ""
			intervals [1669]:
				xmin = 827.2437
				xmax = 827.4237
				text = "so"
			intervals [1670]:
				xmin = 827.4237
				xmax = 827.6237
				text = "we"
			intervals [1671]:
				xmin = 827.6237
				xmax = 827.7937
				text = "had"
			intervals [1672]:
				xmin = 827.7937
				xmax = 827.9737
				text = "some"
			intervals [1673]:
				xmin = 827.9737
				xmax = 828.0537
				text = ""
			intervals [1674]:
				xmin = 828.0537
				xmax = 829.1437
				text = "altercations"
			intervals [1675]:
				xmin = 829.1437
				xmax = 831.1906
				text = ""
			intervals [1676]:
				xmin = 831.1906
				xmax = 831.9606
				text = "<unk>"
			intervals [1677]:
				xmin = 831.9606
				xmax = 833.5935
				text = ""
			intervals [1678]:
				xmin = 833.5935
				xmax = 833.6935
				text = "uh"
			intervals [1679]:
				xmin = 833.6935
				xmax = 834.2416
				text = ""
			intervals [1680]:
				xmin = 834.2416
				xmax = 834.4816
				text = "love"
			intervals [1681]:
				xmin = 834.4816
				xmax = 834.5616
				text = "him"
			intervals [1682]:
				xmin = 834.5616
				xmax = 834.6716
				text = "to"
			intervals [1683]:
				xmin = 834.6716
				xmax = 835.3516
				text = "death"
			intervals [1684]:
				xmin = 835.3516
				xmax = 836.0721
				text = ""
			intervals [1685]:
				xmin = 836.0721
				xmax = 836.2221
				text = "that"
			intervals [1686]:
				xmin = 836.2221
				xmax = 836.2921
				text = "s"
			intervals [1687]:
				xmin = 836.2921
				xmax = 836.4421
				text = "my"
			intervals [1688]:
				xmin = 836.4421
				xmax = 836.8021
				text = "best"
			intervals [1689]:
				xmin = 836.8021
				xmax = 837.0821
				text = "friend"
			intervals [1690]:
				xmin = 837.0821
				xmax = 837.3621
				text = "man"
			intervals [1691]:
				xmin = 837.3621
				xmax = 837.4621
				text = "we"
			intervals [1692]:
				xmin = 837.4621
				xmax = 837.5921
				text = "were"
			intervals [1693]:
				xmin = 837.5921
				xmax = 837.9921
				text = "never"
			intervals [1694]:
				xmin = 837.9921
				xmax = 838.6921
				text = "close"
			intervals [1695]:
				xmin = 838.6921
				xmax = 839.2371
				text = ""
			intervals [1696]:
				xmin = 839.2371
				xmax = 839.6171
				text = "becau-"
			intervals [1697]:
				xmin = 839.6171
				xmax = 839.7871
				text = "uh"
			intervals [1698]:
				xmin = 839.7871
				xmax = 839.9671
				text = "the"
			intervals [1699]:
				xmin = 839.9671
				xmax = 840.3871
				text = "age"
			intervals [1700]:
				xmin = 840.3871
				xmax = 840.9571
				text = "difference"
			intervals [1701]:
				xmin = 840.9571
				xmax = 841.1789
				text = ""
			intervals [1702]:
				xmin = 841.1789
				xmax = 841.5789
				text = "um"
			intervals [1703]:
				xmin = 841.5789
				xmax = 842.0954
				text = ""
			intervals [1704]:
				xmin = 842.0954
				xmax = 842.2954
				text = "he"
			intervals [1705]:
				xmin = 842.2954
				xmax = 842.3754
				text = "s"
			intervals [1706]:
				xmin = 842.3754
				xmax = 842.4754
				text = "a"
			intervals [1707]:
				xmin = 842.4754
				xmax = 842.7754
				text = "boy"
			intervals [1708]:
				xmin = 842.7754
				xmax = 842.9454
				text = "i'm"
			intervals [1709]:
				xmin = 842.9454
				xmax = 843.0454
				text = "a"
			intervals [1710]:
				xmin = 843.0454
				xmax = 843.6354
				text = "girl"
			intervals [1711]:
				xmin = 843.6354
				xmax = 844.0725
				text = ""
			intervals [1712]:
				xmin = 844.0725
				xmax = 844.6025
				text = "and"
			intervals [1713]:
				xmin = 844.6025
				xmax = 844.6725
				text = ""
			intervals [1714]:
				xmin = 844.6725
				xmax = 844.8125
				text = "i"
			intervals [1715]:
				xmin = 844.8125
				xmax = 845.0725
				text = "met"
			intervals [1716]:
				xmin = 845.0725
				xmax = 845.2925
				text = "my"
			intervals [1717]:
				xmin = 845.2925
				xmax = 845.7425
				text = "husband"
			intervals [1718]:
				xmin = 845.7425
				xmax = 845.8825
				text = "when"
			intervals [1719]:
				xmin = 845.8825
				xmax = 845.9925
				text = "i"
			intervals [1720]:
				xmin = 845.9925
				xmax = 846.2125
				text = "was"
			intervals [1721]:
				xmin = 846.2125
				xmax = 847.0325
				text = "seventeen"
			intervals [1722]:
				xmin = 847.0325
				xmax = 847.1125
				text = "i"
			intervals [1723]:
				xmin = 847.1125
				xmax = 847.3025
				text = "was"
			intervals [1724]:
				xmin = 847.3025
				xmax = 847.5125
				text = "with"
			intervals [1725]:
				xmin = 847.5125
				xmax = 847.7125
				text = "him"
			intervals [1726]:
				xmin = 847.7125
				xmax = 847.9025
				text = "from"
			intervals [1727]:
				xmin = 847.9025
				xmax = 848.6225
				text = "seventeen"
			intervals [1728]:
				xmin = 848.6225
				xmax = 848.8025
				text = "til"
			intervals [1729]:
				xmin = 848.8025
				xmax = 848.9325
				text = "he"
			intervals [1730]:
				xmin = 848.9325
				xmax = 849.3125
				text = "died"
			intervals [1731]:
				xmin = 849.3125
				xmax = 849.4325
				text = "when"
			intervals [1732]:
				xmin = 849.4325
				xmax = 849.5125
				text = "i"
			intervals [1733]:
				xmin = 849.5125
				xmax = 849.6425
				text = "was"
			intervals [1734]:
				xmin = 849.6425
				xmax = 849.9425
				text = "fifty"
			intervals [1735]:
				xmin = 849.9425
				xmax = 850.2025
				text = "four"
			intervals [1736]:
				xmin = 850.2025
				xmax = 853.9822
				text = ""
			intervals [1737]:
				xmin = 853.9822
				xmax = 854.5322
				text = "mm-hm"
			intervals [1738]:
				xmin = 854.5322
				xmax = 858.3355
				text = ""
			intervals [1739]:
				xmin = 858.3355
				xmax = 858.7255
				text = "mm-hm"
			intervals [1740]:
				xmin = 858.7255
				xmax = 862.3725
				text = ""
			intervals [1741]:
				xmin = 862.3725
				xmax = 862.5725
				text = "yeah"
			intervals [1742]:
				xmin = 862.5725
				xmax = 862.8425
				text = "she"
			intervals [1743]:
				xmin = 862.8425
				xmax = 862.9425
				text = "s"
			intervals [1744]:
				xmin = 862.9425
				xmax = 863.2225
				text = "living"
			intervals [1745]:
				xmin = 863.2225
				xmax = 863.3425
				text = "with"
			intervals [1746]:
				xmin = 863.3425
				xmax = 863.5025
				text = "my"
			intervals [1747]:
				xmin = 863.5025
				xmax = 863.8825
				text = "younger"
			intervals [1748]:
				xmin = 863.8825
				xmax = 864.3425
				text = "brother"
			intervals [1749]:
				xmin = 864.3425
				xmax = 865.9736
				text = ""
			intervals [1750]:
				xmin = 865.9736
				xmax = 866.2436
				text = "n-"
			intervals [1751]:
				xmin = 866.2436
				xmax = 866.3436
				text = "no"
			intervals [1752]:
				xmin = 866.3436
				xmax = 866.5236
				text = "he"
			intervals [1753]:
				xmin = 866.5236
				xmax = 866.7436
				text = "lives"
			intervals [1754]:
				xmin = 866.7436
				xmax = 866.8636
				text = "in"
			intervals [1755]:
				xmin = 866.8636
				xmax = 867.5436
				text = "beltsville"
			intervals [1756]:
				xmin = 867.5436
				xmax = 868.6003
				text = ""
			intervals [1757]:
				xmin = 868.6003
				xmax = 868.9703
				text = "mm-hm"
			intervals [1758]:
				xmin = 868.9703
				xmax = 871.7531
				text = ""
			intervals [1759]:
				xmin = 871.7531
				xmax = 872.0831
				text = "no"
			intervals [1760]:
				xmin = 872.0831
				xmax = 874.8081
				text = ""
			intervals [1761]:
				xmin = 874.8081
				xmax = 875.2481
				text = "mm-mm"
			intervals [1762]:
				xmin = 875.2481
				xmax = 877.7078
				text = ""
			intervals [1763]:
				xmin = 877.7078
				xmax = 878.9778
				text = "<unk>"
			intervals [1764]:
				xmin = 878.9778
				xmax = 888.8877
				text = ""
			intervals [1765]:
				xmin = 888.8877
				xmax = 889.2277
				text = "rdx"
			intervals [1766]:
				xmin = 889.2277
				xmax = 889.2577
				text = ""
			intervals [1767]:
				xmin = 889.2577
				xmax = 889.4877
				text = "was"
			intervals [1768]:
				xmin = 889.4877
				xmax = 889.6077
				text = "a"
			intervals [1769]:
				xmin = 889.6077
				xmax = 889.8577
				text = "good"
			intervals [1770]:
				xmin = 889.8577
				xmax = 890.4577
				text = "school"
			intervals [1771]:
				xmin = 890.4577
				xmax = 890.8835
				text = ""
			intervals [1772]:
				xmin = 890.8835
				xmax = 891.1135
				text = "we"
			intervals [1773]:
				xmin = 891.1135
				xmax = 891.3335
				text = "had"
			intervals [1774]:
				xmin = 891.3335
				xmax = 891.5335
				text = "good"
			intervals [1775]:
				xmin = 891.5335
				xmax = 891.5735
				text = ""
			intervals [1776]:
				xmin = 891.5735
				xmax = 892.0735
				text = "teachers"
			intervals [1777]:
				xmin = 892.0735
				xmax = 892.4835
				text = "except"
			intervals [1778]:
				xmin = 892.4835
				xmax = 893.0935
				text = "for"
			intervals [1779]:
				xmin = 893.0935
				xmax = 893.1335
				text = ""
			intervals [1780]:
				xmin = 893.1335
				xmax = 893.9635
				text = "um"
			intervals [1781]:
				xmin = 893.9635
				xmax = 895.7524
				text = ""
			intervals [1782]:
				xmin = 895.7524
				xmax = 895.9024
				text = "my"
			intervals [1783]:
				xmin = 895.9024
				xmax = 896.4024
				text = "history"
			intervals [1784]:
				xmin = 896.4024
				xmax = 896.8524
				text = "teacher"
			intervals [1785]:
				xmin = 896.8524
				xmax = 898.1844
				text = ""
			intervals [1786]:
				xmin = 898.1844
				xmax = 898.5444
				text = "in"
			intervals [1787]:
				xmin = 898.5444
				xmax = 898.6944
				text = "my"
			intervals [1788]:
				xmin = 898.6944
				xmax = 899.1044
				text = "senior"
			intervals [1789]:
				xmin = 899.1044
				xmax = 899.7344
				text = "year"
			intervals [1790]:
				xmin = 899.7344
				xmax = 901.0929
				text = ""
			intervals [1791]:
				xmin = 901.0929
				xmax = 901.3229
				text = "you"
			intervals [1792]:
				xmin = 901.3229
				xmax = 901.6629
				text = "know"
			intervals [1793]:
				xmin = 901.6629
				xmax = 901.8029
				text = ""
			intervals [1794]:
				xmin = 901.8029
				xmax = 902.4929
				text = "um"
			intervals [1795]:
				xmin = 902.4929
				xmax = 903.1726
				text = ""
			intervals [1796]:
				xmin = 903.1726
				xmax = 903.7226
				text = "anybody"
			intervals [1797]:
				xmin = 903.7226
				xmax = 903.8626
				text = "could"
			intervals [1798]:
				xmin = 903.8626
				xmax = 904.1326
				text = "teach"
			intervals [1799]:
				xmin = 904.1326
				xmax = 904.1926
				text = "you"
			intervals [1800]:
				xmin = 904.1926
				xmax = 904.4726
				text = "black"
			intervals [1801]:
				xmin = 904.4726
				xmax = 904.9826
				text = "history"
			intervals [1802]:
				xmin = 904.9826
				xmax = 905.4126
				text = "then"
			intervals [1803]:
				xmin = 905.4126
				xmax = 905.5848
				text = ""
			intervals [1804]:
				xmin = 905.5848
				xmax = 905.6248
				text = "i"
			intervals [1805]:
				xmin = 905.6248
				xmax = 905.7748
				text = "had"
			intervals [1806]:
				xmin = 905.7748
				xmax = 905.8448
				text = "a"
			intervals [1807]:
				xmin = 905.8448
				xmax = 906.0848
				text = "white"
			intervals [1808]:
				xmin = 906.0848
				xmax = 906.3888
				text = ""
			intervals [1809]:
				xmin = 906.3888
				xmax = 906.7288
				text = "teacher"
			intervals [1810]:
				xmin = 906.7288
				xmax = 906.8188
				text = ""
			intervals [1811]:
				xmin = 906.8188
				xmax = 907.1488
				text = "teaching"
			intervals [1812]:
				xmin = 907.1488
				xmax = 907.2688
				text = "me"
			intervals [1813]:
				xmin = 907.2688
				xmax = 907.3088
				text = ""
			intervals [1814]:
				xmin = 907.3088
				xmax = 907.5588
				text = "black"
			intervals [1815]:
				xmin = 907.5588
				xmax = 907.9588
				text = "history"
			intervals [1816]:
				xmin = 907.9588
				xmax = 908.1088
				text = "so"
			intervals [1817]:
				xmin = 908.1088
				xmax = 908.1788
				text = "i"
			intervals [1818]:
				xmin = 908.1788
				xmax = 908.3488
				text = "told"
			intervals [1819]:
				xmin = 908.3488
				xmax = 908.4088
				text = "her"
			intervals [1820]:
				xmin = 908.4088
				xmax = 908.5188
				text = "you"
			intervals [1821]:
				xmin = 908.5188
				xmax = 908.7288
				text = "can't"
			intervals [1822]:
				xmin = 908.7288
				xmax = 908.9488
				text = "tell"
			intervals [1823]:
				xmin = 908.9488
				xmax = 909.1088
				text = "me"
			intervals [1824]:
				xmin = 909.1088
				xmax = 909.5488
				text = "nothing"
			intervals [1825]:
				xmin = 909.5488
				xmax = 910.8827
				text = ""
			intervals [1826]:
				xmin = 910.8827
				xmax = 911.1527
				text = "you're"
			intervals [1827]:
				xmin = 911.1527
				xmax = 911.4827
				text = "white"
			intervals [1828]:
				xmin = 911.4827
				xmax = 911.6127
				text = "you"
			intervals [1829]:
				xmin = 911.6127
				xmax = 911.8627
				text = "never"
			intervals [1830]:
				xmin = 911.8627
				xmax = 912.0927
				text = "lived"
			intervals [1831]:
				xmin = 912.0927
				xmax = 912.2027
				text = "in"
			intervals [1832]:
				xmin = 912.2027
				xmax = 912.3227
				text = "the"
			intervals [1833]:
				xmin = 912.3227
				xmax = 912.5927
				text = "black"
			intervals [1834]:
				xmin = 912.5927
				xmax = 913.2027
				text = "community"
			intervals [1835]:
				xmin = 913.2027
				xmax = 913.3727
				text = "i"
			intervals [1836]:
				xmin = 913.3727
				xmax = 913.6727
				text = "really"
			intervals [1837]:
				xmin = 913.6727
				xmax = 913.9327
				text = "don't"
			intervals [1838]:
				xmin = 913.9327
				xmax = 914.2727
				text = "like"
			intervals [1839]:
				xmin = 914.2727
				xmax = 914.5727
				text = "you"
			intervals [1840]:
				xmin = 914.5727
				xmax = 915.7974
				text = ""
			intervals [1841]:
				xmin = 915.7974
				xmax = 916.0674
				text = "and"
			intervals [1842]:
				xmin = 916.0674
				xmax = 916.0974
				text = ""
			intervals [1843]:
				xmin = 916.0974
				xmax = 916.3274
				text = "i'm"
			intervals [1844]:
				xmin = 916.3274
				xmax = 916.5274
				text = "not"
			intervals [1845]:
				xmin = 916.5274
				xmax = 916.8374
				text = "coming"
			intervals [1846]:
				xmin = 916.8374
				xmax = 916.9674
				text = "in"
			intervals [1847]:
				xmin = 916.9674
				xmax = 917.1374
				text = "here"
			intervals [1848]:
				xmin = 917.1374
				xmax = 917.5274
				text = "anymore"
			intervals [1849]:
				xmin = 917.5274
				xmax = 917.6574
				text = "so"
			intervals [1850]:
				xmin = 917.6574
				xmax = 917.8874
				text = "she"
			intervals [1851]:
				xmin = 917.8874
				xmax = 918.2974
				text = "failed"
			intervals [1852]:
				xmin = 918.2974
				xmax = 918.5574
				text = "me"
			intervals [1853]:
				xmin = 918.5574
				xmax = 918.7274
				text = "and"
			intervals [1854]:
				xmin = 918.7274
				xmax = 918.8174
				text = "i"
			intervals [1855]:
				xmin = 918.8174
				xmax = 919.2774
				text = "needed"
			intervals [1856]:
				xmin = 919.2774
				xmax = 919.8483
				text = ""
			intervals [1857]:
				xmin = 919.8483
				xmax = 920.1183
				text = "that"
			intervals [1858]:
				xmin = 920.1183
				xmax = 920.2446
				text = ""
			intervals [1859]:
				xmin = 920.2446
				xmax = 920.8546
				text = "class"
			intervals [1860]:
				xmin = 920.8546
				xmax = 920.9546
				text = "to"
			intervals [1861]:
				xmin = 920.9546
				xmax = 920.9846
				text = ""
			intervals [1862]:
				xmin = 920.9846
				xmax = 921.7646
				text = "graduate"
			intervals [1863]:
				xmin = 921.7646
				xmax = 921.8266
				text = ""
			intervals [1864]:
				xmin = 921.8266
				xmax = 921.9866
				text = "so"
			intervals [1865]:
				xmin = 921.9866
				xmax = 922.0466
				text = "i"
			intervals [1866]:
				xmin = 922.0466
				xmax = 922.1966
				text = "had"
			intervals [1867]:
				xmin = 922.1966
				xmax = 922.2966
				text = "to"
			intervals [1868]:
				xmin = 922.2966
				xmax = 922.8566
				text = "graduate"
			intervals [1869]:
				xmin = 922.8566
				xmax = 923.0866
				text = "from"
			intervals [1870]:
				xmin = 923.0866
				xmax = 923.3866
				text = "summer"
			intervals [1871]:
				xmin = 923.3866
				xmax = 923.8766
				text = "school"
			intervals [1872]:
				xmin = 923.8766
				xmax = 923.9905
				text = ""
			intervals [1873]:
				xmin = 923.9905
				xmax = 924.3805
				text = "because"
			intervals [1874]:
				xmin = 924.3805
				xmax = 924.4705
				text = "of"
			intervals [1875]:
				xmin = 924.4705
				xmax = 924.7705
				text = "her"
			intervals [1876]:
				xmin = 924.7705
				xmax = 925.4726
				text = ""
			intervals [1877]:
				xmin = 925.4726
				xmax = 925.6626
				text = "when"
			intervals [1878]:
				xmin = 925.6626
				xmax = 925.7626
				text = "i"
			intervals [1879]:
				xmin = 925.7626
				xmax = 926.0326
				text = "told"
			intervals [1880]:
				xmin = 926.0326
				xmax = 926.4326
				text = "my"
			intervals [1881]:
				xmin = 926.4326
				xmax = 926.655
				text = ""
			intervals [1882]:
				xmin = 926.655
				xmax = 927.045
				text = "summer"
			intervals [1883]:
				xmin = 927.045
				xmax = 927.385
				text = "school"
			intervals [1884]:
				xmin = 927.385
				xmax = 927.775
				text = "teacher"
			intervals [1885]:
				xmin = 927.775
				xmax = 928.095
				text = "why"
			intervals [1886]:
				xmin = 928.095
				xmax = 928.255
				text = "i"
			intervals [1887]:
				xmin = 928.255
				xmax = 928.595
				text = "was"
			intervals [1888]:
				xmin = 928.595
				xmax = 929.025
				text = "there"
			intervals [1889]:
				xmin = 929.025
				xmax = 929.095
				text = ""
			intervals [1890]:
				xmin = 929.095
				xmax = 929.395
				text = "because"
			intervals [1891]:
				xmin = 929.395
				xmax = 929.545
				text = "they"
			intervals [1892]:
				xmin = 929.545
				xmax = 929.635
				text = "were"
			intervals [1893]:
				xmin = 929.635
				xmax = 929.885
				text = "like"
			intervals [1894]:
				xmin = 929.885
				xmax = 930.2582
				text = ""
			intervals [1895]:
				xmin = 930.2582
				xmax = 930.3382
				text = "you"
			intervals [1896]:
				xmin = 930.3382
				xmax = 930.4782
				text = "got"
			intervals [1897]:
				xmin = 930.4782
				xmax = 930.6282
				text = "all"
			intervals [1898]:
				xmin = 930.6282
				xmax = 930.8482
				text = "these"
			intervals [1899]:
				xmin = 930.8482
				xmax = 931.1682
				text = "as"
			intervals [1900]:
				xmin = 931.1682
				xmax = 931.2882
				text = "and"
			intervals [1901]:
				xmin = 931.2882
				xmax = 931.6282
				text = "bs"
			intervals [1902]:
				xmin = 931.6282
				xmax = 931.7682
				text = "and"
			intervals [1903]:
				xmin = 931.7682
				xmax = 932.0682
				text = "cs"
			intervals [1904]:
				xmin = 932.0682
				xmax = 932.1982
				text = "how"
			intervals [1905]:
				xmin = 932.1982
				xmax = 932.4082
				text = "you"
			intervals [1906]:
				xmin = 932.4082
				xmax = 932.5682
				text = "get"
			intervals [1907]:
				xmin = 932.5682
				xmax = 932.6882
				text = "a"
			intervals [1908]:
				xmin = 932.6882
				xmax = 933.0482
				text = "f"
			intervals [1909]:
				xmin = 933.0482
				xmax = 933.0782
				text = ""
			intervals [1910]:
				xmin = 933.0782
				xmax = 933.4382
				text = "in"
			intervals [1911]:
				xmin = 933.4382
				xmax = 933.7082
				text = "black"
			intervals [1912]:
				xmin = 933.7082
				xmax = 934.1282
				text = "history"
			intervals [1913]:
				xmin = 934.1282
				xmax = 934.2282
				text = "and"
			intervals [1914]:
				xmin = 934.2282
				xmax = 934.3182
				text = "i"
			intervals [1915]:
				xmin = 934.3182
				xmax = 934.6082
				text = "told"
			intervals [1916]:
				xmin = 934.6082
				xmax = 934.7182
				text = "'em"
			intervals [1917]:
				xmin = 934.7182
				xmax = 935.0182
				text = "why"
			intervals [1918]:
				xmin = 935.0182
				xmax = 935.4003
				text = ""
			intervals [1919]:
				xmin = 935.4003
				xmax = 935.5303
				text = "they"
			intervals [1920]:
				xmin = 935.5303
				xmax = 935.7003
				text = "said"
			intervals [1921]:
				xmin = 935.7003
				xmax = 935.7603
				text = "we"
			intervals [1922]:
				xmin = 935.7603
				xmax = 935.9103
				text = "gonna"
			intervals [1923]:
				xmin = 935.9103
				xmax = 936.0703
				text = "give"
			intervals [1924]:
				xmin = 936.0703
				xmax = 936.1803
				text = "you"
			intervals [1925]:
				xmin = 936.1803
				xmax = 936.2803
				text = "a"
			intervals [1926]:
				xmin = 936.2803
				xmax = 936.4203
				text = "a"
			intervals [1927]:
				xmin = 936.4203
				xmax = 936.6203
				text = "don't"
			intervals [1928]:
				xmin = 936.6203
				xmax = 936.8103
				text = "come"
			intervals [1929]:
				xmin = 936.8103
				xmax = 937.0303
				text = "back"
			intervals [1930]:
				xmin = 937.0303
				xmax = 937.2103
				text = "here"
			intervals [1931]:
				xmin = 937.2103
				xmax = 937.3303
				text = "no"
			intervals [1932]:
				xmin = 937.3303
				xmax = 937.6603
				text = "more"
			intervals [1933]:
				xmin = 937.6603
				xmax = 940.8947
				text = ""
			intervals [1934]:
				xmin = 940.8947
				xmax = 940.9547
				text = "it"
			intervals [1935]:
				xmin = 940.9547
				xmax = 941.1247
				text = "was"
			intervals [1936]:
				xmin = 941.1247
				xmax = 941.3947
				text = "just"
			intervals [1937]:
				xmin = 941.3947
				xmax = 941.6547
				text = "like"
			intervals [1938]:
				xmin = 941.6547
				xmax = 941.9247
				text = "that"
			intervals [1939]:
				xmin = 941.9247
				xmax = 942.2047
				text = "and"
			intervals [1940]:
				xmin = 942.2047
				xmax = 942.4147
				text = "see"
			intervals [1941]:
				xmin = 942.4147
				xmax = 942.5247
				text = "the"
			intervals [1942]:
				xmin = 942.5247
				xmax = 942.7447
				text = "only"
			intervals [1943]:
				xmin = 942.7447
				xmax = 943.0247
				text = "white"
			intervals [1944]:
				xmin = 943.0247
				xmax = 943.3347
				text = "people"
			intervals [1945]:
				xmin = 943.3347
				xmax = 943.4647
				text = "that"
			intervals [1946]:
				xmin = 943.4647
				xmax = 943.6547
				text = "went"
			intervals [1947]:
				xmin = 943.6547
				xmax = 943.7647
				text = "to"
			intervals [1948]:
				xmin = 943.7647
				xmax = 943.7947
				text = ""
			intervals [1949]:
				xmin = 943.7947
				xmax = 944.3447
				text = "rdx"
			intervals [1950]:
				xmin = 944.3447
				xmax = 944.5947
				text = "came"
			intervals [1951]:
				xmin = 944.5947
				xmax = 944.7647
				text = "from"
			intervals [1952]:
				xmin = 944.7647
				xmax = 945.1347
				text = "bolling"
			intervals [1953]:
				xmin = 945.1347
				xmax = 945.3147
				text = "air"
			intervals [1954]:
				xmin = 945.3147
				xmax = 945.6647
				text = "force"
			intervals [1955]:
				xmin = 945.6647
				xmax = 946.1447
				text = "base"
			intervals [1956]:
				xmin = 946.1447
				xmax = 948.0251
				text = ""
			intervals [1957]:
				xmin = 948.0251
				xmax = 948.2251
				text = "you"
			intervals [1958]:
				xmin = 948.2251
				xmax = 948.5051
				text = "know"
			intervals [1959]:
				xmin = 948.5051
				xmax = 949.0183
				text = ""
			intervals [1960]:
				xmin = 949.0183
				xmax = 949.5183
				text = "and"
			intervals [1961]:
				xmin = 949.5183
				xmax = 950.3799
				text = ""
			intervals [1962]:
				xmin = 950.3799
				xmax = 950.5299
				text = "it"
			intervals [1963]:
				xmin = 950.5299
				xmax = 950.9399
				text = "wasn't"
			intervals [1964]:
				xmin = 950.9399
				xmax = 951.0599
				text = "a"
			intervals [1965]:
				xmin = 951.0599
				xmax = 951.3599
				text = "real"
			intervals [1966]:
				xmin = 951.3599
				xmax = 951.9099
				text = "violent"
			intervals [1967]:
				xmin = 951.9099
				xmax = 952.1999
				text = "school"
			intervals [1968]:
				xmin = 952.1999
				xmax = 952.3099
				text = "we"
			intervals [1969]:
				xmin = 952.3099
				xmax = 952.4399
				text = "didn't"
			intervals [1970]:
				xmin = 952.4399
				xmax = 952.6099
				text = "have"
			intervals [1971]:
				xmin = 952.6099
				xmax = 952.6599
				text = "a"
			intervals [1972]:
				xmin = 952.6599
				xmax = 952.8399
				text = "lot"
			intervals [1973]:
				xmin = 952.8399
				xmax = 952.9199
				text = "of"
			intervals [1974]:
				xmin = 952.9199
				xmax = 953.5399
				text = "fights"
			intervals [1975]:
				xmin = 953.5399
				xmax = 953.6499
				text = "it"
			intervals [1976]:
				xmin = 953.6499
				xmax = 953.9099
				text = "was"
			intervals [1977]:
				xmin = 953.9099
				xmax = 954.1899
				text = "no"
			intervals [1978]:
				xmin = 954.1899
				xmax = 954.4999
				text = "big"
			intervals [1979]:
				xmin = 954.4999
				xmax = 954.5499
				text = ""
			intervals [1980]:
				xmin = 954.5499
				xmax = 955.2999
				text = "problems"
			intervals [1981]:
				xmin = 955.2999
				xmax = 955.7899
				text = "there"
			intervals [1982]:
				xmin = 955.7899
				xmax = 956.3073
				text = ""
			intervals [1983]:
				xmin = 956.3073
				xmax = 956.7573
				text = "school"
			intervals [1984]:
				xmin = 956.7573
				xmax = 957.0173
				text = "was"
			intervals [1985]:
				xmin = 957.0173
				xmax = 957.4573
				text = "good"
			intervals [1986]:
				xmin = 957.4573
				xmax = 957.874
				text = ""
			intervals [1987]:
				xmin = 957.874
				xmax = 957.984
				text = "it"
			intervals [1988]:
				xmin = 957.984
				xmax = 958.194
				text = "was"
			intervals [1989]:
				xmin = 958.194
				xmax = 958.674
				text = "fun"
			intervals [1990]:
				xmin = 958.674
				xmax = 958.904
				text = "and"
			intervals [1991]:
				xmin = 958.904
				xmax = 959.114
				text = "you"
			intervals [1992]:
				xmin = 959.114
				xmax = 959.554
				text = "learned"
			intervals [1993]:
				xmin = 959.554
				xmax = 959.644
				text = ""
			intervals [1994]:
				xmin = 959.644
				xmax = 959.894
				text = "you"
			intervals [1995]:
				xmin = 959.894
				xmax = 960.144
				text = "know"
			intervals [1996]:
				xmin = 960.144
				xmax = 960.8364
				text = ""
			intervals [1997]:
				xmin = 960.8364
				xmax = 961.3664
				text = "so"
			intervals [1998]:
				xmin = 961.3664
				xmax = 961.5499
				text = ""
			intervals [1999]:
				xmin = 961.5499
				xmax = 961.6299
				text = "i"
			intervals [2000]:
				xmin = 961.6299
				xmax = 961.9599
				text = "don't"
			intervals [2001]:
				xmin = 961.9599
				xmax = 962.2099
				text = "know"
			intervals [2002]:
				xmin = 962.2099
				xmax = 962.5777
				text = ""
			intervals [2003]:
				xmin = 962.5777
				xmax = 962.6077
				text = "i"
			intervals [2004]:
				xmin = 962.6077
				xmax = 962.7277
				text = "don't"
			intervals [2005]:
				xmin = 962.7277
				xmax = 962.8577
				text = "know"
			intervals [2006]:
				xmin = 962.8577
				xmax = 962.9777
				text = "what"
			intervals [2007]:
				xmin = 962.9777
				xmax = 963.2577
				text = "happened"
			intervals [2008]:
				xmin = 963.2577
				xmax = 963.3177
				text = "to"
			intervals [2009]:
				xmin = 963.3177
				xmax = 963.5777
				text = "these"
			intervals [2010]:
				xmin = 963.5777
				xmax = 963.9677
				text = "kids"
			intervals [2011]:
				xmin = 963.9677
				xmax = 964.3177
				text = "now"
			intervals [2012]:
				xmin = 964.3177
				xmax = 968.9534
				text = ""
			intervals [2013]:
				xmin = 968.9534
				xmax = 969.1734
				text = "i"
			intervals [2014]:
				xmin = 969.1734
				xmax = 969.5034
				text = "loved"
			intervals [2015]:
				xmin = 969.5034
				xmax = 970.0834
				text = "music"
			intervals [2016]:
				xmin = 970.0834
				xmax = 971.6343
				text = ""
			intervals [2017]:
				xmin = 971.6343
				xmax = 971.9843
				text = "because"
			intervals [2018]:
				xmin = 971.9843
				xmax = 972.1343
				text = "we"
			intervals [2019]:
				xmin = 972.1343
				xmax = 972.2843
				text = "had"
			intervals [2020]:
				xmin = 972.2843
				xmax = 972.3643
				text = "a"
			intervals [2021]:
				xmin = 972.3643
				xmax = 972.6143
				text = "good"
			intervals [2022]:
				xmin = 972.6143
				xmax = 973.2743
				text = "choir"
			intervals [2023]:
				xmin = 973.2743
				xmax = 973.980
				text = ""
			intervals [2024]:
				xmin = 973.980
				xmax = 974.440
				text = "and"
			intervals [2025]:
				xmin = 974.440
				xmax = 974.550
				text = "we"
			intervals [2026]:
				xmin = 974.550
				xmax = 974.690
				text = "used"
			intervals [2027]:
				xmin = 974.690
				xmax = 974.810
				text = "to"
			intervals [2028]:
				xmin = 974.810
				xmax = 975.060
				text = "sing"
			intervals [2029]:
				xmin = 975.060
				xmax = 975.170
				text = "at"
			intervals [2030]:
				xmin = 975.170
				xmax = 975.480
				text = "different"
			intervals [2031]:
				xmin = 975.480
				xmax = 975.890
				text = "schools"
			intervals [2032]:
				xmin = 975.890
				xmax = 975.990
				text = "and"
			intervals [2033]:
				xmin = 975.990
				xmax = 976.120
				text = "go"
			intervals [2034]:
				xmin = 976.120
				xmax = 976.240
				text = "to"
			intervals [2035]:
				xmin = 976.240
				xmax = 976.570
				text = "different"
			intervals [2036]:
				xmin = 976.570
				xmax = 977.180
				text = "places"
			intervals [2037]:
				xmin = 977.180
				xmax = 977.620
				text = "and"
			intervals [2038]:
				xmin = 977.620
				xmax = 977.7465
				text = ""
			intervals [2039]:
				xmin = 977.7465
				xmax = 977.9565
				text = "got"
			intervals [2040]:
				xmin = 977.9565
				xmax = 978.0265
				text = ""
			intervals [2041]:
				xmin = 978.0265
				xmax = 978.2965
				text = "breaks"
			intervals [2042]:
				xmin = 978.2965
				xmax = 978.5765
				text = "from"
			intervals [2043]:
				xmin = 978.5765
				xmax = 979.0665
				text = "school"
			intervals [2044]:
				xmin = 979.0665
				xmax = 979.2265
				text = "you"
			intervals [2045]:
				xmin = 979.2265
				xmax = 979.4765
				text = "know"
			intervals [2046]:
				xmin = 979.4765
				xmax = 979.7912
				text = ""
			intervals [2047]:
				xmin = 979.7912
				xmax = 979.9012
				text = "see"
			intervals [2048]:
				xmin = 979.9012
				xmax = 979.9412
				text = ""
			intervals [2049]:
				xmin = 979.9412
				xmax = 980.0912
				text = "i"
			intervals [2050]:
				xmin = 980.0912
				xmax = 980.4112
				text = "can't"
			intervals [2051]:
				xmin = 980.4112
				xmax = 980.7512
				text = "sing"
			intervals [2052]:
				xmin = 980.7512
				xmax = 980.9212
				text = "girl"
			intervals [2053]:
				xmin = 980.9212
				xmax = 981.0212
				text = "but"
			intervals [2054]:
				xmin = 981.0212
				xmax = 981.1212
				text = "i"
			intervals [2055]:
				xmin = 981.1212
				xmax = 981.2412
				text = "was"
			intervals [2056]:
				xmin = 981.2412
				xmax = 981.3812
				text = "on"
			intervals [2057]:
				xmin = 981.3812
				xmax = 981.4612
				text = "the"
			intervals [2058]:
				xmin = 981.4612
				xmax = 981.5212
				text = ""
			intervals [2059]:
				xmin = 981.5212
				xmax = 982.0212
				text = "choir"
			intervals [2060]:
				xmin = 982.0212
				xmax = 982.6237
				text = ""
			intervals [2061]:
				xmin = 982.6237
				xmax = 982.9437
				text = "hanging"
			intervals [2062]:
				xmin = 982.9437
				xmax = 983.1037
				text = "out"
			intervals [2063]:
				xmin = 983.1037
				xmax = 983.2137
				text = "with"
			intervals [2064]:
				xmin = 983.2137
				xmax = 983.8237
				text = "everybody"
			intervals [2065]:
				xmin = 983.8237
				xmax = 983.9837
				text = "else"
			intervals [2066]:
				xmin = 983.9837
				xmax = 985.162
				text = ""
			intervals [2067]:
				xmin = 985.162
				xmax = 985.392
				text = "did"
			intervals [2068]:
				xmin = 985.392
				xmax = 985.472
				text = "it"
			intervals [2069]:
				xmin = 985.472
				xmax = 985.632
				text = "for"
			intervals [2070]:
				xmin = 985.632
				xmax = 985.712
				text = ""
			intervals [2071]:
				xmin = 985.712
				xmax = 985.982
				text = "three"
			intervals [2072]:
				xmin = 985.982
				xmax = 987.182
				text = "years"
			intervals [2073]:
				xmin = 987.182
				xmax = 987.212
				text = ""
			intervals [2074]:
				xmin = 987.212
				xmax = 987.472
				text = "yes"
			intervals [2075]:
				xmin = 987.472
				xmax = 987.532
				text = "i"
			intervals [2076]:
				xmin = 987.532
				xmax = 988.012
				text = "did"
			intervals [2077]:
				xmin = 988.012
				xmax = 989.8872
				text = ""
			intervals [2078]:
				xmin = 989.8872
				xmax = 990.1272
				text = "you"
			intervals [2079]:
				xmin = 990.1272
				xmax = 990.3772
				text = "got"
			intervals [2080]:
				xmin = 990.3772
				xmax = 991.0272
				text = "breaks"
			intervals [2081]:
				xmin = 991.0272
				xmax = 992.7972
				text = "<unk>"
			intervals [2082]:
				xmin = 992.7972
				xmax = 995.7826
				text = ""
			intervals [2083]:
				xmin = 995.7826
				xmax = 996.3426
				text = "music"
			intervals [2084]:
				xmin = 996.3426
				xmax = 996.5326
				text = "and"
			intervals [2085]:
				xmin = 996.5326
				xmax = 997.1326
				text = "lunch"
			intervals [2086]:
				xmin = 997.1326
				xmax = 998.1374
				text = ""
			intervals [2087]:
				xmin = 998.1374
				xmax = 1000.7674
				text = "<unk>"
			intervals [2088]:
				xmin = 1000.7674
				xmax = 1003.1722
				text = ""
			intervals [2089]:
				xmin = 1003.1722
				xmax = 1004.1022
				text = "yes"
			intervals [2090]:
				xmin = 1004.1022
				xmax = 1006.0072
				text = ""
			intervals [2091]:
				xmin = 1006.0072
				xmax = 1006.3472
				text = "i"
			intervals [2092]:
				xmin = 1006.3472
				xmax = 1006.6572
				text = "i"
			intervals [2093]:
				xmin = 1006.6572
				xmax = 1006.7872
				text = "i"
			intervals [2094]:
				xmin = 1006.7872
				xmax = 1007.0472
				text = "can't"
			intervals [2095]:
				xmin = 1007.0472
				xmax = 1007.1972
				text = "say"
			intervals [2096]:
				xmin = 1007.1972
				xmax = 1007.2572
				text = "i"
			intervals [2097]:
				xmin = 1007.2572
				xmax = 1007.5372
				text = "didn't"
			intervals [2098]:
				xmin = 1007.5372
				xmax = 1007.7372
				text = "like"
			intervals [2099]:
				xmin = 1007.7372
				xmax = 1007.7672
				text = ""
			intervals [2100]:
				xmin = 1007.7672
				xmax = 1008.3072
				text = "english"
			intervals [2101]:
				xmin = 1008.3072
				xmax = 1008.7472
				text = "math"
			intervals [2102]:
				xmin = 1008.7472
				xmax = 1008.8572
				text = "and"
			intervals [2103]:
				xmin = 1008.8572
				xmax = 1009.0472
				text = "all"
			intervals [2104]:
				xmin = 1009.0472
				xmax = 1009.1172
				text = "of"
			intervals [2105]:
				xmin = 1009.1172
				xmax = 1009.3172
				text = "that"
			intervals [2106]:
				xmin = 1009.3172
				xmax = 1009.4372
				text = "i"
			intervals [2107]:
				xmin = 1009.4372
				xmax = 1009.6572
				text = "was"
			intervals [2108]:
				xmin = 1009.6572
				xmax = 1009.8572
				text = "good"
			intervals [2109]:
				xmin = 1009.8572
				xmax = 1010.0072
				text = "at"
			intervals [2110]:
				xmin = 1010.0072
				xmax = 1010.2572
				text = "that"
			intervals [2111]:
				xmin = 1010.2572
				xmax = 1010.4272
				text = "too"
			intervals [2112]:
				xmin = 1010.4272
				xmax = 1010.4772
				text = ""
			intervals [2113]:
				xmin = 1010.4772
				xmax = 1010.6772
				text = "i"
			intervals [2114]:
				xmin = 1010.6772
				xmax = 1011.0272
				text = "hated"
			intervals [2115]:
				xmin = 1011.0272
				xmax = 1011.7772
				text = "history"
			intervals [2116]:
				xmin = 1011.7772
				xmax = 1014.191
				text = ""
			intervals [2117]:
				xmin = 1014.191
				xmax = 1014.221
				text = "i"
			intervals [2118]:
				xmin = 1014.221
				xmax = 1014.421
				text = "mean"
			intervals [2119]:
				xmin = 1014.421
				xmax = 1014.561
				text = "what"
			intervals [2120]:
				xmin = 1014.561
				xmax = 1014.641
				text = "s"
			intervals [2121]:
				xmin = 1014.641
				xmax = 1014.741
				text = "your"
			intervals [2122]:
				xmin = 1014.741
				xmax = 1014.791
				text = ""
			intervals [2123]:
				xmin = 1014.791
				xmax = 1015.121
				text = "point"
			intervals [2124]:
				xmin = 1015.121
				xmax = 1016.5897
				text = ""
			intervals [2125]:
				xmin = 1016.5897
				xmax = 1016.8097
				text = "they"
			intervals [2126]:
				xmin = 1016.8097
				xmax = 1017.4297
				text = "dead"
			intervals [2127]:
				xmin = 1017.4297
				xmax = 1017.5297
				text = ""
			intervals [2128]:
				xmin = 1017.5297
				xmax = 1017.7997
				text = "it"
			intervals [2129]:
				xmin = 1017.7997
				xmax = 1017.8897
				text = "s"
			intervals [2130]:
				xmin = 1017.8897
				xmax = 1018.3597
				text = "over"
			intervals [2131]:
				xmin = 1018.3597
				xmax = 1019.3423
				text = ""
			intervals [2132]:
				xmin = 1019.3423
				xmax = 1019.4723
				text = "why"
			intervals [2133]:
				xmin = 1019.4723
				xmax = 1019.5523
				text = "you"
			intervals [2134]:
				xmin = 1019.5523
				xmax = 1019.7523
				text = "gonna"
			intervals [2135]:
				xmin = 1019.7523
				xmax = 1019.9523
				text = "tell"
			intervals [2136]:
				xmin = 1019.9523
				xmax = 1020.0923
				text = "me"
			intervals [2137]:
				xmin = 1020.0923
				xmax = 1020.4923
				text = "about"
			intervals [2138]:
				xmin = 1020.4923
				xmax = 1020.5623
				text = ""
			intervals [2139]:
				xmin = 1020.5623
				xmax = 1020.6323
				text = "it"
			intervals [2140]:
				xmin = 1020.6323
				xmax = 1021.3493
				text = ""
			intervals [2141]:
				xmin = 1021.3493
				xmax = 1021.4793
				text = "put"
			intervals [2142]:
				xmin = 1021.4793
				xmax = 1021.5193
				text = ""
			intervals [2143]:
				xmin = 1021.5193
				xmax = 1021.7093
				text = "that"
			intervals [2144]:
				xmin = 1021.7093
				xmax = 1022.0893
				text = "drama"
			intervals [2145]:
				xmin = 1022.0893
				xmax = 1022.1793
				text = "in"
			intervals [2146]:
				xmin = 1022.1793
				xmax = 1022.3893
				text = "my"
			intervals [2147]:
				xmin = 1022.3893
				xmax = 1022.7093
				text = "life"
			intervals [2148]:
				xmin = 1022.7093
				xmax = 1023.0866
				text = ""
			intervals [2149]:
				xmin = 1023.0866
				xmax = 1023.1266
				text = "i"
			intervals [2150]:
				xmin = 1023.1266
				xmax = 1023.4066
				text = "don't"
			intervals [2151]:
				xmin = 1023.4066
				xmax = 1023.7666
				text = "care"
			intervals [2152]:
				xmin = 1023.7666
				xmax = 1025.0899
				text = ""
			intervals [2153]:
				xmin = 1025.0899
				xmax = 1025.2399
				text = "that"
			intervals [2154]:
				xmin = 1025.2399
				xmax = 1025.2899
				text = "s"
			intervals [2155]:
				xmin = 1025.2899
				xmax = 1025.3599
				text = "the"
			intervals [2156]:
				xmin = 1025.3599
				xmax = 1025.4699
				text = "way"
			intervals [2157]:
				xmin = 1025.4699
				xmax = 1025.5899
				text = "i"
			intervals [2158]:
				xmin = 1025.5899
				xmax = 1026.0299
				text = "felt"
			intervals [2159]:
				xmin = 1026.0299
				xmax = 1026.9697
				text = ""
			intervals [2160]:
				xmin = 1026.9697
				xmax = 1027.0697
				text = "i"
			intervals [2161]:
				xmin = 1027.0697
				xmax = 1027.3697
				text = "really"
			intervals [2162]:
				xmin = 1027.3697
				xmax = 1027.6797
				text = "felt"
			intervals [2163]:
				xmin = 1027.6797
				xmax = 1027.8697
				text = "that"
			intervals [2164]:
				xmin = 1027.8697
				xmax = 1028.1797
				text = "way"
			intervals [2165]:
				xmin = 1028.1797
				xmax = 1028.8761
				text = ""
			intervals [2166]:
				xmin = 1028.8761
				xmax = 1028.9561
				text = "i"
			intervals [2167]:
				xmin = 1028.9561
				xmax = 1029.2761
				text = "mean"
			intervals [2168]:
				xmin = 1029.2761
				xmax = 1029.4261
				text = "now"
			intervals [2169]:
				xmin = 1029.4261
				xmax = 1029.7761
				text = "i"
			intervals [2170]:
				xmin = 1029.7761
				xmax = 1030.3861
				text = "understand"
			intervals [2171]:
				xmin = 1030.3861
				xmax = 1030.6161
				text = "why"
			intervals [2172]:
				xmin = 1030.6161
				xmax = 1030.7961
				text = "we"
			intervals [2173]:
				xmin = 1030.7961
				xmax = 1031.0761
				text = "need"
			intervals [2174]:
				xmin = 1031.0761
				xmax = 1031.6861
				text = "history"
			intervals [2175]:
				xmin = 1031.6861
				xmax = 1032.3422
				text = ""
			intervals [2176]:
				xmin = 1032.3422
				xmax = 1032.5422
				text = "but"
			intervals [2177]:
				xmin = 1032.5422
				xmax = 1032.7822
				text = "then"
			intervals [2178]:
				xmin = 1032.7822
				xmax = 1032.9122
				text = "i"
			intervals [2179]:
				xmin = 1032.9122
				xmax = 1033.4122
				text = "didn't"
			intervals [2180]:
				xmin = 1033.4122
				xmax = 1033.5322
				text = "and"
			intervals [2181]:
				xmin = 1033.5322
				xmax = 1033.8922
				text = "uh"
			intervals [2182]:
				xmin = 1033.8922
				xmax = 1034.0722
				text = "my"
			intervals [2183]:
				xmin = 1034.0722
				xmax = 1034.4522
				text = "mother"
			intervals [2184]:
				xmin = 1034.4522
				xmax = 1034.8722
				text = "wasn't"
			intervals [2185]:
				xmin = 1034.8722
				xmax = 1035.0673
				text = ""
			intervals [2186]:
				xmin = 1035.0673
				xmax = 1035.2073
				text = "my"
			intervals [2187]:
				xmin = 1035.2073
				xmax = 1035.5373
				text = "mother"
			intervals [2188]:
				xmin = 1035.5373
				xmax = 1035.6273
				text = "i"
			intervals [2189]:
				xmin = 1035.6273
				xmax = 1035.8973
				text = "think"
			intervals [2190]:
				xmin = 1035.8973
				xmax = 1036.1373
				text = "she"
			intervals [2191]:
				xmin = 1036.1373
				xmax = 1036.4273
				text = "grad-"
			intervals [2192]:
				xmin = 1036.4273
				xmax = 1036.5796
				text = ""
			intervals [2193]:
				xmin = 1036.5796
				xmax = 1036.9296
				text = "dropped"
			intervals [2194]:
				xmin = 1036.9296
				xmax = 1037.0696
				text = "out"
			intervals [2195]:
				xmin = 1037.0696
				xmax = 1037.1396
				text = "in"
			intervals [2196]:
				xmin = 1037.1396
				xmax = 1037.3296
				text = "like"
			intervals [2197]:
				xmin = 1037.3296
				xmax = 1037.4396
				text = "the"
			intervals [2198]:
				xmin = 1037.4396
				xmax = 1037.8196
				text = "ninth"
			intervals [2199]:
				xmin = 1037.8196
				xmax = 1038.1096
				text = "grade"
			intervals [2200]:
				xmin = 1038.1096
				xmax = 1038.2096
				text = "so"
			intervals [2201]:
				xmin = 1038.2096
				xmax = 1038.3796
				text = "what"
			intervals [2202]:
				xmin = 1038.3796
				xmax = 1038.5096
				text = "was"
			intervals [2203]:
				xmin = 1038.5096
				xmax = 1038.6896
				text = "she"
			intervals [2204]:
				xmin = 1038.6896
				xmax = 1038.9196
				text = "gonna"
			intervals [2205]:
				xmin = 1038.9196
				xmax = 1039.2296
				text = "tell"
			intervals [2206]:
				xmin = 1039.2296
				xmax = 1039.3896
				text = "me"
			intervals [2207]:
				xmin = 1039.3896
				xmax = 1040.8202
				text = ""
			intervals [2208]:
				xmin = 1040.8202
				xmax = 1040.9702
				text = "my"
			intervals [2209]:
				xmin = 1040.9702
				xmax = 1041.6702
				text = "stepfather"
			intervals [2210]:
				xmin = 1041.6702
				xmax = 1041.9202
				text = "was"
			intervals [2211]:
				xmin = 1041.9202
				xmax = 1042.6402
				text = "crazy"
			intervals [2212]:
				xmin = 1042.6402
				xmax = 1043.6287
				text = ""
			intervals [2213]:
				xmin = 1043.6287
				xmax = 1043.8287
				text = "he"
			intervals [2214]:
				xmin = 1043.8287
				xmax = 1044.1387
				text = "told"
			intervals [2215]:
				xmin = 1044.1387
				xmax = 1044.2087
				text = "me"
			intervals [2216]:
				xmin = 1044.2087
				xmax = 1044.2687
				text = "i"
			intervals [2217]:
				xmin = 1044.2687
				xmax = 1044.4287
				text = "don't"
			intervals [2218]:
				xmin = 1044.4287
				xmax = 1044.6387
				text = "care"
			intervals [2219]:
				xmin = 1044.6387
				xmax = 1044.8087
				text = "how"
			intervals [2220]:
				xmin = 1044.8087
				xmax = 1045.0887
				text = "good"
			intervals [2221]:
				xmin = 1045.0887
				xmax = 1045.2287
				text = "you"
			intervals [2222]:
				xmin = 1045.2287
				xmax = 1045.3687
				text = "are"
			intervals [2223]:
				xmin = 1045.3687
				xmax = 1045.4587
				text = "in"
			intervals [2224]:
				xmin = 1045.4587
				xmax = 1045.7287
				text = "school"
			intervals [2225]:
				xmin = 1045.7287
				xmax = 1045.8287
				text = "i'm"
			intervals [2226]:
				xmin = 1045.8287
				xmax = 1046.0187
				text = "not"
			intervals [2227]:
				xmin = 1046.0187
				xmax = 1046.3487
				text = "sending"
			intervals [2228]:
				xmin = 1046.3487
				xmax = 1046.5087
				text = "you"
			intervals [2229]:
				xmin = 1046.5087
				xmax = 1046.6087
				text = "to"
			intervals [2230]:
				xmin = 1046.6087
				xmax = 1047.2987
				text = "college"
			intervals [2231]:
				xmin = 1047.2987
				xmax = 1049.4143
				text = ""
			intervals [2232]:
				xmin = 1049.4143
				xmax = 1049.6743
				text = "so"
			intervals [2233]:
				xmin = 1049.6743
				xmax = 1049.8743
				text = "i"
			intervals [2234]:
				xmin = 1049.8743
				xmax = 1050.5543
				text = "basically"
			intervals [2235]:
				xmin = 1050.5543
				xmax = 1050.8143
				text = "had"
			intervals [2236]:
				xmin = 1050.8143
				xmax = 1050.9243
				text = "to"
			intervals [2237]:
				xmin = 1050.9243
				xmax = 1051.2243
				text = "fend"
			intervals [2238]:
				xmin = 1051.2243
				xmax = 1051.4043
				text = "for"
			intervals [2239]:
				xmin = 1051.4043
				xmax = 1052.3243
				text = "myself"
			intervals [2240]:
				xmin = 1052.3243
				xmax = 1052.8743
				text = "um"
			intervals [2241]:
				xmin = 1052.8743
				xmax = 1053.7368
				text = ""
			intervals [2242]:
				xmin = 1053.7368
				xmax = 1054.1868
				text = "from"
			intervals [2243]:
				xmin = 1054.1868
				xmax = 1054.3468
				text = "the"
			intervals [2244]:
				xmin = 1054.3468
				xmax = 1054.6968
				text = "first"
			intervals [2245]:
				xmin = 1054.6968
				xmax = 1054.8768
				text = "day"
			intervals [2246]:
				xmin = 1054.8768
				xmax = 1055.0068
				text = "in"
			intervals [2247]:
				xmin = 1055.0068
				xmax = 1055.5968
				text = "dc"
			intervals [2248]:
				xmin = 1055.5968
				xmax = 1056.0268
				text = "on"
			intervals [2249]:
				xmin = 1056.0268
				xmax = 1057.6871
				text = ""
			intervals [2250]:
				xmin = 1057.6871
				xmax = 1058.0271
				text = "because"
			intervals [2251]:
				xmin = 1058.0271
				xmax = 1058.2371
				text = "he"
			intervals [2252]:
				xmin = 1058.2371
				xmax = 1058.5471
				text = "lied"
			intervals [2253]:
				xmin = 1058.5471
				xmax = 1058.6371
				text = "and"
			intervals [2254]:
				xmin = 1058.6371
				xmax = 1058.9571
				text = "told"
			intervals [2255]:
				xmin = 1058.9571
				xmax = 1059.1271
				text = "us"
			intervals [2256]:
				xmin = 1059.1271
				xmax = 1059.2871
				text = "we"
			intervals [2257]:
				xmin = 1059.2871
				xmax = 1059.4271
				text = "gonna"
			intervals [2258]:
				xmin = 1059.4271
				xmax = 1059.6571
				text = "move"
			intervals [2259]:
				xmin = 1059.6571
				xmax = 1059.7771
				text = "to"
			intervals [2260]:
				xmin = 1059.7771
				xmax = 1060.2271
				text = "dc"
			intervals [2261]:
				xmin = 1060.2271
				xmax = 1060.4871
				text = "y'all"
			intervals [2262]:
				xmin = 1060.4871
				xmax = 1060.6671
				text = "going"
			intervals [2263]:
				xmin = 1060.6671
				xmax = 1060.7371
				text = "to"
			intervals [2264]:
				xmin = 1060.7371
				xmax = 1061.2271
				text = "private"
			intervals [2265]:
				xmin = 1061.2271
				xmax = 1061.8771
				text = "schools"
			intervals [2266]:
				xmin = 1061.8771
				xmax = 1062.4681
				text = ""
			intervals [2267]:
				xmin = 1062.4681
				xmax = 1062.8181
				text = "rdx"
			intervals [2268]:
				xmin = 1062.8181
				xmax = 1062.8481
				text = ""
			intervals [2269]:
				xmin = 1062.8481
				xmax = 1062.9081
				text = "you"
			intervals [2270]:
				xmin = 1062.9081
				xmax = 1063.0381
				text = "i"
			intervals [2271]:
				xmin = 1063.0381
				xmax = 1063.1981
				text = "know"
			intervals [2272]:
				xmin = 1063.1981
				xmax = 1063.3381
				text = "you"
			intervals [2273]:
				xmin = 1063.3381
				xmax = 1063.5081
				text = "gonna"
			intervals [2274]:
				xmin = 1063.5081
				xmax = 1063.6681
				text = "need"
			intervals [2275]:
				xmin = 1063.6681
				xmax = 1063.7181
				text = "a"
			intervals [2276]:
				xmin = 1063.7181
				xmax = 1064.0281
				text = "car"
			intervals [2277]:
				xmin = 1064.0281
				xmax = 1064.1881
				text = "so"
			intervals [2278]:
				xmin = 1064.1881
				xmax = 1064.3681
				text = "you"
			intervals [2279]:
				xmin = 1064.3681
				xmax = 1064.5281
				text = "gonna"
			intervals [2280]:
				xmin = 1064.5281
				xmax = 1064.6681
				text = "have"
			intervals [2281]:
				xmin = 1064.6681
				xmax = 1064.8081
				text = "your"
			intervals [2282]:
				xmin = 1064.8081
				xmax = 1065.0581
				text = "own"
			intervals [2283]:
				xmin = 1065.0581
				xmax = 1065.3281
				text = "car"
			intervals [2284]:
				xmin = 1065.3281
				xmax = 1065.4081
				text = "and"
			intervals [2285]:
				xmin = 1065.4081
				xmax = 1065.5681
				text = "this"
			intervals [2286]:
				xmin = 1065.5681
				xmax = 1065.6781
				text = "that"
			intervals [2287]:
				xmin = 1065.6781
				xmax = 1065.8181
				text = "and"
			intervals [2288]:
				xmin = 1065.8181
				xmax = 1065.9981
				text = "all"
			intervals [2289]:
				xmin = 1065.9981
				xmax = 1066.1481
				text = "we"
			intervals [2290]:
				xmin = 1066.1481
				xmax = 1066.3581
				text = "ready"
			intervals [2291]:
				xmin = 1066.3581
				xmax = 1066.4681
				text = "to"
			intervals [2292]:
				xmin = 1066.4681
				xmax = 1066.6281
				text = "go"
			intervals [2293]:
				xmin = 1066.6281
				xmax = 1066.7281
				text = "to"
			intervals [2294]:
				xmin = 1066.7281
				xmax = 1067.3881
				text = "dc"
			intervals [2295]:
				xmin = 1067.3881
				xmax = 1068.7126
				text = ""
			intervals [2296]:
				xmin = 1068.7126
				xmax = 1068.9226
				text = "that"
			intervals [2297]:
				xmin = 1068.9226
				xmax = 1069.2826
				text = "nigga"
			intervals [2298]:
				xmin = 1069.2826
				xmax = 1069.6926
				text = "worked"
			intervals [2299]:
				xmin = 1069.6926
				xmax = 1069.9226
				text = "out"
			intervals [2300]:
				xmin = 1069.9226
				xmax = 1069.9826
				text = ""
			intervals [2301]:
				xmin = 1069.9826
				xmax = 1070.2426
				text = "in"
			intervals [2302]:
				xmin = 1070.2426
				xmax = 1070.3226
				text = ""
			intervals [2303]:
				xmin = 1070.3226
				xmax = 1070.8526
				text = "um"
			intervals [2304]:
				xmin = 1070.8526
				xmax = 1073.8779
				text = ""
			intervals [2305]:
				xmin = 1073.8779
				xmax = 1074.0279
				text = "they"
			intervals [2306]:
				xmin = 1074.0279
				xmax = 1074.2979
				text = "called"
			intervals [2307]:
				xmin = 1074.2979
				xmax = 1074.4079
				text = "it"
			intervals [2308]:
				xmin = 1074.4079
				xmax = 1074.9979
				text = "children"
			intervals [2309]:
				xmin = 1074.9979
				xmax = 1075.0479
				text = "s"
			intervals [2310]:
				xmin = 1075.0479
				xmax = 1075.2779
				text = "center"
			intervals [2311]:
				xmin = 1075.2779
				xmax = 1075.3779
				text = "at"
			intervals [2312]:
				xmin = 1075.3779
				xmax = 1075.4879
				text = "the"
			intervals [2313]:
				xmin = 1075.4879
				xmax = 1075.8779
				text = "time"
			intervals [2314]:
				xmin = 1075.8779
				xmax = 1076.0379
				text = "in"
			intervals [2315]:
				xmin = 1076.0379
				xmax = 1076.4179
				text = "laurel"
			intervals [2316]:
				xmin = 1076.4179
				xmax = 1076.5979
				text = "where"
			intervals [2317]:
				xmin = 1076.5979
				xmax = 1077.0279
				text = "bad"
			intervals [2318]:
				xmin = 1077.0279
				xmax = 1077.5179
				text = "kids"
			intervals [2319]:
				xmin = 1077.5179
				xmax = 1077.8579
				text = "went"
			intervals [2320]:
				xmin = 1077.8579
				xmax = 1077.8879
				text = ""
			intervals [2321]:
				xmin = 1077.8879
				xmax = 1078.0979
				text = "when"
			intervals [2322]:
				xmin = 1078.0979
				xmax = 1078.2679
				text = "they"
			intervals [2323]:
				xmin = 1078.2679
				xmax = 1078.4679
				text = "had"
			intervals [2324]:
				xmin = 1078.4679
				xmax = 1079.1279
				text = "problems"
			intervals [2325]:
				xmin = 1079.1279
				xmax = 1079.2779
				text = "that"
			intervals [2326]:
				xmin = 1079.2779
				xmax = 1079.3679
				text = "s"
			intervals [2327]:
				xmin = 1079.3679
				xmax = 1079.4979
				text = "where"
			intervals [2328]:
				xmin = 1079.4979
				xmax = 1079.8279
				text = "they"
			intervals [2329]:
				xmin = 1079.8279
				xmax = 1079.8579
				text = ""
			intervals [2330]:
				xmin = 1079.8579
				xmax = 1080.5479
				text = "stored"
			intervals [2331]:
				xmin = 1080.5479
				xmax = 1080.9179
				text = "bad"
			intervals [2332]:
				xmin = 1080.9179
				xmax = 1081.5679
				text = "kids"
			intervals [2333]:
				xmin = 1081.5679
				xmax = 1082.1281
				text = ""
			intervals [2334]:
				xmin = 1082.1281
				xmax = 1082.3081
				text = "and"
			intervals [2335]:
				xmin = 1082.3081
				xmax = 1082.5381
				text = "his"
			intervals [2336]:
				xmin = 1082.5381
				xmax = 1082.8481
				text = "thing"
			intervals [2337]:
				xmin = 1082.8481
				xmax = 1083.0581
				text = "to"
			intervals [2338]:
				xmin = 1083.0581
				xmax = 1083.2381
				text = "get"
			intervals [2339]:
				xmin = 1083.2381
				xmax = 1083.3781
				text = "me"
			intervals [2340]:
				xmin = 1083.3781
				xmax = 1083.4881
				text = "to"
			intervals [2341]:
				xmin = 1083.4881
				xmax = 1083.9181
				text = "straighten"
			intervals [2342]:
				xmin = 1083.9181
				xmax = 1084.0481
				text = "up"
			intervals [2343]:
				xmin = 1084.0481
				xmax = 1084.3581
				text = "was"
			intervals [2344]:
				xmin = 1084.3581
				xmax = 1084.6962
				text = ""
			intervals [2345]:
				xmin = 1084.6962
				xmax = 1084.8362
				text = "you"
			intervals [2346]:
				xmin = 1084.8362
				xmax = 1084.9962
				text = "gonna"
			intervals [2347]:
				xmin = 1084.9962
				xmax = 1085.1762
				text = "end"
			intervals [2348]:
				xmin = 1085.1762
				xmax = 1085.3462
				text = "up"
			intervals [2349]:
				xmin = 1085.3462
				xmax = 1085.4662
				text = "out"
			intervals [2350]:
				xmin = 1085.4662
				xmax = 1085.6662
				text = "here"
			intervals [2351]:
				xmin = 1085.6662
				xmax = 1085.8062
				text = "where"
			intervals [2352]:
				xmin = 1085.8062
				xmax = 1085.9662
				text = "i"
			intervals [2353]:
				xmin = 1085.9662
				xmax = 1086.2962
				text = "work"
			intervals [2354]:
				xmin = 1086.2962
				xmax = 1086.4062
				text = "and"
			intervals [2355]:
				xmin = 1086.4062
				xmax = 1086.6062
				text = "i'm"
			intervals [2356]:
				xmin = 1086.6062
				xmax = 1086.7862
				text = "like"
			intervals [2357]:
				xmin = 1086.7862
				xmax = 1087.1862
				text = "shit"
			intervals [2358]:
				xmin = 1087.1862
				xmax = 1089.3031
				text = ""
			intervals [2359]:
				xmin = 1089.3031
				xmax = 1089.4431
				text = "and"
			intervals [2360]:
				xmin = 1089.4431
				xmax = 1089.6031
				text = "that"
			intervals [2361]:
				xmin = 1089.6031
				xmax = 1089.6631
				text = "s"
			intervals [2362]:
				xmin = 1089.6631
				xmax = 1089.8531
				text = "where"
			intervals [2363]:
				xmin = 1089.8531
				xmax = 1090.1731
				text = "and"
			intervals [2364]:
				xmin = 1090.1731
				xmax = 1090.2931
				text = "you"
			intervals [2365]:
				xmin = 1090.2931
				xmax = 1090.4231
				text = "know"
			intervals [2366]:
				xmin = 1090.4231
				xmax = 1090.6031
				text = "n-"
			intervals [2367]:
				xmin = 1090.6031
				xmax = 1090.9666
				text = ""
			intervals [2368]:
				xmin = 1090.9666
				xmax = 1091.1866
				text = "all"
			intervals [2369]:
				xmin = 1091.1866
				xmax = 1091.3266
				text = "the"
			intervals [2370]:
				xmin = 1091.3266
				xmax = 1091.7266
				text = "government"
			intervals [2371]:
				xmin = 1091.7266
				xmax = 1091.8666
				text = "would"
			intervals [2372]:
				xmin = 1091.8666
				xmax = 1092.2366
				text = "supply"
			intervals [2373]:
				xmin = 1092.2366
				xmax = 1092.3566
				text = "all"
			intervals [2374]:
				xmin = 1092.3566
				xmax = 1092.4466
				text = "the"
			intervals [2375]:
				xmin = 1092.4466
				xmax = 1092.6466
				text = "k"
			intervals [2376]:
				xmin = 1092.6466
				xmax = 1092.6766
				text = ""
			intervals [2377]:
				xmin = 1092.6766
				xmax = 1092.7866
				text = "uh"
			intervals [2378]:
				xmin = 1092.7866
				xmax = 1093.2266
				text = "bad"
			intervals [2379]:
				xmin = 1093.2266
				xmax = 1093.5266
				text = "kids"
			intervals [2380]:
				xmin = 1093.5266
				xmax = 1093.6466
				text = "with"
			intervals [2381]:
				xmin = 1093.6466
				xmax = 1093.8266
				text = "their"
			intervals [2382]:
				xmin = 1093.8266
				xmax = 1094.2966
				text = "clothes"
			intervals [2383]:
				xmin = 1094.2966
				xmax = 1094.5066
				text = "out"
			intervals [2384]:
				xmin = 1094.5066
				xmax = 1094.9266
				text = "there"
			intervals [2385]:
				xmin = 1094.9266
				xmax = 1095.2052
				text = ""
			intervals [2386]:
				xmin = 1095.2052
				xmax = 1095.3652
				text = "that"
			intervals [2387]:
				xmin = 1095.3652
				xmax = 1095.6352
				text = "nigga"
			intervals [2388]:
				xmin = 1095.6352
				xmax = 1095.8652
				text = "thought"
			intervals [2389]:
				xmin = 1095.8652
				xmax = 1095.9652
				text = "i"
			intervals [2390]:
				xmin = 1095.9652
				xmax = 1096.1052
				text = "was"
			intervals [2391]:
				xmin = 1096.1052
				xmax = 1096.2752
				text = "gonna"
			intervals [2392]:
				xmin = 1096.2752
				xmax = 1096.4952
				text = "wear"
			intervals [2393]:
				xmin = 1096.4952
				xmax = 1096.8452
				text = "that"
			intervals [2394]:
				xmin = 1096.8452
				xmax = 1098.3935
				text = ""
			intervals [2395]:
				xmin = 1098.3935
				xmax = 1098.7435
				text = "from"
			intervals [2396]:
				xmin = 1098.7435
				xmax = 1098.8535
				text = "the"
			intervals [2397]:
				xmin = 1098.8535
				xmax = 1099.1235
				text = "m-"
			intervals [2398]:
				xmin = 1099.1235
				xmax = 1099.1735
				text = ""
			intervals [2399]:
				xmin = 1099.1735
				xmax = 1099.5335
				text = "from"
			intervals [2400]:
				xmin = 1099.5335
				xmax = 1099.7535
				text = "the"
			intervals [2401]:
				xmin = 1099.7535
				xmax = 1099.9256
				text = ""
			intervals [2402]:
				xmin = 1099.9256
				xmax = 1100.2156
				text = "<unk>"
			intervals [2403]:
				xmin = 1100.2156
				xmax = 1101.3518
				text = ""
			intervals [2404]:
				xmin = 1101.3518
				xmax = 1101.5918
				text = "the"
			intervals [2405]:
				xmin = 1101.5918
				xmax = 1102.0418
				text = "plaid"
			intervals [2406]:
				xmin = 1102.0418
				xmax = 1102.4918
				text = "shirts"
			intervals [2407]:
				xmin = 1102.4918
				xmax = 1102.6418
				text = "and"
			intervals [2408]:
				xmin = 1102.6418
				xmax = 1102.9018
				text = "plaid"
			intervals [2409]:
				xmin = 1102.9018
				xmax = 1103.1818
				text = "pants"
			intervals [2410]:
				xmin = 1103.1818
				xmax = 1103.2518
				text = "and"
			intervals [2411]:
				xmin = 1103.2518
				xmax = 1104.6318
				text = "<unk>"
			intervals [2412]:
				xmin = 1104.6318
				xmax = 1104.8918
				text = ""
			intervals [2413]:
				xmin = 1104.8918
				xmax = 1106.9218
				text = "<unk>"
			intervals [2414]:
				xmin = 1106.9218
				xmax = 1108.4723
				text = ""
			intervals [2415]:
				xmin = 1108.4723
				xmax = 1108.6623
				text = "so"
			intervals [2416]:
				xmin = 1108.6623
				xmax = 1108.7323
				text = "i"
			intervals [2417]:
				xmin = 1108.7323
				xmax = 1108.8523
				text = "had"
			intervals [2418]:
				xmin = 1108.8523
				xmax = 1108.9523
				text = "to"
			intervals [2419]:
				xmin = 1108.9523
				xmax = 1109.1823
				text = "keep"
			intervals [2420]:
				xmin = 1109.1823
				xmax = 1109.2623
				text = "a"
			intervals [2421]:
				xmin = 1109.2623
				xmax = 1109.7923
				text = "connection"
			intervals [2422]:
				xmin = 1109.7923
				xmax = 1109.9123
				text = "with"
			intervals [2423]:
				xmin = 1109.9123
				xmax = 1110.0723
				text = "my"
			intervals [2424]:
				xmin = 1110.0723
				xmax = 1110.5223
				text = "dad"
			intervals [2425]:
				xmin = 1110.5223
				xmax = 1110.6023
				text = "to"
			intervals [2426]:
				xmin = 1110.6023
				xmax = 1110.7823
				text = "get"
			intervals [2427]:
				xmin = 1110.7823
				xmax = 1111.1623
				text = "money"
			intervals [2428]:
				xmin = 1111.1623
				xmax = 1111.3323
				text = "to"
			intervals [2429]:
				xmin = 1111.3323
				xmax = 1111.6523
				text = "wear"
			intervals [2430]:
				xmin = 1111.6523
				xmax = 1112.1623
				text = "nice"
			intervals [2431]:
				xmin = 1112.1623
				xmax = 1112.6823
				text = "clothes"
			intervals [2432]:
				xmin = 1112.6823
				xmax = 1112.8323
				text = "and"
			intervals [2433]:
				xmin = 1112.8323
				xmax = 1112.9523
				text = "then"
			intervals [2434]:
				xmin = 1112.9523
				xmax = 1113.0423
				text = "when"
			intervals [2435]:
				xmin = 1113.0423
				xmax = 1113.1923
				text = "my"
			intervals [2436]:
				xmin = 1113.1923
				xmax = 1113.6023
				text = "sister"
			intervals [2437]:
				xmin = 1113.6023
				xmax = 1114.2723
				text = "graduated"
			intervals [2438]:
				xmin = 1114.2723
				xmax = 1114.4423
				text = "from"
			intervals [2439]:
				xmin = 1114.4423
				xmax = 1114.6523
				text = "high"
			intervals [2440]:
				xmin = 1114.6523
				xmax = 1115.1623
				text = "school"
			intervals [2441]:
				xmin = 1115.1623
				xmax = 1115.7173
				text = ""
			intervals [2442]:
				xmin = 1115.7173
				xmax = 1115.8273
				text = "and"
			intervals [2443]:
				xmin = 1115.8273
				xmax = 1116.0773
				text = "got"
			intervals [2444]:
				xmin = 1116.0773
				xmax = 1116.1473
				text = "a"
			intervals [2445]:
				xmin = 1116.1473
				xmax = 1116.4873
				text = "job"
			intervals [2446]:
				xmin = 1116.4873
				xmax = 1116.8073
				text = "she"
			intervals [2447]:
				xmin = 1116.8073
				xmax = 1117.0273
				text = "bought"
			intervals [2448]:
				xmin = 1117.0273
				xmax = 1117.2073
				text = "my"
			intervals [2449]:
				xmin = 1117.2073
				xmax = 1117.9873
				text = "clothes"
			intervals [2450]:
				xmin = 1117.9873
				xmax = 1118.9787
				text = ""
			intervals [2451]:
				xmin = 1118.9787
				xmax = 1119.1587
				text = "you"
			intervals [2452]:
				xmin = 1119.1587
				xmax = 1119.3587
				text = "know"
			intervals [2453]:
				xmin = 1119.3587
				xmax = 1119.4987
				text = "cause"
			intervals [2454]:
				xmin = 1119.4987
				xmax = 1119.6287
				text = "my"
			intervals [2455]:
				xmin = 1119.6287
				xmax = 1119.9787
				text = "mother"
			intervals [2456]:
				xmin = 1119.9787
				xmax = 1120.2387
				text = "wasn't"
			intervals [2457]:
				xmin = 1120.2387
				xmax = 1120.5287
				text = "making"
			intervals [2458]:
				xmin = 1120.5287
				xmax = 1120.6587
				text = "that"
			intervals [2459]:
				xmin = 1120.6587
				xmax = 1121.1487
				text = "much"
			intervals [2460]:
				xmin = 1121.1487
				xmax = 1121.8339
				text = ""
			intervals [2461]:
				xmin = 1121.8339
				xmax = 1122.3139
				text = "so"
			intervals [2462]:
				xmin = 1122.3139
				xmax = 1123.7084
				text = ""
			intervals [2463]:
				xmin = 1123.7084
				xmax = 1123.8484
				text = "it"
			intervals [2464]:
				xmin = 1123.8484
				xmax = 1124.1184
				text = "was"
			intervals [2465]:
				xmin = 1124.1184
				xmax = 1124.7384
				text = "crazy"
			intervals [2466]:
				xmin = 1124.7384
				xmax = 1129.1762
				text = ""
			intervals [2467]:
				xmin = 1129.1762
				xmax = 1129.2862
				text = "<unk>"
			intervals [2468]:
				xmin = 1129.2862
				xmax = 1129.412
				text = ""
			intervals [2469]:
				xmin = 1129.412
				xmax = 1129.802
				text = "moved"
			intervals [2470]:
				xmin = 1129.802
				xmax = 1130.042
				text = "in"
			intervals [2471]:
				xmin = 1130.042
				xmax = 1130.172
				text = "with"
			intervals [2472]:
				xmin = 1130.172
				xmax = 1130.392
				text = "my"
			intervals [2473]:
				xmin = 1130.392
				xmax = 1130.582
				text = "boy"
			intervals [2474]:
				xmin = 1130.582
				xmax = 1130.612
				text = ""
			intervals [2475]:
				xmin = 1130.612
				xmax = 1130.862
				text = "my"
			intervals [2476]:
				xmin = 1130.862
				xmax = 1131.452
				text = "husband"
			intervals [2477]:
				xmin = 1131.452
				xmax = 1139.2184
				text = ""
			intervals [2478]:
				xmin = 1139.2184
				xmax = 1139.3784
				text = "i"
			intervals [2479]:
				xmin = 1139.3784
				xmax = 1139.6884
				text = "met"
			intervals [2480]:
				xmin = 1139.6884
				xmax = 1140.2784
				text = "him"
			intervals [2481]:
				xmin = 1140.2784
				xmax = 1140.8571
				text = ""
			intervals [2482]:
				xmin = 1140.8571
				xmax = 1141.1671
				text = "um"
			intervals [2483]:
				xmin = 1141.1671
				xmax = 1141.4271
				text = "this"
			intervals [2484]:
				xmin = 1141.4271
				xmax = 1141.8671
				text = "guy"
			intervals [2485]:
				xmin = 1141.8671
				xmax = 1142.0471
				text = ""
			intervals [2486]:
				xmin = 1142.0471
				xmax = 1142.9371
				text = "rdx"
			intervals [2487]:
				xmin = 1142.9371
				xmax = 1144.6749
				text = ""
			intervals [2488]:
				xmin = 1144.6749
				xmax = 1144.9349
				text = "they"
			intervals [2489]:
				xmin = 1144.9349
				xmax = 1145.2249
				text = "used"
			intervals [2490]:
				xmin = 1145.2249
				xmax = 1145.3449
				text = "to"
			intervals [2491]:
				xmin = 1145.3449
				xmax = 1145.5849
				text = "hang"
			intervals [2492]:
				xmin = 1145.5849
				xmax = 1145.7549
				text = "over"
			intervals [2493]:
				xmin = 1145.7549
				xmax = 1145.9049
				text = "my"
			intervals [2494]:
				xmin = 1145.9049
				xmax = 1146.4849
				text = "girlfriend"
			intervals [2495]:
				xmin = 1146.4849
				xmax = 1146.5449
				text = "s"
			intervals [2496]:
				xmin = 1146.5449
				xmax = 1146.9549
				text = "house"
			intervals [2497]:
				xmin = 1146.9549
				xmax = 1147.382
				text = ""
			intervals [2498]:
				xmin = 1147.382
				xmax = 1147.482
				text = "they"
			intervals [2499]:
				xmin = 1147.482
				xmax = 1147.632
				text = "used"
			intervals [2500]:
				xmin = 1147.632
				xmax = 1147.702
				text = "to"
			intervals [2501]:
				xmin = 1147.702
				xmax = 1147.872
				text = "always"
			intervals [2502]:
				xmin = 1147.872
				xmax = 1148.012
				text = "say"
			intervals [2503]:
				xmin = 1148.012
				xmax = 1148.152
				text = "you"
			intervals [2504]:
				xmin = 1148.152
				xmax = 1148.392
				text = "so"
			intervals [2505]:
				xmin = 1148.392
				xmax = 1148.752
				text = "pretty"
			intervals [2506]:
				xmin = 1148.752
				xmax = 1148.932
				text = "why"
			intervals [2507]:
				xmin = 1148.932
				xmax = 1149.052
				text = "you"
			intervals [2508]:
				xmin = 1149.052
				xmax = 1149.242
				text = "don't"
			intervals [2509]:
				xmin = 1149.242
				xmax = 1149.392
				text = "have"
			intervals [2510]:
				xmin = 1149.392
				xmax = 1149.552
				text = "no"
			intervals [2511]:
				xmin = 1149.552
				xmax = 1150.112
				text = "boyfriend"
			intervals [2512]:
				xmin = 1150.112
				xmax = 1150.202
				text = "i"
			intervals [2513]:
				xmin = 1150.202
				xmax = 1150.372
				text = "told"
			intervals [2514]:
				xmin = 1150.372
				xmax = 1150.432
				text = "'em"
			intervals [2515]:
				xmin = 1150.432
				xmax = 1150.482
				text = "i"
			intervals [2516]:
				xmin = 1150.482
				xmax = 1150.662
				text = "don't"
			intervals [2517]:
				xmin = 1150.662
				xmax = 1150.842
				text = "even"
			intervals [2518]:
				xmin = 1150.842
				xmax = 1151.082
				text = "like"
			intervals [2519]:
				xmin = 1151.082
				xmax = 1151.672
				text = "men"
			intervals [2520]:
				xmin = 1151.672
				xmax = 1151.702
				text = ""
			intervals [2521]:
				xmin = 1151.702
				xmax = 1151.882
				text = "they"
			intervals [2522]:
				xmin = 1151.882
				xmax = 1152.112
				text = "ain't"
			intervals [2523]:
				xmin = 1152.112
				xmax = 1152.392
				text = "right"
			intervals [2524]:
				xmin = 1152.392
				xmax = 1153.3048
				text = ""
			intervals [2525]:
				xmin = 1153.3048
				xmax = 1153.5248
				text = "so"
			intervals [2526]:
				xmin = 1153.5248
				xmax = 1153.7948
				text = "one"
			intervals [2527]:
				xmin = 1153.7948
				xmax = 1153.8648
				text = "of"
			intervals [2528]:
				xmin = 1153.8648
				xmax = 1153.9248
				text = "'em"
			intervals [2529]:
				xmin = 1153.9248
				xmax = 1154.1648
				text = "said"
			intervals [2530]:
				xmin = 1154.1648
				xmax = 1154.2648
				text = "if"
			intervals [2531]:
				xmin = 1154.2648
				xmax = 1154.4348
				text = "i"
			intervals [2532]:
				xmin = 1154.4348
				xmax = 1154.9748
				text = "introduce"
			intervals [2533]:
				xmin = 1154.9748
				xmax = 1155.1148
				text = "you"
			intervals [2534]:
				xmin = 1155.1148
				xmax = 1155.2748
				text = "to"
			intervals [2535]:
				xmin = 1155.2748
				xmax = 1155.3448
				text = "a"
			intervals [2536]:
				xmin = 1155.3448
				xmax = 1155.5448
				text = "guy"
			intervals [2537]:
				xmin = 1155.5448
				xmax = 1155.6548
				text = "that"
			intervals [2538]:
				xmin = 1155.6548
				xmax = 1155.9348
				text = "make"
			intervals [2539]:
				xmin = 1155.9348
				xmax = 1156.1248
				text = "good"
			intervals [2540]:
				xmin = 1156.1248
				xmax = 1156.6948
				text = "money"
			intervals [2541]:
				xmin = 1156.6948
				xmax = 1157.0319
				text = ""
			intervals [2542]:
				xmin = 1157.0319
				xmax = 1157.2519
				text = "got"
			intervals [2543]:
				xmin = 1157.2519
				xmax = 1157.4619
				text = "his"
			intervals [2544]:
				xmin = 1157.4619
				xmax = 1157.8519
				text = "own"
			intervals [2545]:
				xmin = 1157.8519
				xmax = 1158.2219
				text = "house"
			intervals [2546]:
				xmin = 1158.2219
				xmax = 1158.4019
				text = "got"
			intervals [2547]:
				xmin = 1158.4019
				xmax = 1158.6019
				text = "his"
			intervals [2548]:
				xmin = 1158.6019
				xmax = 1158.9919
				text = "own"
			intervals [2549]:
				xmin = 1158.9919
				xmax = 1159.5419
				text = "car"
			intervals [2550]:
				xmin = 1159.5419
				xmax = 1159.9835
				text = ""
			intervals [2551]:
				xmin = 1159.9835
				xmax = 1160.1835
				text = "that"
			intervals [2552]:
				xmin = 1160.1835
				xmax = 1160.6435
				text = "just"
			intervals [2553]:
				xmin = 1160.6435
				xmax = 1161.2725
				text = ""
			intervals [2554]:
				xmin = 1161.2725
				xmax = 1161.5025
				text = "looking"
			intervals [2555]:
				xmin = 1161.5025
				xmax = 1161.6525
				text = "for"
			intervals [2556]:
				xmin = 1161.6525
				xmax = 1162.4125
				text = "somebody"
			intervals [2557]:
				xmin = 1162.4125
				xmax = 1162.9227
				text = ""
			intervals [2558]:
				xmin = 1162.9227
				xmax = 1163.0627
				text = "you"
			intervals [2559]:
				xmin = 1163.0627
				xmax = 1163.2627
				text = "wanna"
			intervals [2560]:
				xmin = 1163.2627
				xmax = 1163.5527
				text = "meet"
			intervals [2561]:
				xmin = 1163.5527
				xmax = 1163.6927
				text = "him"
			intervals [2562]:
				xmin = 1163.6927
				xmax = 1163.8527
				text = "i'm"
			intervals [2563]:
				xmin = 1163.8527
				xmax = 1164.0727
				text = "like"
			intervals [2564]:
				xmin = 1164.0727
				xmax = 1164.5427
				text = "okay"
			intervals [2565]:
				xmin = 1164.5427
				xmax = 1165.6791
				text = ""
			intervals [2566]:
				xmin = 1165.6791
				xmax = 1165.8891
				text = "so"
			intervals [2567]:
				xmin = 1165.8891
				xmax = 1166.0491
				text = "that"
			intervals [2568]:
				xmin = 1166.0491
				xmax = 1166.1191
				text = "s"
			intervals [2569]:
				xmin = 1166.1191
				xmax = 1166.2391
				text = "how"
			intervals [2570]:
				xmin = 1166.2391
				xmax = 1166.3091
				text = "i"
			intervals [2571]:
				xmin = 1166.3091
				xmax = 1166.6691
				text = "met"
			intervals [2572]:
				xmin = 1166.6691
				xmax = 1166.8091
				text = "him"
			intervals [2573]:
				xmin = 1166.8091
				xmax = 1167.9781
				text = ""
			intervals [2574]:
				xmin = 1167.9781
				xmax = 1168.1081
				text = "and"
			intervals [2575]:
				xmin = 1168.1081
				xmax = 1168.2481
				text = "when"
			intervals [2576]:
				xmin = 1168.2481
				xmax = 1168.3381
				text = "i"
			intervals [2577]:
				xmin = 1168.3381
				xmax = 1168.6081
				text = "first"
			intervals [2578]:
				xmin = 1168.6081
				xmax = 1168.8081
				text = "met"
			intervals [2579]:
				xmin = 1168.8081
				xmax = 1168.9181
				text = "him"
			intervals [2580]:
				xmin = 1168.9181
				xmax = 1169.0081
				text = "i"
			intervals [2581]:
				xmin = 1169.0081
				xmax = 1169.1081
				text = "was"
			intervals [2582]:
				xmin = 1169.1081
				xmax = 1169.4481
				text = "scared"
			intervals [2583]:
				xmin = 1169.4481
				xmax = 1169.5081
				text = "of"
			intervals [2584]:
				xmin = 1169.5081
				xmax = 1169.5881
				text = "him"
			intervals [2585]:
				xmin = 1169.5881
				xmax = 1169.7681
				text = "cause"
			intervals [2586]:
				xmin = 1169.7681
				xmax = 1169.8481
				text = "he"
			intervals [2587]:
				xmin = 1169.8481
				xmax = 1170.0081
				text = "was"
			intervals [2588]:
				xmin = 1170.0081
				xmax = 1170.3581
				text = "drunk"
			intervals [2589]:
				xmin = 1170.3581
				xmax = 1170.5381
				text = "all"
			intervals [2590]:
				xmin = 1170.5381
				xmax = 1170.6581
				text = "the"
			intervals [2591]:
				xmin = 1170.6581
				xmax = 1171.1481
				text = "time"
			intervals [2592]:
				xmin = 1171.1481
				xmax = 1172.5011
				text = ""
			intervals [2593]:
				xmin = 1172.5011
				xmax = 1172.6411
				text = "my"
			intervals [2594]:
				xmin = 1172.6411
				xmax = 1172.9311
				text = "husband"
			intervals [2595]:
				xmin = 1172.9311
				xmax = 1172.9611
				text = "s"
			intervals [2596]:
				xmin = 1172.9611
				xmax = 1173.4211
				text = "smoking"
			intervals [2597]:
				xmin = 1173.4211
				xmax = 1173.8811
				text = "weed"
			intervals [2598]:
				xmin = 1173.8811
				xmax = 1174.1411
				text = "and"
			intervals [2599]:
				xmin = 1174.1411
				xmax = 1174.5257
				text = ""
			intervals [2600]:
				xmin = 1174.5257
				xmax = 1174.9957
				text = "drinking"
			intervals [2601]:
				xmin = 1174.9957
				xmax = 1175.3757
				text = "wine"
			intervals [2602]:
				xmin = 1175.3757
				xmax = 1175.5357
				text = "and"
			intervals [2603]:
				xmin = 1175.5357
				xmax = 1175.6057
				text = "they"
			intervals [2604]:
				xmin = 1175.6057
				xmax = 1175.7657
				text = "when"
			intervals [2605]:
				xmin = 1175.7657
				xmax = 1175.9157
				text = "they"
			intervals [2606]:
				xmin = 1175.9157
				xmax = 1176.0757
				text = "go"
			intervals [2607]:
				xmin = 1176.0757
				xmax = 1176.1757
				text = "to"
			intervals [2608]:
				xmin = 1176.1757
				xmax = 1176.2357
				text = "the"
			intervals [2609]:
				xmin = 1176.2357
				xmax = 1176.5157
				text = "liquor"
			intervals [2610]:
				xmin = 1176.5157
				xmax = 1176.8857
				text = "store"
			intervals [2611]:
				xmin = 1176.8857
				xmax = 1177.1257
				text = "they"
			intervals [2612]:
				xmin = 1177.1257
				xmax = 1177.2457
				text = "do"
			intervals [2613]:
				xmin = 1177.2457
				xmax = 1177.2757
				text = ""
			intervals [2614]:
				xmin = 1177.2757
				xmax = 1177.4357
				text = "they"
			intervals [2615]:
				xmin = 1177.4357
				xmax = 1177.6457
				text = "go"
			intervals [2616]:
				xmin = 1177.6457
				xmax = 1177.8757
				text = "it"
			intervals [2617]:
				xmin = 1177.8757
				xmax = 1178.1457
				text = "was"
			intervals [2618]:
				xmin = 1178.1457
				xmax = 1178.4457
				text = "three"
			intervals [2619]:
				xmin = 1178.4457
				xmax = 1178.6257
				text = "of"
			intervals [2620]:
				xmin = 1178.6257
				xmax = 1178.7757
				text = "'em"
			intervals [2621]:
				xmin = 1178.7757
				xmax = 1178.9954
				text = ""
			intervals [2622]:
				xmin = 1178.9954
				xmax = 1180.0454
				text = "rdx"
			intervals [2623]:
				xmin = 1180.0454
				xmax = 1180.4444
				text = ""
			intervals [2624]:
				xmin = 1180.4444
				xmax = 1180.6444
				text = "and"
			intervals [2625]:
				xmin = 1180.6444
				xmax = 1181.1944
				text = "rdx"
			intervals [2626]:
				xmin = 1181.1944
				xmax = 1181.694
				text = ""
			intervals [2627]:
				xmin = 1181.694
				xmax = 1181.784
				text = "you"
			intervals [2628]:
				xmin = 1181.784
				xmax = 1181.874
				text = "would"
			intervals [2629]:
				xmin = 1181.874
				xmax = 1182.054
				text = "think"
			intervals [2630]:
				xmin = 1182.054
				xmax = 1182.144
				text = "they"
			intervals [2631]:
				xmin = 1182.144
				xmax = 1182.204
				text = "d"
			intervals [2632]:
				xmin = 1182.204
				xmax = 1182.294
				text = "go"
			intervals [2633]:
				xmin = 1182.294
				xmax = 1182.374
				text = "in"
			intervals [2634]:
				xmin = 1182.374
				xmax = 1182.464
				text = "there"
			intervals [2635]:
				xmin = 1182.464
				xmax = 1182.524
				text = "and"
			intervals [2636]:
				xmin = 1182.524
				xmax = 1182.774
				text = "get"
			intervals [2637]:
				xmin = 1182.774
				xmax = 1182.9157
				text = ""
			intervals [2638]:
				xmin = 1182.9157
				xmax = 1183.1357
				text = "three"
			intervals [2639]:
				xmin = 1183.1357
				xmax = 1183.5257
				text = "bottles"
			intervals [2640]:
				xmin = 1183.5257
				xmax = 1183.6057
				text = "of"
			intervals [2641]:
				xmin = 1183.6057
				xmax = 1183.8157
				text = "wine"
			intervals [2642]:
				xmin = 1183.8157
				xmax = 1183.9057
				text = "they"
			intervals [2643]:
				xmin = 1183.9057
				xmax = 1183.9957
				text = "go"
			intervals [2644]:
				xmin = 1183.9957
				xmax = 1184.0757
				text = "in"
			intervals [2645]:
				xmin = 1184.0757
				xmax = 1184.1757
				text = "there"
			intervals [2646]:
				xmin = 1184.1757
				xmax = 1184.2357
				text = "and"
			intervals [2647]:
				xmin = 1184.2357
				xmax = 1184.3857
				text = "get"
			intervals [2648]:
				xmin = 1184.3857
				xmax = 1184.7557
				text = "nine"
			intervals [2649]:
				xmin = 1184.7557
				xmax = 1184.8457
				text = "of"
			intervals [2650]:
				xmin = 1184.8457
				xmax = 1184.9257
				text = "'em"
			intervals [2651]:
				xmin = 1184.9257
				xmax = 1185.1857
				text = "three"
			intervals [2652]:
				xmin = 1185.1857
				xmax = 1185.3957
				text = "for"
			intervals [2653]:
				xmin = 1185.3957
				xmax = 1185.8257
				text = "rdx"
			intervals [2654]:
				xmin = 1185.8257
				xmax = 1191.2378
				text = ""
			intervals [2655]:
				xmin = 1191.2378
				xmax = 1191.4378
				text = "and"
			intervals [2656]:
				xmin = 1191.4378
				xmax = 1191.6578
				text = "all"
			intervals [2657]:
				xmin = 1191.6578
				xmax = 1191.9278
				text = "three"
			intervals [2658]:
				xmin = 1191.9278
				xmax = 1191.9878
				text = "of"
			intervals [2659]:
				xmin = 1191.9878
				xmax = 1192.0478
				text = "'em"
			intervals [2660]:
				xmin = 1192.0478
				xmax = 1192.2778
				text = "on"
			intervals [2661]:
				xmin = 1192.2778
				xmax = 1192.3678
				text = "a"
			intervals [2662]:
				xmin = 1192.3678
				xmax = 1192.7778
				text = "friday"
			intervals [2663]:
				xmin = 1192.7778
				xmax = 1193.1278
				text = "probably"
			intervals [2664]:
				xmin = 1193.1278
				xmax = 1193.4278
				text = "made"
			intervals [2665]:
				xmin = 1193.4278
				xmax = 1193.5578
				text = "a"
			intervals [2666]:
				xmin = 1193.5578
				xmax = 1193.8278
				text = "lot"
			intervals [2667]:
				xmin = 1193.8278
				xmax = 1193.8878
				text = "of"
			intervals [2668]:
				xmin = 1193.8878
				xmax = 1194.3378
				text = "money"
			intervals [2669]:
				xmin = 1194.3378
				xmax = 1194.939
				text = ""
			intervals [2670]:
				xmin = 1194.939
				xmax = 1195.189
				text = "and"
			intervals [2671]:
				xmin = 1195.189
				xmax = 1195.399
				text = "that"
			intervals [2672]:
				xmin = 1195.399
				xmax = 1195.449
				text = "s"
			intervals [2673]:
				xmin = 1195.449
				xmax = 1195.639
				text = "who"
			intervals [2674]:
				xmin = 1195.639
				xmax = 1195.729
				text = "i"
			intervals [2675]:
				xmin = 1195.729
				xmax = 1195.989
				text = "hung"
			intervals [2676]:
				xmin = 1195.989
				xmax = 1196.199
				text = "out"
			intervals [2677]:
				xmin = 1196.199
				xmax = 1196.729
				text = "with"
			intervals [2678]:
				xmin = 1196.729
				xmax = 1197.9866
				text = ""
			intervals [2679]:
				xmin = 1197.9866
				xmax = 1198.4266
				text = "and"
			intervals [2680]:
				xmin = 1198.4266
				xmax = 1198.4766
				text = ""
			intervals [2681]:
				xmin = 1198.4766
				xmax = 1198.6666
				text = "i"
			intervals [2682]:
				xmin = 1198.6666
				xmax = 1199.0866
				text = "stayed"
			intervals [2683]:
				xmin = 1199.0866
				xmax = 1199.2966
				text = "with"
			intervals [2684]:
				xmin = 1199.2966
				xmax = 1200.0066
				text = "him"
			intervals [2685]:
				xmin = 1200.0066
				xmax = 1200.3002
				text = ""
			intervals [2686]:
				xmin = 1200.3002
				xmax = 1200.4002
				text = "let"
			intervals [2687]:
				xmin = 1200.4002
				xmax = 1200.4802
				text = "me"
			intervals [2688]:
				xmin = 1200.4802
				xmax = 1200.6802
				text = "see"
			intervals [2689]:
				xmin = 1200.6802
				xmax = 1200.7302
				text = "i"
			intervals [2690]:
				xmin = 1200.7302
				xmax = 1200.9202
				text = "had"
			intervals [2691]:
				xmin = 1200.9202
				xmax = 1201.0702
				text = "my"
			intervals [2692]:
				xmin = 1201.0702
				xmax = 1201.5402
				text = "daughter"
			intervals [2693]:
				xmin = 1201.5402
				xmax = 1201.7302
				text = "when"
			intervals [2694]:
				xmin = 1201.7302
				xmax = 1201.8302
				text = "i"
			intervals [2695]:
				xmin = 1201.8302
				xmax = 1202.0802
				text = "was"
			intervals [2696]:
				xmin = 1202.0802
				xmax = 1202.4402
				text = "twenty"
			intervals [2697]:
				xmin = 1202.4402
				xmax = 1202.4902
				text = ""
			intervals [2698]:
				xmin = 1202.4902
				xmax = 1202.9902
				text = "two"
			intervals [2699]:
				xmin = 1202.9902
				xmax = 1203.8693
				text = ""
			intervals [2700]:
				xmin = 1203.8693
				xmax = 1203.9893
				text = "we"
			intervals [2701]:
				xmin = 1203.9893
				xmax = 1204.1593
				text = "got"
			intervals [2702]:
				xmin = 1204.1593
				xmax = 1204.5093
				text = "married"
			intervals [2703]:
				xmin = 1204.5093
				xmax = 1204.6693
				text = "when"
			intervals [2704]:
				xmin = 1204.6693
				xmax = 1204.7293
				text = "i"
			intervals [2705]:
				xmin = 1204.7293
				xmax = 1204.9693
				text = "was"
			intervals [2706]:
				xmin = 1204.9693
				xmax = 1205.3393
				text = "twenty"
			intervals [2707]:
				xmin = 1205.3393
				xmax = 1206.0893
				text = "six"
			intervals [2708]:
				xmin = 1206.0893
				xmax = 1207.352
				text = ""
			intervals [2709]:
				xmin = 1207.352
				xmax = 1207.552
				text = "been"
			intervals [2710]:
				xmin = 1207.552
				xmax = 1207.992
				text = "together"
			intervals [2711]:
				xmin = 1207.992
				xmax = 1208.242
				text = "ever"
			intervals [2712]:
				xmin = 1208.242
				xmax = 1208.822
				text = "since"
			intervals [2713]:
				xmin = 1208.822
				xmax = 1213.6384
				text = ""
			intervals [2714]:
				xmin = 1213.6384
				xmax = 1213.8084
				text = "<unk>"
			intervals [2715]:
				xmin = 1213.8084
				xmax = 1214.1784
				text = "when"
			intervals [2716]:
				xmin = 1214.1784
				xmax = 1214.2784
				text = "i"
			intervals [2717]:
				xmin = 1214.2784
				xmax = 1214.4984
				text = "left"
			intervals [2718]:
				xmin = 1214.4984
				xmax = 1214.7784
				text = "where"
			intervals [2719]:
				xmin = 1214.7784
				xmax = 1217.8593
				text = ""
			intervals [2720]:
				xmin = 1217.8593
				xmax = 1218.0193
				text = "oh"
			intervals [2721]:
				xmin = 1218.0193
				xmax = 1218.1693
				text = "we"
			intervals [2722]:
				xmin = 1218.1693
				xmax = 1218.5293
				text = "lived"
			intervals [2723]:
				xmin = 1218.5293
				xmax = 1218.8293
				text = "on"
			intervals [2724]:
				xmin = 1218.8293
				xmax = 1219.2593
				text = "florida"
			intervals [2725]:
				xmin = 1219.2593
				xmax = 1219.9993
				text = "avenue"
			intervals [2726]:
				xmin = 1219.9993
				xmax = 1220.3534
				text = ""
			intervals [2727]:
				xmin = 1220.3534
				xmax = 1220.6634
				text = "florida"
			intervals [2728]:
				xmin = 1220.6634
				xmax = 1221.1234
				text = "avenue"
			intervals [2729]:
				xmin = 1221.1234
				xmax = 1221.8434
				text = "northeast"
			intervals [2730]:
				xmin = 1221.8434
				xmax = 1222.1568
				text = ""
			intervals [2731]:
				xmin = 1222.1568
				xmax = 1222.9768
				text = "rdx-"
			intervals [2732]:
				xmin = 1222.9768
				xmax = 1223.1453
				text = ""
			intervals [2733]:
				xmin = 1223.1453
				xmax = 1223.3253
				text = "what"
			intervals [2734]:
				xmin = 1223.3253
				xmax = 1223.4653
				text = "was"
			intervals [2735]:
				xmin = 1223.4653
				xmax = 1223.8853
				text = "that"
			intervals [2736]:
				xmin = 1223.8853
				xmax = 1224.5209
				text = ""
			intervals [2737]:
				xmin = 1224.5209
				xmax = 1224.6109
				text = "rdx"
			intervals [2738]:
				xmin = 1224.6109
				xmax = 1226.0409
				text = ""
			intervals [2739]:
				xmin = 1226.0409
				xmax = 1226.2309
				text = "wasn't"
			intervals [2740]:
				xmin = 1226.2309
				xmax = 1226.3209
				text = "it"
			intervals [2741]:
				xmin = 1226.3209
				xmax = 1230.0193
				text = ""
			intervals [2742]:
				xmin = 1230.0193
				xmax = 1230.1793
				text = "when"
			intervals [2743]:
				xmin = 1230.1793
				xmax = 1230.2693
				text = "i"
			intervals [2744]:
				xmin = 1230.2693
				xmax = 1230.7293
				text = "moved"
			intervals [2745]:
				xmin = 1230.7293
				xmax = 1231.0993
				text = "there"
			intervals [2746]:
				xmin = 1231.0993
				xmax = 1231.2993
				text = "the"
			intervals [2747]:
				xmin = 1231.2993
				xmax = 1231.6193
				text = "house"
			intervals [2748]:
				xmin = 1231.6193
				xmax = 1231.8393
				text = "didn't"
			intervals [2749]:
				xmin = 1231.8393
				xmax = 1232.0693
				text = "have"
			intervals [2750]:
				xmin = 1232.0693
				xmax = 1232.1393
				text = "a"
			intervals [2751]:
				xmin = 1232.1393
				xmax = 1232.9693
				text = "shower"
			intervals [2752]:
				xmin = 1232.9693
				xmax = 1234.5785
				text = ""
			intervals [2753]:
				xmin = 1234.5785
				xmax = 1234.6785
				text = "the"
			intervals [2754]:
				xmin = 1234.6785
				xmax = 1235.0285
				text = "house"
			intervals [2755]:
				xmin = 1235.0285
				xmax = 1235.3085
				text = "was"
			intervals [2756]:
				xmin = 1235.3085
				xmax = 1235.9985
				text = "old"
			intervals [2757]:
				xmin = 1235.9985
				xmax = 1236.8522
				text = ""
			intervals [2758]:
				xmin = 1236.8522
				xmax = 1237.2122
				text = "and"
			intervals [2759]:
				xmin = 1237.2122
				xmax = 1237.3622
				text = "he"
			intervals [2760]:
				xmin = 1237.3622
				xmax = 1237.6322
				text = "used"
			intervals [2761]:
				xmin = 1237.6322
				xmax = 1237.7122
				text = "to"
			intervals [2762]:
				xmin = 1237.7122
				xmax = 1238.1122
				text = "always"
			intervals [2763]:
				xmin = 1238.1122
				xmax = 1238.3922
				text = "say"
			intervals [2764]:
				xmin = 1238.3922
				xmax = 1238.5722
				text = "well"
			intervals [2765]:
				xmin = 1238.5722
				xmax = 1238.7322
				text = "why"
			intervals [2766]:
				xmin = 1238.7322
				xmax = 1238.9022
				text = "you"
			intervals [2767]:
				xmin = 1238.9022
				xmax = 1239.1622
				text = "always"
			intervals [2768]:
				xmin = 1239.1622
				xmax = 1239.3822
				text = "gotta"
			intervals [2769]:
				xmin = 1239.3822
				xmax = 1239.5022
				text = "go"
			intervals [2770]:
				xmin = 1239.5022
				xmax = 1239.6122
				text = "out"
			intervals [2771]:
				xmin = 1239.6122
				xmax = 1239.7522
				text = "with"
			intervals [2772]:
				xmin = 1239.7522
				xmax = 1239.9022
				text = "your"
			intervals [2773]:
				xmin = 1239.9022
				xmax = 1240.2822
				text = "friends"
			intervals [2774]:
				xmin = 1240.2822
				xmax = 1240.3622
				text = "i"
			intervals [2775]:
				xmin = 1240.3622
				xmax = 1240.5722
				text = "said"
			intervals [2776]:
				xmin = 1240.5722
				xmax = 1240.8222
				text = "fix"
			intervals [2777]:
				xmin = 1240.8222
				xmax = 1241.0122
				text = "this"
			intervals [2778]:
				xmin = 1241.0122
				xmax = 1241.3222
				text = "house"
			intervals [2779]:
				xmin = 1241.3222
				xmax = 1241.4722
				text = "up"
			intervals [2780]:
				xmin = 1241.4722
				xmax = 1241.6722
				text = "like"
			intervals [2781]:
				xmin = 1241.6722
				xmax = 1241.7022
				text = ""
			intervals [2782]:
				xmin = 1241.7022
				xmax = 1241.8522
				text = "you"
			intervals [2783]:
				xmin = 1241.8522
				xmax = 1242.0722
				text = "want"
			intervals [2784]:
				xmin = 1242.0722
				xmax = 1242.1422
				text = "me"
			intervals [2785]:
				xmin = 1242.1422
				xmax = 1242.3022
				text = "to"
			intervals [2786]:
				xmin = 1242.3022
				xmax = 1242.6822
				text = "be"
			intervals [2787]:
				xmin = 1242.6822
				xmax = 1242.7322
				text = ""
			intervals [2788]:
				xmin = 1242.7322
				xmax = 1242.9422
				text = "here"
			intervals [2789]:
				xmin = 1242.9422
				xmax = 1243.0322
				text = ""
			intervals [2790]:
				xmin = 1243.0322
				xmax = 1243.1322
				text = "then"
			intervals [2791]:
				xmin = 1243.1322
				xmax = 1244.0972
				text = ""
			intervals [2792]:
				xmin = 1244.0972
				xmax = 1244.8172
				text = "girl"
			intervals [2793]:
				xmin = 1244.8172
				xmax = 1245.0772
				text = "what"
			intervals [2794]:
				xmin = 1245.0772
				xmax = 1245.1972
				text = "i"
			intervals [2795]:
				xmin = 1245.1972
				xmax = 1245.4672
				text = "say"
			intervals [2796]:
				xmin = 1245.4672
				xmax = 1245.6772
				text = "that"
			intervals [2797]:
				xmin = 1245.6772
				xmax = 1245.9772
				text = "for"
			intervals [2798]:
				xmin = 1245.9772
				xmax = 1246.0672
				text = "i"
			intervals [2799]:
				xmin = 1246.0672
				xmax = 1246.3472
				text = "looked"
			intervals [2800]:
				xmin = 1246.3472
				xmax = 1246.4672
				text = "up"
			intervals [2801]:
				xmin = 1246.4672
				xmax = 1246.6172
				text = "they"
			intervals [2802]:
				xmin = 1246.6172
				xmax = 1246.7572
				text = "was"
			intervals [2803]:
				xmin = 1246.7572
				xmax = 1247.0172
				text = "tearing"
			intervals [2804]:
				xmin = 1247.0172
				xmax = 1247.1372
				text = "the"
			intervals [2805]:
				xmin = 1247.1372
				xmax = 1247.4572
				text = "house"
			intervals [2806]:
				xmin = 1247.4572
				xmax = 1247.8272
				text = "down"
			intervals [2807]:
				xmin = 1247.8272
				xmax = 1247.9572
				text = "we"
			intervals [2808]:
				xmin = 1247.9572
				xmax = 1248.1472
				text = "was"
			intervals [2809]:
				xmin = 1248.1472
				xmax = 1248.5872
				text = "moving"
			intervals [2810]:
				xmin = 1248.5872
				xmax = 1248.9172
				text = "out"
			intervals [2811]:
				xmin = 1248.9172
				xmax = 1249.3802
				text = ""
			intervals [2812]:
				xmin = 1249.3802
				xmax = 1249.5902
				text = "he"
			intervals [2813]:
				xmin = 1249.5902
				xmax = 1249.7302
				text = "had"
			intervals [2814]:
				xmin = 1249.7302
				xmax = 1250.1402
				text = ""
			intervals [2815]:
				xmin = 1250.1402
				xmax = 1250.6102
				text = "gutted"
			intervals [2816]:
				xmin = 1250.6102
				xmax = 1251.6953
				text = ""
			intervals [2817]:
				xmin = 1251.6953
				xmax = 1251.8053
				text = "e"
			intervals [2818]:
				xmin = 1251.8053
				xmax = 1251.9903
				text = ""
			intervals [2819]:
				xmin = 1251.9903
				xmax = 1252.5903
				text = "plumbing"
			intervals [2820]:
				xmin = 1252.5903
				xmax = 1253.1403
				text = "electrical"
			intervals [2821]:
				xmin = 1253.1403
				xmax = 1253.6703
				text = "everything"
			intervals [2822]:
				xmin = 1253.6703
				xmax = 1253.9303
				text = "was"
			intervals [2823]:
				xmin = 1253.9303
				xmax = 1253.9603
				text = ""
			intervals [2824]:
				xmin = 1253.9603
				xmax = 1254.2903
				text = "just"
			intervals [2825]:
				xmin = 1254.2903
				xmax = 1254.4989
				text = ""
			intervals [2826]:
				xmin = 1254.4989
				xmax = 1254.8589
				text = "taken"
			intervals [2827]:
				xmin = 1254.8589
				xmax = 1255.0189
				text = "out"
			intervals [2828]:
				xmin = 1255.0189
				xmax = 1255.1089
				text = "of"
			intervals [2829]:
				xmin = 1255.1089
				xmax = 1255.1889
				text = "the"
			intervals [2830]:
				xmin = 1255.1889
				xmax = 1255.5289
				text = "house"
			intervals [2831]:
				xmin = 1255.5289
				xmax = 1255.6089
				text = "and"
			intervals [2832]:
				xmin = 1255.6089
				xmax = 1255.8289
				text = "all"
			intervals [2833]:
				xmin = 1255.8289
				xmax = 1256.0189
				text = "new"
			intervals [2834]:
				xmin = 1256.0189
				xmax = 1256.3889
				text = "stuff"
			intervals [2835]:
				xmin = 1256.3889
				xmax = 1256.5289
				text = "put"
			intervals [2836]:
				xmin = 1256.5289
				xmax = 1256.7389
				text = "in"
			intervals [2837]:
				xmin = 1256.7389
				xmax = 1256.9089
				text = "all"
			intervals [2838]:
				xmin = 1256.9089
				xmax = 1257.0489
				text = "new"
			intervals [2839]:
				xmin = 1257.0489
				xmax = 1257.0989
				text = ""
			intervals [2840]:
				xmin = 1257.0989
				xmax = 1257.6189
				text = "furniture"
			intervals [2841]:
				xmin = 1257.6189
				xmax = 1258.0989
				text = "everything"
			intervals [2842]:
				xmin = 1258.0989
				xmax = 1259.3557
				text = ""
			intervals [2843]:
				xmin = 1259.3557
				xmax = 1259.6757
				text = "now"
			intervals [2844]:
				xmin = 1259.6757
				xmax = 1259.8957
				text = "you"
			intervals [2845]:
				xmin = 1259.8957
				xmax = 1260.1057
				text = "gonna"
			intervals [2846]:
				xmin = 1260.1057
				xmax = 1260.3157
				text = "stay"
			intervals [2847]:
				xmin = 1260.3157
				xmax = 1260.4157
				text = "in"
			intervals [2848]:
				xmin = 1260.4157
				xmax = 1260.5457
				text = "the"
			intervals [2849]:
				xmin = 1260.5457
				xmax = 1260.8357
				text = "house"
			intervals [2850]:
				xmin = 1260.8357
				xmax = 1260.9257
				text = "i"
			intervals [2851]:
				xmin = 1260.9257
				xmax = 1261.1457
				text = "said"
			intervals [2852]:
				xmin = 1261.1457
				xmax = 1261.1757
				text = "a"
			intervals [2853]:
				xmin = 1261.1757
				xmax = 1261.4157
				text = "little"
			intervals [2854]:
				xmin = 1261.4157
				xmax = 1261.5657
				text = "bit"
			intervals [2855]:
				xmin = 1261.5657
				xmax = 1261.8957
				text = "<unk>"
			intervals [2856]:
				xmin = 1261.8957
				xmax = 1262.036
				text = ""
			intervals [2857]:
				xmin = 1262.036
				xmax = 1262.896
				text = "<unk>"
			intervals [2858]:
				xmin = 1262.896
				xmax = 1266.7537
				text = ""
			intervals [2859]:
				xmin = 1266.7537
				xmax = 1267.1637
				text = "always"
			intervals [2860]:
				xmin = 1267.1637
				xmax = 1267.3837
				text = "had"
			intervals [2861]:
				xmin = 1267.3837
				xmax = 1267.4237
				text = "a"
			intervals [2862]:
				xmin = 1267.4237
				xmax = 1267.8837
				text = "nice"
			intervals [2863]:
				xmin = 1267.8837
				xmax = 1268.3837
				text = "car"
			intervals [2864]:
				xmin = 1268.3837
				xmax = 1268.5483
				text = ""
			intervals [2865]:
				xmin = 1268.5483
				xmax = 1268.7683
				text = "you"
			intervals [2866]:
				xmin = 1268.7683
				xmax = 1269.1083
				text = "know"
			intervals [2867]:
				xmin = 1269.1083
				xmax = 1270.0381
				text = ""
			intervals [2868]:
				xmin = 1270.0381
				xmax = 1270.1481
				text = "he"
			intervals [2869]:
				xmin = 1270.1481
				xmax = 1270.3181
				text = "was"
			intervals [2870]:
				xmin = 1270.3181
				xmax = 1270.3981
				text = "a"
			intervals [2871]:
				xmin = 1270.3981
				xmax = 1270.6381
				text = "good"
			intervals [2872]:
				xmin = 1270.6381
				xmax = 1270.9981
				text = "guy"
			intervals [2873]:
				xmin = 1270.9981
				xmax = 1276.6696
				text = ""
			intervals [2874]:
				xmin = 1276.6696
				xmax = 1277.1196
				text = "mm-hm"
			intervals [2875]:
				xmin = 1277.1196
				xmax = 1278.8353
				text = ""
			intervals [2876]:
				xmin = 1278.8353
				xmax = 1278.9653
				text = "he"
			intervals [2877]:
				xmin = 1278.9653
				xmax = 1279.1753
				text = "was"
			intervals [2878]:
				xmin = 1279.1753
				xmax = 1279.3253
				text = "the"
			intervals [2879]:
				xmin = 1279.3253
				xmax = 1279.8453
				text = "best"
			intervals [2880]:
				xmin = 1279.8453
				xmax = 1279.9753
				text = ""
			intervals [2881]:
				xmin = 1279.9753
				xmax = 1280.1253
				text = "he"
			intervals [2882]:
				xmin = 1280.1253
				xmax = 1280.2953
				text = "was"
			intervals [2883]:
				xmin = 1280.2953
				xmax = 1280.3953
				text = "the"
			intervals [2884]:
				xmin = 1280.3953
				xmax = 1280.6953
				text = "best"
			intervals [2885]:
				xmin = 1280.6953
				xmax = 1280.8053
				text = "for"
			intervals [2886]:
				xmin = 1280.8053
				xmax = 1281.0853
				text = "me"
			intervals [2887]:
				xmin = 1281.0853
				xmax = 1281.5153
				text = "anyway"
			intervals [2888]:
				xmin = 1281.5153
				xmax = 1282.3129
				text = ""
			intervals [2889]:
				xmin = 1282.3129
				xmax = 1282.3529
				text = "i"
			intervals [2890]:
				xmin = 1282.3529
				xmax = 1282.5229
				text = "mean"
			intervals [2891]:
				xmin = 1282.5229
				xmax = 1282.6529
				text = "he"
			intervals [2892]:
				xmin = 1282.6529
				xmax = 1282.9129
				text = "wasn't"
			intervals [2893]:
				xmin = 1282.9129
				xmax = 1283.2929
				text = "perfect"
			intervals [2894]:
				xmin = 1283.2929
				xmax = 1283.3729
				text = "he"
			intervals [2895]:
				xmin = 1283.3729
				xmax = 1283.5229
				text = "was"
			intervals [2896]:
				xmin = 1283.5229
				xmax = 1283.9329
				text = "perfect"
			intervals [2897]:
				xmin = 1283.9329
				xmax = 1284.0829
				text = "for"
			intervals [2898]:
				xmin = 1284.0829
				xmax = 1284.3929
				text = "me"
			intervals [2899]:
				xmin = 1284.3929
				xmax = 1285.2336
				text = ""
			intervals [2900]:
				xmin = 1285.2336
				xmax = 1285.2936
				text = "i"
			intervals [2901]:
				xmin = 1285.2936
				xmax = 1285.6536
				text = "mean"
			intervals [2902]:
				xmin = 1285.6536
				xmax = 1285.6836
				text = ""
			intervals [2903]:
				xmin = 1285.6836
				xmax = 1285.9036
				text = "i"
			intervals [2904]:
				xmin = 1285.9036
				xmax = 1286.5536
				text = "never"
			intervals [2905]:
				xmin = 1286.5536
				xmax = 1287.3387
				text = ""
			intervals [2906]:
				xmin = 1287.3387
				xmax = 1287.4787
				text = "you"
			intervals [2907]:
				xmin = 1287.4787
				xmax = 1287.5787
				text = "know"
			intervals [2908]:
				xmin = 1287.5787
				xmax = 1287.7187
				text = "he"
			intervals [2909]:
				xmin = 1287.7187
				xmax = 1287.8487
				text = "was"
			intervals [2910]:
				xmin = 1287.8487
				xmax = 1287.9487
				text = "one"
			intervals [2911]:
				xmin = 1287.9487
				xmax = 1288.0287
				text = "of"
			intervals [2912]:
				xmin = 1288.0287
				xmax = 1288.1287
				text = "the"
			intervals [2913]:
				xmin = 1288.1287
				xmax = 1288.4787
				text = "type"
			intervals [2914]:
				xmin = 1288.4787
				xmax = 1288.8187
				text = "when"
			intervals [2915]:
				xmin = 1288.8187
				xmax = 1288.9287
				text = "we"
			intervals [2916]:
				xmin = 1288.9287
				xmax = 1289.0687
				text = "were"
			intervals [2917]:
				xmin = 1289.0687
				xmax = 1289.2887
				text = "just"
			intervals [2918]:
				xmin = 1289.2887
				xmax = 1289.7487
				text = "dating"
			intervals [2919]:
				xmin = 1289.7487
				xmax = 1289.8687
				text = "he"
			intervals [2920]:
				xmin = 1289.8687
				xmax = 1289.9087
				text = "d"
			intervals [2921]:
				xmin = 1289.9087
				xmax = 1290.0687
				text = "call"
			intervals [2922]:
				xmin = 1290.0687
				xmax = 1290.1987
				text = "me"
			intervals [2923]:
				xmin = 1290.1987
				xmax = 1290.3387
				text = "say"
			intervals [2924]:
				xmin = 1290.3387
				xmax = 1290.5987
				text = "okay"
			intervals [2925]:
				xmin = 1290.5987
				xmax = 1290.6987
				text = "it"
			intervals [2926]:
				xmin = 1290.6987
				xmax = 1290.7787
				text = "s"
			intervals [2927]:
				xmin = 1290.7787
				xmax = 1291.1987
				text = "payday"
			intervals [2928]:
				xmin = 1291.1987
				xmax = 1291.4287
				text = "come"
			intervals [2929]:
				xmin = 1291.4287
				xmax = 1291.5887
				text = "on"
			intervals [2930]:
				xmin = 1291.5887
				xmax = 1291.7287
				text = "what"
			intervals [2931]:
				xmin = 1291.7287
				xmax = 1291.9687
				text = "what"
			intervals [2932]:
				xmin = 1291.9687
				xmax = 1292.0287
				text = "do"
			intervals [2933]:
				xmin = 1292.0287
				xmax = 1292.1587
				text = "you"
			intervals [2934]:
				xmin = 1292.1587
				xmax = 1292.4887
				text = "need"
			intervals [2935]:
				xmin = 1292.4887
				xmax = 1292.6487
				text = "are"
			intervals [2936]:
				xmin = 1292.6487
				xmax = 1292.7887
				text = "your"
			intervals [2937]:
				xmin = 1292.7887
				xmax = 1293.2187
				text = "bills"
			intervals [2938]:
				xmin = 1293.2187
				xmax = 1293.5287
				text = "paid"
			intervals [2939]:
				xmin = 1293.5287
				xmax = 1293.7087
				text = "what"
			intervals [2940]:
				xmin = 1293.7087
				xmax = 1293.7687
				text = "do"
			intervals [2941]:
				xmin = 1293.7687
				xmax = 1293.9187
				text = "you"
			intervals [2942]:
				xmin = 1293.9187
				xmax = 1294.1887
				text = "need"
			intervals [2943]:
				xmin = 1294.1887
				xmax = 1294.2887
				text = "to"
			intervals [2944]:
				xmin = 1294.2887
				xmax = 1294.6687
				text = "do"
			intervals [2945]:
				xmin = 1294.6687
				xmax = 1295.4164
				text = ""
			intervals [2946]:
				xmin = 1295.4164
				xmax = 1295.5464
				text = "and"
			intervals [2947]:
				xmin = 1295.5464
				xmax = 1295.6464
				text = "i"
			intervals [2948]:
				xmin = 1295.6464
				xmax = 1295.7164
				text = "m"
			intervals [2949]:
				xmin = 1295.7164
				xmax = 1295.8864
				text = "a"
			intervals [2950]:
				xmin = 1295.8864
				xmax = 1296.0564
				text = "you"
			intervals [2951]:
				xmin = 1296.0564
				xmax = 1296.1664
				text = "know"
			intervals [2952]:
				xmin = 1296.1664
				xmax = 1296.3064
				text = "i"
			intervals [2953]:
				xmin = 1296.3064
				xmax = 1296.4864
				text = "was"
			intervals [2954]:
				xmin = 1296.4864
				xmax = 1296.8964
				text = "working"
			intervals [2955]:
				xmin = 1296.8964
				xmax = 1297.1864
				text = "too"
			intervals [2956]:
				xmin = 1297.1864
				xmax = 1297.4764
				text = "i'm"
			intervals [2957]:
				xmin = 1297.4764
				xmax = 1297.9864
				text = "good"
			intervals [2958]:
				xmin = 1297.9864
				xmax = 1299.014
				text = ""
			intervals [2959]:
				xmin = 1299.014
				xmax = 1299.194
				text = "i"
			intervals [2960]:
				xmin = 1299.194
				xmax = 1299.444
				text = "think"
			intervals [2961]:
				xmin = 1299.444
				xmax = 1299.594
				text = "he"
			intervals [2962]:
				xmin = 1299.594
				xmax = 1299.824
				text = "liked"
			intervals [2963]:
				xmin = 1299.824
				xmax = 1299.924
				text = "the"
			intervals [2964]:
				xmin = 1299.924
				xmax = 1300.314
				text = "fact"
			intervals [2965]:
				xmin = 1300.314
				xmax = 1300.534
				text = "that"
			intervals [2966]:
				xmin = 1300.534
				xmax = 1300.9433
				text = ""
			intervals [2967]:
				xmin = 1300.9433
				xmax = 1301.2133
				text = "he"
			intervals [2968]:
				xmin = 1301.2133
				xmax = 1301.3233
				text = "h"
			intervals [2969]:
				xmin = 1301.3233
				xmax = 1301.5282
				text = ""
			intervals [2970]:
				xmin = 1301.5282
				xmax = 1301.7882
				text = "he"
			intervals [2971]:
				xmin = 1301.7882
				xmax = 1302.2082
				text = "already"
			intervals [2972]:
				xmin = 1302.2082
				xmax = 1302.5882
				text = "had"
			intervals [2973]:
				xmin = 1302.5882
				xmax = 1302.7312
				text = ""
			intervals [2974]:
				xmin = 1302.7312
				xmax = 1303.3712
				text = "um"
			intervals [2975]:
				xmin = 1303.3712
				xmax = 1305.4558
				text = ""
			intervals [2976]:
				xmin = 1305.4558
				xmax = 1305.9958
				text = "kids"
			intervals [2977]:
				xmin = 1305.9958
				xmax = 1306.3058
				text = "and"
			intervals [2978]:
				xmin = 1306.3058
				xmax = 1306.4817
				text = ""
			intervals [2979]:
				xmin = 1306.4817
				xmax = 1306.6317
				text = "i"
			intervals [2980]:
				xmin = 1306.6317
				xmax = 1306.8417
				text = "didn't"
			intervals [2981]:
				xmin = 1306.8417
				xmax = 1307.2017
				text = "have"
			intervals [2982]:
				xmin = 1307.2017
				xmax = 1307.3217
				text = "any"
			intervals [2983]:
				xmin = 1307.3217
				xmax = 1310.3306
				text = ""
			intervals [2984]:
				xmin = 1310.3306
				xmax = 1310.6506
				text = "mm-hm"
			intervals [2985]:
				xmin = 1310.6506
				xmax = 1320.4646
				text = ""
			intervals [2986]:
				xmin = 1320.4646
				xmax = 1320.6146
				text = "are"
			intervals [2987]:
				xmin = 1320.6146
				xmax = 1320.8446
				text = "you"
			intervals [2988]:
				xmin = 1320.8446
				xmax = 1321.2046
				text = "kidding"
			intervals [2989]:
				xmin = 1321.2046
				xmax = 1321.3346
				text = "me"
			intervals [2990]:
				xmin = 1321.3346
				xmax = 1321.4146
				text = "i"
			intervals [2991]:
				xmin = 1321.4146
				xmax = 1321.6546
				text = "didn't"
			intervals [2992]:
				xmin = 1321.6546
				xmax = 1321.8546
				text = "do"
			intervals [2993]:
				xmin = 1321.8546
				xmax = 1322.1346
				text = "nothing"
			intervals [2994]:
				xmin = 1322.1346
				xmax = 1322.2646
				text = "i"
			intervals [2995]:
				xmin = 1322.2646
				xmax = 1322.5346
				text = "was"
			intervals [2996]:
				xmin = 1322.5346
				xmax = 1322.9846
				text = "raped"
			intervals [2997]:
				xmin = 1322.9846
				xmax = 1325.6146
				text = "<unk>"
			intervals [2998]:
				xmin = 1325.6146
				xmax = 1327.9167
				text = ""
			intervals [2999]:
				xmin = 1327.9167
				xmax = 1328.0467
				text = "let"
			intervals [3000]:
				xmin = 1328.0467
				xmax = 1328.1467
				text = "me"
			intervals [3001]:
				xmin = 1328.1467
				xmax = 1328.3467
				text = "tell"
			intervals [3002]:
				xmin = 1328.3467
				xmax = 1328.4467
				text = "you"
			intervals [3003]:
				xmin = 1328.4467
				xmax = 1328.5967
				text = "that"
			intervals [3004]:
				xmin = 1328.5967
				xmax = 1328.7267
				text = "was"
			intervals [3005]:
				xmin = 1328.7267
				xmax = 1328.7967
				text = "the"
			intervals [3006]:
				xmin = 1328.7967
				xmax = 1329.0167
				text = "most"
			intervals [3007]:
				xmin = 1329.0167
				xmax = 1329.5867
				text = "scariest"
			intervals [3008]:
				xmin = 1329.5867
				xmax = 1329.7667
				text = "thing"
			intervals [3009]:
				xmin = 1329.7667
				xmax = 1329.8667
				text = "to"
			intervals [3010]:
				xmin = 1329.8667
				xmax = 1330.2467
				text = "tell"
			intervals [3011]:
				xmin = 1330.2467
				xmax = 1330.7967
				text = "somebody"
			intervals [3012]:
				xmin = 1330.7967
				xmax = 1331.2167
				text = "because"
			intervals [3013]:
				xmin = 1331.2167
				xmax = 1331.3467
				text = "i"
			intervals [3014]:
				xmin = 1331.3467
				xmax = 1331.6267
				text = ""
			intervals [3015]:
				xmin = 1331.6267
				xmax = 1331.8367
				text = "felt"
			intervals [3016]:
				xmin = 1331.8367
				xmax = 1332.0067
				text = "like"
			intervals [3017]:
				xmin = 1332.0067
				xmax = 1332.1467
				text = "if"
			intervals [3018]:
				xmin = 1332.1467
				xmax = 1332.5867
				text = "you"
			intervals [3019]:
				xmin = 1332.5867
				xmax = 1333.1013
				text = ""
			intervals [3020]:
				xmin = 1333.1013
				xmax = 1333.3513
				text = "have"
			intervals [3021]:
				xmin = 1333.3513
				xmax = 1333.5113
				text = "a"
			intervals [3022]:
				xmin = 1333.5113
				xmax = 1333.9113
				text = "baby"
			intervals [3023]:
				xmin = 1333.9113
				xmax = 1334.1113
				text = "we"
			intervals [3024]:
				xmin = 1334.1113
				xmax = 1334.3413
				text = "should"
			intervals [3025]:
				xmin = 1334.3413
				xmax = 1334.7413
				text = "plan"
			intervals [3026]:
				xmin = 1334.7413
				xmax = 1334.9813
				text = "this"
			intervals [3027]:
				xmin = 1334.9813
				xmax = 1335.4013
				text = "together"
			intervals [3028]:
				xmin = 1335.4013
				xmax = 1336.6711
				text = ""
			intervals [3029]:
				xmin = 1336.6711
				xmax = 1336.9411
				text = "you"
			intervals [3030]:
				xmin = 1336.9411
				xmax = 1337.2311
				text = "know"
			intervals [3031]:
				xmin = 1337.2311
				xmax = 1337.9601
				text = ""
			intervals [3032]:
				xmin = 1337.9601
				xmax = 1338.5301
				text = "and"
			intervals [3033]:
				xmin = 1338.5301
				xmax = 1338.5601
				text = ""
			intervals [3034]:
				xmin = 1338.5601
				xmax = 1338.8101
				text = "when"
			intervals [3035]:
				xmin = 1338.8101
				xmax = 1338.9501
				text = "i"
			intervals [3036]:
				xmin = 1338.9501
				xmax = 1339.3601
				text = "found"
			intervals [3037]:
				xmin = 1339.3601
				xmax = 1339.5501
				text = "out"
			intervals [3038]:
				xmin = 1339.5501
				xmax = 1339.7301
				text = "that"
			intervals [3039]:
				xmin = 1339.7301
				xmax = 1339.8501
				text = "i"
			intervals [3040]:
				xmin = 1339.8501
				xmax = 1340.0601
				text = "was"
			intervals [3041]:
				xmin = 1340.0601
				xmax = 1340.5301
				text = "pregnant"
			intervals [3042]:
				xmin = 1340.5301
				xmax = 1340.6801
				text = "now"
			intervals [3043]:
				xmin = 1340.6801
				xmax = 1340.7601
				text = "i"
			intervals [3044]:
				xmin = 1340.7601
				xmax = 1340.9601
				text = "was"
			intervals [3045]:
				xmin = 1340.9601
				xmax = 1341.1901
				text = "on"
			intervals [3046]:
				xmin = 1341.1901
				xmax = 1341.4901
				text = "birth"
			intervals [3047]:
				xmin = 1341.4901
				xmax = 1341.9001
				text = "control"
			intervals [3048]:
				xmin = 1341.9001
				xmax = 1341.9301
				text = "i"
			intervals [3049]:
				xmin = 1341.9301
				xmax = 1342.0601
				text = "don't"
			intervals [3050]:
				xmin = 1342.0601
				xmax = 1342.1701
				text = "know"
			intervals [3051]:
				xmin = 1342.1701
				xmax = 1342.3101
				text = "what"
			intervals [3052]:
				xmin = 1342.3101
				xmax = 1342.7801
				text = "happened"
			intervals [3053]:
				xmin = 1342.7801
				xmax = 1343.6903
				text = ""
			intervals [3054]:
				xmin = 1343.6903
				xmax = 1343.8903
				text = "but"
			intervals [3055]:
				xmin = 1343.8903
				xmax = 1344.4603
				text = "anyway"
			intervals [3056]:
				xmin = 1344.4603
				xmax = 1344.5803
				text = "i"
			intervals [3057]:
				xmin = 1344.5803
				xmax = 1344.7803
				text = "went"
			intervals [3058]:
				xmin = 1344.7803
				xmax = 1344.9803
				text = "for"
			intervals [3059]:
				xmin = 1344.9803
				xmax = 1345.0403
				text = "a"
			intervals [3060]:
				xmin = 1345.0403
				xmax = 1345.6203
				text = "physical"
			intervals [3061]:
				xmin = 1345.6203
				xmax = 1345.6903
				text = "and"
			intervals [3062]:
				xmin = 1345.6903
				xmax = 1345.8203
				text = "they"
			intervals [3063]:
				xmin = 1345.8203
				xmax = 1346.0503
				text = "told"
			intervals [3064]:
				xmin = 1346.0503
				xmax = 1346.1703
				text = "me"
			intervals [3065]:
				xmin = 1346.1703
				xmax = 1346.2603
				text = "i"
			intervals [3066]:
				xmin = 1346.2603
				xmax = 1346.4803
				text = "was"
			intervals [3067]:
				xmin = 1346.4803
				xmax = 1347.1403
				text = "pregnant"
			intervals [3068]:
				xmin = 1347.1403
				xmax = 1348.2887
				text = ""
			intervals [3069]:
				xmin = 1348.2887
				xmax = 1348.8487
				text = "so"
			intervals [3070]:
				xmin = 1348.8487
				xmax = 1348.9187
				text = ""
			intervals [3071]:
				xmin = 1348.9187
				xmax = 1349.0787
				text = "i"
			intervals [3072]:
				xmin = 1349.0787
				xmax = 1349.4787
				text = "left"
			intervals [3073]:
				xmin = 1349.4787
				xmax = 1349.6087
				text = "the"
			intervals [3074]:
				xmin = 1349.6087
				xmax = 1350.2187
				text = "doctors"
			intervals [3075]:
				xmin = 1350.2187
				xmax = 1350.4387
				text = "went"
			intervals [3076]:
				xmin = 1350.4387
				xmax = 1350.5487
				text = "to"
			intervals [3077]:
				xmin = 1350.5487
				xmax = 1350.6787
				text = "the"
			intervals [3078]:
				xmin = 1350.6787
				xmax = 1351.0487
				text = "liquor"
			intervals [3079]:
				xmin = 1351.0487
				xmax = 1351.4087
				text = "store"
			intervals [3080]:
				xmin = 1351.4087
				xmax = 1351.6187
				text = "got"
			intervals [3081]:
				xmin = 1351.6187
				xmax = 1351.7787
				text = "me"
			intervals [3082]:
				xmin = 1351.7787
				xmax = 1351.9087
				text = "a"
			intervals [3083]:
				xmin = 1351.9087
				xmax = 1352.2087
				text = "half"
			intervals [3084]:
				xmin = 1352.2087
				xmax = 1352.2887
				text = "a"
			intervals [3085]:
				xmin = 1352.2887
				xmax = 1352.6387
				text = "pint"
			intervals [3086]:
				xmin = 1352.6387
				xmax = 1352.6987
				text = "of"
			intervals [3087]:
				xmin = 1352.6987
				xmax = 1353.3787
				text = "hennessy"
			intervals [3088]:
				xmin = 1353.3787
				xmax = 1354.368
				text = ""
			intervals [3089]:
				xmin = 1354.368
				xmax = 1354.548
				text = "put"
			intervals [3090]:
				xmin = 1354.548
				xmax = 1354.668
				text = "it"
			intervals [3091]:
				xmin = 1354.668
				xmax = 1354.798
				text = "in"
			intervals [3092]:
				xmin = 1354.798
				xmax = 1354.908
				text = "a"
			intervals [3093]:
				xmin = 1354.908
				xmax = 1355.348
				text = "cup"
			intervals [3094]:
				xmin = 1355.348
				xmax = 1355.7089
				text = ""
			intervals [3095]:
				xmin = 1355.7089
				xmax = 1355.8789
				text = "and"
			intervals [3096]:
				xmin = 1355.8789
				xmax = 1356.0689
				text = "all"
			intervals [3097]:
				xmin = 1356.0689
				xmax = 1356.3489
				text = "then"
			intervals [3098]:
				xmin = 1356.3489
				xmax = 1357.1067
				text = ""
			intervals [3099]:
				xmin = 1357.1067
				xmax = 1357.3567
				text = "bout"
			intervals [3100]:
				xmin = 1357.3567
				xmax = 1357.5067
				text = "that"
			intervals [3101]:
				xmin = 1357.5067
				xmax = 1357.8667
				text = "much"
			intervals [3102]:
				xmin = 1357.8667
				xmax = 1358.3367
				text = "chaser"
			intervals [3103]:
				xmin = 1358.3367
				xmax = 1358.3867
				text = ""
			intervals [3104]:
				xmin = 1358.3867
				xmax = 1358.5467
				text = "and"
			intervals [3105]:
				xmin = 1358.5467
				xmax = 1358.6367
				text = "i"
			intervals [3106]:
				xmin = 1358.6367
				xmax = 1359.1567
				text = "drunk"
			intervals [3107]:
				xmin = 1359.1567
				xmax = 1359.2467
				text = "it"
			intervals [3108]:
				xmin = 1359.2467
				xmax = 1359.3267
				text = ""
			intervals [3109]:
				xmin = 1359.3267
				xmax = 1359.5567
				text = "so"
			intervals [3110]:
				xmin = 1359.5567
				xmax = 1359.6167
				text = "i"
			intervals [3111]:
				xmin = 1359.6167
				xmax = 1359.8167
				text = "could"
			intervals [3112]:
				xmin = 1359.8167
				xmax = 1359.8667
				text = ""
			intervals [3113]:
				xmin = 1359.8667
				xmax = 1360.0367
				text = "t"
			intervals [3114]:
				xmin = 1360.0367
				xmax = 1360.1067
				text = ""
			intervals [3115]:
				xmin = 1360.1067
				xmax = 1360.3767
				text = "have"
			intervals [3116]:
				xmin = 1360.3767
				xmax = 1360.4867
				text = "the"
			intervals [3117]:
				xmin = 1360.4867
				xmax = 1360.6267
				text = ""
			intervals [3118]:
				xmin = 1360.6267
				xmax = 1360.7567
				text = "t"
			intervals [3119]:
				xmin = 1360.7567
				xmax = 1361.7529
				text = ""
			intervals [3120]:
				xmin = 1361.7529
				xmax = 1362.0529
				text = "just"
			intervals [3121]:
				xmin = 1362.0529
				xmax = 1362.3129
				text = "tell"
			intervals [3122]:
				xmin = 1362.3129
				xmax = 1362.5129
				text = "him"
			intervals [3123]:
				xmin = 1362.5129
				xmax = 1362.6729
				text = "you"
			intervals [3124]:
				xmin = 1362.6729
				xmax = 1362.9729
				text = "know"
			intervals [3125]:
				xmin = 1362.9729
				xmax = 1364.2997
				text = ""
			intervals [3126]:
				xmin = 1364.2997
				xmax = 1364.5197
				text = "you"
			intervals [3127]:
				xmin = 1364.5197
				xmax = 1365.1897
				text = "pregnant"
			intervals [3128]:
				xmin = 1365.1897
				xmax = 1365.5307
				text = ""
			intervals [3129]:
				xmin = 1365.5307
				xmax = 1365.6407
				text = "oh"
			intervals [3130]:
				xmin = 1365.6407
				xmax = 1365.8307
				text = "my"
			intervals [3131]:
				xmin = 1365.8307
				xmax = 1366.0707
				text = "god"
			intervals [3132]:
				xmin = 1366.0707
				xmax = 1366.1607
				text = "i"
			intervals [3133]:
				xmin = 1366.1607
				xmax = 1366.3307
				text = "got"
			intervals [3134]:
				xmin = 1366.3307
				xmax = 1366.3907
				text = "to"
			intervals [3135]:
				xmin = 1366.3907
				xmax = 1366.5007
				text = "go"
			intervals [3136]:
				xmin = 1366.5007
				xmax = 1366.7707
				text = "call"
			intervals [3137]:
				xmin = 1366.7707
				xmax = 1366.8307
				text = "and"
			intervals [3138]:
				xmin = 1366.8307
				xmax = 1367.0507
				text = "tell"
			intervals [3139]:
				xmin = 1367.0507
				xmax = 1367.1607
				text = "the"
			intervals [3140]:
				xmin = 1367.1607
				xmax = 1367.8507
				text = "boys"
			intervals [3141]:
				xmin = 1367.8507
				xmax = 1368.5444
				text = ""
			intervals [3142]:
				xmin = 1368.5444
				xmax = 1368.7144
				text = "with"
			intervals [3143]:
				xmin = 1368.7144
				xmax = 1368.9644
				text = ""
			intervals [3144]:
				xmin = 1368.9644
				xmax = 1369.1144
				text = "my"
			intervals [3145]:
				xmin = 1369.1144
				xmax = 1369.5044
				text = "baby"
			intervals [3146]:
				xmin = 1369.5044
				xmax = 1369.7544
				text = "y-"
			intervals [3147]:
				xmin = 1369.7544
				xmax = 1369.8044
				text = ""
			intervals [3148]:
				xmin = 1369.8044
				xmax = 1369.8944
				text = "rea-"
			intervals [3149]:
				xmin = 1369.8944
				xmax = 1370.1544
				text = ""
			intervals [3150]:
				xmin = 1370.1544
				xmax = 1370.3344
				text = "are"
			intervals [3151]:
				xmin = 1370.3344
				xmax = 1370.6144
				text = "you"
			intervals [3152]:
				xmin = 1370.6144
				xmax = 1371.0444
				text = "kidding"
			intervals [3153]:
				xmin = 1371.0444
				xmax = 1371.1944
				text = "me"
			intervals [3154]:
				xmin = 1371.1944
				xmax = 1371.2744
				text = "i"
			intervals [3155]:
				xmin = 1371.2744
				xmax = 1371.4544
				text = "mean"
			intervals [3156]:
				xmin = 1371.4544
				xmax = 1371.5944
				text = "he"
			intervals [3157]:
				xmin = 1371.5944
				xmax = 1371.7744
				text = "was"
			intervals [3158]:
				xmin = 1371.7744
				xmax = 1371.9844
				text = "so"
			intervals [3159]:
				xmin = 1371.9844
				xmax = 1372.5144
				text = "happy"
			intervals [3160]:
				xmin = 1372.5144
				xmax = 1372.9462
				text = ""
			intervals [3161]:
				xmin = 1372.9462
				xmax = 1373.0662
				text = "and"
			intervals [3162]:
				xmin = 1373.0662
				xmax = 1373.2162
				text = "i'm"
			intervals [3163]:
				xmin = 1373.2162
				xmax = 1373.4162
				text = "sitting"
			intervals [3164]:
				xmin = 1373.4162
				xmax = 1373.5362
				text = "here"
			intervals [3165]:
				xmin = 1373.5362
				xmax = 1373.7262
				text = "like"
			intervals [3166]:
				xmin = 1373.7262
				xmax = 1373.8862
				text = "why"
			intervals [3167]:
				xmin = 1373.8862
				xmax = 1374.0062
				text = "am"
			intervals [3168]:
				xmin = 1374.0062
				xmax = 1374.1062
				text = "i"
			intervals [3169]:
				xmin = 1374.1062
				xmax = 1374.4362
				text = "drunk"
			intervals [3170]:
				xmin = 1374.4362
				xmax = 1374.4962
				text = ""
			intervals [3171]:
				xmin = 1374.4962
				xmax = 1374.8562
				text = "then"
			intervals [3172]:
				xmin = 1374.8562
				xmax = 1376.804
				text = ""
			intervals [3173]:
				xmin = 1376.804
				xmax = 1376.994
				text = "you"
			intervals [3174]:
				xmin = 1376.994
				xmax = 1377.414
				text = "know"
			intervals [3175]:
				xmin = 1377.414
				xmax = 1378.1209
				text = ""
			intervals [3176]:
				xmin = 1378.1209
				xmax = 1378.2809
				text = "it"
			intervals [3177]:
				xmin = 1378.2809
				xmax = 1378.5609
				text = "was"
			intervals [3178]:
				xmin = 1378.5609
				xmax = 1379.7209
				text = "just"
			intervals [3179]:
				xmin = 1379.7209
				xmax = 1379.9301
				text = ""
			intervals [3180]:
				xmin = 1379.9301
				xmax = 1380.0901
				text = "that"
			intervals [3181]:
				xmin = 1380.0901
				xmax = 1380.4601
				text = "man"
			intervals [3182]:
				xmin = 1380.4601
				xmax = 1380.7201
				text = "loved"
			intervals [3183]:
				xmin = 1380.7201
				xmax = 1381.0301
				text = "me"
			intervals [3184]:
				xmin = 1381.0301
				xmax = 1383.209
				text = ""
			intervals [3185]:
				xmin = 1383.209
				xmax = 1383.279
				text = "i"
			intervals [3186]:
				xmin = 1383.279
				xmax = 1383.459
				text = "mean"
			intervals [3187]:
				xmin = 1383.459
				xmax = 1383.959
				text = "anything"
			intervals [3188]:
				xmin = 1383.959
				xmax = 1384.059
				text = "i"
			intervals [3189]:
				xmin = 1384.059
				xmax = 1384.389
				text = "did"
			intervals [3190]:
				xmin = 1384.389
				xmax = 1384.619
				text = "was"
			intervals [3191]:
				xmin = 1384.619
				xmax = 1385.219
				text = "fine"
			intervals [3192]:
				xmin = 1385.219
				xmax = 1385.459
				text = "long"
			intervals [3193]:
				xmin = 1385.459
				xmax = 1385.609
				text = "as"
			intervals [3194]:
				xmin = 1385.609
				xmax = 1385.689
				text = "it"
			intervals [3195]:
				xmin = 1385.689
				xmax = 1385.909
				text = "was"
			intervals [3196]:
				xmin = 1385.909
				xmax = 1386.569
				text = "beneficial"
			intervals [3197]:
				xmin = 1386.569
				xmax = 1386.689
				text = "to"
			intervals [3198]:
				xmin = 1386.689
				xmax = 1386.829
				text = "the"
			intervals [3199]:
				xmin = 1386.829
				xmax = 1387.339
				text = "family"
			intervals [3200]:
				xmin = 1387.339
				xmax = 1387.619
				text = "me"
			intervals [3201]:
				xmin = 1387.619
				xmax = 1387.899
				text = "having"
			intervals [3202]:
				xmin = 1387.899
				xmax = 1388.159
				text = "his"
			intervals [3203]:
				xmin = 1388.159
				xmax = 1388.539
				text = "baby"
			intervals [3204]:
				xmin = 1388.539
				xmax = 1388.809
				text = "was"
			intervals [3205]:
				xmin = 1388.809
				xmax = 1389.129
				text = "just"
			intervals [3206]:
				xmin = 1389.129
				xmax = 1389.309
				text = "the"
			intervals [3207]:
				xmin = 1389.309
				xmax = 1389.809
				text = "ultimate"
			intervals [3208]:
				xmin = 1389.809
				xmax = 1390.7664
				text = ""
			intervals [3209]:
				xmin = 1390.7664
				xmax = 1391.0364
				text = "only"
			intervals [3210]:
				xmin = 1391.0364
				xmax = 1391.2564
				text = "thing"
			intervals [3211]:
				xmin = 1391.2564
				xmax = 1391.3864
				text = "he"
			intervals [3212]:
				xmin = 1391.3864
				xmax = 1391.7464
				text = "said"
			intervals [3213]:
				xmin = 1391.7464
				xmax = 1391.8686
				text = ""
			intervals [3214]:
				xmin = 1391.8686
				xmax = 1392.1386
				text = "just"
			intervals [3215]:
				xmin = 1392.1386
				xmax = 1392.3586
				text = "make"
			intervals [3216]:
				xmin = 1392.3586
				xmax = 1392.5786
				text = "sure"
			intervals [3217]:
				xmin = 1392.5786
				xmax = 1392.6486
				text = "it"
			intervals [3218]:
				xmin = 1392.6486
				xmax = 1392.7186
				text = "s"
			intervals [3219]:
				xmin = 1392.7186
				xmax = 1392.9286
				text = "not"
			intervals [3220]:
				xmin = 1392.9286
				xmax = 1393.0386
				text = "a"
			intervals [3221]:
				xmin = 1393.0386
				xmax = 1393.3786
				text = "girl"
			intervals [3222]:
				xmin = 1393.3786
				xmax = 1395.0951
				text = ""
			intervals [3223]:
				xmin = 1395.0951
				xmax = 1395.6951
				text = "<unk>"
			intervals [3224]:
				xmin = 1395.6951
				xmax = 1397.4332
				text = ""
			intervals [3225]:
				xmin = 1397.4332
				xmax = 1397.5232
				text = "i"
			intervals [3226]:
				xmin = 1397.5232
				xmax = 1397.8632
				text = "couldn't"
			intervals [3227]:
				xmin = 1397.8632
				xmax = 1398.1732
				text = "help"
			intervals [3228]:
				xmin = 1398.1732
				xmax = 1398.3032
				text = "it"
			intervals [3229]:
				xmin = 1398.3032
				xmax = 1398.4936
				text = ""
			intervals [3230]:
				xmin = 1398.4936
				xmax = 1398.5736
				text = "it"
			intervals [3231]:
				xmin = 1398.5736
				xmax = 1398.7736
				text = "was"
			intervals [3232]:
				xmin = 1398.7736
				xmax = 1398.8636
				text = "a"
			intervals [3233]:
				xmin = 1398.8636
				xmax = 1399.3436
				text = "girl"
			intervals [3234]:
				xmin = 1399.3436
				xmax = 1400.3144
				text = ""
			intervals [3235]:
				xmin = 1400.3144
				xmax = 1400.6244
				text = "and"
			intervals [3236]:
				xmin = 1400.6244
				xmax = 1400.9244
				text = "sh-"
			intervals [3237]:
				xmin = 1400.9244
				xmax = 1401.0444
				text = ""
			intervals [3238]:
				xmin = 1401.0444
				xmax = 1401.2844
				text = "her"
			intervals [3239]:
				xmin = 1401.2844
				xmax = 1401.8044
				text = "mother"
			intervals [3240]:
				xmin = 1401.8044
				xmax = 1402.6758
				text = ""
			intervals [3241]:
				xmin = 1402.6758
				xmax = 1402.8358
				text = "and"
			intervals [3242]:
				xmin = 1402.8358
				xmax = 1402.9358
				text = "it"
			intervals [3243]:
				xmin = 1402.9358
				xmax = 1403.0158
				text = "s"
			intervals [3244]:
				xmin = 1403.0158
				xmax = 1403.2358
				text = "just"
			intervals [3245]:
				xmin = 1403.2358
				xmax = 1403.4858
				text = "been"
			intervals [3246]:
				xmin = 1403.4858
				xmax = 1404.1158
				text = "crazy"
			intervals [3247]:
				xmin = 1404.1158
				xmax = 1404.3558
				text = "ever"
			intervals [3248]:
				xmin = 1404.3558
				xmax = 1404.9258
				text = "since"
			intervals [3249]:
				xmin = 1404.9258
				xmax = 1406.7753
				text = ""
			intervals [3250]:
				xmin = 1406.7753
				xmax = 1406.8453
				text = "i"
			intervals [3251]:
				xmin = 1406.8453
				xmax = 1407.1053
				text = "mean"
			intervals [3252]:
				xmin = 1407.1053
				xmax = 1407.4253
				text = "he"
			intervals [3253]:
				xmin = 1407.4253
				xmax = 1407.9953
				text = "just"
			intervals [3254]:
				xmin = 1407.9953
				xmax = 1408.2908
				text = ""
			intervals [3255]:
				xmin = 1408.2908
				xmax = 1408.3308
				text = "i"
			intervals [3256]:
				xmin = 1408.3308
				xmax = 1408.5408
				text = "don't"
			intervals [3257]:
				xmin = 1408.5408
				xmax = 1408.8908
				text = "care"
			intervals [3258]:
				xmin = 1408.8908
				xmax = 1409.170
				text = ""
			intervals [3259]:
				xmin = 1409.170
				xmax = 1409.330
				text = "i"
			intervals [3260]:
				xmin = 1409.330
				xmax = 1409.500
				text = "could"
			intervals [3261]:
				xmin = 1409.500
				xmax = 1409.660
				text = "be"
			intervals [3262]:
				xmin = 1409.660
				xmax = 1409.810
				text = "on"
			intervals [3263]:
				xmin = 1409.810
				xmax = 1409.900
				text = "the"
			intervals [3264]:
				xmin = 1409.900
				xmax = 1410.200
				text = "phone"
			intervals [3265]:
				xmin = 1410.200
				xmax = 1410.390
				text = "like"
			intervals [3266]:
				xmin = 1410.390
				xmax = 1410.450
				text = "i"
			intervals [3267]:
				xmin = 1410.450
				xmax = 1410.640
				text = "was"
			intervals [3268]:
				xmin = 1410.640
				xmax = 1410.890
				text = "talking"
			intervals [3269]:
				xmin = 1410.890
				xmax = 1410.990
				text = "to"
			intervals [3270]:
				xmin = 1410.990
				xmax = 1411.140
				text = "my"
			intervals [3271]:
				xmin = 1411.140
				xmax = 1411.570
				text = "mom"
			intervals [3272]:
				xmin = 1411.570
				xmax = 1411.720
				text = "one"
			intervals [3273]:
				xmin = 1411.720
				xmax = 1411.930
				text = "day"
			intervals [3274]:
				xmin = 1411.930
				xmax = 1412.060
				text = "and"
			intervals [3275]:
				xmin = 1412.060
				xmax = 1412.150
				text = "i"
			intervals [3276]:
				xmin = 1412.150
				xmax = 1412.380
				text = "said"
			intervals [3277]:
				xmin = 1412.380
				xmax = 1412.680
				text = "mom"
			intervals [3278]:
				xmin = 1412.680
				xmax = 1413.1836
				text = ""
			intervals [3279]:
				xmin = 1413.1836
				xmax = 1413.2636
				text = "you"
			intervals [3280]:
				xmin = 1413.2636
				xmax = 1413.3236
				text = "know"
			intervals [3281]:
				xmin = 1413.3236
				xmax = 1413.4636
				text = "they"
			intervals [3282]:
				xmin = 1413.4636
				xmax = 1413.6536
				text = "got"
			intervals [3283]:
				xmin = 1413.6536
				xmax = 1413.9036
				text = "white"
			intervals [3284]:
				xmin = 1413.9036
				xmax = 1413.9336
				text = ""
			intervals [3285]:
				xmin = 1413.9336
				xmax = 1414.3536
				text = "christmas"
			intervals [3286]:
				xmin = 1414.3536
				xmax = 1414.7836
				text = "trees"
			intervals [3287]:
				xmin = 1414.7836
				xmax = 1414.9436
				text = "out"
			intervals [3288]:
				xmin = 1414.9436
				xmax = 1415.1636
				text = "now"
			intervals [3289]:
				xmin = 1415.1636
				xmax = 1415.2436
				text = "i"
			intervals [3290]:
				xmin = 1415.2436
				xmax = 1415.3736
				text = "n-"
			intervals [3291]:
				xmin = 1415.3736
				xmax = 1415.4036
				text = ""
			intervals [3292]:
				xmin = 1415.4036
				xmax = 1415.5536
				text = "i"
			intervals [3293]:
				xmin = 1415.5536
				xmax = 1415.7836
				text = "need"
			intervals [3294]:
				xmin = 1415.7836
				xmax = 1415.8636
				text = "to"
			intervals [3295]:
				xmin = 1415.8636
				xmax = 1416.0536
				text = "get"
			intervals [3296]:
				xmin = 1416.0536
				xmax = 1416.2236
				text = "me"
			intervals [3297]:
				xmin = 1416.2236
				xmax = 1416.4736
				text = "one"
			intervals [3298]:
				xmin = 1416.4736
				xmax = 1416.5536
				text = "of"
			intervals [3299]:
				xmin = 1416.5536
				xmax = 1416.8136
				text = "these"
			intervals [3300]:
				xmin = 1416.8136
				xmax = 1416.9236
				text = "but"
			intervals [3301]:
				xmin = 1416.9236
				xmax = 1417.0936
				text = "they"
			intervals [3302]:
				xmin = 1417.0936
				xmax = 1417.3036
				text = "so"
			intervals [3303]:
				xmin = 1417.3036
				xmax = 1417.9436
				text = "expensive"
			intervals [3304]:
				xmin = 1417.9436
				xmax = 1418.1136
				text = "he"
			intervals [3305]:
				xmin = 1418.1136
				xmax = 1418.3736
				text = "say"
			intervals [3306]:
				xmin = 1418.3736
				xmax = 1418.6836
				text = "something"
			intervals [3307]:
				xmin = 1418.6836
				xmax = 1418.9236
				text = "like"
			intervals [3308]:
				xmin = 1418.9236
				xmax = 1419.3375
				text = ""
			intervals [3309]:
				xmin = 1419.3375
				xmax = 1419.4675
				text = "get"
			intervals [3310]:
				xmin = 1419.4675
				xmax = 1419.6075
				text = "off"
			intervals [3311]:
				xmin = 1419.6075
				xmax = 1419.7175
				text = "the"
			intervals [3312]:
				xmin = 1419.7175
				xmax = 1419.9975
				text = "phone"
			intervals [3313]:
				xmin = 1419.9975
				xmax = 1420.0775
				text = "i"
			intervals [3314]:
				xmin = 1420.0775
				xmax = 1420.1175
				text = "m"
			intervals [3315]:
				xmin = 1420.1175
				xmax = 1420.1475
				text = "a"
			intervals [3316]:
				xmin = 1420.1475
				xmax = 1420.2975
				text = "buy"
			intervals [3317]:
				xmin = 1420.2975
				xmax = 1420.5675
				text = "you"
			intervals [3318]:
				xmin = 1420.5675
				xmax = 1420.7775
				text = "one"
			intervals [3319]:
				xmin = 1420.7775
				xmax = 1423.2878
				text = ""
			intervals [3320]:
				xmin = 1423.2878
				xmax = 1423.4078
				text = "ma"
			intervals [3321]:
				xmin = 1423.4078
				xmax = 1423.5778
				text = "i"
			intervals [3322]:
				xmin = 1423.5778
				xmax = 1423.7978
				text = "got"
			intervals [3323]:
				xmin = 1423.7978
				xmax = 1423.9478
				text = "to"
			intervals [3324]:
				xmin = 1423.9478
				xmax = 1424.4378
				text = "go"
			intervals [3325]:
				xmin = 1424.4378
				xmax = 1426.7578
				text = "<unk>"
			intervals [3326]:
				xmin = 1426.7578
				xmax = 1426.8178
				text = "you"
			intervals [3327]:
				xmin = 1426.8178
				xmax = 1426.8478
				text = ""
			intervals [3328]:
				xmin = 1426.8478
				xmax = 1426.9178
				text = "know"
			intervals [3329]:
				xmin = 1426.9178
				xmax = 1428.0886
				text = ""
			intervals [3330]:
				xmin = 1428.0886
				xmax = 1428.1886
				text = "or"
			intervals [3331]:
				xmin = 1428.1886
				xmax = 1428.2886
				text = "i"
			intervals [3332]:
				xmin = 1428.2886
				xmax = 1428.4586
				text = "come"
			intervals [3333]:
				xmin = 1428.4586
				xmax = 1428.6486
				text = "home"
			intervals [3334]:
				xmin = 1428.6486
				xmax = 1428.6786
				text = ""
			intervals [3335]:
				xmin = 1428.6786
				xmax = 1428.9886
				text = "rdx"
			intervals [3336]:
				xmin = 1428.9886
				xmax = 1429.1586
				text = "there"
			intervals [3337]:
				xmin = 1429.1586
				xmax = 1429.2386
				text = "s"
			intervals [3338]:
				xmin = 1429.2386
				xmax = 1429.3486
				text = "a"
			intervals [3339]:
				xmin = 1429.3486
				xmax = 1429.5886
				text = "new"
			intervals [3340]:
				xmin = 1429.5886
				xmax = 1429.9386
				text = "car"
			intervals [3341]:
				xmin = 1429.9386
				xmax = 1430.0686
				text = "when"
			intervals [3342]:
				xmin = 1430.0686
				xmax = 1430.1886
				text = "the"
			intervals [3343]:
				xmin = 1430.1886
				xmax = 1430.6186
				text = "cougar"
			intervals [3344]:
				xmin = 1430.6186
				xmax = 1430.9786
				text = "first"
			intervals [3345]:
				xmin = 1430.9786
				xmax = 1431.3086
				text = "came"
			intervals [3346]:
				xmin = 1431.3086
				xmax = 1431.6186
				text = "out"
			intervals [3347]:
				xmin = 1431.6186
				xmax = 1432.7384
				text = ""
			intervals [3348]:
				xmin = 1432.7384
				xmax = 1432.9084
				text = "i"
			intervals [3349]:
				xmin = 1432.9084
				xmax = 1433.1984
				text = "was"
			intervals [3350]:
				xmin = 1433.1984
				xmax = 1433.3984
				text = "like"
			intervals [3351]:
				xmin = 1433.3984
				xmax = 1433.5484
				text = "it"
			intervals [3352]:
				xmin = 1433.5484
				xmax = 1433.6284
				text = "s"
			intervals [3353]:
				xmin = 1433.6284
				xmax = 1433.7184
				text = "a"
			intervals [3354]:
				xmin = 1433.7184
				xmax = 1433.9984
				text = "new"
			intervals [3355]:
				xmin = 1433.9984
				xmax = 1434.4384
				text = "car"
			intervals [3356]:
				xmin = 1434.4384
				xmax = 1434.6084
				text = "out"
			intervals [3357]:
				xmin = 1434.6084
				xmax = 1434.8184
				text = "and"
			intervals [3358]:
				xmin = 1434.8184
				xmax = 1434.9684
				text = "i"
			intervals [3359]:
				xmin = 1434.9684
				xmax = 1435.3384
				text = "sure"
			intervals [3360]:
				xmin = 1435.3384
				xmax = 1435.4984
				text = "could"
			intervals [3361]:
				xmin = 1435.4984
				xmax = 1435.9484
				text = "use"
			intervals [3362]:
				xmin = 1435.9484
				xmax = 1436.3284
				text = "one"
			intervals [3363]:
				xmin = 1436.3284
				xmax = 1437.0344
				text = ""
			intervals [3364]:
				xmin = 1437.0344
				xmax = 1437.1844
				text = "he"
			intervals [3365]:
				xmin = 1437.1844
				xmax = 1437.5244
				text = "said"
			intervals [3366]:
				xmin = 1437.5244
				xmax = 1437.7244
				text = "well"
			intervals [3367]:
				xmin = 1437.7244
				xmax = 1437.9344
				text = "wait"
			intervals [3368]:
				xmin = 1437.9344
				xmax = 1438.0644
				text = "til"
			intervals [3369]:
				xmin = 1438.0644
				xmax = 1438.1444
				text = "the"
			intervals [3370]:
				xmin = 1438.1444
				xmax = 1438.5244
				text = "kids"
			intervals [3371]:
				xmin = 1438.5244
				xmax = 1438.7144
				text = "come"
			intervals [3372]:
				xmin = 1438.7144
				xmax = 1438.9544
				text = "home"
			intervals [3373]:
				xmin = 1438.9544
				xmax = 1439.0544
				text = "we"
			intervals [3374]:
				xmin = 1439.0544
				xmax = 1439.1244
				text = "<unk>"
			intervals [3375]:
				xmin = 1439.1244
				xmax = 1439.2944
				text = "go"
			intervals [3376]:
				xmin = 1439.2944
				xmax = 1439.5244
				text = "get"
			intervals [3377]:
				xmin = 1439.5244
				xmax = 1439.5544
				text = ""
			intervals [3378]:
				xmin = 1439.5544
				xmax = 1439.8244
				text = "one"
			intervals [3379]:
				xmin = 1439.8244
				xmax = 1440.9288
				text = ""
			intervals [3380]:
				xmin = 1440.9288
				xmax = 1441.0388
				text = "he"
			intervals [3381]:
				xmin = 1441.0388
				xmax = 1441.1588
				text = "didn't"
			intervals [3382]:
				xmin = 1441.1588
				xmax = 1441.3188
				text = "even"
			intervals [3383]:
				xmin = 1441.3188
				xmax = 1441.4388
				text = "know"
			intervals [3384]:
				xmin = 1441.4388
				xmax = 1441.5888
				text = "what"
			intervals [3385]:
				xmin = 1441.5888
				xmax = 1441.6488
				text = "it"
			intervals [3386]:
				xmin = 1441.6488
				xmax = 1441.8888
				text = "looked"
			intervals [3387]:
				xmin = 1441.8888
				xmax = 1442.1288
				text = "like"
			intervals [3388]:
				xmin = 1442.1288
				xmax = 1444.0436
				text = ""
			intervals [3389]:
				xmin = 1444.0436
				xmax = 1444.0936
				text = "i"
			intervals [3390]:
				xmin = 1444.0936
				xmax = 1444.2636
				text = "went"
			intervals [3391]:
				xmin = 1444.2636
				xmax = 1444.3736
				text = "got"
			intervals [3392]:
				xmin = 1444.3736
				xmax = 1444.4736
				text = "me"
			intervals [3393]:
				xmin = 1444.4736
				xmax = 1444.5436
				text = "a"
			intervals [3394]:
				xmin = 1444.5436
				xmax = 1444.8836
				text = "black"
			intervals [3395]:
				xmin = 1444.8836
				xmax = 1445.0936
				text = "on"
			intervals [3396]:
				xmin = 1445.0936
				xmax = 1445.4236
				text = "black"
			intervals [3397]:
				xmin = 1445.4236
				xmax = 1445.6596
				text = ""
			intervals [3398]:
				xmin = 1445.6596
				xmax = 1446.0796
				text = "cougar"
			intervals [3399]:
				xmin = 1446.0796
				xmax = 1447.0014
				text = ""
			intervals [3400]:
				xmin = 1447.0014
				xmax = 1447.1714
				text = "he"
			intervals [3401]:
				xmin = 1447.1714
				xmax = 1447.3814
				text = "was"
			intervals [3402]:
				xmin = 1447.3814
				xmax = 1447.7114
				text = "just"
			intervals [3403]:
				xmin = 1447.7114
				xmax = 1448.1614
				text = "good"
			intervals [3404]:
				xmin = 1448.1614
				xmax = 1448.3414
				text = "we"
			intervals [3405]:
				xmin = 1448.3414
				xmax = 1448.5214
				text = "were"
			intervals [3406]:
				xmin = 1448.5214
				xmax = 1448.7914
				text = "good"
			intervals [3407]:
				xmin = 1448.7914
				xmax = 1449.3714
				text = "together"
			intervals [3408]:
				xmin = 1449.3714
				xmax = 1451.156
				text = ""
			intervals [3409]:
				xmin = 1451.156
				xmax = 1451.746
				text = "um"
			intervals [3410]:
				xmin = 1451.746
				xmax = 1452.346
				text = "nineteen"
			intervals [3411]:
				xmin = 1452.346
				xmax = 1453.426
				text = "seventy"
			intervals [3412]:
				xmin = 1453.426
				xmax = 1454.7873
				text = ""
			intervals [3413]:
				xmin = 1454.7873
				xmax = 1455.3773
				text = "four"
			intervals [3414]:
				xmin = 1455.3773
				xmax = 1455.5473
				text = "was"
			intervals [3415]:
				xmin = 1455.5473
				xmax = 1455.6773
				text = "when"
			intervals [3416]:
				xmin = 1455.6773
				xmax = 1455.7773
				text = "the"
			intervals [3417]:
				xmin = 1455.7773
				xmax = 1456.1773
				text = "cougar"
			intervals [3418]:
				xmin = 1456.1773
				xmax = 1456.5473
				text = "came"
			intervals [3419]:
				xmin = 1456.5473
				xmax = 1456.7173
				text = "out"
			intervals [3420]:
				xmin = 1456.7173
				xmax = 1466.2877
				text = ""
			intervals [3421]:
				xmin = 1466.2877
				xmax = 1466.7777
				text = "mm-hm"
			intervals [3422]:
				xmin = 1466.7777
				xmax = 1470.0233
				text = ""
			intervals [3423]:
				xmin = 1470.0233
				xmax = 1470.4133
				text = "um"
			intervals [3424]:
				xmin = 1470.4133
				xmax = 1470.6033
				text = "that"
			intervals [3425]:
				xmin = 1470.6033
				xmax = 1470.6833
				text = "s"
			intervals [3426]:
				xmin = 1470.6833
				xmax = 1470.8433
				text = "when"
			intervals [3427]:
				xmin = 1470.8433
				xmax = 1471.0033
				text = "we"
			intervals [3428]:
				xmin = 1471.0033
				xmax = 1471.1533
				text = "s"
			intervals [3429]:
				xmin = 1471.1533
				xmax = 1471.3511
				text = ""
			intervals [3430]:
				xmin = 1471.3511
				xmax = 1471.5211
				text = "it"
			intervals [3431]:
				xmin = 1471.5211
				xmax = 1471.9511
				text = "started"
			intervals [3432]:
				xmin = 1471.9511
				xmax = 1472.2511
				text = "going"
			intervals [3433]:
				xmin = 1472.2511
				xmax = 1472.5011
				text = "into"
			intervals [3434]:
				xmin = 1472.5011
				xmax = 1472.6111
				text = "the"
			intervals [3435]:
				xmin = 1472.6111
				xmax = 1473.0911
				text = "drug"
			intervals [3436]:
				xmin = 1473.0911
				xmax = 1473.7711
				text = "selling"
			intervals [3437]:
				xmin = 1473.7711
				xmax = 1475.1001
				text = ""
			intervals [3438]:
				xmin = 1475.1001
				xmax = 1475.9601
				text = "um"
			intervals [3439]:
				xmin = 1475.9601
				xmax = 1477.7708
				text = ""
			intervals [3440]:
				xmin = 1477.7708
				xmax = 1477.9008
				text = "but"
			intervals [3441]:
				xmin = 1477.9008
				xmax = 1478.0808
				text = "my"
			intervals [3442]:
				xmin = 1478.0808
				xmax = 1478.4308
				text = "kids"
			intervals [3443]:
				xmin = 1478.4308
				xmax = 1478.6708
				text = "weren't"
			intervals [3444]:
				xmin = 1478.6708
				xmax = 1479.0708
				text = "allowed"
			intervals [3445]:
				xmin = 1479.0708
				xmax = 1479.1808
				text = "to"
			intervals [3446]:
				xmin = 1479.1808
				xmax = 1479.5608
				text = "go"
			intervals [3447]:
				xmin = 1479.5608
				xmax = 1480.5712
				text = ""
			intervals [3448]:
				xmin = 1480.5712
				xmax = 1480.9112
				text = "away"
			intervals [3449]:
				xmin = 1480.9112
				xmax = 1481.1012
				text = "from"
			intervals [3450]:
				xmin = 1481.1012
				xmax = 1481.6012
				text = "hollering"
			intervals [3451]:
				xmin = 1481.6012
				xmax = 1482.3212
				text = "distance"
			intervals [3452]:
				xmin = 1482.3212
				xmax = 1483.8101
				text = ""
			intervals [3453]:
				xmin = 1483.8101
				xmax = 1484.0101
				text = "you"
			intervals [3454]:
				xmin = 1484.0101
				xmax = 1484.3301
				text = "know"
			intervals [3455]:
				xmin = 1484.3301
				xmax = 1484.8805
				text = ""
			intervals [3456]:
				xmin = 1484.8805
				xmax = 1485.2305
				text = "um"
			intervals [3457]:
				xmin = 1485.2305
				xmax = 1485.4405
				text = "like"
			intervals [3458]:
				xmin = 1485.4405
				xmax = 1485.5105
				text = "i"
			intervals [3459]:
				xmin = 1485.5105
				xmax = 1485.6905
				text = "said"
			intervals [3460]:
				xmin = 1485.6905
				xmax = 1485.8805
				text = "he"
			intervals [3461]:
				xmin = 1485.8805
				xmax = 1486.0305
				text = "had"
			intervals [3462]:
				xmin = 1486.0305
				xmax = 1486.1505
				text = "the"
			intervals [3463]:
				xmin = 1486.1505
				xmax = 1486.3905
				text = "two"
			intervals [3464]:
				xmin = 1486.3905
				xmax = 1486.4505
				text = ""
			intervals [3465]:
				xmin = 1486.4505
				xmax = 1486.8905
				text = "kids"
			intervals [3466]:
				xmin = 1486.8905
				xmax = 1487.1805
				text = "and"
			intervals [3467]:
				xmin = 1487.1805
				xmax = 1487.8928
				text = ""
			intervals [3468]:
				xmin = 1487.8928
				xmax = 1488.5228
				text = "um"
			intervals [3469]:
				xmin = 1488.5228
				xmax = 1489.4237
				text = ""
			intervals [3470]:
				xmin = 1489.4237
				xmax = 1489.7537
				text = "they"
			intervals [3471]:
				xmin = 1489.7537
				xmax = 1489.850
				text = ""
			intervals [3472]:
				xmin = 1489.850
				xmax = 1489.950
				text = "i"
			intervals [3473]:
				xmin = 1489.950
				xmax = 1490.170
				text = "w"
			intervals [3474]:
				xmin = 1490.170
				xmax = 1490.9552
				text = ""
			intervals [3475]:
				xmin = 1490.9552
				xmax = 1491.0752
				text = "i"
			intervals [3476]:
				xmin = 1491.0752
				xmax = 1491.2552
				text = "was"
			intervals [3477]:
				xmin = 1491.2552
				xmax = 1491.4652
				text = "with"
			intervals [3478]:
				xmin = 1491.4652
				xmax = 1491.6552
				text = "him"
			intervals [3479]:
				xmin = 1491.6552
				xmax = 1491.8352
				text = "like"
			intervals [3480]:
				xmin = 1491.8352
				xmax = 1492.1452
				text = "four"
			intervals [3481]:
				xmin = 1492.1452
				xmax = 1492.5352
				text = "years"
			intervals [3482]:
				xmin = 1492.5352
				xmax = 1492.9052
				text = "before"
			intervals [3483]:
				xmin = 1492.9052
				xmax = 1493.0352
				text = "my"
			intervals [3484]:
				xmin = 1493.0352
				xmax = 1493.4452
				text = "daughter"
			intervals [3485]:
				xmin = 1493.4452
				xmax = 1493.6752
				text = "was"
			intervals [3486]:
				xmin = 1493.6752
				xmax = 1493.7352
				text = ""
			intervals [3487]:
				xmin = 1493.7352
				xmax = 1494.1752
				text = "born"
			intervals [3488]:
				xmin = 1494.1752
				xmax = 1494.6062
				text = ""
			intervals [3489]:
				xmin = 1494.6062
				xmax = 1494.7962
				text = "so"
			intervals [3490]:
				xmin = 1494.7962
				xmax = 1495.0262
				text = "i'm"
			intervals [3491]:
				xmin = 1495.0262
				xmax = 1495.0662
				text = ""
			intervals [3492]:
				xmin = 1495.0662
				xmax = 1495.4862
				text = "tryna"
			intervals [3493]:
				xmin = 1495.4862
				xmax = 1496.0262
				text = "mould"
			intervals [3494]:
				xmin = 1496.0262
				xmax = 1496.3062
				text = "them"
			intervals [3495]:
				xmin = 1496.3062
				xmax = 1496.5462
				text = "into"
			intervals [3496]:
				xmin = 1496.5462
				xmax = 1496.7562
				text = "what"
			intervals [3497]:
				xmin = 1496.7562
				xmax = 1496.9162
				text = "they"
			intervals [3498]:
				xmin = 1496.9162
				xmax = 1497.2962
				text = "needed"
			intervals [3499]:
				xmin = 1497.2962
				xmax = 1497.3962
				text = "to"
			intervals [3500]:
				xmin = 1497.3962
				xmax = 1497.6162
				text = "be"
			intervals [3501]:
				xmin = 1497.6162
				xmax = 1497.6462
				text = ""
			intervals [3502]:
				xmin = 1497.6462
				xmax = 1497.8162
				text = "cause"
			intervals [3503]:
				xmin = 1497.8162
				xmax = 1497.9862
				text = "they"
			intervals [3504]:
				xmin = 1497.9862
				xmax = 1498.1762
				text = "was"
			intervals [3505]:
				xmin = 1498.1762
				xmax = 1498.2362
				text = ""
			intervals [3506]:
				xmin = 1498.2362
				xmax = 1498.5562
				text = "bad"
			intervals [3507]:
				xmin = 1498.5562
				xmax = 1498.7262
				text = "as"
			intervals [3508]:
				xmin = 1498.7262
				xmax = 1498.7662
				text = "i"
			intervals [3509]:
				xmin = 1498.7662
				xmax = 1498.9862
				text = "don't"
			intervals [3510]:
				xmin = 1498.9862
				xmax = 1499.1562
				text = "know"
			intervals [3511]:
				xmin = 1499.1562
				xmax = 1499.4862
				text = "what"
			intervals [3512]:
				xmin = 1499.4862
				xmax = 1500.6248
				text = ""
			intervals [3513]:
				xmin = 1500.6248
				xmax = 1500.9248
				text = "but"
			intervals [3514]:
				xmin = 1500.9248
				xmax = 1502.0033
				text = ""
			intervals [3515]:
				xmin = 1502.0033
				xmax = 1502.0733
				text = "<unk>"
			intervals [3516]:
				xmin = 1502.0733
				xmax = 1503.8711
				text = ""
			intervals [3517]:
				xmin = 1503.8711
				xmax = 1503.9711
				text = "it"
			intervals [3518]:
				xmin = 1503.9711
				xmax = 1504.1911
				text = "was"
			intervals [3519]:
				xmin = 1504.1911
				xmax = 1504.4511
				text = "just"
			intervals [3520]:
				xmin = 1504.4511
				xmax = 1504.6011
				text = "a"
			intervals [3521]:
				xmin = 1504.6011
				xmax = 1504.8811
				text = "lot"
			intervals [3522]:
				xmin = 1504.8811
				xmax = 1505.2611
				text = "going"
			intervals [3523]:
				xmin = 1505.2611
				xmax = 1505.4711
				text = "on"
			intervals [3524]:
				xmin = 1505.4711
				xmax = 1505.9511
				text = "everybody"
			intervals [3525]:
				xmin = 1505.9511
				xmax = 1506.4411
				text = "partied"
			intervals [3526]:
				xmin = 1506.4411
				xmax = 1506.6111
				text = "out"
			intervals [3527]:
				xmin = 1506.6111
				xmax = 1506.7011
				text = "in"
			intervals [3528]:
				xmin = 1506.7011
				xmax = 1506.9711
				text = "front"
			intervals [3529]:
				xmin = 1506.9711
				xmax = 1507.0611
				text = "of"
			intervals [3530]:
				xmin = 1507.0611
				xmax = 1507.2311
				text = "they"
			intervals [3531]:
				xmin = 1507.2311
				xmax = 1507.9211
				text = "house"
			intervals [3532]:
				xmin = 1507.9211
				xmax = 1508.1911
				text = "and"
			intervals [3533]:
				xmin = 1508.1911
				xmax = 1508.7873
				text = ""
			intervals [3534]:
				xmin = 1508.7873
				xmax = 1509.0273
				text = "all"
			intervals [3535]:
				xmin = 1509.0273
				xmax = 1509.1973
				text = "the"
			intervals [3536]:
				xmin = 1509.1973
				xmax = 1509.3973
				text = "k"
			intervals [3537]:
				xmin = 1509.3973
				xmax = 1509.5727
				text = ""
			intervals [3538]:
				xmin = 1509.5727
				xmax = 1509.8527
				text = "that"
			intervals [3539]:
				xmin = 1509.8527
				xmax = 1510.1627
				text = "was"
			intervals [3540]:
				xmin = 1510.1627
				xmax = 1510.2627
				text = "the"
			intervals [3541]:
				xmin = 1510.2627
				xmax = 1510.8127
				text = "village"
			intervals [3542]:
				xmin = 1510.8127
				xmax = 1511.2127
				text = "raising"
			intervals [3543]:
				xmin = 1511.2127
				xmax = 1511.3227
				text = "the"
			intervals [3544]:
				xmin = 1511.3227
				xmax = 1511.8727
				text = "kid"
			intervals [3545]:
				xmin = 1511.8727
				xmax = 1512.9746
				text = ""
			intervals [3546]:
				xmin = 1512.9746
				xmax = 1513.1246
				text = "i"
			intervals [3547]:
				xmin = 1513.1246
				xmax = 1513.2446
				text = "r-"
			intervals [3548]:
				xmin = 1513.2446
				xmax = 1513.2946
				text = ""
			intervals [3549]:
				xmin = 1513.2946
				xmax = 1513.4646
				text = "i"
			intervals [3550]:
				xmin = 1513.4646
				xmax = 1513.6546
				text = "grew"
			intervals [3551]:
				xmin = 1513.6546
				xmax = 1513.7946
				text = "up"
			intervals [3552]:
				xmin = 1513.7946
				xmax = 1513.8946
				text = "in"
			intervals [3553]:
				xmin = 1513.8946
				xmax = 1514.0646
				text = "that"
			intervals [3554]:
				xmin = 1514.0646
				xmax = 1514.3657
				text = ""
			intervals [3555]:
				xmin = 1514.3657
				xmax = 1514.5757
				text = "that"
			intervals [3556]:
				xmin = 1514.5757
				xmax = 1515.0924
				text = ""
			intervals [3557]:
				xmin = 1515.0924
				xmax = 1515.8624
				text = "neighborhood"
			intervals [3558]:
				xmin = 1515.8624
				xmax = 1517.4032
				text = ""
			intervals [3559]:
				xmin = 1517.4032
				xmax = 1517.5832
				text = "i"
			intervals [3560]:
				xmin = 1517.5832
				xmax = 1517.8032
				text = "see"
			intervals [3561]:
				xmin = 1517.8032
				xmax = 1517.9632
				text = "my"
			intervals [3562]:
				xmin = 1517.9632
				xmax = 1518.3532
				text = "neighbor"
			intervals [3563]:
				xmin = 1518.3532
				xmax = 1518.4332
				text = "s"
			intervals [3564]:
				xmin = 1518.4332
				xmax = 1518.7632
				text = "kids"
			intervals [3565]:
				xmin = 1518.7632
				xmax = 1519.1132
				text = "doing"
			intervals [3566]:
				xmin = 1519.1132
				xmax = 1519.3432
				text = "something"
			intervals [3567]:
				xmin = 1519.3432
				xmax = 1519.6332
				text = "wrong"
			intervals [3568]:
				xmin = 1519.6332
				xmax = 1519.8732
				text = "beat"
			intervals [3569]:
				xmin = 1519.8732
				xmax = 1520.3332
				text = "they"
			intervals [3570]:
				xmin = 1520.3332
				xmax = 1520.5432
				text = "ass"
			intervals [3571]:
				xmin = 1520.5432
				xmax = 1520.7932
				text = "call"
			intervals [3572]:
				xmin = 1520.7932
				xmax = 1520.9132
				text = "they"
			intervals [3573]:
				xmin = 1520.9132
				xmax = 1521.3832
				text = "mama"
			intervals [3574]:
				xmin = 1521.3832
				xmax = 1522.2374
				text = ""
			intervals [3575]:
				xmin = 1522.2374
				xmax = 1522.4674
				text = "she"
			intervals [3576]:
				xmin = 1522.4674
				xmax = 1522.5674
				text = "d"
			intervals [3577]:
				xmin = 1522.5674
				xmax = 1522.8374
				text = "get"
			intervals [3578]:
				xmin = 1522.8374
				xmax = 1523.0174
				text = "'em"
			intervals [3579]:
				xmin = 1523.0174
				xmax = 1523.6969
				text = ""
			intervals [3580]:
				xmin = 1523.6969
				xmax = 1523.9269
				text = "and"
			intervals [3581]:
				xmin = 1523.9269
				xmax = 1524.0869
				text = "to"
			intervals [3582]:
				xmin = 1524.0869
				xmax = 1524.3169
				text = "this"
			intervals [3583]:
				xmin = 1524.3169
				xmax = 1524.5269
				text = "day"
			intervals [3584]:
				xmin = 1524.5269
				xmax = 1524.6669
				text = "they"
			intervals [3585]:
				xmin = 1524.6669
				xmax = 1525.0269
				text = "still"
			intervals [3586]:
				xmin = 1525.0269
				xmax = 1525.2669
				text = "call"
			intervals [3587]:
				xmin = 1525.2669
				xmax = 1525.3869
				text = "me"
			intervals [3588]:
				xmin = 1525.3869
				xmax = 1525.4969
				text = "and"
			intervals [3589]:
				xmin = 1525.4969
				xmax = 1525.6969
				text = "say"
			intervals [3590]:
				xmin = 1525.6969
				xmax = 1526.0869
				text = "thank"
			intervals [3591]:
				xmin = 1526.0869
				xmax = 1526.1769
				text = "you"
			intervals [3592]:
				xmin = 1526.1769
				xmax = 1526.3769
				text = "for"
			intervals [3593]:
				xmin = 1526.3769
				xmax = 1526.7269
				text = "being"
			intervals [3594]:
				xmin = 1526.7269
				xmax = 1526.8869
				text = "who"
			intervals [3595]:
				xmin = 1526.8869
				xmax = 1527.1269
				text = "you"
			intervals [3596]:
				xmin = 1527.1269
				xmax = 1527.3769
				text = "were"
			intervals [3597]:
				xmin = 1527.3769
				xmax = 1527.9224
				text = ""
			intervals [3598]:
				xmin = 1527.9224
				xmax = 1528.1324
				text = "you"
			intervals [3599]:
				xmin = 1528.1324
				xmax = 1528.4724
				text = "know"
			intervals [3600]:
				xmin = 1528.4724
				xmax = 1529.886
				text = ""
			intervals [3601]:
				xmin = 1529.886
				xmax = 1530.086
				text = "i"
			intervals [3602]:
				xmin = 1530.086
				xmax = 1530.306
				text = "tell"
			intervals [3603]:
				xmin = 1530.306
				xmax = 1530.396
				text = "her"
			intervals [3604]:
				xmin = 1530.396
				xmax = 1530.676
				text = "you"
			intervals [3605]:
				xmin = 1530.676
				xmax = 1531.076
				text = "telling"
			intervals [3606]:
				xmin = 1531.076
				xmax = 1531.9733
				text = ""
			intervals [3607]:
				xmin = 1531.9733
				xmax = 1532.1733
				text = "<unk>"
			intervals [3608]:
				xmin = 1532.1733
				xmax = 1532.4133
				text = "if"
			intervals [3609]:
				xmin = 1532.4133
				xmax = 1532.6133
				text = "your"
			intervals [3610]:
				xmin = 1532.6133
				xmax = 1532.8933
				text = "kid"
			intervals [3611]:
				xmin = 1532.8933
				xmax = 1533.0533
				text = "come"
			intervals [3612]:
				xmin = 1533.0533
				xmax = 1533.1833
				text = "in"
			intervals [3613]:
				xmin = 1533.1833
				xmax = 1533.3733
				text = "my"
			intervals [3614]:
				xmin = 1533.3733
				xmax = 1533.6633
				text = "house"
			intervals [3615]:
				xmin = 1533.6633
				xmax = 1533.7233
				text = "and"
			intervals [3616]:
				xmin = 1533.7233
				xmax = 1533.8533
				text = "they"
			intervals [3617]:
				xmin = 1533.8533
				xmax = 1534.0633
				text = "do"
			intervals [3618]:
				xmin = 1534.0633
				xmax = 1534.3433
				text = "something"
			intervals [3619]:
				xmin = 1534.3433
				xmax = 1534.6333
				text = "wrong"
			intervals [3620]:
				xmin = 1534.6333
				xmax = 1534.7633
				text = "with"
			intervals [3621]:
				xmin = 1534.7633
				xmax = 1534.9833
				text = "my"
			intervals [3622]:
				xmin = 1534.9833
				xmax = 1535.4133
				text = "kids"
			intervals [3623]:
				xmin = 1535.4133
				xmax = 1535.5933
				text = "i'm"
			intervals [3624]:
				xmin = 1535.5933
				xmax = 1535.8933
				text = "gonna"
			intervals [3625]:
				xmin = 1535.8933
				xmax = 1536.0833
				text = "beat"
			intervals [3626]:
				xmin = 1536.0833
				xmax = 1536.1533
				text = ""
			intervals [3627]:
				xmin = 1536.1533
				xmax = 1536.4333
				text = "them"
			intervals [3628]:
				xmin = 1536.4333
				xmax = 1536.4733
				text = ""
			intervals [3629]:
				xmin = 1536.4733
				xmax = 1537.5033
				text = "altogether"
			intervals [3630]:
				xmin = 1537.5033
				xmax = 1538.3443
				text = ""
			intervals [3631]:
				xmin = 1538.3443
				xmax = 1538.4643
				text = "if"
			intervals [3632]:
				xmin = 1538.4643
				xmax = 1538.5543
				text = "i"
			intervals [3633]:
				xmin = 1538.5543
				xmax = 1538.8443
				text = "can't"
			intervals [3634]:
				xmin = 1538.8443
				xmax = 1539.1243
				text = "touch"
			intervals [3635]:
				xmin = 1539.1243
				xmax = 1539.2643
				text = "your"
			intervals [3636]:
				xmin = 1539.2643
				xmax = 1539.6243
				text = "kid"
			intervals [3637]:
				xmin = 1539.6243
				xmax = 1539.8043
				text = "keep"
			intervals [3638]:
				xmin = 1539.8043
				xmax = 1539.9643
				text = "'em"
			intervals [3639]:
				xmin = 1539.9643
				xmax = 1540.1043
				text = "out"
			intervals [3640]:
				xmin = 1540.1043
				xmax = 1540.2843
				text = "my"
			intervals [3641]:
				xmin = 1540.2843
				xmax = 1540.8043
				text = "house"
			intervals [3642]:
				xmin = 1540.8043
				xmax = 1541.6643
				text = ""
			intervals [3643]:
				xmin = 1541.6643
				xmax = 1541.8543
				text = "that"
			intervals [3644]:
				xmin = 1541.8543
				xmax = 1541.9343
				text = "s"
			intervals [3645]:
				xmin = 1541.9343
				xmax = 1541.9943
				text = "the"
			intervals [3646]:
				xmin = 1541.9943
				xmax = 1542.1243
				text = "way"
			intervals [3647]:
				xmin = 1542.1243
				xmax = 1542.2943
				text = "we"
			intervals [3648]:
				xmin = 1542.2943
				xmax = 1542.7743
				text = "did"
			intervals [3649]:
				xmin = 1542.7743
				xmax = 1542.9128
				text = ""
			intervals [3650]:
				xmin = 1542.9128
				xmax = 1543.0928
				text = "you"
			intervals [3651]:
				xmin = 1543.0928
				xmax = 1543.1228
				text = ""
			intervals [3652]:
				xmin = 1543.1228
				xmax = 1543.3728
				text = "know"
			intervals [3653]:
				xmin = 1543.3728
				xmax = 1543.864
				text = ""
			intervals [3654]:
				xmin = 1543.864
				xmax = 1544.014
				text = "and"
			intervals [3655]:
				xmin = 1544.014
				xmax = 1544.134
				text = "it"
			intervals [3656]:
				xmin = 1544.134
				xmax = 1544.404
				text = "worked"
			intervals [3657]:
				xmin = 1544.404
				xmax = 1544.544
				text = "for"
			intervals [3658]:
				xmin = 1544.544
				xmax = 1545.104
				text = "us"
			intervals [3659]:
				xmin = 1545.104
				xmax = 1546.0023
				text = ""
			intervals [3660]:
				xmin = 1546.0023
				xmax = 1546.6623
				text = "because"
			intervals [3661]:
				xmin = 1546.6623
				xmax = 1546.8556
				text = ""
			intervals [3662]:
				xmin = 1546.8556
				xmax = 1547.1656
				text = "um"
			intervals [3663]:
				xmin = 1547.1656
				xmax = 1547.3856
				text = "as"
			intervals [3664]:
				xmin = 1547.3856
				xmax = 1547.4856
				text = "the"
			intervals [3665]:
				xmin = 1547.4856
				xmax = 1547.9056
				text = "years"
			intervals [3666]:
				xmin = 1547.9056
				xmax = 1548.0956
				text = "went"
			intervals [3667]:
				xmin = 1548.0956
				xmax = 1548.3356
				text = "on"
			intervals [3668]:
				xmin = 1548.3356
				xmax = 1548.4456
				text = "on"
			intervals [3669]:
				xmin = 1548.4456
				xmax = 1548.8256
				text = "florida"
			intervals [3670]:
				xmin = 1548.8256
				xmax = 1549.5256
				text = "avenue"
			intervals [3671]:
				xmin = 1549.5256
				xmax = 1550.2071
				text = ""
			intervals [3672]:
				xmin = 1550.2071
				xmax = 1550.3571
				text = "uh"
			intervals [3673]:
				xmin = 1550.3571
				xmax = 1550.4871
				text = "the"
			intervals [3674]:
				xmin = 1550.4871
				xmax = 1551.0271
				text = "drugs"
			intervals [3675]:
				xmin = 1551.0271
				xmax = 1551.2871
				text = "got"
			intervals [3676]:
				xmin = 1551.2871
				xmax = 1552.0271
				text = "worse"
			intervals [3677]:
				xmin = 1552.0271
				xmax = 1552.4146
				text = ""
			intervals [3678]:
				xmin = 1552.4146
				xmax = 1552.5446
				text = "the"
			intervals [3679]:
				xmin = 1552.5446
				xmax = 1553.0846
				text = "kids"
			intervals [3680]:
				xmin = 1553.0846
				xmax = 1553.2646
				text = "every"
			intervals [3681]:
				xmin = 1553.2646
				xmax = 1553.4946
				text = "time"
			intervals [3682]:
				xmin = 1553.4946
				xmax = 1553.5546
				text = "you"
			intervals [3683]:
				xmin = 1553.5546
				xmax = 1553.7746
				text = "turn"
			intervals [3684]:
				xmin = 1553.7746
				xmax = 1553.8746
				text = "the"
			intervals [3685]:
				xmin = 1553.8746
				xmax = 1554.3346
				text = "tv"
			intervals [3686]:
				xmin = 1554.3346
				xmax = 1554.5646
				text = "on"
			intervals [3687]:
				xmin = 1554.5646
				xmax = 1555.1546
				text = "everything"
			intervals [3688]:
				xmin = 1555.1546
				xmax = 1555.2946
				text = "on"
			intervals [3689]:
				xmin = 1555.2946
				xmax = 1555.3846
				text = "the"
			intervals [3690]:
				xmin = 1555.3846
				xmax = 1555.6946
				text = "news"
			intervals [3691]:
				xmin = 1555.6946
				xmax = 1555.8546
				text = "that"
			intervals [3692]:
				xmin = 1555.8546
				xmax = 1555.9046
				text = "s"
			intervals [3693]:
				xmin = 1555.9046
				xmax = 1556.0046
				text = "when"
			intervals [3694]:
				xmin = 1556.0046
				xmax = 1556.1146
				text = "they"
			intervals [3695]:
				xmin = 1556.1146
				xmax = 1556.2346
				text = "were"
			intervals [3696]:
				xmin = 1556.2346
				xmax = 1556.6446
				text = "killing"
			intervals [3697]:
				xmin = 1556.6446
				xmax = 1557.0346
				text = "five"
			intervals [3698]:
				xmin = 1557.0346
				xmax = 1557.3546
				text = "hundred"
			intervals [3699]:
				xmin = 1557.3546
				xmax = 1557.4046
				text = ""
			intervals [3700]:
				xmin = 1557.4046
				xmax = 1557.8546
				text = "kids"
			intervals [3701]:
				xmin = 1557.8546
				xmax = 1557.9346
				text = "a"
			intervals [3702]:
				xmin = 1557.9346
				xmax = 1558.3646
				text = "year"
			intervals [3703]:
				xmin = 1558.3646
				xmax = 1558.3946
				text = ""
			intervals [3704]:
				xmin = 1558.3946
				xmax = 1558.5646
				text = "in"
			intervals [3705]:
				xmin = 1558.5646
				xmax = 1558.7046
				text = "the"
			intervals [3706]:
				xmin = 1558.7046
				xmax = 1559.2146
				text = "city"
			intervals [3707]:
				xmin = 1559.2146
				xmax = 1559.7482
				text = ""
			intervals [3708]:
				xmin = 1559.7482
				xmax = 1559.9882
				text = "just"
			intervals [3709]:
				xmin = 1559.9882
				xmax = 1560.2182
				text = "right"
			intervals [3710]:
				xmin = 1560.2182
				xmax = 1560.3982
				text = "here"
			intervals [3711]:
				xmin = 1560.3982
				xmax = 1560.4882
				text = "in"
			intervals [3712]:
				xmin = 1560.4882
				xmax = 1561.0582
				text = "dc"
			intervals [3713]:
				xmin = 1561.0582
				xmax = 1561.9759
				text = ""
			intervals [3714]:
				xmin = 1561.9759
				xmax = 1562.3059
				text = "every"
			intervals [3715]:
				xmin = 1562.3059
				xmax = 1562.5859
				text = "kid"
			intervals [3716]:
				xmin = 1562.5859
				xmax = 1562.7759
				text = "looked"
			intervals [3717]:
				xmin = 1562.7759
				xmax = 1562.9759
				text = "like"
			intervals [3718]:
				xmin = 1562.9759
				xmax = 1563.1859
				text = "my"
			intervals [3719]:
				xmin = 1563.1859
				xmax = 1563.7259
				text = "children"
			intervals [3720]:
				xmin = 1563.7259
				xmax = 1564.3187
				text = ""
			intervals [3721]:
				xmin = 1564.3187
				xmax = 1564.4887
				text = "my"
			intervals [3722]:
				xmin = 1564.4887
				xmax = 1565.2587
				text = "boys"
			intervals [3723]:
				xmin = 1565.2587
				xmax = 1565.7809
				text = ""
			intervals [3724]:
				xmin = 1565.7809
				xmax = 1565.9409
				text = "and"
			intervals [3725]:
				xmin = 1565.9409
				xmax = 1566.1609
				text = "i'm"
			intervals [3726]:
				xmin = 1566.1609
				xmax = 1566.4209
				text = "like"
			intervals [3727]:
				xmin = 1566.4209
				xmax = 1566.5325
				text = ""
			intervals [3728]:
				xmin = 1566.5325
				xmax = 1566.9225
				text = "oh"
			intervals [3729]:
				xmin = 1566.9225
				xmax = 1567.2325
				text = "lord"
			intervals [3730]:
				xmin = 1567.2325
				xmax = 1567.3325
				text = "now"
			intervals [3731]:
				xmin = 1567.3325
				xmax = 1567.4925
				text = "i"
			intervals [3732]:
				xmin = 1567.4925
				xmax = 1567.7425
				text = "got"
			intervals [3733]:
				xmin = 1567.7425
				xmax = 1567.8225
				text = "to"
			intervals [3734]:
				xmin = 1567.8225
				xmax = 1568.5125
				text = "move"
			intervals [3735]:
				xmin = 1568.5125
				xmax = 1568.8639
				text = ""
			intervals [3736]:
				xmin = 1568.8639
				xmax = 1568.9339
				text = "i"
			intervals [3737]:
				xmin = 1568.9339
				xmax = 1569.0939
				text = "mean"
			intervals [3738]:
				xmin = 1569.0939
				xmax = 1569.1439
				text = "i"
			intervals [3739]:
				xmin = 1569.1439
				xmax = 1569.4539
				text = "remember"
			intervals [3740]:
				xmin = 1569.4539
				xmax = 1569.9639
				text = "nights"
			intervals [3741]:
				xmin = 1569.9639
				xmax = 1570.368
				text = ""
			intervals [3742]:
				xmin = 1570.368
				xmax = 1570.528
				text = "i"
			intervals [3743]:
				xmin = 1570.528
				xmax = 1570.618
				text = "d"
			intervals [3744]:
				xmin = 1570.618
				xmax = 1570.868
				text = "be"
			intervals [3745]:
				xmin = 1570.868
				xmax = 1570.988
				text = "we"
			intervals [3746]:
				xmin = 1570.988
				xmax = 1571.018
				text = "d"
			intervals [3747]:
				xmin = 1571.018
				xmax = 1571.278
				text = "be"
			intervals [3748]:
				xmin = 1571.278
				xmax = 1571.458
				text = "up"
			intervals [3749]:
				xmin = 1571.458
				xmax = 1571.628
				text = "in"
			intervals [3750]:
				xmin = 1571.628
				xmax = 1571.788
				text = "the"
			intervals [3751]:
				xmin = 1571.788
				xmax = 1572.398
				text = "um"
			intervals [3752]:
				xmin = 1572.398
				xmax = 1572.9035
				text = ""
			intervals [3753]:
				xmin = 1572.9035
				xmax = 1573.3635
				text = "arch"
			intervals [3754]:
				xmin = 1573.3635
				xmax = 1573.5143
				text = ""
			intervals [3755]:
				xmin = 1573.5143
				xmax = 1573.6343
				text = "of"
			intervals [3756]:
				xmin = 1573.6343
				xmax = 1573.7743
				text = "the"
			intervals [3757]:
				xmin = 1573.7743
				xmax = 1574.5243
				text = "bedroom"
			intervals [3758]:
				xmin = 1574.5243
				xmax = 1575.0597
				text = ""
			intervals [3759]:
				xmin = 1575.0597
				xmax = 1575.1297
				text = "and"
			intervals [3760]:
				xmin = 1575.1297
				xmax = 1575.2697
				text = "the"
			intervals [3761]:
				xmin = 1575.2697
				xmax = 1576.0097
				text = "gunshots"
			intervals [3762]:
				xmin = 1576.0097
				xmax = 1576.1297
				text = "were"
			intervals [3763]:
				xmin = 1576.1297
				xmax = 1576.3797
				text = "so"
			intervals [3764]:
				xmin = 1576.3797
				xmax = 1576.8597
				text = "close"
			intervals [3765]:
				xmin = 1576.8597
				xmax = 1577.0397
				text = "me"
			intervals [3766]:
				xmin = 1577.0397
				xmax = 1577.1197
				text = "and"
			intervals [3767]:
				xmin = 1577.1197
				xmax = 1577.2897
				text = "my"
			intervals [3768]:
				xmin = 1577.2897
				xmax = 1577.6397
				text = "husband"
			intervals [3769]:
				xmin = 1577.6397
				xmax = 1577.8297
				text = "both"
			intervals [3770]:
				xmin = 1577.8297
				xmax = 1578.0197
				text = "would"
			intervals [3771]:
				xmin = 1578.0197
				xmax = 1578.0597
				text = ""
			intervals [3772]:
				xmin = 1578.0597
				xmax = 1578.2897
				text = "hit"
			intervals [3773]:
				xmin = 1578.2897
				xmax = 1578.3997
				text = "the"
			intervals [3774]:
				xmin = 1578.3997
				xmax = 1578.8197
				text = "floor"
			intervals [3775]:
				xmin = 1578.8197
				xmax = 1580.6401
				text = ""
			intervals [3776]:
				xmin = 1580.6401
				xmax = 1580.7301
				text = "it"
			intervals [3777]:
				xmin = 1580.7301
				xmax = 1580.9601
				text = "was"
			intervals [3778]:
				xmin = 1580.9601
				xmax = 1581.5901
				text = "terrible"
			intervals [3779]:
				xmin = 1581.5901
				xmax = 1582.2908
				text = ""
			intervals [3780]:
				xmin = 1582.2908
				xmax = 1582.8708
				text = "and"
			intervals [3781]:
				xmin = 1582.8708
				xmax = 1582.9008
				text = ""
			intervals [3782]:
				xmin = 1582.9008
				xmax = 1583.6108
				text = "um"
			intervals [3783]:
				xmin = 1583.6108
				xmax = 1584.3424
				text = ""
			intervals [3784]:
				xmin = 1584.3424
				xmax = 1584.4924
				text = "what"
			intervals [3785]:
				xmin = 1584.4924
				xmax = 1584.6624
				text = "was"
			intervals [3786]:
				xmin = 1584.6624
				xmax = 1584.8024
				text = "that"
			intervals [3787]:
				xmin = 1584.8024
				xmax = 1585.0824
				text = "night"
			intervals [3788]:
				xmin = 1585.0824
				xmax = 1585.8627
				text = ""
			intervals [3789]:
				xmin = 1585.8627
				xmax = 1586.0627
				text = "two"
			intervals [3790]:
				xmin = 1586.0627
				xmax = 1587.2027
				text = "thousand"
			intervals [3791]:
				xmin = 1587.2027
				xmax = 1589.2446
				text = ""
			intervals [3792]:
				xmin = 1589.2446
				xmax = 1589.5246
				text = "three"
			intervals [3793]:
				xmin = 1589.5246
				xmax = 1589.6346
				text = "or"
			intervals [3794]:
				xmin = 1589.6346
				xmax = 1589.9346
				text = "four"
			intervals [3795]:
				xmin = 1589.9346
				xmax = 1590.0146
				text = "i"
			intervals [3796]:
				xmin = 1590.0146
				xmax = 1590.0946
				text = ""
			intervals [3797]:
				xmin = 1590.0946
				xmax = 1590.3946
				text = "think"
			intervals [3798]:
				xmin = 1590.3946
				xmax = 1590.6855
				text = ""
			intervals [3799]:
				xmin = 1590.6855
				xmax = 1590.8455
				text = "that"
			intervals [3800]:
				xmin = 1590.8455
				xmax = 1590.9155
				text = "s"
			intervals [3801]:
				xmin = 1590.9155
				xmax = 1591.0855
				text = "when"
			intervals [3802]:
				xmin = 1591.0855
				xmax = 1591.1455
				text = "we"
			intervals [3803]:
				xmin = 1591.1455
				xmax = 1591.3855
				text = "moved"
			intervals [3804]:
				xmin = 1591.3855
				xmax = 1591.4855
				text = "to"
			intervals [3805]:
				xmin = 1591.4855
				xmax = 1592.5155
				text = "southeast"
			intervals [3806]:
				xmin = 1592.5155
				xmax = 1593.193
				text = ""
			intervals [3807]:
				xmin = 1593.193
				xmax = 1593.303
				text = "they"
			intervals [3808]:
				xmin = 1593.303
				xmax = 1593.533
				text = "ain't"
			intervals [3809]:
				xmin = 1593.533
				xmax = 1593.693
				text = "no"
			intervals [3810]:
				xmin = 1593.693
				xmax = 1594.573
				text = "ambulances"
			intervals [3811]:
				xmin = 1594.573
				xmax = 1594.763
				text = "no"
			intervals [3812]:
				xmin = 1594.763
				xmax = 1594.793
				text = ""
			intervals [3813]:
				xmin = 1594.793
				xmax = 1595.433
				text = "nothing"
			intervals [3814]:
				xmin = 1595.433
				xmax = 1596.1153
				text = ""
			intervals [3815]:
				xmin = 1596.1153
				xmax = 1596.6353
				text = "but"
			intervals [3816]:
				xmin = 1596.6353
				xmax = 1598.0832
				text = ""
			intervals [3817]:
				xmin = 1598.0832
				xmax = 1598.5032
				text = "um"
			intervals [3818]:
				xmin = 1598.5032
				xmax = 1598.6532
				text = "the"
			intervals [3819]:
				xmin = 1598.6532
				xmax = 1598.9632
				text = "city"
			intervals [3820]:
				xmin = 1598.9632
				xmax = 1599.2132
				text = "was"
			intervals [3821]:
				xmin = 1599.2132
				xmax = 1599.3232
				text = "in"
			intervals [3822]:
				xmin = 1599.3232
				xmax = 1599.4932
				text = "an"
			intervals [3823]:
				xmin = 1599.4932
				xmax = 1600.0632
				text = "uproar"
			intervals [3824]:
				xmin = 1600.0632
				xmax = 1600.3232
				text = "i"
			intervals [3825]:
				xmin = 1600.3232
				xmax = 1600.6132
				text = "even"
			intervals [3826]:
				xmin = 1600.6132
				xmax = 1600.9332
				text = "still"
			intervals [3827]:
				xmin = 1600.9332
				xmax = 1601.4132
				text = "remember"
			intervals [3828]:
				xmin = 1601.4132
				xmax = 1601.6132
				text = "like"
			intervals [3829]:
				xmin = 1601.6132
				xmax = 1601.6832
				text = "it"
			intervals [3830]:
				xmin = 1601.6832
				xmax = 1601.8432
				text = "was"
			intervals [3831]:
				xmin = 1601.8432
				xmax = 1602.3832
				text = "yesterday"
			intervals [3832]:
				xmin = 1602.3832
				xmax = 1602.5932
				text = "when"
			intervals [3833]:
				xmin = 1602.5932
				xmax = 1602.9332
				text = "king"
			intervals [3834]:
				xmin = 1602.9332
				xmax = 1602.9632
				text = ""
			intervals [3835]:
				xmin = 1602.9632
				xmax = 1603.1632
				text = "got"
			intervals [3836]:
				xmin = 1603.1632
				xmax = 1603.2332
				text = ""
			intervals [3837]:
				xmin = 1603.2332
				xmax = 1603.5532
				text = "killed"
			intervals [3838]:
				xmin = 1603.5532
				xmax = 1603.7332
				text = "when"
			intervals [3839]:
				xmin = 1603.7332
				xmax = 1604.2332
				text = "everybody"
			intervals [3840]:
				xmin = 1604.2332
				xmax = 1604.4432
				text = "went"
			intervals [3841]:
				xmin = 1604.4432
				xmax = 1604.6232
				text = "up"
			intervals [3842]:
				xmin = 1604.6232
				xmax = 1604.680
				text = ""
			intervals [3843]:
				xmin = 1604.680
				xmax = 1604.940
				text = "eighth"
			intervals [3844]:
				xmin = 1604.940
				xmax = 1605.250
				text = "street"
			intervals [3845]:
				xmin = 1605.250
				xmax = 1605.400
				text = "and"
			intervals [3846]:
				xmin = 1605.400
				xmax = 1606.0816
				text = ""
			intervals [3847]:
				xmin = 1606.0816
				xmax = 1606.6516
				text = "um"
			intervals [3848]:
				xmin = 1606.6516
				xmax = 1606.743
				text = ""
			intervals [3849]:
				xmin = 1606.743
				xmax = 1607.023
				text = "broke"
			intervals [3850]:
				xmin = 1607.023
				xmax = 1607.223
				text = "into"
			intervals [3851]:
				xmin = 1607.223
				xmax = 1607.933
				text = "everything"
			intervals [3852]:
				xmin = 1607.933
				xmax = 1608.153
				text = "and"
			intervals [3853]:
				xmin = 1608.153
				xmax = 1608.5176
				text = ""
			intervals [3854]:
				xmin = 1608.5176
				xmax = 1608.6276
				text = "i"
			intervals [3855]:
				xmin = 1608.6276
				xmax = 1608.9176
				text = "mean"
			intervals [3856]:
				xmin = 1608.9176
				xmax = 1609.1576
				text = "just"
			intervals [3857]:
				xmin = 1609.1576
				xmax = 1609.2876
				text = "tore"
			intervals [3858]:
				xmin = 1609.2876
				xmax = 1609.4076
				text = "up"
			intervals [3859]:
				xmin = 1609.4076
				xmax = 1609.5076
				text = "the"
			intervals [3860]:
				xmin = 1609.5076
				xmax = 1609.7776
				text = "black"
			intervals [3861]:
				xmin = 1609.7776
				xmax = 1610.3676
				text = "neighborhoods"
			intervals [3862]:
				xmin = 1610.3676
				xmax = 1610.5076
				text = "they"
			intervals [3863]:
				xmin = 1610.5076
				xmax = 1610.6776
				text = "did"
			intervals [3864]:
				xmin = 1610.6776
				xmax = 1610.9476
				text = "not"
			intervals [3865]:
				xmin = 1610.9476
				xmax = 1611.0976
				text = "go"
			intervals [3866]:
				xmin = 1611.0976
				xmax = 1611.2076
				text = "up"
			intervals [3867]:
				xmin = 1611.2076
				xmax = 1611.3076
				text = ""
			intervals [3868]:
				xmin = 1611.3076
				xmax = 1612.0476
				text = "wisconsin"
			intervals [3869]:
				xmin = 1612.0476
				xmax = 1612.3976
				text = "avenue"
			intervals [3870]:
				xmin = 1612.3976
				xmax = 1612.4976
				text = "and"
			intervals [3871]:
				xmin = 1612.4976
				xmax = 1613.0176
				text = "connecticut"
			intervals [3872]:
				xmin = 1613.0176
				xmax = 1613.4576
				text = "avenue"
			intervals [3873]:
				xmin = 1613.4576
				xmax = 1613.6376
				text = "and"
			intervals [3874]:
				xmin = 1613.6376
				xmax = 1613.9474
				text = ""
			intervals [3875]:
				xmin = 1613.9474
				xmax = 1614.3174
				text = "do"
			intervals [3876]:
				xmin = 1614.3174
				xmax = 1614.6668
				text = ""
			intervals [3877]:
				xmin = 1614.6668
				xmax = 1614.9168
				text = "taking"
			intervals [3878]:
				xmin = 1614.9168
				xmax = 1615.0668
				text = "nothing"
			intervals [3879]:
				xmin = 1615.0668
				xmax = 1615.2368
				text = "from"
			intervals [3880]:
				xmin = 1615.2368
				xmax = 1615.4068
				text = "them"
			intervals [3881]:
				xmin = 1615.4068
				xmax = 1615.6268
				text = "white"
			intervals [3882]:
				xmin = 1615.6268
				xmax = 1616.1168
				text = "people"
			intervals [3883]:
				xmin = 1616.1168
				xmax = 1616.8926
				text = ""
			intervals [3884]:
				xmin = 1616.8926
				xmax = 1617.0926
				text = "that"
			intervals [3885]:
				xmin = 1617.0926
				xmax = 1617.2926
				text = "they"
			intervals [3886]:
				xmin = 1617.2926
				xmax = 1617.6226
				text = "say"
			intervals [3887]:
				xmin = 1617.6226
				xmax = 1618.0326
				text = "killed"
			intervals [3888]:
				xmin = 1618.0326
				xmax = 1618.4826
				text = "king"
			intervals [3889]:
				xmin = 1618.4826
				xmax = 1618.8996
				text = ""
			intervals [3890]:
				xmin = 1618.8996
				xmax = 1619.1796
				text = "why"
			intervals [3891]:
				xmin = 1619.1796
				xmax = 1619.2296
				text = "are"
			intervals [3892]:
				xmin = 1619.2296
				xmax = 1619.4496
				text = "you"
			intervals [3893]:
				xmin = 1619.4496
				xmax = 1619.7596
				text = "tearing"
			intervals [3894]:
				xmin = 1619.7596
				xmax = 1619.8496
				text = "up"
			intervals [3895]:
				xmin = 1619.8496
				xmax = 1619.8796
				text = ""
			intervals [3896]:
				xmin = 1619.8796
				xmax = 1620.0396
				text = "your"
			intervals [3897]:
				xmin = 1620.0396
				xmax = 1620.3396
				text = "own"
			intervals [3898]:
				xmin = 1620.3396
				xmax = 1620.8096
				text = "neighborhood"
			intervals [3899]:
				xmin = 1620.8096
				xmax = 1620.9796
				text = "then"
			intervals [3900]:
				xmin = 1620.9796
				xmax = 1621.1396
				text = "they"
			intervals [3901]:
				xmin = 1621.1396
				xmax = 1621.3996
				text = "can't"
			intervals [3902]:
				xmin = 1621.3996
				xmax = 1621.5196
				text = "even"
			intervals [3903]:
				xmin = 1621.5196
				xmax = 1621.6696
				text = "get"
			intervals [3904]:
				xmin = 1621.6696
				xmax = 1621.7896
				text = "to"
			intervals [3905]:
				xmin = 1621.7896
				xmax = 1621.8896
				text = "the"
			intervals [3906]:
				xmin = 1621.8896
				xmax = 1622.1796
				text = "store"
			intervals [3907]:
				xmin = 1622.1796
				xmax = 1622.2796
				text = "they"
			intervals [3908]:
				xmin = 1622.2796
				xmax = 1622.4496
				text = "got"
			intervals [3909]:
				xmin = 1622.4496
				xmax = 1622.5096
				text = "to"
			intervals [3910]:
				xmin = 1622.5096
				xmax = 1622.6096
				text = "go"
			intervals [3911]:
				xmin = 1622.6096
				xmax = 1622.9896
				text = "across"
			intervals [3912]:
				xmin = 1622.9896
				xmax = 1623.2296
				text = "town"
			intervals [3913]:
				xmin = 1623.2296
				xmax = 1623.3096
				text = "they"
			intervals [3914]:
				xmin = 1623.3096
				xmax = 1623.4196
				text = "ain't"
			intervals [3915]:
				xmin = 1623.4196
				xmax = 1623.4996
				text = "go"
			intervals [3916]:
				xmin = 1623.4996
				xmax = 1623.7496
				text = "no"
			intervals [3917]:
				xmin = 1623.7496
				xmax = 1624.1896
				text = "car"
			intervals [3918]:
				xmin = 1624.1896
				xmax = 1624.6384
				text = ""
			intervals [3919]:
				xmin = 1624.6384
				xmax = 1624.9584
				text = "tryna"
			intervals [3920]:
				xmin = 1624.9584
				xmax = 1625.1484
				text = "get"
			intervals [3921]:
				xmin = 1625.1484
				xmax = 1625.2484
				text = "to"
			intervals [3922]:
				xmin = 1625.2484
				xmax = 1625.3584
				text = "the"
			intervals [3923]:
				xmin = 1625.3584
				xmax = 1625.8184
				text = "grocery"
			intervals [3924]:
				xmin = 1625.8184
				xmax = 1626.1584
				text = "store"
			intervals [3925]:
				xmin = 1626.1584
				xmax = 1626.4484
				text = "tryna"
			intervals [3926]:
				xmin = 1626.4484
				xmax = 1626.6184
				text = "get"
			intervals [3927]:
				xmin = 1626.6184
				xmax = 1626.7184
				text = "to"
			intervals [3928]:
				xmin = 1626.7184
				xmax = 1626.8384
				text = "the"
			intervals [3929]:
				xmin = 1626.8384
				xmax = 1627.3084
				text = "cleaners"
			intervals [3930]:
				xmin = 1627.3084
				xmax = 1627.5984
				text = "tryna"
			intervals [3931]:
				xmin = 1627.5984
				xmax = 1627.7584
				text = "get"
			intervals [3932]:
				xmin = 1627.7584
				xmax = 1627.8684
				text = "to"
			intervals [3933]:
				xmin = 1627.8684
				xmax = 1628.1584
				text = "wherever"
			intervals [3934]:
				xmin = 1628.1584
				xmax = 1628.3084
				text = "they"
			intervals [3935]:
				xmin = 1628.3084
				xmax = 1628.6684
				text = "needed"
			intervals [3936]:
				xmin = 1628.6684
				xmax = 1628.7984
				text = "to"
			intervals [3937]:
				xmin = 1628.7984
				xmax = 1629.1484
				text = "go"
			intervals [3938]:
				xmin = 1629.1484
				xmax = 1629.4681
				text = ""
			intervals [3939]:
				xmin = 1629.4681
				xmax = 1629.6381
				text = "cause"
			intervals [3940]:
				xmin = 1629.6381
				xmax = 1629.7981
				text = "they"
			intervals [3941]:
				xmin = 1629.7981
				xmax = 1629.9481
				text = "tore"
			intervals [3942]:
				xmin = 1629.9481
				xmax = 1630.0581
				text = "up"
			intervals [3943]:
				xmin = 1630.0581
				xmax = 1630.2281
				text = "they"
			intervals [3944]:
				xmin = 1630.2281
				xmax = 1630.5381
				text = "own"
			intervals [3945]:
				xmin = 1630.5381
				xmax = 1630.9181
				text = "stuff"
			intervals [3946]:
				xmin = 1630.9181
				xmax = 1632.000
				text = ""
			intervals [3947]:
				xmin = 1632.000
				xmax = 1632.540
				text = "everybody"
			intervals [3948]:
				xmin = 1632.540
				xmax = 1632.720
				text = "had"
			intervals [3949]:
				xmin = 1632.720
				xmax = 1633.040
				text = "free"
			intervals [3950]:
				xmin = 1633.040
				xmax = 1633.360
				text = "liquor"
			intervals [3951]:
				xmin = 1633.360
				xmax = 1633.880
				text = "everybody"
			intervals [3952]:
				xmin = 1633.880
				xmax = 1634.060
				text = "had"
			intervals [3953]:
				xmin = 1634.060
				xmax = 1634.370
				text = "free"
			intervals [3954]:
				xmin = 1634.370
				xmax = 1634.910
				text = "everything"
			intervals [3955]:
				xmin = 1634.910
				xmax = 1635.2349
				text = ""
			intervals [3956]:
				xmin = 1635.2349
				xmax = 1635.3149
				text = "my"
			intervals [3957]:
				xmin = 1635.3149
				xmax = 1635.6449
				text = "husband"
			intervals [3958]:
				xmin = 1635.6449
				xmax = 1635.8349
				text = "said"
			intervals [3959]:
				xmin = 1635.8349
				xmax = 1636.1749
				text = "y'all"
			intervals [3960]:
				xmin = 1636.1749
				xmax = 1636.3249
				text = "better"
			intervals [3961]:
				xmin = 1636.3249
				xmax = 1636.4849
				text = "not"
			intervals [3962]:
				xmin = 1636.4849
				xmax = 1636.5349
				text = ""
			intervals [3963]:
				xmin = 1636.5349
				xmax = 1636.8549
				text = "bring"
			intervals [3964]:
				xmin = 1636.8549
				xmax = 1637.0849
				text = "none"
			intervals [3965]:
				xmin = 1637.0849
				xmax = 1637.1749
				text = "of"
			intervals [3966]:
				xmin = 1637.1749
				xmax = 1637.3649
				text = "that"
			intervals [3967]:
				xmin = 1637.3649
				xmax = 1637.7149
				text = "stuff"
			intervals [3968]:
				xmin = 1637.7149
				xmax = 1637.9649
				text = "in"
			intervals [3969]:
				xmin = 1637.9649
				xmax = 1637.9949
				text = ""
			intervals [3970]:
				xmin = 1637.9949
				xmax = 1638.1049
				text = "here"
			intervals [3971]:
				xmin = 1638.1049
				xmax = 1638.4663
				text = ""
			intervals [3972]:
				xmin = 1638.4663
				xmax = 1638.6463
				text = "you"
			intervals [3973]:
				xmin = 1638.6463
				xmax = 1638.8263
				text = "know"
			intervals [3974]:
				xmin = 1638.8263
				xmax = 1638.9663
				text = "we"
			intervals [3975]:
				xmin = 1638.9663
				xmax = 1639.1263
				text = "got"
			intervals [3976]:
				xmin = 1639.1263
				xmax = 1639.5163
				text = "boys"
			intervals [3977]:
				xmin = 1639.5163
				xmax = 1639.6263
				text = "in"
			intervals [3978]:
				xmin = 1639.6263
				xmax = 1639.7763
				text = "here"
			intervals [3979]:
				xmin = 1639.7763
				xmax = 1639.8363
				text = "we"
			intervals [3980]:
				xmin = 1639.8363
				xmax = 1640.0563
				text = "gotta"
			intervals [3981]:
				xmin = 1640.0563
				xmax = 1640.3363
				text = "teach"
			intervals [3982]:
				xmin = 1640.3363
				xmax = 1640.7963
				text = "them"
			intervals [3983]:
				xmin = 1640.7963
				xmax = 1641.0763
				text = "right"
			intervals [3984]:
				xmin = 1641.0763
				xmax = 1641.2863
				text = "from"
			intervals [3985]:
				xmin = 1641.2863
				xmax = 1641.6163
				text = "wrong"
			intervals [3986]:
				xmin = 1641.6163
				xmax = 1642.6731
				text = ""
			intervals [3987]:
				xmin = 1642.6731
				xmax = 1642.7631
				text = "it"
			intervals [3988]:
				xmin = 1642.7631
				xmax = 1643.0331
				text = "was"
			intervals [3989]:
				xmin = 1643.0331
				xmax = 1643.0631
				text = ""
			intervals [3990]:
				xmin = 1643.0631
				xmax = 1643.7731
				text = "terrible"
			intervals [3991]:
				xmin = 1643.7731
				xmax = 1645.7148
				text = ""
			intervals [3992]:
				xmin = 1645.7148
				xmax = 1645.8348
				text = "i"
			intervals [3993]:
				xmin = 1645.8348
				xmax = 1646.0748
				text = "mean"
			intervals [3994]:
				xmin = 1646.0748
				xmax = 1646.4048
				text = "people"
			intervals [3995]:
				xmin = 1646.4048
				xmax = 1646.6948
				text = "was"
			intervals [3996]:
				xmin = 1646.6948
				xmax = 1647.2148
				text = "bragging"
			intervals [3997]:
				xmin = 1647.2148
				xmax = 1647.5748
				text = "about"
			intervals [3998]:
				xmin = 1647.5748
				xmax = 1648.1722
				text = ""
			intervals [3999]:
				xmin = 1648.1722
				xmax = 1648.3222
				text = "i"
			intervals [4000]:
				xmin = 1648.3222
				xmax = 1648.3522
				text = ""
			intervals [4001]:
				xmin = 1648.3522
				xmax = 1648.5622
				text = "got"
			intervals [4002]:
				xmin = 1648.5622
				xmax = 1648.6022
				text = ""
			intervals [4003]:
				xmin = 1648.6022
				xmax = 1648.9522
				text = "all"
			intervals [4004]:
				xmin = 1648.9522
				xmax = 1649.2622
				text = "new"
			intervals [4005]:
				xmin = 1649.2622
				xmax = 1649.5522
				text = "living"
			intervals [4006]:
				xmin = 1649.5522
				xmax = 1649.7922
				text = "room"
			intervals [4007]:
				xmin = 1649.7922
				xmax = 1650.4822
				text = "furniture"
			intervals [4008]:
				xmin = 1650.4822
				xmax = 1650.6222
				text = "i"
			intervals [4009]:
				xmin = 1650.6222
				xmax = 1650.8822
				text = "got"
			intervals [4010]:
				xmin = 1650.8822
				xmax = 1650.9122
				text = ""
			intervals [4011]:
				xmin = 1650.9122
				xmax = 1651.2022
				text = "all"
			intervals [4012]:
				xmin = 1651.2022
				xmax = 1651.2722
				text = "the"
			intervals [4013]:
				xmin = 1651.2722
				xmax = 1651.6322
				text = "liquor"
			intervals [4014]:
				xmin = 1651.6322
				xmax = 1651.8222
				text = "you"
			intervals [4015]:
				xmin = 1651.8222
				xmax = 1652.4422
				text = "need"
			intervals [4016]:
				xmin = 1652.4422
				xmax = 1652.7546
				text = ""
			intervals [4017]:
				xmin = 1652.7546
				xmax = 1652.9246
				text = "they"
			intervals [4018]:
				xmin = 1652.9246
				xmax = 1653.0646
				text = "was"
			intervals [4019]:
				xmin = 1653.0646
				xmax = 1653.5746
				text = "selling"
			intervals [4020]:
				xmin = 1653.5746
				xmax = 1653.8646
				text = "liquor"
			intervals [4021]:
				xmin = 1653.8646
				xmax = 1653.8946
				text = ""
			intervals [4022]:
				xmin = 1653.8946
				xmax = 1654.1746
				text = "on"
			intervals [4023]:
				xmin = 1654.1746
				xmax = 1654.2546
				text = "the"
			intervals [4024]:
				xmin = 1654.2546
				xmax = 1654.3446
				text = ""
			intervals [4025]:
				xmin = 1654.3446
				xmax = 1654.8746
				text = "corner"
			intervals [4026]:
				xmin = 1654.8746
				xmax = 1655.2027
				text = ""
			intervals [4027]:
				xmin = 1655.2027
				xmax = 1655.3327
				text = "they"
			intervals [4028]:
				xmin = 1655.3327
				xmax = 1655.4727
				text = "was"
			intervals [4029]:
				xmin = 1655.4727
				xmax = 1655.8927
				text = "selling"
			intervals [4030]:
				xmin = 1655.8927
				xmax = 1656.1627
				text = "liquor"
			intervals [4031]:
				xmin = 1656.1627
				xmax = 1656.2027
				text = ""
			intervals [4032]:
				xmin = 1656.2027
				xmax = 1656.5427
				text = "on"
			intervals [4033]:
				xmin = 1656.5427
				xmax = 1657.3027
				text = "sundays"
			intervals [4034]:
				xmin = 1657.3027
				xmax = 1657.8034
				text = ""
			intervals [4035]:
				xmin = 1657.8034
				xmax = 1658.0734
				text = "all"
			intervals [4036]:
				xmin = 1658.0734
				xmax = 1658.1734
				text = "of"
			intervals [4037]:
				xmin = 1658.1734
				xmax = 1658.4334
				text = "this"
			intervals [4038]:
				xmin = 1658.4334
				xmax = 1658.8034
				text = "from"
			intervals [4039]:
				xmin = 1658.8034
				xmax = 1659.6706
				text = ""
			intervals [4040]:
				xmin = 1659.6706
				xmax = 1660.1106
				text = "king"
			intervals [4041]:
				xmin = 1660.1106
				xmax = 1660.4506
				text = "getting"
			intervals [4042]:
				xmin = 1660.4506
				xmax = 1660.8106
				text = "killed"
			intervals [4043]:
				xmin = 1660.8106
				xmax = 1661.6064
				text = ""
			intervals [4044]:
				xmin = 1661.6064
				xmax = 1661.6664
				text = "it"
			intervals [4045]:
				xmin = 1661.6664
				xmax = 1661.6964
				text = ""
			intervals [4046]:
				xmin = 1661.6964
				xmax = 1661.8964
				text = "was"
			intervals [4047]:
				xmin = 1661.8964
				xmax = 1662.2464
				text = "crazy"
			intervals [4048]:
				xmin = 1662.2464
				xmax = 1663.5257
				text = ""
			intervals [4049]:
				xmin = 1663.5257
				xmax = 1663.6357
				text = "you"
			intervals [4050]:
				xmin = 1663.6357
				xmax = 1663.9157
				text = "couldn't"
			intervals [4051]:
				xmin = 1663.9157
				xmax = 1664.0957
				text = "come"
			intervals [4052]:
				xmin = 1664.0957
				xmax = 1664.3057
				text = "out"
			intervals [4053]:
				xmin = 1664.3057
				xmax = 1664.4357
				text = "the"
			intervals [4054]:
				xmin = 1664.4357
				xmax = 1664.7857
				text = "house"
			intervals [4055]:
				xmin = 1664.7857
				xmax = 1665.0857
				text = "after"
			intervals [4056]:
				xmin = 1665.0857
				xmax = 1665.4357
				text = "five"
			intervals [4057]:
				xmin = 1665.4357
				xmax = 1665.9857
				text = "o'clock"
			intervals [4058]:
				xmin = 1665.9857
				xmax = 1666.4819
				text = ""
			intervals [4059]:
				xmin = 1666.4819
				xmax = 1666.8319
				text = "unless"
			intervals [4060]:
				xmin = 1666.8319
				xmax = 1666.9819
				text = "you"
			intervals [4061]:
				xmin = 1666.9819
				xmax = 1667.1119
				text = "had"
			intervals [4062]:
				xmin = 1667.1119
				xmax = 1667.1819
				text = "a"
			intervals [4063]:
				xmin = 1667.1819
				xmax = 1667.6419
				text = "pass"
			intervals [4064]:
				xmin = 1667.6419
				xmax = 1667.8319
				text = "that"
			intervals [4065]:
				xmin = 1667.8319
				xmax = 1667.9819
				text = "you"
			intervals [4066]:
				xmin = 1667.9819
				xmax = 1668.1719
				text = "on"
			intervals [4067]:
				xmin = 1668.1719
				xmax = 1668.3219
				text = "your"
			intervals [4068]:
				xmin = 1668.3219
				xmax = 1668.5019
				text = "way"
			intervals [4069]:
				xmin = 1668.5019
				xmax = 1668.6219
				text = "to"
			intervals [4070]:
				xmin = 1668.6219
				xmax = 1669.0319
				text = "work"
			intervals [4071]:
				xmin = 1669.0319
				xmax = 1669.583
				text = ""
			intervals [4072]:
				xmin = 1669.583
				xmax = 1669.643
				text = "or"
			intervals [4073]:
				xmin = 1669.643
				xmax = 1669.833
				text = "you"
			intervals [4074]:
				xmin = 1669.833
				xmax = 1670.033
				text = "went"
			intervals [4075]:
				xmin = 1670.033
				xmax = 1670.163
				text = "to"
			intervals [4076]:
				xmin = 1670.163
				xmax = 1670.723
				text = "jail"
			intervals [4077]:
				xmin = 1670.723
				xmax = 1671.911
				text = ""
			intervals [4078]:
				xmin = 1671.911
				xmax = 1672.101
				text = "they"
			intervals [4079]:
				xmin = 1672.101
				xmax = 1672.251
				text = "had"
			intervals [4080]:
				xmin = 1672.251
				xmax = 1672.431
				text = "all"
			intervals [4081]:
				xmin = 1672.431
				xmax = 1672.491
				text = "the"
			intervals [4082]:
				xmin = 1672.491
				xmax = 1673.191
				text = "military"
			intervals [4083]:
				xmin = 1673.191
				xmax = 1673.581
				text = "men"
			intervals [4084]:
				xmin = 1673.581
				xmax = 1673.991
				text = "staying"
			intervals [4085]:
				xmin = 1673.991
				xmax = 1674.161
				text = "in"
			intervals [4086]:
				xmin = 1674.161
				xmax = 1674.411
				text = "our"
			intervals [4087]:
				xmin = 1674.411
				xmax = 1675.101
				text = "gyms"
			intervals [4088]:
				xmin = 1675.101
				xmax = 1675.4723
				text = ""
			intervals [4089]:
				xmin = 1675.4723
				xmax = 1675.6123
				text = "you"
			intervals [4090]:
				xmin = 1675.6123
				xmax = 1675.7423
				text = "know"
			intervals [4091]:
				xmin = 1675.7423
				xmax = 1675.9023
				text = "we"
			intervals [4092]:
				xmin = 1675.9023
				xmax = 1675.9923
				text = "j-"
			intervals [4093]:
				xmin = 1675.9923
				xmax = 1676.0323
				text = ""
			intervals [4094]:
				xmin = 1676.0323
				xmax = 1676.3423
				text = "we"
			intervals [4095]:
				xmin = 1676.3423
				xmax = 1676.6023
				text = "we"
			intervals [4096]:
				xmin = 1676.6023
				xmax = 1676.8023
				text = "couldn't"
			intervals [4097]:
				xmin = 1676.8023
				xmax = 1676.9423
				text = "even"
			intervals [4098]:
				xmin = 1676.9423
				xmax = 1677.1823
				text = "take"
			intervals [4099]:
				xmin = 1677.1823
				xmax = 1677.2123
				text = ""
			intervals [4100]:
				xmin = 1677.2123
				xmax = 1677.5623
				text = "gym"
			intervals [4101]:
				xmin = 1677.5623
				xmax = 1677.7323
				text = "for"
			intervals [4102]:
				xmin = 1677.7323
				xmax = 1678.1923
				text = "months"
			intervals [4103]:
				xmin = 1678.1923
				xmax = 1678.3123
				text = "and"
			intervals [4104]:
				xmin = 1678.3123
				xmax = 1678.6023
				text = "months"
			intervals [4105]:
				xmin = 1678.6023
				xmax = 1678.7023
				text = "and"
			intervals [4106]:
				xmin = 1678.7023
				xmax = 1679.0523
				text = "months"
			intervals [4107]:
				xmin = 1679.0523
				xmax = 1679.5623
				text = "because"
			intervals [4108]:
				xmin = 1679.5623
				xmax = 1680.3518
				text = ""
			intervals [4109]:
				xmin = 1680.3518
				xmax = 1680.5718
				text = "that"
			intervals [4110]:
				xmin = 1680.5718
				xmax = 1680.6218
				text = "s"
			intervals [4111]:
				xmin = 1680.6218
				xmax = 1680.7118
				text = "where"
			intervals [4112]:
				xmin = 1680.7118
				xmax = 1680.7818
				text = "the"
			intervals [4113]:
				xmin = 1680.7818
				xmax = 1681.3818
				text = "military"
			intervals [4114]:
				xmin = 1681.3818
				xmax = 1681.6918
				text = "men"
			intervals [4115]:
				xmin = 1681.6918
				xmax = 1681.7218
				text = ""
			intervals [4116]:
				xmin = 1681.7218
				xmax = 1682.4318
				text = "slept"
			intervals [4117]:
				xmin = 1682.4318
				xmax = 1683.4261
				text = ""
			intervals [4118]:
				xmin = 1683.4261
				xmax = 1683.5761
				text = "they're"
			intervals [4119]:
				xmin = 1683.5761
				xmax = 1684.0461
				text = "monitor"
			intervals [4120]:
				xmin = 1684.0461
				xmax = 1684.1661
				text = "the"
			intervals [4121]:
				xmin = 1684.1661
				xmax = 1684.5961
				text = "streets"
			intervals [4122]:
				xmin = 1684.5961
				xmax = 1684.8661
				text = "after"
			intervals [4123]:
				xmin = 1684.8661
				xmax = 1685.1661
				text = "five"
			intervals [4124]:
				xmin = 1685.1661
				xmax = 1685.6161
				text = "o'clock"
			intervals [4125]:
				xmin = 1685.6161
				xmax = 1685.7296
				text = ""
			intervals [4126]:
				xmin = 1685.7296
				xmax = 1686.0296
				text = "w"
			intervals [4127]:
				xmin = 1686.0296
				xmax = 1686.1796
				text = "we"
			intervals [4128]:
				xmin = 1686.1796
				xmax = 1686.4096
				text = "not"
			intervals [4129]:
				xmin = 1686.4096
				xmax = 1686.7096
				text = "supposed"
			intervals [4130]:
				xmin = 1686.7096
				xmax = 1686.7796
				text = "to"
			intervals [4131]:
				xmin = 1686.7796
				xmax = 1686.9296
				text = "be"
			intervals [4132]:
				xmin = 1686.9296
				xmax = 1687.0596
				text = "out"
			intervals [4133]:
				xmin = 1687.0596
				xmax = 1687.1696
				text = ""
			intervals [4134]:
				xmin = 1687.1696
				xmax = 1687.3196
				text = "there"
			intervals [4135]:
				xmin = 1687.3196
				xmax = 1688.9432
				text = ""
			intervals [4136]:
				xmin = 1688.9432
				xmax = 1689.0532
				text = "it"
			intervals [4137]:
				xmin = 1689.0532
				xmax = 1689.4032
				text = "was"
			intervals [4138]:
				xmin = 1689.4032
				xmax = 1689.4914
				text = ""
			intervals [4139]:
				xmin = 1689.4914
				xmax = 1689.6014
				text = "it"
			intervals [4140]:
				xmin = 1689.6014
				xmax = 1689.8514
				text = "was"
			intervals [4141]:
				xmin = 1689.8514
				xmax = 1689.9114
				text = "a"
			intervals [4142]:
				xmin = 1689.9114
				xmax = 1690.9314
				text = "process"
			intervals [4143]:
				xmin = 1690.9314
				xmax = 1691.354
				text = ""
			intervals [4144]:
				xmin = 1691.354
				xmax = 1691.414
				text = "you"
			intervals [4145]:
				xmin = 1691.414
				xmax = 1691.444
				text = ""
			intervals [4146]:
				xmin = 1691.444
				xmax = 1692.014
				text = "know"
			intervals [4147]:
				xmin = 1692.014
				xmax = 1692.7003
				text = ""
			intervals [4148]:
				xmin = 1692.7003
				xmax = 1692.8703
				text = "and"
			intervals [4149]:
				xmin = 1692.8703
				xmax = 1693.0603
				text = "then"
			intervals [4150]:
				xmin = 1693.0603
				xmax = 1693.1603
				text = "you"
			intervals [4151]:
				xmin = 1693.1603
				xmax = 1693.3603
				text = "look"
			intervals [4152]:
				xmin = 1693.3603
				xmax = 1693.6103
				text = "around"
			intervals [4153]:
				xmin = 1693.6103
				xmax = 1693.6703
				text = "you"
			intervals [4154]:
				xmin = 1693.6703
				xmax = 1693.8403
				text = "be"
			intervals [4155]:
				xmin = 1693.8403
				xmax = 1693.8703
				text = ""
			intervals [4156]:
				xmin = 1693.8703
				xmax = 1694.0703
				text = "like"
			intervals [4157]:
				xmin = 1694.0703
				xmax = 1694.5202
				text = ""
			intervals [4158]:
				xmin = 1694.5202
				xmax = 1694.8602
				text = "damn"
			intervals [4159]:
				xmin = 1694.8602
				xmax = 1695.4993
				text = ""
			intervals [4160]:
				xmin = 1695.4993
				xmax = 1695.8493
				text = "some"
			intervals [4161]:
				xmin = 1695.8493
				xmax = 1695.9893
				text = "good"
			intervals [4162]:
				xmin = 1695.9893
				xmax = 1696.2393
				text = "looking"
			intervals [4163]:
				xmin = 1696.2393
				xmax = 1696.4693
				text = "men"
			intervals [4164]:
				xmin = 1696.4693
				xmax = 1696.6093
				text = "up"
			intervals [4165]:
				xmin = 1696.6093
				xmax = 1696.7393
				text = "in"
			intervals [4166]:
				xmin = 1696.7393
				xmax = 1696.8693
				text = "there"
			intervals [4167]:
				xmin = 1696.8693
				xmax = 1697.3493
				text = "and"
			intervals [4168]:
				xmin = 1697.3493
				xmax = 1697.3793
				text = ""
			intervals [4169]:
				xmin = 1697.3793
				xmax = 1697.4993
				text = "we"
			intervals [4170]:
				xmin = 1697.4993
				xmax = 1697.7193
				text = "can't"
			intervals [4171]:
				xmin = 1697.7193
				xmax = 1697.8093
				text = "go"
			intervals [4172]:
				xmin = 1697.8093
				xmax = 1697.9093
				text = "in"
			intervals [4173]:
				xmin = 1697.9093
				xmax = 1698.0193
				text = "there"
			intervals [4174]:
				xmin = 1698.0193
				xmax = 1698.0793
				text = "and"
			intervals [4175]:
				xmin = 1698.0793
				xmax = 1698.3393
				text = "play"
			intervals [4176]:
				xmin = 1698.3393
				xmax = 1698.7093
				text = "with"
			intervals [4177]:
				xmin = 1698.7093
				xmax = 1699.2193
				text = ""
			intervals [4178]:
				xmin = 1699.2193
				xmax = 1699.4193
				text = "'em"
			intervals [4179]:
				xmin = 1699.4193
				xmax = 1699.5293
				text = ""
			intervals [4180]:
				xmin = 1699.5293
				xmax = 1699.6293
				text = "<unk>"
			intervals [4181]:
				xmin = 1699.6293
				xmax = 1702.3957
				text = ""
			intervals [4182]:
				xmin = 1702.3957
				xmax = 1703.5457
				text = "<unk>"
			intervals [4183]:
				xmin = 1703.5457
				xmax = 1703.5857
				text = ""
			intervals [4184]:
				xmin = 1703.5857
				xmax = 1703.8457
				text = "with"
			intervals [4185]:
				xmin = 1703.8457
				xmax = 1704.6657
				text = "benefits"
			intervals [4186]:
				xmin = 1704.6657
				xmax = 1705.1133
				text = ""
			intervals [4187]:
				xmin = 1705.1133
				xmax = 1706.2133
				text = "<unk>"
			intervals [4188]:
				xmin = 1706.2133
				xmax = 1706.736
				text = ""
			intervals [4189]:
				xmin = 1706.736
				xmax = 1708.026
				text = "yes"
			intervals [4190]:
				xmin = 1708.026
				xmax = 1708.8477
				text = ""
			intervals [4191]:
				xmin = 1708.8477
				xmax = 1709.3877
				text = "mm"
			intervals [4192]:
				xmin = 1709.3877
				xmax = 1710.2545
				text = ""
			intervals [4193]:
				xmin = 1710.2545
				xmax = 1710.7545
				text = "<unk>"
			intervals [4194]:
				xmin = 1710.7545
				xmax = 1720.8611
				text = ""
			intervals [4195]:
				xmin = 1720.8611
				xmax = 1721.2911
				text = "yeah"
			intervals [4196]:
				xmin = 1721.2911
				xmax = 1721.5186
				text = ""
			intervals [4197]:
				xmin = 1721.5186
				xmax = 1721.6486
				text = "<unk>"
			intervals [4198]:
				xmin = 1721.6486
				xmax = 1721.8418
				text = ""
			intervals [4199]:
				xmin = 1721.8418
				xmax = 1722.2318
				text = "yeah"
			intervals [4200]:
				xmin = 1722.2318
				xmax = 1722.5818
				text = "but"
			intervals [4201]:
				xmin = 1722.5818
				xmax = 1722.6769
				text = ""
			intervals [4202]:
				xmin = 1722.6769
				xmax = 1722.8469
				text = "the"
			intervals [4203]:
				xmin = 1722.8469
				xmax = 1723.1369
				text = "only"
			intervals [4204]:
				xmin = 1723.1369
				xmax = 1723.4669
				text = "thing"
			intervals [4205]:
				xmin = 1723.4669
				xmax = 1723.6169
				text = "that"
			intervals [4206]:
				xmin = 1723.6169
				xmax = 1723.7369
				text = "i"
			intervals [4207]:
				xmin = 1723.7369
				xmax = 1723.9869
				text = "that"
			intervals [4208]:
				xmin = 1723.9869
				xmax = 1724.2469
				text = "really"
			intervals [4209]:
				xmin = 1724.2469
				xmax = 1724.6069
				text = "stands"
			intervals [4210]:
				xmin = 1724.6069
				xmax = 1724.7469
				text = "out"
			intervals [4211]:
				xmin = 1724.7469
				xmax = 1724.8469
				text = "in"
			intervals [4212]:
				xmin = 1724.8469
				xmax = 1724.9669
				text = "my"
			intervals [4213]:
				xmin = 1724.9669
				xmax = 1725.3169
				text = "mind"
			intervals [4214]:
				xmin = 1725.3169
				xmax = 1725.4469
				text = "as"
			intervals [4215]:
				xmin = 1725.4469
				xmax = 1725.8069
				text = "far"
			intervals [4216]:
				xmin = 1725.8069
				xmax = 1726.0769
				text = "as"
			intervals [4217]:
				xmin = 1726.0769
				xmax = 1726.3769
				text = "um"
			intervals [4218]:
				xmin = 1726.3769
				xmax = 1726.4807
				text = ""
			intervals [4219]:
				xmin = 1726.4807
				xmax = 1727.2407
				text = "prejudice"
			intervals [4220]:
				xmin = 1727.2407
				xmax = 1728.9079
				text = ""
			intervals [4221]:
				xmin = 1728.9079
				xmax = 1729.0679
				text = "my"
			intervals [4222]:
				xmin = 1729.0679
				xmax = 1729.5479
				text = "dad"
			intervals [4223]:
				xmin = 1729.5479
				xmax = 1729.7479
				text = "took"
			intervals [4224]:
				xmin = 1729.7479
				xmax = 1730.3879
				text = "me"
			intervals [4225]:
				xmin = 1730.3879
				xmax = 1731.2801
				text = ""
			intervals [4226]:
				xmin = 1731.2801
				xmax = 1731.4201
				text = "my"
			intervals [4227]:
				xmin = 1731.4201
				xmax = 1731.9701
				text = "mom"
			intervals [4228]:
				xmin = 1731.9701
				xmax = 1732.1301
				text = "my"
			intervals [4229]:
				xmin = 1732.1301
				xmax = 1732.6101
				text = "sister"
			intervals [4230]:
				xmin = 1732.6101
				xmax = 1732.7501
				text = "and"
			intervals [4231]:
				xmin = 1732.7501
				xmax = 1732.9401
				text = "all"
			intervals [4232]:
				xmin = 1732.9401
				xmax = 1733.0901
				text = "of"
			intervals [4233]:
				xmin = 1733.0901
				xmax = 1733.3101
				text = "us"
			intervals [4234]:
				xmin = 1733.3101
				xmax = 1733.3401
				text = ""
			intervals [4235]:
				xmin = 1733.3401
				xmax = 1733.4801
				text = "to"
			intervals [4236]:
				xmin = 1733.4801
				xmax = 1733.5901
				text = "the"
			intervals [4237]:
				xmin = 1733.5901
				xmax = 1733.6901
				text = ""
			intervals [4238]:
				xmin = 1733.6901
				xmax = 1734.3301
				text = "beach"
			intervals [4239]:
				xmin = 1734.3301
				xmax = 1735.0259
				text = ""
			intervals [4240]:
				xmin = 1735.0259
				xmax = 1735.1659
				text = "and"
			intervals [4241]:
				xmin = 1735.1659
				xmax = 1735.3159
				text = "they"
			intervals [4242]:
				xmin = 1735.3159
				xmax = 1735.7059
				text = "said"
			intervals [4243]:
				xmin = 1735.7059
				xmax = 1736.2759
				text = "everybody"
			intervals [4244]:
				xmin = 1736.2759
				xmax = 1736.4759
				text = "could"
			intervals [4245]:
				xmin = 1736.4759
				xmax = 1736.7759
				text = "come"
			intervals [4246]:
				xmin = 1736.7759
				xmax = 1736.8759
				text = "in"
			intervals [4247]:
				xmin = 1736.8759
				xmax = 1737.1159
				text = "there"
			intervals [4248]:
				xmin = 1737.1159
				xmax = 1737.1759
				text = ""
			intervals [4249]:
				xmin = 1737.1759
				xmax = 1737.5459
				text = "no"
			intervals [4250]:
				xmin = 1737.5459
				xmax = 1738.0583
				text = ""
			intervals [4251]:
				xmin = 1738.0583
				xmax = 1738.5483
				text = "nobody"
			intervals [4252]:
				xmin = 1738.5483
				xmax = 1738.6783
				text = "s"
			intervals [4253]:
				xmin = 1738.6783
				xmax = 1738.9583
				text = "coming"
			intervals [4254]:
				xmin = 1738.9583
				xmax = 1739.0483
				text = "in"
			intervals [4255]:
				xmin = 1739.0483
				xmax = 1739.2083
				text = "there"
			intervals [4256]:
				xmin = 1739.2083
				xmax = 1739.3683
				text = "but"
			intervals [4257]:
				xmin = 1739.3683
				xmax = 1739.5383
				text = "my"
			intervals [4258]:
				xmin = 1739.5383
				xmax = 1740.0483
				text = "mom"
			intervals [4259]:
				xmin = 1740.0483
				xmax = 1742.9485
				text = ""
			intervals [4260]:
				xmin = 1742.9485
				xmax = 1743.1385
				text = "my"
			intervals [4261]:
				xmin = 1743.1385
				xmax = 1743.6885
				text = "mom"
			intervals [4262]:
				xmin = 1743.6885
				xmax = 1744.5185
				text = "is"
			intervals [4263]:
				xmin = 1744.5185
				xmax = 1746.3964
				text = ""
			intervals [4264]:
				xmin = 1746.3964
				xmax = 1746.6864
				text = "part"
			intervals [4265]:
				xmin = 1746.6864
				xmax = 1747.3964
				text = "sicilian"
			intervals [4266]:
				xmin = 1747.3964
				xmax = 1747.5664
				text = "so"
			intervals [4267]:
				xmin = 1747.5664
				xmax = 1747.8364
				text = "she"
			intervals [4268]:
				xmin = 1747.8364
				xmax = 1748.0964
				text = "looks"
			intervals [4269]:
				xmin = 1748.0964
				xmax = 1748.4164
				text = "white"
			intervals [4270]:
				xmin = 1748.4164
				xmax = 1750.8063
				text = ""
			intervals [4271]:
				xmin = 1750.8063
				xmax = 1751.5363
				text = "so"
			intervals [4272]:
				xmin = 1751.5363
				xmax = 1752.5663
				text = ""
			intervals [4273]:
				xmin = 1752.5663
				xmax = 1752.7163
				text = "when"
			intervals [4274]:
				xmin = 1752.7163
				xmax = 1752.8763
				text = "they"
			intervals [4275]:
				xmin = 1752.8763
				xmax = 1753.3263
				text = "said"
			intervals [4276]:
				xmin = 1753.3263
				xmax = 1753.7863
				text = "that"
			intervals [4277]:
				xmin = 1753.7863
				xmax = 1754.5435
				text = ""
			intervals [4278]:
				xmin = 1754.5435
				xmax = 1754.7035
				text = "my"
			intervals [4279]:
				xmin = 1754.7035
				xmax = 1755.1635
				text = "daddy"
			intervals [4280]:
				xmin = 1755.1635
				xmax = 1755.4035
				text = "got"
			intervals [4281]:
				xmin = 1755.4035
				xmax = 1755.9935
				text = "mad"
			intervals [4282]:
				xmin = 1755.9935
				xmax = 1756.0335
				text = ""
			intervals [4283]:
				xmin = 1756.0335
				xmax = 1756.2135
				text = "and"
			intervals [4284]:
				xmin = 1756.2135
				xmax = 1756.6535
				text = "spit"
			intervals [4285]:
				xmin = 1756.6535
				xmax = 1756.8235
				text = "on"
			intervals [4286]:
				xmin = 1756.8235
				xmax = 1756.8935
				text = "the"
			intervals [4287]:
				xmin = 1756.8935
				xmax = 1756.9235
				text = ""
			intervals [4288]:
				xmin = 1756.9235
				xmax = 1757.2635
				text = "man"
			intervals [4289]:
				xmin = 1757.2635
				xmax = 1759.2532
				text = ""
			intervals [4290]:
				xmin = 1759.2532
				xmax = 1759.3632
				text = "the"
			intervals [4291]:
				xmin = 1759.3632
				xmax = 1759.7632
				text = "man"
			intervals [4292]:
				xmin = 1759.7632
				xmax = 1759.9632
				text = "hit"
			intervals [4293]:
				xmin = 1759.9632
				xmax = 1760.1732
				text = "my"
			intervals [4294]:
				xmin = 1760.1732
				xmax = 1760.9732
				text = "daddy"
			intervals [4295]:
				xmin = 1760.9732
				xmax = 1761.7059
				text = ""
			intervals [4296]:
				xmin = 1761.7059
				xmax = 1761.9259
				text = "and"
			intervals [4297]:
				xmin = 1761.9259
				xmax = 1762.0659
				text = "my"
			intervals [4298]:
				xmin = 1762.0659
				xmax = 1762.5359
				text = "daddy"
			intervals [4299]:
				xmin = 1762.5359
				xmax = 1763.0059
				text = "commenced"
			intervals [4300]:
				xmin = 1763.0059
				xmax = 1763.1059
				text = "to"
			intervals [4301]:
				xmin = 1763.1059
				xmax = 1763.3259
				text = "try"
			intervals [4302]:
				xmin = 1763.3259
				xmax = 1763.4559
				text = "to"
			intervals [4303]:
				xmin = 1763.4559
				xmax = 1763.7659
				text = "kill"
			intervals [4304]:
				xmin = 1763.7659
				xmax = 1763.7959
				text = ""
			intervals [4305]:
				xmin = 1763.7959
				xmax = 1763.8559
				text = "him"
			intervals [4306]:
				xmin = 1763.8559
				xmax = 1766.2577
				text = ""
			intervals [4307]:
				xmin = 1766.2577
				xmax = 1766.4977
				text = "they"
			intervals [4308]:
				xmin = 1766.4977
				xmax = 1766.7077
				text = "locked"
			intervals [4309]:
				xmin = 1766.7077
				xmax = 1766.8577
				text = "my"
			intervals [4310]:
				xmin = 1766.8577
				xmax = 1767.3577
				text = "dad"
			intervals [4311]:
				xmin = 1767.3577
				xmax = 1767.6677
				text = "up"
			intervals [4312]:
				xmin = 1767.6677
				xmax = 1768.2721
				text = ""
			intervals [4313]:
				xmin = 1768.2721
				xmax = 1768.3721
				text = "we"
			intervals [4314]:
				xmin = 1768.3721
				xmax = 1768.4621
				text = "had"
			intervals [4315]:
				xmin = 1768.4621
				xmax = 1768.5521
				text = "to"
			intervals [4316]:
				xmin = 1768.5521
				xmax = 1768.7921
				text = "call"
			intervals [4317]:
				xmin = 1768.7921
				xmax = 1768.9521
				text = "my"
			intervals [4318]:
				xmin = 1768.9521
				xmax = 1769.5321
				text = "grandmother"
			intervals [4319]:
				xmin = 1769.5321
				xmax = 1769.8021
				text = "come"
			intervals [4320]:
				xmin = 1769.8021
				xmax = 1769.9521
				text = "get"
			intervals [4321]:
				xmin = 1769.9521
				xmax = 1770.1421
				text = "us"
			intervals [4322]:
				xmin = 1770.1421
				xmax = 1770.3421
				text = "from"
			intervals [4323]:
				xmin = 1770.3421
				xmax = 1770.4221
				text = "the"
			intervals [4324]:
				xmin = 1770.4221
				xmax = 1770.4721
				text = ""
			intervals [4325]:
				xmin = 1770.4721
				xmax = 1770.9121
				text = "beach"
			intervals [4326]:
				xmin = 1770.9121
				xmax = 1773.2396
				text = ""
			intervals [4327]:
				xmin = 1773.2396
				xmax = 1773.3596
				text = "i"
			intervals [4328]:
				xmin = 1773.3596
				xmax = 1773.5596
				text = "don't"
			intervals [4329]:
				xmin = 1773.5596
				xmax = 1774.4796
				text = "remember"
			intervals [4330]:
				xmin = 1774.4796
				xmax = 1775.2773
				text = ""
			intervals [4331]:
				xmin = 1775.2773
				xmax = 1775.8173
				text = "um"
			intervals [4332]:
				xmin = 1775.8173
				xmax = 1776.2832
				text = ""
			intervals [4333]:
				xmin = 1776.2832
				xmax = 1776.5532
				text = "white"
			intervals [4334]:
				xmin = 1776.5532
				xmax = 1776.5832
				text = ""
			intervals [4335]:
				xmin = 1776.5832
				xmax = 1776.6832
				text = "and"
			intervals [4336]:
				xmin = 1776.6832
				xmax = 1776.9832
				text = "black"
			intervals [4337]:
				xmin = 1776.9832
				xmax = 1777.3432
				text = "water"
			intervals [4338]:
				xmin = 1777.3432
				xmax = 1777.9632
				text = "fountains"
			intervals [4339]:
				xmin = 1777.9632
				xmax = 1778.0532
				text = "i"
			intervals [4340]:
				xmin = 1778.0532
				xmax = 1778.2532
				text = "don't"
			intervals [4341]:
				xmin = 1778.2532
				xmax = 1778.8432
				text = "remember"
			intervals [4342]:
				xmin = 1778.8432
				xmax = 1779.1832
				text = "having"
			intervals [4343]:
				xmin = 1779.1832
				xmax = 1779.3032
				text = "to"
			intervals [4344]:
				xmin = 1779.3032
				xmax = 1779.5032
				text = "sit"
			intervals [4345]:
				xmin = 1779.5032
				xmax = 1779.5632
				text = "in"
			intervals [4346]:
				xmin = 1779.5632
				xmax = 1779.6932
				text = "the"
			intervals [4347]:
				xmin = 1779.6932
				xmax = 1779.9432
				text = "back"
			intervals [4348]:
				xmin = 1779.9432
				xmax = 1780.0032
				text = "of"
			intervals [4349]:
				xmin = 1780.0032
				xmax = 1780.1732
				text = "the"
			intervals [4350]:
				xmin = 1780.1732
				xmax = 1780.8932
				text = "bus"
			intervals [4351]:
				xmin = 1780.8932
				xmax = 1781.9088
				text = ""
			intervals [4352]:
				xmin = 1781.9088
				xmax = 1782.0688
				text = "that"
			intervals [4353]:
				xmin = 1782.0688
				xmax = 1782.2688
				text = "was"
			intervals [4354]:
				xmin = 1782.2688
				xmax = 1782.6888
				text = "before"
			intervals [4355]:
				xmin = 1782.6888
				xmax = 1782.8788
				text = "my"
			intervals [4356]:
				xmin = 1782.8788
				xmax = 1783.5188
				text = "time"
			intervals [4357]:
				xmin = 1783.5188
				xmax = 1784.393
				text = ""
			intervals [4358]:
				xmin = 1784.393
				xmax = 1784.613
				text = "even"
			intervals [4359]:
				xmin = 1784.613
				xmax = 1784.903
				text = "being"
			intervals [4360]:
				xmin = 1784.903
				xmax = 1785.103
				text = "born"
			intervals [4361]:
				xmin = 1785.103
				xmax = 1785.513
				text = "nineteen"
			intervals [4362]:
				xmin = 1785.513
				xmax = 1785.803
				text = "fifty"
			intervals [4363]:
				xmin = 1785.803
				xmax = 1785.993
				text = "four"
			intervals [4364]:
				xmin = 1785.993
				xmax = 1786.063
				text = "it"
			intervals [4365]:
				xmin = 1786.063
				xmax = 1786.293
				text = "sound"
			intervals [4366]:
				xmin = 1786.293
				xmax = 1786.443
				text = "like"
			intervals [4367]:
				xmin = 1786.443
				xmax = 1786.523
				text = "a"
			intervals [4368]:
				xmin = 1786.523
				xmax = 1786.733
				text = "lot"
			intervals [4369]:
				xmin = 1786.733
				xmax = 1786.803
				text = "of"
			intervals [4370]:
				xmin = 1786.803
				xmax = 1787.173
				text = "stuff"
			intervals [4371]:
				xmin = 1787.173
				xmax = 1787.373
				text = "was"
			intervals [4372]:
				xmin = 1787.373
				xmax = 1787.633
				text = "going"
			intervals [4373]:
				xmin = 1787.633
				xmax = 1787.783
				text = "on"
			intervals [4374]:
				xmin = 1787.783
				xmax = 1787.903
				text = "but"
			intervals [4375]:
				xmin = 1787.903
				xmax = 1787.993
				text = "i"
			intervals [4376]:
				xmin = 1787.993
				xmax = 1788.203
				text = "was"
			intervals [4377]:
				xmin = 1788.203
				xmax = 1788.663
				text = "never"
			intervals [4378]:
				xmin = 1788.663
				xmax = 1789.1185
				text = ""
			intervals [4379]:
				xmin = 1789.1185
				xmax = 1789.6285
				text = "around"
			intervals [4380]:
				xmin = 1789.6285
				xmax = 1789.8085
				text = "it"
			intervals [4381]:
				xmin = 1789.8085
				xmax = 1791.7758
				text = ""
			intervals [4382]:
				xmin = 1791.7758
				xmax = 1792.1258
				text = "because"
			intervals [4383]:
				xmin = 1792.1258
				xmax = 1792.3158
				text = "all"
			intervals [4384]:
				xmin = 1792.3158
				xmax = 1792.5358
				text = "my"
			intervals [4385]:
				xmin = 1792.5358
				xmax = 1792.6958
				text = "m-"
			intervals [4386]:
				xmin = 1792.6958
				xmax = 1792.9788
				text = ""
			intervals [4387]:
				xmin = 1792.9788
				xmax = 1793.3388
				text = "all"
			intervals [4388]:
				xmin = 1793.3388
				xmax = 1793.4488
				text = "the"
			intervals [4389]:
				xmin = 1793.4488
				xmax = 1793.7688
				text = "women"
			intervals [4390]:
				xmin = 1793.7688
				xmax = 1793.8888
				text = "in"
			intervals [4391]:
				xmin = 1793.8888
				xmax = 1794.0788
				text = "my"
			intervals [4392]:
				xmin = 1794.0788
				xmax = 1794.4788
				text = "family"
			intervals [4393]:
				xmin = 1794.4788
				xmax = 1794.7288
				text = "look"
			intervals [4394]:
				xmin = 1794.7288
				xmax = 1794.9388
				text = "white"
			intervals [4395]:
				xmin = 1794.9388
				xmax = 1794.9988
				text = "and"
			intervals [4396]:
				xmin = 1794.9988
				xmax = 1795.1088
				text = "they"
			intervals [4397]:
				xmin = 1795.1088
				xmax = 1795.2588
				text = "had"
			intervals [4398]:
				xmin = 1795.2588
				xmax = 1795.3588
				text = "the"
			intervals [4399]:
				xmin = 1795.3588
				xmax = 1795.7888
				text = "blackest"
			intervals [4400]:
				xmin = 1795.7888
				xmax = 1796.0588
				text = "men"
			intervals [4401]:
				xmin = 1796.0588
				xmax = 1796.1888
				text = "you"
			intervals [4402]:
				xmin = 1796.1888
				xmax = 1796.3788
				text = "ever"
			intervals [4403]:
				xmin = 1796.3788
				xmax = 1796.6888
				text = "seen"
			intervals [4404]:
				xmin = 1796.6888
				xmax = 1796.7888
				text = "in"
			intervals [4405]:
				xmin = 1796.7888
				xmax = 1797.0188
				text = "your"
			intervals [4406]:
				xmin = 1797.0188
				xmax = 1797.4688
				text = "life"
			intervals [4407]:
				xmin = 1797.4688
				xmax = 1798.0929
				text = ""
			intervals [4408]:
				xmin = 1798.0929
				xmax = 1798.4529
				text = "all"
			intervals [4409]:
				xmin = 1798.4529
				xmax = 1798.6529
				text = "of"
			intervals [4410]:
				xmin = 1798.6529
				xmax = 1798.8229
				text = "'em"
			intervals [4411]:
				xmin = 1798.8229
				xmax = 1799.2213
				text = ""
			intervals [4412]:
				xmin = 1799.2213
				xmax = 1799.4513
				text = "i'm"
			intervals [4413]:
				xmin = 1799.4513
				xmax = 1799.6513
				text = "like"
			intervals [4414]:
				xmin = 1799.6513
				xmax = 1799.7715
				text = ""
			intervals [4415]:
				xmin = 1799.7715
				xmax = 1800.1315
				text = "all"
			intervals [4416]:
				xmin = 1800.1315
				xmax = 1800.4815
				text = "my"
			intervals [4417]:
				xmin = 1800.4815
				xmax = 1800.8215
				text = "aunts"
			intervals [4418]:
				xmin = 1800.8215
				xmax = 1801.0215
				text = "got"
			intervals [4419]:
				xmin = 1801.0215
				xmax = 1801.0715
				text = ""
			intervals [4420]:
				xmin = 1801.0715
				xmax = 1801.3315
				text = "jet"
			intervals [4421]:
				xmin = 1801.3315
				xmax = 1801.6615
				text = "black"
			intervals [4422]:
				xmin = 1801.6615
				xmax = 1801.9315
				text = "men"
			intervals [4423]:
				xmin = 1801.9315
				xmax = 1803.7079
				text = ""
			intervals [4424]:
				xmin = 1803.7079
				xmax = 1803.7979
				text = "and"
			intervals [4425]:
				xmin = 1803.7979
				xmax = 1803.9379
				text = "then"
			intervals [4426]:
				xmin = 1803.9379
				xmax = 1804.0679
				text = "they"
			intervals [4427]:
				xmin = 1804.0679
				xmax = 1804.3779
				text = "stand"
			intervals [4428]:
				xmin = 1804.3779
				xmax = 1804.5179
				text = "there"
			intervals [4429]:
				xmin = 1804.5179
				xmax = 1804.7379
				text = "just"
			intervals [4430]:
				xmin = 1804.7379
				xmax = 1804.8579
				text = "as"
			intervals [4431]:
				xmin = 1804.8579
				xmax = 1805.2579
				text = "fuzzy"
			intervals [4432]:
				xmin = 1805.2579
				xmax = 1805.5579
				text = "white"
			intervals [4433]:
				xmin = 1805.5579
				xmax = 1805.8379
				text = "looking"
			intervals [4434]:
				xmin = 1805.8379
				xmax = 1805.9879
				text = "as"
			intervals [4435]:
				xmin = 1805.9879
				xmax = 1806.1779
				text = "they"
			intervals [4436]:
				xmin = 1806.1779
				xmax = 1806.3779
				text = "could"
			intervals [4437]:
				xmin = 1806.3779
				xmax = 1806.7579
				text = "be"
			intervals [4438]:
				xmin = 1806.7579
				xmax = 1807.6868
				text = ""
			intervals [4439]:
				xmin = 1807.6868
				xmax = 1807.9168
				text = "and"
			intervals [4440]:
				xmin = 1807.9168
				xmax = 1808.4068
				text = "people"
			intervals [4441]:
				xmin = 1808.4068
				xmax = 1809.0168
				text = "thought"
			intervals [4442]:
				xmin = 1809.0168
				xmax = 1809.2582
				text = ""
			intervals [4443]:
				xmin = 1809.2582
				xmax = 1809.6382
				text = "that"
			intervals [4444]:
				xmin = 1809.6382
				xmax = 1809.7082
				text = ""
			intervals [4445]:
				xmin = 1809.7082
				xmax = 1810.4482
				text = "um"
			intervals [4446]:
				xmin = 1810.4482
				xmax = 1811.5291
				text = ""
			intervals [4447]:
				xmin = 1811.5291
				xmax = 1811.6791
				text = "my"
			intervals [4448]:
				xmin = 1811.6791
				xmax = 1812.0091
				text = "mom"
			intervals [4449]:
				xmin = 1812.0091
				xmax = 1812.1691
				text = "was"
			intervals [4450]:
				xmin = 1812.1691
				xmax = 1812.4391
				text = "white"
			intervals [4451]:
				xmin = 1812.4391
				xmax = 1812.5191
				text = "and"
			intervals [4452]:
				xmin = 1812.5191
				xmax = 1812.6491
				text = "she"
			intervals [4453]:
				xmin = 1812.6491
				xmax = 1812.7491
				text = "was"
			intervals [4454]:
				xmin = 1812.7491
				xmax = 1812.7791
				text = ""
			intervals [4455]:
				xmin = 1812.7791
				xmax = 1812.9891
				text = "dating"
			intervals [4456]:
				xmin = 1812.9891
				xmax = 1813.0391
				text = "a"
			intervals [4457]:
				xmin = 1813.0391
				xmax = 1813.2891
				text = "bunch"
			intervals [4458]:
				xmin = 1813.2891
				xmax = 1813.3591
				text = "of"
			intervals [4459]:
				xmin = 1813.3591
				xmax = 1813.5891
				text = "black"
			intervals [4460]:
				xmin = 1813.5891
				xmax = 1813.6191
				text = ""
			intervals [4461]:
				xmin = 1813.6191
				xmax = 1813.8291
				text = "men"
			intervals [4462]:
				xmin = 1813.8291
				xmax = 1815.566
				text = ""
			intervals [4463]:
				xmin = 1815.566
				xmax = 1816.066
				text = "so"
			intervals [4464]:
				xmin = 1816.066
				xmax = 1816.146
				text = ""
			intervals [4465]:
				xmin = 1816.146
				xmax = 1816.806
				text = "therefore"
			intervals [4466]:
				xmin = 1816.806
				xmax = 1816.836
				text = ""
			intervals [4467]:
				xmin = 1816.836
				xmax = 1817.006
				text = "a"
			intervals [4468]:
				xmin = 1817.006
				xmax = 1817.216
				text = "lot"
			intervals [4469]:
				xmin = 1817.216
				xmax = 1817.306
				text = "of"
			intervals [4470]:
				xmin = 1817.306
				xmax = 1817.436
				text = ""
			intervals [4471]:
				xmin = 1817.436
				xmax = 1817.906
				text = "kids"
			intervals [4472]:
				xmin = 1817.906
				xmax = 1818.006
				text = "in"
			intervals [4473]:
				xmin = 1818.006
				xmax = 1818.086
				text = "the"
			intervals [4474]:
				xmin = 1818.086
				xmax = 1818.676
				text = "neighborhood"
			intervals [4475]:
				xmin = 1818.676
				xmax = 1818.796
				text = "we"
			intervals [4476]:
				xmin = 1818.796
				xmax = 1818.926
				text = "were"
			intervals [4477]:
				xmin = 1818.926
				xmax = 1819.186
				text = "not"
			intervals [4478]:
				xmin = 1819.186
				xmax = 1819.556
				text = "allowed"
			intervals [4479]:
				xmin = 1819.556
				xmax = 1819.626
				text = "to"
			intervals [4480]:
				xmin = 1819.626
				xmax = 1819.976
				text = "play"
			intervals [4481]:
				xmin = 1819.976
				xmax = 1820.006
				text = ""
			intervals [4482]:
				xmin = 1820.006
				xmax = 1820.466
				text = "with"
			intervals [4483]:
				xmin = 1820.466
				xmax = 1821.5194
				text = ""
			intervals [4484]:
				xmin = 1821.5194
				xmax = 1821.5994
				text = "you"
			intervals [4485]:
				xmin = 1821.5994
				xmax = 1821.6294
				text = ""
			intervals [4486]:
				xmin = 1821.6294
				xmax = 1821.7494
				text = "know"
			intervals [4487]:
				xmin = 1821.7494
				xmax = 1821.7794
				text = ""
			intervals [4488]:
				xmin = 1821.7794
				xmax = 1821.8694
				text = "what"
			intervals [4489]:
				xmin = 1821.8694
				xmax = 1821.9894
				text = "i'm"
			intervals [4490]:
				xmin = 1821.9894
				xmax = 1822.2694
				text = "saying"
			intervals [4491]:
				xmin = 1822.2694
				xmax = 1823.314
				text = ""
			intervals [4492]:
				xmin = 1823.314
				xmax = 1823.554
				text = "yeah"
			intervals [4493]:
				xmin = 1823.554
				xmax = 1824.3451
				text = ""
			intervals [4494]:
				xmin = 1824.3451
				xmax = 1824.5351
				text = "that"
			intervals [4495]:
				xmin = 1824.5351
				xmax = 1824.8851
				text = "woman"
			intervals [4496]:
				xmin = 1824.8851
				xmax = 1825.0851
				text = "down"
			intervals [4497]:
				xmin = 1825.0851
				xmax = 1825.2651
				text = "there"
			intervals [4498]:
				xmin = 1825.2651
				xmax = 1825.4751
				text = "got"
			intervals [4499]:
				xmin = 1825.4751
				xmax = 1825.5051
				text = ""
			intervals [4500]:
				xmin = 1825.5051
				xmax = 1825.6851
				text = "them"
			intervals [4501]:
				xmin = 1825.6851
				xmax = 1826.0251
				text = "niggas"
			intervals [4502]:
				xmin = 1826.0251
				xmax = 1826.0551
				text = ""
			intervals [4503]:
				xmin = 1826.0551
				xmax = 1826.3751
				text = "hanging"
			intervals [4504]:
				xmin = 1826.3751
				xmax = 1826.5651
				text = "all"
			intervals [4505]:
				xmin = 1826.5651
				xmax = 1826.7451
				text = "up"
			intervals [4506]:
				xmin = 1826.7451
				xmax = 1826.8951
				text = "in"
			intervals [4507]:
				xmin = 1826.8951
				xmax = 1827.1951
				text = "there"
			intervals [4508]:
				xmin = 1827.1951
				xmax = 1827.8065
				text = ""
			intervals [4509]:
				xmin = 1827.8065
				xmax = 1827.8465
				text = "i"
			intervals [4510]:
				xmin = 1827.8465
				xmax = 1828.0665
				text = "don't"
			intervals [4511]:
				xmin = 1828.0665
				xmax = 1828.2365
				text = "want"
			intervals [4512]:
				xmin = 1828.2365
				xmax = 1828.4665
				text = "my"
			intervals [4513]:
				xmin = 1828.4665
				xmax = 1828.4965
				text = ""
			intervals [4514]:
				xmin = 1828.4965
				xmax = 1828.8665
				text = "kids"
			intervals [4515]:
				xmin = 1828.8665
				xmax = 1829.3065
				text = "playing"
			intervals [4516]:
				xmin = 1829.3065
				xmax = 1829.4165
				text = "with"
			intervals [4517]:
				xmin = 1829.4165
				xmax = 1829.4465
				text = ""
			intervals [4518]:
				xmin = 1829.4465
				xmax = 1829.6765
				text = "them"
			intervals [4519]:
				xmin = 1829.6765
				xmax = 1830.1865
				text = "half"
			intervals [4520]:
				xmin = 1830.1865
				xmax = 1830.6988
				text = ""
			intervals [4521]:
				xmin = 1830.6988
				xmax = 1831.0588
				text = "breed"
			intervals [4522]:
				xmin = 1831.0588
				xmax = 1831.1088
				text = ""
			intervals [4523]:
				xmin = 1831.1088
				xmax = 1831.5788
				text = "kids"
			intervals [4524]:
				xmin = 1831.5788
				xmax = 1831.6388
				text = "i"
			intervals [4525]:
				xmin = 1831.6388
				xmax = 1831.8088
				text = "said"
			intervals [4526]:
				xmin = 1831.8088
				xmax = 1831.9288
				text = "we"
			intervals [4527]:
				xmin = 1831.9288
				xmax = 1832.1788
				text = "weren't"
			intervals [4528]:
				xmin = 1832.1788
				xmax = 1832.4688
				text = "half"
			intervals [4529]:
				xmin = 1832.4688
				xmax = 1832.5388
				text = ""
			intervals [4530]:
				xmin = 1832.5388
				xmax = 1832.9288
				text = "breed"
			intervals [4531]:
				xmin = 1832.9288
				xmax = 1833.1088
				text = "though"
			intervals [4532]:
				xmin = 1833.1088
				xmax = 1834.2887
				text = ""
			intervals [4533]:
				xmin = 1834.2887
				xmax = 1834.4787
				text = "my"
			intervals [4534]:
				xmin = 1834.4787
				xmax = 1834.9287
				text = "brother"
			intervals [4535]:
				xmin = 1834.9287
				xmax = 1835.3487
				text = "is"
			intervals [4536]:
				xmin = 1835.3487
				xmax = 1835.5987
				text = "your"
			intervals [4537]:
				xmin = 1835.5987
				xmax = 1836.5087
				text = "complexion"
			intervals [4538]:
				xmin = 1836.5087
				xmax = 1837.507
				text = ""
			intervals [4539]:
				xmin = 1837.507
				xmax = 1837.827
				text = "my"
			intervals [4540]:
				xmin = 1837.827
				xmax = 1838.257
				text = "older"
			intervals [4541]:
				xmin = 1838.257
				xmax = 1838.717
				text = "brother"
			intervals [4542]:
				xmin = 1838.717
				xmax = 1838.997
				text = "my"
			intervals [4543]:
				xmin = 1838.997
				xmax = 1839.407
				text = "younger"
			intervals [4544]:
				xmin = 1839.407
				xmax = 1839.767
				text = "brother"
			intervals [4545]:
				xmin = 1839.767
				xmax = 1840.227
				text = "is"
			intervals [4546]:
				xmin = 1840.227
				xmax = 1840.6738
				text = ""
			intervals [4547]:
				xmin = 1840.6738
				xmax = 1841.1338
				text = "darker"
			intervals [4548]:
				xmin = 1841.1338
				xmax = 1841.3838
				text = "than"
			intervals [4549]:
				xmin = 1841.3838
				xmax = 1841.8038
				text = "me"
			intervals [4550]:
				xmin = 1841.8038
				xmax = 1842.2471
				text = ""
			intervals [4551]:
				xmin = 1842.2471
				xmax = 1842.3871
				text = "and"
			intervals [4552]:
				xmin = 1842.3871
				xmax = 1842.5371
				text = "my"
			intervals [4553]:
				xmin = 1842.5371
				xmax = 1842.9371
				text = "sister"
			intervals [4554]:
				xmin = 1842.9371
				xmax = 1843.0971
				text = "was"
			intervals [4555]:
				xmin = 1843.0971
				xmax = 1843.4971
				text = "darker"
			intervals [4556]:
				xmin = 1843.4971
				xmax = 1843.7671
				text = "than"
			intervals [4557]:
				xmin = 1843.7671
				xmax = 1843.8571
				text = ""
			intervals [4558]:
				xmin = 1843.8571
				xmax = 1843.9171
				text = "me"
			intervals [4559]:
				xmin = 1843.9171
				xmax = 1845.0297
				text = ""
			intervals [4560]:
				xmin = 1845.0297
				xmax = 1845.1997
				text = "so"
			intervals [4561]:
				xmin = 1845.1997
				xmax = 1845.4197
				text = "how"
			intervals [4562]:
				xmin = 1845.4197
				xmax = 1845.6497
				text = "we"
			intervals [4563]:
				xmin = 1845.6497
				xmax = 1846.5397
				text = "biracial"
			intervals [4564]:
				xmin = 1846.5397
				xmax = 1846.7797
				text = "you"
			intervals [4565]:
				xmin = 1846.7797
				xmax = 1846.9397
				text = "know"
			intervals [4566]:
				xmin = 1846.9397
				xmax = 1847.2606
				text = ""
			intervals [4567]:
				xmin = 1847.2606
				xmax = 1847.3306
				text = "it"
			intervals [4568]:
				xmin = 1847.3306
				xmax = 1847.6106
				text = "was"
			intervals [4569]:
				xmin = 1847.6106
				xmax = 1848.0906
				text = "crazy"
			intervals [4570]:
				xmin = 1848.0906
				xmax = 1848.3824
				text = ""
			intervals [4571]:
				xmin = 1848.3824
				xmax = 1848.5724
				text = "but"
			intervals [4572]:
				xmin = 1848.5724
				xmax = 1848.7424
				text = "that"
			intervals [4573]:
				xmin = 1848.7424
				xmax = 1848.9424
				text = "was"
			intervals [4574]:
				xmin = 1848.9424
				xmax = 1849.4324
				text = "virginia"
			intervals [4575]:
				xmin = 1849.4324
				xmax = 1849.9806
				text = ""
			intervals [4576]:
				xmin = 1849.9806
				xmax = 1850.1206
				text = "the"
			intervals [4577]:
				xmin = 1850.1206
				xmax = 1850.5606
				text = "common"
			intervals [4578]:
				xmin = 1850.5606
				xmax = 1851.0106
				text = "wealth"
			intervals [4579]:
				xmin = 1851.0106
				xmax = 1853.9048
				text = ""
			intervals [4580]:
				xmin = 1853.9048
				xmax = 1854.2748
				text = "mm-hm"
			intervals [4581]:
				xmin = 1854.2748
				xmax = 1855.2039
				text = ""
			intervals [4582]:
				xmin = 1855.2039
				xmax = 1855.3439
				text = "it"
			intervals [4583]:
				xmin = 1855.3439
				xmax = 1855.6139
				text = "was"
			intervals [4584]:
				xmin = 1855.6139
				xmax = 1856.2439
				text = "crazy"
			intervals [4585]:
				xmin = 1856.2439
				xmax = 1856.7919
				text = ""
			intervals [4586]:
				xmin = 1856.7919
				xmax = 1857.0819
				text = "people"
			intervals [4587]:
				xmin = 1857.0819
				xmax = 1857.3319
				text = "just"
			intervals [4588]:
				xmin = 1857.3319
				xmax = 1857.5919
				text = "didn't"
			intervals [4589]:
				xmin = 1857.5919
				xmax = 1857.7719
				text = "want"
			intervals [4590]:
				xmin = 1857.7719
				xmax = 1857.9319
				text = "us"
			intervals [4591]:
				xmin = 1857.9319
				xmax = 1858.0319
				text = "to"
			intervals [4592]:
				xmin = 1858.0319
				xmax = 1858.2519
				text = "play"
			intervals [4593]:
				xmin = 1858.2519
				xmax = 1858.3719
				text = "with"
			intervals [4594]:
				xmin = 1858.3719
				xmax = 1858.5819
				text = "their"
			intervals [4595]:
				xmin = 1858.5819
				xmax = 1858.6119
				text = ""
			intervals [4596]:
				xmin = 1858.6119
				xmax = 1859.2719
				text = "children"
			intervals [4597]:
				xmin = 1859.2719
				xmax = 1859.5617
				text = ""
			intervals [4598]:
				xmin = 1859.5617
				xmax = 1859.8217
				text = "or"
			intervals [4599]:
				xmin = 1859.8217
				xmax = 1859.9517
				text = "the"
			intervals [4600]:
				xmin = 1859.9517
				xmax = 1860.2417
				text = "white"
			intervals [4601]:
				xmin = 1860.2417
				xmax = 1860.5617
				text = "people"
			intervals [4602]:
				xmin = 1860.5617
				xmax = 1860.6917
				text = "would"
			intervals [4603]:
				xmin = 1860.6917
				xmax = 1860.8517
				text = "let"
			intervals [4604]:
				xmin = 1860.8517
				xmax = 1861.0517
				text = "us"
			intervals [4605]:
				xmin = 1861.0517
				xmax = 1861.2717
				text = "play"
			intervals [4606]:
				xmin = 1861.2717
				xmax = 1861.4317
				text = "with"
			intervals [4607]:
				xmin = 1861.4317
				xmax = 1861.6917
				text = "their"
			intervals [4608]:
				xmin = 1861.6917
				xmax = 1862.2717
				text = "children"
			intervals [4609]:
				xmin = 1862.2717
				xmax = 1862.3017
				text = ""
			intervals [4610]:
				xmin = 1862.3017
				xmax = 1862.5917
				text = "we"
			intervals [4611]:
				xmin = 1862.5917
				xmax = 1862.6917
				text = "ain't"
			intervals [4612]:
				xmin = 1862.6917
				xmax = 1862.8917
				text = "wanna"
			intervals [4613]:
				xmin = 1862.8917
				xmax = 1863.1017
				text = "play"
			intervals [4614]:
				xmin = 1863.1017
				xmax = 1863.2417
				text = "with"
			intervals [4615]:
				xmin = 1863.2417
				xmax = 1863.5917
				text = "them"
			intervals [4616]:
				xmin = 1863.5917
				xmax = 1864.6991
				text = ""
			intervals [4617]:
				xmin = 1864.6991
				xmax = 1864.8691
				text = "it"
			intervals [4618]:
				xmin = 1864.8691
				xmax = 1865.2791
				text = "was"
			intervals [4619]:
				xmin = 1865.2791
				xmax = 1865.3091
				text = ""
			intervals [4620]:
				xmin = 1865.3091
				xmax = 1865.7291
				text = "just"
			intervals [4621]:
				xmin = 1865.7291
				xmax = 1865.8042
				text = ""
			intervals [4622]:
				xmin = 1865.8042
				xmax = 1866.6842
				text = "crazy"
			intervals [4623]:
				xmin = 1866.6842
				xmax = 1867.0242
				text = "so"
			intervals [4624]:
				xmin = 1867.0242
				xmax = 1867.2404
				text = ""
			intervals [4625]:
				xmin = 1867.2404
				xmax = 1867.4204
				text = "it"
			intervals [4626]:
				xmin = 1867.4204
				xmax = 1867.6604
				text = "just"
			intervals [4627]:
				xmin = 1867.6604
				xmax = 1867.7404
				text = "g-"
			intervals [4628]:
				xmin = 1867.7404
				xmax = 1867.7704
				text = ""
			intervals [4629]:
				xmin = 1867.7704
				xmax = 1867.9304
				text = "i"
			intervals [4630]:
				xmin = 1867.9304
				xmax = 1868.3604
				text = "remember"
			intervals [4631]:
				xmin = 1868.3604
				xmax = 1868.3904
				text = "a"
			intervals [4632]:
				xmin = 1868.3904
				xmax = 1868.7104
				text = "point"
			intervals [4633]:
				xmin = 1868.7104
				xmax = 1868.7904
				text = "in"
			intervals [4634]:
				xmin = 1868.7904
				xmax = 1869.0804
				text = "time"
			intervals [4635]:
				xmin = 1869.0804
				xmax = 1869.2304
				text = "when"
			intervals [4636]:
				xmin = 1869.2304
				xmax = 1869.3804
				text = "we"
			intervals [4637]:
				xmin = 1869.3804
				xmax = 1869.7104
				text = "only"
			intervals [4638]:
				xmin = 1869.7104
				xmax = 1870.2308
				text = ""
			intervals [4639]:
				xmin = 1870.2308
				xmax = 1870.4708
				text = "hung"
			intervals [4640]:
				xmin = 1870.4708
				xmax = 1870.6208
				text = "out"
			intervals [4641]:
				xmin = 1870.6208
				xmax = 1870.7708
				text = "with"
			intervals [4642]:
				xmin = 1870.7708
				xmax = 1871.4208
				text = "family"
			intervals [4643]:
				xmin = 1871.4208
				xmax = 1872.9373
				text = ""
			intervals [4644]:
				xmin = 1872.9373
				xmax = 1873.1873
				text = "on"
			intervals [4645]:
				xmin = 1873.1873
				xmax = 1874.1173
				text = "saturdays"
			intervals [4646]:
				xmin = 1874.1173
				xmax = 1874.1473
				text = ""
			intervals [4647]:
				xmin = 1874.1473
				xmax = 1874.7173
				text = "everybody"
			intervals [4648]:
				xmin = 1874.7173
				xmax = 1874.8873
				text = "went"
			intervals [4649]:
				xmin = 1874.8873
				xmax = 1875.0373
				text = "to"
			intervals [4650]:
				xmin = 1875.0373
				xmax = 1875.5573
				text = "grandma"
			intervals [4651]:
				xmin = 1875.5573
				xmax = 1875.6273
				text = "s"
			intervals [4652]:
				xmin = 1875.6273
				xmax = 1875.7273
				text = "to"
			intervals [4653]:
				xmin = 1875.7273
				xmax = 1875.8873
				text = "get"
			intervals [4654]:
				xmin = 1875.8873
				xmax = 1876.0773
				text = "their"
			intervals [4655]:
				xmin = 1876.0773
				xmax = 1876.3073
				text = "hair"
			intervals [4656]:
				xmin = 1876.3073
				xmax = 1876.3473
				text = ""
			intervals [4657]:
				xmin = 1876.3473
				xmax = 1876.6073
				text = "done"
			intervals [4658]:
				xmin = 1876.6073
				xmax = 1876.7473
				text = "she"
			intervals [4659]:
				xmin = 1876.7473
				xmax = 1876.8973
				text = "was"
			intervals [4660]:
				xmin = 1876.8973
				xmax = 1876.9573
				text = "a"
			intervals [4661]:
				xmin = 1876.9573
				xmax = 1877.6073
				text = "hairdresser"
			intervals [4662]:
				xmin = 1877.6073
				xmax = 1878.3999
				text = ""
			intervals [4663]:
				xmin = 1878.3999
				xmax = 1878.5799
				text = "so"
			intervals [4664]:
				xmin = 1878.5799
				xmax = 1878.8599
				text = "all"
			intervals [4665]:
				xmin = 1878.8599
				xmax = 1878.9899
				text = "the"
			intervals [4666]:
				xmin = 1878.9899
				xmax = 1879.2399
				text = "little"
			intervals [4667]:
				xmin = 1879.2399
				xmax = 1879.6599
				text = "girls"
			intervals [4668]:
				xmin = 1879.6599
				xmax = 1879.7299
				text = "in"
			intervals [4669]:
				xmin = 1879.7299
				xmax = 1879.8699
				text = "the"
			intervals [4670]:
				xmin = 1879.8699
				xmax = 1880.3299
				text = "family"
			intervals [4671]:
				xmin = 1880.3299
				xmax = 1880.5199
				text = "would"
			intervals [4672]:
				xmin = 1880.5199
				xmax = 1880.7099
				text = "go"
			intervals [4673]:
				xmin = 1880.7099
				xmax = 1880.8199
				text = "up"
			intervals [4674]:
				xmin = 1880.8199
				xmax = 1881.2416
				text = ""
			intervals [4675]:
				xmin = 1881.2416
				xmax = 1881.4716
				text = "my"
			intervals [4676]:
				xmin = 1881.4716
				xmax = 1882.0416
				text = "grandmother"
			intervals [4677]:
				xmin = 1882.0416
				xmax = 1882.1916
				text = "s"
			intervals [4678]:
				xmin = 1882.1916
				xmax = 1882.5316
				text = "house"
			intervals [4679]:
				xmin = 1882.5316
				xmax = 1882.6316
				text = "and"
			intervals [4680]:
				xmin = 1882.6316
				xmax = 1882.8116
				text = "get"
			intervals [4681]:
				xmin = 1882.8116
				xmax = 1882.9916
				text = "their"
			intervals [4682]:
				xmin = 1882.9916
				xmax = 1883.3016
				text = "hair"
			intervals [4683]:
				xmin = 1883.3016
				xmax = 1883.6116
				text = "done"
			intervals [4684]:
				xmin = 1883.6116
				xmax = 1884.0886
				text = ""
			intervals [4685]:
				xmin = 1884.0886
				xmax = 1884.2086
				text = "and"
			intervals [4686]:
				xmin = 1884.2086
				xmax = 1884.3186
				text = "we"
			intervals [4687]:
				xmin = 1884.3186
				xmax = 1884.7086
				text = "played"
			intervals [4688]:
				xmin = 1884.7086
				xmax = 1885.1086
				text = "all"
			intervals [4689]:
				xmin = 1885.1086
				xmax = 1885.3086
				text = "day"
			intervals [4690]:
				xmin = 1885.3086
				xmax = 1885.6286
				text = "long"
			intervals [4691]:
				xmin = 1885.6286
				xmax = 1886.6261
				text = ""
			intervals [4692]:
				xmin = 1886.6261
				xmax = 1887.0661
				text = "sunday"
			intervals [4693]:
				xmin = 1887.0661
				xmax = 1887.2961
				text = "you"
			intervals [4694]:
				xmin = 1887.2961
				xmax = 1887.4661
				text = "had"
			intervals [4695]:
				xmin = 1887.4661
				xmax = 1887.5561
				text = "to"
			intervals [4696]:
				xmin = 1887.5561
				xmax = 1887.7061
				text = "go"
			intervals [4697]:
				xmin = 1887.7061
				xmax = 1887.8561
				text = "to"
			intervals [4698]:
				xmin = 1887.8561
				xmax = 1888.4861
				text = "church"
			intervals [4699]:
				xmin = 1888.4861
				xmax = 1889.4311
				text = ""
			intervals [4700]:
				xmin = 1889.4311
				xmax = 1889.6611
				text = "so"
			intervals [4701]:
				xmin = 1889.6611
				xmax = 1889.9111
				text = "during"
			intervals [4702]:
				xmin = 1889.9111
				xmax = 1890.0011
				text = "the"
			intervals [4703]:
				xmin = 1890.0011
				xmax = 1890.2011
				text = "week"
			intervals [4704]:
				xmin = 1890.2011
				xmax = 1890.3211
				text = "you"
			intervals [4705]:
				xmin = 1890.3211
				xmax = 1890.5311
				text = "did"
			intervals [4706]:
				xmin = 1890.5311
				xmax = 1890.7011
				text = "nothing"
			intervals [4707]:
				xmin = 1890.7011
				xmax = 1890.8011
				text = "but"
			intervals [4708]:
				xmin = 1890.8011
				xmax = 1890.9411
				text = "go"
			intervals [4709]:
				xmin = 1890.9411
				xmax = 1891.0611
				text = "to"
			intervals [4710]:
				xmin = 1891.0611
				xmax = 1891.3811
				text = "school"
			intervals [4711]:
				xmin = 1891.3811
				xmax = 1891.4711
				text = "and"
			intervals [4712]:
				xmin = 1891.4711
				xmax = 1892.0111
				text = "study"
			intervals [4713]:
				xmin = 1892.0111
				xmax = 1894.5825
				text = ""
			intervals [4714]:
				xmin = 1894.5825
				xmax = 1894.7325
				text = "that"
			intervals [4715]:
				xmin = 1894.7325
				xmax = 1894.9925
				text = "was"
			intervals [4716]:
				xmin = 1894.9925
				xmax = 1895.2525
				text = "it"
			intervals [4717]:
				xmin = 1895.2525
				xmax = 1896.070
				text = ""
			intervals [4718]:
				xmin = 1896.070
				xmax = 1896.220
				text = "and"
			intervals [4719]:
				xmin = 1896.220
				xmax = 1896.450
				text = "then"
			intervals [4720]:
				xmin = 1896.450
				xmax = 1896.730
				text = "mama"
			intervals [4721]:
				xmin = 1896.730
				xmax = 1896.940
				text = "not"
			intervals [4722]:
				xmin = 1896.940
				xmax = 1897.230
				text = "having"
			intervals [4723]:
				xmin = 1897.230
				xmax = 1897.290
				text = "a"
			intervals [4724]:
				xmin = 1897.290
				xmax = 1897.730
				text = "man"
			intervals [4725]:
				xmin = 1897.730
				xmax = 1897.830
				text = "in"
			intervals [4726]:
				xmin = 1897.830
				xmax = 1897.950
				text = "the"
			intervals [4727]:
				xmin = 1897.950
				xmax = 1898.240
				text = "house"
			intervals [4728]:
				xmin = 1898.240
				xmax = 1898.270
				text = ""
			intervals [4729]:
				xmin = 1898.270
				xmax = 1898.580
				text = "well"
			intervals [4730]:
				xmin = 1898.580
				xmax = 1899.594
				text = ""
			intervals [4731]:
				xmin = 1899.594
				xmax = 1899.954
				text = "except"
			intervals [4732]:
				xmin = 1899.954
				xmax = 1900.124
				text = "the"
			intervals [4733]:
				xmin = 1900.124
				xmax = 1900.654
				text = "ones"
			intervals [4734]:
				xmin = 1900.654
				xmax = 1900.814
				text = "that"
			intervals [4735]:
				xmin = 1900.814
				xmax = 1901.014
				text = "she"
			intervals [4736]:
				xmin = 1901.014
				xmax = 1901.214
				text = "was"
			intervals [4737]:
				xmin = 1901.214
				xmax = 1901.854
				text = "dating"
			intervals [4738]:
				xmin = 1901.854
				xmax = 1902.4404
				text = ""
			intervals [4739]:
				xmin = 1902.4404
				xmax = 1902.9804
				text = "um"
			intervals [4740]:
				xmin = 1902.9804
				xmax = 1903.7455
				text = ""
			intervals [4741]:
				xmin = 1903.7455
				xmax = 1903.8255
				text = "it"
			intervals [4742]:
				xmin = 1903.8255
				xmax = 1904.0455
				text = "was"
			intervals [4743]:
				xmin = 1904.0455
				xmax = 1904.3755
				text = "really"
			intervals [4744]:
				xmin = 1904.3755
				xmax = 1904.8055
				text = "nothing"
			intervals [4745]:
				xmin = 1904.8055
				xmax = 1904.9355
				text = "to"
			intervals [4746]:
				xmin = 1904.9355
				xmax = 1905.2255
				text = "do"
			intervals [4747]:
				xmin = 1905.2255
				xmax = 1905.5855
				text = "but"
			intervals [4748]:
				xmin = 1905.5855
				xmax = 1906.0136
				text = ""
			intervals [4749]:
				xmin = 1906.0136
				xmax = 1906.4136
				text = "for"
			intervals [4750]:
				xmin = 1906.4136
				xmax = 1906.5236
				text = "a"
			intervals [4751]:
				xmin = 1906.5236
				xmax = 1907.0636
				text = "single"
			intervals [4752]:
				xmin = 1907.0636
				xmax = 1907.8236
				text = "mom"
			intervals [4753]:
				xmin = 1907.8236
				xmax = 1908.8782
				text = ""
			intervals [4754]:
				xmin = 1908.8782
				xmax = 1909.1182
				text = "we"
			intervals [4755]:
				xmin = 1909.1182
				xmax = 1909.3082
				text = "had"
			intervals [4756]:
				xmin = 1909.3082
				xmax = 1909.7882
				text = "everything"
			intervals [4757]:
				xmin = 1909.7882
				xmax = 1909.8682
				text = "we"
			intervals [4758]:
				xmin = 1909.8682
				xmax = 1910.3282
				text = "needed"
			intervals [4759]:
				xmin = 1910.3282
				xmax = 1910.4382
				text = "or"
			intervals [4760]:
				xmin = 1910.4382
				xmax = 1910.9882
				text = "wanted"
			intervals [4761]:
				xmin = 1910.9882
				xmax = 1911.1603
				text = ""
			intervals [4762]:
				xmin = 1911.1603
				xmax = 1911.4103
				text = "you"
			intervals [4763]:
				xmin = 1911.4103
				xmax = 1911.6903
				text = "know"
			intervals [4764]:
				xmin = 1911.6903
				xmax = 1914.1892
				text = ""
			intervals [4765]:
				xmin = 1914.1892
				xmax = 1914.4092
				text = "that"
			intervals [4766]:
				xmin = 1914.4092
				xmax = 1914.4892
				text = "s"
			intervals [4767]:
				xmin = 1914.4892
				xmax = 1915.0192
				text = "why"
			intervals [4768]:
				xmin = 1915.0192
				xmax = 1915.3884
				text = ""
			intervals [4769]:
				xmin = 1915.3884
				xmax = 1915.7184
				text = "i"
			intervals [4770]:
				xmin = 1915.7184
				xmax = 1915.7484
				text = ""
			intervals [4771]:
				xmin = 1915.7484
				xmax = 1916.1484
				text = "just"
			intervals [4772]:
				xmin = 1916.1484
				xmax = 1916.3184
				text = "you"
			intervals [4773]:
				xmin = 1916.3184
				xmax = 1916.4984
				text = "know"
			intervals [4774]:
				xmin = 1916.4984
				xmax = 1916.7884
				text = "me"
			intervals [4775]:
				xmin = 1916.7884
				xmax = 1916.8884
				text = "and"
			intervals [4776]:
				xmin = 1916.8884
				xmax = 1916.9984
				text = "my"
			intervals [4777]:
				xmin = 1916.9984
				xmax = 1917.3084
				text = "mom"
			intervals [4778]:
				xmin = 1917.3084
				xmax = 1917.4984
				text = "didn't"
			intervals [4779]:
				xmin = 1917.4984
				xmax = 1917.8084
				text = "always"
			intervals [4780]:
				xmin = 1917.8084
				xmax = 1918.0284
				text = "have"
			intervals [4781]:
				xmin = 1918.0284
				xmax = 1918.1184
				text = "a"
			intervals [4782]:
				xmin = 1918.1184
				xmax = 1918.2984
				text = "good"
			intervals [4783]:
				xmin = 1918.2984
				xmax = 1919.2484
				text = "relationship"
			intervals [4784]:
				xmin = 1919.2484
				xmax = 1919.8835
				text = ""
			intervals [4785]:
				xmin = 1919.8835
				xmax = 1920.1335
				text = "but"
			intervals [4786]:
				xmin = 1920.1335
				xmax = 1920.3435
				text = "for"
			intervals [4787]:
				xmin = 1920.3435
				xmax = 1920.4735
				text = "her"
			intervals [4788]:
				xmin = 1920.4735
				xmax = 1920.5835
				text = "to"
			intervals [4789]:
				xmin = 1920.5835
				xmax = 1920.7535
				text = "be"
			intervals [4790]:
				xmin = 1920.7535
				xmax = 1920.8235
				text = "a"
			intervals [4791]:
				xmin = 1920.8235
				xmax = 1921.1635
				text = "single"
			intervals [4792]:
				xmin = 1921.1635
				xmax = 1921.6335
				text = "mom"
			intervals [4793]:
				xmin = 1921.6335
				xmax = 1921.7381
				text = ""
			intervals [4794]:
				xmin = 1921.7381
				xmax = 1922.1181
				text = "i"
			intervals [4795]:
				xmin = 1922.1181
				xmax = 1922.5628
				text = ""
			intervals [4796]:
				xmin = 1922.5628
				xmax = 1922.8628
				text = "think"
			intervals [4797]:
				xmin = 1922.8628
				xmax = 1922.9928
				text = "that"
			intervals [4798]:
				xmin = 1922.9928
				xmax = 1923.2728
				text = "now"
			intervals [4799]:
				xmin = 1923.2728
				xmax = 1923.4128
				text = "at"
			intervals [4800]:
				xmin = 1923.4128
				xmax = 1923.6728
				text = "this"
			intervals [4801]:
				xmin = 1923.6728
				xmax = 1924.1228
				text = "age"
			intervals [4802]:
				xmin = 1924.1228
				xmax = 1924.3128
				text = "that"
			intervals [4803]:
				xmin = 1924.3128
				xmax = 1924.5028
				text = "i"
			intervals [4804]:
				xmin = 1924.5028
				xmax = 1924.8928
				text = "am"
			intervals [4805]:
				xmin = 1924.8928
				xmax = 1924.9228
				text = ""
			intervals [4806]:
				xmin = 1924.9228
				xmax = 1925.2028
				text = "i"
			intervals [4807]:
				xmin = 1925.2028
				xmax = 1925.8428
				text = "respect"
			intervals [4808]:
				xmin = 1925.8428
				xmax = 1925.9628
				text = "the"
			intervals [4809]:
				xmin = 1925.9628
				xmax = 1926.3128
				text = "fact"
			intervals [4810]:
				xmin = 1926.3128
				xmax = 1926.4128
				text = "that"
			intervals [4811]:
				xmin = 1926.4128
				xmax = 1926.6028
				text = "she"
			intervals [4812]:
				xmin = 1926.6028
				xmax = 1926.8228
				text = "was"
			intervals [4813]:
				xmin = 1926.8228
				xmax = 1927.0328
				text = "able"
			intervals [4814]:
				xmin = 1927.0328
				xmax = 1927.1428
				text = "to"
			intervals [4815]:
				xmin = 1927.1428
				xmax = 1927.3628
				text = "do"
			intervals [4816]:
				xmin = 1927.3628
				xmax = 1927.3928
				text = ""
			intervals [4817]:
				xmin = 1927.3928
				xmax = 1927.5528
				text = "what"
			intervals [4818]:
				xmin = 1927.5528
				xmax = 1927.7728
				text = "she"
			intervals [4819]:
				xmin = 1927.7728
				xmax = 1928.0928
				text = "did"
			intervals [4820]:
				xmin = 1928.0928
				xmax = 1928.1428
				text = ""
			intervals [4821]:
				xmin = 1928.1428
				xmax = 1928.3728
				text = "by"
			intervals [4822]:
				xmin = 1928.3728
				xmax = 1929.1328
				text = "herself"
			intervals [4823]:
				xmin = 1929.1328
				xmax = 1930.1535
				text = ""
			intervals [4824]:
				xmin = 1930.1535
				xmax = 1930.7735
				text = "because"
			intervals [4825]:
				xmin = 1930.7735
				xmax = 1931.0635
				text = "me"
			intervals [4826]:
				xmin = 1931.0635
				xmax = 1931.1835
				text = "and"
			intervals [4827]:
				xmin = 1931.1835
				xmax = 1931.3635
				text = "my"
			intervals [4828]:
				xmin = 1931.3635
				xmax = 1931.7935
				text = "husband"
			intervals [4829]:
				xmin = 1931.7935
				xmax = 1932.4035
				text = "scuffled"
			intervals [4830]:
				xmin = 1932.4035
				xmax = 1932.4635
				text = ""
			intervals [4831]:
				xmin = 1932.4635
				xmax = 1932.6435
				text = "to"
			intervals [4832]:
				xmin = 1932.6435
				xmax = 1933.0235
				text = "raise"
			intervals [4833]:
				xmin = 1933.0235
				xmax = 1933.2635
				text = "our"
			intervals [4834]:
				xmin = 1933.2635
				xmax = 1933.6635
				text = "children"
			intervals [4835]:
				xmin = 1933.6635
				xmax = 1934.2464
				text = ""
			intervals [4836]:
				xmin = 1934.2464
				xmax = 1934.5064
				text = "she"
			intervals [4837]:
				xmin = 1934.5064
				xmax = 1934.8664
				text = "raised"
			intervals [4838]:
				xmin = 1934.8664
				xmax = 1935.0664
				text = "three"
			intervals [4839]:
				xmin = 1935.0664
				xmax = 1935.1064
				text = ""
			intervals [4840]:
				xmin = 1935.1064
				xmax = 1935.4864
				text = "kids"
			intervals [4841]:
				xmin = 1935.4864
				xmax = 1935.6964
				text = "by"
			intervals [4842]:
				xmin = 1935.6964
				xmax = 1936.3664
				text = "herself"
			intervals [4843]:
				xmin = 1936.3664
				xmax = 1936.8829
				text = ""
			intervals [4844]:
				xmin = 1936.8829
				xmax = 1936.9929
				text = "i"
			intervals [4845]:
				xmin = 1936.9929
				xmax = 1937.2829
				text = "mean"
			intervals [4846]:
				xmin = 1937.2829
				xmax = 1937.5129
				text = "yeah"
			intervals [4847]:
				xmin = 1937.5129
				xmax = 1937.9229
				text = "granted"
			intervals [4848]:
				xmin = 1937.9229
				xmax = 1938.1429
				text = "she"
			intervals [4849]:
				xmin = 1938.1429
				xmax = 1938.2829
				text = "had"
			intervals [4850]:
				xmin = 1938.2829
				xmax = 1938.3929
				text = "a"
			intervals [4851]:
				xmin = 1938.3929
				xmax = 1938.5729
				text = "lot"
			intervals [4852]:
				xmin = 1938.5729
				xmax = 1938.7129
				text = "of"
			intervals [4853]:
				xmin = 1938.7129
				xmax = 1939.0029
				text = "men"
			intervals [4854]:
				xmin = 1939.0029
				xmax = 1939.3429
				text = "coming"
			intervals [4855]:
				xmin = 1939.3429
				xmax = 1939.5129
				text = "and"
			intervals [4856]:
				xmin = 1939.5129
				xmax = 1939.9429
				text = "going"
			intervals [4857]:
				xmin = 1939.9429
				xmax = 1940.2671
				text = ""
			intervals [4858]:
				xmin = 1940.2671
				xmax = 1940.5971
				text = "uh"
			intervals [4859]:
				xmin = 1940.5971
				xmax = 1941.7086
				text = ""
			intervals [4860]:
				xmin = 1941.7086
				xmax = 1941.8486
				text = "but"
			intervals [4861]:
				xmin = 1941.8486
				xmax = 1942.0486
				text = "she"
			intervals [4862]:
				xmin = 1942.0486
				xmax = 1942.2786
				text = "did"
			intervals [4863]:
				xmin = 1942.2786
				xmax = 1942.3786
				text = "what"
			intervals [4864]:
				xmin = 1942.3786
				xmax = 1942.5586
				text = "she"
			intervals [4865]:
				xmin = 1942.5586
				xmax = 1942.6486
				text = "had"
			intervals [4866]:
				xmin = 1942.6486
				xmax = 1942.7186
				text = "to"
			intervals [4867]:
				xmin = 1942.7186
				xmax = 1942.8986
				text = "do"
			intervals [4868]:
				xmin = 1942.8986
				xmax = 1943.0386
				text = "for"
			intervals [4869]:
				xmin = 1943.0386
				xmax = 1943.1386
				text = "her"
			intervals [4870]:
				xmin = 1943.1386
				xmax = 1943.8186
				text = "children"
			intervals [4871]:
				xmin = 1943.8186
				xmax = 1943.9161
				text = ""
			intervals [4872]:
				xmin = 1943.9161
				xmax = 1944.1261
				text = "you"
			intervals [4873]:
				xmin = 1944.1261
				xmax = 1944.3661
				text = "know"
			intervals [4874]:
				xmin = 1944.3661
				xmax = 1944.6968
				text = ""
			intervals [4875]:
				xmin = 1944.6968
				xmax = 1945.0868
				text = "so"
			intervals [4876]:
				xmin = 1945.0868
				xmax = 1945.5836
				text = ""
			intervals [4877]:
				xmin = 1945.5836
				xmax = 1945.7036
				text = "mm"
			intervals [4878]:
				xmin = 1945.7036
				xmax = 1946.9812
				text = ""
			intervals [4879]:
				xmin = 1946.9812
				xmax = 1947.1212
				text = "til"
			intervals [4880]:
				xmin = 1947.1212
				xmax = 1947.3112
				text = "she"
			intervals [4881]:
				xmin = 1947.3112
				xmax = 1947.6812
				text = "married"
			intervals [4882]:
				xmin = 1947.6812
				xmax = 1947.9312
				text = "that"
			intervals [4883]:
				xmin = 1947.9312
				xmax = 1947.9612
				text = ""
			intervals [4884]:
				xmin = 1947.9612
				xmax = 1948.4112
				text = "idiot"
			intervals [4885]:
				xmin = 1948.4112
				xmax = 1948.5812
				text = "that"
			intervals [4886]:
				xmin = 1948.5812
				xmax = 1948.8212
				text = "brought"
			intervals [4887]:
				xmin = 1948.8212
				xmax = 1949.0412
				text = "us"
			intervals [4888]:
				xmin = 1949.0412
				xmax = 1949.2112
				text = "up"
			intervals [4889]:
				xmin = 1949.2112
				xmax = 1949.5212
				text = "here"
			intervals [4890]:
				xmin = 1949.5212
				xmax = 1952.0912
				text = ""
			intervals [4891]:
				xmin = 1952.0912
				xmax = 1952.4112
				text = "mm"
			intervals [4892]:
				xmin = 1952.4112
				xmax = 1963.4331
				text = ""
			intervals [4893]:
				xmin = 1963.4331
				xmax = 1963.7931
				text = "mm-hm"
			intervals [4894]:
				xmin = 1963.7931
				xmax = 1966.6332
				text = ""
			intervals [4895]:
				xmin = 1966.6332
				xmax = 1966.8732
				text = "yeah"
			intervals [4896]:
				xmin = 1966.8732
				xmax = 1972.1102
				text = ""
			intervals [4897]:
				xmin = 1972.1102
				xmax = 1972.2802
				text = "when"
			intervals [4898]:
				xmin = 1972.2802
				xmax = 1972.3102
				text = "uh"
			intervals [4899]:
				xmin = 1972.3102
				xmax = 1972.4702
				text = "we"
			intervals [4900]:
				xmin = 1972.4702
				xmax = 1972.8302
				text = "moved"
			intervals [4901]:
				xmin = 1972.8302
				xmax = 1973.0902
				text = "over"
			intervals [4902]:
				xmin = 1973.0902
				xmax = 1973.5002
				text = "there"
			intervals [4903]:
				xmin = 1973.5002
				xmax = 1978.3248
				text = ""
			intervals [4904]:
				xmin = 1978.3248
				xmax = 1978.5348
				text = "what"
			intervals [4905]:
				xmin = 1978.5348
				xmax = 1978.7748
				text = "year"
			intervals [4906]:
				xmin = 1978.7748
				xmax = 1978.9948
				text = "was"
			intervals [4907]:
				xmin = 1978.9948
				xmax = 1979.3448
				text = "that"
			intervals [4908]:
				xmin = 1979.3448
				xmax = 1984.6871
				text = ""
			intervals [4909]:
				xmin = 1984.6871
				xmax = 1984.8971
				text = "that"
			intervals [4910]:
				xmin = 1984.8971
				xmax = 1984.9871
				text = "s"
			intervals [4911]:
				xmin = 1984.9871
				xmax = 1985.2171
				text = "all"
			intervals [4912]:
				xmin = 1985.2171
				xmax = 1985.4371
				text = "that"
			intervals [4913]:
				xmin = 1985.4371
				xmax = 1986.1871
				text = "was"
			intervals [4914]:
				xmin = 1986.1871
				xmax = 1997.5804
				text = ""
			intervals [4915]:
				xmin = 1997.5804
				xmax = 1997.9904
				text = "rdx"
			intervals [4916]:
				xmin = 1997.9904
				xmax = 1998.0204
				text = ""
			intervals [4917]:
				xmin = 1998.0204
				xmax = 1998.0804
				text = "i"
			intervals [4918]:
				xmin = 1998.0804
				xmax = 1998.2804
				text = "got"
			intervals [4919]:
				xmin = 1998.2804
				xmax = 1998.6504
				text = "married"
			intervals [4920]:
				xmin = 1998.6504
				xmax = 1998.7504
				text = "in"
			intervals [4921]:
				xmin = 1998.7504
				xmax = 1999.2504
				text = "nineteen"
			intervals [4922]:
				xmin = 1999.2504
				xmax = 1999.2804
				text = ""
			intervals [4923]:
				xmin = 1999.2804
				xmax = 1999.7704
				text = "eighty"
			intervals [4924]:
				xmin = 1999.7704
				xmax = 2000.724
				text = ""
			intervals [4925]:
				xmin = 2000.724
				xmax = 2001.204
				text = "okay"
			intervals [4926]:
				xmin = 2001.204
				xmax = 2001.6639
				text = ""
			intervals [4927]:
				xmin = 2001.6639
				xmax = 2001.8539
				text = "you"
			intervals [4928]:
				xmin = 2001.8539
				xmax = 2002.0439
				text = "was"
			intervals [4929]:
				xmin = 2002.0439
				xmax = 2002.3339
				text = "born"
			intervals [4930]:
				xmin = 2002.3339
				xmax = 2002.5039
				text = "in"
			intervals [4931]:
				xmin = 2002.5039
				xmax = 2002.7639
				text = "what"
			intervals [4932]:
				xmin = 2002.7639
				xmax = 2010.8281
				text = ""
			intervals [4933]:
				xmin = 2010.8281
				xmax = 2011.0381
				text = "no"
			intervals [4934]:
				xmin = 2011.0381
				xmax = 2011.0781
				text = "i"
			intervals [4935]:
				xmin = 2011.0781
				xmax = 2011.3781
				text = "moved"
			intervals [4936]:
				xmin = 2011.3781
				xmax = 2011.5081
				text = "on"
			intervals [4937]:
				xmin = 2011.5081
				xmax = 2011.8681
				text = "thirtieth"
			intervals [4938]:
				xmin = 2011.8681
				xmax = 2012.1281
				text = "street"
			intervals [4939]:
				xmin = 2012.1281
				xmax = 2012.3081
				text = "like"
			intervals [4940]:
				xmin = 2012.3081
				xmax = 2012.4881
				text = "two"
			intervals [4941]:
				xmin = 2012.4881
				xmax = 2013.0181
				text = "thousand"
			intervals [4942]:
				xmin = 2013.0181
				xmax = 2013.0681
				text = ""
			intervals [4943]:
				xmin = 2013.0681
				xmax = 2013.2981
				text = "three"
			intervals [4944]:
				xmin = 2013.2981
				xmax = 2013.8078
				text = ""
			intervals [4945]:
				xmin = 2013.8078
				xmax = 2013.9478
				text = "two"
			intervals [4946]:
				xmin = 2013.9478
				xmax = 2014.4878
				text = "thousand"
			intervals [4947]:
				xmin = 2014.4878
				xmax = 2014.6478
				text = "two"
			intervals [4948]:
				xmin = 2014.6478
				xmax = 2016.4597
				text = ""
			intervals [4949]:
				xmin = 2016.4597
				xmax = 2016.6997
				text = "mkay"
			intervals [4950]:
				xmin = 2016.6997
				xmax = 2017.5423
				text = ""
			intervals [4951]:
				xmin = 2017.5423
				xmax = 2017.6123
				text = "is"
			intervals [4952]:
				xmin = 2017.6123
				xmax = 2017.7823
				text = "that"
			intervals [4953]:
				xmin = 2017.7823
				xmax = 2018.1623
				text = "good"
			intervals [4954]:
				xmin = 2018.1623
				xmax = 2024.8879
				text = ""
			intervals [4955]:
				xmin = 2024.8879
				xmax = 2025.0079
				text = "and"
			intervals [4956]:
				xmin = 2025.0079
				xmax = 2025.1679
				text = "what"
			intervals [4957]:
				xmin = 2025.1679
				xmax = 2025.3979
				text = "year"
			intervals [4958]:
				xmin = 2025.3979
				xmax = 2025.6179
				text = "was"
			intervals [4959]:
				xmin = 2025.6179
				xmax = 2025.9379
				text = "that"
			intervals [4960]:
				xmin = 2025.9379
				xmax = 2027.7289
				text = ""
			intervals [4961]:
				xmin = 2027.7289
				xmax = 2028.0089
				text = "oh"
			intervals [4962]:
				xmin = 2028.0089
				xmax = 2028.1689
				text = ""
			intervals [4963]:
				xmin = 2028.1689
				xmax = 2028.4489
				text = "damn"
			intervals [4964]:
				xmin = 2028.4489
				xmax = 2030.0226
				text = ""
			intervals [4965]:
				xmin = 2030.0226
				xmax = 2030.1426
				text = "well"
			intervals [4966]:
				xmin = 2030.1426
				xmax = 2030.4126
				text = "maybe"
			intervals [4967]:
				xmin = 2030.4126
				xmax = 2030.4926
				text = "i"
			intervals [4968]:
				xmin = 2030.4926
				xmax = 2030.8526
				text = "moved"
			intervals [4969]:
				xmin = 2030.8526
				xmax = 2031.0126
				text = "over"
			intervals [4970]:
				xmin = 2031.0126
				xmax = 2031.2126
				text = "there"
			intervals [4971]:
				xmin = 2031.2126
				xmax = 2031.4626
				text = "in"
			intervals [4972]:
				xmin = 2031.4626
				xmax = 2031.9326
				text = "ninety"
			intervals [4973]:
				xmin = 2031.9326
				xmax = 2032.3008
				text = ""
			intervals [4974]:
				xmin = 2032.3008
				xmax = 2032.5008
				text = "no"
			intervals [4975]:
				xmin = 2032.5008
				xmax = 2032.9308
				text = "ninety"
			intervals [4976]:
				xmin = 2032.9308
				xmax = 2033.0808
				text = "two"
			intervals [4977]:
				xmin = 2033.0808
				xmax = 2033.2308
				text = "or"
			intervals [4978]:
				xmin = 2033.2308
				xmax = 2033.5808
				text = "ninety"
			intervals [4979]:
				xmin = 2033.5808
				xmax = 2033.8708
				text = "three"
			intervals [4980]:
				xmin = 2033.8708
				xmax = 2034.1208
				text = "then"
			intervals [4981]:
				xmin = 2034.1208
				xmax = 2034.5902
				text = ""
			intervals [4982]:
				xmin = 2034.5902
				xmax = 2034.9702
				text = "okay"
			intervals [4983]:
				xmin = 2034.9702
				xmax = 2035.7428
				text = ""
			intervals [4984]:
				xmin = 2035.7428
				xmax = 2035.9428
				text = "that"
			intervals [4985]:
				xmin = 2035.9428
				xmax = 2035.9828
				text = "s"
			intervals [4986]:
				xmin = 2035.9828
				xmax = 2036.2828
				text = "that"
			intervals [4987]:
				xmin = 2036.2828
				xmax = 2037.3395
				text = ""
			intervals [4988]:
				xmin = 2037.3395
				xmax = 2037.7995
				text = "yeah"
			intervals [4989]:
				xmin = 2037.7995
				xmax = 2039.8928
				text = ""
			intervals [4990]:
				xmin = 2039.8928
				xmax = 2040.0428
				text = "it"
			intervals [4991]:
				xmin = 2040.0428
				xmax = 2040.2528
				text = "was"
			intervals [4992]:
				xmin = 2040.2528
				xmax = 2040.6228
				text = "so"
			intervals [4993]:
				xmin = 2040.6228
				xmax = 2041.2328
				text = "bad"
			intervals [4994]:
				xmin = 2041.2328
				xmax = 2041.3228
				text = "i"
			intervals [4995]:
				xmin = 2041.3228
				xmax = 2041.7928
				text = "mean"
			intervals [4996]:
				xmin = 2041.7928
				xmax = 2042.722
				text = ""
			intervals [4997]:
				xmin = 2042.722
				xmax = 2043.612
				text = "um"
			intervals [4998]:
				xmin = 2043.612
				xmax = 2044.7011
				text = ""
			intervals [4999]:
				xmin = 2044.7011
				xmax = 2044.7911
				text = "my"
			intervals [5000]:
				xmin = 2044.7911
				xmax = 2045.2911
				text = "youngest"
			intervals [5001]:
				xmin = 2045.2911
				xmax = 2045.5511
				text = "son"
			intervals [5002]:
				xmin = 2045.5511
				xmax = 2045.7011
				text = "was"
			intervals [5003]:
				xmin = 2045.7011
				xmax = 2046.0911
				text = "selling"
			intervals [5004]:
				xmin = 2046.0911
				xmax = 2046.2511
				text = "both"
			intervals [5005]:
				xmin = 2046.2511
				xmax = 2046.4511
				text = "my"
			intervals [5006]:
				xmin = 2046.4511
				xmax = 2046.8511
				text = "boys"
			intervals [5007]:
				xmin = 2046.8511
				xmax = 2046.9911
				text = "were"
			intervals [5008]:
				xmin = 2046.9911
				xmax = 2047.4111
				text = "selling"
			intervals [5009]:
				xmin = 2047.4111
				xmax = 2048.0211
				text = "drugs"
			intervals [5010]:
				xmin = 2048.0211
				xmax = 2048.2011
				text = "my"
			intervals [5011]:
				xmin = 2048.2011
				xmax = 2048.5911
				text = "daughter"
			intervals [5012]:
				xmin = 2048.5911
				xmax = 2048.7511
				text = "was"
			intervals [5013]:
				xmin = 2048.7511
				xmax = 2049.0411
				text = "around"
			intervals [5014]:
				xmin = 2049.0411
				xmax = 2049.1911
				text = "there"
			intervals [5015]:
				xmin = 2049.1911
				xmax = 2049.2911
				text = "with"
			intervals [5016]:
				xmin = 2049.2911
				xmax = 2049.4111
				text = "her"
			intervals [5017]:
				xmin = 2049.4111
				xmax = 2049.8211
				text = "camera"
			intervals [5018]:
				xmin = 2049.8211
				xmax = 2050.1911
				text = "taking"
			intervals [5019]:
				xmin = 2050.1911
				xmax = 2050.6111
				text = "pictures"
			intervals [5020]:
				xmin = 2050.6111
				xmax = 2050.6811
				text = "of"
			intervals [5021]:
				xmin = 2050.6811
				xmax = 2050.8111
				text = "the"
			intervals [5022]:
				xmin = 2050.8111
				xmax = 2051.3611
				text = "drugs"
			intervals [5023]:
				xmin = 2051.3611
				xmax = 2051.4711
				text = "to"
			intervals [5024]:
				xmin = 2051.4711
				xmax = 2051.7111
				text = "show"
			intervals [5025]:
				xmin = 2051.7111
				xmax = 2051.8011
				text = "to"
			intervals [5026]:
				xmin = 2051.8011
				xmax = 2051.9911
				text = "me"
			intervals [5027]:
				xmin = 2051.9911
				xmax = 2052.0511
				text = "and"
			intervals [5028]:
				xmin = 2052.0511
				xmax = 2052.1911
				text = "my"
			intervals [5029]:
				xmin = 2052.1911
				xmax = 2052.6011
				text = "husb-"
			intervals [5030]:
				xmin = 2052.6011
				xmax = 2052.9233
				text = ""
			intervals [5031]:
				xmin = 2052.9233
				xmax = 2053.6133
				text = "husband"
			intervals [5032]:
				xmin = 2053.6133
				xmax = 2053.6433
				text = ""
			intervals [5033]:
				xmin = 2053.6433
				xmax = 2054.1633
				text = "um"
			intervals [5034]:
				xmin = 2054.1633
				xmax = 2056.4873
				text = ""
			intervals [5035]:
				xmin = 2056.4873
				xmax = 2056.5673
				text = "on"
			intervals [5036]:
				xmin = 2056.5673
				xmax = 2056.9473
				text = "hiding"
			intervals [5037]:
				xmin = 2056.9473
				xmax = 2057.4473
				text = "drugs"
			intervals [5038]:
				xmin = 2057.4473
				xmax = 2057.6273
				text = "in"
			intervals [5039]:
				xmin = 2057.6273
				xmax = 2058.1273
				text = "rdx"
			intervals [5040]:
				xmin = 2058.1273
				xmax = 2058.1873
				text = "s"
			intervals [5041]:
				xmin = 2058.1873
				xmax = 2058.6973
				text = "stroller"
			intervals [5042]:
				xmin = 2058.6973
				xmax = 2058.9873
				text = "taking"
			intervals [5043]:
				xmin = 2058.9873
				xmax = 2059.1873
				text = "her"
			intervals [5044]:
				xmin = 2059.1873
				xmax = 2059.5173
				text = "down"
			intervals [5045]:
				xmin = 2059.5173
				xmax = 2059.6273
				text = "to"
			intervals [5046]:
				xmin = 2059.6273
				xmax = 2059.7673
				text = "the"
			intervals [5047]:
				xmin = 2059.7673
				xmax = 2060.2673
				text = "corner"
			intervals [5048]:
				xmin = 2060.2673
				xmax = 2061.0904
				text = ""
			intervals [5049]:
				xmin = 2061.0904
				xmax = 2061.2304
				text = "it"
			intervals [5050]:
				xmin = 2061.2304
				xmax = 2061.5704
				text = "was"
			intervals [5051]:
				xmin = 2061.5704
				xmax = 2062.3504
				text = "terrible"
			intervals [5052]:
				xmin = 2062.3504
				xmax = 2062.6204
				text = "over"
			intervals [5053]:
				xmin = 2062.6204
				xmax = 2063.1304
				text = "there"
			intervals [5054]:
				xmin = 2063.1304
				xmax = 2063.5757
				text = ""
			intervals [5055]:
				xmin = 2063.5757
				xmax = 2063.7257
				text = "i"
			intervals [5056]:
				xmin = 2063.7257
				xmax = 2064.1757
				text = "remember"
			intervals [5057]:
				xmin = 2064.1757
				xmax = 2064.4757
				text = "one"
			intervals [5058]:
				xmin = 2064.4757
				xmax = 2064.7757
				text = "night"
			intervals [5059]:
				xmin = 2064.7757
				xmax = 2064.8057
				text = ""
			intervals [5060]:
				xmin = 2064.8057
				xmax = 2065.0157
				text = "my"
			intervals [5061]:
				xmin = 2065.0157
				xmax = 2065.4157
				text = "son"
			intervals [5062]:
				xmin = 2065.4157
				xmax = 2065.5757
				text = "my"
			intervals [5063]:
				xmin = 2065.5757
				xmax = 2066.0257
				text = "youngest"
			intervals [5064]:
				xmin = 2066.0257
				xmax = 2066.2957
				text = "son"
			intervals [5065]:
				xmin = 2066.2957
				xmax = 2066.5857
				text = "came"
			intervals [5066]:
				xmin = 2066.5857
				xmax = 2066.6457
				text = "in"
			intervals [5067]:
				xmin = 2066.6457
				xmax = 2066.7057
				text = "the"
			intervals [5068]:
				xmin = 2066.7057
				xmax = 2066.9657
				text = "house"
[truncated: 3,893,203 more chars]
