# Supplementary material for: Considering Performance in the Automated and Manual Coding of Sociolinguistic Variables: Lessons From Variable (ING)
Source: Front Artif Intell. 2021 Apr 29;4:648543. doi: 10.3389/frai.2021.648543 (PMC8117961; doi:10.3389/frai.2021.648543)
Supplement: Supplementary file 6 [file Data_Sheet_6.ZIP › CORAAL_VARAligned_as_TextGrids_p2/DCB_se2_ag4_m_01_1.TextGrid]

File type = "ooTextFile"
Object class = "TextGrid"

xmin = 0.0
xmax = 4217.1
tiers? <exists>
size = 4
item []:
	item [1]:
		class = "IntervalTier"
		name = "DCB_se2_ag4_m_01 - words"
		xmin = 0.0
		xmax = 4217.1
		intervals: size = 17307
			intervals [1]:
				xmin = 0.0
				xmax = 5.9531
				text = ""
			intervals [2]:
				xmin = 5.9531
				xmax = 6.2831
				text = "woodland"
			intervals [3]:
				xmin = 6.2831
				xmax = 6.7231
				text = "terrace"
			intervals [4]:
				xmin = 6.7231
				xmax = 15.3056
				text = ""
			intervals [5]:
				xmin = 15.3056
				xmax = 15.6456
				text = "i"
			intervals [6]:
				xmin = 15.6456
				xmax = 15.6756
				text = ""
			intervals [7]:
				xmin = 15.6756
				xmax = 15.8356
				text = "was"
			intervals [8]:
				xmin = 15.8356
				xmax = 15.9656
				text = "in"
			intervals [9]:
				xmin = 15.9656
				xmax = 16.4956
				text = "dc"
			intervals [10]:
				xmin = 16.4956
				xmax = 16.5256
				text = ""
			intervals [11]:
				xmin = 16.5256
				xmax = 16.7556
				text = "for"
			intervals [12]:
				xmin = 16.7556
				xmax = 17.9256
				text = "thirty"
			intervals [13]:
				xmin = 17.9256
				xmax = 18.7709
				text = ""
			intervals [14]:
				xmin = 18.7709
				xmax = 19.0109
				text = "if"
			intervals [15]:
				xmin = 19.0109
				xmax = 19.1509
				text = "i"
			intervals [16]:
				xmin = 19.1509
				xmax = 19.2409
				text = "ain't"
			intervals [17]:
				xmin = 19.2409
				xmax = 19.7109
				text = "mistaken"
			intervals [18]:
				xmin = 19.7109
				xmax = 19.8009
				text = "i"
			intervals [19]:
				xmin = 19.8009
				xmax = 19.8309
				text = ""
			intervals [20]:
				xmin = 19.8309
				xmax = 19.9909
				text = "think"
			intervals [21]:
				xmin = 19.9909
				xmax = 20.0209
				text = ""
			intervals [22]:
				xmin = 20.0209
				xmax = 20.2509
				text = "thirty"
			intervals [23]:
				xmin = 20.2509
				xmax = 20.4609
				text = "three"
			intervals [24]:
				xmin = 20.4609
				xmax = 20.9909
				text = "years"
			intervals [25]:
				xmin = 20.9909
				xmax = 25.2385
				text = ""
			intervals [26]:
				xmin = 25.2385
				xmax = 25.3285
				text = "in"
			intervals [27]:
				xmin = 25.3285
				xmax = 25.4185
				text = "a"
			intervals [28]:
				xmin = 25.4185
				xmax = 25.7685
				text = "foster"
			intervals [29]:
				xmin = 25.7685
				xmax = 26.1185
				text = "home"
			intervals [30]:
				xmin = 26.1185
				xmax = 35.0582
				text = ""
			intervals [31]:
				xmin = 35.0582
				xmax = 35.1982
				text = "in"
			intervals [32]:
				xmin = 35.1982
				xmax = 35.6682
				text = "dc"
			intervals [33]:
				xmin = 35.6682
				xmax = 43.366
				text = ""
			intervals [34]:
				xmin = 43.366
				xmax = 43.516
				text = "well"
			intervals [35]:
				xmin = 43.516
				xmax = 43.576
				text = "i"
			intervals [36]:
				xmin = 43.576
				xmax = 43.686
				text = "was"
			intervals [37]:
				xmin = 43.686
				xmax = 43.896
				text = "born"
			intervals [38]:
				xmin = 43.896
				xmax = 43.966
				text = "in"
			intervals [39]:
				xmin = 43.966
				xmax = 44.216
				text = "prince"
			intervals [40]:
				xmin = 44.216
				xmax = 44.466
				text = "william"
			intervals [41]:
				xmin = 44.466
				xmax = 44.866
				text = "county"
			intervals [42]:
				xmin = 44.866
				xmax = 44.956
				text = "and"
			intervals [43]:
				xmin = 44.956
				xmax = 45.206
				text = "then"
			intervals [44]:
				xmin = 45.206
				xmax = 45.236
				text = ""
			intervals [45]:
				xmin = 45.236
				xmax = 45.446
				text = "i"
			intervals [46]:
				xmin = 45.446
				xmax = 45.746
				text = "left"
			intervals [47]:
				xmin = 45.746
				xmax = 46.506
				text = "hyattsville"
			intervals [48]:
				xmin = 46.506
				xmax = 46.796
				text = "where"
			intervals [49]:
				xmin = 46.796
				xmax = 46.846
				text = "s"
			intervals [50]:
				xmin = 46.846
				xmax = 47.146
				text = "that"
			intervals [51]:
				xmin = 47.146
				xmax = 47.596
				text = "um"
			intervals [52]:
				xmin = 47.596
				xmax = 48.4203
				text = ""
			intervals [53]:
				xmin = 48.4203
				xmax = 48.5403
				text = "me"
			intervals [54]:
				xmin = 48.5403
				xmax = 48.6203
				text = "and"
			intervals [55]:
				xmin = 48.6203
				xmax = 48.7603
				text = "my"
			intervals [56]:
				xmin = 48.7603
				xmax = 49.5803
				text = "siblingses"
			intervals [57]:
				xmin = 49.5803
				xmax = 49.7303
				text = ""
			intervals [58]:
				xmin = 49.7303
				xmax = 49.9903
				text = "was"
			intervals [59]:
				xmin = 49.9903
				xmax = 50.4503
				text = "um"
			intervals [60]:
				xmin = 50.4503
				xmax = 51.022
				text = ""
			intervals [61]:
				xmin = 51.022
				xmax = 51.382
				text = "placed"
			intervals [62]:
				xmin = 51.382
				xmax = 51.452
				text = "in"
			intervals [63]:
				xmin = 51.452
				xmax = 51.492
				text = "a"
			intervals [64]:
				xmin = 51.492
				xmax = 51.542
				text = ""
			intervals [65]:
				xmin = 51.542
				xmax = 51.902
				text = "foster"
			intervals [66]:
				xmin = 51.902
				xmax = 52.222
				text = "home"
			intervals [67]:
				xmin = 52.222
				xmax = 52.372
				text = "and"
			intervals [68]:
				xmin = 52.372
				xmax = 52.582
				text = "then"
			intervals [69]:
				xmin = 52.582
				xmax = 52.682
				text = "i"
			intervals [70]:
				xmin = 52.682
				xmax = 52.882
				text = "went"
			intervals [71]:
				xmin = 52.882
				xmax = 52.952
				text = "to"
			intervals [72]:
				xmin = 52.952
				xmax = 53.522
				text = "dc"
			intervals [73]:
				xmin = 53.522
				xmax = 53.712
				text = "and"
			intervals [74]:
				xmin = 53.712
				xmax = 54.6434
				text = ""
			intervals [75]:
				xmin = 54.6434
				xmax = 54.8534
				text = "think"
			intervals [76]:
				xmin = 54.8534
				xmax = 54.9934
				text = "we"
			intervals [77]:
				xmin = 54.9934
				xmax = 55.1834
				text = "went"
			intervals [78]:
				xmin = 55.1834
				xmax = 55.2634
				text = "to"
			intervals [79]:
				xmin = 55.2634
				xmax = 55.3634
				text = "the"
			intervals [80]:
				xmin = 55.3634
				xmax = 56.0172
				text = ""
			intervals [81]:
				xmin = 56.0172
				xmax = 56.9172
				text = "dc"
			intervals [82]:
				xmin = 56.9172
				xmax = 57.0974
				text = ""
			intervals [83]:
				xmin = 57.0974
				xmax = 57.2574
				text = "i"
			intervals [84]:
				xmin = 57.2574
				xmax = 57.4674
				text = "think"
			intervals [85]:
				xmin = 57.4674
				xmax = 57.5974
				text = "i"
			intervals [86]:
				xmin = 57.5974
				xmax = 57.7674
				text = "was"
			intervals [87]:
				xmin = 57.7674
				xmax = 57.7974
				text = ""
			intervals [88]:
				xmin = 57.7974
				xmax = 57.9174
				text = "at"
			intervals [89]:
				xmin = 57.9174
				xmax = 58.0074
				text = "the"
			intervals [90]:
				xmin = 58.0074
				xmax = 58.0374
				text = ""
			intervals [91]:
				xmin = 58.0374
				xmax = 58.4574
				text = "age"
			intervals [92]:
				xmin = 58.4574
				xmax = 58.7374
				text = "of"
			intervals [93]:
				xmin = 58.7374
				xmax = 59.3174
				text = "um"
			intervals [94]:
				xmin = 59.3174
				xmax = 59.804
				text = ""
			intervals [95]:
				xmin = 59.804
				xmax = 60.304
				text = "twelve"
			intervals [96]:
				xmin = 60.304
				xmax = 62.9391
				text = ""
			intervals [97]:
				xmin = 62.9391
				xmax = 63.1791
				text = "<unk>"
			intervals [98]:
				xmin = 63.1791
				xmax = 65.9743
				text = ""
			intervals [99]:
				xmin = 65.9743
				xmax = 66.0643
				text = "i"
			intervals [100]:
				xmin = 66.0643
				xmax = 66.3443
				text = "moved"
			intervals [101]:
				xmin = 66.3443
				xmax = 66.5543
				text = "down"
			intervals [102]:
				xmin = 66.5543
				xmax = 66.6143
				text = "to"
			intervals [103]:
				xmin = 66.6143
				xmax = 67.4843
				text = "virginia"
			intervals [104]:
				xmin = 67.4843
				xmax = 69.6945
				text = ""
			intervals [105]:
				xmin = 69.6945
				xmax = 69.9245
				text = "if"
			intervals [106]:
				xmin = 69.9245
				xmax = 70.0845
				text = "i"
			intervals [107]:
				xmin = 70.0845
				xmax = 70.2245
				text = "ain't"
			intervals [108]:
				xmin = 70.2245
				xmax = 71.0445
				text = "mistaken"
			intervals [109]:
				xmin = 71.0445
				xmax = 71.0745
				text = ""
			intervals [110]:
				xmin = 71.0745
				xmax = 71.1645
				text = "i"
			intervals [111]:
				xmin = 71.1645
				xmax = 71.2645
				text = ""
			intervals [112]:
				xmin = 71.2645
				xmax = 71.3945
				text = "we"
			intervals [113]:
				xmin = 71.3945
				xmax = 71.6345
				text = "came"
			intervals [114]:
				xmin = 71.6345
				xmax = 71.8045
				text = "down"
			intervals [115]:
				xmin = 71.8045
				xmax = 71.8645
				text = "to"
			intervals [116]:
				xmin = 71.8645
				xmax = 72.6845
				text = "virginia"
			intervals [117]:
				xmin = 72.6845
				xmax = 72.8545
				text = "at"
			intervals [118]:
				xmin = 72.8545
				xmax = 73.209
				text = ""
			intervals [119]:
				xmin = 73.209
				xmax = 73.729
				text = "in"
			intervals [120]:
				xmin = 73.729
				xmax = 76.2395
				text = ""
			intervals [121]:
				xmin = 76.2395
				xmax = 77.1795
				text = "ninety"
			intervals [122]:
				xmin = 77.1795
				xmax = 78.3249
				text = ""
			intervals [123]:
				xmin = 78.3249
				xmax = 78.4349
				text = "one"
			intervals [124]:
				xmin = 78.4349
				xmax = 82.5439
				text = ""
			intervals [125]:
				xmin = 82.5439
				xmax = 82.8439
				text = "say"
			intervals [126]:
				xmin = 82.8439
				xmax = 82.8739
				text = ""
			intervals [127]:
				xmin = 82.8739
				xmax = 83.0839
				text = "nine"
			intervals [128]:
				xmin = 83.0839
				xmax = 83.1939
				text = ""
			intervals [129]:
				xmin = 83.1939
				xmax = 83.9939
				text = "ninety"
			intervals [130]:
				xmin = 83.9939
				xmax = 84.3566
				text = ""
			intervals [131]:
				xmin = 84.3566
				xmax = 84.7866
				text = "eight"
			intervals [132]:
				xmin = 84.7866
				xmax = 88.3803
				text = ""
			intervals [133]:
				xmin = 88.3803
				xmax = 88.9603
				text = "yes"
			intervals [134]:
				xmin = 88.9603
				xmax = 89.5046
				text = ""
			intervals [135]:
				xmin = 89.5046
				xmax = 89.6446
				text = "<unk>"
			intervals [136]:
				xmin = 89.6446
				xmax = 94.0743
				text = ""
			intervals [137]:
				xmin = 94.0743
				xmax = 94.1743
				text = "i"
			intervals [138]:
				xmin = 94.1743
				xmax = 94.5743
				text = "graduated"
			intervals [139]:
				xmin = 94.5743
				xmax = 94.9443
				text = "fran-"
			intervals [140]:
				xmin = 94.9443
				xmax = 95.1078
				text = ""
			intervals [141]:
				xmin = 95.1078
				xmax = 95.4878
				text = "well"
			intervals [142]:
				xmin = 95.4878
				xmax = 95.6078
				text = ""
			intervals [143]:
				xmin = 95.6078
				xmax = 95.8478
				text = "i"
			intervals [144]:
				xmin = 95.8478
				xmax = 96.1078
				text = "went"
			intervals [145]:
				xmin = 96.1078
				xmax = 96.1578
				text = ""
			intervals [146]:
				xmin = 96.1578
				xmax = 96.2278
				text = "to"
			intervals [147]:
				xmin = 96.2278
				xmax = 96.2578
				text = ""
			intervals [148]:
				xmin = 96.2578
				xmax = 96.4778
				text = "my"
			intervals [149]:
				xmin = 96.4778
				xmax = 96.9478
				text = "elementary"
			intervals [150]:
				xmin = 96.9478
				xmax = 97.2778
				text = "school"
			intervals [151]:
				xmin = 97.2778
				xmax = 97.5478
				text = "was"
			intervals [152]:
				xmin = 97.5478
				xmax = 97.5978
				text = ""
			intervals [153]:
				xmin = 97.5978
				xmax = 98.0978
				text = "um"
			intervals [154]:
				xmin = 98.0978
				xmax = 99.2602
				text = ""
			intervals [155]:
				xmin = 99.2602
				xmax = 99.3402
				text = "i"
			intervals [156]:
				xmin = 99.3402
				xmax = 99.5102
				text = "went"
			intervals [157]:
				xmin = 99.5102
				xmax = 99.5802
				text = "to"
			intervals [158]:
				xmin = 99.5802
				xmax = 100.4902
				text = "rdx"
			intervals [159]:
				xmin = 100.4902
				xmax = 104.5608
				text = ""
			intervals [160]:
				xmin = 104.5608
				xmax = 104.8008
				text = "after"
			intervals [161]:
				xmin = 104.8008
				xmax = 104.9508
				text = "i"
			intervals [162]:
				xmin = 104.9508
				xmax = 105.5887
				text = ""
			intervals [163]:
				xmin = 105.5887
				xmax = 105.8487
				text = "after"
			intervals [164]:
				xmin = 105.8487
				xmax = 105.9487
				text = "i"
			intervals [165]:
				xmin = 105.9487
				xmax = 106.4787
				text = "graduated"
			intervals [166]:
				xmin = 106.4787
				xmax = 106.6287
				text = "from"
			intervals [167]:
				xmin = 106.6287
				xmax = 106.8187
				text = "there"
			intervals [168]:
				xmin = 106.8187
				xmax = 106.9387
				text = "i"
			intervals [169]:
				xmin = 106.9387
				xmax = 107.1687
				text = "went"
			intervals [170]:
				xmin = 107.1687
				xmax = 107.3987
				text = "to"
			intervals [171]:
				xmin = 107.3987
				xmax = 108.0087
				text = "rdx"
			intervals [172]:
				xmin = 108.0087
				xmax = 108.6934
				text = ""
			intervals [173]:
				xmin = 108.6934
				xmax = 108.9834
				text = "junior"
			intervals [174]:
				xmin = 108.9834
				xmax = 109.1534
				text = "high"
			intervals [175]:
				xmin = 109.1534
				xmax = 109.5734
				text = "school"
			intervals [176]:
				xmin = 109.5734
				xmax = 112.0072
				text = ""
			intervals [177]:
				xmin = 112.0072
				xmax = 112.2572
				text = "and"
			intervals [178]:
				xmin = 112.2572
				xmax = 112.4072
				text = "i"
			intervals [179]:
				xmin = 112.4072
				xmax = 112.4372
				text = ""
			intervals [180]:
				xmin = 112.4372
				xmax = 113.1672
				text = "graduated"
			intervals [181]:
				xmin = 113.1672
				xmax = 113.4217
				text = ""
			intervals [182]:
				xmin = 113.4217
				xmax = 113.5617
				text = "from"
			intervals [183]:
				xmin = 113.5617
				xmax = 114.6917
				text = "rdx"
			intervals [184]:
				xmin = 114.6917
				xmax = 122.6555
				text = ""
			intervals [185]:
				xmin = 122.6555
				xmax = 122.7655
				text = "uh"
			intervals [186]:
				xmin = 122.7655
				xmax = 122.9855
				text = "i'm"
			intervals [187]:
				xmin = 122.9855
				xmax = 123.0155
				text = "a"
			intervals [188]:
				xmin = 123.0155
				xmax = 123.0955
				text = ""
			intervals [189]:
				xmin = 123.0955
				xmax = 123.2155
				text = "i'm"
			intervals [190]:
				xmin = 123.2155
				xmax = 123.3155
				text = "a"
			intervals [191]:
				xmin = 123.3155
				xmax = 123.3755
				text = ""
			intervals [192]:
				xmin = 123.3755
				xmax = 123.5855
				text = "i'm"
			intervals [193]:
				xmin = 123.5855
				xmax = 123.7655
				text = "a"
			intervals [194]:
				xmin = 123.7655
				xmax = 123.7955
				text = ""
			intervals [195]:
				xmin = 123.7955
				xmax = 124.1255
				text = "union"
			intervals [196]:
				xmin = 124.1255
				xmax = 124.6755
				text = "plumber"
			intervals [197]:
				xmin = 124.6755
				xmax = 133.7128
				text = ""
			intervals [198]:
				xmin = 133.7128
				xmax = 133.8528
				text = "my"
			intervals [199]:
				xmin = 133.8528
				xmax = 134.3128
				text = "father"
			intervals [200]:
				xmin = 134.3128
				xmax = 134.4528
				text = "was"
			intervals [201]:
				xmin = 134.4528
				xmax = 134.7428
				text = "born"
			intervals [202]:
				xmin = 134.7428
				xmax = 134.8228
				text = "in"
			intervals [203]:
				xmin = 134.8228
				xmax = 135.0428
				text = "uh"
			intervals [204]:
				xmin = 135.0428
				xmax = 135.1428
				text = ""
			intervals [205]:
				xmin = 135.1428
				xmax = 135.4228
				text = "rocky"
			intervals [206]:
				xmin = 135.4228
				xmax = 135.9128
				text = "mountain"
			intervals [207]:
				xmin = 135.9128
				xmax = 136.0628
				text = ""
			intervals [208]:
				xmin = 136.0628
				xmax = 136.3328
				text = "north"
			intervals [209]:
				xmin = 136.3328
				xmax = 136.7228
				text = "carolina"
			intervals [210]:
				xmin = 136.7228
				xmax = 137.4217
				text = ""
			intervals [211]:
				xmin = 137.4217
				xmax = 137.5817
				text = "my"
			intervals [212]:
				xmin = 137.5817
				xmax = 137.9717
				text = "mom"
			intervals [213]:
				xmin = 137.9717
				xmax = 138.1617
				text = "was"
			intervals [214]:
				xmin = 138.1617
				xmax = 138.4417
				text = "born"
			intervals [215]:
				xmin = 138.4417
				xmax = 138.5117
				text = "in"
			intervals [216]:
				xmin = 138.5117
				xmax = 139.1517
				text = "hyattsville"
			intervals [217]:
				xmin = 139.1517
				xmax = 139.2417
				text = ""
			intervals [218]:
				xmin = 139.2417
				xmax = 139.7317
				text = "maryland"
			intervals [219]:
				xmin = 139.7317
				xmax = 140.7791
				text = ""
			intervals [220]:
				xmin = 140.7791
				xmax = 140.9691
				text = "where"
			intervals [221]:
				xmin = 140.9691
				xmax = 141.0791
				text = "i"
			intervals [222]:
				xmin = 141.0791
				xmax = 141.2991
				text = "was"
			intervals [223]:
				xmin = 141.2991
				xmax = 141.5391
				text = "born"
			intervals [224]:
				xmin = 141.5391
				xmax = 148.9191
				text = ""
			intervals [225]:
				xmin = 148.9191
				xmax = 149.0491
				text = "my"
			intervals [226]:
				xmin = 149.0491
				xmax = 149.7991
				text = "moms"
			intervals [227]:
				xmin = 149.7991
				xmax = 150.0691
				text = "a"
			intervals [228]:
				xmin = 150.0691
				xmax = 150.3891
				text = "as"
			intervals [229]:
				xmin = 150.3891
				xmax = 150.7391
				text = "i"
			intervals [230]:
				xmin = 150.7391
				xmax = 151.0022
				text = ""
			intervals [231]:
				xmin = 151.0022
				xmax = 151.3822
				text = "once"
			intervals [232]:
				xmin = 151.3822
				xmax = 151.7122
				text = "i"
			intervals [233]:
				xmin = 151.7122
				xmax = 151.9677
				text = ""
			intervals [234]:
				xmin = 151.9677
				xmax = 152.2077
				text = "got"
			intervals [235]:
				xmin = 152.2077
				xmax = 152.4477
				text = ""
			intervals [236]:
				xmin = 152.4477
				xmax = 152.6677
				text = "into"
			intervals [237]:
				xmin = 152.6677
				xmax = 153.2177
				text = "uh"
			intervals [238]:
				xmin = 153.2177
				xmax = 153.567
				text = ""
			intervals [239]:
				xmin = 153.567
				xmax = 153.747
				text = "the"
			intervals [240]:
				xmin = 153.747
				xmax = 154.087
				text = "life"
			intervals [241]:
				xmin = 154.087
				xmax = 154.177
				text = "of"
			intervals [242]:
				xmin = 154.177
				xmax = 154.267
				text = "my"
			intervals [243]:
				xmin = 154.267
				xmax = 154.697
				text = "parents"
			intervals [244]:
				xmin = 154.697
				xmax = 154.797
				text = "and"
			intervals [245]:
				xmin = 154.797
				xmax = 155.317
				text = "everything"
			intervals [246]:
				xmin = 155.317
				xmax = 155.557
				text = "uh"
			intervals [247]:
				xmin = 155.557
				xmax = 155.807
				text = "my"
			intervals [248]:
				xmin = 155.807
				xmax = 155.867
				text = ""
			intervals [249]:
				xmin = 155.867
				xmax = 156.297
				text = "father"
			intervals [250]:
				xmin = 156.297
				xmax = 156.537
				text = "was"
			intervals [251]:
				xmin = 156.537
				xmax = 156.637
				text = "a"
			intervals [252]:
				xmin = 156.637
				xmax = 157.077
				text = "gas"
			intervals [253]:
				xmin = 157.077
				xmax = 157.4296
				text = ""
			intervals [254]:
				xmin = 157.4296
				xmax = 157.7496
				text = "gas"
			intervals [255]:
				xmin = 157.7496
				xmax = 158.1096
				text = "tation-"
			intervals [256]:
				xmin = 158.1096
				xmax = 158.3782
				text = ""
			intervals [257]:
				xmin = 158.3782
				xmax = 158.6282
				text = "gas"
			intervals [258]:
				xmin = 158.6282
				xmax = 158.8282
				text = "st-"
			intervals [259]:
				xmin = 158.8282
				xmax = 158.9158
				text = ""
			intervals [260]:
				xmin = 158.9158
				xmax = 159.4058
				text = "uh"
			intervals [261]:
				xmin = 159.4058
				xmax = 159.6058
				text = ""
			intervals [262]:
				xmin = 159.6058
				xmax = 160.0558
				text = "station"
			intervals [263]:
				xmin = 160.0558
				xmax = 160.6458
				text = "attendant"
			intervals [264]:
				xmin = 160.6458
				xmax = 161.8111
				text = ""
			intervals [265]:
				xmin = 161.8111
				xmax = 161.9411
				text = "my"
			intervals [266]:
				xmin = 161.9411
				xmax = 162.5611
				text = "moms"
			intervals [267]:
				xmin = 162.5611
				xmax = 162.6011
				text = ""
			intervals [268]:
				xmin = 162.6011
				xmax = 162.7811
				text = "come"
			intervals [269]:
				xmin = 162.7811
				xmax = 162.8411
				text = "to"
			intervals [270]:
				xmin = 162.8411
				xmax = 162.8811
				text = ""
			intervals [271]:
				xmin = 162.8811
				xmax = 163.1811
				text = "find"
			intervals [272]:
				xmin = 163.1811
				xmax = 163.3211
				text = "out"
			intervals [273]:
				xmin = 163.3211
				xmax = 163.5111
				text = "she"
			intervals [274]:
				xmin = 163.5111
				xmax = 163.7811
				text = "working"
			intervals [275]:
				xmin = 163.7811
				xmax = 163.8511
				text = "at"
			intervals [276]:
				xmin = 163.8511
				xmax = 163.9111
				text = "the"
			intervals [277]:
				xmin = 163.9111
				xmax = 163.9411
				text = ""
			intervals [278]:
				xmin = 163.9411
				xmax = 164.2611
				text = "treasury"
			intervals [279]:
				xmin = 164.2611
				xmax = 164.8511
				text = "department"
			intervals [280]:
				xmin = 164.8511
				xmax = 164.9111
				text = "in"
			intervals [281]:
				xmin = 164.9111
				xmax = 165.6711
				text = "dc"
			intervals [282]:
				xmin = 165.6711
				xmax = 172.7721
				text = ""
			intervals [283]:
				xmin = 172.7721
				xmax = 173.0221
				text = "and"
			intervals [284]:
				xmin = 173.0221
				xmax = 173.3118
				text = ""
			intervals [285]:
				xmin = 173.3118
				xmax = 173.5618
				text = "and"
			intervals [286]:
				xmin = 173.5618
				xmax = 173.8965
				text = ""
			intervals [287]:
				xmin = 173.8965
				xmax = 174.4565
				text = "and"
			intervals [288]:
				xmin = 174.4565
				xmax = 174.6922
				text = ""
			intervals [289]:
				xmin = 174.6922
				xmax = 174.9422
				text = "<unk>"
			intervals [290]:
				xmin = 174.9422
				xmax = 176.5194
				text = ""
			intervals [291]:
				xmin = 176.5194
				xmax = 176.7094
				text = "i"
			intervals [292]:
				xmin = 176.7094
				xmax = 176.7494
				text = ""
			intervals [293]:
				xmin = 176.7494
				xmax = 176.9194
				text = "i"
			intervals [294]:
				xmin = 176.9194
				xmax = 177.1394
				text = "that"
			intervals [295]:
				xmin = 177.1394
				xmax = 177.2394
				text = "s"
			intervals [296]:
				xmin = 177.2394
				xmax = 177.3794
				text = "when"
			intervals [297]:
				xmin = 177.3794
				xmax = 177.4694
				text = "i"
			intervals [298]:
				xmin = 177.4694
				xmax = 177.5794
				text = "f"
			intervals [299]:
				xmin = 177.5794
				xmax = 177.6294
				text = ""
			intervals [300]:
				xmin = 177.6294
				xmax = 177.7394
				text = "f"
			intervals [301]:
				xmin = 177.7394
				xmax = 177.7694
				text = ""
			intervals [302]:
				xmin = 177.7694
				xmax = 178.1894
				text = "found"
			intervals [303]:
				xmin = 178.1894
				xmax = 178.3694
				text = "out"
			intervals [304]:
				xmin = 178.3694
				xmax = 178.6972
				text = ""
			intervals [305]:
				xmin = 178.6972
				xmax = 179.1872
				text = "uh"
			intervals [306]:
				xmin = 179.1872
				xmax = 180.4374
				text = ""
			intervals [307]:
				xmin = 180.4374
				xmax = 180.8274
				text = "everything"
			intervals [308]:
				xmin = 180.8274
				xmax = 181.0074
				text = "was"
			intervals [309]:
				xmin = 181.0074
				xmax = 181.2174
				text = "going"
			intervals [310]:
				xmin = 181.2174
				xmax = 181.2774
				text = "in"
			intervals [311]:
				xmin = 181.2774
				xmax = 181.3874
				text = "my"
			intervals [312]:
				xmin = 181.3874
				xmax = 181.8274
				text = "parents'"
			intervals [313]:
				xmin = 181.8274
				xmax = 182.0874
				text = "life"
			intervals [314]:
				xmin = 182.0874
				xmax = 182.2374
				text = "where"
			intervals [315]:
				xmin = 182.2374
				xmax = 182.4374
				text = "how"
			intervals [316]:
				xmin = 182.4374
				xmax = 182.5274
				text = "they"
			intervals [317]:
				xmin = 182.5274
				xmax = 182.6474
				text = "was"
			intervals [318]:
				xmin = 182.6474
				xmax = 182.8574
				text = "working"
			intervals [319]:
				xmin = 182.8574
				xmax = 182.9274
				text = "and"
			intervals [320]:
				xmin = 182.9274
				xmax = 183.2774
				text = "everything"
			intervals [321]:
				xmin = 183.2774
				xmax = 183.5274
				text = "because"
			intervals [322]:
				xmin = 183.5274
				xmax = 183.6874
				text = "we"
			intervals [323]:
				xmin = 183.6874
				xmax = 183.9374
				text = "moved"
			intervals [324]:
				xmin = 183.9374
				xmax = 184.0174
				text = "to"
			intervals [325]:
				xmin = 184.0174
				xmax = 184.3474
				text = "woodland"
			intervals [326]:
				xmin = 184.3474
				xmax = 184.8974
				text = "terrace"
			intervals [327]:
				xmin = 184.8974
				xmax = 185.4122
				text = ""
			intervals [328]:
				xmin = 185.4122
				xmax = 185.5722
				text = "which"
			intervals [329]:
				xmin = 185.5722
				xmax = 185.6622
				text = "is"
			intervals [330]:
				xmin = 185.6622
				xmax = 186.1522
				text = "southeast"
			intervals [331]:
				xmin = 186.1522
				xmax = 186.5922
				text = "dc"
			intervals [332]:
				xmin = 186.5922
				xmax = 189.6695
				text = ""
			intervals [333]:
				xmin = 189.6695
				xmax = 189.7895
				text = "and"
			intervals [334]:
				xmin = 189.7895
				xmax = 189.8495
				text = "it"
			intervals [335]:
				xmin = 189.8495
				xmax = 190.0095
				text = "was"
			intervals [336]:
				xmin = 190.0095
				xmax = 190.2995
				text = "great"
			intervals [337]:
				xmin = 190.2995
				xmax = 190.3495
				text = ""
			intervals [338]:
				xmin = 190.3495
				xmax = 190.7295
				text = "it"
			intervals [339]:
				xmin = 190.7295
				xmax = 190.7595
				text = ""
			intervals [340]:
				xmin = 190.7595
				xmax = 190.9395
				text = "it"
			intervals [341]:
				xmin = 190.9395
				xmax = 190.9895
				text = ""
			intervals [342]:
				xmin = 190.9895
				xmax = 191.2795
				text = "my"
			intervals [343]:
				xmin = 191.2795
				xmax = 191.6795
				text = "thing"
			intervals [344]:
				xmin = 191.6795
				xmax = 192.0295
				text = "was"
			intervals [345]:
				xmin = 192.0295
				xmax = 192.2495
				text = "is"
			intervals [346]:
				xmin = 192.2495
				xmax = 192.7095
				text = "uh"
			intervals [347]:
				xmin = 192.7095
				xmax = 193.0399
				text = ""
			intervals [348]:
				xmin = 193.0399
				xmax = 193.1799
				text = "it"
			intervals [349]:
				xmin = 193.1799
				xmax = 193.2799
				text = ""
			intervals [350]:
				xmin = 193.2799
				xmax = 193.4199
				text = "it"
			intervals [351]:
				xmin = 193.4199
				xmax = 193.6532
				text = ""
			intervals [352]:
				xmin = 193.6532
				xmax = 193.7032
				text = "i"
			intervals [353]:
				xmin = 193.7032
				xmax = 193.9332
				text = "mean"
			intervals [354]:
				xmin = 193.9332
				xmax = 194.1132
				text = "you"
			intervals [355]:
				xmin = 194.1132
				xmax = 194.2332
				text = ""
			intervals [356]:
				xmin = 194.2332
				xmax = 194.4232
				text = "you"
			intervals [357]:
				xmin = 194.4232
				xmax = 197.2518
				text = ""
			intervals [358]:
				xmin = 197.2518
				xmax = 197.3718
				text = "you"
			intervals [359]:
				xmin = 197.3718
				xmax = 197.8018
				text = "skate"
			intervals [360]:
				xmin = 197.8018
				xmax = 197.9918
				text = "all"
			intervals [361]:
				xmin = 197.9918
				xmax = 198.6618
				text = "day"
			intervals [362]:
				xmin = 198.6618
				xmax = 198.6918
				text = ""
			intervals [363]:
				xmin = 198.6918
				xmax = 198.9318
				text = "you"
			intervals [364]:
				xmin = 198.9318
				xmax = 199.1718
				text = "we"
			intervals [365]:
				xmin = 199.1718
				xmax = 199.2018
				text = ""
			intervals [366]:
				xmin = 199.2018
				xmax = 199.7318
				text = "sit"
			intervals [367]:
				xmin = 199.7318
				xmax = 199.8718
				text = "and"
			intervals [368]:
				xmin = 199.8718
				xmax = 200.4415
				text = ""
			intervals [369]:
				xmin = 200.4415
				xmax = 200.8115
				text = "played"
			intervals [370]:
				xmin = 200.8115
				xmax = 200.9815
				text = "all"
			intervals [371]:
				xmin = 200.9815
				xmax = 201.4515
				text = "night"
			intervals [372]:
				xmin = 201.4515
				xmax = 201.5515
				text = "the"
			intervals [373]:
				xmin = 201.5515
				xmax = 201.9915
				text = "doors"
			intervals [374]:
				xmin = 201.9915
				xmax = 202.1015
				text = "could"
			intervals [375]:
				xmin = 202.1015
				xmax = 202.4015
				text = "stay"
			intervals [376]:
				xmin = 202.4015
				xmax = 203.0015
				text = "open"
			intervals [377]:
				xmin = 203.0015
				xmax = 203.7549
				text = ""
			intervals [378]:
				xmin = 203.7549
				xmax = 204.2049
				text = "uh"
			intervals [379]:
				xmin = 204.2049
				xmax = 205.3468
				text = ""
			intervals [380]:
				xmin = 205.3468
				xmax = 205.3868
				text = "i"
			intervals [381]:
				xmin = 205.3868
				xmax = 205.4968
				text = "had"
			intervals [382]:
				xmin = 205.4968
				xmax = 205.9368
				text = "seven"
			intervals [383]:
				xmin = 205.9368
				xmax = 206.4468
				text = "brothers"
			intervals [384]:
				xmin = 206.4468
				xmax = 206.6268
				text = "and"
			intervals [385]:
				xmin = 206.6268
				xmax = 207.0377
				text = ""
			intervals [386]:
				xmin = 207.0377
				xmax = 207.2577
				text = "three"
			intervals [387]:
				xmin = 207.2577
				xmax = 207.8777
				text = "sisters"
			intervals [388]:
				xmin = 207.8777
				xmax = 209.2323
				text = ""
			intervals [389]:
				xmin = 209.2323
				xmax = 209.4323
				text = "and"
			intervals [390]:
				xmin = 209.4323
				xmax = 209.6323
				text = "our"
			intervals [391]:
				xmin = 209.6323
				xmax = 209.6623
				text = ""
			intervals [392]:
				xmin = 209.6623
				xmax = 209.8723
				text = "our"
			intervals [393]:
				xmin = 209.8723
				xmax = 210.1423
				text = "life"
			intervals [394]:
				xmin = 210.1423
				xmax = 210.3623
				text = "was"
			intervals [395]:
				xmin = 210.3623
				xmax = 210.4994
				text = ""
			intervals [396]:
				xmin = 210.4994
				xmax = 210.6594
				text = "our"
			intervals [397]:
				xmin = 210.6594
				xmax = 210.8594
				text = "life"
			intervals [398]:
				xmin = 210.8594
				xmax = 211.0394
				text = "was"
			intervals [399]:
				xmin = 211.0394
				xmax = 211.0894
				text = ""
			intervals [400]:
				xmin = 211.0894
				xmax = 211.2694
				text = "our"
			intervals [401]:
				xmin = 211.2694
				xmax = 211.5194
				text = "lives"
			intervals [402]:
				xmin = 211.5194
				xmax = 211.6494
				text = "were"
			intervals [403]:
				xmin = 211.6494
				xmax = 211.9594
				text = "great"
			intervals [404]:
				xmin = 211.9594
				xmax = 212.1594
				text = "it"
			intervals [405]:
				xmin = 212.1594
				xmax = 212.1894
				text = ""
			intervals [406]:
				xmin = 212.1894
				xmax = 212.2894
				text = "it"
			intervals [407]:
				xmin = 212.2894
				xmax = 212.5794
				text = "w"
			intervals [408]:
				xmin = 212.5794
				xmax = 212.6094
				text = ""
			intervals [409]:
				xmin = 212.6094
				xmax = 212.7394
				text = "it"
			intervals [410]:
				xmin = 212.7394
				xmax = 213.0715
				text = ""
			intervals [411]:
				xmin = 213.0715
				xmax = 213.2215
				text = "i"
			intervals [412]:
				xmin = 213.2215
				xmax = 213.6415
				text = "mean"
			intervals [413]:
				xmin = 213.6415
				xmax = 213.6715
				text = ""
			intervals [414]:
				xmin = 213.6715
				xmax = 213.8315
				text = "we"
			intervals [415]:
				xmin = 213.8315
				xmax = 214.3215
				text = "had"
			intervals [416]:
				xmin = 214.3215
				xmax = 214.6215
				text = "um"
			intervals [417]:
				xmin = 214.6215
				xmax = 216.7713
				text = ""
			intervals [418]:
				xmin = 216.7713
				xmax = 216.8613
				text = "the"
			intervals [419]:
				xmin = 216.8613
				xmax = 217.4313
				text = "violence"
			intervals [420]:
				xmin = 217.4313
				xmax = 217.8913
				text = "wasn't"
			intervals [421]:
				xmin = 217.8913
				xmax = 218.6052
				text = ""
			intervals [422]:
				xmin = 218.6052
				xmax = 218.9152
				text = "as"
			intervals [423]:
				xmin = 218.9152
				xmax = 218.9452
				text = ""
			intervals [424]:
				xmin = 218.9452
				xmax = 219.1752
				text = "as"
			intervals [425]:
				xmin = 219.1752
				xmax = 219.5175
				text = ""
			intervals [426]:
				xmin = 219.5175
				xmax = 219.8475
				text = "bad"
			intervals [427]:
				xmin = 219.8475
				xmax = 220.0275
				text = "as"
			intervals [428]:
				xmin = 220.0275
				xmax = 220.0875
				text = "it"
			intervals [429]:
				xmin = 220.0875
				xmax = 220.2975
				text = "is"
			intervals [430]:
				xmin = 220.2975
				xmax = 220.7575
				text = "now"
			intervals [431]:
				xmin = 220.7575
				xmax = 220.9936
				text = ""
			intervals [432]:
				xmin = 220.9936
				xmax = 221.3736
				text = "uh"
			intervals [433]:
				xmin = 221.3736
				xmax = 221.6036
				text = "it"
			intervals [434]:
				xmin = 221.6036
				xmax = 221.7036
				text = "wa-"
			intervals [435]:
				xmin = 221.7036
				xmax = 221.8836
				text = "it"
			intervals [436]:
				xmin = 221.8836
				xmax = 221.9136
				text = ""
			intervals [437]:
				xmin = 221.9136
				xmax = 222.0036
				text = "wa-"
			intervals [438]:
				xmin = 222.0036
				xmax = 222.2136
				text = "it"
			intervals [439]:
				xmin = 222.2136
				xmax = 222.6736
				text = "was"
			intervals [440]:
				xmin = 222.6736
				xmax = 224.5127
				text = ""
			intervals [441]:
				xmin = 224.5127
				xmax = 224.5727
				text = "i"
			intervals [442]:
				xmin = 224.5727
				xmax = 224.8527
				text = "mean"
			intervals [443]:
				xmin = 224.8527
				xmax = 225.0927
				text = "we"
			intervals [444]:
				xmin = 225.0927
				xmax = 225.555
				text = ""
			intervals [445]:
				xmin = 225.555
				xmax = 225.995
				text = "neighbors"
			intervals [446]:
				xmin = 225.995
				xmax = 226.175
				text = "was"
			intervals [447]:
				xmin = 226.175
				xmax = 226.765
				text = "neighbors"
			intervals [448]:
				xmin = 226.765
				xmax = 226.795
				text = ""
			intervals [449]:
				xmin = 226.795
				xmax = 226.975
				text = "you"
			intervals [450]:
				xmin = 226.975
				xmax = 227.055
				text = "know"
			intervals [451]:
				xmin = 227.055
				xmax = 227.155
				text = "what"
			intervals [452]:
				xmin = 227.155
				xmax = 227.195
				text = "i"
			intervals [453]:
				xmin = 227.195
				xmax = 227.495
				text = "mean"
			intervals [454]:
				xmin = 227.495
				xmax = 227.525
				text = "y-"
			intervals [455]:
				xmin = 227.525
				xmax = 227.915
				text = "you"
			intervals [456]:
				xmin = 227.915
				xmax = 228.195
				text = "say"
			intervals [457]:
				xmin = 228.195
				xmax = 228.515
				text = "hi"
			intervals [458]:
				xmin = 228.515
				xmax = 228.575
				text = "in"
			intervals [459]:
				xmin = 228.575
				xmax = 228.635
				text = "the"
			intervals [460]:
				xmin = 228.635
				xmax = 229.025
				text = "morning"
			intervals [461]:
				xmin = 229.025
				xmax = 229.195
				text = "this"
			intervals [462]:
				xmin = 229.195
				xmax = 229.395
				text = "that"
			intervals [463]:
				xmin = 229.395
				xmax = 229.455
				text = "and"
			intervals [464]:
				xmin = 229.455
				xmax = 229.555
				text = "the"
			intervals [465]:
				xmin = 229.555
				xmax = 230.215
				text = "others"
			intervals [466]:
				xmin = 230.215
				xmax = 231.6378
				text = ""
			intervals [467]:
				xmin = 231.6378
				xmax = 231.7778
				text = "it"
			intervals [468]:
				xmin = 231.7778
				xmax = 231.8478
				text = ""
			intervals [469]:
				xmin = 231.8478
				xmax = 232.0278
				text = "it"
			intervals [470]:
				xmin = 232.0278
				xmax = 232.1078
				text = ""
			intervals [471]:
				xmin = 232.1078
				xmax = 232.2378
				text = "it"
			intervals [472]:
				xmin = 232.2378
				xmax = 232.5078
				text = "turned"
			intervals [473]:
				xmin = 232.5078
				xmax = 232.6678
				text = "out"
			intervals [474]:
				xmin = 232.6678
				xmax = 233.3478
				text = "beautiful"
			intervals [475]:
				xmin = 233.3478
				xmax = 233.3778
				text = ""
			intervals [476]:
				xmin = 233.3778
				xmax = 233.5778
				text = "at"
			intervals [477]:
				xmin = 233.5778
				xmax = 234.0578
				text = "first"
			intervals [478]:
				xmin = 234.0578
				xmax = 234.9383
				text = ""
			intervals [479]:
				xmin = 234.9383
				xmax = 235.0283
				text = "let"
			intervals [480]:
				xmin = 235.0283
				xmax = 235.0583
				text = "s"
			intervals [481]:
				xmin = 235.0583
				xmax = 235.2183
				text = "put"
			intervals [482]:
				xmin = 235.2183
				xmax = 235.2783
				text = "it"
			intervals [483]:
				xmin = 235.2783
				xmax = 235.4783
				text = "like"
			intervals [484]:
				xmin = 235.4783
				xmax = 235.6883
				text = "that"
			intervals [485]:
				xmin = 235.6883
				xmax = 235.7183
				text = ""
			intervals [486]:
				xmin = 235.7183
				xmax = 236.0483
				text = "because"
			intervals [487]:
				xmin = 236.0483
				xmax = 236.1883
				text = "like"
			intervals [488]:
				xmin = 236.1883
				xmax = 236.2283
				text = "i"
			intervals [489]:
				xmin = 236.2283
				xmax = 236.4583
				text = "said"
			intervals [490]:
				xmin = 236.4583
				xmax = 236.5783
				text = "we"
			intervals [491]:
				xmin = 236.5783
				xmax = 236.7383
				text = "gonna"
			intervals [492]:
				xmin = 236.7383
				xmax = 236.9583
				text = "play"
			intervals [493]:
				xmin = 236.9583
				xmax = 237.3483
				text = "sports"
			intervals [494]:
				xmin = 237.3483
				xmax = 237.4183
				text = "we"
			intervals [495]:
				xmin = 237.4183
				xmax = 237.4583
				text = ""
			intervals [496]:
				xmin = 237.4583
				xmax = 237.6283
				text = "play"
			intervals [497]:
				xmin = 237.6283
				xmax = 238.0483
				text = "ball"
			intervals [498]:
				xmin = 238.0483
				xmax = 238.1183
				text = ""
			intervals [499]:
				xmin = 238.1183
				xmax = 238.2683
				text = "go"
			intervals [500]:
				xmin = 238.2683
				xmax = 238.3383
				text = "to"
			intervals [501]:
				xmin = 238.3383
				xmax = 238.7383
				text = "school"
			intervals [502]:
				xmin = 238.7383
				xmax = 238.7683
				text = ""
			intervals [503]:
				xmin = 238.7683
				xmax = 238.9583
				text = "this"
			intervals [504]:
				xmin = 238.9583
				xmax = 239.1683
				text = "that"
			intervals [505]:
				xmin = 239.1683
				xmax = 239.2283
				text = "and"
			intervals [506]:
				xmin = 239.2283
				xmax = 239.3183
				text = "the"
			intervals [507]:
				xmin = 239.3183
				xmax = 239.4983
				text = "other"
			intervals [508]:
				xmin = 239.4983
				xmax = 240.4891
				text = ""
			intervals [509]:
				xmin = 240.4891
				xmax = 240.5491
				text = "and"
			intervals [510]:
				xmin = 240.5491
				xmax = 240.7291
				text = "one"
			intervals [511]:
				xmin = 240.7291
				xmax = 240.8791
				text = "thing"
			intervals [512]:
				xmin = 240.8791
				xmax = 241.0391
				text = "that"
			intervals [513]:
				xmin = 241.0391
				xmax = 241.4091
				text = "mom"
			intervals [514]:
				xmin = 241.4091
				xmax = 241.4791
				text = "and"
			intervals [515]:
				xmin = 241.4791
				xmax = 241.7691
				text = "dad"
			intervals [516]:
				xmin = 241.7691
				xmax = 242.0891
				text = "always"
			intervals [517]:
				xmin = 242.0891
				xmax = 242.2891
				text = "said"
			intervals [518]:
				xmin = 242.2891
				xmax = 242.4591
				text = ""
			intervals [519]:
				xmin = 242.4591
				xmax = 243.0591
				text = "strive"
			intervals [520]:
				xmin = 243.0591
				xmax = 243.3618
				text = ""
			intervals [521]:
				xmin = 243.3618
				xmax = 243.5818
				text = "try"
			intervals [522]:
				xmin = 243.5818
				xmax = 243.6918
				text = "to"
			intervals [523]:
				xmin = 243.6918
				xmax = 243.9318
				text = "tell"
			intervals [524]:
				xmin = 243.9318
				xmax = 244.0418
				text = "us"
			intervals [525]:
				xmin = 244.0418
				xmax = 244.2218
				text = "that"
			intervals [526]:
				xmin = 244.2218
				xmax = 244.3018
				text = "the"
			intervals [527]:
				xmin = 244.3018
				xmax = 244.5918
				text = "school"
			intervals [528]:
				xmin = 244.5918
				xmax = 244.7718
				text = "was"
			intervals [529]:
				xmin = 244.7718
				xmax = 244.9618
				text = "more"
			intervals [530]:
				xmin = 244.9618
				xmax = 245.3418
				text = "important"
			intervals [531]:
				xmin = 245.3418
				xmax = 247.2805
				text = ""
			intervals [532]:
				xmin = 247.2805
				xmax = 247.5305
				text = "so"
			intervals [533]:
				xmin = 247.5305
				xmax = 247.7305
				text = "that"
			intervals [534]:
				xmin = 247.7305
				xmax = 247.8105
				text = "s"
			intervals [535]:
				xmin = 247.8105
				xmax = 247.9505
				text = "that"
			intervals [536]:
				xmin = 247.9505
				xmax = 248.0105
				text = "s"
			intervals [537]:
				xmin = 248.0105
				xmax = 248.1305
				text = "what"
			intervals [538]:
				xmin = 248.1305
				xmax = 248.2605
				text = "we"
			intervals [539]:
				xmin = 248.2605
				xmax = 248.6605
				text = "did"
			intervals [540]:
				xmin = 248.6605
				xmax = 248.7605
				text = "you"
			intervals [541]:
				xmin = 248.7605
				xmax = 248.8405
				text = "know"
			intervals [542]:
				xmin = 248.8405
				xmax = 248.9505
				text = "what"
			intervals [543]:
				xmin = 248.9505
				xmax = 248.9905
				text = "i"
			intervals [544]:
				xmin = 248.9905
				xmax = 249.4805
				text = "mean"
			intervals [545]:
				xmin = 249.4805
				xmax = 249.682
				text = ""
			intervals [546]:
				xmin = 249.682
				xmax = 250.102
				text = "um"
			intervals [547]:
				xmin = 250.102
				xmax = 250.5756
				text = ""
			intervals [548]:
				xmin = 250.5756
				xmax = 250.6256
				text = "n-"
			intervals [549]:
				xmin = 250.6256
				xmax = 250.6956
				text = ""
			intervals [550]:
				xmin = 250.6956
				xmax = 251.0156
				text = "neighbor"
			intervals [551]:
				xmin = 251.0156
				xmax = 251.358
				text = ""
			intervals [552]:
				xmin = 251.358
				xmax = 251.478
				text = "the"
			intervals [553]:
				xmin = 251.478
				xmax = 252.098
				text = "neighbors"
			intervals [554]:
				xmin = 252.098
				xmax = 252.218
				text = "the"
			intervals [555]:
				xmin = 252.218
				xmax = 252.738
				text = "neighborhood"
			intervals [556]:
				xmin = 252.738
				xmax = 253.218
				text = "itself"
			intervals [557]:
				xmin = 253.218
				xmax = 253.538
				text = "was"
			intervals [558]:
				xmin = 253.538
				xmax = 253.588
				text = ""
			intervals [559]:
				xmin = 253.588
				xmax = 253.808
				text = "ac-"
			intervals [560]:
				xmin = 253.808
				xmax = 254.158
				text = "good"
			intervals [561]:
				xmin = 254.158
				xmax = 254.248
				text = "you"
			intervals [562]:
				xmin = 254.248
				xmax = 254.358
				text = "know"
			intervals [563]:
				xmin = 254.358
				xmax = 254.488
				text = "you"
			intervals [564]:
				xmin = 254.488
				xmax = 254.658
				text = "had"
			intervals [565]:
				xmin = 254.658
				xmax = 254.748
				text = "your"
			intervals [566]:
				xmin = 254.748
				xmax = 254.778
				text = ""
			intervals [567]:
				xmin = 254.778
				xmax = 255.318
				text = "recreation"
			intervals [568]:
				xmin = 255.318
				xmax = 255.828
				text = "centers"
			intervals [569]:
				xmin = 255.828
				xmax = 256.028
				text = "this"
			intervals [570]:
				xmin = 256.028
				xmax = 256.238
				text = "that"
			intervals [571]:
				xmin = 256.238
				xmax = 256.298
				text = "and"
			intervals [572]:
				xmin = 256.298
				xmax = 256.408
				text = "the"
			intervals [573]:
				xmin = 256.408
				xmax = 256.658
				text = "other"
			intervals [574]:
				xmin = 256.658
				xmax = 256.888
				text = "gave"
			intervals [575]:
				xmin = 256.888
				xmax = 257.008
				text = "us"
			intervals [576]:
				xmin = 257.008
				xmax = 257.268
				text = "something"
			intervals [577]:
				xmin = 257.268
				xmax = 257.358
				text = "to"
			intervals [578]:
				xmin = 257.358
				xmax = 257.668
				text = "do"
			intervals [579]:
				xmin = 257.668
				xmax = 258.6764
				text = ""
			intervals [580]:
				xmin = 258.6764
				xmax = 258.8564
				text = "but"
			intervals [581]:
				xmin = 258.8564
				xmax = 258.9564
				text = "you"
			intervals [582]:
				xmin = 258.9564
				xmax = 259.3364
				text = "always"
			intervals [583]:
				xmin = 259.3364
				xmax = 259.4964
				text = "had"
			intervals [584]:
				xmin = 259.4964
				xmax = 259.5864
				text = "to"
			intervals [585]:
				xmin = 259.5864
				xmax = 259.8264
				text = "come"
			intervals [586]:
				xmin = 259.8264
				xmax = 260.0964
				text = "home"
			intervals [587]:
				xmin = 260.0964
				xmax = 260.8733
				text = ""
			intervals [588]:
				xmin = 260.8733
				xmax = 261.0633
				text = "you"
			intervals [589]:
				xmin = 261.0633
				xmax = 261.5933
				text = "always"
			intervals [590]:
				xmin = 261.5933
				xmax = 261.7433
				text = "had"
			intervals [591]:
				xmin = 261.7433
				xmax = 261.8133
				text = "to"
			intervals [592]:
				xmin = 261.8133
				xmax = 261.8433
				text = ""
			intervals [593]:
				xmin = 261.8433
				xmax = 262.0633
				text = "come"
			intervals [594]:
				xmin = 262.0633
				xmax = 262.2633
				text = "home"
			intervals [595]:
				xmin = 262.2633
				xmax = 262.7138
				text = ""
			intervals [596]:
				xmin = 262.7138
				xmax = 262.8138
				text = "we"
			intervals [597]:
				xmin = 262.8138
				xmax = 262.8438
				text = ""
			intervals [598]:
				xmin = 262.8438
				xmax = 262.8738
				text = "d"
			intervals [599]:
				xmin = 262.8738
				xmax = 262.9038
				text = ""
			intervals [600]:
				xmin = 262.9038
				xmax = 263.1638
				text = "come"
			intervals [601]:
				xmin = 263.1638
				xmax = 263.4538
				text = "home"
			intervals [602]:
				xmin = 263.4538
				xmax = 263.6138
				text = "and"
			intervals [603]:
				xmin = 263.6138
				xmax = 263.7338
				text = "then"
			intervals [604]:
				xmin = 263.7338
				xmax = 263.8038
				text = ""
			intervals [605]:
				xmin = 263.8038
				xmax = 264.1138
				text = "work"
			intervals [606]:
				xmin = 264.1138
				xmax = 264.2538
				text = "was"
			intervals [607]:
				xmin = 264.2538
				xmax = 264.6738
				text = "first"
			intervals [608]:
				xmin = 264.6738
				xmax = 266.0697
				text = ""
			intervals [609]:
				xmin = 266.0697
				xmax = 266.4297
				text = "cleaning"
			intervals [610]:
				xmin = 266.4297
				xmax = 266.5997
				text = "our"
			intervals [611]:
				xmin = 266.5997
				xmax = 267.0597
				text = "house"
			intervals [612]:
				xmin = 267.0597
				xmax = 267.1782
				text = ""
			intervals [613]:
				xmin = 267.1782
				xmax = 267.3582
				text = "getting"
			intervals [614]:
				xmin = 267.3582
				xmax = 267.4682
				text = "your"
			intervals [615]:
				xmin = 267.4682
				xmax = 267.9782
				text = "chores"
			intervals [616]:
				xmin = 267.9782
				xmax = 268.1782
				text = "done"
			intervals [617]:
				xmin = 268.1782
				xmax = 268.2082
				text = ""
			intervals [618]:
				xmin = 268.2082
				xmax = 268.5182
				text = "before"
			intervals [619]:
				xmin = 268.5182
				xmax = 268.5782
				text = "you"
			intervals [620]:
				xmin = 268.5782
				xmax = 268.9082
				text = "even"
			intervals [621]:
				xmin = 268.9082
				xmax = 269.1382
				text = "go"
			intervals [622]:
				xmin = 269.1382
				xmax = 269.2482
				text = "up"
			intervals [623]:
				xmin = 269.2482
				xmax = 269.3582
				text = "to"
			intervals [624]:
				xmin = 269.3582
				xmax = 269.4682
				text = "the"
			intervals [625]:
				xmin = 269.4682
				xmax = 270.0382
				text = "recreation"
			intervals [626]:
				xmin = 270.0382
				xmax = 270.5082
				text = "centers"
			intervals [627]:
				xmin = 270.5082
				xmax = 271.6903
				text = ""
			intervals [628]:
				xmin = 271.6903
				xmax = 272.1903
				text = "so"
			intervals [629]:
				xmin = 272.1903
				xmax = 272.3849
				text = ""
			intervals [630]:
				xmin = 272.3849
				xmax = 272.5649
				text = "and"
			intervals [631]:
				xmin = 272.5649
				xmax = 272.5949
				text = ""
			intervals [632]:
				xmin = 272.5949
				xmax = 272.7849
				text = "that"
			intervals [633]:
				xmin = 272.7849
				xmax = 272.9349
				text = "s"
			intervals [634]:
				xmin = 272.9349
				xmax = 272.9649
				text = ""
			intervals [635]:
				xmin = 272.9649
				xmax = 273.1049
				text = "where"
			intervals [636]:
				xmin = 273.1049
				xmax = 273.2849
				text = "i"
			intervals [637]:
				xmin = 273.2849
				xmax = 273.3149
				text = ""
			intervals [638]:
				xmin = 273.3149
				xmax = 273.5649
				text = "learned"
			intervals [639]:
				xmin = 273.5649
				xmax = 273.6249
				text = "to"
			intervals [640]:
				xmin = 273.6249
				xmax = 273.9149
				text = "meet"
			intervals [641]:
				xmin = 273.9149
				xmax = 274.0049
				text = ""
			intervals [642]:
				xmin = 274.0049
				xmax = 274.0949
				text = "a"
			intervals [643]:
				xmin = 274.0949
				xmax = 274.2749
				text = "lot"
			intervals [644]:
				xmin = 274.2749
				xmax = 274.3349
				text = "of"
			intervals [645]:
				xmin = 274.3349
				xmax = 274.4749
				text = "my"
			intervals [646]:
				xmin = 274.4749
				xmax = 275.1649
				text = "friends"
			intervals [647]:
				xmin = 275.1649
				xmax = 275.1949
				text = ""
			intervals [648]:
				xmin = 275.1949
				xmax = 275.3949
				text = "this"
			intervals [649]:
				xmin = 275.3949
				xmax = 275.6049
				text = "that"
			intervals [650]:
				xmin = 275.6049
				xmax = 275.6649
				text = "and"
			intervals [651]:
				xmin = 275.6649
				xmax = 275.7849
				text = "the"
			intervals [652]:
				xmin = 275.7849
				xmax = 275.9649
				text = "other"
			intervals [653]:
				xmin = 275.9649
				xmax = 276.1449
				text = "and"
			intervals [654]:
				xmin = 276.1449
				xmax = 276.3749
				text = "um"
			intervals [655]:
				xmin = 276.3749
				xmax = 277.030
				text = ""
			intervals [656]:
				xmin = 277.030
				xmax = 277.090
				text = "it"
			intervals [657]:
				xmin = 277.090
				xmax = 277.300
				text = "was"
			intervals [658]:
				xmin = 277.300
				xmax = 277.620
				text = "great"
			intervals [659]:
				xmin = 277.620
				xmax = 279.1428
				text = ""
			intervals [660]:
				xmin = 279.1428
				xmax = 279.2828
				text = "then"
			intervals [661]:
				xmin = 279.2828
				xmax = 279.4228
				text = "there"
			intervals [662]:
				xmin = 279.4228
				xmax = 279.5928
				text = "was"
			intervals [663]:
				xmin = 279.5928
				xmax = 280.1328
				text = "drugs"
			intervals [664]:
				xmin = 280.1328
				xmax = 280.4524
				text = ""
			intervals [665]:
				xmin = 280.4524
				xmax = 280.7424
				text = "<unk>"
			intervals [666]:
				xmin = 280.7424
				xmax = 281.2735
				text = ""
			intervals [667]:
				xmin = 281.2735
				xmax = 281.4035
				text = "there"
			intervals [668]:
				xmin = 281.4035
				xmax = 281.5435
				text = "was"
			intervals [669]:
				xmin = 281.5435
				xmax = 281.5735
				text = ""
			intervals [670]:
				xmin = 281.5735
				xmax = 282.0835
				text = "drugs"
			intervals [671]:
				xmin = 282.0835
				xmax = 282.3035
				text = "that"
			intervals [672]:
				xmin = 282.3035
				xmax = 282.3435
				text = ""
			intervals [673]:
				xmin = 282.3435
				xmax = 282.5835
				text = "what"
			intervals [674]:
				xmin = 282.5835
				xmax = 282.6835
				text = ""
			intervals [675]:
				xmin = 282.6835
				xmax = 283.2135
				text = "we"
			intervals [676]:
				xmin = 283.2135
				xmax = 283.9181
				text = ""
			intervals [677]:
				xmin = 283.9181
				xmax = 284.1081
				text = "set"
			intervals [678]:
				xmin = 284.1081
				xmax = 284.3381
				text = "up"
			intervals [679]:
				xmin = 284.3381
				xmax = 284.8181
				text = "and"
			intervals [680]:
				xmin = 284.8181
				xmax = 284.9981
				text = ""
			intervals [681]:
				xmin = 284.9981
				xmax = 285.2081
				text = "where"
			intervals [682]:
				xmin = 285.2081
				xmax = 285.2781
				text = "it"
			intervals [683]:
				xmin = 285.2781
				xmax = 285.8081
				text = "was"
			intervals [684]:
				xmin = 285.8081
				xmax = 286.4907
				text = ""
			intervals [685]:
				xmin = 286.4907
				xmax = 286.6307
				text = "is"
			intervals [686]:
				xmin = 286.6307
				xmax = 287.6978
				text = ""
			intervals [687]:
				xmin = 287.6978
				xmax = 287.9978
				text = "uh"
			intervals [688]:
				xmin = 287.9978
				xmax = 288.1478
				text = ""
			intervals [689]:
				xmin = 288.1478
				xmax = 288.6178
				text = "everything"
			intervals [690]:
				xmin = 288.6178
				xmax = 288.7878
				text = "is"
			intervals [691]:
				xmin = 288.7878
				xmax = 289.1878
				text = "drugs"
			intervals [692]:
				xmin = 289.1878
				xmax = 289.3678
				text = "you"
			intervals [693]:
				xmin = 289.3678
				xmax = 289.5378
				text = "wanna"
			intervals [694]:
				xmin = 289.5378
				xmax = 289.7278
				text = "put"
			intervals [695]:
				xmin = 289.7278
				xmax = 289.8178
				text = "it"
			intervals [696]:
				xmin = 289.8178
				xmax = 290.0078
				text = "like"
			intervals [697]:
				xmin = 290.0078
				xmax = 290.0578
				text = ""
			intervals [698]:
				xmin = 290.0578
				xmax = 290.2478
				text = "that"
			intervals [699]:
				xmin = 290.2478
				xmax = 290.5078
				text = "is"
			intervals [700]:
				xmin = 290.5078
				xmax = 290.9878
				text = "uh"
			intervals [701]:
				xmin = 290.9878
				xmax = 291.652
				text = ""
			intervals [702]:
				xmin = 291.652
				xmax = 291.812
				text = "the"
			intervals [703]:
				xmin = 291.812
				xmax = 292.602
				text = "drinking"
			intervals [704]:
				xmin = 292.602
				xmax = 292.7979
				text = ""
			intervals [705]:
				xmin = 292.7979
				xmax = 292.8979
				text = "the"
			intervals [706]:
				xmin = 292.8979
				xmax = 292.9279
				text = ""
			intervals [707]:
				xmin = 292.9279
				xmax = 293.7279
				text = "marijuana"
			intervals [708]:
				xmin = 293.7279
				xmax = 294.9637
				text = ""
			intervals [709]:
				xmin = 294.9637
				xmax = 295.0237
				text = "it"
			intervals [710]:
				xmin = 295.0237
				xmax = 295.3437
				text = "wasn't"
			intervals [711]:
				xmin = 295.3437
				xmax = 295.3737
				text = "a"
			intervals [712]:
				xmin = 295.3737
				xmax = 295.4937
				text = "lot"
			intervals [713]:
				xmin = 295.4937
				xmax = 295.5537
				text = "of"
			intervals [714]:
				xmin = 295.5537
				xmax = 295.8937
				text = "hard"
			intervals [715]:
				xmin = 295.8937
				xmax = 295.9237
				text = ""
			intervals [716]:
				xmin = 295.9237
				xmax = 296.3437
				text = "drugs"
			intervals [717]:
				xmin = 296.3437
				xmax = 296.6637
				text = "then"
			intervals [718]:
				xmin = 296.6637
				xmax = 296.8662
				text = ""
			intervals [719]:
				xmin = 296.8662
				xmax = 297.0462
				text = "but"
			intervals [720]:
				xmin = 297.0462
				xmax = 297.4662
				text = "as"
			intervals [721]:
				xmin = 297.4662
				xmax = 297.5562
				text = ""
			intervals [722]:
				xmin = 297.5562
				xmax = 298.0962
				text = "time"
			intervals [723]:
				xmin = 298.0962
				xmax = 298.1662
				text = ""
			intervals [724]:
				xmin = 298.1662
				xmax = 298.8262
				text = "progressive"
			intervals [725]:
				xmin = 298.8262
				xmax = 299.6353
				text = ""
			intervals [726]:
				xmin = 299.6353
				xmax = 299.7653
				text = "it"
			intervals [727]:
				xmin = 299.7653
				xmax = 300.1353
				text = "started"
			intervals [728]:
				xmin = 300.1353
				xmax = 300.3553
				text = "getting"
			intervals [729]:
				xmin = 300.3553
				xmax = 300.3853
				text = ""
			intervals [730]:
				xmin = 300.3853
				xmax = 300.8853
				text = "worse"
			intervals [731]:
				xmin = 300.8853
				xmax = 301.3972
				text = ""
			intervals [732]:
				xmin = 301.3972
				xmax = 301.5472
				text = "you"
			intervals [733]:
				xmin = 301.5472
				xmax = 301.5772
				text = ""
			intervals [734]:
				xmin = 301.5772
				xmax = 301.6972
				text = "know"
			intervals [735]:
				xmin = 301.6972
				xmax = 301.7672
				text = ""
			intervals [736]:
				xmin = 301.7672
				xmax = 301.8672
				text = "your"
			intervals [737]:
				xmin = 301.8672
				xmax = 301.9272
				text = ""
			intervals [738]:
				xmin = 301.9272
				xmax = 302.4272
				text = "pcp"
			intervals [739]:
				xmin = 302.4272
				xmax = 302.6272
				text = ""
			intervals [740]:
				xmin = 302.6272
				xmax = 303.4172
				text = "your"
			intervals [741]:
				xmin = 303.4172
				xmax = 303.7865
				text = ""
			intervals [742]:
				xmin = 303.7865
				xmax = 304.4365
				text = "cocaine"
			intervals [743]:
				xmin = 304.4365
				xmax = 304.4665
				text = ""
			intervals [744]:
				xmin = 304.4665
				xmax = 304.6665
				text = "this"
			intervals [745]:
				xmin = 304.6665
				xmax = 304.8365
				text = "that"
			intervals [746]:
				xmin = 304.8365
				xmax = 304.8665
				text = ""
			intervals [747]:
				xmin = 304.8665
				xmax = 304.9365
				text = "and"
			intervals [748]:
				xmin = 304.9365
				xmax = 305.0065
				text = "the"
			intervals [749]:
				xmin = 305.0065
				xmax = 305.0965
				text = "other"
			intervals [750]:
				xmin = 305.0965
				xmax = 307.2513
				text = ""
			intervals [751]:
				xmin = 307.2513
				xmax = 307.6413
				text = "so"
			intervals [752]:
				xmin = 307.6413
				xmax = 307.8313
				text = "s"
			intervals [753]:
				xmin = 307.8313
				xmax = 309.3884
				text = ""
			intervals [754]:
				xmin = 309.3884
				xmax = 309.8284
				text = "that"
			intervals [755]:
				xmin = 309.8284
				xmax = 310.0104
				text = ""
			intervals [756]:
				xmin = 310.0104
				xmax = 310.3904
				text = "that"
			intervals [757]:
				xmin = 310.3904
				xmax = 311.0118
				text = ""
			intervals [758]:
				xmin = 311.0118
				xmax = 311.2218
				text = "um"
			intervals [759]:
				xmin = 311.2218
				xmax = 311.4718
				text = "like"
			intervals [760]:
				xmin = 311.4718
				xmax = 311.7918
				text = "this"
			intervals [761]:
				xmin = 311.7918
				xmax = 312.4924
				text = ""
			intervals [762]:
				xmin = 312.4924
				xmax = 312.6924
				text = "it"
			intervals [763]:
				xmin = 312.6924
				xmax = 312.8624
				text = "s"
			intervals [764]:
				xmin = 312.8624
				xmax = 313.9769
				text = ""
			intervals [765]:
				xmin = 313.9769
				xmax = 314.0869
				text = "it"
			intervals [766]:
				xmin = 314.0869
				xmax = 314.1869
				text = "s"
			intervals [767]:
				xmin = 314.1869
				xmax = 314.2169
				text = ""
			intervals [768]:
				xmin = 314.2169
				xmax = 314.6569
				text = "ways"
			intervals [769]:
				xmin = 314.6569
				xmax = 314.8269
				text = "that"
			intervals [770]:
				xmin = 314.8269
				xmax = 314.993
				text = ""
			intervals [771]:
				xmin = 314.993
				xmax = 315.393
				text = "me"
			intervals [772]:
				xmin = 315.393
				xmax = 315.603
				text = "and"
			intervals [773]:
				xmin = 315.603
				xmax = 315.883
				text = "you"
			intervals [774]:
				xmin = 315.883
				xmax = 316.023
				text = "i"
			intervals [775]:
				xmin = 316.023
				xmax = 316.243
				text = "think"
			intervals [776]:
				xmin = 316.243
				xmax = 316.383
				text = "that"
			intervals [777]:
				xmin = 316.383
				xmax = 316.453
				text = ""
			intervals [778]:
				xmin = 316.453
				xmax = 316.683
				text = "me"
			intervals [779]:
				xmin = 316.683
				xmax = 316.983
				text = "talking"
			intervals [780]:
				xmin = 316.983
				xmax = 317.043
				text = "to"
			intervals [781]:
				xmin = 317.043
				xmax = 317.373
				text = "you"
			intervals [782]:
				xmin = 317.373
				xmax = 317.6723
				text = ""
			intervals [783]:
				xmin = 317.6723
				xmax = 317.9423
				text = "we"
			intervals [784]:
				xmin = 317.9423
				xmax = 317.9723
				text = "<unk>"
			intervals [785]:
				xmin = 317.9723
				xmax = 318.3623
				text = "never"
			intervals [786]:
				xmin = 318.3623
				xmax = 318.7223
				text = "know"
			intervals [787]:
				xmin = 318.7223
				xmax = 318.9118
				text = ""
			intervals [788]:
				xmin = 318.9118
				xmax = 319.0818
				text = "and"
			intervals [789]:
				xmin = 319.0818
				xmax = 319.2118
				text = "we"
			intervals [790]:
				xmin = 319.2118
				xmax = 319.5118
				text = "never"
			intervals [791]:
				xmin = 319.5118
				xmax = 319.7418
				text = "will"
			intervals [792]:
				xmin = 319.7418
				xmax = 319.7918
				text = ""
			intervals [793]:
				xmin = 319.7918
				xmax = 320.2218
				text = "find"
			intervals [794]:
				xmin = 320.2218
				xmax = 320.3918
				text = "out"
			intervals [795]:
				xmin = 320.3918
				xmax = 322.3879
				text = ""
			intervals [796]:
				xmin = 322.3879
				xmax = 322.6379
				text = "they"
			intervals [797]:
				xmin = 322.6379
				xmax = 323.0479
				text = "you"
			intervals [798]:
				xmin = 323.0479
				xmax = 323.2679
				text = "set"
			intervals [799]:
				xmin = 323.2679
				xmax = 323.3479
				text = "up"
			intervals [800]:
				xmin = 323.3479
				xmax = 323.4579
				text = "there"
			intervals [801]:
				xmin = 323.4579
				xmax = 323.5179
				text = "and"
			intervals [802]:
				xmin = 323.5179
				xmax = 323.7179
				text = "listen"
			intervals [803]:
				xmin = 323.7179
				xmax = 323.8079
				text = "to"
			intervals [804]:
				xmin = 323.8079
				xmax = 324.2179
				text = "news"
			intervals [805]:
				xmin = 324.2179
				xmax = 324.4279
				text = "this"
			intervals [806]:
				xmin = 324.4279
				xmax = 324.6179
				text = "that"
			intervals [807]:
				xmin = 324.6179
				xmax = 324.6879
				text = "and"
			intervals [808]:
				xmin = 324.6879
				xmax = 324.7779
				text = "the"
			intervals [809]:
				xmin = 324.7779
				xmax = 324.9379
				text = "other"
			intervals [810]:
				xmin = 324.9379
				xmax = 325.1379
				text = "but"
			intervals [811]:
				xmin = 325.1379
				xmax = 325.2679
				text = "i'm"
			intervals [812]:
				xmin = 325.2679
				xmax = 325.4879
				text = "like"
			intervals [813]:
				xmin = 325.4879
				xmax = 325.8279
				text = "this"
			intervals [814]:
				xmin = 325.8279
				xmax = 326.131
				text = ""
			intervals [815]:
				xmin = 326.131
				xmax = 326.281
				text = "it"
			intervals [816]:
				xmin = 326.281
				xmax = 326.511
				text = "gonna"
			intervals [817]:
				xmin = 326.511
				xmax = 326.781
				text = "happen"
			intervals [818]:
				xmin = 326.781
				xmax = 326.851
				text = "it"
			intervals [819]:
				xmin = 326.851
				xmax = 327.011
				text = "gonna"
			intervals [820]:
				xmin = 327.011
				xmax = 327.251
				text = "keep"
			intervals [821]:
				xmin = 327.251
				xmax = 327.561
				text = "happening"
			intervals [822]:
				xmin = 327.561
				xmax = 327.901
				text = "because"
			intervals [823]:
				xmin = 327.901
				xmax = 327.961
				text = "it"
			intervals [824]:
				xmin = 327.961
				xmax = 328.041
				text = "s"
			intervals [825]:
				xmin = 328.041
				xmax = 328.121
				text = "a"
			intervals [826]:
				xmin = 328.121
				xmax = 328.621
				text = "market"
			intervals [827]:
				xmin = 328.621
				xmax = 328.741
				text = "it"
			intervals [828]:
				xmin = 328.741
				xmax = 328.931
				text = "s"
			intervals [829]:
				xmin = 328.931
				xmax = 329.111
				text = ""
			intervals [830]:
				xmin = 329.111
				xmax = 329.231
				text = "it"
			intervals [831]:
				xmin = 329.231
				xmax = 329.531
				text = "s"
			intervals [832]:
				xmin = 329.531
				xmax = 330.6399
				text = ""
			intervals [833]:
				xmin = 330.6399
				xmax = 330.9399
				text = "is"
			intervals [834]:
				xmin = 330.9399
				xmax = 331.1415
				text = ""
			intervals [835]:
				xmin = 331.1415
				xmax = 331.3215
				text = "is"
			intervals [836]:
				xmin = 331.3215
				xmax = 331.5615
				text = "where"
			intervals [837]:
				xmin = 331.5615
				xmax = 331.7315
				text = "is"
			intervals [838]:
				xmin = 331.7315
				xmax = 331.8715
				text = "that"
			intervals [839]:
				xmin = 331.8715
				xmax = 332.1615
				text = "money"
			intervals [840]:
				xmin = 332.1615
				xmax = 332.2215
				text = "to"
			intervals [841]:
				xmin = 332.2215
				xmax = 332.5215
				text = "be"
			intervals [842]:
				xmin = 332.5215
				xmax = 333.0515
				text = "made"
			intervals [843]:
				xmin = 333.0515
				xmax = 334.3987
				text = ""
			intervals [844]:
				xmin = 334.3987
				xmax = 334.7887
				text = "and"
			intervals [845]:
				xmin = 334.7887
				xmax = 335.9674
				text = ""
			intervals [846]:
				xmin = 335.9674
				xmax = 336.1174
				text = "you"
			intervals [847]:
				xmin = 336.1174
				xmax = 336.3474
				text = "wanna"
			intervals [848]:
				xmin = 336.3474
				xmax = 336.5874
				text = "say"
			intervals [849]:
				xmin = 336.5874
				xmax = 336.8674
				text = "about"
			intervals [850]:
				xmin = 336.8674
				xmax = 337.0174
				text = "the"
			intervals [851]:
				xmin = 337.0174
				xmax = 337.4774
				text = "government"
			intervals [852]:
				xmin = 337.4774
				xmax = 337.6774
				text = "this"
			intervals [853]:
				xmin = 337.6774
				xmax = 337.8874
				text = "that"
			intervals [854]:
				xmin = 337.8874
				xmax = 337.9474
				text = "and"
			intervals [855]:
				xmin = 337.9474
				xmax = 338.0474
				text = "the"
			intervals [856]:
				xmin = 338.0474
				xmax = 338.1474
				text = "other"
			intervals [857]:
				xmin = 338.1474
				xmax = 338.5074
				text = "because"
			intervals [858]:
				xmin = 338.5074
				xmax = 338.6374
				text = "i'm"
			intervals [859]:
				xmin = 338.6374
				xmax = 338.8074
				text = "like"
			intervals [860]:
				xmin = 338.8074
				xmax = 338.9574
				text = "this"
			intervals [861]:
				xmin = 338.9574
				xmax = 338.9974
				text = "i"
			intervals [862]:
				xmin = 338.9974
				xmax = 339.3074
				text = "always"
			intervals [863]:
				xmin = 339.3074
				xmax = 339.5174
				text = "look"
			intervals [864]:
				xmin = 339.5174
				xmax = 339.6374
				text = "at"
			intervals [865]:
				xmin = 339.6374
				xmax = 339.7274
				text = "it"
			intervals [866]:
				xmin = 339.7274
				xmax = 339.9474
				text = "like"
			intervals [867]:
				xmin = 339.9474
				xmax = 339.9874
				text = ""
			intervals [868]:
				xmin = 339.9874
				xmax = 340.2474
				text = "this"
			intervals [869]:
				xmin = 340.2474
				xmax = 340.3574
				text = "and"
			intervals [870]:
				xmin = 340.3574
				xmax = 340.4674
				text = "i"
			intervals [871]:
				xmin = 340.4674
				xmax = 340.7174
				text = "wanna"
			intervals [872]:
				xmin = 340.7174
				xmax = 340.8474
				text = "be"
			intervals [873]:
				xmin = 340.8474
				xmax = 341.2474
				text = "smart"
			intervals [874]:
				xmin = 341.2474
				xmax = 341.5374
				text = "about"
			intervals [875]:
				xmin = 341.5374
				xmax = 341.6874
				text = "it"
			intervals [876]:
				xmin = 341.6874
				xmax = 341.7732
				text = ""
			intervals [877]:
				xmin = 341.7732
				xmax = 342.1532
				text = "because"
			intervals [878]:
				xmin = 342.1532
				xmax = 342.2232
				text = "i"
			intervals [879]:
				xmin = 342.2232
				xmax = 342.2632
				text = ""
			intervals [880]:
				xmin = 342.2632
				xmax = 342.4732
				text = "i'm"
			intervals [881]:
				xmin = 342.4732
				xmax = 342.7032
				text = "not"
			intervals [882]:
				xmin = 342.7032
				xmax = 342.7532
				text = ""
			intervals [883]:
				xmin = 342.7532
				xmax = 343.0632
				text = "dumb"
			intervals [884]:
				xmin = 343.0632
				xmax = 343.1732
				text = "and"
			intervals [885]:
				xmin = 343.1732
				xmax = 343.2032
				text = "i"
			intervals [886]:
				xmin = 343.2032
				xmax = 343.4032
				text = "don't"
			intervals [887]:
				xmin = 343.4032
				xmax = 343.4632
				text = ""
			intervals [888]:
				xmin = 343.4632
				xmax = 343.6332
				text = "think"
			intervals [889]:
				xmin = 343.6332
				xmax = 343.7632
				text = "that"
			intervals [890]:
				xmin = 343.7632
				xmax = 343.9332
				text = "you"
			intervals [891]:
				xmin = 343.9332
				xmax = 343.9632
				text = ""
			intervals [892]:
				xmin = 343.9632
				xmax = 344.1332
				text = "dumb"
			intervals [893]:
				xmin = 344.1332
				xmax = 345.1882
				text = ""
			intervals [894]:
				xmin = 345.1882
				xmax = 345.4082
				text = "you're"
			intervals [895]:
				xmin = 345.4082
				xmax = 345.6382
				text = "not"
			intervals [896]:
				xmin = 345.6382
				xmax = 346.0882
				text = "rich"
			intervals [897]:
				xmin = 346.0882
				xmax = 346.453
				text = ""
			intervals [898]:
				xmin = 346.453
				xmax = 346.653
				text = "i'm"
			intervals [899]:
				xmin = 346.653
				xmax = 346.843
				text = "not"
			intervals [900]:
				xmin = 346.843
				xmax = 347.223
				text = "rich"
			intervals [901]:
				xmin = 347.223
				xmax = 348.1067
				text = ""
			intervals [902]:
				xmin = 348.1067
				xmax = 348.2467
				text = "how"
			intervals [903]:
				xmin = 348.2467
				xmax = 348.3467
				text = "i"
			intervals [904]:
				xmin = 348.3467
				xmax = 348.5567
				text = "get"
			intervals [905]:
				xmin = 348.5567
				xmax = 348.7267
				text = "over"
			intervals [906]:
				xmin = 348.7267
				xmax = 349.1067
				text = "here"
			intervals [907]:
				xmin = 349.1067
				xmax = 349.4322
				text = ""
			intervals [908]:
				xmin = 349.4322
				xmax = 349.4722
				text = "or"
			intervals [909]:
				xmin = 349.4722
				xmax = 349.6422
				text = "how"
			intervals [910]:
				xmin = 349.6422
				xmax = 349.7422
				text = "i"
			intervals [911]:
				xmin = 349.7422
				xmax = 349.9122
				text = "get"
			intervals [912]:
				xmin = 349.9122
				xmax = 349.9622
				text = ""
			intervals [913]:
				xmin = 349.9622
				xmax = 350.2422
				text = "done"
			intervals [914]:
				xmin = 350.2422
				xmax = 351.3582
				text = ""
			intervals [915]:
				xmin = 351.3582
				xmax = 351.5382
				text = "hey"
			intervals [916]:
				xmin = 351.5382
				xmax = 353.4016
				text = ""
			intervals [917]:
				xmin = 353.4016
				xmax = 353.4616
				text = "you"
			intervals [918]:
				xmin = 353.4616
				xmax = 353.5616
				text = "have"
			intervals [919]:
				xmin = 353.5616
				xmax = 353.6316
				text = "to"
			intervals [920]:
				xmin = 353.6316
				xmax = 353.7816
				text = "have"
			intervals [921]:
				xmin = 353.7816
				xmax = 354.0016
				text = "money"
			intervals [922]:
				xmin = 354.0016
				xmax = 354.0316
				text = ""
			intervals [923]:
				xmin = 354.0316
				xmax = 354.0916
				text = "in"
			intervals [924]:
				xmin = 354.0916
				xmax = 354.2216
				text = "order"
			intervals [925]:
				xmin = 354.2216
				xmax = 354.2816
				text = "to"
			intervals [926]:
				xmin = 354.2816
				xmax = 354.4916
				text = "do"
			intervals [927]:
				xmin = 354.4916
				xmax = 354.5816
				text = "it"
			intervals [928]:
				xmin = 354.5816
				xmax = 356.8299
				text = ""
			intervals [929]:
				xmin = 356.8299
				xmax = 356.8899
				text = "you"
			intervals [930]:
				xmin = 356.8899
				xmax = 357.0099
				text = "wanna"
			intervals [931]:
				xmin = 357.0099
				xmax = 357.1799
				text = "talk"
			intervals [932]:
				xmin = 357.1799
				xmax = 357.3499
				text = "about"
			intervals [933]:
				xmin = 357.3499
				xmax = 357.4399
				text = "the"
			intervals [934]:
				xmin = 357.4399
				xmax = 357.8199
				text = "government"
			intervals [935]:
				xmin = 357.8199
				xmax = 357.9699
				text = "this"
			intervals [936]:
				xmin = 357.9699
				xmax = 358.0999
				text = "that"
			intervals [937]:
				xmin = 358.0999
				xmax = 358.1599
				text = "and"
			intervals [938]:
				xmin = 358.1599
				xmax = 358.2199
				text = "the"
			intervals [939]:
				xmin = 358.2199
				xmax = 358.3599
				text = "other"
			intervals [940]:
				xmin = 358.3599
				xmax = 358.4199
				text = "they"
			intervals [941]:
				xmin = 358.4199
				xmax = 358.5799
				text = "got"
			intervals [942]:
				xmin = 358.5799
				xmax = 358.6299
				text = "a"
			intervals [943]:
				xmin = 358.6299
				xmax = 358.9399
				text = "part"
			intervals [944]:
				xmin = 358.9399
				xmax = 359.0699
				text = "of"
			intervals [945]:
				xmin = 359.0699
				xmax = 359.2699
				text = "it"
			intervals [946]:
				xmin = 359.2699
				xmax = 359.9264
				text = ""
			intervals [947]:
				xmin = 359.9264
				xmax = 359.9864
				text = "they"
			intervals [948]:
				xmin = 359.9864
				xmax = 360.1464
				text = "got"
			intervals [949]:
				xmin = 360.1464
				xmax = 360.2064
				text = "a"
			intervals [950]:
				xmin = 360.2064
				xmax = 360.5264
				text = "part"
			intervals [951]:
				xmin = 360.5264
				xmax = 360.6264
				text = "of"
			intervals [952]:
				xmin = 360.6264
				xmax = 360.7464
				text = ""
			intervals [953]:
				xmin = 360.7464
				xmax = 360.8464
				text = "it"
			intervals [954]:
				xmin = 360.8464
				xmax = 361.6918
				text = ""
			intervals [955]:
				xmin = 361.6918
				xmax = 361.7918
				text = "it"
			intervals [956]:
				xmin = 361.7918
				xmax = 361.8218
				text = "s"
			intervals [957]:
				xmin = 361.8218
				xmax = 361.9718
				text = "just"
			intervals [958]:
				xmin = 361.9718
				xmax = 362.1118
				text = "like"
			intervals [959]:
				xmin = 362.1118
				xmax = 362.2518
				text = "they"
			intervals [960]:
				xmin = 362.2518
				xmax = 362.4818
				text = "take"
			intervals [961]:
				xmin = 362.4818
				xmax = 362.5918
				text = "it"
			intervals [962]:
				xmin = 362.5918
				xmax = 362.7518
				text = "they"
			intervals [963]:
				xmin = 362.7518
				xmax = 362.9518
				text = "take"
			intervals [964]:
				xmin = 362.9518
				xmax = 363.0118
				text = "it"
			intervals [965]:
				xmin = 363.0118
				xmax = 363.1718
				text = "away"
			intervals [966]:
				xmin = 363.1718
				xmax = 363.3118
				text = "from"
			intervals [967]:
				xmin = 363.3118
				xmax = 363.3818
				text = "the"
			intervals [968]:
				xmin = 363.3818
				xmax = 363.6618
				text = "drug"
			intervals [969]:
				xmin = 363.6618
				xmax = 364.0318
				text = "man"
			intervals [970]:
				xmin = 364.0318
				xmax = 365.2998
				text = ""
			intervals [971]:
				xmin = 365.2998
				xmax = 365.3598
				text = "and"
			intervals [972]:
				xmin = 365.3598
				xmax = 365.4598
				text = "they"
			intervals [973]:
				xmin = 365.4598
				xmax = 365.4898
				text = "<unk>"
			intervals [974]:
				xmin = 365.4898
				xmax = 365.5298
				text = ""
			intervals [975]:
				xmin = 365.5298
				xmax = 365.6898
				text = "put"
			intervals [976]:
				xmin = 365.6898
				xmax = 365.7498
				text = "it"
			intervals [977]:
				xmin = 365.7498
				xmax = 365.9298
				text = "back"
			intervals [978]:
				xmin = 365.9298
				xmax = 366.0398
				text = "on"
			intervals [979]:
				xmin = 366.0398
				xmax = 366.0998
				text = "the"
			intervals [980]:
				xmin = 366.0998
				xmax = 366.5298
				text = "market"
			intervals [981]:
				xmin = 366.5298
				xmax = 366.6011
				text = ""
			intervals [982]:
				xmin = 366.6011
				xmax = 366.7611
				text = "they"
			intervals [983]:
				xmin = 366.7611
				xmax = 367.0211
				text = "hold"
			intervals [984]:
				xmin = 367.0211
				xmax = 367.0811
				text = "it"
			intervals [985]:
				xmin = 367.0811
				xmax = 367.1111
				text = "a"
			intervals [986]:
				xmin = 367.1111
				xmax = 367.3111
				text = "little"
			intervals [987]:
				xmin = 367.3111
				xmax = 367.5411
				text = "bit"
			intervals [988]:
				xmin = 367.5411
				xmax = 367.5811
				text = ""
			intervals [989]:
				xmin = 367.5811
				xmax = 367.7711
				text = "this"
			intervals [990]:
				xmin = 367.7711
				xmax = 367.9811
				text = "that"
			intervals [991]:
				xmin = 367.9811
				xmax = 368.0411
				text = "and"
			intervals [992]:
				xmin = 368.0411
				xmax = 368.1211
				text = "the"
			intervals [993]:
				xmin = 368.1211
				xmax = 368.2711
				text = "other"
			intervals [994]:
				xmin = 368.2711
				xmax = 368.4649
				text = ""
			intervals [995]:
				xmin = 368.4649
				xmax = 368.7249
				text = "they"
			intervals [996]:
				xmin = 368.7249
				xmax = 368.7749
				text = ""
			intervals [997]:
				xmin = 368.7749
				xmax = 368.9049
				text = "just"
			intervals [998]:
				xmin = 368.9049
				xmax = 369.1049
				text = "set"
			intervals [999]:
				xmin = 369.1049
				xmax = 369.2049
				text = "up"
			intervals [1000]:
				xmin = 369.2049
				xmax = 369.3449
				text = "there"
			intervals [1001]:
				xmin = 369.3449
				xmax = 369.5149
				text = "and"
			intervals [1002]:
				xmin = 369.5149
				xmax = 369.6749
				text = "get"
			intervals [1003]:
				xmin = 369.6749
				xmax = 369.7449
				text = "it"
			intervals [1004]:
				xmin = 369.7449
				xmax = 369.8249
				text = ""
			intervals [1005]:
				xmin = 369.8249
				xmax = 370.0049
				text = "get"
			intervals [1006]:
				xmin = 370.0049
				xmax = 370.0649
				text = "it"
			intervals [1007]:
				xmin = 370.0649
				xmax = 370.4649
				text = "across"
			intervals [1008]:
				xmin = 370.4649
				xmax = 370.5549
				text = "to"
			intervals [1009]:
				xmin = 370.5549
				xmax = 370.7149
				text = "what"
			intervals [1010]:
				xmin = 370.7149
				xmax = 370.7949
				text = "s"
			intervals [1011]:
				xmin = 370.7949
				xmax = 370.9049
				text = "his"
			intervals [1012]:
				xmin = 370.9049
				xmax = 370.9949
				text = "name"
			intervals [1013]:
				xmin = 370.9949
				xmax = 371.2249
				text = ""
			intervals [1014]:
				xmin = 371.2249
				xmax = 371.3649
				text = "get"
			intervals [1015]:
				xmin = 371.3649
				xmax = 371.4649
				text = "it"
			intervals [1016]:
				xmin = 371.4649
				xmax = 372.0149
				text = "across"
			intervals [1017]:
				xmin = 372.0149
				xmax = 372.4856
				text = ""
			intervals [1018]:
				xmin = 372.4856
				xmax = 372.7356
				text = "wherever"
			intervals [1019]:
				xmin = 372.7356
				xmax = 372.8156
				text = "it"
			intervals [1020]:
				xmin = 372.8156
				xmax = 373.0356
				text = "come"
			intervals [1021]:
				xmin = 373.0356
				xmax = 373.3056
				text = "from"
			intervals [1022]:
				xmin = 373.3056
				xmax = 373.3356
				text = ""
			intervals [1023]:
				xmin = 373.3356
				xmax = 373.4956
				text = "this"
			intervals [1024]:
				xmin = 373.4956
				xmax = 373.6756
				text = "that"
			intervals [1025]:
				xmin = 373.6756
				xmax = 373.7356
				text = "and"
			intervals [1026]:
				xmin = 373.7356
				xmax = 373.8356
				text = "the"
			intervals [1027]:
				xmin = 373.8356
				xmax = 373.9756
				text = "other"
			intervals [1028]:
				xmin = 373.9756
				xmax = 374.1077
				text = ""
			intervals [1029]:
				xmin = 374.1077
				xmax = 374.4977
				text = "but"
			intervals [1030]:
				xmin = 374.4977
				xmax = 375.4269
				text = ""
			intervals [1031]:
				xmin = 375.4269
				xmax = 375.8269
				text = "that"
			intervals [1032]:
				xmin = 375.8269
				xmax = 377.0544
				text = ""
			intervals [1033]:
				xmin = 377.0544
				xmax = 377.4044
				text = "that"
			intervals [1034]:
				xmin = 377.4044
				xmax = 377.6644
				text = "had"
			intervals [1035]:
				xmin = 377.6644
				xmax = 377.9044
				text = "nothing"
			intervals [1036]:
				xmin = 377.9044
				xmax = 377.9644
				text = "to"
			intervals [1037]:
				xmin = 377.9644
				xmax = 378.1544
				text = "do"
			intervals [1038]:
				xmin = 378.1544
				xmax = 378.2744
				text = "with"
			intervals [1039]:
				xmin = 378.2744
				xmax = 378.4944
				text = "our"
			intervals [1040]:
				xmin = 378.4944
				xmax = 378.9044
				text = "life"
			intervals [1041]:
				xmin = 378.9044
				xmax = 379.0023
				text = ""
			intervals [1042]:
				xmin = 379.0023
				xmax = 379.3323
				text = "because"
			intervals [1043]:
				xmin = 379.3323
				xmax = 379.4723
				text = "see"
			intervals [1044]:
				xmin = 379.4723
				xmax = 379.7023
				text = "we"
			intervals [1045]:
				xmin = 379.7023
				xmax = 379.9923
				text = "we"
			intervals [1046]:
				xmin = 379.9923
				xmax = 380.3823
				text = "being"
			intervals [1047]:
				xmin = 380.3823
				xmax = 380.4123
				text = ""
			intervals [1048]:
				xmin = 380.4123
				xmax = 381.3223
				text = "stupid"
			intervals [1049]:
				xmin = 381.3223
				xmax = 382.1591
				text = ""
			intervals [1050]:
				xmin = 382.1591
				xmax = 382.2791
				text = "and"
			intervals [1051]:
				xmin = 382.2791
				xmax = 382.4491
				text = "i"
			intervals [1052]:
				xmin = 382.4491
				xmax = 382.7091
				text = "would"
			intervals [1053]:
				xmin = 382.7091
				xmax = 382.7391
				text = ""
			intervals [1054]:
				xmin = 382.7391
				xmax = 382.9291
				text = "i"
			intervals [1055]:
				xmin = 382.9291
				xmax = 383.0591
				text = "look"
			intervals [1056]:
				xmin = 383.0591
				xmax = 383.1491
				text = "at"
			intervals [1057]:
				xmin = 383.1491
				xmax = 383.6591
				text = "myself"
			intervals [1058]:
				xmin = 383.6591
				xmax = 383.7391
				text = "i"
			intervals [1059]:
				xmin = 383.7391
				xmax = 384.0191
				text = "like"
			intervals [1060]:
				xmin = 384.0191
				xmax = 384.2591
				text = "being"
			intervals [1061]:
				xmin = 384.2591
				xmax = 384.7391
				text = "stupid"
			intervals [1062]:
				xmin = 384.7391
				xmax = 384.8419
				text = ""
			intervals [1063]:
				xmin = 384.8419
				xmax = 385.0219
				text = "you"
			intervals [1064]:
				xmin = 385.0219
				xmax = 385.1719
				text = "get"
			intervals [1065]:
				xmin = 385.1719
				xmax = 385.6519
				text = "involved"
			intervals [1066]:
				xmin = 385.6519
				xmax = 387.9482
				text = ""
			intervals [1067]:
				xmin = 387.9482
				xmax = 388.2982
				text = "you"
			intervals [1068]:
				xmin = 388.2982
				xmax = 388.6982
				text = "chose"
			intervals [1069]:
				xmin = 388.6982
				xmax = 388.8182
				text = "to"
			intervals [1070]:
				xmin = 388.8182
				xmax = 389.1082
				text = "do"
			intervals [1071]:
				xmin = 389.1082
				xmax = 389.2082
				text = "it"
			intervals [1072]:
				xmin = 389.2082
				xmax = 389.8269
				text = ""
			intervals [1073]:
				xmin = 389.8269
				xmax = 389.9569
				text = "they"
			intervals [1074]:
				xmin = 389.9569
				xmax = 390.0869
				text = "don't"
			intervals [1075]:
				xmin = 390.0869
				xmax = 390.2669
				text = "let"
			intervals [1076]:
				xmin = 390.2669
				xmax = 390.7069
				text = "nobody"
			intervals [1077]:
				xmin = 390.7069
				xmax = 390.9069
				text = "set"
			intervals [1078]:
				xmin = 390.9069
				xmax = 390.9769
				text = "up"
			intervals [1079]:
				xmin = 390.9769
				xmax = 391.0069
				text = ""
			intervals [1080]:
				xmin = 391.0069
				xmax = 391.1569
				text = "there"
			intervals [1081]:
				xmin = 391.1569
				xmax = 391.2469
				text = "and"
			intervals [1082]:
				xmin = 391.2469
				xmax = 391.4569
				text = "say"
			intervals [1083]:
				xmin = 391.4569
				xmax = 391.6469
				text = "just"
			intervals [1084]:
				xmin = 391.6469
				xmax = 391.8269
				text = "like"
			intervals [1085]:
				xmin = 391.8269
				xmax = 391.8969
				text = "a"
			intervals [1086]:
				xmin = 391.8969
				xmax = 392.4069
				text = "child"
			intervals [1087]:
				xmin = 392.4069
				xmax = 392.6125
				text = ""
			intervals [1088]:
				xmin = 392.6125
				xmax = 392.7725
				text = "your"
			intervals [1089]:
				xmin = 392.7725
				xmax = 392.8025
				text = ""
			intervals [1090]:
				xmin = 392.8025
				xmax = 393.1225
				text = "child"
			intervals [1091]:
				xmin = 393.1225
				xmax = 393.2625
				text = "got"
			intervals [1092]:
				xmin = 393.2625
				xmax = 393.3025
				text = "a"
			intervals [1093]:
				xmin = 393.3025
				xmax = 393.6025
				text = "mind"
			intervals [1094]:
				xmin = 393.6025
				xmax = 393.6625
				text = "of"
			intervals [1095]:
				xmin = 393.6625
				xmax = 393.8025
				text = "his"
			intervals [1096]:
				xmin = 393.8025
				xmax = 394.0025
				text = "own"
			intervals [1097]:
				xmin = 394.0025
				xmax = 394.1225
				text = "just"
			intervals [1098]:
				xmin = 394.1225
				xmax = 394.2725
				text = "like"
			intervals [1099]:
				xmin = 394.2725
				xmax = 394.3325
				text = "i"
			intervals [1100]:
				xmin = 394.3325
				xmax = 394.4625
				text = "have"
			intervals [1101]:
				xmin = 394.4625
				xmax = 394.4925
				text = "a"
			intervals [1102]:
				xmin = 394.4925
				xmax = 394.5225
				text = ""
			intervals [1103]:
				xmin = 394.5225
				xmax = 394.7625
				text = "mind"
			intervals [1104]:
				xmin = 394.7625
				xmax = 394.8225
				text = "of"
			intervals [1105]:
				xmin = 394.8225
				xmax = 394.8825
				text = "my"
			intervals [1106]:
				xmin = 394.8825
				xmax = 394.9825
				text = "own"
			intervals [1107]:
				xmin = 394.9825
				xmax = 395.1597
				text = ""
			intervals [1108]:
				xmin = 395.1597
				xmax = 395.3397
				text = "you"
			intervals [1109]:
				xmin = 395.3397
				xmax = 395.6897
				text = "choose"
			intervals [1110]:
				xmin = 395.6897
				xmax = 395.7697
				text = "to"
			intervals [1111]:
				xmin = 395.7697
				xmax = 395.9397
				text = "do"
			intervals [1112]:
				xmin = 395.9397
				xmax = 395.9697
				text = ""
			intervals [1113]:
				xmin = 395.9697
				xmax = 396.0397
				text = "it"
			intervals [1114]:
				xmin = 396.0397
				xmax = 398.9117
				text = ""
			intervals [1115]:
				xmin = 398.9117
				xmax = 399.0817
				text = "so"
			intervals [1116]:
				xmin = 399.0817
				xmax = 399.2517
				text = "at"
			intervals [1117]:
				xmin = 399.2517
				xmax = 399.5317
				text = "that"
			intervals [1118]:
				xmin = 399.5317
				xmax = 399.7471
				text = ""
			intervals [1119]:
				xmin = 399.7471
				xmax = 399.9071
				text = "at"
			intervals [1120]:
				xmin = 399.9071
				xmax = 400.1371
				text = "that"
			intervals [1121]:
				xmin = 400.1371
				xmax = 400.5071
				text = "point"
			intervals [1122]:
				xmin = 400.5071
				xmax = 400.5371
				text = ""
			intervals [1123]:
				xmin = 400.5371
				xmax = 400.7771
				text = "i'm"
			intervals [1124]:
				xmin = 400.7771
				xmax = 401.0471
				text = "like"
			intervals [1125]:
				xmin = 401.0471
				xmax = 403.1787
				text = ""
			intervals [1126]:
				xmin = 403.1787
				xmax = 403.4387
				text = "we"
			intervals [1127]:
				xmin = 403.4387
				xmax = 403.7487
				text = "fail"
			intervals [1128]:
				xmin = 403.7487
				xmax = 404.2587
				text = "ourself"
			intervals [1129]:
				xmin = 404.2587
				xmax = 405.5963
				text = ""
			intervals [1130]:
				xmin = 405.5963
				xmax = 405.7163
				text = "we"
			intervals [1131]:
				xmin = 405.7163
				xmax = 405.7463
				text = ""
			intervals [1132]:
				xmin = 405.7463
				xmax = 406.0063
				text = "fail"
			intervals [1133]:
				xmin = 406.0063
				xmax = 406.4963
				text = "ourself"
			intervals [1134]:
				xmin = 406.4963
				xmax = 410.3747
				text = ""
			intervals [1135]:
				xmin = 410.3747
				xmax = 410.6447
				text = "it"
			intervals [1136]:
				xmin = 410.6447
				xmax = 414.3167
				text = ""
			intervals [1137]:
				xmin = 414.3167
				xmax = 414.6167
				text = "<unk>"
			intervals [1138]:
				xmin = 414.6167
				xmax = 415.2708
				text = ""
			intervals [1139]:
				xmin = 415.2708
				xmax = 415.4508
				text = "it"
			intervals [1140]:
				xmin = 415.4508
				xmax = 415.5308
				text = ""
			intervals [1141]:
				xmin = 415.5308
				xmax = 415.6608
				text = "it"
			intervals [1142]:
				xmin = 415.6608
				xmax = 415.7708
				text = ""
			intervals [1143]:
				xmin = 415.7708
				xmax = 416.0208
				text = "it"
			intervals [1144]:
				xmin = 416.0208
				xmax = 416.530
				text = ""
			intervals [1145]:
				xmin = 416.530
				xmax = 416.770
				text = "it"
			intervals [1146]:
				xmin = 416.770
				xmax = 416.800
				text = ""
			intervals [1147]:
				xmin = 416.800
				xmax = 416.980
				text = "it"
			intervals [1148]:
				xmin = 416.980
				xmax = 417.240
				text = "gonna"
			intervals [1149]:
				xmin = 417.240
				xmax = 417.640
				text = "bother"
			intervals [1150]:
				xmin = 417.640
				xmax = 418.000
				text = "you"
			intervals [1151]:
				xmin = 418.000
				xmax = 418.5336
				text = ""
			intervals [1152]:
				xmin = 418.5336
				xmax = 418.7536
				text = "it"
			intervals [1153]:
				xmin = 418.7536
				xmax = 418.8936
				text = "it"
			intervals [1154]:
				xmin = 418.8936
				xmax = 419.1436
				text = "gonna"
			intervals [1155]:
				xmin = 419.1436
				xmax = 419.4336
				text = "bother"
			intervals [1156]:
				xmin = 419.4336
				xmax = 419.5636
				text = "you"
			intervals [1157]:
				xmin = 419.5636
				xmax = 419.7036
				text = "as"
			intervals [1158]:
				xmin = 419.7036
				xmax = 419.9036
				text = "being"
			intervals [1159]:
				xmin = 419.9036
				xmax = 419.9836
				text = "a"
			intervals [1160]:
				xmin = 419.9836
				xmax = 420.4436
				text = "person"
			intervals [1161]:
				xmin = 420.4436
				xmax = 420.6817
				text = ""
			intervals [1162]:
				xmin = 420.6817
				xmax = 421.0417
				text = "because"
			intervals [1163]:
				xmin = 421.0417
				xmax = 421.1017
				text = "it"
			intervals [1164]:
				xmin = 421.1017
				xmax = 421.1917
				text = "s"
			intervals [1165]:
				xmin = 421.1917
				xmax = 421.5117
				text = "there"
			intervals [1166]:
				xmin = 421.5117
				xmax = 422.0019
				text = ""
			intervals [1167]:
				xmin = 422.0019
				xmax = 422.2019
				text = "and"
			intervals [1168]:
				xmin = 422.2019
				xmax = 422.4419
				text = "you"
			intervals [1169]:
				xmin = 422.4419
				xmax = 422.6519
				text = "think"
			intervals [1170]:
				xmin = 422.6519
				xmax = 422.8119
				text = "that"
			intervals [1171]:
				xmin = 422.8119
				xmax = 423.2019
				text = "everybody"
			intervals [1172]:
				xmin = 423.2019
				xmax = 423.3719
				text = "else"
			intervals [1173]:
				xmin = 423.3719
				xmax = 423.6619
				text = "doing"
			intervals [1174]:
				xmin = 423.6619
				xmax = 423.7219
				text = "it"
			intervals [1175]:
				xmin = 423.7219
				xmax = 423.7519
				text = ""
			intervals [1176]:
				xmin = 423.7519
				xmax = 423.9819
				text = "is"
			intervals [1177]:
				xmin = 423.9819
				xmax = 424.3319
				text = "fun"
			intervals [1178]:
				xmin = 424.3319
				xmax = 425.3723
				text = ""
			intervals [1179]:
				xmin = 425.3723
				xmax = 425.5723
				text = "it"
			intervals [1180]:
				xmin = 425.5723
				xmax = 425.6423
				text = "s"
			intervals [1181]:
				xmin = 425.6423
				xmax = 425.7923
				text = "it"
			intervals [1182]:
				xmin = 425.7923
				xmax = 425.9823
				text = "s"
			intervals [1183]:
				xmin = 425.9823
				xmax = 426.1023
				text = "it"
			intervals [1184]:
				xmin = 426.1023
				xmax = 426.1623
				text = "s"
			intervals [1185]:
				xmin = 426.1623
				xmax = 426.2023
				text = ""
			intervals [1186]:
				xmin = 426.2023
				xmax = 426.4223
				text = "this"
			intervals [1187]:
				xmin = 426.4223
				xmax = 426.5223
				text = ""
			intervals [1188]:
				xmin = 426.5223
				xmax = 426.8323
				text = "this"
			intervals [1189]:
				xmin = 426.8323
				xmax = 427.0323
				text = "this"
			intervals [1190]:
				xmin = 427.0323
				xmax = 427.1323
				text = "the"
			intervals [1191]:
				xmin = 427.1323
				xmax = 427.5723
				text = "happening"
			intervals [1192]:
				xmin = 427.5723
				xmax = 427.6123
				text = ""
			intervals [1193]:
				xmin = 427.6123
				xmax = 427.8323
				text = "this"
			intervals [1194]:
				xmin = 427.8323
				xmax = 428.0523
				text = "this"
			intervals [1195]:
				xmin = 428.0523
				xmax = 428.3023
				text = "make"
			intervals [1196]:
				xmin = 428.3023
				xmax = 428.4723
				text = "me"
			intervals [1197]:
				xmin = 428.4723
				xmax = 428.5523
				text = "a"
			intervals [1198]:
				xmin = 428.5523
				xmax = 428.9338
				text = ""
			intervals [1199]:
				xmin = 428.9338
				xmax = 429.0938
				text = "this"
			intervals [1200]:
				xmin = 429.0938
				xmax = 429.2738
				text = "make"
			intervals [1201]:
				xmin = 429.2738
				xmax = 429.4038
				text = "me"
			intervals [1202]:
				xmin = 429.4038
				xmax = 429.5638
				text = "get"
			intervals [1203]:
				xmin = 429.5638
				xmax = 429.6738
				text = "in"
			intervals [1204]:
				xmin = 429.6738
				xmax = 429.8138
				text = "with"
			intervals [1205]:
				xmin = 429.8138
				xmax = 429.9038
				text = "the"
			intervals [1206]:
				xmin = 429.9038
				xmax = 430.3238
				text = "crowd"
			intervals [1207]:
				xmin = 430.3238
				xmax = 431.3191
				text = ""
			intervals [1208]:
				xmin = 431.3191
				xmax = 431.4891
				text = "it"
			intervals [1209]:
				xmin = 431.4891
				xmax = 431.7891
				text = "doesn't"
			intervals [1210]:
				xmin = 431.7891
				xmax = 432.0291
				text = "make"
			intervals [1211]:
				xmin = 432.0291
				xmax = 432.0991
				text = "you"
			intervals [1212]:
				xmin = 432.0991
				xmax = 432.2891
				text = "get"
			intervals [1213]:
				xmin = 432.2891
				xmax = 432.3891
				text = "in"
			intervals [1214]:
				xmin = 432.3891
				xmax = 432.5191
				text = "with"
			intervals [1215]:
				xmin = 432.5191
				xmax = 432.9391
				text = "crowd"
			intervals [1216]:
				xmin = 432.9391
				xmax = 433.4391
				text = "because"
			intervals [1217]:
				xmin = 433.4391
				xmax = 433.4991
				text = ""
			intervals [1218]:
				xmin = 433.4991
				xmax = 433.7191
				text = "i'm"
			intervals [1219]:
				xmin = 433.7191
				xmax = 433.8991
				text = "like"
			intervals [1220]:
				xmin = 433.8991
				xmax = 434.0591
				text = "this"
			intervals [1221]:
				xmin = 434.0591
				xmax = 434.1991
				text = "you"
			intervals [1222]:
				xmin = 434.1991
				xmax = 434.3791
				text = "get"
			intervals [1223]:
				xmin = 434.3791
				xmax = 434.7191
				text = "into"
			intervals [1224]:
				xmin = 434.7191
				xmax = 434.8391
				text = "it"
			intervals [1225]:
				xmin = 434.8391
				xmax = 434.9191
				text = "and"
			intervals [1226]:
				xmin = 434.9191
				xmax = 435.0391
				text = "you"
			intervals [1227]:
				xmin = 435.0391
				xmax = 435.2891
				text = "can't"
			intervals [1228]:
				xmin = 435.2891
				xmax = 435.4691
				text = "get"
			intervals [1229]:
				xmin = 435.4691
				xmax = 435.6391
				text = "out"
			intervals [1230]:
				xmin = 435.6391
				xmax = 435.7191
				text = "of"
			intervals [1231]:
				xmin = 435.7191
				xmax = 435.7891
				text = "it"
			intervals [1232]:
				xmin = 435.7891
				xmax = 436.1191
				text = "because"
			intervals [1233]:
				xmin = 436.1191
				xmax = 436.2191
				text = "for"
			intervals [1234]:
				xmin = 436.2191
				xmax = 436.2991
				text = "the"
			intervals [1235]:
				xmin = 436.2991
				xmax = 436.5491
				text = "simple"
			intervals [1236]:
				xmin = 436.5491
				xmax = 436.8791
				text = "fact"
			intervals [1237]:
				xmin = 436.8791
				xmax = 437.7109
				text = ""
			intervals [1238]:
				xmin = 437.7109
				xmax = 438.0109
				text = "you"
			intervals [1239]:
				xmin = 438.0109
				xmax = 438.0809
				text = ""
			intervals [1240]:
				xmin = 438.0809
				xmax = 438.2509
				text = "you"
			intervals [1241]:
				xmin = 438.2509
				xmax = 438.3409
				text = "the"
			intervals [1242]:
				xmin = 438.3409
				xmax = 438.6909
				text = "user"
			intervals [1243]:
				xmin = 438.6909
				xmax = 440.2736
				text = ""
			intervals [1244]:
				xmin = 440.2736
				xmax = 440.3436
				text = "you"
			intervals [1245]:
				xmin = 440.3436
				xmax = 440.5036
				text = "the"
			intervals [1246]:
				xmin = 440.5036
				xmax = 440.8536
				text = "user"
			intervals [1247]:
				xmin = 440.8536
				xmax = 441.0636
				text = "you"
			intervals [1248]:
				xmin = 441.0636
				xmax = 441.1736
				text = "ain't"
			intervals [1249]:
				xmin = 441.1736
				xmax = 441.2536
				text = "the"
			intervals [1250]:
				xmin = 441.2536
				xmax = 441.4536
				text = "one"
			intervals [1251]:
				xmin = 441.4536
				xmax = 441.7436
				text = "making"
			intervals [1252]:
				xmin = 441.7436
				xmax = 441.8036
				text = "the"
			intervals [1253]:
				xmin = 441.8036
				xmax = 442.1136
				text = "money"
			intervals [1254]:
				xmin = 442.1136
				xmax = 442.3136
				text = "you"
			intervals [1255]:
				xmin = 442.3136
				xmax = 442.4036
				text = "the"
			intervals [1256]:
				xmin = 442.4036
				xmax = 442.7936
				text = "user"
			intervals [1257]:
				xmin = 442.7936
				xmax = 443.4104
				text = ""
			intervals [1258]:
				xmin = 443.4104
				xmax = 443.7204
				text = "so"
			intervals [1259]:
				xmin = 443.7204
				xmax = 443.9204
				text = "you"
			intervals [1260]:
				xmin = 443.9204
				xmax = 444.1504
				text = "set"
			intervals [1261]:
				xmin = 444.1504
				xmax = 444.2104
				text = "up"
			intervals [1262]:
				xmin = 444.2104
				xmax = 444.3504
				text = "there"
			intervals [1263]:
				xmin = 444.3504
				xmax = 444.4804
				text = "and"
			intervals [1264]:
				xmin = 444.4804
				xmax = 444.5804
				text = "you"
			intervals [1265]:
				xmin = 444.5804
				xmax = 444.7904
				text = "hurt"
			intervals [1266]:
				xmin = 444.7904
				xmax = 444.9104
				text = ""
			intervals [1267]:
				xmin = 444.9104
				xmax = 445.0604
				text = "you"
			intervals [1268]:
				xmin = 445.0604
				xmax = 445.2604
				text = "hurt"
			intervals [1269]:
				xmin = 445.2604
				xmax = 446.0104
				text = "yourself"
			intervals [1270]:
				xmin = 446.0104
				xmax = 446.0404
				text = ""
			intervals [1271]:
				xmin = 446.0404
				xmax = 446.1404
				text = "you"
			intervals [1272]:
				xmin = 446.1404
				xmax = 446.3004
				text = "hurt"
			intervals [1273]:
				xmin = 446.3004
				xmax = 446.3904
				text = "your"
			intervals [1274]:
				xmin = 446.3904
				xmax = 446.7304
				text = "family"
			intervals [1275]:
				xmin = 446.7304
				xmax = 446.7904
				text = "you"
			intervals [1276]:
				xmin = 446.7904
				xmax = 446.9304
				text = "hurt"
			intervals [1277]:
				xmin = 446.9304
				xmax = 447.3104
				text = "everybody"
			intervals [1278]:
				xmin = 447.3104
				xmax = 447.5104
				text = "else"
			intervals [1279]:
				xmin = 447.5104
				xmax = 447.8804
				text = "because"
			intervals [1280]:
				xmin = 447.8804
				xmax = 447.9904
				text = "i'm"
			intervals [1281]:
				xmin = 447.9904
				xmax = 448.1904
				text = "like"
			intervals [1282]:
				xmin = 448.1904
				xmax = 448.4204
				text = "this"
			intervals [1283]:
				xmin = 448.4204
				xmax = 448.7171
				text = ""
			intervals [1284]:
				xmin = 448.7171
				xmax = 448.9671
				text = "well"
			intervals [1285]:
				xmin = 448.9671
				xmax = 449.0171
				text = ""
			intervals [1286]:
				xmin = 449.0171
				xmax = 449.2171
				text = "if"
			intervals [1287]:
				xmin = 449.2171
				xmax = 449.3471
				text = "i"
			intervals [1288]:
				xmin = 449.3471
				xmax = 449.4671
				text = "ain't"
			intervals [1289]:
				xmin = 449.4671
				xmax = 449.7671
				text = "making"
			intervals [1290]:
				xmin = 449.7671
				xmax = 449.9571
				text = "it"
			intervals [1291]:
				xmin = 449.9571
				xmax = 452.4543
				text = ""
			intervals [1292]:
				xmin = 452.4543
				xmax = 452.6543
				text = "or"
			intervals [1293]:
				xmin = 452.6543
				xmax = 452.7843
				text = "i"
			intervals [1294]:
				xmin = 452.7843
				xmax = 452.9743
				text = "get"
			intervals [1295]:
				xmin = 452.9743
				xmax = 453.0943
				text = "it"
			intervals [1296]:
				xmin = 453.0943
				xmax = 453.3443
				text = "from"
			intervals [1297]:
				xmin = 453.3443
				xmax = 453.4343
				text = "you"
			intervals [1298]:
				xmin = 453.4343
				xmax = 453.5443
				text = "i"
			intervals [1299]:
				xmin = 453.5443
				xmax = 453.7343
				text = "gotta"
			intervals [1300]:
				xmin = 453.7343
				xmax = 453.9343
				text = "pay"
			intervals [1301]:
				xmin = 453.9343
				xmax = 454.0843
				text = "you"
			intervals [1302]:
				xmin = 454.0843
				xmax = 454.4243
				text = "back"
			intervals [1303]:
				xmin = 454.4243
				xmax = 454.5443
				text = "so"
			intervals [1304]:
				xmin = 454.5443
				xmax = 454.6443
				text = "i'm"
			intervals [1305]:
				xmin = 454.6443
				xmax = 454.8043
				text = "gonna"
			intervals [1306]:
				xmin = 454.8043
				xmax = 455.0043
				text = "kill"
			intervals [1307]:
				xmin = 455.0043
				xmax = 455.1243
				text = "you"
			intervals [1308]:
				xmin = 455.1243
				xmax = 455.5974
				text = ""
			intervals [1309]:
				xmin = 455.5974
				xmax = 455.9274
				text = "because"
			intervals [1310]:
				xmin = 455.9274
				xmax = 456.1074
				text = "you"
			intervals [1311]:
				xmin = 456.1074
				xmax = 456.3474
				text = "ain't"
			intervals [1312]:
				xmin = 456.3474
				xmax = 456.5434
				text = ""
			intervals [1313]:
				xmin = 456.5434
				xmax = 456.7434
				text = "you"
			intervals [1314]:
				xmin = 456.7434
				xmax = 456.9534
				text = "ain't"
			intervals [1315]:
				xmin = 456.9534
				xmax = 457.2234
				text = "giving"
			intervals [1316]:
				xmin = 457.2234
				xmax = 457.2934
				text = "it"
			intervals [1317]:
				xmin = 457.2934
				xmax = 457.6234
				text = "back"
			intervals [1318]:
				xmin = 457.6234
				xmax = 457.980
				text = ""
			intervals [1319]:
				xmin = 457.980
				xmax = 458.240
				text = "remember"
			intervals [1320]:
				xmin = 458.240
				xmax = 458.500
				text = "remember"
			intervals [1321]:
				xmin = 458.500
				xmax = 458.580
				text = "you"
			intervals [1322]:
				xmin = 458.580
				xmax = 458.740
				text = "just"
			intervals [1323]:
				xmin = 458.740
				xmax = 458.900
				text = "got"
			intervals [1324]:
				xmin = 458.900
				xmax = 459.120
				text = "that"
			intervals [1325]:
				xmin = 459.120
				xmax = 459.400
				text = "twenty"
			intervals [1326]:
				xmin = 459.400
				xmax = 459.750
				text = "package"
			intervals [1327]:
				xmin = 459.750
				xmax = 459.950
				text = "from"
			intervals [1328]:
				xmin = 459.950
				xmax = 460.300
				text = "me"
			intervals [1329]:
				xmin = 460.300
				xmax = 461.4416
				text = ""
			intervals [1330]:
				xmin = 461.4416
				xmax = 461.5616
				text = "you"
			intervals [1331]:
				xmin = 461.5616
				xmax = 461.6216
				text = "know"
			intervals [1332]:
				xmin = 461.6216
				xmax = 461.7116
				text = "what"
			intervals [1333]:
				xmin = 461.7116
				xmax = 461.7416
				text = "i"
			intervals [1334]:
				xmin = 461.7416
				xmax = 462.1216
				text = "mean"
			intervals [1335]:
				xmin = 462.1216
				xmax = 463.2013
				text = ""
			intervals [1336]:
				xmin = 463.2013
				xmax = 463.3413
				text = "and"
			intervals [1337]:
				xmin = 463.3413
				xmax = 463.5713
				text = "now"
			intervals [1338]:
				xmin = 463.5713
				xmax = 463.6313
				text = "all"
			intervals [1339]:
				xmin = 463.6313
				xmax = 463.6913
				text = "of"
			intervals [1340]:
				xmin = 463.6913
				xmax = 463.7413
				text = "a"
			intervals [1341]:
				xmin = 463.7413
				xmax = 463.9513
				text = "sudden"
			intervals [1342]:
				xmin = 463.9513
				xmax = 464.0713
				text = "well"
			intervals [1343]:
				xmin = 464.0713
				xmax = 464.2613
				text = "you"
			intervals [1344]:
				xmin = 464.2613
				xmax = 464.4313
				text = "owe"
			intervals [1345]:
				xmin = 464.4313
				xmax = 464.7413
				text = "me"
			intervals [1346]:
				xmin = 464.7413
				xmax = 464.9361
				text = ""
			intervals [1347]:
				xmin = 464.9361
				xmax = 465.0961
				text = "well"
			intervals [1348]:
				xmin = 465.0961
				xmax = 465.3461
				text = "man"
			intervals [1349]:
				xmin = 465.3461
				xmax = 465.5161
				text = "don't"
			intervals [1350]:
				xmin = 465.5161
				xmax = 465.7161
				text = "worry"
			intervals [1351]:
				xmin = 465.7161
				xmax = 466.0261
				text = "about"
			intervals [1352]:
				xmin = 466.0261
				xmax = 466.2361
				text = "it"
			intervals [1353]:
				xmin = 466.2361
				xmax = 466.7361
				text = "uh"
			intervals [1354]:
				xmin = 466.7361
				xmax = 467.7057
				text = ""
			intervals [1355]:
				xmin = 467.7057
				xmax = 467.7357
				text = "or"
			intervals [1356]:
				xmin = 467.7357
				xmax = 467.9957
				text = "however"
			intervals [1357]:
				xmin = 467.9957
				xmax = 468.0857
				text = "you"
			intervals [1358]:
				xmin = 468.0857
				xmax = 468.3157
				text = "wanna"
			intervals [1359]:
				xmin = 468.3157
				xmax = 468.5257
				text = "say"
			intervals [1360]:
				xmin = 468.5257
				xmax = 468.6257
				text = "it"
			intervals [1361]:
				xmin = 468.6257
				xmax = 468.6657
				text = "or"
			intervals [1362]:
				xmin = 468.6657
				xmax = 468.8757
				text = "i"
			intervals [1363]:
				xmin = 468.8757
				xmax = 469.0357
				text = "give"
			intervals [1364]:
				xmin = 469.0357
				xmax = 469.0957
				text = "it"
			intervals [1365]:
				xmin = 469.0957
				xmax = 469.3257
				text = "back"
			intervals [1366]:
				xmin = 469.3257
				xmax = 469.4257
				text = "to"
			intervals [1367]:
				xmin = 469.4257
				xmax = 469.5257
				text = "each"
			intervals [1368]:
				xmin = 469.5257
				xmax = 469.6757
				text = "other"
			intervals [1369]:
				xmin = 469.6757
				xmax = 469.9106
				text = ""
			intervals [1370]:
				xmin = 469.9106
				xmax = 470.0306
				text = "he"
			intervals [1371]:
				xmin = 470.0306
				xmax = 470.3206
				text = "can't"
			intervals [1372]:
				xmin = 470.3206
				xmax = 470.5406
				text = "wait"
			intervals [1373]:
				xmin = 470.5406
				xmax = 470.5706
				text = ""
			intervals [1374]:
				xmin = 470.5706
				xmax = 470.7206
				text = "cause"
			intervals [1375]:
				xmin = 470.7206
				xmax = 470.8406
				text = "he"
			intervals [1376]:
				xmin = 470.8406
				xmax = 471.1106
				text = "needed"
			intervals [1377]:
				xmin = 471.1106
				xmax = 471.1706
				text = "it"
			intervals [1378]:
				xmin = 471.1706
				xmax = 471.3306
				text = "he"
			intervals [1379]:
				xmin = 471.3306
				xmax = 471.5306
				text = "need"
			intervals [1380]:
				xmin = 471.5306
				xmax = 471.6206
				text = "it"
			intervals [1381]:
				xmin = 471.6206
				xmax = 471.7506
				text = "he"
			intervals [1382]:
				xmin = 471.7506
				xmax = 471.9406
				text = "need"
			intervals [1383]:
				xmin = 471.9406
				xmax = 472.0206
				text = "it"
			intervals [1384]:
				xmin = 472.0206
				xmax = 472.0806
				text = "to"
			intervals [1385]:
				xmin = 472.0806
				xmax = 472.6206
				text = "maintain"
			intervals [1386]:
				xmin = 472.6206
				xmax = 473.1706
				text = "hisself"
			intervals [1387]:
				xmin = 473.1706
				xmax = 474.3603
				text = ""
			intervals [1388]:
				xmin = 474.3603
				xmax = 474.7003
				text = "so"
			intervals [1389]:
				xmin = 474.7003
				xmax = 474.9403
				text = "you"
			intervals [1390]:
				xmin = 474.9403
				xmax = 475.0503
				text = "we"
			intervals [1391]:
				xmin = 475.0503
				xmax = 475.3403
				text = "wind"
			intervals [1392]:
				xmin = 475.3403
				xmax = 475.4203
				text = "up"
			intervals [1393]:
				xmin = 475.4203
				xmax = 475.7003
				text = "hurting"
			intervals [1394]:
				xmin = 475.7003
				xmax = 476.3203
				text = "ourself"
			intervals [1395]:
				xmin = 476.3203
				xmax = 476.4815
				text = ""
			intervals [1396]:
				xmin = 476.4815
				xmax = 476.6715
				text = "it"
			intervals [1397]:
				xmin = 476.6715
				xmax = 476.7315
				text = "s"
			intervals [1398]:
				xmin = 476.7315
				xmax = 477.0115
				text = "not"
			intervals [1399]:
				xmin = 477.0115
				xmax = 477.2015
				text = "this"
			intervals [1400]:
				xmin = 477.2015
				xmax = 477.6115
				text = "because"
			intervals [1401]:
				xmin = 477.6115
				xmax = 478.0715
				text = "see"
			intervals [1402]:
				xmin = 478.0715
				xmax = 478.1475
				text = ""
			intervals [1403]:
				xmin = 478.1475
				xmax = 478.3375
				text = "in"
			intervals [1404]:
				xmin = 478.3375
				xmax = 478.4975
				text = "our"
			intervals [1405]:
				xmin = 478.4975
				xmax = 478.8375
				text = "life"
			intervals [1406]:
				xmin = 478.8375
				xmax = 479.0375
				text = "our"
			intervals [1407]:
				xmin = 479.0375
				xmax = 479.0675
				text = ""
			intervals [1408]:
				xmin = 479.0675
				xmax = 479.4575
				text = "parents"
			intervals [1409]:
				xmin = 479.4575
				xmax = 479.6475
				text = "didn't"
			intervals [1410]:
				xmin = 479.6475
				xmax = 479.9275
				text = "teach"
			intervals [1411]:
				xmin = 479.9275
				xmax = 480.0775
				text = "us"
			intervals [1412]:
				xmin = 480.0775
				xmax = 480.3475
				text = "that"
			intervals [1413]:
				xmin = 480.3475
				xmax = 481.7422
				text = ""
			intervals [1414]:
				xmin = 481.7422
				xmax = 481.8822
				text = "we"
			intervals [1415]:
				xmin = 481.8822
				xmax = 482.0322
				text = "went"
			intervals [1416]:
				xmin = 482.0322
				xmax = 482.1722
				text = "out"
			intervals [1417]:
				xmin = 482.1722
				xmax = 482.2822
				text = "there"
			intervals [1418]:
				xmin = 482.2822
				xmax = 482.3622
				text = "in"
			intervals [1419]:
				xmin = 482.3622
				xmax = 482.4422
				text = "the"
			intervals [1420]:
				xmin = 482.4422
				xmax = 482.7322
				text = "streets"
			intervals [1421]:
				xmin = 482.7322
				xmax = 482.9122
				text = "when"
			intervals [1422]:
				xmin = 482.9122
				xmax = 482.9722
				text = "we"
			intervals [1423]:
				xmin = 482.9722
				xmax = 483.2122
				text = "walked"
			intervals [1424]:
				xmin = 483.2122
				xmax = 483.4722
				text = "past"
			intervals [1425]:
				xmin = 483.4722
				xmax = 483.7022
				text = "that"
			intervals [1426]:
				xmin = 483.7022
				xmax = 483.8922
				text = "door"
			intervals [1427]:
				xmin = 483.8922
				xmax = 484.0622
				text = "we"
			intervals [1428]:
				xmin = 484.0622
				xmax = 484.2822
				text = "did"
			intervals [1429]:
				xmin = 484.2822
				xmax = 484.4022
				text = "it"
			intervals [1430]:
				xmin = 484.4022
				xmax = 485.5693
				text = ""
			intervals [1431]:
				xmin = 485.5693
				xmax = 485.7093
				text = "we"
			intervals [1432]:
				xmin = 485.7093
				xmax = 485.7393
				text = "<unk>"
			intervals [1433]:
				xmin = 485.7393
				xmax = 485.9193
				text = "come"
			intervals [1434]:
				xmin = 485.9193
				xmax = 486.0893
				text = "back"
			intervals [1435]:
				xmin = 486.0893
				xmax = 486.3793
				text = "ourself"
			intervals [1436]:
				xmin = 486.3793
				xmax = 486.4393
				text = "and"
			intervals [1437]:
				xmin = 486.4393
				xmax = 486.5993
				text = "say"
			intervals [1438]:
				xmin = 486.5993
				xmax = 486.7793
				text = "hey"
			intervals [1439]:
				xmin = 486.7793
				xmax = 486.8093
				text = ""
			intervals [1440]:
				xmin = 486.8093
				xmax = 487.1593
				text = "mom"
			intervals [1441]:
				xmin = 487.1593
				xmax = 487.2093
				text = ""
			intervals [1442]:
				xmin = 487.2093
				xmax = 487.3693
				text = "hey"
			intervals [1443]:
				xmin = 487.3693
				xmax = 487.9593
				text = "dad"
			intervals [1444]:
				xmin = 487.9593
				xmax = 488.5877
				text = ""
			intervals [1445]:
				xmin = 488.5877
				xmax = 488.7977
				text = "hey"
			intervals [1446]:
				xmin = 488.7977
				xmax = 489.2177
				text = "everything"
			intervals [1447]:
				xmin = 489.2177
				xmax = 489.5877
				text = "alright"
			intervals [1448]:
				xmin = 489.5877
				xmax = 489.7777
				text = "i"
			intervals [1449]:
				xmin = 489.7777
				xmax = 489.9077
				text = "ain't"
			intervals [1450]:
				xmin = 489.9077
				xmax = 490.1477
				text = "doing"
			intervals [1451]:
				xmin = 490.1477
				xmax = 490.4177
				text = "nothing"
			intervals [1452]:
				xmin = 490.4177
				xmax = 490.6677
				text = "wrong"
			intervals [1453]:
				xmin = 490.6677
				xmax = 490.6977
				text = ""
			intervals [1454]:
				xmin = 490.6977
				xmax = 490.8577
				text = "but"
			intervals [1455]:
				xmin = 490.8577
				xmax = 490.9277
				text = "you"
			intervals [1456]:
				xmin = 490.9277
				xmax = 491.0777
				text = "know"
			intervals [1457]:
				xmin = 491.0777
				xmax = 491.2677
				text = "once"
			intervals [1458]:
				xmin = 491.2677
				xmax = 491.3677
				text = "you"
			intervals [1459]:
				xmin = 491.3677
				xmax = 491.6677
				text = "pass"
			intervals [1460]:
				xmin = 491.6677
				xmax = 491.8777
				text = "that"
			intervals [1461]:
				xmin = 491.8777
				xmax = 492.2577
				text = "doorstep"
			intervals [1462]:
				xmin = 492.2577
				xmax = 492.3577
				text = "you"
			intervals [1463]:
				xmin = 492.3577
				xmax = 492.5577
				text = "walk"
			intervals [1464]:
				xmin = 492.5577
				xmax = 492.7077
				text = "out"
			intervals [1465]:
				xmin = 492.7077
				xmax = 492.8077
				text = "there"
			intervals [1466]:
				xmin = 492.8077
				xmax = 493.0177
				text = "you"
			intervals [1467]:
				xmin = 493.0177
				xmax = 493.1577
				text = "gonna"
			intervals [1468]:
				xmin = 493.1577
				xmax = 493.1877
				text = ""
			intervals [1469]:
				xmin = 493.1877
				xmax = 493.3677
				text = "you"
			intervals [1470]:
				xmin = 493.3677
				xmax = 493.6277
				text = "doing"
			intervals [1471]:
				xmin = 493.6277
				xmax = 493.7777
				text = "what"
			intervals [1472]:
				xmin = 493.7777
				xmax = 493.8877
				text = "you"
			intervals [1473]:
				xmin = 493.8877
				xmax = 494.1277
				text = "wanna"
			intervals [1474]:
				xmin = 494.1277
				xmax = 494.3877
				text = "do"
			intervals [1475]:
				xmin = 494.3877
				xmax = 495.8902
				text = ""
			intervals [1476]:
				xmin = 495.8902
				xmax = 496.0202
				text = "it"
			intervals [1477]:
				xmin = 496.0202
				xmax = 496.0502
				text = "s"
			intervals [1478]:
				xmin = 496.0502
				xmax = 496.2202
				text = "like"
			intervals [1479]:
				xmin = 496.2202
				xmax = 496.3302
				text = "you"
			intervals [1480]:
				xmin = 496.3302
				xmax = 496.5802
				text = "walked"
			intervals [1481]:
				xmin = 496.5802
				xmax = 497.1402
				text = "outside"
			intervals [1482]:
				xmin = 497.1402
				xmax = 497.2402
				text = "you"
			intervals [1483]:
				xmin = 497.2402
				xmax = 497.3902
				text = "set"
			intervals [1484]:
				xmin = 497.3902
				xmax = 497.4502
				text = "up"
			intervals [1485]:
				xmin = 497.4502
				xmax = 497.6002
				text = "there"
			intervals [1486]:
				xmin = 497.6002
				xmax = 497.6802
				text = "and"
			intervals [1487]:
				xmin = 497.6802
				xmax = 497.9802
				text = "shot"
			intervals [1488]:
				xmin = 497.9802
				xmax = 498.1602
				text = "that"
			intervals [1489]:
				xmin = 498.1602
				xmax = 498.5202
				text = "man"
			intervals [1490]:
				xmin = 498.5202
				xmax = 499.3913
				text = ""
			intervals [1491]:
				xmin = 499.3913
				xmax = 499.4813
				text = "or"
			intervals [1492]:
				xmin = 499.4813
				xmax = 499.6013
				text = "you"
			intervals [1493]:
				xmin = 499.6013
				xmax = 499.8713
				text = "set"
			intervals [1494]:
				xmin = 499.8713
				xmax = 499.9713
				text = "there"
			intervals [1495]:
				xmin = 499.9713
				xmax = 500.0813
				text = "and"
			intervals [1496]:
				xmin = 500.0813
				xmax = 500.2413
				text = "went"
			intervals [1497]:
				xmin = 500.2413
				xmax = 500.3413
				text = "out"
			intervals [1498]:
				xmin = 500.3413
				xmax = 500.4513
				text = "there"
			intervals [1499]:
				xmin = 500.4513
				xmax = 500.5113
				text = "and"
			intervals [1500]:
				xmin = 500.5113
				xmax = 500.7113
				text = "had"
			intervals [1501]:
				xmin = 500.7113
				xmax = 501.0613
				text = "sex"
			intervals [1502]:
				xmin = 501.0613
				xmax = 501.1813
				text = "with"
			intervals [1503]:
				xmin = 501.1813
				xmax = 501.7013
				text = "somebody"
			intervals [1504]:
				xmin = 501.7013
				xmax = 502.0346
				text = ""
			intervals [1505]:
				xmin = 502.0346
				xmax = 502.2246
				text = "this"
			intervals [1506]:
				xmin = 502.2246
				xmax = 502.4446
				text = "that"
			intervals [1507]:
				xmin = 502.4446
				xmax = 502.5046
				text = "and"
			intervals [1508]:
				xmin = 502.5046
				xmax = 502.5846
				text = "the"
			intervals [1509]:
				xmin = 502.5846
				xmax = 502.7546
				text = "other"
			intervals [1510]:
				xmin = 502.7546
				xmax = 502.8546
				text = ""
			intervals [1511]:
				xmin = 502.8546
				xmax = 503.0846
				text = "i"
			intervals [1512]:
				xmin = 503.0846
				xmax = 503.2646
				text = "ain't"
			intervals [1513]:
				xmin = 503.2646
				xmax = 503.5146
				text = "doing"
			intervals [1514]:
				xmin = 503.5146
				xmax = 503.9546
				text = "anything"
			intervals [1515]:
				xmin = 503.9546
				xmax = 504.1246
				text = "i"
			intervals [1516]:
				xmin = 504.1246
				xmax = 504.2246
				text = "ain't"
			intervals [1517]:
				xmin = 504.2246
				xmax = 504.4446
				text = "doing"
			intervals [1518]:
				xmin = 504.4446
				xmax = 504.9346
				text = "anything"
			intervals [1519]:
				xmin = 504.9346
				xmax = 506.6759
				text = ""
			intervals [1520]:
				xmin = 506.6759
				xmax = 506.7659
				text = "and"
			intervals [1521]:
				xmin = 506.7659
				xmax = 506.9059
				text = "then"
			intervals [1522]:
				xmin = 506.9059
				xmax = 506.9959
				text = "your"
			intervals [1523]:
				xmin = 506.9959
				xmax = 507.3859
				text = "parents"
			intervals [1524]:
				xmin = 507.3859
				xmax = 507.5459
				text = "get"
			intervals [1525]:
				xmin = 507.5459
				xmax = 507.6659
				text = "on"
			intervals [1526]:
				xmin = 507.6659
				xmax = 507.7759
				text = "the"
			intervals [1527]:
				xmin = 507.7759
				xmax = 507.8059
				text = ""
			intervals [1528]:
				xmin = 507.8059
				xmax = 508.3959
				text = "news"
			intervals [1529]:
				xmin = 508.3959
				xmax = 508.4959
				text = "or"
			intervals [1530]:
				xmin = 508.4959
				xmax = 508.5859
				text = "the"
			intervals [1531]:
				xmin = 508.5859
				xmax = 508.9859
				text = "parents"
			intervals [1532]:
				xmin = 508.9859
				xmax = 509.1159
				text = "set"
			intervals [1533]:
				xmin = 509.1159
				xmax = 509.1759
				text = "up"
			intervals [1534]:
				xmin = 509.1759
				xmax = 509.3759
				text = "there"
			intervals [1535]:
				xmin = 509.3759
				xmax = 509.4459
				text = "and"
			intervals [1536]:
				xmin = 509.4459
				xmax = 509.4759
				text = "<unk>"
			intervals [1537]:
				xmin = 509.4759
				xmax = 509.8759
				text = "say"
			intervals [1538]:
				xmin = 509.8759
				xmax = 509.9954
				text = ""
			intervals [1539]:
				xmin = 509.9954
				xmax = 510.1254
				text = "that"
			intervals [1540]:
				xmin = 510.1254
				xmax = 510.2754
				text = "ain't"
			intervals [1541]:
				xmin = 510.2754
				xmax = 510.4354
				text = "my"
			intervals [1542]:
				xmin = 510.4354
				xmax = 510.7454
				text = "son"
			intervals [1543]:
				xmin = 510.7454
				xmax = 511.4029
				text = ""
			intervals [1544]:
				xmin = 511.4029
				xmax = 511.6229
				text = "my"
			intervals [1545]:
				xmin = 511.6229
				xmax = 512.0029
				text = "son"
			intervals [1546]:
				xmin = 512.0029
				xmax = 512.1829
				text = "good"
			intervals [1547]:
				xmin = 512.1829
				xmax = 512.2129
				text = ""
			intervals [1548]:
				xmin = 512.2129
				xmax = 512.4229
				text = "yeah"
			intervals [1549]:
				xmin = 512.4229
				xmax = 512.5829
				text = "we"
			intervals [1550]:
				xmin = 512.5829
				xmax = 512.8229
				text = "are"
			intervals [1551]:
				xmin = 512.8229
				xmax = 513.0829
				text = "goodie"
			intervals [1552]:
				xmin = 513.0829
				xmax = 513.2729
				text = "two"
			intervals [1553]:
				xmin = 513.2729
				xmax = 513.5729
				text = "shoes"
			intervals [1554]:
				xmin = 513.5729
				xmax = 513.6429
				text = "in"
			intervals [1555]:
				xmin = 513.6429
				xmax = 513.7729
				text = "the"
			intervals [1556]:
				xmin = 513.7729
				xmax = 513.9129
				text = "in"
			intervals [1557]:
				xmin = 513.9129
				xmax = 513.9829
				text = "the"
			intervals [1558]:
				xmin = 513.9829
				xmax = 514.4029
				text = "eyesight"
			intervals [1559]:
				xmin = 514.4029
				xmax = 514.4729
				text = "of"
			intervals [1560]:
				xmin = 514.4729
				xmax = 514.5929
				text = "our"
			intervals [1561]:
				xmin = 514.5929
				xmax = 515.0429
				text = "parents"
			intervals [1562]:
				xmin = 515.0429
				xmax = 516.5263
				text = ""
			intervals [1563]:
				xmin = 516.5263
				xmax = 516.6863
				text = "when"
			intervals [1564]:
				xmin = 516.6863
				xmax = 516.7863
				text = "we"
			intervals [1565]:
				xmin = 516.7863
				xmax = 516.8763
				text = "in"
			intervals [1566]:
				xmin = 516.8763
				xmax = 516.9363
				text = "the"
			intervals [1567]:
				xmin = 516.9363
				xmax = 517.4663
				text = "house"
			intervals [1568]:
				xmin = 517.4663
				xmax = 518.3073
				text = ""
			intervals [1569]:
				xmin = 518.3073
				xmax = 518.4173
				text = "but"
			intervals [1570]:
				xmin = 518.4173
				xmax = 518.6173
				text = "once"
			intervals [1571]:
				xmin = 518.6173
				xmax = 518.7173
				text = "you"
			intervals [1572]:
				xmin = 518.7173
				xmax = 518.9773
				text = "cross"
			intervals [1573]:
				xmin = 518.9773
				xmax = 519.1873
				text = "that"
			intervals [1574]:
				xmin = 519.1873
				xmax = 519.6273
				text = "doorstep"
			intervals [1575]:
				xmin = 519.6273
				xmax = 519.6973
				text = "it"
			intervals [1576]:
				xmin = 519.6973
				xmax = 519.7473
				text = "s"
			intervals [1577]:
				xmin = 519.7473
				xmax = 519.8073
				text = "a"
			intervals [1578]:
				xmin = 519.8073
				xmax = 520.1173
				text = "different"
			intervals [1579]:
				xmin = 520.1173
				xmax = 520.6373
				text = "story"
			intervals [1580]:
				xmin = 520.6373
				xmax = 521.7777
				text = ""
			intervals [1581]:
				xmin = 521.7777
				xmax = 521.8677
				text = "and"
			intervals [1582]:
				xmin = 521.8677
				xmax = 521.9977
				text = "that"
			intervals [1583]:
				xmin = 521.9977
				xmax = 522.0677
				text = "s"
			intervals [1584]:
				xmin = 522.0677
				xmax = 522.1577
				text = "why"
			intervals [1585]:
				xmin = 522.1577
				xmax = 522.1877
				text = "i"
			intervals [1586]:
				xmin = 522.1877
				xmax = 522.3377
				text = "don't"
			intervals [1587]:
				xmin = 522.3377
				xmax = 522.8077
				text = "understand"
			intervals [1588]:
				xmin = 522.8077
				xmax = 522.9277
				text = "why"
			intervals [1589]:
				xmin = 522.9277
				xmax = 523.1677
				text = "people"
			intervals [1590]:
				xmin = 523.1677
				xmax = 523.3877
				text = "get"
			intervals [1591]:
				xmin = 523.3877
				xmax = 523.5377
				text = "on"
			intervals [1592]:
				xmin = 523.5377
				xmax = 523.5777
				text = ""
			intervals [1593]:
				xmin = 523.5777
				xmax = 523.8377
				text = "why"
			intervals [1594]:
				xmin = 523.8377
				xmax = 524.0377
				text = "why"
			intervals [1595]:
				xmin = 524.0377
				xmax = 524.1677
				text = "did"
			intervals [1596]:
				xmin = 524.1677
				xmax = 524.2777
				text = "you"
			intervals [1597]:
				xmin = 524.2777
				xmax = 524.4477
				text = "do"
			intervals [1598]:
				xmin = 524.4477
				xmax = 524.5677
				text = "that"
			intervals [1599]:
				xmin = 524.5677
				xmax = 524.7377
				text = "why"
			intervals [1600]:
				xmin = 524.7377
				xmax = 524.8877
				text = "you"
			intervals [1601]:
				xmin = 524.8877
				xmax = 525.0177
				text = "do"
			intervals [1602]:
				xmin = 525.0177
				xmax = 525.1777
				text = "that"
			intervals [1603]:
				xmin = 525.1777
				xmax = 525.3377
				text = "my"
			intervals [1604]:
				xmin = 525.3377
				xmax = 525.6877
				text = "son"
			intervals [1605]:
				xmin = 525.6877
				xmax = 525.8177
				text = "this"
			intervals [1606]:
				xmin = 525.8177
				xmax = 525.9077
				text = "that"
			intervals [1607]:
				xmin = 525.9077
				xmax = 525.9677
				text = "and"
			intervals [1608]:
				xmin = 525.9677
				xmax = 526.0277
				text = "the"
			intervals [1609]:
				xmin = 526.0277
				xmax = 526.1277
				text = "other"
			intervals [1610]:
				xmin = 526.1277
				xmax = 526.3577
				text = "did"
			intervals [1611]:
				xmin = 526.3577
				xmax = 526.4277
				text = "you"
			intervals [1612]:
				xmin = 526.4277
				xmax = 526.5877
				text = "pay"
			intervals [1613]:
				xmin = 526.5877
				xmax = 526.9077
				text = "attention"
			intervals [1614]:
				xmin = 526.9077
				xmax = 527.0477
				text = "with"
			intervals [1615]:
				xmin = 527.0477
				xmax = 527.1477
				text = "your"
			intervals [1616]:
				xmin = 527.1477
				xmax = 527.3677
				text = "son"
			intervals [1617]:
				xmin = 527.3677
				xmax = 527.4677
				text = "and"
			intervals [1618]:
				xmin = 527.4677
				xmax = 527.5977
				text = "your"
			intervals [1619]:
				xmin = 527.5977
				xmax = 527.8677
				text = "daughter"
			intervals [1620]:
				xmin = 527.8677
				xmax = 528.2277
				text = "did"
			intervals [1621]:
				xmin = 528.2277
				xmax = 528.3419
				text = ""
			intervals [1622]:
				xmin = 528.3419
				xmax = 528.5219
				text = "when"
			intervals [1623]:
				xmin = 528.5219
				xmax = 528.6119
				text = "they"
			intervals [1624]:
				xmin = 528.6119
				xmax = 528.7319
				text = "was"
			intervals [1625]:
				xmin = 528.7319
				xmax = 529.2419
				text = "outside"
			intervals [1626]:
				xmin = 529.2419
				xmax = 529.2919
				text = ""
			intervals [1627]:
				xmin = 529.2919
				xmax = 529.4419
				text = "when"
			intervals [1628]:
				xmin = 529.4419
				xmax = 529.5419
				text = "they"
			intervals [1629]:
				xmin = 529.5419
				xmax = 529.6719
				text = "was"
			intervals [1630]:
				xmin = 529.6719
				xmax = 529.8319
				text = "out"
			intervals [1631]:
				xmin = 529.8319
				xmax = 530.0719
				text = "there"
			intervals [1632]:
				xmin = 530.0719
				xmax = 532.3323
				text = ""
			intervals [1633]:
				xmin = 532.3323
				xmax = 532.4823
				text = "and"
			intervals [1634]:
				xmin = 532.4823
				xmax = 532.6723
				text = "that"
			intervals [1635]:
				xmin = 532.6723
				xmax = 532.7023
				text = ""
			intervals [1636]:
				xmin = 532.7023
				xmax = 532.8423
				text = "and"
			intervals [1637]:
				xmin = 532.8423
				xmax = 533.0423
				text = "that"
			intervals [1638]:
				xmin = 533.0423
				xmax = 533.1823
				text = "s"
			intervals [1639]:
				xmin = 533.1823
				xmax = 533.3405
				text = ""
			intervals [1640]:
				xmin = 533.3405
				xmax = 533.4605
				text = "and"
			intervals [1641]:
				xmin = 533.4605
				xmax = 533.5405
				text = ""
			intervals [1642]:
				xmin = 533.5405
				xmax = 533.7105
				text = "and"
			intervals [1643]:
				xmin = 533.7105
				xmax = 533.8305
				text = ""
			intervals [1644]:
				xmin = 533.8305
				xmax = 534.0205
				text = "and"
			intervals [1645]:
				xmin = 534.0205
				xmax = 534.1605
				text = ""
			intervals [1646]:
				xmin = 534.1605
				xmax = 534.4705
				text = "that"
			intervals [1647]:
				xmin = 534.4705
				xmax = 534.6705
				text = "that"
			intervals [1648]:
				xmin = 534.6705
				xmax = 534.8605
				text = "is"
			intervals [1649]:
				xmin = 534.8605
				xmax = 535.5905
				text = "reality"
			intervals [1650]:
				xmin = 535.5905
				xmax = 535.8476
				text = ""
			intervals [1651]:
				xmin = 535.8476
				xmax = 536.1276
				text = "<unk>"
			intervals [1652]:
				xmin = 536.1276
				xmax = 537.3017
				text = ""
			intervals [1653]:
				xmin = 537.3017
				xmax = 537.5717
				text = "not"
			intervals [1654]:
				xmin = 537.5717
				xmax = 538.2317
				text = "everyone"
			intervals [1655]:
				xmin = 538.2317
				xmax = 539.0956
				text = ""
			intervals [1656]:
				xmin = 539.0956
				xmax = 539.2556
				text = "but"
			intervals [1657]:
				xmin = 539.2556
				xmax = 539.3056
				text = ""
			intervals [1658]:
				xmin = 539.3056
				xmax = 539.4656
				text = "but"
			intervals [1659]:
				xmin = 539.4656
				xmax = 539.6156
				text = "it"
			intervals [1660]:
				xmin = 539.6156
				xmax = 539.6456
				text = ""
			intervals [1661]:
				xmin = 539.6456
				xmax = 539.8256
				text = "it"
			intervals [1662]:
				xmin = 539.8256
				xmax = 539.9056
				text = "s"
			intervals [1663]:
				xmin = 539.9056
				xmax = 539.9556
				text = ""
			intervals [1664]:
				xmin = 539.9556
				xmax = 540.0856
				text = "it"
			intervals [1665]:
				xmin = 540.0856
				xmax = 540.1556
				text = "s"
			intervals [1666]:
				xmin = 540.1556
				xmax = 540.5056
				text = "there"
			intervals [1667]:
				xmin = 540.5056
				xmax = 540.6056
				text = ""
			intervals [1668]:
				xmin = 540.6056
				xmax = 540.7056
				text = "it"
			intervals [1669]:
				xmin = 540.7056
				xmax = 541.3056
				text = "happens"
			intervals [1670]:
				xmin = 541.3056
				xmax = 543.1001
				text = ""
			intervals [1671]:
				xmin = 543.1001
				xmax = 543.2701
				text = "then"
			intervals [1672]:
				xmin = 543.2701
				xmax = 543.4901
				text = "life"
			intervals [1673]:
				xmin = 543.4901
				xmax = 543.5301
				text = ""
			intervals [1674]:
				xmin = 543.5301
				xmax = 543.7701
				text = "growing"
			intervals [1675]:
				xmin = 543.7701
				xmax = 543.9101
				text = "up"
			intervals [1676]:
				xmin = 543.9101
				xmax = 544.0401
				text = "in"
			intervals [1677]:
				xmin = 544.0401
				xmax = 544.4001
				text = "dc"
			intervals [1678]:
				xmin = 544.4001
				xmax = 544.5601
				text = "was"
			intervals [1679]:
				xmin = 544.5601
				xmax = 544.6001
				text = "a"
			intervals [1680]:
				xmin = 544.6001
				xmax = 544.8101
				text = "good"
			intervals [1681]:
				xmin = 544.8101
				xmax = 545.0301
				text = "life"
			intervals [1682]:
				xmin = 545.0301
				xmax = 545.1501
				text = "for"
			intervals [1683]:
				xmin = 545.1501
				xmax = 545.4401
				text = "me"
			intervals [1684]:
				xmin = 545.4401
				xmax = 545.5901
				text = "i"
			intervals [1685]:
				xmin = 545.5901
				xmax = 545.8101
				text = "think"
			intervals [1686]:
				xmin = 545.8101
				xmax = 545.8901
				text = "it"
			intervals [1687]:
				xmin = 545.8901
				xmax = 545.9901
				text = "was"
			intervals [1688]:
				xmin = 545.9901
				xmax = 546.0301
				text = "a"
			intervals [1689]:
				xmin = 546.0301
				xmax = 546.2401
				text = "good"
			intervals [1690]:
				xmin = 546.2401
				xmax = 546.4401
				text = "life"
			intervals [1691]:
				xmin = 546.4401
				xmax = 546.5701
				text = "for"
			intervals [1692]:
				xmin = 546.5701
				xmax = 547.0801
				text = "everybody"
			intervals [1693]:
				xmin = 547.0801
				xmax = 547.1901
				text = "at"
			intervals [1694]:
				xmin = 547.1901
				xmax = 547.3701
				text = "that"
			intervals [1695]:
				xmin = 547.3701
				xmax = 547.6601
				text = "time"
			intervals [1696]:
				xmin = 547.6601
				xmax = 547.7701
				text = "when"
			intervals [1697]:
				xmin = 547.7701
				xmax = 547.9001
				text = "i"
			intervals [1698]:
				xmin = 547.9001
				xmax = 547.9501
				text = ""
			intervals [1699]:
				xmin = 547.9501
				xmax = 548.0901
				text = "i"
			intervals [1700]:
				xmin = 548.0901
				xmax = 548.3301
				text = "think"
			intervals [1701]:
				xmin = 548.3301
				xmax = 548.5101
				text = "that"
			intervals [1702]:
				xmin = 548.5101
				xmax = 548.5701
				text = ""
			intervals [1703]:
				xmin = 548.5701
				xmax = 548.7301
				text = "i"
			intervals [1704]:
				xmin = 548.7301
				xmax = 548.7601
				text = ""
			intervals [1705]:
				xmin = 548.7601
				xmax = 548.9101
				text = "when"
			intervals [1706]:
				xmin = 548.9101
				xmax = 549.0201
				text = "i"
			intervals [1707]:
				xmin = 549.0201
				xmax = 549.2417
				text = ""
			intervals [1708]:
				xmin = 549.2417
				xmax = 549.4517
				text = "think"
			intervals [1709]:
				xmin = 549.4517
				xmax = 549.4917
				text = ""
			intervals [1710]:
				xmin = 549.4917
				xmax = 549.6317
				text = "if"
			intervals [1711]:
				xmin = 549.6317
				xmax = 549.7017
				text = ""
			intervals [1712]:
				xmin = 549.7017
				xmax = 549.8717
				text = "if"
			intervals [1713]:
				xmin = 549.8717
				xmax = 549.9617
				text = "i"
			intervals [1714]:
				xmin = 549.9617
				xmax = 550.0617
				text = "ain't"
			intervals [1715]:
				xmin = 550.0617
				xmax = 550.5617
				text = "mistaken"
			intervals [1716]:
				xmin = 550.5617
				xmax = 550.6817
				text = "i"
			intervals [1717]:
				xmin = 550.6817
				xmax = 550.7417
				text = ""
			intervals [1718]:
				xmin = 550.7417
				xmax = 550.9917
				text = "was"
			intervals [1719]:
				xmin = 550.9917
				xmax = 551.4858
				text = ""
			intervals [1720]:
				xmin = 551.4858
				xmax = 551.9358
				text = "thirteen"
			intervals [1721]:
				xmin = 551.9358
				xmax = 552.0458
				text = "when"
			intervals [1722]:
				xmin = 552.0458
				xmax = 552.1158
				text = "i"
			intervals [1723]:
				xmin = 552.1158
				xmax = 552.3658
				text = "moved"
			intervals [1724]:
				xmin = 552.3658
				xmax = 552.4358
				text = "to"
			intervals [1725]:
				xmin = 552.4358
				xmax = 552.9358
				text = "southeast"
			intervals [1726]:
				xmin = 552.9358
				xmax = 553.4058
				text = "dc"
			intervals [1727]:
				xmin = 553.4058
				xmax = 555.3408
				text = ""
			intervals [1728]:
				xmin = 555.3408
				xmax = 555.4908
				text = "but"
			intervals [1729]:
				xmin = 555.4908
				xmax = 555.6408
				text = "like"
			intervals [1730]:
				xmin = 555.6408
				xmax = 555.7108
				text = "i"
			intervals [1731]:
				xmin = 555.7108
				xmax = 555.9908
				text = "say"
			intervals [1732]:
				xmin = 555.9908
				xmax = 556.1908
				text = "that"
			intervals [1733]:
				xmin = 556.1908
				xmax = 556.2208
				text = ""
			intervals [1734]:
				xmin = 556.2208
				xmax = 556.4308
				text = "was"
			intervals [1735]:
				xmin = 556.4308
				xmax = 556.5308
				text = "the"
			intervals [1736]:
				xmin = 556.5308
				xmax = 556.5608
				text = ""
			intervals [1737]:
				xmin = 556.5608
				xmax = 557.1608
				text = "fun"
			intervals [1738]:
				xmin = 557.1608
				xmax = 557.2208
				text = "it"
			intervals [1739]:
				xmin = 557.2208
				xmax = 557.3408
				text = "was"
			intervals [1740]:
				xmin = 557.3408
				xmax = 557.4908
				text = "the"
			intervals [1741]:
				xmin = 557.4908
				xmax = 557.8608
				text = "most"
			intervals [1742]:
				xmin = 557.8608
				xmax = 558.0733
				text = ""
			intervals [1743]:
				xmin = 558.0733
				xmax = 558.7333
				text = "beautiful"
			intervals [1744]:
				xmin = 558.7333
				xmax = 559.0733
				text = "thing"
			intervals [1745]:
				xmin = 559.0733
				xmax = 559.2133
				text = "this"
			intervals [1746]:
				xmin = 559.2133
				xmax = 559.3833
				text = "that"
			intervals [1747]:
				xmin = 559.3833
				xmax = 559.4433
				text = "and"
			intervals [1748]:
				xmin = 559.4433
				xmax = 559.5033
				text = "the"
			intervals [1749]:
				xmin = 559.5033
				xmax = 559.6333
				text = "other"
			intervals [1750]:
				xmin = 559.6333
				xmax = 559.7333
				text = "the"
			intervals [1751]:
				xmin = 559.7333
				xmax = 560.1433
				text = "homes"
			intervals [1752]:
				xmin = 560.1433
				xmax = 560.5033
				text = "looking"
			intervals [1753]:
				xmin = 560.5033
				xmax = 560.7933
				text = "nice"
			intervals [1754]:
				xmin = 560.7933
				xmax = 560.9033
				text = ""
			intervals [1755]:
				xmin = 560.9033
				xmax = 561.1033
				text = "which"
			intervals [1756]:
				xmin = 561.1033
				xmax = 561.2133
				text = "is"
			intervals [1757]:
				xmin = 561.2133
				xmax = 561.2933
				text = "the"
			intervals [1758]:
				xmin = 561.2933
				xmax = 562.0833
				text = "projects"
			intervals [1759]:
				xmin = 562.0833
				xmax = 562.7725
				text = ""
			intervals [1760]:
				xmin = 562.7725
				xmax = 562.9525
				text = "which"
			intervals [1761]:
				xmin = 562.9525
				xmax = 563.3025
				text = "i"
			intervals [1762]:
				xmin = 563.3025
				xmax = 563.3925
				text = "i"
			intervals [1763]:
				xmin = 563.3925
				xmax = 563.5761
				text = ""
			intervals [1764]:
				xmin = 563.5761
				xmax = 563.8961
				text = "don't"
			intervals [1765]:
				xmin = 563.8961
				xmax = 564.1461
				text = "mind"
			intervals [1766]:
				xmin = 564.1461
				xmax = 564.4461
				text = "saying"
			intervals [1767]:
				xmin = 564.4461
				xmax = 564.6061
				text = "that"
			intervals [1768]:
				xmin = 564.6061
				xmax = 564.9061
				text = "because"
			intervals [1769]:
				xmin = 564.9061
				xmax = 565.0661
				text = "it"
			intervals [1770]:
				xmin = 565.0661
				xmax = 565.1361
				text = "it"
			intervals [1771]:
				xmin = 565.1361
				xmax = 565.3061
				text = "was"
			intervals [1772]:
				xmin = 565.3061
				xmax = 565.3461
				text = "a"
			intervals [1773]:
				xmin = 565.3461
				xmax = 565.5161
				text = "good"
			intervals [1774]:
				xmin = 565.5161
				xmax = 565.8661
				text = "life"
			intervals [1775]:
				xmin = 565.8661
				xmax = 565.9161
				text = "i"
			intervals [1776]:
				xmin = 565.9161
				xmax = 566.3061
				text = "mean"
			intervals [1777]:
				xmin = 566.3061
				xmax = 566.4414
				text = ""
			intervals [1778]:
				xmin = 566.4414
				xmax = 566.5114
				text = "th-"
			intervals [1779]:
				xmin = 566.5114
				xmax = 566.6714
				text = ""
			intervals [1780]:
				xmin = 566.6714
				xmax = 566.7414
				text = "the"
			intervals [1781]:
				xmin = 566.7414
				xmax = 566.8014
				text = ""
			intervals [1782]:
				xmin = 566.8014
				xmax = 567.1314
				text = "people"
			intervals [1783]:
				xmin = 567.1314
				xmax = 567.1914
				text = ""
			intervals [1784]:
				xmin = 567.1914
				xmax = 567.4214
				text = "around"
			intervals [1785]:
				xmin = 567.4214
				xmax = 567.5314
				text = "there"
			intervals [1786]:
				xmin = 567.5314
				xmax = 567.6614
				text = "when"
			intervals [1787]:
				xmin = 567.6614
				xmax = 567.8014
				text = "i"
			intervals [1788]:
				xmin = 567.8014
				xmax = 567.9514
				text = "grew"
			intervals [1789]:
				xmin = 567.9514
				xmax = 568.0514
				text = "up"
			intervals [1790]:
				xmin = 568.0514
				xmax = 568.0814
				text = ""
			intervals [1791]:
				xmin = 568.0814
				xmax = 568.5214
				text = "<unk>"
			intervals [1792]:
				xmin = 568.5214
				xmax = 569.0556
				text = ""
			intervals [1793]:
				xmin = 569.0556
				xmax = 569.4056
				text = "hey"
			intervals [1794]:
				xmin = 569.4056
				xmax = 569.6656
				text = "you"
			intervals [1795]:
				xmin = 569.6656
				xmax = 570.0356
				text = "know"
			intervals [1796]:
				xmin = 570.0356
				xmax = 570.6471
				text = ""
			intervals [1797]:
				xmin = 570.6471
				xmax = 570.8271
				text = "not"
			intervals [1798]:
				xmin = 570.8271
				xmax = 571.1371
				text = "have"
			intervals [1799]:
				xmin = 571.1371
				xmax = 571.5171
				text = "nowhere"
			intervals [1800]:
				xmin = 571.5171
				xmax = 571.7371
				text = "put"
			intervals [1801]:
				xmin = 571.7371
				xmax = 571.8071
				text = "in"
			intervals [1802]:
				xmin = 571.8071
				xmax = 571.8871
				text = "a"
			intervals [1803]:
				xmin = 571.8871
				xmax = 572.2971
				text = "foster"
			intervals [1804]:
				xmin = 572.2971
				xmax = 572.5971
				text = "home"
			intervals [1805]:
				xmin = 572.5971
				xmax = 572.7171
				text = "then"
			intervals [1806]:
				xmin = 572.7171
				xmax = 572.8271
				text = "you"
			intervals [1807]:
				xmin = 572.8271
				xmax = 573.1271
				text = "come"
			intervals [1808]:
				xmin = 573.1271
				xmax = 573.1671
				text = ""
			intervals [1809]:
				xmin = 573.1671
				xmax = 573.3671
				text = "to"
			intervals [1810]:
				xmin = 573.3671
				xmax = 573.5771
				text = "a"
			intervals [1811]:
				xmin = 573.5771
				xmax = 573.8726
				text = ""
			intervals [1812]:
				xmin = 573.8726
				xmax = 573.9426
				text = "a"
			intervals [1813]:
				xmin = 573.9426
				xmax = 574.0526
				text = "n-"
			intervals [1814]:
				xmin = 574.0526
				xmax = 574.2296
				text = ""
			intervals [1815]:
				xmin = 574.2296
				xmax = 574.3396
				text = "a"
			intervals [1816]:
				xmin = 574.3396
				xmax = 574.4096
				text = ""
			intervals [1817]:
				xmin = 574.4096
				xmax = 574.5596
				text = "a"
			intervals [1818]:
				xmin = 574.5596
				xmax = 574.6296
				text = ""
			intervals [1819]:
				xmin = 574.6296
				xmax = 574.9696
				text = "place"
			intervals [1820]:
				xmin = 574.9696
				xmax = 575.0796
				text = "where"
			intervals [1821]:
				xmin = 575.0796
				xmax = 575.2696
				text = "you"
			intervals [1822]:
				xmin = 575.2696
				xmax = 575.6296
				text = "got"
			intervals [1823]:
				xmin = 575.6296
				xmax = 575.8289
				text = ""
			intervals [1824]:
				xmin = 575.8289
				xmax = 576.3489
				text = "rooms"
			intervals [1825]:
				xmin = 576.3489
				xmax = 576.4089
				text = "you"
			intervals [1826]:
				xmin = 576.4089
				xmax = 576.5889
				text = "know"
			intervals [1827]:
				xmin = 576.5889
				xmax = 576.9794
				text = ""
			intervals [1828]:
				xmin = 576.9794
				xmax = 577.1494
				text = "your"
			intervals [1829]:
				xmin = 577.1494
				xmax = 577.4494
				text = "brother"
			intervals [1830]:
				xmin = 577.4494
				xmax = 577.7094
				text = "sleep"
			intervals [1831]:
				xmin = 577.7094
				xmax = 577.9194
				text = "right"
			intervals [1832]:
				xmin = 577.9194
				xmax = 578.2394
				text = "there"
			intervals [1833]:
				xmin = 578.2394
				xmax = 578.4294
				text = "your"
			intervals [1834]:
				xmin = 578.4294
				xmax = 578.6994
				text = "sister"
			intervals [1835]:
				xmin = 578.6994
				xmax = 578.8894
				text = "right"
			intervals [1836]:
				xmin = 578.8894
				xmax = 579.1594
				text = "there"
			intervals [1837]:
				xmin = 579.1594
				xmax = 579.4394
				text = "we"
			intervals [1838]:
				xmin = 579.4394
				xmax = 579.6174
				text = ""
			intervals [1839]:
				xmin = 579.6174
				xmax = 579.8174
				text = "run"
			intervals [1840]:
				xmin = 579.8174
				xmax = 580.0574
				text = "down"
			intervals [1841]:
				xmin = 580.0574
				xmax = 580.1574
				text = "the"
			intervals [1842]:
				xmin = 580.1574
				xmax = 580.5074
				text = "steps"
			intervals [1843]:
				xmin = 580.5074
				xmax = 580.5374
				text = ""
			intervals [1844]:
				xmin = 580.5374
				xmax = 580.7274
				text = "this"
			intervals [1845]:
				xmin = 580.7274
				xmax = 580.8974
				text = "that"
			intervals [1846]:
				xmin = 580.8974
				xmax = 580.9574
				text = "and"
			intervals [1847]:
				xmin = 580.9574
				xmax = 581.0474
				text = "the"
			intervals [1848]:
				xmin = 581.0474
				xmax = 581.3074
				text = "other"
			intervals [1849]:
				xmin = 581.3074
				xmax = 581.6353
				text = ""
			intervals [1850]:
				xmin = 581.6353
				xmax = 581.6953
				text = "f"
			intervals [1851]:
				xmin = 581.6953
				xmax = 581.7453
				text = ""
			intervals [1852]:
				xmin = 581.7453
				xmax = 582.2253
				text = "fixing"
			intervals [1853]:
				xmin = 582.2253
				xmax = 582.8253
				text = "breakfast"
			intervals [1854]:
				xmin = 582.8253
				xmax = 583.0753
				text = "this"
			intervals [1855]:
				xmin = 583.0753
				xmax = 583.1753
				text = "th-"
			intervals [1856]:
				xmin = 583.1753
				xmax = 583.2753
				text = ""
			intervals [1857]:
				xmin = 583.2753
				xmax = 583.3853
				text = "it"
			intervals [1858]:
				xmin = 583.3853
				xmax = 583.5953
				text = "was"
			intervals [1859]:
				xmin = 583.5953
				xmax = 584.1353
				text = "beautiful"
			intervals [1860]:
				xmin = 584.1353
				xmax = 584.762
				text = ""
			intervals [1861]:
				xmin = 584.762
				xmax = 584.832
				text = "it"
			intervals [1862]:
				xmin = 584.832
				xmax = 585.032
				text = "was"
			intervals [1863]:
				xmin = 585.032
				xmax = 585.282
				text = "beautiful"
			intervals [1864]:
				xmin = 585.282
				xmax = 585.392
				text = "you"
			intervals [1865]:
				xmin = 585.392
				xmax = 585.562
				text = "come"
			intervals [1866]:
				xmin = 585.562
				xmax = 586.122
				text = "outside"
			intervals [1867]:
				xmin = 586.122
				xmax = 586.182
				text = "you"
			intervals [1868]:
				xmin = 586.182
				xmax = 586.342
				text = "know"
			intervals [1869]:
				xmin = 586.342
				xmax = 586.462
				text = "the"
			intervals [1870]:
				xmin = 586.462
				xmax = 586.852
				text = "grass"
			intervals [1871]:
				xmin = 586.852
				xmax = 587.022
				text = "is"
			intervals [1872]:
				xmin = 587.022
				xmax = 587.442
				text = "green"
			intervals [1873]:
				xmin = 587.442
				xmax = 587.552
				text = "you"
			intervals [1874]:
				xmin = 587.552
				xmax = 587.632
				text = "know"
			intervals [1875]:
				xmin = 587.632
				xmax = 587.732
				text = "what"
			intervals [1876]:
				xmin = 587.732
				xmax = 587.762
				text = "i"
			intervals [1877]:
				xmin = 587.762
				xmax = 587.792
				text = ""
			intervals [1878]:
				xmin = 587.792
				xmax = 588.002
				text = "mean"
			intervals [1879]:
				xmin = 588.002
				xmax = 588.072
				text = "you"
			intervals [1880]:
				xmin = 588.072
				xmax = 588.272
				text = "got"
			intervals [1881]:
				xmin = 588.272
				xmax = 588.692
				text = "clothes"
			intervals [1882]:
				xmin = 588.692
				xmax = 588.942
				text = "line"
			intervals [1883]:
				xmin = 588.942
				xmax = 589.042
				text = "to"
			intervals [1884]:
				xmin = 589.042
				xmax = 589.232
				text = "hang"
			intervals [1885]:
				xmin = 589.232
				xmax = 589.332
				text = "your"
			intervals [1886]:
				xmin = 589.332
				xmax = 589.372
				text = ""
			intervals [1887]:
				xmin = 589.372
				xmax = 589.952
				text = "clothes"
			intervals [1888]:
				xmin = 589.952
				xmax = 590.162
				text = "this"
			intervals [1889]:
				xmin = 590.162
				xmax = 590.372
				text = "that"
			intervals [1890]:
				xmin = 590.372
				xmax = 590.432
				text = "and"
			intervals [1891]:
				xmin = 590.432
				xmax = 590.512
				text = "the"
			intervals [1892]:
				xmin = 590.512
				xmax = 590.622
				text = "other"
			intervals [1893]:
				xmin = 590.622
				xmax = 590.722
				text = "it"
			intervals [1894]:
				xmin = 590.722
				xmax = 590.762
				text = ""
			intervals [1895]:
				xmin = 590.762
				xmax = 590.972
				text = "s"
			intervals [1896]:
				xmin = 590.972
				xmax = 591.172
				text = "like"
			intervals [1897]:
				xmin = 591.172
				xmax = 591.242
				text = "i'm"
			intervals [1898]:
				xmin = 591.242
				xmax = 591.522
				text = "like"
			intervals [1899]:
				xmin = 591.522
				xmax = 591.692
				text = "oh"
			intervals [1900]:
				xmin = 591.692
				xmax = 591.762
				text = ""
			intervals [1901]:
				xmin = 591.762
				xmax = 591.912
				text = "man"
			intervals [1902]:
				xmin = 591.912
				xmax = 592.042
				text = "this"
			intervals [1903]:
				xmin = 592.042
				xmax = 592.312
				text = "is"
			intervals [1904]:
				xmin = 592.312
				xmax = 592.652
				text = "great"
			intervals [1905]:
				xmin = 592.652
				xmax = 593.2184
				text = ""
			intervals [1906]:
				xmin = 593.2184
				xmax = 593.3184
				text = "you"
			intervals [1907]:
				xmin = 593.3184
				xmax = 593.3784
				text = "know"
			intervals [1908]:
				xmin = 593.3784
				xmax = 593.4684
				text = "what"
			intervals [1909]:
				xmin = 593.4684
				xmax = 593.5084
				text = "i"
			intervals [1910]:
				xmin = 593.5084
				xmax = 593.7884
				text = "mean"
			intervals [1911]:
				xmin = 593.7884
				xmax = 594.1584
				text = "so"
			intervals [1912]:
				xmin = 594.1584
				xmax = 594.2384
				text = "i"
			intervals [1913]:
				xmin = 594.2384
				xmax = 594.5984
				text = "mean"
			intervals [1914]:
				xmin = 594.5984
				xmax = 594.7584
				text = "you"
			intervals [1915]:
				xmin = 594.7584
				xmax = 594.9284
				text = "know"
			intervals [1916]:
				xmin = 594.9284
				xmax = 595.0784
				text = "and"
			intervals [1917]:
				xmin = 595.0784
				xmax = 595.3084
				text = "then"
			intervals [1918]:
				xmin = 595.3084
				xmax = 595.699
				text = ""
			intervals [1919]:
				xmin = 595.699
				xmax = 595.819
				text = "you"
			intervals [1920]:
				xmin = 595.819
				xmax = 595.969
				text = "know"
			intervals [1921]:
				xmin = 595.969
				xmax = 596.189
				text = "it"
			intervals [1922]:
				xmin = 596.189
				xmax = 596.279
				text = "s"
			intervals [1923]:
				xmin = 596.279
				xmax = 596.309
				text = ""
			intervals [1924]:
				xmin = 596.309
				xmax = 596.489
				text = "it"
			intervals [1925]:
				xmin = 596.489
				xmax = 596.549
				text = "s"
			intervals [1926]:
				xmin = 596.549
				xmax = 597.0294
				text = ""
			intervals [1927]:
				xmin = 597.0294
				xmax = 597.2194
				text = "it"
			intervals [1928]:
				xmin = 597.2194
				xmax = 597.2494
				text = ""
			intervals [1929]:
				xmin = 597.2494
				xmax = 597.4494
				text = "it"
			intervals [1930]:
				xmin = 597.4494
				xmax = 597.6594
				text = "turned"
			intervals [1931]:
				xmin = 597.6594
				xmax = 598.0494
				text = "around"
			intervals [1932]:
				xmin = 598.0494
				xmax = 598.3794
				text = "that"
			intervals [1933]:
				xmin = 598.3794
				xmax = 599.7052
				text = ""
			intervals [1934]:
				xmin = 599.7052
				xmax = 599.8752
				text = "the"
			intervals [1935]:
				xmin = 599.8752
				xmax = 600.0952
				text = "good"
			intervals [1936]:
				xmin = 600.0952
				xmax = 600.2452
				text = "thing"
			intervals [1937]:
				xmin = 600.2452
				xmax = 600.4952
				text = "about"
			intervals [1938]:
				xmin = 600.4952
				xmax = 600.6052
				text = "it"
			intervals [1939]:
				xmin = 600.6052
				xmax = 600.6852
				text = ""
			intervals [1940]:
				xmin = 600.6852
				xmax = 600.9352
				text = "is"
			intervals [1941]:
				xmin = 600.9352
				xmax = 600.9652
				text = ""
			intervals [1942]:
				xmin = 600.9652
				xmax = 601.0952
				text = "is"
			intervals [1943]:
				xmin = 601.0952
				xmax = 601.2052
				text = "the"
			intervals [1944]:
				xmin = 601.2052
				xmax = 601.7252
				text = "recreation"
			intervals [1945]:
				xmin = 601.7252
				xmax = 602.1352
				text = "centers"
			intervals [1946]:
				xmin = 602.1352
				xmax = 602.3652
				text = "the"
			intervals [1947]:
				xmin = 602.3652
				xmax = 602.4452
				text = ""
			intervals [1948]:
				xmin = 602.4452
				xmax = 602.5552
				text = "i"
			intervals [1949]:
				xmin = 602.5552
				xmax = 602.8352
				text = "i"
			intervals [1950]:
				xmin = 602.8352
				xmax = 602.9052
				text = ""
			intervals [1951]:
				xmin = 602.9052
				xmax = 603.1352
				text = "thank"
			intervals [1952]:
				xmin = 603.1352
				xmax = 603.2252
				text = "the"
			intervals [1953]:
				xmin = 603.2252
				xmax = 603.2652
				text = ""
			intervals [1954]:
				xmin = 603.2652
				xmax = 603.7852
				text = "recreation"
			intervals [1955]:
				xmin = 603.7852
				xmax = 604.2052
				text = "centers"
			intervals [1956]:
				xmin = 604.2052
				xmax = 604.5552
				text = "because"
			intervals [1957]:
				xmin = 604.5552
				xmax = 604.6452
				text = "it"
			intervals [1958]:
				xmin = 604.6452
				xmax = 605.0752
				text = "was"
			intervals [1959]:
				xmin = 605.0752
				xmax = 605.3229
				text = ""
			intervals [1960]:
				xmin = 605.3229
				xmax = 605.8129
				text = "more"
			intervals [1961]:
				xmin = 605.8129
				xmax = 605.9629
				text = "of"
			intervals [1962]:
				xmin = 605.9629
				xmax = 606.4029
				text = "um"
			intervals [1963]:
				xmin = 606.4029
				xmax = 608.3856
				text = ""
			intervals [1964]:
				xmin = 608.3856
				xmax = 608.6756
				text = "something"
			intervals [1965]:
				xmin = 608.6756
				xmax = 608.7456
				text = "to"
			intervals [1966]:
				xmin = 608.7456
				xmax = 609.1056
				text = "do"
			intervals [1967]:
				xmin = 609.1056
				xmax = 610.0726
				text = ""
			intervals [1968]:
				xmin = 610.0726
				xmax = 610.2626
				text = "i"
			intervals [1969]:
				xmin = 610.2626
				xmax = 610.4026
				text = ""
			intervals [1970]:
				xmin = 610.4026
				xmax = 610.6226
				text = "i"
			intervals [1971]:
				xmin = 610.6226
				xmax = 610.7226
				text = ""
			intervals [1972]:
				xmin = 610.7226
				xmax = 610.8426
				text = "i"
			intervals [1973]:
				xmin = 610.8426
				xmax = 610.9726
				text = "look"
			intervals [1974]:
				xmin = 610.9726
				xmax = 611.0526
				text = "at"
			intervals [1975]:
				xmin = 611.0526
				xmax = 611.1126
				text = "it"
			intervals [1976]:
				xmin = 611.1126
				xmax = 611.2226
				text = "as"
			intervals [1977]:
				xmin = 611.2226
				xmax = 611.4926
				text = "something"
			intervals [1978]:
				xmin = 611.4926
				xmax = 611.5726
				text = "to"
			intervals [1979]:
				xmin = 611.5726
				xmax = 611.7926
				text = "do"
			intervals [1980]:
				xmin = 611.7926
				xmax = 611.9826
				text = "you"
			intervals [1981]:
				xmin = 611.9826
				xmax = 612.0526
				text = "know"
			intervals [1982]:
				xmin = 612.0526
				xmax = 612.1426
				text = "what"
			intervals [1983]:
				xmin = 612.1426
				xmax = 612.1726
				text = "i"
			intervals [1984]:
				xmin = 612.1726
				xmax = 612.4626
				text = "mean"
			intervals [1985]:
				xmin = 612.4626
				xmax = 612.5226
				text = "i"
			intervals [1986]:
				xmin = 612.5226
				xmax = 612.7626
				text = "went"
			intervals [1987]:
				xmin = 612.7626
				xmax = 612.8226
				text = "up"
			intervals [1988]:
				xmin = 612.8226
				xmax = 612.9226
				text = "there"
			intervals [1989]:
				xmin = 612.9226
				xmax = 613.0426
				text = "and"
			intervals [1990]:
				xmin = 613.0426
				xmax = 613.2226
				text = "learned"
			intervals [1991]:
				xmin = 613.2226
				xmax = 613.2926
				text = "to"
			intervals [1992]:
				xmin = 613.2926
				xmax = 613.5226
				text = "play"
			intervals [1993]:
				xmin = 613.5226
				xmax = 613.8226
				text = "ping"
			intervals [1994]:
				xmin = 613.8226
				xmax = 613.8626
				text = ""
			intervals [1995]:
				xmin = 613.8626
				xmax = 614.4126
				text = "pong"
			intervals [1996]:
				xmin = 614.4126
				xmax = 614.5326
				text = "and"
			intervals [1997]:
				xmin = 614.5326
				xmax = 614.7075
				text = ""
			intervals [1998]:
				xmin = 614.7075
				xmax = 614.9575
				text = "learned"
			intervals [1999]:
				xmin = 614.9575
				xmax = 615.1175
				text = "me"
			intervals [2000]:
				xmin = 615.1175
				xmax = 615.2475
				text = ""
			intervals [2001]:
				xmin = 615.2475
				xmax = 615.4675
				text = "learned"
			intervals [2002]:
				xmin = 615.4675
				xmax = 615.5275
				text = "to"
			intervals [2003]:
				xmin = 615.5275
				xmax = 615.7275
				text = "shoot"
			intervals [2004]:
				xmin = 615.7275
				xmax = 615.7975
				text = ""
			intervals [2005]:
				xmin = 615.7975
				xmax = 616.2475
				text = "pool"
			intervals [2006]:
				xmin = 616.2475
				xmax = 617.0256
				text = ""
			intervals [2007]:
				xmin = 617.0256
				xmax = 617.1456
				text = "it"
			intervals [2008]:
				xmin = 617.1456
				xmax = 617.2456
				text = "was"
			intervals [2009]:
				xmin = 617.2456
				xmax = 617.3056
				text = ""
			intervals [2010]:
				xmin = 617.3056
				xmax = 617.3956
				text = "it"
			intervals [2011]:
				xmin = 617.3956
				xmax = 617.5256
				text = "wa-"
			intervals [2012]:
				xmin = 617.5256
				xmax = 617.6356
				text = ""
			intervals [2013]:
				xmin = 617.6356
				xmax = 617.7656
				text = "it"
			intervals [2014]:
				xmin = 617.7656
				xmax = 618.0456
				text = "wasn't"
			intervals [2015]:
				xmin = 618.0456
				xmax = 618.1356
				text = "in"
			intervals [2016]:
				xmin = 618.1356
				xmax = 618.2356
				text = "the"
			intervals [2017]:
				xmin = 618.2356
				xmax = 618.6756
				text = "streets"
			intervals [2018]:
				xmin = 618.6756
				xmax = 618.7656
				text = "it"
			intervals [2019]:
				xmin = 618.7656
				xmax = 619.1956
				text = "wasn't"
			intervals [2020]:
				xmin = 619.1956
				xmax = 619.2456
				text = ""
			intervals [2021]:
				xmin = 619.2456
				xmax = 619.3956
				text = "it"
			intervals [2022]:
				xmin = 619.3956
				xmax = 619.7856
				text = "wasn't"
			intervals [2023]:
				xmin = 619.7856
				xmax = 620.2156
				text = "drugging"
			intervals [2024]:
				xmin = 620.2156
				xmax = 620.3256
				text = "it"
			intervals [2025]:
				xmin = 620.3256
				xmax = 620.5456
				text = "w"
			intervals [2026]:
				xmin = 620.5456
				xmax = 620.6056
				text = "it"
			intervals [2027]:
				xmin = 620.6056
				xmax = 620.8656
				text = "wasn't"
			intervals [2028]:
				xmin = 620.8656
				xmax = 620.8956
				text = ""
			intervals [2029]:
				xmin = 620.8956
				xmax = 621.0456
				text = "it"
			intervals [2030]:
				xmin = 621.0456
				xmax = 621.1056
				text = ""
			intervals [2031]:
				xmin = 621.1056
				xmax = 621.3156
				text = "it"
			intervals [2032]:
				xmin = 621.3156
				xmax = 621.5656
				text = ""
			intervals [2033]:
				xmin = 621.5656
				xmax = 621.9756
				text = "it"
			intervals [2034]:
				xmin = 621.9756
				xmax = 622.1056
				text = ""
			intervals [2035]:
				xmin = 622.1056
				xmax = 622.2456
				text = "it"
			intervals [2036]:
				xmin = 622.2456
				xmax = 622.5356
				text = "gave"
			intervals [2037]:
				xmin = 622.5356
				xmax = 622.7978
				text = ""
			intervals [2038]:
				xmin = 622.7978
				xmax = 623.0578
				text = "gave"
			intervals [2039]:
				xmin = 623.0578
				xmax = 623.4878
				text = "me"
			intervals [2040]:
				xmin = 623.4878
				xmax = 623.5678
				text = ""
			intervals [2041]:
				xmin = 623.5678
				xmax = 623.6978
				text = "let"
			intervals [2042]:
				xmin = 623.6978
				xmax = 623.7278
				text = "s"
			intervals [2043]:
				xmin = 623.7278
				xmax = 623.8978
				text = "say"
			intervals [2044]:
				xmin = 623.8978
				xmax = 624.1578
				text = "gave"
			intervals [2045]:
				xmin = 624.1578
				xmax = 624.4178
				text = "me"
			intervals [2046]:
				xmin = 624.4178
				xmax = 624.4878
				text = ""
			intervals [2047]:
				xmin = 624.4878
				xmax = 624.6378
				text = "it"
			intervals [2048]:
				xmin = 624.6378
				xmax = 624.8478
				text = "gave"
			intervals [2049]:
				xmin = 624.8478
				xmax = 624.9778
				text = "me"
			intervals [2050]:
				xmin = 624.9778
				xmax = 625.0478
				text = "a"
			intervals [2051]:
				xmin = 625.0478
				xmax = 625.2678
				text = "peace"
			intervals [2052]:
				xmin = 625.2678
				xmax = 625.3378
				text = "of"
			intervals [2053]:
				xmin = 625.3378
				xmax = 625.6278
				text = "mind"
			intervals [2054]:
				xmin = 625.6278
				xmax = 625.7178
				text = "i"
			intervals [2055]:
				xmin = 625.7178
				xmax = 625.9278
				text = "had"
			intervals [2056]:
				xmin = 625.9278
				xmax = 626.1678
				text = "something"
			intervals [2057]:
				xmin = 626.1678
				xmax = 626.2278
				text = "to"
			intervals [2058]:
				xmin = 626.2278
				xmax = 626.4278
				text = "do"
			intervals [2059]:
				xmin = 626.4278
				xmax = 627.8788
				text = ""
			intervals [2060]:
				xmin = 627.8788
				xmax = 628.0088
				text = "and"
			intervals [2061]:
				xmin = 628.0088
				xmax = 628.0788
				text = "it"
			intervals [2062]:
				xmin = 628.0788
				xmax = 628.1188
				text = "s"
			intervals [2063]:
				xmin = 628.1188
				xmax = 628.3588
				text = "something"
			intervals [2064]:
				xmin = 628.3588
				xmax = 628.5888
				text = "that"
			intervals [2065]:
				xmin = 628.5888
				xmax = 628.6646
				text = ""
			intervals [2066]:
				xmin = 628.6646
				xmax = 628.7846
				text = "you"
			intervals [2067]:
				xmin = 628.7846
				xmax = 628.8846
				text = "know"
			intervals [2068]:
				xmin = 628.8846
				xmax = 629.0846
				text = "you"
			intervals [2069]:
				xmin = 629.0846
				xmax = 629.2946
				text = "wanna"
			intervals [2070]:
				xmin = 629.2946
				xmax = 629.6046
				text = "learn"
			intervals [2071]:
				xmin = 629.6046
				xmax = 629.6746
				text = "to"
			intervals [2072]:
				xmin = 629.6746
				xmax = 629.9146
				text = "swing"
			intervals [2073]:
				xmin = 629.9146
				xmax = 630.0646
				text = "that"
			intervals [2074]:
				xmin = 630.0646
				xmax = 630.3546
				text = "paddle"
			intervals [2075]:
				xmin = 630.3546
				xmax = 630.4246
				text = "to"
			intervals [2076]:
				xmin = 630.4246
				xmax = 630.6246
				text = "play"
			intervals [2077]:
				xmin = 630.6246
				xmax = 630.8346
				text = "ping"
			intervals [2078]:
				xmin = 630.8346
				xmax = 631.1246
				text = "pong"
			intervals [2079]:
				xmin = 631.1246
				xmax = 631.2626
				text = ""
			intervals [2080]:
				xmin = 631.2626
				xmax = 631.3626
				text = "you"
			intervals [2081]:
				xmin = 631.3626
				xmax = 631.5426
				text = "wanna"
			intervals [2082]:
				xmin = 631.5426
				xmax = 631.8626
				text = "learn"
			intervals [2083]:
				xmin = 631.8626
				xmax = 631.9226
				text = "to"
			intervals [2084]:
				xmin = 631.9226
				xmax = 632.1526
				text = "hold"
			intervals [2085]:
				xmin = 632.1526
				xmax = 632.2326
				text = "the"
			intervals [2086]:
				xmin = 632.2326
				xmax = 632.5526
				text = "stick"
			intervals [2087]:
				xmin = 632.5526
				xmax = 633.0286
				text = ""
			intervals [2088]:
				xmin = 633.0286
				xmax = 633.1286
				text = "you"
			intervals [2089]:
				xmin = 633.1286
				xmax = 633.4286
				text = "know"
			intervals [2090]:
				xmin = 633.4286
				xmax = 633.5786
				text = "it"
			intervals [2091]:
				xmin = 633.5786
				xmax = 633.7586
				text = "s"
			intervals [2092]:
				xmin = 633.7586
				xmax = 635.7735
				text = ""
			intervals [2093]:
				xmin = 635.7735
				xmax = 635.9135
				text = "it"
			intervals [2094]:
				xmin = 635.9135
				xmax = 636.1635
				text = "it"
			intervals [2095]:
				xmin = 636.1635
				xmax = 636.3335
				text = "and"
			intervals [2096]:
				xmin = 636.3335
				xmax = 636.4235
				text = "it"
			intervals [2097]:
				xmin = 636.4235
				xmax = 636.6135
				text = "got"
			intervals [2098]:
				xmin = 636.6135
				xmax = 636.6935
				text = "to"
			intervals [2099]:
				xmin = 636.6935
				xmax = 636.7835
				text = "a"
			intervals [2100]:
				xmin = 636.7835
				xmax = 637.0535
				text = "point"
			intervals [2101]:
				xmin = 637.0535
				xmax = 637.2035
				text = "where"
			intervals [2102]:
				xmin = 637.2035
				xmax = 637.3535
				text = "y-"
			intervals [2103]:
				xmin = 637.3535
				xmax = 637.6235
				text = "where"
			intervals [2104]:
				xmin = 637.6235
				xmax = 637.9435
				text = "i"
			intervals [2105]:
				xmin = 637.9435
				xmax = 638.0535
				text = "i"
			intervals [2106]:
				xmin = 638.0535
				xmax = 638.3435
				text = "looked"
			intervals [2107]:
				xmin = 638.3435
				xmax = 638.4835
				text = "at"
			intervals [2108]:
				xmin = 638.4835
				xmax = 638.6035
				text = "it"
			intervals [2109]:
				xmin = 638.6035
				xmax = 638.6335
				text = ""
			intervals [2110]:
				xmin = 638.6335
				xmax = 638.9835
				text = "whereas"
			intervals [2111]:
				xmin = 638.9835
				xmax = 639.3035
				text = "that"
			intervals [2112]:
				xmin = 639.3035
				xmax = 639.7797
				text = ""
			intervals [2113]:
				xmin = 639.7797
				xmax = 639.9597
				text = "the"
			intervals [2114]:
				xmin = 639.9597
				xmax = 640.2497
				text = "older"
			intervals [2115]:
				xmin = 640.2497
				xmax = 640.5097
				text = "people"
			intervals [2116]:
				xmin = 640.5097
				xmax = 640.6597
				text = "i"
			intervals [2117]:
				xmin = 640.6597
				xmax = 640.9097
				text = "looked"
			intervals [2118]:
				xmin = 640.9097
				xmax = 641.1597
				text = "at"
			intervals [2119]:
				xmin = 641.1597
				xmax = 641.3858
				text = ""
			intervals [2120]:
				xmin = 641.3858
				xmax = 641.6458
				text = "<unk>"
			intervals [2121]:
				xmin = 641.6458
				xmax = 642.6892
				text = ""
			intervals [2122]:
				xmin = 642.6892
				xmax = 642.9292
				text = "cause"
			intervals [2123]:
				xmin = 642.9292
				xmax = 643.0592
				text = "like"
			intervals [2124]:
				xmin = 643.0592
				xmax = 643.1192
				text = "i"
			intervals [2125]:
				xmin = 643.1192
				xmax = 643.4992
				text = "said"
			intervals [2126]:
				xmin = 643.4992
				xmax = 643.8492
				text = "moved"
			intervals [2127]:
				xmin = 643.8492
				xmax = 643.9392
				text = "in"
			intervals [2128]:
				xmin = 643.9392
				xmax = 644.1292
				text = "when"
			intervals [2129]:
				xmin = 644.1292
				xmax = 644.2292
				text = "i"
			intervals [2130]:
				xmin = 644.2292
				xmax = 644.2592
				text = ""
			intervals [2131]:
				xmin = 644.2592
				xmax = 644.3492
				text = "was"
			intervals [2132]:
				xmin = 644.3492
				xmax = 644.3792
				text = "a"
			intervals [2133]:
				xmin = 644.3792
				xmax = 644.6692
				text = "child"
			intervals [2134]:
				xmin = 644.6692
				xmax = 644.9192
				text = "but"
			intervals [2135]:
				xmin = 644.9192
				xmax = 645.5249
				text = ""
			intervals [2136]:
				xmin = 645.5249
				xmax = 645.6849
				text = "you"
			intervals [2137]:
				xmin = 645.6849
				xmax = 645.8849
				text = "see"
			intervals [2138]:
				xmin = 645.8849
				xmax = 646.1349
				text = "people"
			intervals [2139]:
				xmin = 646.1349
				xmax = 646.2449
				text = ""
			intervals [2140]:
				xmin = 646.2449
				xmax = 646.5149
				text = "that"
			intervals [2141]:
				xmin = 646.5149
				xmax = 646.5449
				text = "<unk>"
			intervals [2142]:
				xmin = 646.5449
				xmax = 647.1789
				text = ""
			intervals [2143]:
				xmin = 647.1789
				xmax = 647.4389
				text = "having"
			intervals [2144]:
				xmin = 647.4389
				xmax = 647.4989
				text = "a"
			intervals [2145]:
				xmin = 647.4989
				xmax = 647.7889
				text = "nice"
			intervals [2146]:
				xmin = 647.7889
				xmax = 648.3289
				text = "car"
			intervals [2147]:
				xmin = 648.3289
				xmax = 649.5654
				text = ""
			intervals [2148]:
				xmin = 649.5654
				xmax = 649.6054
				text = "a"
			intervals [2149]:
				xmin = 649.6054
				xmax = 649.8654
				text = "nice"
			intervals [2150]:
				xmin = 649.8654
				xmax = 650.1354
				text = "place"
			intervals [2151]:
				xmin = 650.1354
				xmax = 650.2154
				text = "to"
			intervals [2152]:
				xmin = 650.2154
				xmax = 650.2454
				text = ""
			intervals [2153]:
				xmin = 650.2454
				xmax = 650.4354
				text = "live"
			intervals [2154]:
				xmin = 650.4354
				xmax = 650.5554
				text = "and"
			intervals [2155]:
				xmin = 650.5554
				xmax = 650.7954
				text = "you"
			intervals [2156]:
				xmin = 650.7954
				xmax = 651.0454
				text = "walk"
			intervals [2157]:
				xmin = 651.0454
				xmax = 651.1254
				text = "in"
			intervals [2158]:
				xmin = 651.1254
				xmax = 651.2454
				text = "they"
			intervals [2159]:
				xmin = 651.2454
				xmax = 651.6154
				text = "house"
			intervals [2160]:
				xmin = 651.6154
				xmax = 651.7554
				text = "and"
			intervals [2161]:
				xmin = 651.7554
				xmax = 651.8654
				text = "you"
			intervals [2162]:
				xmin = 651.8654
				xmax = 652.0554
				text = "see"
			intervals [2163]:
				xmin = 652.0554
				xmax = 652.0854
				text = ""
			intervals [2164]:
				xmin = 652.0854
				xmax = 652.3354
				text = "dag"
			intervals [2165]:
				xmin = 652.3354
				xmax = 652.4454
				text = ""
			intervals [2166]:
				xmin = 652.4454
				xmax = 652.6254
				text = "man"
			intervals [2167]:
				xmin = 652.6254
				xmax = 652.6554
				text = ""
			intervals [2168]:
				xmin = 652.6554
				xmax = 652.8554
				text = "this"
			intervals [2169]:
				xmin = 652.8554
				xmax = 653.0722
				text = ""
			intervals [2170]:
				xmin = 653.0722
				xmax = 653.1822
				text = "look"
			intervals [2171]:
				xmin = 653.1822
				xmax = 653.2422
				text = "at"
			intervals [2172]:
				xmin = 653.2422
				xmax = 653.2722
				text = ""
			intervals [2173]:
				xmin = 653.2722
				xmax = 653.4522
				text = "this"
			intervals [2174]:
				xmin = 653.4522
				xmax = 653.5222
				text = ""
			intervals [2175]:
				xmin = 653.5222
				xmax = 653.6622
				text = "man"
			intervals [2176]:
				xmin = 653.6622
				xmax = 653.7722
				text = ""
			intervals [2177]:
				xmin = 653.7722
				xmax = 653.9222
				text = "that"
			intervals [2178]:
				xmin = 653.9222
				xmax = 654.0722
				text = ""
			intervals [2179]:
				xmin = 654.0722
				xmax = 654.1722
				text = "look"
			intervals [2180]:
				xmin = 654.1722
				xmax = 654.3022
				text = "at"
			intervals [2181]:
				xmin = 654.3022
				xmax = 654.4022
				text = ""
			intervals [2182]:
				xmin = 654.4022
				xmax = 654.4922
				text = "that"
			intervals [2183]:
				xmin = 654.4922
				xmax = 654.5422
				text = "s"
			intervals [2184]:
				xmin = 654.5422
				xmax = 654.5822
				text = "a"
			intervals [2185]:
				xmin = 654.5822
				xmax = 654.6322
				text = ""
			intervals [2186]:
				xmin = 654.6322
				xmax = 654.9422
				text = "nice"
			intervals [2187]:
				xmin = 654.9422
				xmax = 655.4322
				text = "couch"
			intervals [2188]:
				xmin = 655.4322
				xmax = 655.6136
				text = ""
			intervals [2189]:
				xmin = 655.6136
				xmax = 655.6736
				text = "you"
			intervals [2190]:
				xmin = 655.6736
				xmax = 655.7336
				text = "know"
			intervals [2191]:
				xmin = 655.7336
				xmax = 655.8236
				text = "what"
			intervals [2192]:
				xmin = 655.8236
				xmax = 655.8536
				text = "i"
			intervals [2193]:
				xmin = 655.8536
				xmax = 656.0036
				text = "mean"
			intervals [2194]:
				xmin = 656.0036
				xmax = 656.1436
				text = "but"
			intervals [2195]:
				xmin = 656.1436
				xmax = 656.3136
				text = "it"
			intervals [2196]:
				xmin = 656.3136
				xmax = 656.4236
				text = ""
			intervals [2197]:
				xmin = 656.4236
				xmax = 656.5736
				text = "oh"
			intervals [2198]:
				xmin = 656.5736
				xmax = 656.7736
				text = "man"
			intervals [2199]:
				xmin = 656.7736
				xmax = 656.8436
				text = "they"
			intervals [2200]:
				xmin = 656.8436
				xmax = 657.0136
				text = "got"
			intervals [2201]:
				xmin = 657.0136
				xmax = 657.0736
				text = "a"
			intervals [2202]:
				xmin = 657.0736
				xmax = 657.3636
				text = "color"
			intervals [2203]:
				xmin = 657.3636
				xmax = 657.8836
				text = "tv"
			intervals [2204]:
				xmin = 657.8836
				xmax = 658.3885
				text = ""
			intervals [2205]:
				xmin = 658.3885
				xmax = 658.5285
				text = "and"
			intervals [2206]:
				xmin = 658.5285
				xmax = 658.6785
				text = "then"
			intervals [2207]:
				xmin = 658.6785
				xmax = 658.9185
				text = "like"
			intervals [2208]:
				xmin = 658.9185
				xmax = 658.9485
				text = ""
			intervals [2209]:
				xmin = 658.9485
				xmax = 659.3185
				text = "oh"
			intervals [2210]:
				xmin = 659.3185
				xmax = 659.3585
				text = ""
			intervals [2211]:
				xmin = 659.3585
				xmax = 659.7785
				text = "man"
			intervals [2212]:
				xmin = 659.7785
				xmax = 659.9685
				text = "and"
			intervals [2213]:
				xmin = 659.9685
				xmax = 660.0885
				text = "and"
			intervals [2214]:
				xmin = 660.0885
				xmax = 660.1785
				text = "and"
			intervals [2215]:
				xmin = 660.1785
				xmax = 660.5085
				text = "and"
			intervals [2216]:
				xmin = 660.5085
				xmax = 660.7916
				text = ""
			intervals [2217]:
				xmin = 660.7916
				xmax = 661.0416
				text = "and"
			intervals [2218]:
				xmin = 661.0416
				xmax = 661.2842
				text = ""
			intervals [2219]:
				xmin = 661.2842
				xmax = 661.5942
				text = "as"
			intervals [2220]:
				xmin = 661.5942
				xmax = 662.0242
				text = "going"
			intervals [2221]:
				xmin = 662.0242
				xmax = 662.2694
				text = ""
			intervals [2222]:
				xmin = 662.2694
				xmax = 662.5894
				text = "as"
			intervals [2223]:
				xmin = 662.5894
				xmax = 662.9104
				text = ""
			intervals [2224]:
				xmin = 662.9104
				xmax = 663.2204
				text = "going"
			intervals [2225]:
				xmin = 663.2204
				xmax = 663.3104
				text = "to"
			intervals [2226]:
				xmin = 663.3104
				xmax = 663.8204
				text = "school"
			intervals [2227]:
				xmin = 663.8204
				xmax = 663.9804
				text = "and"
			intervals [2228]:
				xmin = 663.9804
				xmax = 664.5704
				text = "everything"
			intervals [2229]:
				xmin = 664.5704
				xmax = 664.9404
				text = "is"
			intervals [2230]:
				xmin = 664.9404
				xmax = 666.5293
				text = ""
			intervals [2231]:
				xmin = 666.5293
				xmax = 666.6993
				text = "why"
			intervals [2232]:
				xmin = 666.6993
				xmax = 666.8493
				text = "some"
			intervals [2233]:
				xmin = 666.8493
				xmax = 666.9093
				text = ""
			intervals [2234]:
				xmin = 666.9093
				xmax = 667.1193
				text = "people"
			intervals [2235]:
				xmin = 667.1193
				xmax = 667.4093
				text = "having"
			intervals [2236]:
				xmin = 667.4093
				xmax = 667.6293
				text = "nice"
			intervals [2237]:
				xmin = 667.6293
				xmax = 668.0393
				text = "shoes"
			intervals [2238]:
				xmin = 668.0393
				xmax = 668.2793
				text = "on"
			intervals [2239]:
				xmin = 668.2793
				xmax = 669.4221
				text = ""
			intervals [2240]:
				xmin = 669.4221
				xmax = 669.7621
				text = "dressed"
			intervals [2241]:
				xmin = 669.7621
				xmax = 670.1021
				text = "nice"
			intervals [2242]:
				xmin = 670.1021
				xmax = 671.0037
				text = ""
			intervals [2243]:
				xmin = 671.0037
				xmax = 671.1437
				text = "you"
			intervals [2244]:
				xmin = 671.1437
				xmax = 671.2037
				text = "know"
			intervals [2245]:
				xmin = 671.2037
				xmax = 671.2937
				text = "what"
			intervals [2246]:
				xmin = 671.2937
				xmax = 671.3237
				text = "i"
			intervals [2247]:
				xmin = 671.3237
				xmax = 671.4337
				text = "mean"
			intervals [2248]:
				xmin = 671.4337
				xmax = 671.6437
				text = "going"
			intervals [2249]:
				xmin = 671.6437
				xmax = 671.7137
				text = "to"
			intervals [2250]:
				xmin = 671.7137
				xmax = 672.0937
				text = "school"
			intervals [2251]:
				xmin = 672.0937
				xmax = 674.2478
				text = ""
			intervals [2252]:
				xmin = 674.2478
				xmax = 674.4478
				text = "then"
			intervals [2253]:
				xmin = 674.4478
				xmax = 674.5878
				text = "there"
			intervals [2254]:
				xmin = 674.5878
				xmax = 674.7478
				text = "was"
			intervals [2255]:
				xmin = 674.7478
				xmax = 675.0878
				text = "going"
			intervals [2256]:
				xmin = 675.0878
				xmax = 675.3778
				text = "out"
			intervals [2257]:
				xmin = 675.3778
				xmax = 676.0704
				text = ""
			intervals [2258]:
				xmin = 676.0704
				xmax = 676.1604
				text = "there"
			intervals [2259]:
				xmin = 676.1604
				xmax = 676.1904
				text = "s"
			intervals [2260]:
				xmin = 676.1904
				xmax = 676.4104
				text = "going"
			intervals [2261]:
				xmin = 676.4104
				xmax = 676.5204
				text = "out"
			intervals [2262]:
				xmin = 676.5204
				xmax = 676.5804
				text = "to"
			intervals [2263]:
				xmin = 676.5804
				xmax = 676.6304
				text = ""
			intervals [2264]:
				xmin = 676.6304
				xmax = 677.3404
				text = "parties"
			intervals [2265]:
				xmin = 677.3404
				xmax = 677.3704
				text = ""
			intervals [2266]:
				xmin = 677.3704
				xmax = 677.5604
				text = "this"
			intervals [2267]:
				xmin = 677.5604
				xmax = 677.7504
				text = "that"
			intervals [2268]:
				xmin = 677.7504
				xmax = 677.8304
				text = "and"
			intervals [2269]:
				xmin = 677.8304
				xmax = 677.9504
				text = "the"
			intervals [2270]:
				xmin = 677.9504
				xmax = 678.0804
				text = "other"
			intervals [2271]:
				xmin = 678.0804
				xmax = 678.2004
				text = "and"
			intervals [2272]:
				xmin = 678.2004
				xmax = 678.2304
				text = ""
			intervals [2273]:
				xmin = 678.2304
				xmax = 678.3704
				text = "you"
			intervals [2274]:
				xmin = 678.3704
				xmax = 678.5204
				text = "see"
			intervals [2275]:
				xmin = 678.5204
				xmax = 678.6304
				text = "how"
			intervals [2276]:
				xmin = 678.6304
				xmax = 678.7604
				text = "they"
			intervals [2277]:
				xmin = 678.7604
				xmax = 678.8904
				text = ""
			intervals [2278]:
				xmin = 678.8904
				xmax = 679.1804
				text = "nice"
			intervals [2279]:
				xmin = 679.1804
				xmax = 679.3304
				text = "they"
			intervals [2280]:
				xmin = 679.3304
				xmax = 679.3604
				text = ""
			intervals [2281]:
				xmin = 679.3604
				xmax = 679.6404
				text = "dress"
			intervals [2282]:
				xmin = 679.6404
				xmax = 679.8404
				text = "this"
			intervals [2283]:
				xmin = 679.8404
				xmax = 679.9904
				text = "that"
			intervals [2284]:
				xmin = 679.9904
				xmax = 680.0804
				text = "and"
			intervals [2285]:
				xmin = 680.0804
				xmax = 680.1804
				text = "the"
			intervals [2286]:
				xmin = 680.1804
				xmax = 680.3304
				text = "other"
			intervals [2287]:
				xmin = 680.3304
				xmax = 680.4204
				text = "it"
			intervals [2288]:
				xmin = 680.4204
				xmax = 680.6304
				text = "s"
			intervals [2289]:
				xmin = 680.6304
				xmax = 680.8066
				text = ""
			intervals [2290]:
				xmin = 680.8066
				xmax = 680.8766
				text = "it"
			intervals [2291]:
				xmin = 680.8766
				xmax = 680.9766
				text = "s"
			intervals [2292]:
				xmin = 680.9766
				xmax = 681.0066
				text = ""
			intervals [2293]:
				xmin = 681.0066
				xmax = 681.1466
				text = "it"
			intervals [2294]:
				xmin = 681.1466
				xmax = 681.1866
				text = "s"
			intervals [2295]:
				xmin = 681.1866
				xmax = 681.3166
				text = ""
			intervals [2296]:
				xmin = 681.3166
				xmax = 681.7266
				text = "you"
			intervals [2297]:
				xmin = 681.7266
				xmax = 681.7566
				text = ""
			intervals [2298]:
				xmin = 681.7566
				xmax = 682.0166
				text = "wanna"
			intervals [2299]:
				xmin = 682.0166
				xmax = 682.1866
				text = "say"
			intervals [2300]:
				xmin = 682.1866
				xmax = 682.2966
				text = "well"
			intervals [2301]:
				xmin = 682.2966
				xmax = 682.4466
				text = "how"
			intervals [2302]:
				xmin = 682.4466
				xmax = 682.5466
				text = "did"
			intervals [2303]:
				xmin = 682.5466
				xmax = 682.6766
				text = "they"
			intervals [2304]:
				xmin = 682.6766
				xmax = 682.8566
				text = "do"
			intervals [2305]:
				xmin = 682.8566
				xmax = 683.0766
				text = "that"
			intervals [2306]:
				xmin = 683.0766
				xmax = 684.2507
				text = ""
			intervals [2307]:
				xmin = 684.2507
				xmax = 684.4807
				text = "well"
			intervals [2308]:
				xmin = 684.4807
				xmax = 684.6307
				text = "you"
			intervals [2309]:
				xmin = 684.6307
				xmax = 684.7607
				text = "look"
			intervals [2310]:
				xmin = 684.7607
				xmax = 684.9007
				text = "at"
			intervals [2311]:
				xmin = 684.9007
				xmax = 685.0707
				text = "how"
			intervals [2312]:
				xmin = 685.0707
				xmax = 685.2507
				text = "they"
			intervals [2313]:
				xmin = 685.2507
				xmax = 685.5407
				text = "do"
			intervals [2314]:
				xmin = 685.5407
				xmax = 685.6107
				text = "it"
			intervals [2315]:
				xmin = 685.6107
				xmax = 685.6407
				text = "a"
			intervals [2316]:
				xmin = 685.6407
				xmax = 685.8507
				text = "lot"
			intervals [2317]:
				xmin = 685.8507
				xmax = 685.9507
				text = "of"
			intervals [2318]:
				xmin = 685.9507
				xmax = 686.0107
				text = "'em"
			intervals [2319]:
				xmin = 686.0107
				xmax = 686.2007
				text = "did"
			intervals [2320]:
				xmin = 686.2007
				xmax = 686.3707
				text = "it"
			intervals [2321]:
				xmin = 686.3707
				xmax = 687.1331
				text = ""
			intervals [2322]:
				xmin = 687.1331
				xmax = 687.2631
				text = "in"
			intervals [2323]:
				xmin = 687.2631
				xmax = 687.3031
				text = "a"
			intervals [2324]:
				xmin = 687.3031
				xmax = 687.4931
				text = "lot"
			intervals [2325]:
				xmin = 687.4931
				xmax = 687.5931
				text = "of"
			intervals [2326]:
				xmin = 687.5931
				xmax = 687.9931
				text = "ways"
			intervals [2327]:
				xmin = 687.9931
				xmax = 688.3648
				text = ""
			intervals [2328]:
				xmin = 688.3648
				xmax = 688.4548
				text = "it"
			intervals [2329]:
				xmin = 688.4548
				xmax = 688.7548
				text = "wasn't"
			intervals [2330]:
				xmin = 688.7548
				xmax = 688.8948
				text = ""
			intervals [2331]:
				xmin = 688.8948
				xmax = 688.9648
				text = "it"
			intervals [2332]:
				xmin = 688.9648
				xmax = 689.2648
				text = "wasn't"
			intervals [2333]:
				xmin = 689.2648
				xmax = 689.9348
				text = "employment"
			intervals [2334]:
				xmin = 689.9348
				xmax = 690.6401
				text = ""
			intervals [2335]:
				xmin = 690.6401
				xmax = 690.7001
				text = "it"
			intervals [2336]:
				xmin = 690.7001
				xmax = 690.8701
				text = "was"
			intervals [2337]:
				xmin = 690.8701
				xmax = 690.9601
				text = ""
			intervals [2338]:
				xmin = 690.9601
				xmax = 691.2001
				text = "doing"
			intervals [2339]:
				xmin = 691.2001
				xmax = 691.6801
				text = "drugs"
			intervals [2340]:
				xmin = 691.6801
				xmax = 691.8235
				text = ""
			intervals [2341]:
				xmin = 691.8235
				xmax = 691.8835
				text = "it"
			intervals [2342]:
				xmin = 691.8835
				xmax = 691.9135
				text = ""
			intervals [2343]:
				xmin = 691.9135
				xmax = 692.0335
				text = "was"
			intervals [2344]:
				xmin = 692.0335
				xmax = 692.3935
				text = "selling"
			intervals [2345]:
				xmin = 692.3935
				xmax = 692.6735
				text = "drugs"
			intervals [2346]:
				xmin = 692.6735
				xmax = 692.9235
				text = "making"
			intervals [2347]:
				xmin = 692.9235
				xmax = 693.2735
				text = "money"
			intervals [2348]:
				xmin = 693.2735
				xmax = 693.6428
				text = ""
			intervals [2349]:
				xmin = 693.6428
				xmax = 693.8528
				text = "off"
			intervals [2350]:
				xmin = 693.8528
				xmax = 693.9128
				text = "of"
			intervals [2351]:
				xmin = 693.9128
				xmax = 694.1528
				text = "each"
			intervals [2352]:
				xmin = 694.1528
				xmax = 694.3528
				text = "other"
			intervals [2353]:
				xmin = 694.3528
				xmax = 695.1247
				text = ""
			intervals [2354]:
				xmin = 695.1247
				xmax = 695.2447
				text = "you"
			intervals [2355]:
				xmin = 695.2447
				xmax = 695.3147
				text = "know"
			intervals [2356]:
				xmin = 695.3147
				xmax = 695.4047
				text = "what"
			intervals [2357]:
				xmin = 695.4047
				xmax = 695.4347
				text = ""
			intervals [2358]:
				xmin = 695.4347
				xmax = 695.4647
				text = "i"
			intervals [2359]:
				xmin = 695.4647
				xmax = 695.4947
				text = ""
			intervals [2360]:
				xmin = 695.4947
				xmax = 695.7147
				text = "mean"
			intervals [2361]:
				xmin = 695.7147
				xmax = 696.2007
				text = ""
			intervals [2362]:
				xmin = 696.2007
				xmax = 696.4207
				text = "you"
			intervals [2363]:
				xmin = 696.4207
				xmax = 696.5507
				text = "know"
			intervals [2364]:
				xmin = 696.5507
				xmax = 696.5807
				text = ""
			intervals [2365]:
				xmin = 696.5807
				xmax = 696.6707
				text = "what"
			intervals [2366]:
				xmin = 696.6707
				xmax = 696.7107
				text = "i"
			intervals [2367]:
				xmin = 696.7107
				xmax = 696.7407
				text = ""
			intervals [2368]:
				xmin = 696.7407
				xmax = 696.8607
				text = "mean"
			intervals [2369]:
				xmin = 696.8607
				xmax = 696.9907
				text = "and"
			intervals [2370]:
				xmin = 696.9907
				xmax = 697.0807
				text = "and"
			intervals [2371]:
				xmin = 697.0807
				xmax = 697.2607
				text = "that"
			intervals [2372]:
				xmin = 697.2607
				xmax = 697.4407
				text = "was"
			intervals [2373]:
				xmin = 697.4407
				xmax = 697.5307
				text = "a"
			intervals [2374]:
				xmin = 697.5307
				xmax = 697.9407
				text = "hustle"
			intervals [2375]:
				xmin = 697.9407
				xmax = 698.1904
				text = ""
			intervals [2376]:
				xmin = 698.1904
				xmax = 698.3204
				text = "what"
			intervals [2377]:
				xmin = 698.3204
				xmax = 698.4404
				text = "we"
			intervals [2378]:
				xmin = 698.4404
				xmax = 698.7004
				text = "called"
			intervals [2379]:
				xmin = 698.7004
				xmax = 698.7604
				text = "a"
			intervals [2380]:
				xmin = 698.7604
				xmax = 699.2504
				text = "hustle"
			intervals [2381]:
				xmin = 699.2504
				xmax = 699.4304
				text = "that"
			intervals [2382]:
				xmin = 699.4304
				xmax = 699.6304
				text = "that"
			intervals [2383]:
				xmin = 699.6304
				xmax = 699.7004
				text = "s"
			intervals [2384]:
				xmin = 699.7004
				xmax = 699.8304
				text = "the"
			intervals [2385]:
				xmin = 699.8304
				xmax = 700.0104
				text = "thing"
			intervals [2386]:
				xmin = 700.0104
				xmax = 700.1804
				text = "is"
			intervals [2387]:
				xmin = 700.1804
				xmax = 700.2604
				text = "a"
			intervals [2388]:
				xmin = 700.2604
				xmax = 700.6804
				text = "hustle"
			intervals [2389]:
				xmin = 700.6804
				xmax = 700.8304
				text = "you"
			intervals [2390]:
				xmin = 700.8304
				xmax = 700.9104
				text = "know"
			intervals [2391]:
				xmin = 700.9104
				xmax = 701.0004
				text = "what"
			intervals [2392]:
				xmin = 701.0004
				xmax = 701.0604
				text = "i"
			intervals [2393]:
				xmin = 701.0604
				xmax = 701.1104
				text = ""
			intervals [2394]:
				xmin = 701.1104
				xmax = 701.3404
				text = "mean"
			intervals [2395]:
				xmin = 701.3404
				xmax = 701.9363
				text = ""
			intervals [2396]:
				xmin = 701.9363
				xmax = 702.2663
				text = "although"
			intervals [2397]:
				xmin = 702.2663
				xmax = 702.4263
				text = "it"
			intervals [2398]:
				xmin = 702.4263
				xmax = 702.4963
				text = "s"
			intervals [2399]:
				xmin = 702.4963
				xmax = 703.2163
				text = "illegal"
			intervals [2400]:
				xmin = 703.2163
				xmax = 703.9084
				text = ""
			intervals [2401]:
				xmin = 703.9084
				xmax = 704.2684
				text = "but"
			intervals [2402]:
				xmin = 704.2684
				xmax = 704.3484
				text = ""
			intervals [2403]:
				xmin = 704.3484
				xmax = 704.5484
				text = "that"
			intervals [2404]:
				xmin = 704.5484
				xmax = 704.6284
				text = "s"
			intervals [2405]:
				xmin = 704.6284
				xmax = 704.7184
				text = ""
			intervals [2406]:
				xmin = 704.7184
				xmax = 704.9384
				text = "that"
			intervals [2407]:
				xmin = 704.9384
				xmax = 705.0784
				text = "s"
			intervals [2408]:
				xmin = 705.0784
				xmax = 705.270
				text = ""
			intervals [2409]:
				xmin = 705.270
				xmax = 705.440
				text = "that"
			intervals [2410]:
				xmin = 705.440
				xmax = 705.480
				text = "s"
			intervals [2411]:
				xmin = 705.480
				xmax = 705.640
				text = "what"
			intervals [2412]:
				xmin = 705.640
				xmax = 705.880
				text = "people"
			intervals [2413]:
				xmin = 705.880
				xmax = 706.290
				text = "did"
			intervals [2414]:
				xmin = 706.290
				xmax = 706.3814
				text = ""
			intervals [2415]:
				xmin = 706.3814
				xmax = 706.6014
				text = "that"
			intervals [2416]:
				xmin = 706.6014
				xmax = 706.8314
				text = "that"
			intervals [2417]:
				xmin = 706.8314
				xmax = 706.9814
				text = "that"
			intervals [2418]:
				xmin = 706.9814
				xmax = 707.0814
				text = "what"
			intervals [2419]:
				xmin = 707.0814
				xmax = 707.2714
				text = "we"
			intervals [2420]:
				xmin = 707.2714
				xmax = 707.5714
				text = "do"
			intervals [2421]:
				xmin = 707.5714
				xmax = 708.0379
				text = ""
			intervals [2422]:
				xmin = 708.0379
				xmax = 708.1779
				text = "that"
			intervals [2423]:
				xmin = 708.1779
				xmax = 708.2279
				text = "s"
			intervals [2424]:
				xmin = 708.2279
				xmax = 708.2579
				text = ""
			intervals [2425]:
				xmin = 708.2579
				xmax = 708.3579
				text = "what"
			intervals [2426]:
				xmin = 708.3579
				xmax = 708.5079
				text = "we"
			intervals [2427]:
				xmin = 708.5079
				xmax = 708.7679
				text = "do"
			intervals [2428]:
				xmin = 708.7679
				xmax = 709.0679
				text = "so"
			intervals [2429]:
				xmin = 709.0679
				xmax = 709.1879
				text = "i'm"
			intervals [2430]:
				xmin = 709.1879
				xmax = 709.3879
				text = "like"
			intervals [2431]:
				xmin = 709.3879
				xmax = 709.5279
				text = "this"
			intervals [2432]:
				xmin = 709.5279
				xmax = 709.5579
				text = ""
			intervals [2433]:
				xmin = 709.5579
				xmax = 709.8179
				text = "then"
			intervals [2434]:
				xmin = 709.8179
				xmax = 709.9179
				text = "you"
			intervals [2435]:
				xmin = 709.9179
				xmax = 710.1779
				text = "say"
			intervals [2436]:
				xmin = 710.1779
				xmax = 710.3379
				text = "i'm"
			intervals [2437]:
				xmin = 710.3379
				xmax = 710.5179
				text = "like"
			intervals [2438]:
				xmin = 710.5179
				xmax = 710.6779
				text = "this"
			intervals [2439]:
				xmin = 710.6779
				xmax = 711.0179
				text = "well"
			intervals [2440]:
				xmin = 711.0179
				xmax = 711.9188
				text = ""
			intervals [2441]:
				xmin = 711.9188
				xmax = 712.1588
				text = "hey"
			intervals [2442]:
				xmin = 712.1588
				xmax = 712.1988
				text = "i"
			intervals [2443]:
				xmin = 712.1988
				xmax = 712.2388
				text = ""
			intervals [2444]:
				xmin = 712.2388
				xmax = 712.5088
				text = "gotta"
			intervals [2445]:
				xmin = 712.5088
				xmax = 712.8688
				text = "graduate"
			intervals [2446]:
				xmin = 712.8688
				xmax = 712.9688
				text = "out"
			intervals [2447]:
				xmin = 712.9688
				xmax = 713.0288
				text = "of"
			intervals [2448]:
				xmin = 713.0288
				xmax = 713.2588
				text = "school"
			intervals [2449]:
				xmin = 713.2588
				xmax = 713.4688
				text = ""
			intervals [2450]:
				xmin = 713.4688
				xmax = 713.5388
				text = "i"
			intervals [2451]:
				xmin = 713.5388
				xmax = 713.7388
				text = "want"
			intervals [2452]:
				xmin = 713.7388
				xmax = 713.9888
				text = "something"
			intervals [2453]:
				xmin = 713.9888
				xmax = 714.0488
				text = "out"
			intervals [2454]:
				xmin = 714.0488
				xmax = 714.2188
				text = "of"
			intervals [2455]:
				xmin = 714.2188
				xmax = 714.6388
				text = "life"
			intervals [2456]:
				xmin = 714.6388
				xmax = 715.567
				text = ""
			intervals [2457]:
				xmin = 715.567
				xmax = 715.807
				text = "and"
			intervals [2458]:
				xmin = 715.807
				xmax = 715.937
				text = "i"
			intervals [2459]:
				xmin = 715.937
				xmax = 716.137
				text = "think"
			intervals [2460]:
				xmin = 716.137
				xmax = 716.317
				text = "that"
			intervals [2461]:
				xmin = 716.317
				xmax = 717.047
				text = "everybody"
			intervals [2462]:
				xmin = 717.047
				xmax = 717.2559
				text = ""
			intervals [2463]:
				xmin = 717.2559
				xmax = 717.4359
				text = "and"
			intervals [2464]:
				xmin = 717.4359
				xmax = 717.4659
				text = ""
			intervals [2465]:
				xmin = 717.4659
				xmax = 717.7359
				text = "i"
			intervals [2466]:
				xmin = 717.7359
				xmax = 717.9709
				text = ""
			intervals [2467]:
				xmin = 717.9709
				xmax = 718.2509
				text = "even"
			intervals [2468]:
				xmin = 718.2509
				xmax = 718.3509
				text = "the"
			intervals [2469]:
				xmin = 718.3509
				xmax = 718.4309
				text = ""
			intervals [2470]:
				xmin = 718.4309
				xmax = 718.6709
				text = "people"
			intervals [2471]:
				xmin = 718.6709
				xmax = 718.7809
				text = "that"
			intervals [2472]:
				xmin = 718.7809
				xmax = 718.8509
				text = "s"
			intervals [2473]:
				xmin = 718.8509
				xmax = 719.1109
				text = "locked"
			intervals [2474]:
				xmin = 719.1109
				xmax = 719.2209
				text = "up"
			intervals [2475]:
				xmin = 719.2209
				xmax = 719.4209
				text = "right"
			intervals [2476]:
				xmin = 719.4209
				xmax = 719.7009
				text = "now"
			intervals [2477]:
				xmin = 719.7009
				xmax = 720.1441
				text = ""
			intervals [2478]:
				xmin = 720.1441
				xmax = 720.4641
				text = "i"
			intervals [2479]:
				xmin = 720.4641
				xmax = 720.5541
				text = ""
			intervals [2480]:
				xmin = 720.5541
				xmax = 720.9341
				text = "even"
			intervals [2481]:
				xmin = 720.9341
				xmax = 721.1041
				text = "they"
			intervals [2482]:
				xmin = 721.1041
				xmax = 721.3541
				text = "know"
			intervals [2483]:
				xmin = 721.3541
				xmax = 722.0104
				text = ""
			intervals [2484]:
				xmin = 722.0104
				xmax = 722.1704
				text = "that"
			intervals [2485]:
				xmin = 722.1704
				xmax = 722.4701
				text = ""
			intervals [2486]:
				xmin = 722.4701
				xmax = 722.5701
				text = "the"
			intervals [2487]:
				xmin = 722.5701
				xmax = 722.6001
				text = ""
			intervals [2488]:
				xmin = 722.6001
				xmax = 722.7501
				text = "way"
			intervals [2489]:
				xmin = 722.7501
				xmax = 722.8501
				text = "to"
			intervals [2490]:
				xmin = 722.8501
				xmax = 723.0101
				text = "go"
			intervals [2491]:
				xmin = 723.0101
				xmax = 723.1601
				text = "was"
			intervals [2492]:
				xmin = 723.1601
				xmax = 723.2401
				text = "the"
			intervals [2493]:
				xmin = 723.2401
				xmax = 723.8201
				text = "education"
			intervals [2494]:
				xmin = 723.8201
				xmax = 724.3673
				text = ""
			intervals [2495]:
				xmin = 724.3673
				xmax = 724.4973
				text = "you"
			intervals [2496]:
				xmin = 724.4973
				xmax = 724.5573
				text = "know"
			intervals [2497]:
				xmin = 724.5573
				xmax = 724.6473
				text = "what"
			intervals [2498]:
				xmin = 724.6473
				xmax = 724.6773
				text = "i"
			intervals [2499]:
				xmin = 724.6773
				xmax = 724.7873
				text = "mean"
			intervals [2500]:
				xmin = 724.7873
				xmax = 724.8273
				text = ""
			intervals [2501]:
				xmin = 724.8273
				xmax = 725.0173
				text = "cause"
			intervals [2502]:
				xmin = 725.0173
				xmax = 725.0973
				text = "you"
			intervals [2503]:
				xmin = 725.0973
				xmax = 725.2373
				text = "want"
			intervals [2504]:
				xmin = 725.2373
				xmax = 725.2773
				text = "a"
			intervals [2505]:
				xmin = 725.2773
				xmax = 725.4173
				text = "good"
			intervals [2506]:
				xmin = 725.4173
				xmax = 725.8373
				text = "job"
			intervals [2507]:
				xmin = 725.8373
				xmax = 726.2857
				text = ""
			intervals [2508]:
				xmin = 726.2857
				xmax = 726.3957
				text = "you"
			intervals [2509]:
				xmin = 726.3957
				xmax = 726.5457
				text = "don't"
			intervals [2510]:
				xmin = 726.5457
				xmax = 726.6857
				text = "wanna"
			intervals [2511]:
				xmin = 726.6857
				xmax = 726.8257
				text = "make"
			intervals [2512]:
				xmin = 726.8257
				xmax = 726.9357
				text = ""
			intervals [2513]:
				xmin = 726.9357
				xmax = 727.2657
				text = "five"
			intervals [2514]:
				xmin = 727.2657
				xmax = 727.5657
				text = "dollars"
			intervals [2515]:
				xmin = 727.5657
				xmax = 727.6457
				text = "an"
			intervals [2516]:
				xmin = 727.6457
				xmax = 727.9457
				text = "hour"
			intervals [2517]:
				xmin = 727.9457
				xmax = 728.1457
				text = "this"
			intervals [2518]:
				xmin = 728.1457
				xmax = 728.3557
				text = "that"
			intervals [2519]:
				xmin = 728.3557
				xmax = 728.4157
				text = "and"
			intervals [2520]:
				xmin = 728.4157
				xmax = 728.5057
				text = "the"
			intervals [2521]:
				xmin = 728.5057
				xmax = 728.6457
				text = "other"
			intervals [2522]:
				xmin = 728.6457
				xmax = 728.6757
				text = ""
			intervals [2523]:
				xmin = 728.6757
				xmax = 728.9057
				text = "which"
			intervals [2524]:
				xmin = 728.9057
				xmax = 728.9957
				text = "is"
			intervals [2525]:
				xmin = 728.9957
				xmax = 729.2557
				text = "w"
			intervals [2526]:
				xmin = 729.2557
				xmax = 729.5057
				text = "still"
			intervals [2527]:
				xmin = 729.5057
				xmax = 729.6657
				text = "is"
			intervals [2528]:
				xmin = 729.6657
				xmax = 729.9057
				text = "going"
			intervals [2529]:
				xmin = 729.9057
				xmax = 730.0157
				text = "on"
			intervals [2530]:
				xmin = 730.0157
				xmax = 730.2157
				text = "now"
			intervals [2531]:
				xmin = 730.2157
				xmax = 730.4657
				text = "you"
			intervals [2532]:
				xmin = 730.4657
				xmax = 730.5857
				text = "ain't"
			intervals [2533]:
				xmin = 730.5857
				xmax = 730.6257
				text = ""
			intervals [2534]:
				xmin = 730.6257
				xmax = 730.8557
				text = "making"
			intervals [2535]:
				xmin = 730.8557
				xmax = 730.9857
				text = "no"
			intervals [2536]:
				xmin = 730.9857
				xmax = 731.3057
				text = "money"
			intervals [2537]:
				xmin = 731.3057
				xmax = 731.6769
				text = ""
			intervals [2538]:
				xmin = 731.6769
				xmax = 732.0069
				text = "what"
			intervals [2539]:
				xmin = 732.0069
				xmax = 732.0769
				text = ""
			intervals [2540]:
				xmin = 732.0769
				xmax = 732.2769
				text = "what"
			intervals [2541]:
				xmin = 732.2769
				xmax = 732.3169
				text = ""
			intervals [2542]:
				xmin = 732.3169
				xmax = 732.4869
				text = "what"
			intervals [2543]:
				xmin = 732.4869
				xmax = 732.5769
				text = "s"
			intervals [2544]:
				xmin = 732.5769
				xmax = 732.8269
				text = "going"
			intervals [2545]:
				xmin = 732.8269
				xmax = 732.9769
				text = "on"
			intervals [2546]:
				xmin = 732.9769
				xmax = 733.2969
				text = "now"
			intervals [2547]:
				xmin = 733.2969
				xmax = 733.5269
				text = "like"
			intervals [2548]:
				xmin = 733.5269
				xmax = 733.6969
				text = "this"
			intervals [2549]:
				xmin = 733.6969
				xmax = 733.8369
				text = "you"
			intervals [2550]:
				xmin = 733.8369
				xmax = 734.0769
				text = "have"
			intervals [2551]:
				xmin = 734.0769
				xmax = 734.1169
				text = ""
			intervals [2552]:
				xmin = 734.1169
				xmax = 734.3269
				text = "i'm"
			intervals [2553]:
				xmin = 734.3269
				xmax = 734.5569
				text = "giving"
			intervals [2554]:
				xmin = 734.5569
				xmax = 734.6769
				text = "you"
			intervals [2555]:
				xmin = 734.6769
				xmax = 735.0669
				text = "twelve"
			intervals [2556]:
				xmin = 735.0669
				xmax = 735.4569
				text = "dollars"
			intervals [2557]:
				xmin = 735.4569
				xmax = 735.6169
				text = "or"
			intervals [2558]:
				xmin = 735.6169
				xmax = 735.9071
				text = ""
			intervals [2559]:
				xmin = 735.9071
				xmax = 736.3071
				text = "fourteen"
			intervals [2560]:
				xmin = 736.3071
				xmax = 736.6171
				text = "dollars"
			intervals [2561]:
				xmin = 736.6171
				xmax = 736.6471
				text = "a"
			intervals [2562]:
				xmin = 736.6471
				xmax = 736.9071
				text = "hour"
			intervals [2563]:
				xmin = 736.9071
				xmax = 737.1601
				text = ""
			intervals [2564]:
				xmin = 737.1601
				xmax = 737.4001
				text = "w"
			intervals [2565]:
				xmin = 737.4001
				xmax = 737.6101
				text = "w"
			intervals [2566]:
				xmin = 737.6101
				xmax = 737.8301
				text = "w"
			intervals [2567]:
				xmin = 737.8301
				xmax = 737.9201
				text = "well"
			intervals [2568]:
				xmin = 737.9201
				xmax = 738.0301
				text = "look"
			intervals [2569]:
				xmin = 738.0301
				xmax = 738.1401
				text = "what"
			intervals [2570]:
				xmin = 738.1401
				xmax = 738.2201
				text = "the"
			intervals [2571]:
				xmin = 738.2201
				xmax = 738.5501
				text = "cost"
			intervals [2572]:
				xmin = 738.5501
				xmax = 738.6101
				text = "of"
			intervals [2573]:
				xmin = 738.6101
				xmax = 738.9501
				text = "living"
			intervals [2574]:
				xmin = 738.9501
				xmax = 739.1701
				text = "is"
			intervals [2575]:
				xmin = 739.1701
				xmax = 739.3001
				text = "to"
			intervals [2576]:
				xmin = 739.3001
				xmax = 739.4466
				text = ""
			intervals [2577]:
				xmin = 739.4466
				xmax = 739.5766
				text = "to"
			intervals [2578]:
				xmin = 739.5766
				xmax = 739.8166
				text = "have"
			intervals [2579]:
				xmin = 739.8166
				xmax = 740.3566
				text = "apartment"
			intervals [2580]:
				xmin = 740.3566
				xmax = 740.4914
				text = ""
			intervals [2581]:
				xmin = 740.4914
				xmax = 740.6914
				text = "this"
			intervals [2582]:
				xmin = 740.6914
				xmax = 740.9014
				text = "that"
			intervals [2583]:
				xmin = 740.9014
				xmax = 740.9614
				text = "and"
			intervals [2584]:
				xmin = 740.9614
				xmax = 741.0714
				text = "the"
			intervals [2585]:
				xmin = 741.0714
				xmax = 741.2514
				text = "other"
			intervals [2586]:
				xmin = 741.2514
				xmax = 741.5714
				text = "so"
			intervals [2587]:
				xmin = 741.5714
				xmax = 741.6814
				text = "it"
			intervals [2588]:
				xmin = 741.6814
				xmax = 741.8314
				text = "s"
			intervals [2589]:
				xmin = 741.8314
				xmax = 741.8614
				text = ""
			intervals [2590]:
				xmin = 741.8614
				xmax = 742.0514
				text = "it"
			intervals [2591]:
				xmin = 742.0514
				xmax = 742.2514
				text = "s"
			intervals [2592]:
				xmin = 742.2514
				xmax = 742.2814
				text = ""
			intervals [2593]:
				xmin = 742.2814
				xmax = 742.3914
				text = "it"
			intervals [2594]:
				xmin = 742.3914
				xmax = 742.4914
				text = "s"
			intervals [2595]:
				xmin = 742.4914
				xmax = 742.5914
				text = ""
			intervals [2596]:
				xmin = 742.5914
				xmax = 742.7214
				text = "it"
			intervals [2597]:
				xmin = 742.7214
				xmax = 742.9114
				text = "ain't"
			intervals [2598]:
				xmin = 742.9114
				xmax = 743.0514
				text = "no"
			intervals [2599]:
				xmin = 743.0514
				xmax = 743.4914
				text = "better"
			intervals [2600]:
				xmin = 743.4914
				xmax = 743.7735
				text = ""
			intervals [2601]:
				xmin = 743.7735
				xmax = 743.8335
				text = "it"
			intervals [2602]:
				xmin = 743.8335
				xmax = 743.9335
				text = "s"
			intervals [2603]:
				xmin = 743.9335
				xmax = 743.9935
				text = ""
			intervals [2604]:
				xmin = 743.9935
				xmax = 744.0835
				text = "it"
			intervals [2605]:
				xmin = 744.0835
				xmax = 744.1335
				text = "s"
			intervals [2606]:
				xmin = 744.1335
				xmax = 744.3135
				text = "not"
			intervals [2607]:
				xmin = 744.3135
				xmax = 744.4735
				text = "no"
			intervals [2608]:
				xmin = 744.4735
				xmax = 744.5235
				text = ""
			intervals [2609]:
				xmin = 744.5235
				xmax = 744.8035
				text = "better"
			intervals [2610]:
				xmin = 744.8035
				xmax = 745.1351
				text = ""
			intervals [2611]:
				xmin = 745.1351
				xmax = 745.4651
				text = "because"
			intervals [2612]:
				xmin = 745.4651
				xmax = 745.8051
				text = "still"
			intervals [2613]:
				xmin = 745.8051
				xmax = 746.0751
				text = "you"
			intervals [2614]:
				xmin = 746.0751
				xmax = 746.1051
				text = ""
			intervals [2615]:
				xmin = 746.1051
				xmax = 746.4751
				text = "causing"
			intervals [2616]:
				xmin = 746.4751
				xmax = 746.7051
				text = "people"
			intervals [2617]:
				xmin = 746.7051
				xmax = 746.8251
				text = "go"
			intervals [2618]:
				xmin = 746.8251
				xmax = 746.9651
				text = "out"
			intervals [2619]:
				xmin = 746.9651
				xmax = 747.0951
				text = "there"
			intervals [2620]:
				xmin = 747.0951
				xmax = 747.6451
				text = "because"
			intervals [2621]:
				xmin = 747.6451
				xmax = 747.9259
				text = ""
			intervals [2622]:
				xmin = 747.9259
				xmax = 747.9959
				text = "to"
			intervals [2623]:
				xmin = 747.9959
				xmax = 748.2959
				text = "meet"
			intervals [2624]:
				xmin = 748.2959
				xmax = 748.5589
				text = ""
			intervals [2625]:
				xmin = 748.5589
				xmax = 748.6289
				text = "to"
			intervals [2626]:
				xmin = 748.6289
				xmax = 748.8389
				text = "meet"
			intervals [2627]:
				xmin = 748.8389
				xmax = 748.8989
				text = ""
			intervals [2628]:
				xmin = 748.8989
				xmax = 749.1089
				text = "their"
			intervals [2629]:
				xmin = 749.1089
				xmax = 749.7589
				text = "means"
			intervals [2630]:
				xmin = 749.7589
				xmax = 750.7033
				text = ""
			intervals [2631]:
				xmin = 750.7033
				xmax = 750.8933
				text = "you"
			intervals [2632]:
				xmin = 750.8933
				xmax = 750.9733
				text = "know"
			intervals [2633]:
				xmin = 750.9733
				xmax = 751.0633
				text = "what"
			intervals [2634]:
				xmin = 751.0633
				xmax = 751.0933
				text = "i"
			intervals [2635]:
				xmin = 751.0933
				xmax = 751.4133
				text = "mean"
			intervals [2636]:
				xmin = 751.4133
				xmax = 751.8755
				text = ""
			intervals [2637]:
				xmin = 751.8755
				xmax = 752.3755
				text = "because"
			intervals [2638]:
				xmin = 752.3755
				xmax = 752.4984
				text = ""
			intervals [2639]:
				xmin = 752.4984
				xmax = 752.6584
				text = "i"
			intervals [2640]:
				xmin = 752.6584
				xmax = 752.7684
				text = "am"
			intervals [2641]:
				xmin = 752.7684
				xmax = 752.9384
				text = "like"
			intervals [2642]:
				xmin = 752.9384
				xmax = 753.1184
				text = "this"
			intervals [2643]:
				xmin = 753.1184
				xmax = 753.2284
				text = "you"
			intervals [2644]:
				xmin = 753.2284
				xmax = 753.2684
				text = ""
			intervals [2645]:
				xmin = 753.2684
				xmax = 753.5284
				text = "paying"
			intervals [2646]:
				xmin = 753.5284
				xmax = 753.7884
				text = "me"
			intervals [2647]:
				xmin = 753.7884
				xmax = 754.2615
				text = ""
			intervals [2648]:
				xmin = 754.2615
				xmax = 754.5115
				text = "this"
			intervals [2649]:
				xmin = 754.5115
				xmax = 754.9615
				text = "money"
			intervals [2650]:
				xmin = 754.9615
				xmax = 755.1215
				text = "as"
			intervals [2651]:
				xmin = 755.1215
				xmax = 755.1815
				text = "a"
			intervals [2652]:
				xmin = 755.1815
				xmax = 755.4415
				text = "kid"
			intervals [2653]:
				xmin = 755.4415
				xmax = 755.6415
				text = "coming"
			intervals [2654]:
				xmin = 755.6415
				xmax = 755.8515
				text = "out"
			intervals [2655]:
				xmin = 755.8515
				xmax = 755.9515
				text = "of"
			intervals [2656]:
				xmin = 755.9515
				xmax = 756.1204
				text = ""
			intervals [2657]:
				xmin = 756.1204
				xmax = 756.2204
				text = "h"
			intervals [2658]:
				xmin = 756.2204
				xmax = 756.3104
				text = "h"
			intervals [2659]:
				xmin = 756.3104
				xmax = 756.3404
				text = ""
			intervals [2660]:
				xmin = 756.3404
				xmax = 756.4304
				text = "h"
			intervals [2661]:
				xmin = 756.4304
				xmax = 756.4604
				text = ""
			intervals [2662]:
				xmin = 756.4604
				xmax = 756.5504
				text = "h"
			intervals [2663]:
				xmin = 756.5504
				xmax = 756.6304
				text = ""
			intervals [2664]:
				xmin = 756.6304
				xmax = 756.7004
				text = "h"
			intervals [2665]:
				xmin = 756.7004
				xmax = 756.7304
				text = ""
			intervals [2666]:
				xmin = 756.7304
				xmax = 756.9604
				text = "high"
			intervals [2667]:
				xmin = 756.9604
				xmax = 757.2604
				text = "school"
			intervals [2668]:
				xmin = 757.2604
				xmax = 757.7204
				text = "today"
			intervals [2669]:
				xmin = 757.7204
				xmax = 758.1374
				text = ""
			intervals [2670]:
				xmin = 758.1374
				xmax = 758.2874
				text = "does"
			intervals [2671]:
				xmin = 758.2874
				xmax = 758.4474
				text = "that"
			intervals [2672]:
				xmin = 758.4474
				xmax = 758.5874
				text = "now"
			intervals [2673]:
				xmin = 758.5874
				xmax = 758.7674
				text = "then"
			intervals [2674]:
				xmin = 758.7674
				xmax = 759.1174
				text = "and"
			intervals [2675]:
				xmin = 759.1174
				xmax = 759.1474
				text = ""
			intervals [2676]:
				xmin = 759.1474
				xmax = 759.3174
				text = "i'm"
			intervals [2677]:
				xmin = 759.3174
				xmax = 759.5574
				text = "like"
			intervals [2678]:
				xmin = 759.5574
				xmax = 759.9074
				text = "this"
			intervals [2679]:
				xmin = 759.9074
				xmax = 760.5164
				text = ""
			intervals [2680]:
				xmin = 760.5164
				xmax = 760.6164
				text = "e"
			intervals [2681]:
				xmin = 760.6164
				xmax = 761.3771
				text = ""
			intervals [2682]:
				xmin = 761.3771
				xmax = 761.6671
				text = "even"
			intervals [2683]:
				xmin = 761.6671
				xmax = 761.8271
				text = "just"
			intervals [2684]:
				xmin = 761.8271
				xmax = 761.9071
				text = "to"
			intervals [2685]:
				xmin = 761.9071
				xmax = 762.2171
				text = "graduate"
			intervals [2686]:
				xmin = 762.2171
				xmax = 762.3771
				text = "not"
			intervals [2687]:
				xmin = 762.3771
				xmax = 762.4371
				text = "to"
			intervals [2688]:
				xmin = 762.4371
				xmax = 762.5671
				text = "go"
			intervals [2689]:
				xmin = 762.5671
				xmax = 762.6571
				text = "to"
			intervals [2690]:
				xmin = 762.6571
				xmax = 763.1271
				text = "college"
			intervals [2691]:
				xmin = 763.1271
				xmax = 763.3071
				text = "but"
			intervals [2692]:
				xmin = 763.3071
				xmax = 763.4271
				text = "i'm"
			intervals [2693]:
				xmin = 763.4271
				xmax = 763.5771
				text = "like"
			intervals [2694]:
				xmin = 763.5771
				xmax = 763.6871
				text = "this"
			intervals [2695]:
				xmin = 763.6871
				xmax = 763.8371
				text = "you"
			intervals [2696]:
				xmin = 763.8371
				xmax = 764.0371
				text = "paying"
			intervals [2697]:
				xmin = 764.0371
				xmax = 764.2171
				text = "him"
			intervals [2698]:
				xmin = 764.2171
				xmax = 764.548
				text = ""
			intervals [2699]:
				xmin = 764.548
				xmax = 764.888
				text = "fifteen"
			intervals [2700]:
				xmin = 764.888
				xmax = 765.118
				text = "dollars"
			intervals [2701]:
				xmin = 765.118
				xmax = 765.178
				text = "an"
			intervals [2702]:
				xmin = 765.178
				xmax = 765.418
				text = "hour"
			intervals [2703]:
				xmin = 765.418
				xmax = 765.518
				text = ""
			intervals [2704]:
				xmin = 765.518
				xmax = 765.658
				text = "how"
			intervals [2705]:
				xmin = 765.658
				xmax = 765.868
				text = "much"
			intervals [2706]:
				xmin = 765.868
				xmax = 766.278
				text = "apartment"
			intervals [2707]:
				xmin = 766.278
				xmax = 766.628
				text = "cost"
			intervals [2708]:
				xmin = 766.628
				xmax = 767.6061
				text = ""
			intervals [2709]:
				xmin = 767.6061
				xmax = 767.7861
				text = "you"
			intervals [2710]:
				xmin = 767.7861
				xmax = 767.9261
				text = "look"
			intervals [2711]:
				xmin = 767.9261
				xmax = 768.0361
				text = "at"
			intervals [2712]:
				xmin = 768.0361
				xmax = 768.1261
				text = "how"
			intervals [2713]:
				xmin = 768.1261
				xmax = 768.3261
				text = "much"
			intervals [2714]:
				xmin = 768.3261
				xmax = 768.7161
				text = "apartment"
			intervals [2715]:
				xmin = 768.7161
				xmax = 769.0061
				text = "cost"
			intervals [2716]:
				xmin = 769.0061
				xmax = 769.2061
				text = "well"
			intervals [2717]:
				xmin = 769.2061
				xmax = 769.5161
				text = "today"
			intervals [2718]:
				xmin = 769.5161
				xmax = 769.7061
				text = "you"
			intervals [2719]:
				xmin = 769.7061
				xmax = 769.8261
				text = "i"
			intervals [2720]:
				xmin = 769.8261
				xmax = 770.0061
				text = "gotta"
			intervals [2721]:
				xmin = 770.0061
				xmax = 770.2261
				text = "pay"
			intervals [2722]:
				xmin = 770.2261
				xmax = 770.5061
				text = "fifteen"
			intervals [2723]:
				xmin = 770.5061
				xmax = 770.6761
				text = "hundred"
			intervals [2724]:
				xmin = 770.6761
				xmax = 770.9161
				text = "dollars"
			intervals [2725]:
				xmin = 770.9161
				xmax = 770.9461
				text = ""
			intervals [2726]:
				xmin = 770.9461
				xmax = 771.0561
				text = "for"
			intervals [2727]:
				xmin = 771.0561
				xmax = 771.1761
				text = "this"
			intervals [2728]:
				xmin = 771.1761
				xmax = 771.7061
				text = "apartment"
			intervals [2729]:
				xmin = 771.7061
				xmax = 773.731
				text = ""
			intervals [2730]:
				xmin = 773.731
				xmax = 773.841
				text = "no"
			intervals [2731]:
				xmin = 773.841
				xmax = 773.901
				text = "no"
			intervals [2732]:
				xmin = 773.901
				xmax = 773.931
				text = ""
			intervals [2733]:
				xmin = 773.931
				xmax = 774.031
				text = "no"
			intervals [2734]:
				xmin = 774.031
				xmax = 774.161
				text = "no"
			intervals [2735]:
				xmin = 774.161
				xmax = 774.301
				text = "no"
			intervals [2736]:
				xmin = 774.301
				xmax = 774.551
				text = "no"
			intervals [2737]:
				xmin = 774.551
				xmax = 774.581
				text = ""
			intervals [2738]:
				xmin = 774.581
				xmax = 774.691
				text = "no"
			intervals [2739]:
				xmin = 774.691
				xmax = 774.901
				text = "no"
			intervals [2740]:
				xmin = 774.901
				xmax = 775.1893
				text = ""
			intervals [2741]:
				xmin = 775.1893
				xmax = 775.4293
				text = "well"
			intervals [2742]:
				xmin = 775.4293
				xmax = 775.5493
				text = "if"
			intervals [2743]:
				xmin = 775.5493
				xmax = 775.6593
				text = "you"
			intervals [2744]:
				xmin = 775.6593
				xmax = 775.8493
				text = "add"
			intervals [2745]:
				xmin = 775.8493
				xmax = 775.9693
				text = "it"
			intervals [2746]:
				xmin = 775.9693
				xmax = 776.2193
				text = "up"
			intervals [2747]:
				xmin = 776.2193
				xmax = 777.8394
				text = ""
			intervals [2748]:
				xmin = 777.8394
				xmax = 777.9894
				text = "it"
			intervals [2749]:
				xmin = 777.9894
				xmax = 778.3494
				text = "doesn't"
			intervals [2750]:
				xmin = 778.3494
				xmax = 778.5794
				text = "add"
			intervals [2751]:
				xmin = 778.5794
				xmax = 778.9194
				text = "up"
			intervals [2752]:
				xmin = 778.9194
				xmax = 779.3163
				text = ""
			intervals [2753]:
				xmin = 779.3163
				xmax = 779.4963
				text = "he"
			intervals [2754]:
				xmin = 779.4963
				xmax = 779.7963
				text = "can't"
			intervals [2755]:
				xmin = 779.7963
				xmax = 780.0863
				text = "dress"
			intervals [2756]:
				xmin = 780.0863
				xmax = 780.4963
				text = "hisself"
			intervals [2757]:
				xmin = 780.4963
				xmax = 780.5763
				text = "he"
			intervals [2758]:
				xmin = 780.5763
				xmax = 780.8763
				text = "can't"
			intervals [2759]:
				xmin = 780.8763
				xmax = 781.1163
				text = "feed"
			intervals [2760]:
				xmin = 781.1163
				xmax = 781.6163
				text = "hisself"
			intervals [2761]:
				xmin = 781.6163
				xmax = 783.3833
				text = ""
			intervals [2762]:
				xmin = 783.3833
				xmax = 783.5233
				text = "and"
			intervals [2763]:
				xmin = 783.5233
				xmax = 783.7933
				text = "and"
			intervals [2764]:
				xmin = 783.7933
				xmax = 783.9633
				text = "and"
			intervals [2765]:
				xmin = 783.9633
				xmax = 784.1133
				text = "that"
			intervals [2766]:
				xmin = 784.1133
				xmax = 784.1633
				text = "s"
			intervals [2767]:
				xmin = 784.1633
				xmax = 784.2733
				text = "the"
			intervals [2768]:
				xmin = 784.2733
				xmax = 784.6333
				text = "bottom"
			intervals [2769]:
				xmin = 784.6333
				xmax = 785.0133
				text = "line"
			intervals [2770]:
				xmin = 785.0133
				xmax = 785.3233
				text = "so"
			intervals [2771]:
				xmin = 785.3233
				xmax = 785.4233
				text = "i'm"
			intervals [2772]:
				xmin = 785.4233
				xmax = 785.5933
				text = "like"
			intervals [2773]:
				xmin = 785.5933
				xmax = 785.7333
				text = "this"
			intervals [2774]:
				xmin = 785.7333
				xmax = 785.9233
				text = "so"
			intervals [2775]:
				xmin = 785.9233
				xmax = 786.2333
				text = "now"
			intervals [2776]:
				xmin = 786.2333
				xmax = 786.4933
				text = ""
			intervals [2777]:
				xmin = 786.4933
				xmax = 786.8533
				text = "now"
			intervals [2778]:
				xmin = 786.8533
				xmax = 787.0933
				text = "what"
			intervals [2779]:
				xmin = 787.0933
				xmax = 787.4455
				text = ""
			intervals [2780]:
				xmin = 787.4455
				xmax = 787.8055
				text = "carries"
			intervals [2781]:
				xmin = 787.8055
				xmax = 788.0655
				text = "over"
			intervals [2782]:
				xmin = 788.0655
				xmax = 788.5055
				text = "into"
			intervals [2783]:
				xmin = 788.5055
				xmax = 788.5455
				text = ""
			intervals [2784]:
				xmin = 788.5455
				xmax = 788.8555
				text = "me"
			intervals [2785]:
				xmin = 788.8555
				xmax = 789.1655
				text = "coming"
			intervals [2786]:
				xmin = 789.1655
				xmax = 789.3655
				text = "up"
			intervals [2787]:
				xmin = 789.3655
				xmax = 789.3955
				text = ""
			intervals [2788]:
				xmin = 789.3955
				xmax = 789.6955
				text = "in"
			intervals [2789]:
				xmin = 789.6955
				xmax = 790.2828
				text = ""
			intervals [2790]:
				xmin = 790.2828
				xmax = 790.5028
				text = "in"
			intervals [2791]:
				xmin = 790.5028
				xmax = 790.5328
				text = ""
			intervals [2792]:
				xmin = 790.5328
				xmax = 790.7028
				text = "in"
			intervals [2793]:
				xmin = 790.7028
				xmax = 791.1428
				text = "southeast"
			intervals [2794]:
				xmin = 791.1428
				xmax = 791.6528
				text = "dc"
			intervals [2795]:
				xmin = 791.6528
				xmax = 791.6828
				text = ""
			intervals [2796]:
				xmin = 791.6828
				xmax = 791.8028
				text = "it"
			intervals [2797]:
				xmin = 791.8028
				xmax = 791.8528
				text = "s"
			intervals [2798]:
				xmin = 791.8528
				xmax = 791.9728
				text = "the"
			intervals [2799]:
				xmin = 791.9728
				xmax = 792.3828
				text = "same"
			intervals [2800]:
				xmin = 792.3828
				xmax = 792.6428
				text = "thing"
			intervals [2801]:
				xmin = 792.6428
				xmax = 792.8228
				text = "you"
			intervals [2802]:
				xmin = 792.8228
				xmax = 792.9928
				text = "know"
			intervals [2803]:
				xmin = 792.9928
				xmax = 793.2528
				text = "you"
			intervals [2804]:
				xmin = 793.2528
				xmax = 793.4128
				text = "ain't"
			intervals [2805]:
				xmin = 793.4128
				xmax = 793.7028
				text = "making"
			intervals [2806]:
				xmin = 793.7028
				xmax = 793.8428
				text = "no"
			intervals [2807]:
				xmin = 793.8428
				xmax = 794.2928
				text = "money"
			intervals [2808]:
				xmin = 794.2928
				xmax = 795.0931
				text = ""
			intervals [2809]:
				xmin = 795.0931
				xmax = 795.4431
				text = "because"
			intervals [2810]:
				xmin = 795.4431
				xmax = 795.5631
				text = "at"
			intervals [2811]:
				xmin = 795.5631
				xmax = 795.7231
				text = "that"
			intervals [2812]:
				xmin = 795.7231
				xmax = 795.9931
				text = "time"
			intervals [2813]:
				xmin = 795.9931
				xmax = 796.0931
				text = "when"
			intervals [2814]:
				xmin = 796.0931
				xmax = 796.2131
				text = "i"
			intervals [2815]:
				xmin = 796.2131
				xmax = 796.3531
				text = "was"
			intervals [2816]:
				xmin = 796.3531
				xmax = 796.6031
				text = "coming"
			intervals [2817]:
				xmin = 796.6031
				xmax = 796.6631
				text = "up"
			intervals [2818]:
				xmin = 796.6631
				xmax = 796.7131
				text = "i"
			intervals [2819]:
				xmin = 796.7131
				xmax = 797.0831
				text = "think"
			intervals [2820]:
				xmin = 797.0831
				xmax = 797.2531
				text = ""
			intervals [2821]:
				xmin = 797.2531
				xmax = 797.4131
				text = "the"
			intervals [2822]:
				xmin = 797.4131
				xmax = 797.4531
				text = ""
			intervals [2823]:
				xmin = 797.4531
				xmax = 797.5931
				text = "the"
			intervals [2824]:
				xmin = 797.5931
				xmax = 797.7031
				text = ""
			intervals [2825]:
				xmin = 797.7031
				xmax = 797.8031
				text = "the"
			intervals [2826]:
				xmin = 797.8031
				xmax = 798.2331
				text = "minimum"
			intervals [2827]:
				xmin = 798.2331
				xmax = 798.6631
				text = "wage"
			intervals [2828]:
				xmin = 798.6631
				xmax = 798.8031
				text = "if"
			intervals [2829]:
				xmin = 798.8031
				xmax = 798.8931
				text = "i"
			intervals [2830]:
				xmin = 798.8931
				xmax = 798.9931
				text = "ain't"
			intervals [2831]:
				xmin = 798.9931
				xmax = 799.5231
				text = "mistaken"
			intervals [2832]:
				xmin = 799.5231
				xmax = 799.6773
				text = ""
			intervals [2833]:
				xmin = 799.6773
				xmax = 799.8673
				text = "three"
			intervals [2834]:
				xmin = 799.8673
				xmax = 800.1273
				text = "twenty"
			intervals [2835]:
				xmin = 800.1273
				xmax = 800.5873
				text = "five"
			intervals [2836]:
				xmin = 800.5873
				xmax = 802.8557
				text = ""
			intervals [2837]:
				xmin = 802.8557
				xmax = 802.9857
				text = "now"
			intervals [2838]:
				xmin = 802.9857
				xmax = 803.2157
				text = "this"
			intervals [2839]:
				xmin = 803.2157
				xmax = 803.4257
				text = "is"
			intervals [2840]:
				xmin = 803.4257
				xmax = 803.5557
				text = "the"
			intervals [2841]:
				xmin = 803.5557
				xmax = 803.6457
				text = "in"
			intervals [2842]:
				xmin = 803.6457
				xmax = 803.7257
				text = "s"
			intervals [2843]:
				xmin = 803.7257
				xmax = 803.8857
				text = ""
			intervals [2844]:
				xmin = 803.8857
				xmax = 804.1257
				text = "this"
			intervals [2845]:
				xmin = 804.1257
				xmax = 804.3057
				text = "is"
			intervals [2846]:
				xmin = 804.3057
				xmax = 804.4557
				text = "in"
			intervals [2847]:
				xmin = 804.4557
				xmax = 804.8257
				text = "what"
			intervals [2848]:
				xmin = 804.8257
				xmax = 804.9657
				text = "the"
			intervals [2849]:
				xmin = 804.9657
				xmax = 805.9557
				text = "sixties"
			intervals [2850]:
				xmin = 805.9557
				xmax = 806.3993
				text = ""
			intervals [2851]:
				xmin = 806.3993
				xmax = 806.5393
				text = "you"
			intervals [2852]:
				xmin = 806.5393
				xmax = 806.7193
				text = "see"
			intervals [2853]:
				xmin = 806.7193
				xmax = 806.8193
				text = "what"
			intervals [2854]:
				xmin = 806.8193
				xmax = 806.9393
				text = "i'm"
			intervals [2855]:
				xmin = 806.9393
				xmax = 807.2393
				text = "saying"
			intervals [2856]:
				xmin = 807.2393
				xmax = 807.3993
				text = "and"
			intervals [2857]:
				xmin = 807.3993
				xmax = 807.5193
				text = "i'm"
			intervals [2858]:
				xmin = 807.5193
				xmax = 807.6793
				text = "like"
			intervals [2859]:
				xmin = 807.6793
				xmax = 807.8493
				text = "this"
			intervals [2860]:
				xmin = 807.8493
				xmax = 808.1193
				text = "well"
			intervals [2861]:
				xmin = 808.1193
				xmax = 808.3493
				text = "hey"
			intervals [2862]:
				xmin = 808.3493
				xmax = 808.5293
				text = "but"
			intervals [2863]:
				xmin = 808.5293
				xmax = 808.6393
				text = "a"
			intervals [2864]:
				xmin = 808.6393
				xmax = 808.9393
				text = "job"
			intervals [2865]:
				xmin = 808.9393
				xmax = 808.9693
				text = ""
			intervals [2866]:
				xmin = 808.9693
				xmax = 809.0993
				text = "is"
			intervals [2867]:
				xmin = 809.0993
				xmax = 809.1593
				text = "a"
			intervals [2868]:
				xmin = 809.1593
				xmax = 809.5493
				text = "job"
			intervals [2869]:
				xmin = 809.5493
				xmax = 809.5793
				text = ""
			intervals [2870]:
				xmin = 809.5793
				xmax = 809.6693
				text = "you"
			intervals [2871]:
				xmin = 809.6693
				xmax = 809.7693
				text = "know"
			intervals [2872]:
				xmin = 809.7693
				xmax = 809.8593
				text = "what"
			intervals [2873]:
				xmin = 809.8593
				xmax = 809.8893
				text = "i"
			intervals [2874]:
				xmin = 809.8893
				xmax = 810.2093
				text = "mean"
			intervals [2875]:
				xmin = 810.2093
				xmax = 810.3293
				text = "you"
			intervals [2876]:
				xmin = 810.3293
				xmax = 810.4793
				text = "know"
			intervals [2877]:
				xmin = 810.4793
				xmax = 810.6293
				text = "you"
			intervals [2878]:
				xmin = 810.6293
				xmax = 810.8693
				text = "gotta"
			intervals [2879]:
				xmin = 810.8693
				xmax = 811.1693
				text = "work"
			intervals [2880]:
				xmin = 811.1693
				xmax = 811.2393
				text = "and"
			intervals [2881]:
				xmin = 811.2393
				xmax = 811.4393
				text = "make"
			intervals [2882]:
				xmin = 811.4393
				xmax = 811.5293
				text = "your"
			intervals [2883]:
				xmin = 811.5293
				xmax = 811.9393
				text = "means"
			intervals [2884]:
				xmin = 811.9393
				xmax = 812.1193
				text = "this"
			intervals [2885]:
				xmin = 812.1193
				xmax = 812.2893
				text = "that"
			intervals [2886]:
				xmin = 812.2893
				xmax = 812.3493
				text = "and"
			intervals [2887]:
				xmin = 812.3493
				xmax = 812.4393
				text = "the"
			intervals [2888]:
				xmin = 812.4393
				xmax = 812.5893
				text = "other"
			intervals [2889]:
				xmin = 812.5893
				xmax = 812.8893
				text = "but"
			intervals [2890]:
				xmin = 812.8893
				xmax = 815.4337
				text = ""
			intervals [2891]:
				xmin = 815.4337
				xmax = 815.7637
				text = "this"
			intervals [2892]:
				xmin = 815.7637
				xmax = 816.0637
				text = "is"
			intervals [2893]:
				xmin = 816.0637
				xmax = 816.1582
				text = ""
			intervals [2894]:
				xmin = 816.1582
				xmax = 816.3282
				text = "i"
			intervals [2895]:
				xmin = 816.3282
				xmax = 816.4282
				text = "i"
			intervals [2896]:
				xmin = 816.4282
				xmax = 816.7401
				text = ""
			intervals [2897]:
				xmin = 816.7401
				xmax = 816.9301
				text = "this"
			intervals [2898]:
				xmin = 816.9301
				xmax = 817.2101
				text = "is"
			intervals [2899]:
				xmin = 817.2101
				xmax = 817.3563
				text = ""
			intervals [2900]:
				xmin = 817.3563
				xmax = 817.6963
				text = "life"
			intervals [2901]:
				xmin = 817.6963
				xmax = 817.7563
				text = ""
			intervals [2902]:
				xmin = 817.7563
				xmax = 818.0063
				text = "right"
			intervals [2903]:
				xmin = 818.0063
				xmax = 818.3963
				text = "now"
			intervals [2904]:
				xmin = 818.3963
				xmax = 818.4263
				text = ""
			intervals [2905]:
				xmin = 818.4263
				xmax = 818.7263
				text = "which"
			intervals [2906]:
				xmin = 818.7263
				xmax = 818.8963
				text = "don't"
			intervals [2907]:
				xmin = 818.8963
				xmax = 819.2463
				text = "nobody"
			intervals [2908]:
				xmin = 819.2463
				xmax = 819.5263
				text = "know"
			intervals [2909]:
				xmin = 819.5263
				xmax = 819.6563
				text = "it"
			intervals [2910]:
				xmin = 819.6563
				xmax = 819.953
				text = ""
			intervals [2911]:
				xmin = 819.953
				xmax = 820.253
				text = "but"
			intervals [2912]:
				xmin = 820.253
				xmax = 822.3685
				text = ""
			intervals [2913]:
				xmin = 822.3685
				xmax = 822.6285
				text = "we"
			intervals [2914]:
				xmin = 822.6285
				xmax = 823.1885
				text = "create"
			intervals [2915]:
				xmin = 823.1885
				xmax = 823.7905
				text = ""
			intervals [2916]:
				xmin = 823.7905
				xmax = 823.9405
				text = "the"
			intervals [2917]:
				xmin = 823.9405
				xmax = 824.8579
				text = ""
			intervals [2918]:
				xmin = 824.8579
				xmax = 825.5079
				text = "system"
			intervals [2919]:
				xmin = 825.5079
				xmax = 825.5679
				text = ""
			intervals [2920]:
				xmin = 825.5679
				xmax = 826.2279
				text = "creates"
			intervals [2921]:
				xmin = 826.2279
				xmax = 826.4098
				text = ""
			intervals [2922]:
				xmin = 826.4098
				xmax = 826.6198
				text = "cause"
			intervals [2923]:
				xmin = 826.6198
				xmax = 826.8298
				text = "it"
			intervals [2924]:
				xmin = 826.8298
				xmax = 826.9798
				text = "you"
			intervals [2925]:
				xmin = 826.9798
				xmax = 827.0698
				text = ""
			intervals [2926]:
				xmin = 827.0698
				xmax = 827.2698
				text = "know"
			intervals [2927]:
				xmin = 827.2698
				xmax = 827.5198
				text = "cause"
			intervals [2928]:
				xmin = 827.5198
				xmax = 827.7598
				text = "all"
			intervals [2929]:
				xmin = 827.7598
				xmax = 827.8498
				text = "if"
			intervals [2930]:
				xmin = 827.8498
				xmax = 827.9498
				text = "it"
			intervals [2931]:
				xmin = 827.9498
				xmax = 827.9798
				text = "s"
			intervals [2932]:
				xmin = 827.9798
				xmax = 828.1398
				text = "the"
			intervals [2933]:
				xmin = 828.1398
				xmax = 828.1698
				text = ""
			intervals [2934]:
				xmin = 828.1698
				xmax = 828.6298
				text = "government"
			intervals [2935]:
				xmin = 828.6298
				xmax = 828.6698
				text = ""
			intervals [2936]:
				xmin = 828.6698
				xmax = 828.8298
				text = "you"
			intervals [2937]:
				xmin = 828.8298
				xmax = 828.9898
				text = "don't"
			intervals [2938]:
				xmin = 828.9898
				xmax = 829.1398
				text = "wanna"
			intervals [2939]:
				xmin = 829.1398
				xmax = 829.3798
				text = "say"
			intervals [2940]:
				xmin = 829.3798
				xmax = 829.6398
				text = "wherever"
			intervals [2941]:
				xmin = 829.6398
				xmax = 829.7298
				text = "there"
			intervals [2942]:
				xmin = 829.7298
				xmax = 829.8398
				text = "s"
			intervals [2943]:
				xmin = 829.8398
				xmax = 830.1798
				text = "government"
			intervals [2944]:
				xmin = 830.1798
				xmax = 830.2998
				text = "this"
			intervals [2945]:
				xmin = 830.2998
				xmax = 830.3998
				text = "that"
			intervals [2946]:
				xmin = 830.3998
				xmax = 830.4598
				text = "and"
			intervals [2947]:
				xmin = 830.4598
				xmax = 830.5598
				text = "the"
			intervals [2948]:
				xmin = 830.5598
				xmax = 830.8595
				text = ""
			intervals [2949]:
				xmin = 830.8595
				xmax = 831.0695
				text = "all"
			intervals [2950]:
				xmin = 831.0695
				xmax = 831.2495
				text = "this"
			intervals [2951]:
				xmin = 831.2495
				xmax = 831.7695
				text = "create"
			intervals [2952]:
				xmin = 831.7695
				xmax = 831.7995
				text = ""
			intervals [2953]:
				xmin = 831.7995
				xmax = 831.9995
				text = "is"
			intervals [2954]:
				xmin = 831.9995
				xmax = 832.0695
				text = "a"
			intervals [2955]:
				xmin = 832.0695
				xmax = 832.4395
				text = "mind"
			intervals [2956]:
				xmin = 832.4395
				xmax = 832.4695
				text = ""
			intervals [2957]:
				xmin = 832.4695
				xmax = 832.7795
				text = "a"
			intervals [2958]:
				xmin = 832.7795
				xmax = 832.8295
				text = "a"
			intervals [2959]:
				xmin = 832.8295
				xmax = 833.1195
				text = "set"
			intervals [2960]:
				xmin = 833.1195
				xmax = 833.4695
				text = "mind"
			intervals [2961]:
				xmin = 833.4695
				xmax = 833.9395
				text = "person"
			intervals [2962]:
				xmin = 833.9395
				xmax = 834.3564
				text = ""
			intervals [2963]:
				xmin = 834.3564
				xmax = 834.4764
				text = "is"
			intervals [2964]:
				xmin = 834.4764
				xmax = 834.5464
				text = "to"
			intervals [2965]:
				xmin = 834.5464
				xmax = 834.6564
				text = "go"
			intervals [2966]:
				xmin = 834.6564
				xmax = 834.7664
				text = "out"
			intervals [2967]:
				xmin = 834.7664
				xmax = 835.0364
				text = "here"
			intervals [2968]:
				xmin = 835.0364
				xmax = 835.1764
				text = "h"
			intervals [2969]:
				xmin = 835.1764
				xmax = 835.5782
				text = ""
			intervals [2970]:
				xmin = 835.5782
				xmax = 835.6882
				text = "i"
			intervals [2971]:
				xmin = 835.6882
				xmax = 835.8582
				text = "have"
			intervals [2972]:
				xmin = 835.8582
				xmax = 835.9382
				text = "to"
			intervals [2973]:
				xmin = 835.9382
				xmax = 836.2182
				text = "find"
			intervals [2974]:
				xmin = 836.2182
				xmax = 836.2582
				text = "a"
			intervals [2975]:
				xmin = 836.2582
				xmax = 836.4282
				text = "way"
			intervals [2976]:
				xmin = 836.4282
				xmax = 836.4982
				text = "to"
			intervals [2977]:
				xmin = 836.4982
				xmax = 836.7582
				text = "make"
			intervals [2978]:
				xmin = 836.7582
				xmax = 836.9082
				text = "it"
			intervals [2979]:
				xmin = 836.9082
				xmax = 838.9553
				text = ""
			intervals [2980]:
				xmin = 838.9553
				xmax = 839.0353
				text = "you"
			intervals [2981]:
				xmin = 839.0353
				xmax = 839.2353
				text = "gotta"
			intervals [2982]:
				xmin = 839.2353
				xmax = 839.7053
				text = "survive"
			intervals [2983]:
				xmin = 839.7053
				xmax = 841.9534
				text = ""
			intervals [2984]:
				xmin = 841.9534
				xmax = 842.2034
				text = "cause"
			intervals [2985]:
				xmin = 842.2034
				xmax = 842.3634
				text = "you're"
			intervals [2986]:
				xmin = 842.3634
				xmax = 842.5534
				text = "you're"
			intervals [2987]:
				xmin = 842.5534
				xmax = 842.7834
				text = "not"
			intervals [2988]:
				xmin = 842.7834
				xmax = 842.8734
				text = ""
			intervals [2989]:
				xmin = 842.8734
				xmax = 843.0434
				text = "you're"
			intervals [2990]:
				xmin = 843.0434
				xmax = 843.2934
				text = "not"
			intervals [2991]:
				xmin = 843.2934
				xmax = 843.5434
				text = ""
			intervals [2992]:
				xmin = 843.5434
				xmax = 843.8734
				text = "giving"
			intervals [2993]:
				xmin = 843.8734
				xmax = 844.0134
				text = "'em"
			intervals [2994]:
				xmin = 844.0134
				xmax = 844.6334
				text = "anything"
			intervals [2995]:
				xmin = 844.6334
				xmax = 844.9353
				text = ""
			intervals [2996]:
				xmin = 844.9353
				xmax = 844.9953
				text = "it"
			intervals [2997]:
				xmin = 844.9953
				xmax = 845.0253
				text = "s"
			intervals [2998]:
				xmin = 845.0253
				xmax = 845.1953
				text = "like"
			intervals [2999]:
				xmin = 845.1953
				xmax = 845.2853
				text = "your"
			intervals [3000]:
				xmin = 845.2853
				xmax = 845.4753
				text = "health"
			intervals [3001]:
				xmin = 845.4753
				xmax = 845.8353
				text = "insurance"
			intervals [3002]:
				xmin = 845.8353
				xmax = 845.9553
				text = "down"
			intervals [3003]:
				xmin = 845.9553
				xmax = 846.0653
				text = "there"
			intervals [3004]:
				xmin = 846.0653
				xmax = 846.2253
				text = "you're"
			intervals [3005]:
				xmin = 846.2253
				xmax = 846.4853
				text = "not"
			intervals [3006]:
				xmin = 846.4853
				xmax = 846.7553
				text = "giving"
			intervals [3007]:
				xmin = 846.7553
				xmax = 846.9753
				text = "them"
			intervals [3008]:
				xmin = 846.9753
				xmax = 847.4353
				text = "anything"
			intervals [3009]:
				xmin = 847.4353
				xmax = 847.7433
				text = ""
			intervals [3010]:
				xmin = 847.7433
				xmax = 848.0233
				text = "you're"
			intervals [3011]:
				xmin = 848.0233
				xmax = 848.2233
				text = "you're"
			intervals [3012]:
				xmin = 848.2233
				xmax = 848.4333
				text = "not"
			intervals [3013]:
				xmin = 848.4333
				xmax = 849.0333
				text = "giving"
			intervals [3014]:
				xmin = 849.0333
				xmax = 849.8434
				text = ""
			intervals [3015]:
				xmin = 849.8434
				xmax = 849.9334
				text = "the"
			intervals [3016]:
				xmin = 849.9334
				xmax = 850.2434
				text = "man"
			intervals [3017]:
				xmin = 850.2434
				xmax = 850.3334
				text = "and"
			intervals [3018]:
				xmin = 850.3334
				xmax = 850.4234
				text = "a"
			intervals [3019]:
				xmin = 850.4234
				xmax = 850.8334
				text = "woman"
			intervals [3020]:
				xmin = 850.8334
				xmax = 850.9634
				text = "and"
			intervals [3021]:
				xmin = 850.9634
				xmax = 851.0234
				text = "a"
			intervals [3022]:
				xmin = 851.0234
				xmax = 851.0534
				text = ""
			intervals [3023]:
				xmin = 851.0534
				xmax = 851.4434
				text = "child"
			intervals [3024]:
				xmin = 851.4434
				xmax = 851.5734
				text = "this"
			intervals [3025]:
				xmin = 851.5734
				xmax = 851.6934
				text = "that"
			intervals [3026]:
				xmin = 851.6934
				xmax = 851.8134
				text = "and"
			intervals [3027]:
				xmin = 851.8134
				xmax = 851.8834
				text = "the"
			intervals [3028]:
				xmin = 851.8834
				xmax = 851.9434
				text = "you"
			intervals [3029]:
				xmin = 851.9434
				xmax = 852.1334
				text = "not"
			intervals [3030]:
				xmin = 852.1334
				xmax = 852.3634
				text = "giving"
			intervals [3031]:
				xmin = 852.3634
				xmax = 852.5034
				text = "them"
			intervals [3032]:
				xmin = 852.5034
				xmax = 852.8234
				text = "anything"
			intervals [3033]:
				xmin = 852.8234
				xmax = 853.3067
				text = ""
			intervals [3034]:
				xmin = 853.3067
				xmax = 853.5067
				text = "so"
			intervals [3035]:
				xmin = 853.5067
				xmax = 853.8467
				text = "now"
			intervals [3036]:
				xmin = 853.8467
				xmax = 853.9167
				text = "i"
			intervals [3037]:
				xmin = 853.9167
				xmax = 854.0867
				text = "have"
			intervals [3038]:
				xmin = 854.0867
				xmax = 854.1967
				text = "to"
			intervals [3039]:
				xmin = 854.1967
				xmax = 854.7667
				text = "resort"
			intervals [3040]:
				xmin = 854.7667
				xmax = 855.5153
				text = ""
			intervals [3041]:
				xmin = 855.5153
				xmax = 855.6353
				text = "in"
			intervals [3042]:
				xmin = 855.6353
				xmax = 855.8353
				text = "how"
			intervals [3043]:
				xmin = 855.8353
				xmax = 855.8853
				text = "i"
			intervals [3044]:
				xmin = 855.8853
				xmax = 855.9553
				text = "m"
			intervals [3045]:
				xmin = 855.9553
				xmax = 856.0053
				text = "a"
			intervals [3046]:
				xmin = 856.0053
				xmax = 856.2753
				text = "make"
			intervals [3047]:
				xmin = 856.2753
				xmax = 856.4453
				text = "it"
			intervals [3048]:
				xmin = 856.4453
				xmax = 857.1247
				text = ""
			intervals [3049]:
				xmin = 857.1247
				xmax = 857.3347
				text = "and"
			intervals [3050]:
				xmin = 857.3347
				xmax = 857.5747
				text = "and"
			intervals [3051]:
				xmin = 857.5747
				xmax = 857.6347
				text = ""
			intervals [3052]:
				xmin = 857.6347
				xmax = 857.8547
				text = "and"
			intervals [3053]:
				xmin = 857.8547
				xmax = 857.8947
				text = ""
			intervals [3054]:
				xmin = 857.8947
				xmax = 858.1047
				text = "and"
			intervals [3055]:
				xmin = 858.1047
				xmax = 858.1447
				text = ""
			intervals [3056]:
				xmin = 858.1447
				xmax = 858.3247
				text = "and"
			intervals [3057]:
				xmin = 858.3247
				xmax = 858.4347
				text = ""
			intervals [3058]:
				xmin = 858.4347
				xmax = 858.6547
				text = "and"
			intervals [3059]:
				xmin = 858.6547
				xmax = 859.0077
				text = ""
			intervals [3060]:
				xmin = 859.0077
				xmax = 859.4877
				text = "people"
			intervals [3061]:
				xmin = 859.4877
				xmax = 859.5677
				text = ""
			intervals [3062]:
				xmin = 859.5677
				xmax = 859.7377
				text = "or"
			intervals [3063]:
				xmin = 859.7377
				xmax = 860.0677
				text = "we"
			intervals [3064]:
				xmin = 860.0677
				xmax = 860.1677
				text = "uh"
			intervals [3065]:
				xmin = 860.1677
				xmax = 860.4677
				text = "being"
			intervals [3066]:
				xmin = 860.4677
				xmax = 860.8777
				text = "people"
			intervals [3067]:
				xmin = 860.8777
				xmax = 861.146
				text = ""
			intervals [3068]:
				xmin = 861.146
				xmax = 861.286
				text = "we"
			intervals [3069]:
				xmin = 861.286
				xmax = 861.516
				text = "tryna"
			intervals [3070]:
				xmin = 861.516
				xmax = 861.616
				text = "do"
			intervals [3071]:
				xmin = 861.616
				xmax = 861.816
				text = "our"
			intervals [3072]:
				xmin = 861.816
				xmax = 862.156
				text = "best"
			intervals [3073]:
				xmin = 862.156
				xmax = 862.5039
				text = ""
			intervals [3074]:
				xmin = 862.5039
				xmax = 862.6339
				text = "but"
			intervals [3075]:
				xmin = 862.6339
				xmax = 862.8039
				text = "that"
			intervals [3076]:
				xmin = 862.8039
				xmax = 862.9839
				text = "ain't"
			intervals [3077]:
				xmin = 862.9839
				xmax = 863.2339
				text = "cutting"
			intervals [3078]:
				xmin = 863.2339
				xmax = 863.3039
				text = "it"
			intervals [3079]:
				xmin = 863.3039
				xmax = 863.6039
				text = "because"
			intervals [3080]:
				xmin = 863.6039
				xmax = 863.6939
				text = "the"
			intervals [3081]:
				xmin = 863.6939
				xmax = 863.7239
				text = ""
			intervals [3082]:
				xmin = 863.7239
				xmax = 863.9539
				text = "money"
			intervals [3083]:
				xmin = 863.9539
				xmax = 864.0539
				text = "you"
			intervals [3084]:
				xmin = 864.0539
				xmax = 864.2639
				text = "giving"
			intervals [3085]:
				xmin = 864.2639
				xmax = 864.3739
				text = "me"
			intervals [3086]:
				xmin = 864.3739
				xmax = 864.5439
				text = "so"
			intervals [3087]:
				xmin = 864.5439
				xmax = 864.6839
				text = "now"
			intervals [3088]:
				xmin = 864.6839
				xmax = 864.7539
				text = "i"
			intervals [3089]:
				xmin = 864.7539
				xmax = 864.9239
				text = "gotta"
			intervals [3090]:
				xmin = 864.9239
				xmax = 864.9539
				text = ""
			intervals [3091]:
				xmin = 864.9539
				xmax = 865.2339
				text = "find"
			intervals [3092]:
				xmin = 865.2339
				xmax = 865.6039
				text = "another"
			intervals [3093]:
				xmin = 865.6039
				xmax = 865.8539
				text = "way"
			intervals [3094]:
				xmin = 865.8539
				xmax = 866.3473
				text = ""
			intervals [3095]:
				xmin = 866.3473
				xmax = 866.4073
				text = "and"
			intervals [3096]:
				xmin = 866.4073
				xmax = 866.4973
				text = "the"
			intervals [3097]:
				xmin = 866.4973
				xmax = 866.7073
				text = "reason"
			intervals [3098]:
				xmin = 866.7073
				xmax = 866.8473
				text = "why"
			intervals [3099]:
				xmin = 866.8473
				xmax = 866.9073
				text = "the"
			intervals [3100]:
				xmin = 866.9073
				xmax = 867.3273
				text = "violence"
			intervals [3101]:
				xmin = 867.3273
				xmax = 867.4373
				text = "out"
			intervals [3102]:
				xmin = 867.4373
				xmax = 867.6073
				text = "there"
			intervals [3103]:
				xmin = 867.6073
				xmax = 867.7773
				text = "today"
			intervals [3104]:
				xmin = 867.7773
				xmax = 867.9173
				text = "is"
			intervals [3105]:
				xmin = 867.9173
				xmax = 868.3073
				text = "because"
			intervals [3106]:
				xmin = 868.3073
				xmax = 868.3473
				text = ""
			intervals [3107]:
				xmin = 868.3473
				xmax = 868.5873
				text = "this"
			intervals [3108]:
				xmin = 868.5873
				xmax = 868.6173
				text = ""
			intervals [3109]:
				xmin = 868.6173
				xmax = 868.8273
				text = "what"
			intervals [3110]:
				xmin = 868.8273
				xmax = 868.9473
				text = "we"
			intervals [3111]:
				xmin = 868.9473
				xmax = 869.1273
				text = "have"
			intervals [3112]:
				xmin = 869.1273
				xmax = 869.2173
				text = "to"
			intervals [3113]:
				xmin = 869.2173
				xmax = 869.2973
				text = ""
			intervals [3114]:
				xmin = 869.2973
				xmax = 869.4473
				text = "do"
			intervals [3115]:
				xmin = 869.4473
				xmax = 870.4343
				text = ""
			intervals [3116]:
				xmin = 870.4343
				xmax = 870.7643
				text = "so"
			intervals [3117]:
				xmin = 870.7643
				xmax = 870.9865
				text = ""
			intervals [3118]:
				xmin = 870.9865
				xmax = 871.1765
				text = "i"
			intervals [3119]:
				xmin = 871.1765
				xmax = 871.4165
				text = "work"
			intervals [3120]:
				xmin = 871.4165
				xmax = 871.4665
				text = "a"
			intervals [3121]:
				xmin = 871.4665
				xmax = 871.8465
				text = "job"
			intervals [3122]:
				xmin = 871.8465
				xmax = 872.0029
				text = ""
			intervals [3123]:
				xmin = 872.0029
				xmax = 872.3929
				text = "look"
			intervals [3124]:
				xmin = 872.3929
				xmax = 872.7529
				text = "clean"
			intervals [3125]:
				xmin = 872.7529
				xmax = 873.1089
				text = ""
			intervals [3126]:
				xmin = 873.1089
				xmax = 873.2789
				text = "this"
			intervals [3127]:
				xmin = 873.2789
				xmax = 873.4989
				text = "that"
			intervals [3128]:
				xmin = 873.4989
				xmax = 873.5589
				text = "and"
			intervals [3129]:
				xmin = 873.5589
				xmax = 873.6589
				text = "the"
			intervals [3130]:
				xmin = 873.6589
				xmax = 873.7789
				text = "other"
			intervals [3131]:
				xmin = 873.7789
				xmax = 874.4735
				text = ""
			intervals [3132]:
				xmin = 874.4735
				xmax = 874.7335
				text = "but"
			intervals [3133]:
				xmin = 874.7335
				xmax = 874.9935
				text = "under"
			intervals [3134]:
				xmin = 874.9935
				xmax = 875.0635
				text = "the"
			intervals [3135]:
				xmin = 875.0635
				xmax = 875.3235
				text = "table"
			intervals [3136]:
				xmin = 875.3235
				xmax = 875.5282
				text = ""
			intervals [3137]:
				xmin = 875.5282
				xmax = 875.7782
				text = "remember"
			intervals [3138]:
				xmin = 875.7782
				xmax = 875.8782
				text = "how"
			intervals [3139]:
				xmin = 875.8782
				xmax = 875.9482
				text = "i"
			intervals [3140]:
				xmin = 875.9482
				xmax = 875.9782
				text = ""
			intervals [3141]:
				xmin = 875.9782
				xmax = 876.1782
				text = "just"
			intervals [3142]:
				xmin = 876.1782
				xmax = 876.3482
				text = "tell"
			intervals [3143]:
				xmin = 876.3482
				xmax = 876.4682
				text = "you"
			intervals [3144]:
				xmin = 876.4682
				xmax = 876.6282
				text = "that"
			intervals [3145]:
				xmin = 876.6282
				xmax = 876.6582
				text = ""
			intervals [3146]:
				xmin = 876.6582
				xmax = 876.8082
				text = "when"
			intervals [3147]:
				xmin = 876.8082
				xmax = 876.8982
				text = "you"
			intervals [3148]:
				xmin = 876.8982
				xmax = 876.9282
				text = ""
			intervals [3149]:
				xmin = 876.9282
				xmax = 877.1482
				text = "walk"
			intervals [3150]:
				xmin = 877.1482
				xmax = 877.2782
				text = "out"
			intervals [3151]:
				xmin = 877.2782
				xmax = 877.3682
				text = "the"
			intervals [3152]:
				xmin = 877.3682
				xmax = 877.6782
				text = "door"
			intervals [3153]:
				xmin = 877.6782
				xmax = 877.8082
				text = "there"
			intervals [3154]:
				xmin = 877.8082
				xmax = 877.8382
				text = "s"
			intervals [3155]:
				xmin = 877.8382
				xmax = 877.8682
				text = "a"
			intervals [3156]:
				xmin = 877.8682
				xmax = 878.1682
				text = "different"
			intervals [3157]:
				xmin = 878.1682
				xmax = 878.5082
				text = "story"
			intervals [3158]:
				xmin = 878.5082
				xmax = 878.9178
				text = ""
			intervals [3159]:
				xmin = 878.9178
				xmax = 879.1578
				text = "i'm"
			intervals [3160]:
				xmin = 879.1578
				xmax = 879.1878
				text = ""
			intervals [3161]:
				xmin = 879.1878
				xmax = 879.4778
				text = "doing"
			intervals [3162]:
				xmin = 879.4778
				xmax = 879.6478
				text = "what"
			intervals [3163]:
				xmin = 879.6478
				xmax = 879.7678
				text = "i'm"
			intervals [3164]:
				xmin = 879.7678
				xmax = 880.1778
				text = "doing"
			intervals [3165]:
				xmin = 880.1778
				xmax = 880.346
				text = ""
			intervals [3166]:
				xmin = 880.346
				xmax = 880.446
				text = "to"
			intervals [3167]:
				xmin = 880.446
				xmax = 880.696
				text = "make"
			intervals [3168]:
				xmin = 880.696
				xmax = 880.886
				text = "that"
			intervals [3169]:
				xmin = 880.886
				xmax = 880.926
				text = ""
			intervals [3170]:
				xmin = 880.926
				xmax = 881.296
				text = "extra"
			intervals [3171]:
				xmin = 881.296
				xmax = 881.576
				text = "buck"
			intervals [3172]:
				xmin = 881.576
				xmax = 881.686
				text = "so"
			intervals [3173]:
				xmin = 881.686
				xmax = 881.786
				text = "i"
			intervals [3174]:
				xmin = 881.786
				xmax = 881.916
				text = "can"
			intervals [3175]:
				xmin = 881.916
				xmax = 882.076
				text = "look"
			intervals [3176]:
				xmin = 882.076
				xmax = 882.126
				text = ""
			intervals [3177]:
				xmin = 882.126
				xmax = 882.336
				text = "good"
			intervals [3178]:
				xmin = 882.336
				xmax = 885.8788
				text = ""
			intervals [3179]:
				xmin = 885.8788
				xmax = 886.0688
				text = "where"
			intervals [3180]:
				xmin = 886.0688
				xmax = 886.1588
				text = "my"
			intervals [3181]:
				xmin = 886.1588
				xmax = 886.6788
				text = "moms"
			intervals [3182]:
				xmin = 886.6788
				xmax = 887.4366
				text = ""
			intervals [3183]:
				xmin = 887.4366
				xmax = 887.6266
				text = "oh"
			intervals [3184]:
				xmin = 887.6266
				xmax = 887.7166
				text = "i"
			intervals [3185]:
				xmin = 887.7166
				xmax = 888.0166
				text = "stayed"
			intervals [3186]:
				xmin = 888.0166
				xmax = 888.1066
				text = "at"
			intervals [3187]:
				xmin = 888.1066
				xmax = 888.4966
				text = "home"
			intervals [3188]:
				xmin = 888.4966
				xmax = 888.8849
				text = ""
			intervals [3189]:
				xmin = 888.8849
				xmax = 889.0549
				text = "oh"
			intervals [3190]:
				xmin = 889.0549
				xmax = 889.0849
				text = ""
			intervals [3191]:
				xmin = 889.0849
				xmax = 889.6549
				text = "shoot"
			intervals [3192]:
				xmin = 889.6549
				xmax = 889.8449
				text = ""
			intervals [3193]:
				xmin = 889.8449
				xmax = 890.1949
				text = "until"
			intervals [3194]:
				xmin = 890.1949
				xmax = 890.4449
				text = "i"
			intervals [3195]:
				xmin = 890.4449
				xmax = 890.5349
				text = "i"
			intervals [3196]:
				xmin = 890.5349
				xmax = 890.6349
				text = ""
			intervals [3197]:
				xmin = 890.6349
				xmax = 890.8049
				text = "i"
			intervals [3198]:
				xmin = 890.8049
				xmax = 890.8549
				text = ""
			intervals [3199]:
				xmin = 890.8549
				xmax = 891.0249
				text = "met"
			intervals [3200]:
				xmin = 891.0249
				xmax = 891.1649
				text = "my"
			intervals [3201]:
				xmin = 891.1649
				xmax = 891.5849
				text = "wife"
			intervals [3202]:
				xmin = 891.5849
				xmax = 892.7071
				text = ""
			intervals [3203]:
				xmin = 892.7071
				xmax = 893.0071
				text = "until"
			intervals [3204]:
				xmin = 893.0071
				xmax = 893.0571
				text = "i"
			intervals [3205]:
				xmin = 893.0571
				xmax = 893.2971
				text = "i"
			intervals [3206]:
				xmin = 893.2971
				xmax = 893.5871
				text = "stay"
			intervals [3207]:
				xmin = 893.5871
				xmax = 893.7371
				text = "i"
			intervals [3208]:
				xmin = 893.7371
				xmax = 893.9771
				text = "stayed"
			intervals [3209]:
				xmin = 893.9771
				xmax = 894.0671
				text = "with"
			intervals [3210]:
				xmin = 894.0671
				xmax = 894.1271
				text = "my"
			intervals [3211]:
				xmin = 894.1271
				xmax = 894.7471
				text = "moms"
			intervals [3212]:
				xmin = 894.7471
				xmax = 895.0071
				text = "i"
			intervals [3213]:
				xmin = 895.0071
				xmax = 895.4183
				text = ""
			intervals [3214]:
				xmin = 895.4183
				xmax = 895.5583
				text = "i"
			intervals [3215]:
				xmin = 895.5583
				xmax = 895.8383
				text = "stayed"
			intervals [3216]:
				xmin = 895.8383
				xmax = 895.9283
				text = "with"
			intervals [3217]:
				xmin = 895.9283
				xmax = 895.9983
				text = "my"
			intervals [3218]:
				xmin = 895.9983
				xmax = 896.7683
				text = "moms"
			intervals [3219]:
				xmin = 896.7683
				xmax = 897.270
				text = ""
			intervals [3220]:
				xmin = 897.270
				xmax = 897.740
				text = "for"
			intervals [3221]:
				xmin = 897.740
				xmax = 898.3019
				text = ""
			intervals [3222]:
				xmin = 898.3019
				xmax = 898.4419
				text = "the"
			intervals [3223]:
				xmin = 898.4419
				xmax = 898.5719
				text = ""
			intervals [3224]:
				xmin = 898.5719
				xmax = 898.7119
				text = "the"
			intervals [3225]:
				xmin = 898.7119
				xmax = 898.9119
				text = ""
			intervals [3226]:
				xmin = 898.9119
				xmax = 899.4919
				text = "duration"
			intervals [3227]:
				xmin = 899.4919
				xmax = 899.5719
				text = "of"
			intervals [3228]:
				xmin = 899.5719
				xmax = 899.8319
				text = "my"
			intervals [3229]:
				xmin = 899.8319
				xmax = 899.8919
				text = ""
			intervals [3230]:
				xmin = 899.8919
				xmax = 900.1819
				text = "time"
			intervals [3231]:
				xmin = 900.1819
				xmax = 900.3919
				text = "before"
			intervals [3232]:
				xmin = 900.3919
				xmax = 900.5119
				text = "i"
			intervals [3233]:
				xmin = 900.5119
				xmax = 900.9519
				text = "left"
			intervals [3234]:
				xmin = 900.9519
				xmax = 903.4304
				text = ""
			intervals [3235]:
				xmin = 903.4304
				xmax = 904.1604
				text = "<unk>"
			intervals [3236]:
				xmin = 904.1604
				xmax = 904.2004
				text = ""
			intervals [3237]:
				xmin = 904.2004
				xmax = 904.2604
				text = "no"
			intervals [3238]:
				xmin = 904.2604
				xmax = 904.2904
				text = ""
			intervals [3239]:
				xmin = 904.2904
				xmax = 904.6904
				text = "mm-mm"
			intervals [3240]:
				xmin = 904.6904
				xmax = 904.7404
				text = ""
			intervals [3241]:
				xmin = 904.7404
				xmax = 905.1004
				text = "stayed"
			intervals [3242]:
				xmin = 905.1004
				xmax = 905.1804
				text = "in"
			intervals [3243]:
				xmin = 905.1804
				xmax = 905.4604
				text = "woodland"
			intervals [3244]:
				xmin = 905.4604
				xmax = 905.9104
				text = "terrace"
			intervals [3245]:
				xmin = 905.9104
				xmax = 906.5763
				text = ""
			intervals [3246]:
				xmin = 906.5763
				xmax = 907.0463
				text = "um"
			intervals [3247]:
				xmin = 907.0463
				xmax = 908.0387
				text = ""
			intervals [3248]:
				xmin = 908.0387
				xmax = 908.1387
				text = "i"
			intervals [3249]:
				xmin = 908.1387
				xmax = 908.3487
				text = "think"
			intervals [3250]:
				xmin = 908.3487
				xmax = 908.4387
				text = "at"
			intervals [3251]:
				xmin = 908.4387
				xmax = 908.5287
				text = "the"
			intervals [3252]:
				xmin = 908.5287
				xmax = 908.5887
				text = ""
			intervals [3253]:
				xmin = 908.5887
				xmax = 908.9987
				text = "age"
			intervals [3254]:
				xmin = 908.9987
				xmax = 909.1987
				text = "of"
			intervals [3255]:
				xmin = 909.1987
				xmax = 910.8208
				text = ""
			intervals [3256]:
				xmin = 910.8208
				xmax = 911.2508
				text = "twenty"
			intervals [3257]:
				xmin = 911.2508
				xmax = 911.3908
				text = "eight"
			intervals [3258]:
				xmin = 911.3908
				xmax = 911.4508
				text = "or"
			intervals [3259]:
				xmin = 911.4508
				xmax = 911.5848
				text = ""
			intervals [3260]:
				xmin = 911.5848
				xmax = 911.9748
				text = "thirty"
			intervals [3261]:
				xmin = 911.9748
				xmax = 912.2848
				text = "i"
			intervals [3262]:
				xmin = 912.2848
				xmax = 912.3848
				text = ""
			intervals [3263]:
				xmin = 912.3848
				xmax = 912.5148
				text = "i"
			intervals [3264]:
				xmin = 912.5148
				xmax = 912.6848
				text = "got"
			intervals [3265]:
				xmin = 912.6848
				xmax = 912.9748
				text = "locked"
			intervals [3266]:
				xmin = 912.9748
				xmax = 913.2048
				text = "up"
			intervals [3267]:
				xmin = 913.2048
				xmax = 914.0808
				text = ""
			intervals [3268]:
				xmin = 914.0808
				xmax = 914.2308
				text = "for"
			intervals [3269]:
				xmin = 914.2308
				xmax = 914.3708
				text = "i"
			intervals [3270]:
				xmin = 914.3708
				xmax = 914.4008
				text = ""
			intervals [3271]:
				xmin = 914.4008
				xmax = 914.6608
				text = "did"
			intervals [3272]:
				xmin = 914.6608
				xmax = 914.7108
				text = ""
			intervals [3273]:
				xmin = 914.7108
				xmax = 915.1308
				text = "selling"
			intervals [3274]:
				xmin = 915.1308
				xmax = 915.6308
				text = "drugs"
			intervals [3275]:
				xmin = 915.6308
				xmax = 917.0085
				text = ""
			intervals [3276]:
				xmin = 917.0085
				xmax = 917.0985
				text = "you"
			intervals [3277]:
				xmin = 917.0985
				xmax = 917.1585
				text = "know"
			intervals [3278]:
				xmin = 917.1585
				xmax = 917.2685
				text = "what"
			intervals [3279]:
				xmin = 917.2685
				xmax = 917.2985
				text = "i"
			intervals [3280]:
				xmin = 917.2985
				xmax = 917.3585
				text = ""
			intervals [3281]:
				xmin = 917.3585
				xmax = 917.5585
				text = "mean"
			intervals [3282]:
				xmin = 917.5585
				xmax = 917.7185
				text = ""
			intervals [3283]:
				xmin = 917.7185
				xmax = 918.0285
				text = "tryna"
			intervals [3284]:
				xmin = 918.0285
				xmax = 918.3085
				text = "make"
			intervals [3285]:
				xmin = 918.3085
				xmax = 918.3985
				text = "it"
			intervals [3286]:
				xmin = 918.3985
				xmax = 920.4489
				text = ""
			intervals [3287]:
				xmin = 920.4489
				xmax = 920.6989
				text = "not"
			intervals [3288]:
				xmin = 920.6989
				xmax = 920.8189
				text = "only"
			intervals [3289]:
				xmin = 920.8189
				xmax = 920.9889
				text = "that"
			intervals [3290]:
				xmin = 920.9889
				xmax = 921.0189
				text = ""
			intervals [3291]:
				xmin = 921.0189
				xmax = 921.2189
				text = "a"
			intervals [3292]:
				xmin = 921.2189
				xmax = 921.7489
				text = "user"
			intervals [3293]:
				xmin = 921.7489
				xmax = 921.7789
				text = ""
			intervals [3294]:
				xmin = 921.7789
				xmax = 921.9489
				text = "and"
			intervals [3295]:
				xmin = 921.9489
				xmax = 922.5289
				text = "abuser"
			intervals [3296]:
				xmin = 922.5289
				xmax = 923.0797
				text = ""
			intervals [3297]:
				xmin = 923.0797
				xmax = 923.1897
				text = "you"
			intervals [3298]:
				xmin = 923.1897
				xmax = 923.3997
				text = "know"
			intervals [3299]:
				xmin = 923.3997
				xmax = 923.4597
				text = ""
			intervals [3300]:
				xmin = 923.4597
				xmax = 923.5597
				text = "what"
			intervals [3301]:
				xmin = 923.5597
				xmax = 923.5897
				text = "i"
			intervals [3302]:
				xmin = 923.5897
				xmax = 923.6197
				text = ""
			intervals [3303]:
				xmin = 923.6197
				xmax = 923.7197
				text = "mean"
			intervals [3304]:
				xmin = 923.7197
				xmax = 923.8197
				text = ""
			intervals [3305]:
				xmin = 923.8197
				xmax = 923.9097
				text = "i"
			intervals [3306]:
				xmin = 923.9097
				xmax = 923.9397
				text = ""
			intervals [3307]:
				xmin = 923.9397
				xmax = 924.2997
				text = "used"
			intervals [3308]:
				xmin = 924.2997
				xmax = 924.3597
				text = "and"
			intervals [3309]:
				xmin = 924.3597
				xmax = 924.3897
				text = ""
			intervals [3310]:
				xmin = 924.3897
				xmax = 924.6797
				text = "abused"
			intervals [3311]:
				xmin = 924.6797
				xmax = 925.1697
				text = "myself"
			intervals [3312]:
				xmin = 925.1697
				xmax = 925.1997
				text = ""
			intervals [3313]:
				xmin = 925.1997
				xmax = 925.4297
				text = "i"
			intervals [3314]:
				xmin = 925.4297
				xmax = 925.4797
				text = ""
			intervals [3315]:
				xmin = 925.4797
				xmax = 925.8197
				text = "abused"
			intervals [3316]:
				xmin = 925.8197
				xmax = 926.2297
				text = "others"
			intervals [3317]:
				xmin = 926.2297
				xmax = 927.497
				text = ""
			intervals [3318]:
				xmin = 927.497
				xmax = 927.767
				text = "and"
			intervals [3319]:
				xmin = 927.767
				xmax = 928.197
				text = "uh"
			intervals [3320]:
				xmin = 928.197
				xmax = 928.8244
				text = ""
			intervals [3321]:
				xmin = 928.8244
				xmax = 929.0244
				text = "when"
			intervals [3322]:
				xmin = 929.0244
				xmax = 929.1044
				text = "i"
			intervals [3323]:
				xmin = 929.1044
				xmax = 929.3144
				text = "went"
			intervals [3324]:
				xmin = 929.3144
				xmax = 929.4344
				text = "to"
			intervals [3325]:
				xmin = 929.4344
				xmax = 929.8544
				text = "jail"
			intervals [3326]:
				xmin = 929.8544
				xmax = 929.9544
				text = "what"
			intervals [3327]:
				xmin = 929.9544
				xmax = 930.1744
				text = "what"
			intervals [3328]:
				xmin = 930.1744
				xmax = 930.3535
				text = ""
			intervals [3329]:
				xmin = 930.3535
				xmax = 930.5535
				text = "what"
			intervals [3330]:
				xmin = 930.5535
				xmax = 930.8435
				text = "helped"
			intervals [3331]:
				xmin = 930.8435
				xmax = 930.9935
				text = "me"
			intervals [3332]:
				xmin = 930.9935
				xmax = 931.2535
				text = "out"
			intervals [3333]:
				xmin = 931.2535
				xmax = 931.3535
				text = "a"
			intervals [3334]:
				xmin = 931.3535
				xmax = 931.7835
				text = "lot"
			intervals [3335]:
				xmin = 931.7835
				xmax = 931.9567
				text = ""
			intervals [3336]:
				xmin = 931.9567
				xmax = 932.1467
				text = "that"
			intervals [3337]:
				xmin = 932.1467
				xmax = 932.3767
				text = "when"
			intervals [3338]:
				xmin = 932.3767
				xmax = 932.4667
				text = "i"
			intervals [3339]:
				xmin = 932.4667
				xmax = 932.6567
				text = "went"
			intervals [3340]:
				xmin = 932.6567
				xmax = 932.6867
				text = ""
			intervals [3341]:
				xmin = 932.6867
				xmax = 932.7567
				text = "to"
			intervals [3342]:
				xmin = 932.7567
				xmax = 933.0767
				text = "jail"
			intervals [3343]:
				xmin = 933.0767
				xmax = 933.1567
				text = "i"
			intervals [3344]:
				xmin = 933.1567
				xmax = 933.2467
				text = ""
			intervals [3345]:
				xmin = 933.2467
				xmax = 933.3267
				text = "i"
			intervals [3346]:
				xmin = 933.3267
				xmax = 934.6262
				text = ""
			intervals [3347]:
				xmin = 934.6262
				xmax = 934.7662
				text = "it"
			intervals [3348]:
				xmin = 934.7662
				xmax = 934.8062
				text = "s"
			intervals [3349]:
				xmin = 934.8062
				xmax = 935.1462
				text = "seeing"
			intervals [3350]:
				xmin = 935.1462
				xmax = 935.3862
				text = "that"
			intervals [3351]:
				xmin = 935.3862
				xmax = 935.4562
				text = ""
			intervals [3352]:
				xmin = 935.4562
				xmax = 935.5162
				text = "you"
			intervals [3353]:
				xmin = 935.5162
				xmax = 935.6762
				text = "know"
			intervals [3354]:
				xmin = 935.6762
				xmax = 935.9862
				text = "what"
			intervals [3355]:
				xmin = 935.9862
				xmax = 936.1741
				text = ""
			intervals [3356]:
				xmin = 936.1741
				xmax = 936.5241
				text = "hey"
			intervals [3357]:
				xmin = 936.5241
				xmax = 936.7712
				text = ""
			intervals [3358]:
				xmin = 936.7712
				xmax = 936.9112
				text = "you"
			intervals [3359]:
				xmin = 936.9112
				xmax = 937.0912
				text = "know"
			intervals [3360]:
				xmin = 937.0912
				xmax = 937.3812
				text = "you"
			intervals [3361]:
				xmin = 937.3812
				xmax = 937.4112
				text = ""
			intervals [3362]:
				xmin = 937.4112
				xmax = 937.6212
				text = "you"
			intervals [3363]:
				xmin = 937.6212
				xmax = 938.1012
				text = ""
			intervals [3364]:
				xmin = 938.1012
				xmax = 938.2112
				text = "your"
			intervals [3365]:
				xmin = 938.2112
				xmax = 938.9712
				text = "moms"
			intervals [3366]:
				xmin = 938.9712
				xmax = 939.300
				text = ""
			intervals [3367]:
				xmin = 939.300
				xmax = 939.550
				text = "set"
			intervals [3368]:
				xmin = 939.550
				xmax = 939.610
				text = ""
			intervals [3369]:
				xmin = 939.610
				xmax = 939.750
				text = "there"
			intervals [3370]:
				xmin = 939.750
				xmax = 939.890
				text = "and"
			intervals [3371]:
				xmin = 939.890
				xmax = 940.170
				text = "kept"
			intervals [3372]:
				xmin = 940.170
				xmax = 940.450
				text = "telling"
			intervals [3373]:
				xmin = 940.450
				xmax = 940.860
				text = "you"
			intervals [3374]:
				xmin = 940.860
				xmax = 940.890
				text = ""
			intervals [3375]:
				xmin = 940.890
				xmax = 940.960
				text = "and"
			intervals [3376]:
				xmin = 940.960
				xmax = 941.1359
				text = ""
			intervals [3377]:
				xmin = 941.1359
				xmax = 941.2559
				text = "your"
			intervals [3378]:
				xmin = 941.2559
				xmax = 941.3259
				text = ""
			intervals [3379]:
				xmin = 941.3259
				xmax = 941.5859
				text = "dad"
			intervals [3380]:
				xmin = 941.5859
				xmax = 941.7759
				text = "kept"
			intervals [3381]:
				xmin = 941.7759
				xmax = 941.9259
				text = "telling"
			intervals [3382]:
				xmin = 941.9259
				xmax = 942.0259
				text = "you"
			intervals [3383]:
				xmin = 942.0259
				xmax = 942.0559
				text = ""
			intervals [3384]:
				xmin = 942.0559
				xmax = 942.1159
				text = "to"
			intervals [3385]:
				xmin = 942.1159
				xmax = 942.2402
				text = ""
			intervals [3386]:
				xmin = 942.2402
				xmax = 942.4002
				text = "you"
			intervals [3387]:
				xmin = 942.4002
				xmax = 942.5302
				text = "need"
			intervals [3388]:
				xmin = 942.5302
				xmax = 942.5902
				text = "to"
			intervals [3389]:
				xmin = 942.5902
				xmax = 942.7402
				text = "go"
			intervals [3390]:
				xmin = 942.7402
				xmax = 942.8402
				text = "to"
			intervals [3391]:
				xmin = 942.8402
				xmax = 943.2002
				text = "school"
			intervals [3392]:
				xmin = 943.2002
				xmax = 943.3302
				text = "what"
			intervals [3393]:
				xmin = 943.3302
				xmax = 943.4202
				text = "y-"
			intervals [3394]:
				xmin = 943.4202
				xmax = 943.4502
				text = ""
			intervals [3395]:
				xmin = 943.4502
				xmax = 943.6802
				text = "what"
			intervals [3396]:
				xmin = 943.6802
				xmax = 943.7902
				text = "s"
			intervals [3397]:
				xmin = 943.7902
				xmax = 943.9602
				text = "out"
			intervals [3398]:
				xmin = 943.9602
				xmax = 944.0902
				text = "there"
			intervals [3399]:
				xmin = 944.0902
				xmax = 944.1902
				text = "and"
			intervals [3400]:
				xmin = 944.1902
				xmax = 944.2602
				text = "i"
			intervals [3401]:
				xmin = 944.2602
				xmax = 944.5102
				text = "kept"
			intervals [3402]:
				xmin = 944.5102
				xmax = 944.7002
				text = "lying"
			intervals [3403]:
				xmin = 944.7002
				xmax = 944.7602
				text = "to"
			intervals [3404]:
				xmin = 944.7602
				xmax = 944.8202
				text = "my"
			intervals [3405]:
				xmin = 944.8202
				xmax = 945.1502
				text = "mom"
			intervals [3406]:
				xmin = 945.1502
				xmax = 945.3302
				text = "this"
			intervals [3407]:
				xmin = 945.3302
				xmax = 945.4402
				text = "that"
			intervals [3408]:
				xmin = 945.4402
				xmax = 945.5302
				text = "and"
			intervals [3409]:
				xmin = 945.5302
				xmax = 945.6202
				text = "the"
			intervals [3410]:
				xmin = 945.6202
				xmax = 945.7202
				text = "other"
			intervals [3411]:
				xmin = 945.7202
				xmax = 945.8502
				text = "but"
			intervals [3412]:
				xmin = 945.8502
				xmax = 945.9802
				text = ""
			intervals [3413]:
				xmin = 945.9802
				xmax = 946.0702
				text = "like"
			intervals [3414]:
				xmin = 946.0702
				xmax = 946.1102
				text = "i"
			intervals [3415]:
				xmin = 946.1102
				xmax = 946.1502
				text = ""
			intervals [3416]:
				xmin = 946.1502
				xmax = 946.4202
				text = "said"
			intervals [3417]:
				xmin = 946.4202
				xmax = 946.5802
				text = "i'm"
			intervals [3418]:
				xmin = 946.5802
				xmax = 946.7602
				text = "out"
			intervals [3419]:
				xmin = 946.7602
				xmax = 946.9902
				text = "there"
			intervals [3420]:
				xmin = 946.9902
				xmax = 947.0402
				text = ""
			intervals [3421]:
				xmin = 947.0402
				xmax = 947.2102
				text = "i'm"
			intervals [3422]:
				xmin = 947.2102
				xmax = 947.3902
				text = "on"
			intervals [3423]:
				xmin = 947.3902
				xmax = 947.8402
				text = "drugs"
			intervals [3424]:
				xmin = 947.8402
				xmax = 948.4901
				text = ""
			intervals [3425]:
				xmin = 948.4901
				xmax = 948.5801
				text = "i'm"
			intervals [3426]:
				xmin = 948.5801
				xmax = 948.6101
				text = ""
			intervals [3427]:
				xmin = 948.6101
				xmax = 948.9101
				text = "using"
			intervals [3428]:
				xmin = 948.9101
				xmax = 949.3001
				text = "drugs"
			intervals [3429]:
				xmin = 949.3001
				xmax = 950.6629
				text = ""
			intervals [3430]:
				xmin = 950.6629
				xmax = 950.8329
				text = "not"
			intervals [3431]:
				xmin = 950.8329
				xmax = 950.9529
				text = "only"
			intervals [3432]:
				xmin = 950.9529
				xmax = 951.0729
				text = "that"
			intervals [3433]:
				xmin = 951.0729
				xmax = 951.1529
				text = "i'm"
			intervals [3434]:
				xmin = 951.1529
				xmax = 951.4829
				text = "selling"
			intervals [3435]:
				xmin = 951.4829
				xmax = 951.9629
				text = "drugs"
			intervals [3436]:
				xmin = 951.9629
				xmax = 952.2994
				text = ""
			intervals [3437]:
				xmin = 952.2994
				xmax = 952.3594
				text = "you"
			intervals [3438]:
				xmin = 952.3594
				xmax = 952.4194
				text = "know"
			intervals [3439]:
				xmin = 952.4194
				xmax = 952.5294
				text = "what"
			intervals [3440]:
				xmin = 952.5294
				xmax = 952.5794
				text = "i"
			intervals [3441]:
				xmin = 952.5794
				xmax = 952.6094
				text = ""
			intervals [3442]:
				xmin = 952.6094
				xmax = 952.9494
				text = "mean"
			intervals [3443]:
				xmin = 952.9494
				xmax = 953.2367
				text = ""
			intervals [3444]:
				xmin = 953.2367
				xmax = 953.5167
				text = "i"
			intervals [3445]:
				xmin = 953.5167
				xmax = 953.5467
				text = ""
			intervals [3446]:
				xmin = 953.5467
				xmax = 953.6867
				text = "i"
			intervals [3447]:
				xmin = 953.6867
				xmax = 953.7867
				text = ""
			intervals [3448]:
				xmin = 953.7867
				xmax = 954.0467
				text = "i"
			intervals [3449]:
				xmin = 954.0467
				xmax = 954.1667
				text = ""
			intervals [3450]:
				xmin = 954.1667
				xmax = 954.3967
				text = "take"
			intervals [3451]:
				xmin = 954.3967
				xmax = 954.5367
				text = "that"
			intervals [3452]:
				xmin = 954.5367
				xmax = 954.6067
				text = ""
			intervals [3453]:
				xmin = 954.6067
				xmax = 954.9267
				text = "twenty"
			intervals [3454]:
				xmin = 954.9267
				xmax = 955.2567
				text = "dollars"
			intervals [3455]:
				xmin = 955.2567
				xmax = 955.3167
				text = "and"
			intervals [3456]:
				xmin = 955.3167
				xmax = 955.3767
				text = "i"
			intervals [3457]:
				xmin = 955.3767
				xmax = 955.4267
				text = ""
			intervals [3458]:
				xmin = 955.4267
				xmax = 955.5867
				text = "try"
			intervals [3459]:
				xmin = 955.5867
				xmax = 955.7167
				text = "to"
			intervals [3460]:
				xmin = 955.7167
				xmax = 955.8167
				text = ""
			intervals [3461]:
				xmin = 955.8167
				xmax = 956.1267
				text = "turn"
			intervals [3462]:
				xmin = 956.1267
				xmax = 956.2567
				text = "it"
			intervals [3463]:
				xmin = 956.2567
				xmax = 956.2867
				text = ""
			intervals [3464]:
				xmin = 956.2867
				xmax = 956.3967
				text = "and"
			intervals [3465]:
				xmin = 956.3967
				xmax = 956.4267
				text = ""
			intervals [3466]:
				xmin = 956.4267
				xmax = 956.7767
				text = "flip"
			intervals [3467]:
				xmin = 956.7767
				xmax = 956.9767
				text = "it"
			intervals [3468]:
				xmin = 956.9767
				xmax = 957.1956
				text = ""
			intervals [3469]:
				xmin = 957.1956
				xmax = 957.3756
				text = "how"
			intervals [3470]:
				xmin = 957.3756
				xmax = 957.5556
				text = "many"
			intervals [3471]:
				xmin = 957.5556
				xmax = 957.6056
				text = ""
			intervals [3472]:
				xmin = 957.6056
				xmax = 958.0156
				text = "times"
			intervals [3473]:
				xmin = 958.0156
				xmax = 958.1956
				text = "this"
			intervals [3474]:
				xmin = 958.1956
				xmax = 958.4356
				text = "that"
			intervals [3475]:
				xmin = 958.4356
				xmax = 958.4956
				text = "and"
			intervals [3476]:
				xmin = 958.4956
				xmax = 958.5756
				text = "the"
			intervals [3477]:
				xmin = 958.5756
				xmax = 958.7956
				text = "other"
			intervals [3478]:
				xmin = 958.7956
				xmax = 959.3104
				text = ""
			intervals [3479]:
				xmin = 959.3104
				xmax = 959.4304
				text = "but"
			intervals [3480]:
				xmin = 959.4304
				xmax = 959.5504
				text = "i"
			intervals [3481]:
				xmin = 959.5504
				xmax = 959.6604
				text = "was"
			intervals [3482]:
				xmin = 959.6604
				xmax = 959.7204
				text = "at"
			intervals [3483]:
				xmin = 959.7204
				xmax = 959.8804
				text = "my"
			intervals [3484]:
				xmin = 959.8804
				xmax = 960.3104
				text = "worst"
			intervals [3485]:
				xmin = 960.3104
				xmax = 961.7197
				text = ""
			intervals [3486]:
				xmin = 961.7197
				xmax = 961.9197
				text = "i"
			intervals [3487]:
				xmin = 961.9197
				xmax = 962.2297
				text = "was"
			intervals [3488]:
				xmin = 962.2297
				xmax = 962.4497
				text = "my"
			intervals [3489]:
				xmin = 962.4497
				xmax = 963.1097
				text = "worst"
			intervals [3490]:
				xmin = 963.1097
				xmax = 963.5998
				text = ""
			intervals [3491]:
				xmin = 963.5998
				xmax = 964.1498
				text = "person"
			intervals [3492]:
				xmin = 964.1498
				xmax = 966.6908
				text = ""
			intervals [3493]:
				xmin = 966.6908
				xmax = 966.7808
				text = "to"
			intervals [3494]:
				xmin = 966.7808
				xmax = 967.2008
				text = "myself"
			intervals [3495]:
				xmin = 967.2008
				xmax = 967.3308
				text = "than"
			intervals [3496]:
				xmin = 967.3308
				xmax = 967.4608
				text = "i"
			intervals [3497]:
				xmin = 967.4608
				xmax = 967.6608
				text = "could"
			intervals [3498]:
				xmin = 967.6608
				xmax = 967.8208
				text = "ever"
			intervals [3499]:
				xmin = 967.8208
				xmax = 967.8508
				text = ""
			intervals [3500]:
				xmin = 967.8508
				xmax = 968.0508
				text = "know"
			intervals [3501]:
				xmin = 968.0508
				xmax = 968.3808
				text = "because"
			intervals [3502]:
				xmin = 968.3808
				xmax = 968.5008
				text = "i'm"
			intervals [3503]:
				xmin = 968.5008
				xmax = 968.6808
				text = "like"
			intervals [3504]:
				xmin = 968.6808
				xmax = 968.9808
				text = "this"
			intervals [3505]:
				xmin = 968.9808
				xmax = 969.4116
				text = ""
			intervals [3506]:
				xmin = 969.4116
				xmax = 969.5316
				text = "and"
			intervals [3507]:
				xmin = 969.5316
				xmax = 969.6716
				text = "when"
			intervals [3508]:
				xmin = 969.6716
				xmax = 969.7416
				text = "i"
			intervals [3509]:
				xmin = 969.7416
				xmax = 969.9016
				text = "got"
			intervals [3510]:
				xmin = 969.9016
				xmax = 970.1516
				text = "locked"
			intervals [3511]:
				xmin = 970.1516
				xmax = 970.2716
				text = "up"
			intervals [3512]:
				xmin = 970.2716
				xmax = 970.3316
				text = "i"
			intervals [3513]:
				xmin = 970.3316
				xmax = 970.5216
				text = "looked"
			intervals [3514]:
				xmin = 970.5216
				xmax = 970.5816
				text = "at"
			intervals [3515]:
				xmin = 970.5816
				xmax = 970.6116
				text = ""
			intervals [3516]:
				xmin = 970.6116
				xmax = 970.9216
				text = "myself"
			intervals [3517]:
				xmin = 970.9216
				xmax = 970.9516
				text = "i"
			intervals [3518]:
				xmin = 970.9516
				xmax = 971.1116
				text = "said"
			intervals [3519]:
				xmin = 971.1116
				xmax = 971.2816
				text = "how"
			intervals [3520]:
				xmin = 971.2816
				xmax = 971.3116
				text = ""
			intervals [3521]:
				xmin = 971.3116
				xmax = 971.7116
				text = "stupid"
			intervals [3522]:
				xmin = 971.7116
				xmax = 971.7416
				text = ""
			intervals [3523]:
				xmin = 971.7416
				xmax = 971.9716
				text = "can"
			intervals [3524]:
				xmin = 971.9716
				xmax = 972.0816
				text = "you"
			intervals [3525]:
				xmin = 972.0816
				xmax = 972.1716
				text = ""
			intervals [3526]:
				xmin = 972.1716
				xmax = 972.3816
				text = "be"
			intervals [3527]:
				xmin = 972.3816
				xmax = 973.7768
				text = ""
			intervals [3528]:
				xmin = 973.7768
				xmax = 974.1468
				text = "how"
			intervals [3529]:
				xmin = 974.1468
				xmax = 974.7168
				text = "stupid"
			intervals [3530]:
				xmin = 974.7168
				xmax = 974.8068
				text = ""
			intervals [3531]:
				xmin = 974.8068
				xmax = 975.1268
				text = "can"
			intervals [3532]:
				xmin = 975.1268
				xmax = 975.3168
				text = "you"
			intervals [3533]:
				xmin = 975.3168
				xmax = 975.4868
				text = ""
			intervals [3534]:
				xmin = 975.4868
				xmax = 975.7168
				text = "be"
			intervals [3535]:
				xmin = 975.7168
				xmax = 977.0302
				text = ""
			intervals [3536]:
				xmin = 977.0302
				xmax = 977.1902
				text = "and"
			intervals [3537]:
				xmin = 977.1902
				xmax = 977.3002
				text = "i"
			intervals [3538]:
				xmin = 977.3002
				xmax = 977.6102
				text = "did"
			intervals [3539]:
				xmin = 977.6102
				xmax = 977.7202
				text = "it"
			intervals [3540]:
				xmin = 977.7202
				xmax = 977.8402
				text = "i"
			intervals [3541]:
				xmin = 977.8402
				xmax = 977.9002
				text = ""
			intervals [3542]:
				xmin = 977.9002
				xmax = 977.9902
				text = "uh"
			intervals [3543]:
				xmin = 977.9902
				xmax = 978.2017
				text = ""
			intervals [3544]:
				xmin = 978.2017
				xmax = 978.5217
				text = "i"
			intervals [3545]:
				xmin = 978.5217
				xmax = 978.5917
				text = ""
			intervals [3546]:
				xmin = 978.5917
				xmax = 978.7617
				text = "i"
			intervals [3547]:
				xmin = 978.7617
				xmax = 979.0817
				text = "did"
			intervals [3548]:
				xmin = 979.0817
				xmax = 979.3317
				text = "every"
			intervals [3549]:
				xmin = 979.3317
				xmax = 979.8917
				text = "drug"
			intervals [3550]:
				xmin = 979.8917
				xmax = 980.0617
				text = ""
			intervals [3551]:
				xmin = 980.0617
				xmax = 980.2917
				text = "i"
			intervals [3552]:
				xmin = 980.2917
				xmax = 980.3717
				text = ""
			intervals [3553]:
				xmin = 980.3717
				xmax = 980.5317
				text = "think"
			intervals [3554]:
				xmin = 980.5317
				xmax = 980.6017
				text = ""
			intervals [3555]:
				xmin = 980.6017
				xmax = 980.8017
				text = "there"
			intervals [3556]:
				xmin = 980.8017
				xmax = 981.1117
				text = "was"
			intervals [3557]:
				xmin = 981.1117
				xmax = 981.3017
				text = "that"
			intervals [3558]:
				xmin = 981.3017
				xmax = 981.4417
				text = "i"
			intervals [3559]:
				xmin = 981.4417
				xmax = 981.5117
				text = ""
			intervals [3560]:
				xmin = 981.5117
				xmax = 981.7817
				text = "did"
			intervals [3561]:
				xmin = 981.7817
				xmax = 981.8917
				text = "and"
			intervals [3562]:
				xmin = 981.8917
				xmax = 982.0617
				text = "only"
			intervals [3563]:
				xmin = 982.0617
				xmax = 982.1117
				text = ""
			intervals [3564]:
				xmin = 982.1117
				xmax = 982.2617
				text = "thing"
			intervals [3565]:
				xmin = 982.2617
				xmax = 982.3317
				text = "i"
			intervals [3566]:
				xmin = 982.3317
				xmax = 982.5717
				text = "never"
			intervals [3567]:
				xmin = 982.5717
				xmax = 982.7517
				text = "did"
			intervals [3568]:
				xmin = 982.7517
				xmax = 982.8017
				text = "i"
			intervals [3569]:
				xmin = 982.8017
				xmax = 983.0517
				text = "never"
			intervals [3570]:
				xmin = 983.0517
				xmax = 983.3217
				text = "shot"
			intervals [3571]:
				xmin = 983.3217
				xmax = 983.3817
				text = ""
			intervals [3572]:
				xmin = 983.3817
				xmax = 983.6617
				text = "dope"
			intervals [3573]:
				xmin = 983.6617
				xmax = 986.2765
				text = ""
			intervals [3574]:
				xmin = 986.2765
				xmax = 986.5765
				text = "smoked"
			intervals [3575]:
				xmin = 986.5765
				xmax = 986.6065
				text = ""
			intervals [3576]:
				xmin = 986.6065
				xmax = 987.0465
				text = "weed"
			intervals [3577]:
				xmin = 987.0465
				xmax = 989.243
				text = ""
			intervals [3578]:
				xmin = 989.243
				xmax = 989.723
				text = "uh"
			intervals [3579]:
				xmin = 989.723
				xmax = 990.2615
				text = ""
			intervals [3580]:
				xmin = 990.2615
				xmax = 990.2915
				text = "i"
			intervals [3581]:
				xmin = 990.2915
				xmax = 990.3215
				text = ""
			intervals [3582]:
				xmin = 990.3215
				xmax = 990.5815
				text = "had"
			intervals [3583]:
				xmin = 990.5815
				xmax = 990.6115
				text = ""
			intervals [3584]:
				xmin = 990.6115
				xmax = 990.8215
				text = "i"
			intervals [3585]:
				xmin = 990.8215
				xmax = 991.0315
				text = "had"
			intervals [3586]:
				xmin = 991.0315
				xmax = 991.3415
				text = "acid"
			intervals [3587]:
				xmin = 991.3415
				xmax = 991.3715
				text = ""
			intervals [3588]:
				xmin = 991.3715
				xmax = 991.8915
				text = "before"
			intervals [3589]:
				xmin = 991.8915
				xmax = 992.6117
				text = ""
			intervals [3590]:
				xmin = 992.6117
				xmax = 992.9017
				text = "uh"
			intervals [3591]:
				xmin = 992.9017
				xmax = 993.6265
				text = ""
			intervals [3592]:
				xmin = 993.6265
				xmax = 993.9265
				text = "smoked"
			intervals [3593]:
				xmin = 993.9265
				xmax = 994.5365
				text = "pcp"
			intervals [3594]:
				xmin = 994.5365
				xmax = 997.0472
				text = ""
			intervals [3595]:
				xmin = 997.0472
				xmax = 997.4272
				text = "uh"
			intervals [3596]:
				xmin = 997.4272
				xmax = 999.4533
				text = ""
			intervals [3597]:
				xmin = 999.4533
				xmax = 999.8433
				text = "drinki-"
			intervals [3598]:
				xmin = 999.8433
				xmax = 1000.5305
				text = ""
			intervals [3599]:
				xmin = 1000.5305
				xmax = 1000.8805
				text = "drink"
			intervals [3600]:
				xmin = 1000.8805
				xmax = 1001.058
				text = ""
			intervals [3601]:
				xmin = 1001.058
				xmax = 1001.218
				text = "this"
			intervals [3602]:
				xmin = 1001.218
				xmax = 1001.338
				text = "that"
			intervals [3603]:
				xmin = 1001.338
				xmax = 1001.438
				text = "and"
			intervals [3604]:
				xmin = 1001.438
				xmax = 1001.518
				text = "the"
			intervals [3605]:
				xmin = 1001.518
				xmax = 1001.638
				text = "other"
			intervals [3606]:
				xmin = 1001.638
				xmax = 1001.688
				text = ""
			intervals [3607]:
				xmin = 1001.688
				xmax = 1001.908
				text = "but"
			intervals [3608]:
				xmin = 1001.908
				xmax = 1002.188
				text = "uh"
			intervals [3609]:
				xmin = 1002.188
				xmax = 1002.358
				text = ""
			intervals [3610]:
				xmin = 1002.358
				xmax = 1002.478
				text = "that"
			intervals [3611]:
				xmin = 1002.478
				xmax = 1002.528
				text = "s"
			intervals [3612]:
				xmin = 1002.528
				xmax = 1002.608
				text = "the"
			intervals [3613]:
				xmin = 1002.608
				xmax = 1002.728
				text = "only"
			intervals [3614]:
				xmin = 1002.728
				xmax = 1002.758
				text = ""
			intervals [3615]:
				xmin = 1002.758
				xmax = 1002.998
				text = "drugs"
			intervals [3616]:
				xmin = 1002.998
				xmax = 1003.048
				text = "i"
			intervals [3617]:
				xmin = 1003.048
				xmax = 1003.228
				text = "never"
			intervals [3618]:
				xmin = 1003.228
				xmax = 1003.398
				text = "did"
			intervals [3619]:
				xmin = 1003.398
				xmax = 1003.428
				text = "i"
			intervals [3620]:
				xmin = 1003.428
				xmax = 1003.628
				text = "never"
			intervals [3621]:
				xmin = 1003.628
				xmax = 1003.788
				text = "did"
			intervals [3622]:
				xmin = 1003.788
				xmax = 1003.918
				text = "no"
			intervals [3623]:
				xmin = 1003.918
				xmax = 1004.228
				text = "dope"
			intervals [3624]:
				xmin = 1004.228
				xmax = 1004.7391
				text = ""
			intervals [3625]:
				xmin = 1004.7391
				xmax = 1004.9291
				text = "so"
			intervals [3626]:
				xmin = 1004.9291
				xmax = 1005.0791
				text = "when"
			intervals [3627]:
				xmin = 1005.0791
				xmax = 1005.2591
				text = "i"
			intervals [3628]:
				xmin = 1005.2591
				xmax = 1005.2891
				text = ""
			intervals [3629]:
				xmin = 1005.2891
				xmax = 1005.4391
				text = "when"
			intervals [3630]:
				xmin = 1005.4391
				xmax = 1005.4991
				text = "i"
			intervals [3631]:
				xmin = 1005.4991
				xmax = 1005.6791
				text = "got"
			intervals [3632]:
				xmin = 1005.6791
				xmax = 1005.9591
				text = "locked"
			intervals [3633]:
				xmin = 1005.9591
				xmax = 1006.1591
				text = "up"
			intervals [3634]:
				xmin = 1006.1591
				xmax = 1006.2791
				text = "i"
			intervals [3635]:
				xmin = 1006.2791
				xmax = 1006.3091
				text = ""
			intervals [3636]:
				xmin = 1006.3091
				xmax = 1006.5091
				text = "looked"
			intervals [3637]:
				xmin = 1006.5091
				xmax = 1006.5791
				text = "at"
			intervals [3638]:
				xmin = 1006.5791
				xmax = 1007.0091
				text = "myself"
			intervals [3639]:
				xmin = 1007.0091
				xmax = 1007.0691
				text = "and"
			intervals [3640]:
				xmin = 1007.0691
				xmax = 1007.1291
				text = "i"
			intervals [3641]:
				xmin = 1007.1291
				xmax = 1007.5791
				text = "said"
			intervals [3642]:
				xmin = 1007.5791
				xmax = 1007.7091
				text = ""
			intervals [3643]:
				xmin = 1007.7091
				xmax = 1007.9191
				text = "hey"
			intervals [3644]:
				xmin = 1007.9191
				xmax = 1008.1191
				text = ""
			intervals [3645]:
				xmin = 1008.1191
				xmax = 1008.1791
				text = "<unk>"
			intervals [3646]:
				xmin = 1008.1791
				xmax = 1009.0629
				text = ""
			intervals [3647]:
				xmin = 1009.0629
				xmax = 1009.2929
				text = "w"
			intervals [3648]:
				xmin = 1009.2929
				xmax = 1009.3829
				text = "what"
			intervals [3649]:
				xmin = 1009.3829
				xmax = 1009.4829
				text = "you"
			intervals [3650]:
				xmin = 1009.4829
				xmax = 1009.7229
				text = "doing"
			intervals [3651]:
				xmin = 1009.7229
				xmax = 1009.9529
				text = "here"
			intervals [3652]:
				xmin = 1009.9529
				xmax = 1011.2534
				text = ""
			intervals [3653]:
				xmin = 1011.2534
				xmax = 1011.4934
				text = "i'm"
			intervals [3654]:
				xmin = 1011.4934
				xmax = 1011.6834
				text = "looking"
			intervals [3655]:
				xmin = 1011.6834
				xmax = 1011.8234
				text = "at"
			intervals [3656]:
				xmin = 1011.8234
				xmax = 1012.3134
				text = "myself"
			intervals [3657]:
				xmin = 1012.3134
				xmax = 1012.4234
				text = "i'm"
			intervals [3658]:
				xmin = 1012.4234
				xmax = 1012.5934
				text = "like"
			intervals [3659]:
				xmin = 1012.5934
				xmax = 1012.7834
				text = "this"
			intervals [3660]:
				xmin = 1012.7834
				xmax = 1012.8334
				text = ""
			intervals [3661]:
				xmin = 1012.8334
				xmax = 1013.4734
				text = "now"
			intervals [3662]:
				xmin = 1013.4734
				xmax = 1013.6434
				text = "i'm"
			intervals [3663]:
				xmin = 1013.6434
				xmax = 1013.7834
				text = ""
			intervals [3664]:
				xmin = 1013.7834
				xmax = 1013.9634
				text = "i'm"
			intervals [3665]:
				xmin = 1013.9634
				xmax = 1014.0934
				text = ""
			intervals [3666]:
				xmin = 1014.0934
				xmax = 1014.1934
				text = "i'm"
			intervals [3667]:
				xmin = 1014.1934
				xmax = 1014.3334
				text = "i'm"
			intervals [3668]:
				xmin = 1014.3334
				xmax = 1014.8834
				text = "sitting"
			intervals [3669]:
				xmin = 1014.8834
				xmax = 1014.9734
				text = "here"
			intervals [3670]:
				xmin = 1014.9734
				xmax = 1015.0034
				text = ""
			intervals [3671]:
				xmin = 1015.0034
				xmax = 1015.2134
				text = "i'm"
			intervals [3672]:
				xmin = 1015.2134
				xmax = 1015.4634
				text = "looking"
			intervals [3673]:
				xmin = 1015.4634
				xmax = 1015.5334
				text = "at"
			intervals [3674]:
				xmin = 1015.5334
				xmax = 1015.6234
				text = "these"
			intervals [3675]:
				xmin = 1015.6234
				xmax = 1016.2634
				text = "motherfuckers"
			intervals [3676]:
				xmin = 1016.2634
				xmax = 1016.3334
				text = ""
			intervals [3677]:
				xmin = 1016.3334
				xmax = 1016.5034
				text = "they"
			intervals [3678]:
				xmin = 1016.5034
				xmax = 1016.5634
				text = ""
			intervals [3679]:
				xmin = 1016.5634
				xmax = 1016.7334
				text = "they"
			intervals [3680]:
				xmin = 1016.7334
				xmax = 1016.9634
				text = "sit"
			intervals [3681]:
				xmin = 1016.9634
				xmax = 1016.9934
				text = ""
			intervals [3682]:
				xmin = 1016.9934
				xmax = 1017.2834
				text = "there"
			intervals [3683]:
				xmin = 1017.2834
				xmax = 1017.9937
				text = ""
			intervals [3684]:
				xmin = 1017.9937
				xmax = 1018.4737
				text = "even"
			intervals [3685]:
				xmin = 1018.4737
				xmax = 1018.5037
				text = ""
			intervals [3686]:
				xmin = 1018.5037
				xmax = 1018.7837
				text = "even"
			intervals [3687]:
				xmin = 1018.7837
				xmax = 1018.8137
				text = ""
			intervals [3688]:
				xmin = 1018.8137
				xmax = 1019.1837
				text = "even"
			intervals [3689]:
				xmin = 1019.1837
				xmax = 1019.2837
				text = ""
			intervals [3690]:
				xmin = 1019.2837
				xmax = 1019.5537
				text = "even"
			intervals [3691]:
				xmin = 1019.5537
				xmax = 1019.7037
				text = "being"
			intervals [3692]:
				xmin = 1019.7037
				xmax = 1020.4537
				text = "incarceration"
			intervals [3693]:
				xmin = 1020.4537
				xmax = 1020.7154
				text = ""
			intervals [3694]:
				xmin = 1020.7154
				xmax = 1020.8354
				text = "is"
			intervals [3695]:
				xmin = 1020.8354
				xmax = 1021.0154
				text = "just"
			intervals [3696]:
				xmin = 1021.0154
				xmax = 1021.2054
				text = "like"
			intervals [3697]:
				xmin = 1021.2054
				xmax = 1021.4354
				text = "being"
			intervals [3698]:
				xmin = 1021.4354
				xmax = 1021.5054
				text = "out"
			intervals [3699]:
				xmin = 1021.5054
				xmax = 1021.5754
				text = "on"
			intervals [3700]:
				xmin = 1021.5754
				xmax = 1021.6354
				text = "the"
			intervals [3701]:
				xmin = 1021.6354
				xmax = 1022.0554
				text = "streets"
			intervals [3702]:
				xmin = 1022.0554
				xmax = 1022.7205
				text = ""
			intervals [3703]:
				xmin = 1022.7205
				xmax = 1022.8005
				text = "and"
			intervals [3704]:
				xmin = 1022.8005
				xmax = 1022.9805
				text = "watch"
			intervals [3705]:
				xmin = 1022.9805
				xmax = 1023.3205
				text = "somebody"
			intervals [3706]:
				xmin = 1023.3205
				xmax = 1023.5205
				text = "hurt"
			intervals [3707]:
				xmin = 1023.5205
				xmax = 1023.9805
				text = "theyself"
			intervals [3708]:
				xmin = 1023.9805
				xmax = 1024.0705
				text = ""
			intervals [3709]:
				xmin = 1024.0705
				xmax = 1024.2605
				text = "or"
			intervals [3710]:
				xmin = 1024.2605
				xmax = 1024.4305
				text = "they"
			intervals [3711]:
				xmin = 1024.4305
				xmax = 1024.5005
				text = ""
			intervals [3712]:
				xmin = 1024.5005
				xmax = 1024.8605
				text = "sitting"
			intervals [3713]:
				xmin = 1024.8605
				xmax = 1024.9905
				text = "there"
			intervals [3714]:
				xmin = 1024.9905
				xmax = 1025.0705
				text = ""
			intervals [3715]:
				xmin = 1025.0705
				xmax = 1025.4305
				text = "tryna"
			intervals [3716]:
				xmin = 1025.4305
				xmax = 1026.0225
				text = ""
			intervals [3717]:
				xmin = 1026.0225
				xmax = 1026.3825
				text = "hey"
			intervals [3718]:
				xmin = 1026.3825
				xmax = 1026.875
				text = ""
			intervals [3719]:
				xmin = 1026.875
				xmax = 1027.085
				text = "man"
			intervals [3720]:
				xmin = 1027.085
				xmax = 1027.145
				text = "you"
			intervals [3721]:
				xmin = 1027.145
				xmax = 1027.295
				text = "gonna"
			intervals [3722]:
				xmin = 1027.295
				xmax = 1027.425
				text = "give"
			intervals [3723]:
				xmin = 1027.425
				xmax = 1027.515
				text = "me"
			intervals [3724]:
				xmin = 1027.515
				xmax = 1027.855
				text = "this"
			intervals [3725]:
				xmin = 1027.855
				xmax = 1028.194
				text = ""
			intervals [3726]:
				xmin = 1028.194
				xmax = 1028.264
				text = "you"
			intervals [3727]:
				xmin = 1028.264
				xmax = 1028.334
				text = "know"
			intervals [3728]:
				xmin = 1028.334
				xmax = 1028.424
				text = "what"
			intervals [3729]:
				xmin = 1028.424
				xmax = 1028.454
				text = "i"
			intervals [3730]:
				xmin = 1028.454
				xmax = 1028.484
				text = ""
			intervals [3731]:
				xmin = 1028.484
				xmax = 1028.794
				text = "mean"
			intervals [3732]:
				xmin = 1028.794
				xmax = 1029.1103
				text = ""
			intervals [3733]:
				xmin = 1029.1103
				xmax = 1029.1903
				text = "i"
			intervals [3734]:
				xmin = 1029.1903
				xmax = 1029.4703
				text = "mean"
			intervals [3735]:
				xmin = 1029.4703
				xmax = 1029.7203
				text = "cause"
			intervals [3736]:
				xmin = 1029.7203
				xmax = 1029.7503
				text = ""
			intervals [3737]:
				xmin = 1029.7503
				xmax = 1030.0103
				text = "we"
			intervals [3738]:
				xmin = 1030.0103
				xmax = 1030.5603
				text = "confined"
			intervals [3739]:
				xmin = 1030.5603
				xmax = 1030.6203
				text = "in"
			intervals [3740]:
				xmin = 1030.6203
				xmax = 1030.8603
				text = "this"
			intervals [3741]:
				xmin = 1030.8603
				xmax = 1031.0503
				text = "little"
			intervals [3742]:
				xmin = 1031.0503
				xmax = 1031.4403
				text = "space"
			intervals [3743]:
				xmin = 1031.4403
				xmax = 1031.6203
				text = "right"
			intervals [3744]:
				xmin = 1031.6203
				xmax = 1031.8103
				text = "here"
			intervals [3745]:
				xmin = 1031.8103
				xmax = 1031.9403
				text = "just"
			intervals [3746]:
				xmin = 1031.9403
				xmax = 1032.0803
				text = "like"
			intervals [3747]:
				xmin = 1032.0803
				xmax = 1032.2203
				text = "we"
			intervals [3748]:
				xmin = 1032.2203
				xmax = 1032.4603
				text = "sitting"
			intervals [3749]:
				xmin = 1032.4603
				xmax = 1032.6303
				text = "here"
			intervals [3750]:
				xmin = 1032.6303
				xmax = 1033.0603
				text = "talking"
			intervals [3751]:
				xmin = 1033.0603
				xmax = 1033.4292
				text = ""
			intervals [3752]:
				xmin = 1033.4292
				xmax = 1033.5792
				text = "be"
			intervals [3753]:
				xmin = 1033.5792
				xmax = 1034.0692
				text = "confined"
			intervals [3754]:
				xmin = 1034.0692
				xmax = 1034.2192
				text = "but"
			intervals [3755]:
				xmin = 1034.2192
				xmax = 1034.3292
				text = "i'm"
			intervals [3756]:
				xmin = 1034.3292
				xmax = 1034.4892
				text = "like"
			intervals [3757]:
				xmin = 1034.4892
				xmax = 1034.5992
				text = "this"
			intervals [3758]:
				xmin = 1034.5992
				xmax = 1034.7292
				text = "they"
			intervals [3759]:
				xmin = 1034.7292
				xmax = 1034.8492
				text = "s"
			intervals [3760]:
				xmin = 1034.8492
				xmax = 1034.8792
				text = ""
			intervals [3761]:
				xmin = 1034.8792
				xmax = 1035.1392
				text = "it"
			intervals [3762]:
				xmin = 1035.1392
				xmax = 1035.1792
				text = "s"
			intervals [3763]:
				xmin = 1035.1792
				xmax = 1035.7292
				text = "still"
			intervals [3764]:
				xmin = 1035.7292
				xmax = 1036.1944
				text = ""
			intervals [3765]:
				xmin = 1036.1944
				xmax = 1036.3944
				text = "it"
			intervals [3766]:
				xmin = 1036.3944
				xmax = 1036.4544
				text = "s"
			intervals [3767]:
				xmin = 1036.4544
				xmax = 1036.7244
				text = "like"
			intervals [3768]:
				xmin = 1036.7244
				xmax = 1036.9205
				text = ""
			intervals [3769]:
				xmin = 1036.9205
				xmax = 1037.0005
				text = "the"
			intervals [3770]:
				xmin = 1037.0005
				xmax = 1037.5505
				text = "streets"
			intervals [3771]:
				xmin = 1037.5505
				xmax = 1037.7918
				text = ""
			intervals [3772]:
				xmin = 1037.7918
				xmax = 1037.9018
				text = "it"
			intervals [3773]:
				xmin = 1037.9018
				xmax = 1037.9318
				text = "s"
			intervals [3774]:
				xmin = 1037.9318
				xmax = 1038.2318
				text = "still"
			intervals [3775]:
				xmin = 1038.2318
				xmax = 1038.7818
				text = "marketing"
			intervals [3776]:
				xmin = 1038.7818
				xmax = 1039.1318
				text = "things"
			intervals [3777]:
				xmin = 1039.1318
				xmax = 1039.1918
				text = "you"
			intervals [3778]:
				xmin = 1039.1918
				xmax = 1039.2618
				text = "know"
			intervals [3779]:
				xmin = 1039.2618
				xmax = 1039.3518
				text = "what"
			intervals [3780]:
				xmin = 1039.3518
				xmax = 1039.3818
				text = "i"
			intervals [3781]:
				xmin = 1039.3818
				xmax = 1039.8218
				text = "mean"
			intervals [3782]:
				xmin = 1039.8218
				xmax = 1040.132
				text = ""
			intervals [3783]:
				xmin = 1040.132
				xmax = 1040.522
				text = "hey"
			intervals [3784]:
				xmin = 1040.522
				xmax = 1041.5578
				text = ""
			intervals [3785]:
				xmin = 1041.5578
				xmax = 1041.6978
				text = "hey"
			intervals [3786]:
				xmin = 1041.6978
				xmax = 1041.8178
				text = "i'm"
			intervals [3787]:
				xmin = 1041.8178
				xmax = 1042.2278
				text = "jealous"
			intervals [3788]:
				xmin = 1042.2278
				xmax = 1042.4422
				text = ""
			intervals [3789]:
				xmin = 1042.4422
				xmax = 1042.7822
				text = "hey"
			intervals [3790]:
				xmin = 1042.7822
				xmax = 1043.2421
				text = ""
			intervals [3791]:
				xmin = 1043.2421
				xmax = 1043.4521
				text = "y-"
			intervals [3792]:
				xmin = 1043.4521
				xmax = 1043.6521
				text = "you"
			intervals [3793]:
				xmin = 1043.6521
				xmax = 1043.8321
				text = "don't"
			intervals [3794]:
				xmin = 1043.8321
				xmax = 1043.9921
				text = "want"
			intervals [3795]:
				xmin = 1043.9921
				xmax = 1044.1721
				text = "that"
			intervals [3796]:
				xmin = 1044.1721
				xmax = 1044.2021
				text = ""
			intervals [3797]:
				xmin = 1044.2021
				xmax = 1044.3621
				text = "man"
			intervals [3798]:
				xmin = 1044.3621
				xmax = 1044.4921
				text = "give"
			intervals [3799]:
				xmin = 1044.4921
				xmax = 1044.5621
				text = "me"
			intervals [3800]:
				xmin = 1044.5621
				xmax = 1044.7421
				text = "that"
			intervals [3801]:
				xmin = 1044.7421
				xmax = 1045.0621
				text = "man"
			intervals [3802]:
				xmin = 1045.0621
				xmax = 1045.146
				text = ""
			intervals [3803]:
				xmin = 1045.146
				xmax = 1045.346
				text = "and"
			intervals [3804]:
				xmin = 1045.346
				xmax = 1045.466
				text = "it"
			intervals [3805]:
				xmin = 1045.466
				xmax = 1045.516
				text = "s"
			intervals [3806]:
				xmin = 1045.516
				xmax = 1045.706
				text = "like"
			intervals [3807]:
				xmin = 1045.706
				xmax = 1045.846
				text = ""
			intervals [3808]:
				xmin = 1045.846
				xmax = 1046.016
				text = "i'm"
			intervals [3809]:
				xmin = 1046.016
				xmax = 1046.256
				text = "just"
			intervals [3810]:
				xmin = 1046.256
				xmax = 1046.316
				text = ""
			intervals [3811]:
				xmin = 1046.316
				xmax = 1046.506
				text = "running"
			intervals [3812]:
				xmin = 1046.506
				xmax = 1046.716
				text = "over"
			intervals [3813]:
				xmin = 1046.716
				xmax = 1046.906
				text = "top"
			intervals [3814]:
				xmin = 1046.906
				xmax = 1046.966
				text = "of"
			intervals [3815]:
				xmin = 1046.966
				xmax = 1046.996
				text = ""
			intervals [3816]:
				xmin = 1046.996
				xmax = 1047.106
				text = "you"
			intervals [3817]:
				xmin = 1047.106
				xmax = 1047.236
				text = "it"
			intervals [3818]:
				xmin = 1047.236
				xmax = 1047.376
				text = "s"
			intervals [3819]:
				xmin = 1047.376
				xmax = 1047.456
				text = ""
			intervals [3820]:
				xmin = 1047.456
				xmax = 1047.566
				text = "it"
			intervals [3821]:
				xmin = 1047.566
				xmax = 1047.716
				text = "s"
			intervals [3822]:
				xmin = 1047.716
				xmax = 1048.7776
				text = ""
			intervals [3823]:
				xmin = 1048.7776
				xmax = 1048.9876
				text = "and"
			intervals [3824]:
				xmin = 1048.9876
				xmax = 1049.1276
				text = "i"
			intervals [3825]:
				xmin = 1049.1276
				xmax = 1049.3776
				text = "sit"
			intervals [3826]:
				xmin = 1049.3776
				xmax = 1049.4276
				text = ""
			intervals [3827]:
				xmin = 1049.4276
				xmax = 1049.5476
				text = "there"
			intervals [3828]:
				xmin = 1049.5476
				xmax = 1049.6576
				text = "and"
			intervals [3829]:
				xmin = 1049.6576
				xmax = 1049.7676
				text = "i"
			intervals [3830]:
				xmin = 1049.7676
				xmax = 1049.9676
				text = "looked"
			intervals [3831]:
				xmin = 1049.9676
				xmax = 1050.0376
				text = "at"
			intervals [3832]:
				xmin = 1050.0376
				xmax = 1050.0676
				text = ""
			intervals [3833]:
				xmin = 1050.0676
				xmax = 1050.5976
				text = "myself"
			intervals [3834]:
				xmin = 1050.5976
				xmax = 1050.7176
				text = "i"
			intervals [3835]:
				xmin = 1050.7176
				xmax = 1051.0176
				text = "say"
			intervals [3836]:
				xmin = 1051.0176
				xmax = 1051.3799
				text = ""
			intervals [3837]:
				xmin = 1051.3799
				xmax = 1051.5899
				text = "what"
			intervals [3838]:
				xmin = 1051.5899
				xmax = 1051.6799
				text = "i'm"
			intervals [3839]:
				xmin = 1051.6799
				xmax = 1051.7499
				text = ""
			intervals [3840]:
				xmin = 1051.7499
				xmax = 1051.9999
				text = "doing"
			intervals [3841]:
				xmin = 1051.9999
				xmax = 1052.0299
				text = ""
			intervals [3842]:
				xmin = 1052.0299
				xmax = 1052.1799
				text = "here"
			intervals [3843]:
				xmin = 1052.1799
				xmax = 1053.3874
				text = ""
			intervals [3844]:
				xmin = 1053.3874
				xmax = 1053.5574
				text = "i"
			intervals [3845]:
				xmin = 1053.5574
				xmax = 1053.5874
				text = ""
			intervals [3846]:
				xmin = 1053.5874
				xmax = 1053.8274
				text = "say"
			intervals [3847]:
				xmin = 1053.8274
				xmax = 1053.8674
				text = ""
			intervals [3848]:
				xmin = 1053.8674
				xmax = 1054.0074
				text = "my"
			intervals [3849]:
				xmin = 1054.0074
				xmax = 1054.3074
				text = "mom"
			intervals [3850]:
				xmin = 1054.3074
				xmax = 1054.3874
				text = "and"
			intervals [3851]:
				xmin = 1054.3874
				xmax = 1054.4374
				text = ""
			intervals [3852]:
				xmin = 1054.4374
				xmax = 1054.7174
				text = "dad"
			intervals [3853]:
				xmin = 1054.7174
				xmax = 1054.8774
				text = "taught"
			intervals [3854]:
				xmin = 1054.8774
				xmax = 1054.9074
				text = ""
			intervals [3855]:
				xmin = 1054.9074
				xmax = 1055.0474
				text = "me"
			intervals [3856]:
				xmin = 1055.0474
				xmax = 1055.2774
				text = "better"
			intervals [3857]:
				xmin = 1055.2774
				xmax = 1055.3674
				text = "than"
			intervals [3858]:
				xmin = 1055.3674
				xmax = 1055.5174
				text = "this"
			intervals [3859]:
				xmin = 1055.5174
				xmax = 1055.7074
				text = "not"
			intervals [3860]:
				xmin = 1055.7074
				xmax = 1055.8974
				text = "only"
			intervals [3861]:
				xmin = 1055.8974
				xmax = 1056.2274
				text = "that"
			intervals [3862]:
				xmin = 1056.2274
				xmax = 1056.3535
				text = ""
			intervals [3863]:
				xmin = 1056.3535
				xmax = 1056.5035
				text = "it"
			intervals [3864]:
				xmin = 1056.5035
				xmax = 1056.5735
				text = "s"
			intervals [3865]:
				xmin = 1056.5735
				xmax = 1056.8135
				text = "not"
			intervals [3866]:
				xmin = 1056.8135
				xmax = 1056.9135
				text = ""
			intervals [3867]:
				xmin = 1056.9135
				xmax = 1057.2035
				text = "that"
			intervals [3868]:
				xmin = 1057.2035
				xmax = 1057.3635
				text = "they"
			intervals [3869]:
				xmin = 1057.3635
				xmax = 1057.4035
				text = ""
			intervals [3870]:
				xmin = 1057.4035
				xmax = 1057.7035
				text = "taught"
			intervals [3871]:
				xmin = 1057.7035
				xmax = 1057.8635
				text = "me"
			intervals [3872]:
				xmin = 1057.8635
				xmax = 1058.1235
				text = "that"
			intervals [3873]:
				xmin = 1058.1235
				xmax = 1061.4154
				text = ""
			intervals [3874]:
				xmin = 1061.4154
				xmax = 1061.9054
				text = "being"
			intervals [3875]:
				xmin = 1061.9054
				xmax = 1062.6654
				text = "raised"
			intervals [3876]:
				xmin = 1062.6654
				xmax = 1062.9627
				text = ""
			intervals [3877]:
				xmin = 1062.9627
				xmax = 1063.0927
				text = "the"
			intervals [3878]:
				xmin = 1063.0927
				xmax = 1063.3327
				text = "right"
			intervals [3879]:
				xmin = 1063.3327
				xmax = 1063.6627
				text = "way"
			intervals [3880]:
				xmin = 1063.6627
				xmax = 1063.7927
				text = "and"
			intervals [3881]:
				xmin = 1063.7927
				xmax = 1064.0127
				text = "i"
			intervals [3882]:
				xmin = 1064.0127
				xmax = 1064.2127
				text = "and"
			intervals [3883]:
				xmin = 1064.2127
				xmax = 1064.4227
				text = "i'm"
			intervals [3884]:
				xmin = 1064.4227
				xmax = 1064.6227
				text = "like"
			intervals [3885]:
				xmin = 1064.6227
				xmax = 1064.7927
				text = "this"
			intervals [3886]:
				xmin = 1064.7927
				xmax = 1064.9427
				text = "now"
			intervals [3887]:
				xmin = 1064.9427
				xmax = 1065.0327
				text = "i"
			intervals [3888]:
				xmin = 1065.0327
				xmax = 1065.1027
				text = ""
			intervals [3889]:
				xmin = 1065.1027
				xmax = 1065.2827
				text = "love"
			intervals [3890]:
				xmin = 1065.2827
				xmax = 1065.3927
				text = "my"
			intervals [3891]:
				xmin = 1065.3927
				xmax = 1065.8227
				text = "parents"
			intervals [3892]:
				xmin = 1065.8227
				xmax = 1066.0327
				text = "more"
			intervals [3893]:
				xmin = 1066.0327
				xmax = 1066.1527
				text = "than"
			intervals [3894]:
				xmin = 1066.1527
				xmax = 1066.4527
				text = "anything"
			intervals [3895]:
				xmin = 1066.4527
				xmax = 1066.5227
				text = "in"
			intervals [3896]:
				xmin = 1066.5227
				xmax = 1066.5927
				text = "the"
			intervals [3897]:
				xmin = 1066.5927
				xmax = 1066.8527
				text = "world"
			intervals [3898]:
				xmin = 1066.8527
				xmax = 1067.1927
				text = "because"
			intervals [3899]:
				xmin = 1067.1927
				xmax = 1067.3827
				text = "i'm"
			intervals [3900]:
				xmin = 1067.3827
				xmax = 1067.5727
				text = "like"
			intervals [3901]:
				xmin = 1067.5727
				xmax = 1067.9027
				text = "this"
			intervals [3902]:
				xmin = 1067.9027
				xmax = 1069.3479
				text = ""
			intervals [3903]:
				xmin = 1069.3479
				xmax = 1069.6279
				text = "although"
			intervals [3904]:
				xmin = 1069.6279
				xmax = 1069.7679
				text = "they"
			intervals [3905]:
				xmin = 1069.7679
				xmax = 1070.0479
				text = "didn't"
			intervals [3906]:
				xmin = 1070.0479
				xmax = 1070.6579
				text = "have"
			intervals [3907]:
				xmin = 1070.6579
				xmax = 1070.9381
				text = ""
			intervals [3908]:
				xmin = 1070.9381
				xmax = 1071.0381
				text = "and"
			intervals [3909]:
				xmin = 1071.0381
				xmax = 1071.0681
				text = ""
			intervals [3910]:
				xmin = 1071.0681
				xmax = 1071.2381
				text = "then"
			intervals [3911]:
				xmin = 1071.2381
				xmax = 1071.3381
				text = "when"
			intervals [3912]:
				xmin = 1071.3381
				xmax = 1071.4581
				text = "they"
			intervals [3913]:
				xmin = 1071.4581
				xmax = 1071.7581
				text = "got"
			intervals [3914]:
				xmin = 1071.7581
				xmax = 1072.0458
				text = ""
			intervals [3915]:
				xmin = 1072.0458
				xmax = 1072.2658
				text = "me"
			intervals [3916]:
				xmin = 1072.2658
				xmax = 1072.3458
				text = "and"
			intervals [3917]:
				xmin = 1072.3458
				xmax = 1072.5258
				text = "my"
			intervals [3918]:
				xmin = 1072.5258
				xmax = 1072.6558
				text = ""
			intervals [3919]:
				xmin = 1072.6558
				xmax = 1073.0758
				text = "brothers"
			intervals [3920]:
				xmin = 1073.0758
				xmax = 1073.1358
				text = "and"
			intervals [3921]:
				xmin = 1073.1358
				xmax = 1073.1658
				text = ""
			intervals [3922]:
				xmin = 1073.1658
				xmax = 1073.3158
				text = "my"
			intervals [3923]:
				xmin = 1073.3158
				xmax = 1073.6858
				text = "sister"
			intervals [3924]:
				xmin = 1073.6858
				xmax = 1073.8358
				text = "us"
			intervals [3925]:
				xmin = 1073.8358
				xmax = 1074.0558
				text = "back"
			intervals [3926]:
				xmin = 1074.0558
				xmax = 1074.4858
				text = "together"
			intervals [3927]:
				xmin = 1074.4858
				xmax = 1074.5758
				text = ""
			intervals [3928]:
				xmin = 1074.5758
				xmax = 1074.8758
				text = "move"
			intervals [3929]:
				xmin = 1074.8758
				xmax = 1074.9358
				text = "in"
			intervals [3930]:
				xmin = 1074.9358
				xmax = 1075.0658
				text = "this"
			intervals [3931]:
				xmin = 1075.0658
				xmax = 1075.4258
				text = "house"
			intervals [3932]:
				xmin = 1075.4258
				xmax = 1075.958
				text = ""
			intervals [3933]:
				xmin = 1075.958
				xmax = 1076.218
				text = "how"
			intervals [3934]:
				xmin = 1076.218
				xmax = 1076.288
				text = ""
			intervals [3935]:
				xmin = 1076.288
				xmax = 1076.368
				text = "i"
			intervals [3936]:
				xmin = 1076.368
				xmax = 1076.638
				text = "say"
			intervals [3937]:
				xmin = 1076.638
				xmax = 1076.848
				text = "move"
			intervals [3938]:
				xmin = 1076.848
				xmax = 1077.008
				text = "was"
			intervals [3939]:
				xmin = 1077.008
				xmax = 1077.218
				text = "right"
			intervals [3940]:
				xmin = 1077.218
				xmax = 1078.1961
				text = ""
			intervals [3941]:
				xmin = 1078.1961
				xmax = 1078.3261
				text = "so"
			intervals [3942]:
				xmin = 1078.3261
				xmax = 1078.4561
				text = "i"
			intervals [3943]:
				xmin = 1078.4561
				xmax = 1078.6261
				text = "looked"
			intervals [3944]:
				xmin = 1078.6261
				xmax = 1078.7061
				text = "at"
			intervals [3945]:
				xmin = 1078.7061
				xmax = 1079.1461
				text = "myself"
			intervals [3946]:
				xmin = 1079.1461
				xmax = 1079.3261
				text = "said"
			intervals [3947]:
				xmin = 1079.3261
				xmax = 1079.4861
				text = "why"
			intervals [3948]:
				xmin = 1079.4861
				xmax = 1079.6061
				text = "i'm"
			intervals [3949]:
				xmin = 1079.6061
				xmax = 1079.8361
				text = "sitting"
			intervals [3950]:
				xmin = 1079.8361
				xmax = 1079.9361
				text = "in"
			intervals [3951]:
				xmin = 1079.9361
				xmax = 1080.1061
				text = "this"
			intervals [3952]:
				xmin = 1080.1061
				xmax = 1080.1361
				text = ""
			intervals [3953]:
				xmin = 1080.1361
				xmax = 1080.5061
				text = "jail"
			intervals [3954]:
				xmin = 1080.5061
				xmax = 1080.7728
				text = ""
			intervals [3955]:
				xmin = 1080.7728
				xmax = 1080.9228
				text = "i"
			intervals [3956]:
				xmin = 1080.9228
				xmax = 1081.1528
				text = "go"
			intervals [3957]:
				xmin = 1081.1528
				xmax = 1081.2228
				text = "to"
			intervals [3958]:
				xmin = 1081.2228
				xmax = 1081.7128
				text = "school"
			intervals [3959]:
				xmin = 1081.7128
				xmax = 1081.7828
				text = "i"
			intervals [3960]:
				xmin = 1081.7828
				xmax = 1082.2828
				text = "graduated"
			intervals [3961]:
				xmin = 1082.2828
				xmax = 1082.6028
				text = "high"
			intervals [3962]:
				xmin = 1082.6028
				xmax = 1082.9528
				text = "school"
			intervals [3963]:
				xmin = 1082.9528
				xmax = 1083.1928
				text = "what"
			intervals [3964]:
				xmin = 1083.1928
				xmax = 1083.3428
				text = "what"
			intervals [3965]:
				xmin = 1083.3428
				xmax = 1083.4128
				text = "are"
			intervals [3966]:
				xmin = 1083.4128
				xmax = 1083.6228
				text = "you"
			intervals [3967]:
				xmin = 1083.6228
				xmax = 1084.0528
				text = "doing"
			intervals [3968]:
				xmin = 1084.0528
				xmax = 1084.5328
				text = "rdx"
			intervals [3969]:
				xmin = 1084.5328
				xmax = 1085.1855
				text = ""
			intervals [3970]:
				xmin = 1085.1855
				xmax = 1085.4055
				text = "what"
			intervals [3971]:
				xmin = 1085.4055
				xmax = 1085.5355
				text = "what"
			intervals [3972]:
				xmin = 1085.5355
				xmax = 1085.6255
				text = "are"
			intervals [3973]:
				xmin = 1085.6255
				xmax = 1085.8255
				text = "you"
			intervals [3974]:
				xmin = 1085.8255
				xmax = 1086.1555
				text = "doing"
			intervals [3975]:
				xmin = 1086.1555
				xmax = 1086.3955
				text = "sitting"
			intervals [3976]:
				xmin = 1086.3955
				xmax = 1086.4855
				text = "up"
			intervals [3977]:
				xmin = 1086.4855
				xmax = 1086.5755
				text = "here"
			intervals [3978]:
				xmin = 1086.5755
				xmax = 1086.7655
				text = "in"
			intervals [3979]:
				xmin = 1086.7655
				xmax = 1087.1055
				text = "jail"
			intervals [3980]:
				xmin = 1087.1055
				xmax = 1087.2155
				text = ""
			intervals [3981]:
				xmin = 1087.2155
				xmax = 1087.4755
				text = "and"
			intervals [3982]:
				xmin = 1087.4755
				xmax = 1087.6555
				text = "i"
			intervals [3983]:
				xmin = 1087.6555
				xmax = 1087.9555
				text = "say"
			intervals [3984]:
				xmin = 1087.9555
				xmax = 1088.0055
				text = ""
			intervals [3985]:
				xmin = 1088.0055
				xmax = 1088.1955
				text = "you"
			intervals [3986]:
				xmin = 1088.1955
				xmax = 1088.3555
				text = "know"
			intervals [3987]:
				xmin = 1088.3555
				xmax = 1088.5055
				text = "what"
			intervals [3988]:
				xmin = 1088.5055
				xmax = 1088.5455
				text = ""
			intervals [3989]:
				xmin = 1088.5455
				xmax = 1088.8255
				text = "you're"
			intervals [3990]:
				xmin = 1088.8255
				xmax = 1089.1555
				text = "dumb"
			intervals [3991]:
				xmin = 1089.1555
				xmax = 1091.7589
				text = ""
			intervals [3992]:
				xmin = 1091.7589
				xmax = 1092.0189
				text = "and"
			intervals [3993]:
				xmin = 1092.0189
				xmax = 1092.1589
				text = "it"
			intervals [3994]:
				xmin = 1092.1589
				xmax = 1092.1889
				text = ""
			intervals [3995]:
				xmin = 1092.1889
				xmax = 1092.4389
				text = "it"
			intervals [3996]:
				xmin = 1092.4389
				xmax = 1092.4689
				text = ""
			intervals [3997]:
				xmin = 1092.4689
				xmax = 1092.6789
				text = "it"
			intervals [3998]:
				xmin = 1092.6789
				xmax = 1092.7589
				text = ""
			intervals [3999]:
				xmin = 1092.7589
				xmax = 1092.9489
				text = "it"
			intervals [4000]:
				xmin = 1092.9489
				xmax = 1092.9789
				text = ""
			intervals [4001]:
				xmin = 1092.9789
				xmax = 1093.3489
				text = "changed"
			intervals [4002]:
				xmin = 1093.3489
				xmax = 1093.3789
				text = ""
			intervals [4003]:
				xmin = 1093.3789
				xmax = 1093.5589
				text = "my"
			intervals [4004]:
				xmin = 1093.5589
				xmax = 1093.8089
				text = "life"
			intervals [4005]:
				xmin = 1093.8089
				xmax = 1094.5101
				text = ""
			intervals [4006]:
				xmin = 1094.5101
				xmax = 1094.9701
				text = "seeing"
			intervals [4007]:
				xmin = 1094.9701
				xmax = 1095.4101
				text = "how"
			intervals [4008]:
				xmin = 1095.4101
				xmax = 1095.7838
				text = ""
			intervals [4009]:
				xmin = 1095.7838
				xmax = 1095.8938
				text = "i"
			intervals [4010]:
				xmin = 1095.8938
				xmax = 1096.1238
				text = "don't"
			intervals [4011]:
				xmin = 1096.1238
				xmax = 1096.3838
				text = "wanna"
			intervals [4012]:
				xmin = 1096.3838
				xmax = 1096.5238
				text = "be"
			intervals [4013]:
				xmin = 1096.5238
				xmax = 1097.4295
				text = ""
			intervals [4014]:
				xmin = 1097.4295
				xmax = 1097.5595
				text = "<unk>"
			intervals [4015]:
				xmin = 1097.5595
				xmax = 1098.269
				text = ""
			intervals [4016]:
				xmin = 1098.269
				xmax = 1098.379
				text = "oh"
			intervals [4017]:
				xmin = 1098.379
				xmax = 1098.559
				text = "you"
			intervals [4018]:
				xmin = 1098.559
				xmax = 1098.669
				text = "can"
			intervals [4019]:
				xmin = 1098.669
				xmax = 1098.9503
				text = ""
			intervals [4020]:
				xmin = 1098.9503
				xmax = 1099.0303
				text = "i"
			intervals [4021]:
				xmin = 1099.0303
				xmax = 1099.2203
				text = "gotta"
			intervals [4022]:
				xmin = 1099.2203
				xmax = 1099.2803
				text = "go"
			intervals [4023]:
				xmin = 1099.2803
				xmax = 1099.5053
				text = ""
			intervals [4024]:
				xmin = 1099.5053
				xmax = 1099.7353
				text = "hey"
			intervals [4025]:
				xmin = 1099.7353
				xmax = 1100.1303
				text = ""
			intervals [4026]:
				xmin = 1100.1303
				xmax = 1100.2403
				text = "can"
			intervals [4027]:
				xmin = 1100.2403
				xmax = 1100.2703
				text = "i"
			intervals [4028]:
				xmin = 1100.2703
				xmax = 1100.4203
				text = "use"
			intervals [4029]:
				xmin = 1100.4203
				xmax = 1100.4803
				text = "the"
			intervals [4030]:
				xmin = 1100.4803
				xmax = 1101.0403
				text = "bathroom"
			intervals [4031]:
				xmin = 1101.0403
				xmax = 1102.8828
				text = ""
			intervals [4032]:
				xmin = 1102.8828
				xmax = 1103.0428
				text = "i'm"
			intervals [4033]:
				xmin = 1103.0428
				xmax = 1103.2528
				text = "like"
			intervals [4034]:
				xmin = 1103.2528
				xmax = 1103.5828
				text = "hold"
			intervals [4035]:
				xmin = 1103.5828
				xmax = 1103.8328
				text = "up"
			intervals [4036]:
				xmin = 1103.8328
				xmax = 1104.2311
				text = ""
			intervals [4037]:
				xmin = 1104.2311
				xmax = 1104.3711
				text = "can"
			intervals [4038]:
				xmin = 1104.3711
				xmax = 1104.4211
				text = "i"
			intervals [4039]:
				xmin = 1104.4211
				xmax = 1104.5811
				text = "go"
			intervals [4040]:
				xmin = 1104.5811
				xmax = 1104.6411
				text = "and"
			intervals [4041]:
				xmin = 1104.6411
				xmax = 1104.8511
				text = "wash"
			intervals [4042]:
				xmin = 1104.8511
				xmax = 1104.9611
				text = "my"
			intervals [4043]:
				xmin = 1104.9611
				xmax = 1105.4811
				text = "face"
			intervals [4044]:
				xmin = 1105.4811
				xmax = 1106.2028
				text = ""
			intervals [4045]:
				xmin = 1106.2028
				xmax = 1106.3628
				text = "can"
			intervals [4046]:
				xmin = 1106.3628
				xmax = 1106.4528
				text = "i"
			intervals [4047]:
				xmin = 1106.4528
				xmax = 1106.8028
				text = "can"
			intervals [4048]:
				xmin = 1106.8028
				xmax = 1106.9228
				text = "can"
			intervals [4049]:
				xmin = 1106.9228
				xmax = 1107.0228
				text = "i"
			intervals [4050]:
				xmin = 1107.0228
				xmax = 1107.2928
				text = "just"
			intervals [4051]:
				xmin = 1107.2928
				xmax = 1107.7231
				text = ""
			intervals [4052]:
				xmin = 1107.7231
				xmax = 1107.8031
				text = "you"
			intervals [4053]:
				xmin = 1107.8031
				xmax = 1107.9431
				text = "know"
			intervals [4054]:
				xmin = 1107.9431
				xmax = 1108.0631
				text = "i"
			intervals [4055]:
				xmin = 1108.0631
				xmax = 1108.2831
				text = ""
			intervals [4056]:
				xmin = 1108.2831
				xmax = 1108.4431
				text = "just"
			intervals [4057]:
				xmin = 1108.4431
				xmax = 1108.874
				text = ""
			intervals [4058]:
				xmin = 1108.874
				xmax = 1109.074
				text = "went"
			intervals [4059]:
				xmin = 1109.074
				xmax = 1109.284
				text = "out"
			intervals [4060]:
				xmin = 1109.284
				xmax = 1109.514
				text = "all"
			intervals [4061]:
				xmin = 1109.514
				xmax = 1109.794
				text = "night"
			intervals [4062]:
				xmin = 1109.794
				xmax = 1109.894
				text = "this"
			intervals [4063]:
				xmin = 1109.894
				xmax = 1109.924
				text = ""
			intervals [4064]:
				xmin = 1109.924
				xmax = 1110.054
				text = "that"
			intervals [4065]:
				xmin = 1110.054
				xmax = 1110.114
				text = "and"
			intervals [4066]:
				xmin = 1110.114
				xmax = 1110.174
				text = "the"
			intervals [4067]:
				xmin = 1110.174
				xmax = 1110.264
				text = "other"
			intervals [4068]:
				xmin = 1110.264
				xmax = 1110.384
				text = "you"
			intervals [4069]:
				xmin = 1110.384
				xmax = 1110.634
				text = "wake"
			intervals [4070]:
				xmin = 1110.634
				xmax = 1110.784
				text = "up"
			intervals [4071]:
				xmin = 1110.784
				xmax = 1110.914
				text = "this"
			intervals [4072]:
				xmin = 1110.914
				xmax = 1110.944
				text = ""
			intervals [4073]:
				xmin = 1110.944
				xmax = 1111.084
				text = "that"
			intervals [4074]:
				xmin = 1111.084
				xmax = 1111.144
				text = "and"
			intervals [4075]:
				xmin = 1111.144
				xmax = 1111.204
				text = "the"
			intervals [4076]:
				xmin = 1111.204
				xmax = 1111.314
				text = "other"
			intervals [4077]:
				xmin = 1111.314
				xmax = 1111.344
				text = ""
			intervals [4078]:
				xmin = 1111.344
				xmax = 1111.514
				text = "well"
			intervals [4079]:
				xmin = 1111.514
				xmax = 1111.654
				text = "i'm"
			intervals [4080]:
				xmin = 1111.654
				xmax = 1111.684
				text = ""
			intervals [4081]:
				xmin = 1111.684
				xmax = 1111.844
				text = "going"
			intervals [4082]:
				xmin = 1111.844
				xmax = 1111.994
				text = "take"
			intervals [4083]:
				xmin = 1111.994
				xmax = 1112.054
				text = "a"
			intervals [4084]:
				xmin = 1112.054
				xmax = 1112.084
				text = ""
			intervals [4085]:
				xmin = 1112.084
				xmax = 1112.294
				text = "bath"
			intervals [4086]:
				xmin = 1112.294
				xmax = 1113.619
				text = ""
			intervals [4087]:
				xmin = 1113.619
				xmax = 1113.709
				text = "you"
			intervals [4088]:
				xmin = 1113.709
				xmax = 1113.939
				text = "can't"
			intervals [4089]:
				xmin = 1113.939
				xmax = 1114.139
				text = "take"
			intervals [4090]:
				xmin = 1114.139
				xmax = 1114.289
				text = "no"
			intervals [4091]:
				xmin = 1114.289
				xmax = 1114.659
				text = "bath"
			intervals [4092]:
				xmin = 1114.659
				xmax = 1114.9669
				text = ""
			intervals [4093]:
				xmin = 1114.9669
				xmax = 1115.2169
				text = "oh"
			intervals [4094]:
				xmin = 1115.2169
				xmax = 1115.5869
				text = "oh"
			intervals [4095]:
				xmin = 1115.5869
				xmax = 1115.8169
				text = "is"
			intervals [4096]:
				xmin = 1115.8169
				xmax = 1115.9469
				text = "is"
			intervals [4097]:
				xmin = 1115.9469
				xmax = 1116.0069
				text = "it"
			intervals [4098]:
				xmin = 1116.0069
				xmax = 1116.2269
				text = "alright"
			intervals [4099]:
				xmin = 1116.2269
				xmax = 1116.2969
				text = "for"
			intervals [4100]:
				xmin = 1116.2969
				xmax = 1116.4469
				text = "me"
			intervals [4101]:
				xmin = 1116.4469
				xmax = 1116.5069
				text = "to"
			intervals [4102]:
				xmin = 1116.5069
				xmax = 1116.6169
				text = "go"
			intervals [4103]:
				xmin = 1116.6169
				xmax = 1116.8369
				text = "in"
			intervals [4104]:
				xmin = 1116.8369
				xmax = 1117.0069
				text = "no"
			intervals [4105]:
				xmin = 1117.0069
				xmax = 1117.1069
				text = "it"
			intervals [4106]:
				xmin = 1117.1069
				xmax = 1117.1469
				text = "s"
			intervals [4107]:
				xmin = 1117.1469
				xmax = 1117.3469
				text = "not"
			intervals [4108]:
				xmin = 1117.3469
				xmax = 1117.6469
				text = "time"
			intervals [4109]:
				xmin = 1117.6469
				xmax = 1117.8869
				text = "now"
			intervals [4110]:
				xmin = 1117.8869
				xmax = 1118.3002
				text = ""
			intervals [4111]:
				xmin = 1118.3002
				xmax = 1118.5402
				text = "so"
			intervals [4112]:
				xmin = 1118.5402
				xmax = 1118.6802
				text = "i'm"
			intervals [4113]:
				xmin = 1118.6802
				xmax = 1118.8502
				text = "like"
			intervals [4114]:
				xmin = 1118.8502
				xmax = 1118.9702
				text = "this"
			intervals [4115]:
				xmin = 1118.9702
				xmax = 1119.1302
				text = "i'm"
			intervals [4116]:
				xmin = 1119.1302
				xmax = 1119.3202
				text = "like"
			intervals [4117]:
				xmin = 1119.3202
				xmax = 1119.5202
				text = "this"
			intervals [4118]:
				xmin = 1119.5202
				xmax = 1119.5502
				text = ""
			intervals [4119]:
				xmin = 1119.5502
				xmax = 1119.7402
				text = "i'm"
			intervals [4120]:
				xmin = 1119.7402
				xmax = 1120.0202
				text = "sitting"
			intervals [4121]:
				xmin = 1120.0202
				xmax = 1120.1602
				text = "there"
			intervals [4122]:
				xmin = 1120.1602
				xmax = 1121.7705
				text = ""
			intervals [4123]:
				xmin = 1121.7705
				xmax = 1121.9205
				text = "i'm"
			intervals [4124]:
				xmin = 1121.9205
				xmax = 1122.0562
				text = ""
			intervals [4125]:
				xmin = 1122.0562
				xmax = 1122.3362
				text = "uh"
			intervals [4126]:
				xmin = 1122.3362
				xmax = 1122.3662
				text = ""
			intervals [4127]:
				xmin = 1122.3662
				xmax = 1122.4562
				text = "it"
			intervals [4128]:
				xmin = 1122.4562
				xmax = 1122.5362
				text = "s"
			intervals [4129]:
				xmin = 1122.5362
				xmax = 1122.6362
				text = "like"
			intervals [4130]:
				xmin = 1122.6362
				xmax = 1122.6662
				text = ""
			intervals [4131]:
				xmin = 1122.6662
				xmax = 1122.8562
				text = "i'm"
			intervals [4132]:
				xmin = 1122.8562
				xmax = 1122.8862
				text = ""
			intervals [4133]:
				xmin = 1122.8862
				xmax = 1123.0962
				text = "i'm"
			intervals [4134]:
				xmin = 1123.0962
				xmax = 1123.1262
				text = ""
			intervals [4135]:
				xmin = 1123.1262
				xmax = 1123.3962
				text = "locked"
			intervals [4136]:
				xmin = 1123.3962
				xmax = 1123.6362
				text = "down"
			intervals [4137]:
				xmin = 1123.6362
				xmax = 1123.9462
				text = "there"
			intervals [4138]:
				xmin = 1123.9462
				xmax = 1124.0462
				text = "and"
			intervals [4139]:
				xmin = 1124.0462
				xmax = 1124.0762
				text = ""
			intervals [4140]:
				xmin = 1124.0762
				xmax = 1124.2862
				text = "now"
			intervals [4141]:
				xmin = 1124.2862
				xmax = 1124.3762
				text = "i"
			intervals [4142]:
				xmin = 1124.3762
				xmax = 1124.6862
				text = "gotta"
			intervals [4143]:
				xmin = 1124.6862
				xmax = 1124.9262
				text = "aks"
			intervals [4144]:
				xmin = 1124.9262
				xmax = 1125.5862
				text = "somebody"
			intervals [4145]:
				xmin = 1125.5862
				xmax = 1125.7362
				text = "i'm"
			intervals [4146]:
				xmin = 1125.7362
				xmax = 1125.9062
				text = "like"
			intervals [4147]:
				xmin = 1125.9062
				xmax = 1125.9362
				text = ""
			intervals [4148]:
				xmin = 1125.9362
				xmax = 1126.1262
				text = "what"
			intervals [4149]:
				xmin = 1126.1262
				xmax = 1126.1662
				text = ""
			intervals [4150]:
				xmin = 1126.1662
				xmax = 1126.3662
				text = "the"
			intervals [4151]:
				xmin = 1126.3662
				xmax = 1126.3962
				text = ""
			intervals [4152]:
				xmin = 1126.3962
				xmax = 1126.5362
				text = "hell"
			intervals [4153]:
				xmin = 1126.5362
				xmax = 1126.6662
				text = "is"
			intervals [4154]:
				xmin = 1126.6662
				xmax = 1126.6962
				text = ""
			intervals [4155]:
				xmin = 1126.6962
				xmax = 1126.8462
				text = "this"
			intervals [4156]:
				xmin = 1126.8462
				xmax = 1126.8862
				text = ""
			intervals [4157]:
				xmin = 1126.8862
				xmax = 1127.1562
				text = "this"
			intervals [4158]:
				xmin = 1127.1562
				xmax = 1127.3562
				text = "is"
			intervals [4159]:
				xmin = 1127.3562
				xmax = 1127.4062
				text = ""
			intervals [4160]:
				xmin = 1127.4062
				xmax = 1127.6162
				text = "is"
			intervals [4161]:
				xmin = 1127.6162
				xmax = 1127.9062
				text = "this"
			intervals [4162]:
				xmin = 1127.9062
				xmax = 1127.9862
				text = ""
			intervals [4163]:
				xmin = 1127.9862
				xmax = 1128.3362
				text = "living"
			intervals [4164]:
				xmin = 1128.3362
				xmax = 1130.6055
				text = ""
			intervals [4165]:
				xmin = 1130.6055
				xmax = 1130.6855
				text = "<unk>"
			intervals [4166]:
				xmin = 1130.6855
				xmax = 1130.7545
				text = ""
			intervals [4167]:
				xmin = 1130.7545
				xmax = 1130.9045
				text = "i"
			intervals [4168]:
				xmin = 1130.9045
				xmax = 1131.1745
				text = "watched"
			intervals [4169]:
				xmin = 1131.1745
				xmax = 1131.3645
				text = "people"
			intervals [4170]:
				xmin = 1131.3645
				xmax = 1131.5245
				text = "get"
			intervals [4171]:
				xmin = 1131.5245
				xmax = 1132.0545
				text = "stabbed"
			intervals [4172]:
				xmin = 1132.0545
				xmax = 1132.2857
				text = ""
			intervals [4173]:
				xmin = 1132.2857
				xmax = 1132.6857
				text = "<unk>"
			intervals [4174]:
				xmin = 1132.6857
				xmax = 1132.7757
				text = "i"
			intervals [4175]:
				xmin = 1132.7757
				xmax = 1133.0157
				text = "watched"
			intervals [4176]:
				xmin = 1133.0157
				xmax = 1133.2357
				text = "people"
			intervals [4177]:
				xmin = 1133.2357
				xmax = 1133.8557
				text = "overdose"
			intervals [4178]:
				xmin = 1133.8557
				xmax = 1133.9257
				text = "it"
			intervals [4179]:
				xmin = 1133.9257
				xmax = 1133.9557
				text = "s"
			intervals [4180]:
				xmin = 1133.9557
				xmax = 1134.1157
				text = "just"
			intervals [4181]:
				xmin = 1134.1157
				xmax = 1134.3357
				text = "worse"
			intervals [4182]:
				xmin = 1134.3357
				xmax = 1134.3657
				text = ""
			intervals [4183]:
				xmin = 1134.3657
				xmax = 1134.4557
				text = "than"
			intervals [4184]:
				xmin = 1134.4557
				xmax = 1134.5757
				text = "the"
			intervals [4185]:
				xmin = 1134.5757
				xmax = 1135.0157
				text = "streets"
			intervals [4186]:
				xmin = 1135.0157
				xmax = 1135.1157
				text = ""
			intervals [4187]:
				xmin = 1135.1157
				xmax = 1135.3457
				text = "being"
			intervals [4188]:
				xmin = 1135.3457
				xmax = 1135.6057
				text = "over"
			intervals [4189]:
				xmin = 1135.6057
				xmax = 1135.7657
				text = "your"
			intervals [4190]:
				xmin = 1135.7657
				xmax = 1136.0357
				text = "friend"
			intervals [4191]:
				xmin = 1136.0357
				xmax = 1136.2457
				text = "house"
			intervals [4192]:
				xmin = 1136.2457
				xmax = 1136.4357
				text = "this"
			intervals [4193]:
				xmin = 1136.4357
				xmax = 1136.6357
				text = "that"
			intervals [4194]:
				xmin = 1136.6357
				xmax = 1136.7157
				text = "and"
			intervals [4195]:
				xmin = 1136.7157
				xmax = 1136.8057
				text = "the"
			intervals [4196]:
				xmin = 1136.8057
				xmax = 1136.9857
				text = "other"
			intervals [4197]:
				xmin = 1136.9857
				xmax = 1137.4257
				text = "because"
			intervals [4198]:
				xmin = 1137.4257
				xmax = 1137.5057
				text = ""
			intervals [4199]:
				xmin = 1137.5057
				xmax = 1137.7357
				text = "in"
			intervals [4200]:
				xmin = 1137.7357
				xmax = 1137.8057
				text = ""
			intervals [4201]:
				xmin = 1137.8057
				xmax = 1138.0657
				text = "in"
			intervals [4202]:
				xmin = 1138.0657
				xmax = 1138.1657
				text = ""
			intervals [4203]:
				xmin = 1138.1657
				xmax = 1138.3157
				text = "s"
			intervals [4204]:
				xmin = 1138.3157
				xmax = 1138.4757
				text = "s"
			intervals [4205]:
				xmin = 1138.4757
				xmax = 1138.9269
				text = ""
			intervals [4206]:
				xmin = 1138.9269
				xmax = 1139.0669
				text = "in"
			intervals [4207]:
				xmin = 1139.0669
				xmax = 1139.6456
				text = ""
			intervals [4208]:
				xmin = 1139.6456
				xmax = 1139.9056
				text = "coming"
			intervals [4209]:
				xmin = 1139.9056
				xmax = 1140.0556
				text = "up"
			intervals [4210]:
				xmin = 1140.0556
				xmax = 1140.1656
				text = "in"
			intervals [4211]:
				xmin = 1140.1656
				xmax = 1140.8056
				text = "southeast"
			intervals [4212]:
				xmin = 1140.8056
				xmax = 1141.1856
				text = "um"
			intervals [4213]:
				xmin = 1141.1856
				xmax = 1141.7726
				text = ""
			intervals [4214]:
				xmin = 1141.7726
				xmax = 1141.8426
				text = "i"
			intervals [4215]:
				xmin = 1141.8426
				xmax = 1141.8926
				text = ""
			intervals [4216]:
				xmin = 1141.8926
				xmax = 1142.0826
				text = "i"
			intervals [4217]:
				xmin = 1142.0826
				xmax = 1142.2126
				text = ""
			intervals [4218]:
				xmin = 1142.2126
				xmax = 1142.3326
				text = "i"
			intervals [4219]:
				xmin = 1142.3326
				xmax = 1142.5626
				text = "mean"
			intervals [4220]:
				xmin = 1142.5626
				xmax = 1142.6426
				text = "i"
			intervals [4221]:
				xmin = 1142.6426
				xmax = 1142.8226
				text = "went"
			intervals [4222]:
				xmin = 1142.8226
				xmax = 1142.8826
				text = "and"
			intervals [4223]:
				xmin = 1142.8826
				xmax = 1143.0726
				text = "got"
			intervals [4224]:
				xmin = 1143.0726
				xmax = 1143.1026
				text = ""
			intervals [4225]:
				xmin = 1143.1026
				xmax = 1143.3526
				text = "drugs"
			intervals [4226]:
				xmin = 1143.3526
				xmax = 1143.4826
				text = "for"
			intervals [4227]:
				xmin = 1143.4826
				xmax = 1143.7526
				text = "people"
			intervals [4228]:
				xmin = 1143.7526
				xmax = 1143.9226
				text = "this"
			intervals [4229]:
				xmin = 1143.9226
				xmax = 1144.1226
				text = "that"
			intervals [4230]:
				xmin = 1144.1226
				xmax = 1144.1926
				text = "and"
			intervals [4231]:
				xmin = 1144.1926
				xmax = 1144.2626
				text = "the"
			intervals [4232]:
				xmin = 1144.2626
				xmax = 1144.3926
				text = "other"
			intervals [4233]:
				xmin = 1144.3926
				xmax = 1144.6926
				text = "even"
			intervals [4234]:
				xmin = 1144.6926
				xmax = 1144.9726
				text = "dope"
			intervals [4235]:
				xmin = 1144.9726
				xmax = 1145.0426
				text = "i"
			intervals [4236]:
				xmin = 1145.0426
				xmax = 1145.2426
				text = "went"
			intervals [4237]:
				xmin = 1145.2426
				xmax = 1145.3026
				text = "and"
			intervals [4238]:
				xmin = 1145.3026
				xmax = 1145.5326
				text = "got"
			intervals [4239]:
				xmin = 1145.5326
				xmax = 1145.9646
				text = ""
			intervals [4240]:
				xmin = 1145.9646
				xmax = 1146.1746
				text = "dope"
			intervals [4241]:
				xmin = 1146.1746
				xmax = 1146.2446
				text = ""
			intervals [4242]:
				xmin = 1146.2446
				xmax = 1146.4346
				text = "for"
			intervals [4243]:
				xmin = 1146.4346
				xmax = 1146.5146
				text = "'em"
			intervals [4244]:
				xmin = 1146.5146
				xmax = 1146.6646
				text = "this"
			intervals [4245]:
				xmin = 1146.6646
				xmax = 1146.7846
				text = "that"
			intervals [4246]:
				xmin = 1146.7846
				xmax = 1146.8646
				text = "and"
			intervals [4247]:
				xmin = 1146.8646
				xmax = 1146.9246
				text = "the"
			intervals [4248]:
				xmin = 1146.9246
				xmax = 1147.0146
				text = "other"
			intervals [4249]:
				xmin = 1147.0146
				xmax = 1147.0846
				text = "and"
			intervals [4250]:
				xmin = 1147.0846
				xmax = 1147.2746
				text = "watch"
			intervals [4251]:
				xmin = 1147.2746
				xmax = 1147.5146
				text = "people"
			intervals [4252]:
				xmin = 1147.5146
				xmax = 1148.1946
				text = "od"
			intervals [4253]:
				xmin = 1148.1946
				xmax = 1150.4917
				text = ""
			intervals [4254]:
				xmin = 1150.4917
				xmax = 1150.6717
				text = "i"
			intervals [4255]:
				xmin = 1150.6717
				xmax = 1151.3217
				text = "watched"
			intervals [4256]:
				xmin = 1151.3217
				xmax = 1152.311
				text = ""
			intervals [4257]:
				xmin = 1152.311
				xmax = 1152.481
				text = "what"
			intervals [4258]:
				xmin = 1152.481
				xmax = 1152.591
				text = "i"
			intervals [4259]:
				xmin = 1152.591
				xmax = 1152.811
				text = "did"
			intervals [4260]:
				xmin = 1152.811
				xmax = 1152.991
				text = "was"
			intervals [4261]:
				xmin = 1152.991
				xmax = 1153.161
				text = "not"
			intervals [4262]:
				xmin = 1153.161
				xmax = 1153.211
				text = "a"
			intervals [4263]:
				xmin = 1153.211
				xmax = 1153.641
				text = "life"
			intervals [4264]:
				xmin = 1153.641
				xmax = 1154.8665
				text = ""
			intervals [4265]:
				xmin = 1154.8665
				xmax = 1155.0565
				text = "what"
			intervals [4266]:
				xmin = 1155.0565
				xmax = 1155.2965
				text = "helped"
			intervals [4267]:
				xmin = 1155.2965
				xmax = 1155.4365
				text = "me"
			intervals [4268]:
				xmin = 1155.4365
				xmax = 1155.6165
				text = "out"
			intervals [4269]:
				xmin = 1155.6165
				xmax = 1155.7065
				text = ""
			intervals [4270]:
				xmin = 1155.7065
				xmax = 1156.2665
				text = "is"
			intervals [4271]:
				xmin = 1156.2665
				xmax = 1156.3165
				text = ""
			intervals [4272]:
				xmin = 1156.3165
				xmax = 1156.5465
				text = "is"
			intervals [4273]:
				xmin = 1156.5465
				xmax = 1156.8165
				text = "like"
			intervals [4274]:
				xmin = 1156.8165
				xmax = 1156.9365
				text = "i"
			intervals [4275]:
				xmin = 1156.9365
				xmax = 1157.2865
				text = "seen"
			intervals [4276]:
				xmin = 1157.2865
				xmax = 1157.3165
				text = ""
			intervals [4277]:
				xmin = 1157.3165
				xmax = 1157.6265
				text = "where"
			intervals [4278]:
				xmin = 1157.6265
				xmax = 1157.6565
				text = ""
			intervals [4279]:
				xmin = 1157.6565
				xmax = 1157.7565
				text = "it"
			intervals [4280]:
				xmin = 1157.7565
				xmax = 1157.9765
				text = "is"
			intervals [4281]:
				xmin = 1157.9765
				xmax = 1158.0565
				text = "t"
			intervals [4282]:
				xmin = 1158.0565
				xmax = 1158.2365
				text = ""
			intervals [4283]:
				xmin = 1158.2365
				xmax = 1158.5765
				text = "going"
			intervals [4284]:
				xmin = 1158.5765
				xmax = 1158.9965
				text = "nowhere"
			intervals [4285]:
				xmin = 1158.9965
				xmax = 1159.5307
				text = ""
			intervals [4286]:
				xmin = 1159.5307
				xmax = 1159.6907
				text = "<unk>"
			intervals [4287]:
				xmin = 1159.6907
				xmax = 1160.4701
				text = ""
			intervals [4288]:
				xmin = 1160.4701
				xmax = 1160.8801
				text = "so"
			intervals [4289]:
				xmin = 1160.8801
				xmax = 1160.9601
				text = ""
			intervals [4290]:
				xmin = 1160.9601
				xmax = 1161.3001
				text = "this"
			intervals [4291]:
				xmin = 1161.3001
				xmax = 1161.5886
				text = ""
			intervals [4292]:
				xmin = 1161.5886
				xmax = 1161.8286
				text = "this"
			intervals [4293]:
				xmin = 1161.8286
				xmax = 1161.8586
				text = ""
			intervals [4294]:
				xmin = 1161.8586
				xmax = 1162.3886
				text = "life"
			intervals [4295]:
				xmin = 1162.3886
				xmax = 1165.3729
				text = ""
			intervals [4296]:
				xmin = 1165.3729
				xmax = 1165.5829
				text = "in"
			intervals [4297]:
				xmin = 1165.5829
				xmax = 1165.9829
				text = "jail"
			intervals [4298]:
				xmin = 1165.9829
				xmax = 1166.2529
				text = "is"
			intervals [4299]:
				xmin = 1166.2529
				xmax = 1166.2829
				text = ""
			intervals [4300]:
				xmin = 1166.2829
				xmax = 1166.5029
				text = "i'm"
			intervals [4301]:
				xmin = 1166.5029
				xmax = 1166.6629
				text = "like"
			intervals [4302]:
				xmin = 1166.6629
				xmax = 1166.7829
				text = "this"
			intervals [4303]:
				xmin = 1166.7829
				xmax = 1167.1229
				text = "i"
			intervals [4304]:
				xmin = 1167.1229
				xmax = 1167.1829
				text = "i"
			intervals [4305]:
				xmin = 1167.1829
				xmax = 1167.4429
				text = "don't"
			intervals [4306]:
				xmin = 1167.4429
				xmax = 1167.4829
				text = ""
			intervals [4307]:
				xmin = 1167.4829
				xmax = 1167.6429
				text = "i"
			intervals [4308]:
				xmin = 1167.6429
				xmax = 1167.8529
				text = "don't"
			intervals [4309]:
				xmin = 1167.8529
				xmax = 1168.0129
				text = "see"
			intervals [4310]:
				xmin = 1168.0129
				xmax = 1168.1829
				text = "how"
			intervals [4311]:
				xmin = 1168.1829
				xmax = 1168.3129
				text = "they"
			intervals [4312]:
				xmin = 1168.3129
				xmax = 1168.5629
				text = "do"
			intervals [4313]:
				xmin = 1168.5629
				xmax = 1168.6329
				text = "it"
			intervals [4314]:
				xmin = 1168.6329
				xmax = 1169.1329
				text = "because"
			intervals [4315]:
				xmin = 1169.1329
				xmax = 1169.6029
				text = "even"
			intervals [4316]:
				xmin = 1169.6029
				xmax = 1169.9629
				text = "still"
			intervals [4317]:
				xmin = 1169.9629
				xmax = 1170.1129
				text = "when"
			intervals [4318]:
				xmin = 1170.1129
				xmax = 1170.2129
				text = "i"
			intervals [4319]:
				xmin = 1170.2129
				xmax = 1170.3629
				text = "was"
			intervals [4320]:
				xmin = 1170.3629
				xmax = 1170.7029
				text = "locked"
			intervals [4321]:
				xmin = 1170.7029
				xmax = 1170.8829
				text = "up"
			intervals [4322]:
				xmin = 1170.8829
				xmax = 1171.9184
				text = ""
			intervals [4323]:
				xmin = 1171.9184
				xmax = 1172.0684
				text = "in"
			intervals [4324]:
				xmin = 1172.0684
				xmax = 1172.1384
				text = ""
			intervals [4325]:
				xmin = 1172.1384
				xmax = 1172.2784
				text = "in"
			intervals [4326]:
				xmin = 1172.2784
				xmax = 1172.6384
				text = "lorton"
			intervals [4327]:
				xmin = 1172.6384
				xmax = 1172.6884
				text = ""
			intervals [4328]:
				xmin = 1172.6884
				xmax = 1173.0084
				text = "virginia"
			intervals [4329]:
				xmin = 1173.0084
				xmax = 1174.1836
				text = ""
			intervals [4330]:
				xmin = 1174.1836
				xmax = 1174.3036
				text = "at"
			intervals [4331]:
				xmin = 1174.3036
				xmax = 1174.4736
				text = "that"
			intervals [4332]:
				xmin = 1174.4736
				xmax = 1174.8636
				text = "time"
			intervals [4333]:
				xmin = 1174.8636
				xmax = 1176.4101
				text = ""
			intervals [4334]:
				xmin = 1176.4101
				xmax = 1176.5701
				text = "i"
			intervals [4335]:
				xmin = 1176.5701
				xmax = 1176.8001
				text = "don't"
			intervals [4336]:
				xmin = 1176.8001
				xmax = 1177.0801
				text = "see"
			intervals [4337]:
				xmin = 1177.0801
				xmax = 1177.3801
				text = "how"
			intervals [4338]:
				xmin = 1177.3801
				xmax = 1177.4301
				text = "a"
			intervals [4339]:
				xmin = 1177.4301
				xmax = 1177.9301
				text = "person"
			intervals [4340]:
				xmin = 1177.9301
				xmax = 1178.2232
				text = ""
			intervals [4341]:
				xmin = 1178.2232
				xmax = 1178.3532
				text = "can"
			intervals [4342]:
				xmin = 1178.3532
				xmax = 1178.5232
				text = "sit"
			intervals [4343]:
				xmin = 1178.5232
				xmax = 1178.6632
				text = "up"
			intervals [4344]:
				xmin = 1178.6632
				xmax = 1179.0332
				text = "there"
			intervals [4345]:
				xmin = 1179.0332
				xmax = 1179.2929
				text = ""
			intervals [4346]:
				xmin = 1179.2929
				xmax = 1179.4129
				text = "and"
			intervals [4347]:
				xmin = 1179.4129
				xmax = 1179.6429
				text = "get"
			intervals [4348]:
				xmin = 1179.6429
				xmax = 1179.9829
				text = "locked"
			intervals [4349]:
				xmin = 1179.9829
				xmax = 1180.0929
				text = "up"
			intervals [4350]:
				xmin = 1180.0929
				xmax = 1180.1229
				text = ""
			intervals [4351]:
				xmin = 1180.1229
				xmax = 1180.2029
				text = "and"
			intervals [4352]:
				xmin = 1180.2029
				xmax = 1180.4029
				text = "see"
			intervals [4353]:
				xmin = 1180.4029
				xmax = 1180.4829
				text = ""
			intervals [4354]:
				xmin = 1180.4829
				xmax = 1180.5929
				text = "what"
			intervals [4355]:
				xmin = 1180.5929
				xmax = 1180.6629
				text = "s"
			intervals [4356]:
				xmin = 1180.6629
				xmax = 1180.9729
				text = "going"
			intervals [4357]:
				xmin = 1180.9729
				xmax = 1181.2129
				text = "on"
			intervals [4358]:
				xmin = 1181.2129
				xmax = 1181.2429
				text = ""
			intervals [4359]:
				xmin = 1181.2429
				xmax = 1181.4329
				text = "in"
			intervals [4360]:
				xmin = 1181.4329
				xmax = 1181.6529
				text = "life"
			intervals [4361]:
				xmin = 1181.6529
				xmax = 1182.4076
				text = ""
			intervals [4362]:
				xmin = 1182.4076
				xmax = 1182.5376
				text = "in"
			intervals [4363]:
				xmin = 1182.5376
				xmax = 1182.6676
				text = "the"
			intervals [4364]:
				xmin = 1182.6676
				xmax = 1183.1176
				text = "prison"
			intervals [4365]:
				xmin = 1183.1176
				xmax = 1184.4772
				text = ""
			intervals [4366]:
				xmin = 1184.4772
				xmax = 1184.8572
				text = "walk"
			intervals [4367]:
				xmin = 1184.8572
				xmax = 1185.1172
				text = "out"
			intervals [4368]:
				xmin = 1185.1172
				xmax = 1186.4102
				text = ""
			intervals [4369]:
				xmin = 1186.4102
				xmax = 1186.4802
				text = "and"
			intervals [4370]:
				xmin = 1186.4802
				xmax = 1186.5202
				text = ""
			intervals [4371]:
				xmin = 1186.5202
				xmax = 1186.6602
				text = "two"
			intervals [4372]:
				xmin = 1186.6602
				xmax = 1186.8702
				text = "days"
			intervals [4373]:
				xmin = 1186.8702
				xmax = 1187.0502
				text = "later"
			intervals [4374]:
				xmin = 1187.0502
				xmax = 1187.1602
				text = "they"
			intervals [4375]:
				xmin = 1187.1602
				xmax = 1187.3802
				text = "right"
			intervals [4376]:
				xmin = 1187.3802
				xmax = 1187.7002
				text = "back"
			intervals [4377]:
				xmin = 1187.7002
				xmax = 1192.5413
				text = ""
			intervals [4378]:
				xmin = 1192.5413
				xmax = 1192.8113
				text = "i"
			intervals [4379]:
				xmin = 1192.8113
				xmax = 1192.9113
				text = ""
			intervals [4380]:
				xmin = 1192.9113
				xmax = 1193.1413
				text = "i"
			intervals [4381]:
				xmin = 1193.1413
				xmax = 1193.4413
				text = "look"
			intervals [4382]:
				xmin = 1193.4413
				xmax = 1193.6813
				text = "at"
			intervals [4383]:
				xmin = 1193.6813
				xmax = 1196.5692
				text = ""
			intervals [4384]:
				xmin = 1196.5692
				xmax = 1196.8092
				text = "i"
			intervals [4385]:
				xmin = 1196.8092
				xmax = 1196.8792
				text = ""
			intervals [4386]:
				xmin = 1196.8792
				xmax = 1197.0692
				text = "i'm"
			intervals [4387]:
				xmin = 1197.0692
				xmax = 1197.2692
				text = "not"
			intervals [4388]:
				xmin = 1197.2692
				xmax = 1197.2992
				text = ""
			intervals [4389]:
				xmin = 1197.2992
				xmax = 1197.4192
				text = "a"
			intervals [4390]:
				xmin = 1197.4192
				xmax = 1197.9142
				text = ""
			intervals [4391]:
				xmin = 1197.9142
				xmax = 1198.1842
				text = "i"
			intervals [4392]:
				xmin = 1198.1842
				xmax = 1198.3152
				text = ""
			intervals [4393]:
				xmin = 1198.3152
				xmax = 1198.4252
				text = "i'm"
			intervals [4394]:
				xmin = 1198.4252
				xmax = 1198.5752
				text = "not"
			intervals [4395]:
				xmin = 1198.5752
				xmax = 1198.7652
				text = "gonna"
			intervals [4396]:
				xmin = 1198.7652
				xmax = 1198.8752
				text = "s"
			intervals [4397]:
				xmin = 1198.8752
				xmax = 1199.1855
				text = ""
			intervals [4398]:
				xmin = 1199.1855
				xmax = 1199.3755
				text = "i"
			intervals [4399]:
				xmin = 1199.3755
				xmax = 1199.6455
				text = "can't"
			intervals [4400]:
				xmin = 1199.6455
				xmax = 1199.9955
				text = "say"
			intervals [4401]:
				xmin = 1199.9955
				xmax = 1200.2465
				text = ""
			intervals [4402]:
				xmin = 1200.2465
				xmax = 1200.4865
				text = "whether"
			intervals [4403]:
				xmin = 1200.4865
				xmax = 1200.5465
				text = "it"
			intervals [4404]:
				xmin = 1200.5465
				xmax = 1200.6165
				text = "s"
			intervals [4405]:
				xmin = 1200.6165
				xmax = 1201.2465
				text = "drugs"
			intervals [4406]:
				xmin = 1201.2465
				xmax = 1201.3233
				text = ""
			intervals [4407]:
				xmin = 1201.3233
				xmax = 1201.6833
				text = "i"
			intervals [4408]:
				xmin = 1201.6833
				xmax = 1201.7633
				text = "i"
			intervals [4409]:
				xmin = 1201.7633
				xmax = 1202.0633
				text = "can't"
			intervals [4410]:
				xmin = 1202.0633
				xmax = 1202.3233
				text = "say"
			intervals [4411]:
				xmin = 1202.3233
				xmax = 1202.5233
				text = "because"
			intervals [4412]:
				xmin = 1202.5233
				xmax = 1202.6733
				text = "i"
			intervals [4413]:
				xmin = 1202.6733
				xmax = 1202.9233
				text = "don't"
			intervals [4414]:
				xmin = 1202.9233
				xmax = 1203.2733
				text = "know"
			intervals [4415]:
				xmin = 1203.2733
				xmax = 1203.3033
				text = ""
			intervals [4416]:
				xmin = 1203.3033
				xmax = 1203.4933
				text = "what"
			intervals [4417]:
				xmin = 1203.4933
				xmax = 1203.6433
				text = "s"
			intervals [4418]:
				xmin = 1203.6433
				xmax = 1203.6733
				text = ""
			intervals [4419]:
				xmin = 1203.6733
				xmax = 1203.7033
				text = "i"
			intervals [4420]:
				xmin = 1203.7033
				xmax = 1203.9542
				text = ""
			intervals [4421]:
				xmin = 1203.9542
				xmax = 1204.5042
				text = "installed"
			intervals [4422]:
				xmin = 1204.5042
				xmax = 1204.6042
				text = "in"
			intervals [4423]:
				xmin = 1204.6042
				xmax = 1204.8542
				text = "some"
			intervals [4424]:
				xmin = 1204.8542
				xmax = 1205.1042
				text = "people"
			intervals [4425]:
				xmin = 1205.1042
				xmax = 1205.4342
				text = "mind"
			intervals [4426]:
				xmin = 1205.4342
				xmax = 1205.6742
				text = "cause"
			intervals [4427]:
				xmin = 1205.6742
				xmax = 1205.7742
				text = "you"
			intervals [4428]:
				xmin = 1205.7742
				xmax = 1205.9542
				text = "don't"
			intervals [4429]:
				xmin = 1205.9542
				xmax = 1209.5178
				text = ""
			intervals [4430]:
				xmin = 1209.5178
				xmax = 1209.6578
				text = "but"
			intervals [4431]:
				xmin = 1209.6578
				xmax = 1209.9978
				text = "something"
			intervals [4432]:
				xmin = 1209.9978
				xmax = 1210.2478
				text = "gotta"
			intervals [4433]:
				xmin = 1210.2478
				xmax = 1210.3878
				text = "be"
			intervals [4434]:
				xmin = 1210.3878
				xmax = 1210.8578
				text = "installed"
			intervals [4435]:
				xmin = 1210.8578
				xmax = 1210.9278
				text = "in"
			intervals [4436]:
				xmin = 1210.9278
				xmax = 1211.0378
				text = "your"
			intervals [4437]:
				xmin = 1211.0378
				xmax = 1211.3478
				text = "mind"
			intervals [4438]:
				xmin = 1211.3478
				xmax = 1211.9578
				text = "because"
			intervals [4439]:
				xmin = 1211.9578
				xmax = 1214.0312
				text = ""
			intervals [4440]:
				xmin = 1214.0312
				xmax = 1214.2612
				text = "with"
			intervals [4441]:
				xmin = 1214.2612
				xmax = 1214.4912
				text = "them"
			intervals [4442]:
				xmin = 1214.4912
				xmax = 1214.6112
				text = "it"
			intervals [4443]:
				xmin = 1214.6112
				xmax = 1214.6912
				text = "s"
			intervals [4444]:
				xmin = 1214.6912
				xmax = 1214.9112
				text = "not"
			intervals [4445]:
				xmin = 1214.9112
				xmax = 1215.0012
				text = "your"
			intervals [4446]:
				xmin = 1215.0012
				xmax = 1215.3712
				text = "parents"
			intervals [4447]:
				xmin = 1215.3712
				xmax = 1215.4312
				text = "it"
			intervals [4448]:
				xmin = 1215.4312
				xmax = 1215.4612
				text = "s"
			intervals [4449]:
				xmin = 1215.4612
				xmax = 1215.7812
				text = "something"
			intervals [4450]:
				xmin = 1215.7812
				xmax = 1215.9712
				text = "that"
			intervals [4451]:
				xmin = 1215.9712
				xmax = 1216.1412
				text = "s"
			intervals [4452]:
				xmin = 1216.1412
				xmax = 1216.3252
				text = ""
			intervals [4453]:
				xmin = 1216.3252
				xmax = 1216.5252
				text = "out"
			intervals [4454]:
				xmin = 1216.5252
				xmax = 1216.5552
				text = ""
			intervals [4455]:
				xmin = 1216.5552
				xmax = 1216.8552
				text = "here"
			intervals [4456]:
				xmin = 1216.8552
				xmax = 1217.3771
				text = ""
			intervals [4457]:
				xmin = 1217.3771
				xmax = 1217.4971
				text = "that"
			intervals [4458]:
				xmin = 1217.4971
				xmax = 1217.8371
				text = "makes"
			intervals [4459]:
				xmin = 1217.8371
				xmax = 1217.9771
				text = "you"
			intervals [4460]:
				xmin = 1217.9771
				xmax = 1218.823
				text = ""
			intervals [4461]:
				xmin = 1218.823
				xmax = 1218.893
				text = "to"
			intervals [4462]:
				xmin = 1218.893
				xmax = 1219.163
				text = "keep"
			intervals [4463]:
				xmin = 1219.163
				xmax = 1219.383
				text = "going"
			intervals [4464]:
				xmin = 1219.383
				xmax = 1219.573
				text = "back"
			intervals [4465]:
				xmin = 1219.573
				xmax = 1219.603
				text = ""
			intervals [4466]:
				xmin = 1219.603
				xmax = 1219.663
				text = "and"
			intervals [4467]:
				xmin = 1219.663
				xmax = 1219.853
				text = "doing"
			intervals [4468]:
				xmin = 1219.853
				xmax = 1219.993
				text = "what"
			intervals [4469]:
				xmin = 1219.993
				xmax = 1220.083
				text = "you"
			intervals [4470]:
				xmin = 1220.083
				xmax = 1220.253
				text = "doing"
			intervals [4471]:
				xmin = 1220.253
				xmax = 1221.3708
				text = ""
			intervals [4472]:
				xmin = 1221.3708
				xmax = 1221.4908
				text = "it"
			intervals [4473]:
				xmin = 1221.4908
				xmax = 1221.5308
				text = ""
			intervals [4474]:
				xmin = 1221.5308
				xmax = 1221.7108
				text = "it"
			intervals [4475]:
				xmin = 1221.7108
				xmax = 1221.9408
				text = "got"
			intervals [4476]:
				xmin = 1221.9408
				xmax = 1222.0408
				text = "to"
			intervals [4477]:
				xmin = 1222.0408
				xmax = 1222.2908
				text = "be"
			intervals [4478]:
				xmin = 1222.2908
				xmax = 1222.4068
				text = ""
			intervals [4479]:
				xmin = 1222.4068
				xmax = 1222.9768
				text = "because"
			intervals [4480]:
				xmin = 1222.9768
				xmax = 1223.0368
				text = ""
			intervals [4481]:
				xmin = 1223.0368
				xmax = 1223.3168
				text = "if"
			intervals [4482]:
				xmin = 1223.3168
				xmax = 1223.5041
				text = ""
			intervals [4483]:
				xmin = 1223.5041
				xmax = 1223.7741
				text = "you"
			intervals [4484]:
				xmin = 1223.7741
				xmax = 1224.1141
				text = "being"
			intervals [4485]:
				xmin = 1224.1141
				xmax = 1224.1641
				text = ""
			intervals [4486]:
				xmin = 1224.1641
				xmax = 1224.7641
				text = "battered"
			intervals [4487]:
				xmin = 1224.7641
				xmax = 1225.0263
				text = ""
			intervals [4488]:
				xmin = 1225.0263
				xmax = 1225.1763
				text = "you"
			intervals [4489]:
				xmin = 1225.1763
				xmax = 1225.4863
				text = "being"
			intervals [4490]:
				xmin = 1225.4863
				xmax = 1225.8463
				text = "hurt"
			intervals [4491]:
				xmin = 1225.8463
				xmax = 1227.4304
				text = ""
			intervals [4492]:
				xmin = 1227.4304
				xmax = 1227.5404
				text = "or"
			intervals [4493]:
				xmin = 1227.5404
				xmax = 1227.8304
				text = "something"
			intervals [4494]:
				xmin = 1227.8304
				xmax = 1227.9704
				text = "is"
			intervals [4495]:
				xmin = 1227.9704
				xmax = 1228.2204
				text = "taken"
			intervals [4496]:
				xmin = 1228.2204
				xmax = 1228.4904
				text = "away"
			intervals [4497]:
				xmin = 1228.4904
				xmax = 1228.8004
				text = "from"
			intervals [4498]:
				xmin = 1228.8004
				xmax = 1228.9304
				text = "you"
			intervals [4499]:
				xmin = 1228.9304
				xmax = 1229.3624
				text = ""
			intervals [4500]:
				xmin = 1229.3624
				xmax = 1229.6324
				text = "you"
			intervals [4501]:
				xmin = 1229.6324
				xmax = 1229.9724
				text = "tryna"
			intervals [4502]:
				xmin = 1229.9724
				xmax = 1230.3024
				text = "find"
			intervals [4503]:
				xmin = 1230.3024
				xmax = 1230.3524
				text = "a"
			intervals [4504]:
				xmin = 1230.3524
				xmax = 1230.6924
				text = "way"
			intervals [4505]:
				xmin = 1230.6924
				xmax = 1230.8124
				text = "to"
			intervals [4506]:
				xmin = 1230.8124
				xmax = 1230.9624
				text = "get"
			intervals [4507]:
				xmin = 1230.9624
				xmax = 1231.2224
				text = "away"
			intervals [4508]:
				xmin = 1231.2224
				xmax = 1231.4424
				text = "from"
			intervals [4509]:
				xmin = 1231.4424
				xmax = 1231.5924
				text = "that"
			intervals [4510]:
				xmin = 1231.5924
				xmax = 1234.9124
				text = ""
			intervals [4511]:
				xmin = 1234.9124
				xmax = 1235.2124
				text = "and"
			intervals [4512]:
				xmin = 1235.2124
				xmax = 1235.3724
				text = ""
			intervals [4513]:
				xmin = 1235.3724
				xmax = 1235.6924
				text = "and"
			intervals [4514]:
				xmin = 1235.6924
				xmax = 1236.0703
				text = ""
			intervals [4515]:
				xmin = 1236.0703
				xmax = 1236.3603
				text = "and"
			intervals [4516]:
				xmin = 1236.3603
				xmax = 1236.6503
				text = "my"
			intervals [4517]:
				xmin = 1236.6503
				xmax = 1236.6903
				text = ""
			intervals [4518]:
				xmin = 1236.6903
				xmax = 1236.8103
				text = "thing"
			intervals [4519]:
				xmin = 1236.8103
				xmax = 1237.0203
				text = "is"
			intervals [4520]:
				xmin = 1237.0203
				xmax = 1237.2303
				text = "that"
			intervals [4521]:
				xmin = 1237.2303
				xmax = 1237.3799
				text = ""
			intervals [4522]:
				xmin = 1237.3799
				xmax = 1237.7399
				text = "you"
			intervals [4523]:
				xmin = 1237.7399
				xmax = 1237.7699
				text = ""
			intervals [4524]:
				xmin = 1237.7699
				xmax = 1237.9499
				text = "you're"
			intervals [4525]:
				xmin = 1237.9499
				xmax = 1238.2299
				text = "not"
			intervals [4526]:
				xmin = 1238.2299
				xmax = 1238.4299
				text = "going"
			intervals [4527]:
				xmin = 1238.4299
				xmax = 1238.7599
				text = "because"
			intervals [4528]:
				xmin = 1238.7599
				xmax = 1238.8799
				text = "you"
			intervals [4529]:
				xmin = 1238.8799
				xmax = 1239.1355
				text = ""
			intervals [4530]:
				xmin = 1239.1355
				xmax = 1239.1955
				text = "you"
			intervals [4531]:
				xmin = 1239.1955
				xmax = 1239.4355
				text = "see"
			intervals [4532]:
				xmin = 1239.4355
				xmax = 1239.6555
				text = "it"
			intervals [4533]:
				xmin = 1239.6555
				xmax = 1239.8655
				text = "but"
			intervals [4534]:
				xmin = 1239.8655
				xmax = 1239.9955
				text = "you"
			intervals [4535]:
				xmin = 1239.9955
				xmax = 1240.1355
				text = ""
			intervals [4536]:
				xmin = 1240.1355
				xmax = 1240.3655
				text = "don't"
			intervals [4537]:
				xmin = 1240.3655
				xmax = 1240.6155
				text = "wanna"
			intervals [4538]:
				xmin = 1240.6155
				xmax = 1240.8255
				text = "see"
			intervals [4539]:
				xmin = 1240.8255
				xmax = 1240.9955
				text = "it"
			intervals [4540]:
				xmin = 1240.9955
				xmax = 1241.2921
				text = ""
			intervals [4541]:
				xmin = 1241.2921
				xmax = 1241.4121
				text = "or"
			intervals [4542]:
				xmin = 1241.4121
				xmax = 1241.6421
				text = "either"
			intervals [4543]:
				xmin = 1241.6421
				xmax = 1241.8721
				text = "you"
			intervals [4544]:
				xmin = 1241.8721
				xmax = 1242.1921
				text = "see"
			intervals [4545]:
				xmin = 1242.1921
				xmax = 1242.3121
				text = "it"
			intervals [4546]:
				xmin = 1242.3121
				xmax = 1242.4621
				text = "and"
			intervals [4547]:
				xmin = 1242.4621
				xmax = 1242.5121
				text = ""
			intervals [4548]:
				xmin = 1242.5121
				xmax = 1242.6421
				text = "and"
			intervals [4549]:
				xmin = 1242.6421
				xmax = 1242.7721
				text = "that"
			intervals [4550]:
				xmin = 1242.7721
				xmax = 1242.9721
				text = "ain't"
			intervals [4551]:
				xmin = 1242.9721
				xmax = 1243.0921
				text = "your"
			intervals [4552]:
				xmin = 1243.0921
				xmax = 1243.2921
				text = "way"
			intervals [4553]:
				xmin = 1243.2921
				xmax = 1243.6021
				text = "because"
			intervals [4554]:
				xmin = 1243.6021
				xmax = 1243.6321
				text = ""
			intervals [4555]:
				xmin = 1243.6321
				xmax = 1243.9021
				text = "maybe"
			intervals [4556]:
				xmin = 1243.9021
				xmax = 1243.9821
				text = "you"
			intervals [4557]:
				xmin = 1243.9821
				xmax = 1244.1521
				text = "don't"
			intervals [4558]:
				xmin = 1244.1521
				xmax = 1244.2821
				text = "have"
			intervals [4559]:
				xmin = 1244.2821
				xmax = 1244.3421
				text = "the"
			intervals [4560]:
				xmin = 1244.3421
				xmax = 1245.0021
				text = "education"
			intervals [4561]:
				xmin = 1245.0021
				xmax = 1246.067
				text = ""
			intervals [4562]:
				xmin = 1246.067
				xmax = 1246.467
				text = "maybe"
			intervals [4563]:
				xmin = 1246.467
				xmax = 1246.527
				text = "you"
			intervals [4564]:
				xmin = 1246.527
				xmax = 1246.687
				text = "don't"
			intervals [4565]:
				xmin = 1246.687
				xmax = 1247.107
				text = "have"
			intervals [4566]:
				xmin = 1247.107
				xmax = 1247.8343
				text = ""
			intervals [4567]:
				xmin = 1247.8343
				xmax = 1248.2443
				text = "someone"
			intervals [4568]:
				xmin = 1248.2443
				xmax = 1248.4043
				text = "there"
			intervals [4569]:
				xmin = 1248.4043
				xmax = 1248.5243
				text = "to"
			intervals [4570]:
				xmin = 1248.5243
				xmax = 1248.7943
				text = "talk"
			intervals [4571]:
				xmin = 1248.7943
				xmax = 1248.8843
				text = "to"
			intervals [4572]:
				xmin = 1248.8843
				xmax = 1248.9943
				text = "you"
			intervals [4573]:
				xmin = 1248.9943
				xmax = 1249.0843
				text = "to"
			intervals [4574]:
				xmin = 1249.0843
				xmax = 1249.2843
				text = "sit"
			intervals [4575]:
				xmin = 1249.2843
				xmax = 1249.3143
				text = ""
			intervals [4576]:
				xmin = 1249.3143
				xmax = 1249.4043
				text = "there"
			intervals [4577]:
				xmin = 1249.4043
				xmax = 1249.4943
				text = "and"
			intervals [4578]:
				xmin = 1249.4943
				xmax = 1249.6843
				text = "say"
			intervals [4579]:
				xmin = 1249.6843
				xmax = 1249.8943
				text = "hey"
			intervals [4580]:
				xmin = 1249.8943
				xmax = 1250.4043
				text = "change"
			intervals [4581]:
				xmin = 1250.4043
				xmax = 1250.7243
				text = "this"
			intervals [4582]:
				xmin = 1250.7243
				xmax = 1252.652
				text = ""
			intervals [4583]:
				xmin = 1252.652
				xmax = 1253.002
				text = "why"
			intervals [4584]:
				xmin = 1253.002
				xmax = 1253.112
				text = "is"
			intervals [4585]:
				xmin = 1253.112
				xmax = 1253.332
				text = "not"
			intervals [4586]:
				xmin = 1253.332
				xmax = 1253.362
				text = ""
			intervals [4587]:
				xmin = 1253.362
				xmax = 1253.762
				text = "something"
			intervals [4588]:
				xmin = 1253.762
				xmax = 1253.792
				text = ""
			intervals [4589]:
				xmin = 1253.792
				xmax = 1254.022
				text = "that"
			intervals [4590]:
				xmin = 1254.022
				xmax = 1254.192
				text = "you"
			intervals [4591]:
				xmin = 1254.192
				xmax = 1254.492
				text = "see"
			intervals [4592]:
				xmin = 1254.492
				xmax = 1254.762
				text = "whereas"
			intervals [4593]:
				xmin = 1254.762
				xmax = 1254.982
				text = "that"
			intervals [4594]:
				xmin = 1254.982
				xmax = 1255.2517
				text = ""
			intervals [4595]:
				xmin = 1255.2517
				xmax = 1255.3717
				text = "let"
			intervals [4596]:
				xmin = 1255.3717
				xmax = 1255.5117
				text = "me"
			intervals [4597]:
				xmin = 1255.5117
				xmax = 1255.7017
				text = "try"
			intervals [4598]:
				xmin = 1255.7017
				xmax = 1255.8117
				text = "to"
			intervals [4599]:
				xmin = 1255.8117
				xmax = 1256.0917
				text = "find"
			intervals [4600]:
				xmin = 1256.0917
				xmax = 1256.1217
				text = "a"
			intervals [4601]:
				xmin = 1256.1217
				xmax = 1256.3317
				text = "way"
			intervals [4602]:
				xmin = 1256.3317
				xmax = 1256.3917
				text = "to"
			intervals [4603]:
				xmin = 1256.3917
				xmax = 1256.7317
				text = "aks"
			intervals [4604]:
				xmin = 1256.7317
				xmax = 1256.7817
				text = "a"
			intervals [4605]:
				xmin = 1256.7817
				xmax = 1257.3217
				text = "question"
			intervals [4606]:
				xmin = 1257.3217
				xmax = 1257.4511
				text = ""
			intervals [4607]:
				xmin = 1257.4511
				xmax = 1257.6711
				text = "this"
			intervals [4608]:
				xmin = 1257.6711
				xmax = 1257.8211
				text = "that"
			intervals [4609]:
				xmin = 1257.8211
				xmax = 1257.8911
				text = "and"
			intervals [4610]:
				xmin = 1257.8911
				xmax = 1258.0411
				text = "that"
			intervals [4611]:
				xmin = 1258.0411
				xmax = 1258.2211
				text = "so"
			intervals [4612]:
				xmin = 1258.2211
				xmax = 1258.3411
				text = "i"
			intervals [4613]:
				xmin = 1258.3411
				xmax = 1258.5311
				text = "don't"
			intervals [4614]:
				xmin = 1258.5311
				xmax = 1259.1111
				text = "understand"
			intervals [4615]:
				xmin = 1259.1111
				xmax = 1259.1711
				text = "you"
			intervals [4616]:
				xmin = 1259.1711
				xmax = 1259.8626
				text = ""
			intervals [4617]:
				xmin = 1259.8626
				xmax = 1259.9026
				text = "i"
			intervals [4618]:
				xmin = 1259.9026
				xmax = 1260.0126
				text = "don't"
			intervals [4619]:
				xmin = 1260.0126
				xmax = 1260.5126
				text = "understand"
			intervals [4620]:
				xmin = 1260.5126
				xmax = 1260.6126
				text = "you"
			intervals [4621]:
				xmin = 1260.6126
				xmax = 1260.9126
				text = "so"
			intervals [4622]:
				xmin = 1260.9126
				xmax = 1261.1826
				text = "my"
			intervals [4623]:
				xmin = 1261.1826
				xmax = 1261.4626
				text = "life"
			intervals [4624]:
				xmin = 1261.4626
				xmax = 1261.5926
				text = "is"
			intervals [4625]:
				xmin = 1261.5926
				xmax = 1261.6826
				text = "on"
			intervals [4626]:
				xmin = 1261.6826
				xmax = 1261.8626
				text = ""
			intervals [4627]:
				xmin = 1261.8626
				xmax = 1262.1826
				text = "once"
			intervals [4628]:
				xmin = 1262.1826
				xmax = 1262.4926
				text = "after"
			intervals [4629]:
				xmin = 1262.4926
				xmax = 1262.8233
				text = ""
			intervals [4630]:
				xmin = 1262.8233
				xmax = 1263.3233
				text = "prison"
			intervals [4631]:
				xmin = 1263.3233
				xmax = 1263.848
				text = ""
			intervals [4632]:
				xmin = 1263.848
				xmax = 1263.988
				text = "i"
			intervals [4633]:
				xmin = 1263.988
				xmax = 1264.208
				text = "set"
			intervals [4634]:
				xmin = 1264.208
				xmax = 1264.318
				text = "up"
			intervals [4635]:
				xmin = 1264.318
				xmax = 1264.498
				text = "there"
			intervals [4636]:
				xmin = 1264.498
				xmax = 1264.618
				text = "and"
			intervals [4637]:
				xmin = 1264.618
				xmax = 1264.718
				text = "i"
			intervals [4638]:
				xmin = 1264.718
				xmax = 1264.948
				text = "say"
			intervals [4639]:
				xmin = 1264.948
				xmax = 1264.978
				text = ""
			intervals [4640]:
				xmin = 1264.978
				xmax = 1265.178
				text = "man"
			intervals [4641]:
				xmin = 1265.178
				xmax = 1265.258
				text = "i"
			intervals [4642]:
				xmin = 1265.258
				xmax = 1265.468
				text = "want"
			intervals [4643]:
				xmin = 1265.468
				xmax = 1265.728
				text = "something"
			intervals [4644]:
				xmin = 1265.728
				xmax = 1265.788
				text = "out"
			intervals [4645]:
				xmin = 1265.788
				xmax = 1265.818
				text = ""
			intervals [4646]:
				xmin = 1265.818
				xmax = 1265.938
				text = "of"
			intervals [4647]:
				xmin = 1265.938
				xmax = 1266.318
				text = "life"
			intervals [4648]:
				xmin = 1266.318
				xmax = 1266.9694
				text = ""
			intervals [4649]:
				xmin = 1266.9694
				xmax = 1267.0694
				text = "the"
			intervals [4650]:
				xmin = 1267.0694
				xmax = 1267.1394
				text = ""
			intervals [4651]:
				xmin = 1267.1394
				xmax = 1267.3094
				text = "good"
			intervals [4652]:
				xmin = 1267.3094
				xmax = 1267.3594
				text = ""
			intervals [4653]:
				xmin = 1267.3594
				xmax = 1267.5694
				text = "thing"
			intervals [4654]:
				xmin = 1267.5694
				xmax = 1267.9394
				text = "about"
			intervals [4655]:
				xmin = 1267.9394
				xmax = 1268.1194
				text = "it"
			intervals [4656]:
				xmin = 1268.1194
				xmax = 1268.5975
				text = ""
			intervals [4657]:
				xmin = 1268.5975
				xmax = 1268.7775
				text = "when"
			intervals [4658]:
				xmin = 1268.7775
				xmax = 1268.8475
				text = "i"
			intervals [4659]:
				xmin = 1268.8475
				xmax = 1268.8775
				text = ""
			intervals [4660]:
				xmin = 1268.8775
				xmax = 1269.0975
				text = "got"
			intervals [4661]:
				xmin = 1269.0975
				xmax = 1269.4175
				text = "locked"
			intervals [4662]:
				xmin = 1269.4175
				xmax = 1269.6375
				text = "up"
			intervals [4663]:
				xmin = 1269.6375
				xmax = 1269.9613
				text = ""
			intervals [4664]:
				xmin = 1269.9613
				xmax = 1270.0213
				text = "i"
			intervals [4665]:
				xmin = 1270.0213
				xmax = 1270.3413
				text = "stayed"
			intervals [4666]:
				xmin = 1270.3413
				xmax = 1270.4313
				text = "to"
			intervals [4667]:
				xmin = 1270.4313
				xmax = 1271.0313
				text = "myself"
			intervals [4668]:
				xmin = 1271.0313
				xmax = 1271.2472
				text = ""
			intervals [4669]:
				xmin = 1271.2472
				xmax = 1271.3472
				text = "and"
			intervals [4670]:
				xmin = 1271.3472
				xmax = 1271.4972
				text = "i"
			intervals [4671]:
				xmin = 1271.4972
				xmax = 1271.6172
				text = "even"
			intervals [4672]:
				xmin = 1271.6172
				xmax = 1271.7072
				text = "the"
			intervals [4673]:
				xmin = 1271.7072
				xmax = 1271.9472
				text = "seen"
			intervals [4674]:
				xmin = 1271.9472
				xmax = 1272.0272
				text = "the"
			intervals [4675]:
				xmin = 1272.0272
				xmax = 1272.4572
				text = "people"
			intervals [4676]:
				xmin = 1272.4572
				xmax = 1273.1851
				text = ""
			intervals [4677]:
				xmin = 1273.1851
				xmax = 1273.3851
				text = "most"
			intervals [4678]:
				xmin = 1273.3851
				xmax = 1273.4451
				text = "of"
			intervals [4679]:
				xmin = 1273.4451
				xmax = 1273.5551
				text = "my"
			intervals [4680]:
				xmin = 1273.5551
				xmax = 1273.8751
				text = "friends"
			intervals [4681]:
				xmin = 1273.8751
				xmax = 1274.2051
				text = "some"
			intervals [4682]:
				xmin = 1274.2051
				xmax = 1274.3951
				text = "some"
			intervals [4683]:
				xmin = 1274.3951
				xmax = 1274.4551
				text = "of"
			intervals [4684]:
				xmin = 1274.4551
				xmax = 1274.5651
				text = "my"
			intervals [4685]:
				xmin = 1274.5651
				xmax = 1274.9751
				text = "friends"
			intervals [4686]:
				xmin = 1274.9751
				xmax = 1275.0651
				text = "n-"
			intervals [4687]:
				xmin = 1275.0651
				xmax = 1275.1351
				text = ""
			intervals [4688]:
				xmin = 1275.1351
				xmax = 1275.4851
				text = "not"
			intervals [4689]:
				xmin = 1275.4851
				xmax = 1275.5151
				text = "a"
			intervals [4690]:
				xmin = 1275.5151
				xmax = 1275.7351
				text = "lot"
			intervals [4691]:
				xmin = 1275.7351
				xmax = 1275.8651
				text = "of"
			intervals [4692]:
				xmin = 1275.8651
				xmax = 1276.0351
				text = "'em"
			intervals [4693]:
				xmin = 1276.0351
				xmax = 1276.7653
				text = ""
			intervals [4694]:
				xmin = 1276.7653
				xmax = 1277.0353
				text = "seen"
			intervals [4695]:
				xmin = 1277.0353
				xmax = 1277.1853
				text = "my"
			intervals [4696]:
				xmin = 1277.1853
				xmax = 1277.2253
				text = ""
			intervals [4697]:
				xmin = 1277.2253
				xmax = 1277.5453
				text = "friends"
			intervals [4698]:
				xmin = 1277.5453
				xmax = 1277.6653
				text = ""
			intervals [4699]:
				xmin = 1277.6653
				xmax = 1277.6953
				text = "a"
			intervals [4700]:
				xmin = 1277.6953
				xmax = 1277.8153
				text = "lot"
			intervals [4701]:
				xmin = 1277.8153
				xmax = 1277.8753
				text = "of"
			intervals [4702]:
				xmin = 1277.8753
				xmax = 1277.9853
				text = "my"
			intervals [4703]:
				xmin = 1277.9853
				xmax = 1278.4053
				text = "friends"
			intervals [4704]:
				xmin = 1278.4053
				xmax = 1278.5653
				text = "in"
			intervals [4705]:
				xmin = 1278.5653
				xmax = 1278.6653
				text = ""
			intervals [4706]:
				xmin = 1278.6653
				xmax = 1278.8253
				text = "in"
			intervals [4707]:
				xmin = 1278.8253
				xmax = 1278.8553
				text = ""
			intervals [4708]:
				xmin = 1278.8553
				xmax = 1279.1653
				text = "lorton"
			intervals [4709]:
				xmin = 1279.1653
				xmax = 1279.3953
				text = ""
			intervals [4710]:
				xmin = 1279.3953
				xmax = 1279.5553
				text = "this"
			intervals [4711]:
				xmin = 1279.5553
				xmax = 1279.6853
				text = "that"
			intervals [4712]:
				xmin = 1279.6853
				xmax = 1279.7953
				text = "and"
			intervals [4713]:
				xmin = 1279.7953
				xmax = 1279.8753
				text = "the"
			intervals [4714]:
				xmin = 1279.8753
				xmax = 1280.0453
				text = "other"
			intervals [4715]:
				xmin = 1280.0453
				xmax = 1280.1553
				text = "and"
			intervals [4716]:
				xmin = 1280.1553
				xmax = 1280.2853
				text = "i"
			intervals [4717]:
				xmin = 1280.2853
				xmax = 1280.6853
				text = "watched"
			intervals [4718]:
				xmin = 1280.6853
				xmax = 1280.8853
				text = "them"
			intervals [4719]:
				xmin = 1280.8853
				xmax = 1280.9753
				text = ""
			intervals [4720]:
				xmin = 1280.9753
				xmax = 1281.1453
				text = "this"
			intervals [4721]:
				xmin = 1281.1453
				xmax = 1281.2853
				text = "that"
			intervals [4722]:
				xmin = 1281.2853
				xmax = 1281.3153
				text = ""
			intervals [4723]:
				xmin = 1281.3153
				xmax = 1281.4153
				text = "and"
			intervals [4724]:
				xmin = 1281.4153
				xmax = 1281.4953
				text = "the"
			intervals [4725]:
				xmin = 1281.4953
				xmax = 1281.6253
				text = "other"
			intervals [4726]:
				xmin = 1281.6253
				xmax = 1282.5059
				text = ""
			intervals [4727]:
				xmin = 1282.5059
				xmax = 1282.6959
				text = "my"
			intervals [4728]:
				xmin = 1282.6959
				xmax = 1282.7559
				text = ""
			intervals [4729]:
				xmin = 1282.7559
				xmax = 1282.9959
				text = "thing"
			intervals [4730]:
				xmin = 1282.9959
				xmax = 1283.2059
				text = "was"
			intervals [4731]:
				xmin = 1283.2059
				xmax = 1283.2959
				text = "to"
			intervals [4732]:
				xmin = 1283.2959
				xmax = 1283.5059
				text = "stay"
			intervals [4733]:
				xmin = 1283.5059
				xmax = 1283.7559
				text = "away"
			intervals [4734]:
				xmin = 1283.7559
				xmax = 1283.9559
				text = "from"
			intervals [4735]:
				xmin = 1283.9559
				xmax = 1284.0459
				text = "'em"
			intervals [4736]:
				xmin = 1284.0459
				xmax = 1284.1459
				text = ""
			intervals [4737]:
				xmin = 1284.1459
				xmax = 1284.2759
				text = "cause"
			intervals [4738]:
				xmin = 1284.2759
				xmax = 1284.3959
				text = "i"
			intervals [4739]:
				xmin = 1284.3959
				xmax = 1284.5659
				text = "didn't"
			intervals [4740]:
				xmin = 1284.5659
				xmax = 1284.6659
				text = "know"
			intervals [4741]:
				xmin = 1284.6659
				xmax = 1284.8459
				text = "nothing"
			intervals [4742]:
				xmin = 1284.8459
				xmax = 1285.0659
				text = "about"
			intervals [4743]:
				xmin = 1285.0659
				xmax = 1285.1859
				text = "no"
			intervals [4744]:
				xmin = 1285.1859
				xmax = 1285.2359
				text = ""
			intervals [4745]:
				xmin = 1285.2359
				xmax = 1285.6459
				text = "prison"
			intervals [4746]:
				xmin = 1285.6459
				xmax = 1287.9042
				text = ""
			intervals [4747]:
				xmin = 1287.9042
				xmax = 1288.0242
				text = "i"
			intervals [4748]:
				xmin = 1288.0242
				xmax = 1288.3442
				text = "watched"
			intervals [4749]:
				xmin = 1288.3442
				xmax = 1288.3742
				text = ""
			intervals [4750]:
				xmin = 1288.3742
				xmax = 1288.4842
				text = "i"
			intervals [4751]:
				xmin = 1288.4842
				xmax = 1288.7742
				text = "watched"
			intervals [4752]:
				xmin = 1288.7742
				xmax = 1288.8642
				text = ""
			intervals [4753]:
				xmin = 1288.8642
				xmax = 1288.8942
				text = "a"
			intervals [4754]:
				xmin = 1288.8942
				xmax = 1289.0442
				text = "couple"
			intervals [4755]:
				xmin = 1289.0442
				xmax = 1289.1042
				text = "of"
			intervals [4756]:
				xmin = 1289.1042
				xmax = 1289.1942
				text = "my"
			intervals [4757]:
				xmin = 1289.1942
				xmax = 1289.5242
				text = "friends"
			intervals [4758]:
				xmin = 1289.5242
				xmax = 1289.6542
				text = "get"
			intervals [4759]:
				xmin = 1289.6542
				xmax = 1290.1242
				text = "stabbed"
			intervals [4760]:
				xmin = 1290.1242
				xmax = 1290.2042
				text = "and"
			intervals [4761]:
				xmin = 1290.2042
				xmax = 1290.2342
				text = ""
			intervals [4762]:
				xmin = 1290.2342
				xmax = 1290.5142
				text = "killed"
			intervals [4763]:
				xmin = 1290.5142
				xmax = 1290.6042
				text = "in"
			intervals [4764]:
				xmin = 1290.6042
				xmax = 1290.6342
				text = ""
			intervals [4765]:
				xmin = 1290.6342
				xmax = 1290.7242
				text = "there"
			intervals [4766]:
				xmin = 1290.7242
				xmax = 1291.5286
				text = ""
			intervals [4767]:
				xmin = 1291.5286
				xmax = 1291.7086
				text = "while"
			intervals [4768]:
				xmin = 1291.7086
				xmax = 1291.7586
				text = "i"
			intervals [4769]:
				xmin = 1291.7586
				xmax = 1291.9586
				text = "was"
			intervals [4770]:
				xmin = 1291.9586
				xmax = 1292.2086
				text = "there"
			intervals [4771]:
				xmin = 1292.2086
				xmax = 1293.2692
				text = ""
			intervals [4772]:
				xmin = 1293.2692
				xmax = 1293.6292
				text = "because"
			intervals [4773]:
				xmin = 1293.6292
				xmax = 1293.7892
				text = "they"
			intervals [4774]:
				xmin = 1293.7892
				xmax = 1294.1092
				text = "got"
			intervals [4775]:
				xmin = 1294.1092
				xmax = 1295.1051
				text = ""
			intervals [4776]:
				xmin = 1295.1051
				xmax = 1295.2551
				text = "you"
			intervals [4777]:
				xmin = 1295.2551
				xmax = 1295.2851
				text = ""
			intervals [4778]:
				xmin = 1295.2851
				xmax = 1295.4551
				text = "know"
			intervals [4779]:
				xmin = 1295.4551
				xmax = 1295.4951
				text = ""
			intervals [4780]:
				xmin = 1295.4951
				xmax = 1295.6051
				text = "they"
			intervals [4781]:
				xmin = 1295.6051
				xmax = 1296.0151
				text = "still"
			intervals [4782]:
				xmin = 1296.0151
				xmax = 1296.1551
				text = "was"
			intervals [4783]:
				xmin = 1296.1551
				xmax = 1297.0968
				text = ""
			intervals [4784]:
				xmin = 1297.0968
				xmax = 1297.3568
				text = "doing"
			intervals [4785]:
				xmin = 1297.3568
				xmax = 1297.4268
				text = "the"
			intervals [4786]:
				xmin = 1297.4268
				xmax = 1297.7468
				text = "street"
			intervals [4787]:
				xmin = 1297.7468
				xmax = 1297.7768
				text = ""
			intervals [4788]:
				xmin = 1297.7768
				xmax = 1297.9768
				text = "life"
			intervals [4789]:
				xmin = 1297.9768
				xmax = 1298.286
				text = ""
			intervals [4790]:
				xmin = 1298.286
				xmax = 1298.406
				text = "you"
			intervals [4791]:
				xmin = 1298.406
				xmax = 1298.466
				text = "know"
			intervals [4792]:
				xmin = 1298.466
				xmax = 1298.556
				text = "what"
			intervals [4793]:
				xmin = 1298.556
				xmax = 1298.586
				text = ""
			intervals [4794]:
				xmin = 1298.586
				xmax = 1298.616
				text = "i"
			intervals [4795]:
				xmin = 1298.616
				xmax = 1298.656
				text = ""
			intervals [4796]:
				xmin = 1298.656
				xmax = 1298.856
				text = "mean"
			intervals [4797]:
				xmin = 1298.856
				xmax = 1298.896
				text = ""
			intervals [4798]:
				xmin = 1298.896
				xmax = 1298.976
				text = "the"
			intervals [4799]:
				xmin = 1298.976
				xmax = 1299.746
				text = "hustling"
			intervals [4800]:
				xmin = 1299.746
				xmax = 1299.776
				text = ""
			intervals [4801]:
				xmin = 1299.776
				xmax = 1299.946
				text = "and"
			intervals [4802]:
				xmin = 1299.946
				xmax = 1300.3643
				text = ""
			intervals [4803]:
				xmin = 1300.3643
				xmax = 1300.6143
				text = "doing"
			intervals [4804]:
				xmin = 1300.6143
				xmax = 1300.7343
				text = "this"
			intervals [4805]:
				xmin = 1300.7343
				xmax = 1300.9043
				text = "that"
			intervals [4806]:
				xmin = 1300.9043
				xmax = 1300.9743
				text = "and"
			intervals [4807]:
				xmin = 1300.9743
				xmax = 1301.0743
				text = "the"
			intervals [4808]:
				xmin = 1301.0743
				xmax = 1301.3743
				text = "other"
			intervals [4809]:
				xmin = 1301.3743
				xmax = 1301.4043
				text = ""
			intervals [4810]:
				xmin = 1301.4043
				xmax = 1301.7543
				text = "hey"
			intervals [4811]:
				xmin = 1301.7543
				xmax = 1302.6913
				text = ""
			intervals [4812]:
				xmin = 1302.6913
				xmax = 1302.9113
				text = "nice"
			intervals [4813]:
				xmin = 1302.9113
				xmax = 1303.0113
				text = "cl-"
			intervals [4814]:
				xmin = 1303.0113
				xmax = 1303.2742
				text = ""
			intervals [4815]:
				xmin = 1303.2742
				xmax = 1303.5842
				text = "nice"
			intervals [4816]:
				xmin = 1303.5842
				xmax = 1304.0021
				text = ""
			intervals [4817]:
				xmin = 1304.0021
				xmax = 1304.5121
				text = "jeans"
			intervals [4818]:
				xmin = 1304.5121
				xmax = 1304.6221
				text = "and"
			intervals [4819]:
				xmin = 1304.6221
				xmax = 1305.0121
				text = "shoes"
			intervals [4820]:
				xmin = 1305.0121
				xmax = 1305.0421
				text = ""
			intervals [4821]:
				xmin = 1305.0421
				xmax = 1305.1921
				text = "this"
			intervals [4822]:
				xmin = 1305.1921
				xmax = 1305.3121
				text = "that"
			intervals [4823]:
				xmin = 1305.3121
				xmax = 1305.3821
				text = "and"
			intervals [4824]:
				xmin = 1305.3821
				xmax = 1305.4421
				text = "the"
			intervals [4825]:
				xmin = 1305.4421
				xmax = 1305.5321
				text = "other"
			intervals [4826]:
				xmin = 1305.5321
				xmax = 1305.6721
				text = "cause"
			intervals [4827]:
				xmin = 1305.6721
				xmax = 1305.7821
				text = "they"
			intervals [4828]:
				xmin = 1305.7821
				xmax = 1306.0521
				text = "they"
			intervals [4829]:
				xmin = 1306.0521
				xmax = 1306.2723
				text = ""
			intervals [4830]:
				xmin = 1306.2723
				xmax = 1306.5123
				text = "they"
			intervals [4831]:
				xmin = 1306.5123
				xmax = 1306.6123
				text = ""
			intervals [4832]:
				xmin = 1306.6123
				xmax = 1306.7823
				text = "they"
			intervals [4833]:
				xmin = 1306.7823
				xmax = 1307.3123
				text = "hustling"
			intervals [4834]:
				xmin = 1307.3123
				xmax = 1307.4823
				text = "they"
			intervals [4835]:
				xmin = 1307.4823
				xmax = 1307.5323
				text = ""
			intervals [4836]:
				xmin = 1307.5323
				xmax = 1307.6723
				text = "they"
			intervals [4837]:
				xmin = 1307.6723
				xmax = 1307.9923
				text = "still"
			intervals [4838]:
				xmin = 1307.9923
				xmax = 1308.1423
				text = "doing"
			intervals [4839]:
				xmin = 1308.1423
				xmax = 1308.2223
				text = "the"
			intervals [4840]:
				xmin = 1308.2223
				xmax = 1308.4923
				text = "same"
			intervals [4841]:
				xmin = 1308.4923
				xmax = 1308.5323
				text = ""
			intervals [4842]:
				xmin = 1308.5323
				xmax = 1308.7323
				text = "thing"
			intervals [4843]:
				xmin = 1308.7323
				xmax = 1309.2423
				text = "drugs"
			intervals [4844]:
				xmin = 1309.2423
				xmax = 1309.3023
				text = ""
			intervals [4845]:
				xmin = 1309.3023
				xmax = 1309.4423
				text = "and"
			intervals [4846]:
				xmin = 1309.4423
				xmax = 1309.4823
				text = "j-"
			intervals [4847]:
				xmin = 1309.4823
				xmax = 1309.5123
				text = ""
			intervals [4848]:
				xmin = 1309.5123
				xmax = 1309.6723
				text = "i'm"
			intervals [4849]:
				xmin = 1309.6723
				xmax = 1309.8823
				text = "like"
			intervals [4850]:
				xmin = 1309.8823
				xmax = 1310.1223
				text = "this"
			intervals [4851]:
				xmin = 1310.1223
				xmax = 1310.548
				text = ""
			intervals [4852]:
				xmin = 1310.548
				xmax = 1310.708
				text = "it"
			intervals [4853]:
				xmin = 1310.708
				xmax = 1310.778
				text = "s"
			intervals [4854]:
				xmin = 1310.778
				xmax = 1311.058
				text = "al"
			intervals [4855]:
				xmin = 1311.058
				xmax = 1311.128
				text = "it"
			intervals [4856]:
				xmin = 1311.128
				xmax = 1311.228
				text = "s"
			intervals [4857]:
				xmin = 1311.228
				xmax = 1311.318
				text = ""
			intervals [4858]:
				xmin = 1311.318
				xmax = 1311.438
				text = "it"
			intervals [4859]:
				xmin = 1311.438
				xmax = 1311.528
				text = "s"
			intervals [4860]:
				xmin = 1311.528
				xmax = 1311.558
				text = ""
			intervals [4861]:
				xmin = 1311.558
				xmax = 1312.088
				text = "already"
			intervals [4862]:
				xmin = 1312.088
				xmax = 1312.488
				text = "known"
			intervals [4863]:
				xmin = 1312.488
				xmax = 1312.598
				text = "in"
			intervals [4864]:
				xmin = 1312.598
				xmax = 1312.808
				text = "in"
			intervals [4865]:
				xmin = 1312.808
				xmax = 1312.868
				text = ""
			intervals [4866]:
				xmin = 1312.868
				xmax = 1313.048
				text = "in"
			intervals [4867]:
				xmin = 1313.048
				xmax = 1313.138
				text = "the"
			intervals [4868]:
				xmin = 1313.138
				xmax = 1313.658
				text = "system"
			intervals [4869]:
				xmin = 1313.658
				xmax = 1313.868
				text = "that"
			intervals [4870]:
				xmin = 1313.868
				xmax = 1314.008
				text = "they"
			intervals [4871]:
				xmin = 1314.008
				xmax = 1314.108
				text = ""
			intervals [4872]:
				xmin = 1314.108
				xmax = 1314.318
				text = "got"
			intervals [4873]:
				xmin = 1314.318
				xmax = 1314.478
				text = "more"
			intervals [4874]:
				xmin = 1314.478
				xmax = 1314.978
				text = "drugs"
			intervals [4875]:
				xmin = 1314.978
				xmax = 1315.138
				text = "in"
			intervals [4876]:
				xmin = 1315.138
				xmax = 1315.488
				text = "jail"
			intervals [4877]:
				xmin = 1315.488
				xmax = 1315.588
				text = "than"
			intervals [4878]:
				xmin = 1315.588
				xmax = 1315.758
				text = "they"
			intervals [4879]:
				xmin = 1315.758
				xmax = 1316.098
				text = "got"
			intervals [4880]:
				xmin = 1316.098
				xmax = 1316.7762
				text = ""
			intervals [4881]:
				xmin = 1316.7762
				xmax = 1316.9562
				text = "on"
			intervals [4882]:
				xmin = 1316.9562
				xmax = 1317.0362
				text = "the"
			intervals [4883]:
				xmin = 1317.0362
				xmax = 1317.4362
				text = "streets"
			intervals [4884]:
				xmin = 1317.4362
				xmax = 1317.6362
				text = "so"
			intervals [4885]:
				xmin = 1317.6362
				xmax = 1317.9362
				text = ""
			intervals [4886]:
				xmin = 1317.9362
				xmax = 1318.0462
				text = "th-"
			intervals [4887]:
				xmin = 1318.0462
				xmax = 1318.0862
				text = ""
			intervals [4888]:
				xmin = 1318.0862
				xmax = 1318.3362
				text = "this"
			intervals [4889]:
				xmin = 1318.3362
				xmax = 1318.4862
				text = "is"
			intervals [4890]:
				xmin = 1318.4862
				xmax = 1318.7962
				text = "life"
			intervals [4891]:
				xmin = 1318.7962
				xmax = 1319.1462
				text = "so"
			intervals [4892]:
				xmin = 1319.1462
				xmax = 1319.3429
				text = ""
			intervals [4893]:
				xmin = 1319.3429
				xmax = 1319.4929
				text = "i'm"
			intervals [4894]:
				xmin = 1319.4929
				xmax = 1319.6529
				text = "like"
			intervals [4895]:
				xmin = 1319.6529
				xmax = 1319.7829
				text = "this"
			intervals [4896]:
				xmin = 1319.7829
				xmax = 1319.8529
				text = "i"
			intervals [4897]:
				xmin = 1319.8529
				xmax = 1320.1229
				text = "watch"
			intervals [4898]:
				xmin = 1320.1229
				xmax = 1320.2529
				text = "them"
			intervals [4899]:
				xmin = 1320.2529
				xmax = 1320.4129
				text = "get"
			intervals [4900]:
				xmin = 1320.4129
				xmax = 1320.6829
				text = "killed"
			intervals [4901]:
				xmin = 1320.6829
				xmax = 1320.8129
				text = "this"
			intervals [4902]:
				xmin = 1320.8129
				xmax = 1320.9429
				text = "that"
			intervals [4903]:
				xmin = 1320.9429
				xmax = 1321.0029
				text = "and"
			intervals [4904]:
				xmin = 1321.0029
				xmax = 1321.0829
				text = "the"
			intervals [4905]:
				xmin = 1321.0829
				xmax = 1321.2229
				text = "other"
			intervals [4906]:
				xmin = 1321.2229
				xmax = 1321.4829
				text = "but"
			intervals [4907]:
				xmin = 1321.4829
				xmax = 1321.6773
				text = ""
			intervals [4908]:
				xmin = 1321.6773
				xmax = 1321.9573
				text = "i"
			intervals [4909]:
				xmin = 1321.9573
				xmax = 1322.0773
				text = "had"
			intervals [4910]:
				xmin = 1322.0773
				xmax = 1322.2673
				text = "a"
			intervals [4911]:
				xmin = 1322.2673
				xmax = 1322.5273
				text = "good"
			intervals [4912]:
				xmin = 1322.5273
				xmax = 1324.8815
				text = ""
			intervals [4913]:
				xmin = 1324.8815
				xmax = 1325.3015
				text = "um"
			intervals [4914]:
				xmin = 1325.3015
				xmax = 1326.6586
				text = ""
			intervals [4915]:
				xmin = 1326.6586
				xmax = 1326.8086
				text = "what"
			intervals [4916]:
				xmin = 1326.8086
				xmax = 1326.8686
				text = "do"
			intervals [4917]:
				xmin = 1326.8686
				xmax = 1326.9286
				text = "you"
			intervals [4918]:
				xmin = 1326.9286
				xmax = 1327.2886
				text = "call"
			intervals [4919]:
				xmin = 1327.2886
				xmax = 1327.4286
				text = "the"
			intervals [4920]:
				xmin = 1327.4286
				xmax = 1327.6186
				text = "guards"
			intervals [4921]:
				xmin = 1327.6186
				xmax = 1327.7286
				text = "this"
			intervals [4922]:
				xmin = 1327.7286
				xmax = 1327.8186
				text = "that"
			intervals [4923]:
				xmin = 1327.8186
				xmax = 1327.8786
				text = "and"
			intervals [4924]:
				xmin = 1327.8786
				xmax = 1327.9486
				text = "the"
			intervals [4925]:
				xmin = 1327.9486
				xmax = 1328.2486
				text = "other"
			intervals [4926]:
				xmin = 1328.2486
				xmax = 1328.2986
				text = ""
			intervals [4927]:
				xmin = 1328.2986
				xmax = 1328.6386
				text = "and"
			intervals [4928]:
				xmin = 1328.6386
				xmax = 1328.8786
				text = "um"
			intervals [4929]:
				xmin = 1328.8786
				xmax = 1329.8859
				text = ""
			intervals [4930]:
				xmin = 1329.8859
				xmax = 1330.0359
				text = "i"
			intervals [4931]:
				xmin = 1330.0359
				xmax = 1330.1559
				text = "just"
			intervals [4932]:
				xmin = 1330.1559
				xmax = 1330.4159
				text = "stayed"
			intervals [4933]:
				xmin = 1330.4159
				xmax = 1330.4859
				text = "to"
			intervals [4934]:
				xmin = 1330.4859
				xmax = 1331.0259
				text = "myself"
			intervals [4935]:
				xmin = 1331.0259
				xmax = 1331.0959
				text = "and"
			intervals [4936]:
				xmin = 1331.0959
				xmax = 1331.2059
				text = "the"
			intervals [4937]:
				xmin = 1331.2059
				xmax = 1331.4659
				text = "guard"
			intervals [4938]:
				xmin = 1331.4659
				xmax = 1331.6959
				text = "walked"
			intervals [4939]:
				xmin = 1331.6959
				xmax = 1331.7559
				text = "up"
			intervals [4940]:
				xmin = 1331.7559
				xmax = 1331.7859
				text = ""
			intervals [4941]:
				xmin = 1331.7859
				xmax = 1331.9159
				text = "to"
			intervals [4942]:
				xmin = 1331.9159
				xmax = 1332.0859
				text = "me"
			intervals [4943]:
				xmin = 1332.0859
				xmax = 1332.3559
				text = "one"
			intervals [4944]:
				xmin = 1332.3559
				xmax = 1332.5959
				text = "day"
			intervals [4945]:
				xmin = 1332.5959
				xmax = 1332.6659
				text = "to"
			intervals [4946]:
				xmin = 1332.6659
				xmax = 1332.7559
				text = "hear"
			intervals [4947]:
				xmin = 1332.7559
				xmax = 1332.8159
				text = "how"
			intervals [4948]:
				xmin = 1332.8159
				xmax = 1332.8859
				text = "i"
			intervals [4949]:
				xmin = 1332.8859
				xmax = 1333.0459
				text = "got"
			intervals [4950]:
				xmin = 1333.0459
				xmax = 1333.1759
				text = "into"
			intervals [4951]:
				xmin = 1333.1759
				xmax = 1333.3059
				text = "my"
			intervals [4952]:
				xmin = 1333.3059
				xmax = 1333.3659
				text = ""
			intervals [4953]:
				xmin = 1333.3659
				xmax = 1333.6559
				text = "plumber"
			intervals [4954]:
				xmin = 1333.6559
				xmax = 1333.6959
				text = "s"
			intervals [4955]:
				xmin = 1333.6959
				xmax = 1334.0659
				text = "trade"
			intervals [4956]:
				xmin = 1334.0659
				xmax = 1334.1259
				text = "and"
			intervals [4957]:
				xmin = 1334.1259
				xmax = 1334.2259
				text = "he"
			intervals [4958]:
				xmin = 1334.2259
				xmax = 1334.2931
				text = ""
			intervals [4959]:
				xmin = 1334.2931
				xmax = 1334.3731
				text = "he"
			intervals [4960]:
				xmin = 1334.3731
				xmax = 1334.6431
				text = "walked"
			intervals [4961]:
				xmin = 1334.6431
				xmax = 1334.7131
				text = "up"
			intervals [4962]:
				xmin = 1334.7131
				xmax = 1334.8131
				text = ""
			intervals [4963]:
				xmin = 1334.8131
				xmax = 1334.9631
				text = "to"
			intervals [4964]:
				xmin = 1334.9631
				xmax = 1335.0931
				text = "me"
			intervals [4965]:
				xmin = 1335.0931
				xmax = 1335.2431
				text = "he"
			intervals [4966]:
				xmin = 1335.2431
				xmax = 1335.5631
				text = "say"
			intervals [4967]:
				xmin = 1335.5631
				xmax = 1335.6031
				text = ""
			intervals [4968]:
				xmin = 1335.6031
				xmax = 1335.8431
				text = "man"
			intervals [4969]:
				xmin = 1335.8431
				xmax = 1335.9031
				text = "you"
			intervals [4970]:
				xmin = 1335.9031
				xmax = 1336.0131
				text = "know"
			intervals [4971]:
				xmin = 1336.0131
				xmax = 1336.1531
				text = "you"
			intervals [4972]:
				xmin = 1336.1531
				xmax = 1336.5431
				text = "appear"
			intervals [4973]:
				xmin = 1336.5431
				xmax = 1336.7631
				text = "that"
			intervals [4974]:
				xmin = 1336.7631
				xmax = 1337.0231
				text = "you"
			intervals [4975]:
				xmin = 1337.0231
				xmax = 1337.295
				text = ""
			intervals [4976]:
				xmin = 1337.295
				xmax = 1337.385
				text = "a"
			intervals [4977]:
				xmin = 1337.385
				xmax = 1337.565
				text = "little"
			intervals [4978]:
				xmin = 1337.565
				xmax = 1337.915
				text = "different"
			intervals [4979]:
				xmin = 1337.915
				xmax = 1337.955
				text = ""
			intervals [4980]:
				xmin = 1337.955
				xmax = 1338.095
				text = "from"
			intervals [4981]:
				xmin = 1338.095
				xmax = 1338.445
				text = "everybody"
			intervals [4982]:
				xmin = 1338.445
				xmax = 1338.565
				text = "else"
			intervals [4983]:
				xmin = 1338.565
				xmax = 1338.655
				text = "there"
			intervals [4984]:
				xmin = 1338.655
				xmax = 1338.685
				text = "s"
			intervals [4985]:
				xmin = 1338.685
				xmax = 1339.055
				text = "another"
			intervals [4986]:
				xmin = 1339.055
				xmax = 1339.195
				text = "but"
			intervals [4987]:
				xmin = 1339.195
				xmax = 1339.335
				text = "i'm"
			intervals [4988]:
				xmin = 1339.335
				xmax = 1339.495
				text = "like"
			intervals [4989]:
				xmin = 1339.495
				xmax = 1339.615
				text = "this"
			intervals [4990]:
				xmin = 1339.615
				xmax = 1339.785
				text = "i'm"
			intervals [4991]:
				xmin = 1339.785
				xmax = 1340.205
				text = "scared"
			intervals [4992]:
				xmin = 1340.205
				xmax = 1340.385
				text = "man"
			intervals [4993]:
				xmin = 1340.385
				xmax = 1340.485
				text = "i"
			intervals [4994]:
				xmin = 1340.485
				xmax = 1340.655
				text = "don't"
			intervals [4995]:
				xmin = 1340.655
				xmax = 1340.825
				text = "wanna"
			intervals [4996]:
				xmin = 1340.825
				xmax = 1341.015
				text = "get"
			intervals [4997]:
				xmin = 1341.015
				xmax = 1341.495
				text = "stabbed"
			intervals [4998]:
				xmin = 1341.495
				xmax = 1341.615
				text = "i"
			intervals [4999]:
				xmin = 1341.615
				xmax = 1341.705
				text = "ain't"
			intervals [5000]:
				xmin = 1341.705
				xmax = 1341.815
				text = "no"
			intervals [5001]:
				xmin = 1341.815
				xmax = 1342.175
				text = "different"
			intervals [5002]:
				xmin = 1342.175
				xmax = 1342.285
				text = "from"
			intervals [5003]:
				xmin = 1342.285
				xmax = 1342.775
				text = "nobody"
			intervals [5004]:
				xmin = 1342.775
				xmax = 1343.0439
				text = ""
			intervals [5005]:
				xmin = 1343.0439
				xmax = 1343.1939
				text = "i"
			intervals [5006]:
				xmin = 1343.1939
				xmax = 1343.3639
				text = "just"
			intervals [5007]:
				xmin = 1343.3639
				xmax = 1343.5639
				text = "learned"
			intervals [5008]:
				xmin = 1343.5639
				xmax = 1343.6439
				text = "to"
			intervals [5009]:
				xmin = 1343.6439
				xmax = 1344.0139
				text = "shut"
			intervals [5010]:
				xmin = 1344.0139
				xmax = 1344.2039
				text = "my"
			intervals [5011]:
				xmin = 1344.2039
				xmax = 1344.5639
				text = "mouth"
			intervals [5012]:
				xmin = 1344.5639
				xmax = 1344.6139
				text = "i"
			intervals [5013]:
				xmin = 1344.6139
				xmax = 1344.8639
				text = "mean"
			intervals [5014]:
				xmin = 1344.8639
				xmax = 1345.0839
				text = "just"
			intervals [5015]:
				xmin = 1345.0839
				xmax = 1345.1439
				text = ""
			intervals [5016]:
				xmin = 1345.1439
				xmax = 1345.4339
				text = "damn"
			intervals [5017]:
				xmin = 1345.4339
				xmax = 1345.4639
				text = ""
			intervals [5018]:
				xmin = 1345.4639
				xmax = 1345.7639
				text = "five"
			intervals [5019]:
				xmin = 1345.7639
				xmax = 1346.1139
				text = "years"
			intervals [5020]:
				xmin = 1346.1139
				xmax = 1346.3239
				text = "though"
			intervals [5021]:
				xmin = 1346.3239
				xmax = 1346.4639
				text = "i"
			intervals [5022]:
				xmin = 1346.4639
				xmax = 1346.6439
				text = "say"
			intervals [5023]:
				xmin = 1346.6439
				xmax = 1346.6739
				text = ""
			intervals [5024]:
				xmin = 1346.6739
				xmax = 1346.9239
				text = "man"
			intervals [5025]:
				xmin = 1346.9239
				xmax = 1347.0439
				text = "let"
			intervals [5026]:
				xmin = 1347.0439
				xmax = 1347.1239
				text = "me"
			intervals [5027]:
				xmin = 1347.1239
				xmax = 1347.3639
				text = "shut"
			intervals [5028]:
				xmin = 1347.3639
				xmax = 1347.3939
				text = ""
			intervals [5029]:
				xmin = 1347.3939
				xmax = 1347.5939
				text = "my"
			intervals [5030]:
				xmin = 1347.5939
				xmax = 1347.9539
				text = "mouth"
			intervals [5031]:
				xmin = 1347.9539
				xmax = 1348.1039
				text = "i'm"
			intervals [5032]:
				xmin = 1348.1039
				xmax = 1348.3139
				text = "like"
			intervals [5033]:
				xmin = 1348.3139
				xmax = 1348.3439
				text = "i"
			intervals [5034]:
				xmin = 1348.3439
				xmax = 1348.6539
				text = "don't"
			intervals [5035]:
				xmin = 1348.6539
				xmax = 1348.7139
				text = ""
			intervals [5036]:
				xmin = 1348.7139
				xmax = 1348.9339
				text = "hey"
			intervals [5037]:
				xmin = 1348.9339
				xmax = 1349.0339
				text = "i"
			intervals [5038]:
				xmin = 1349.0339
				xmax = 1349.2039
				text = "don't"
			intervals [5039]:
				xmin = 1349.2039
				xmax = 1349.3539
				text = "know"
			intervals [5040]:
				xmin = 1349.3539
				xmax = 1349.4439
				text = "you"
			intervals [5041]:
				xmin = 1349.4439
				xmax = 1349.7781
				text = ""
			intervals [5042]:
				xmin = 1349.7781
				xmax = 1350.0481
				text = "hey"
			intervals [5043]:
				xmin = 1350.0481
				xmax = 1350.4809
				text = ""
			intervals [5044]:
				xmin = 1350.4809
				xmax = 1350.6909
				text = "if"
			intervals [5045]:
				xmin = 1350.6909
				xmax = 1350.7909
				text = "you"
			intervals [5046]:
				xmin = 1350.7909
				xmax = 1351.0009
				text = "wanna"
			intervals [5047]:
				xmin = 1351.0009
				xmax = 1351.2609
				text = "take"
			intervals [5048]:
				xmin = 1351.2609
				xmax = 1351.3509
				text = "it"
			intervals [5049]:
				xmin = 1351.3509
				xmax = 1351.4569
				text = ""
			intervals [5050]:
				xmin = 1351.4569
				xmax = 1351.6769
				text = "you"
			intervals [5051]:
				xmin = 1351.6769
				xmax = 1351.9369
				text = "take"
			intervals [5052]:
				xmin = 1351.9369
				xmax = 1352.0469
				text = "it"
			intervals [5053]:
				xmin = 1352.0469
				xmax = 1352.6643
				text = ""
			intervals [5054]:
				xmin = 1352.6643
				xmax = 1352.9243
				text = "i"
			intervals [5055]:
				xmin = 1352.9243
				xmax = 1353.1743
				text = "don't"
			intervals [5056]:
				xmin = 1353.1743
				xmax = 1353.2943
				text = "care"
			intervals [5057]:
				xmin = 1353.2943
				xmax = 1353.3943
				text = "if"
			intervals [5058]:
				xmin = 1353.3943
				xmax = 1353.5043
				text = "my"
			intervals [5059]:
				xmin = 1353.5043
				xmax = 1353.8243
				text = "moms"
			intervals [5060]:
				xmin = 1353.8243
				xmax = 1353.8643
				text = ""
			intervals [5061]:
				xmin = 1353.8643
				xmax = 1354.2443
				text = "starve"
			intervals [5062]:
				xmin = 1354.2443
				xmax = 1354.5843
				text = "tonight"
			intervals [5063]:
				xmin = 1354.5843
				xmax = 1354.7843
				text = "i'm"
			intervals [5064]:
				xmin = 1354.7843
				xmax = 1354.9943
				text = "like"
			intervals [5065]:
				xmin = 1354.9943
				xmax = 1355.2643
				text = "this"
			intervals [5066]:
				xmin = 1355.2643
				xmax = 1356.1557
				text = ""
			intervals [5067]:
				xmin = 1356.1557
				xmax = 1356.2657
				text = "i'm"
			intervals [5068]:
				xmin = 1356.2657
				xmax = 1356.5557
				text = "sitting"
			intervals [5069]:
				xmin = 1356.5557
				xmax = 1356.7157
				text = "there"
			intervals [5070]:
				xmin = 1356.7157
				xmax = 1357.0057
				text = "looking"
			intervals [5071]:
				xmin = 1357.0057
				xmax = 1357.1057
				text = "at"
			intervals [5072]:
				xmin = 1357.1057
				xmax = 1357.5457
				text = "myself"
			intervals [5073]:
				xmin = 1357.5457
				xmax = 1357.6057
				text = "and"
			intervals [5074]:
				xmin = 1357.6057
				xmax = 1357.7357
				text = "i'm"
			intervals [5075]:
				xmin = 1357.7357
				xmax = 1357.9557
				text = "sitting"
			intervals [5076]:
				xmin = 1357.9557
				xmax = 1358.0657
				text = "there"
			intervals [5077]:
				xmin = 1358.0657
				xmax = 1358.1557
				text = ""
			intervals [5078]:
				xmin = 1358.1557
				xmax = 1358.6557
				text = "crying"
			intervals [5079]:
				xmin = 1358.6557
				xmax = 1359.6781
				text = ""
			intervals [5080]:
				xmin = 1359.6781
				xmax = 1359.9481
				text = "all"
			intervals [5081]:
				xmin = 1359.9481
				xmax = 1360.0581
				text = "the"
			intervals [5082]:
				xmin = 1360.0581
				xmax = 1360.1581
				text = ""
			intervals [5083]:
				xmin = 1360.1581
				xmax = 1360.5081
				text = "all"
			intervals [5084]:
				xmin = 1360.5081
				xmax = 1360.6081
				text = "the"
			intervals [5085]:
				xmin = 1360.6081
				xmax = 1360.6981
				text = ""
			intervals [5086]:
				xmin = 1360.6981
				xmax = 1361.1781
				text = "energy"
			intervals [5087]:
				xmin = 1361.1781
				xmax = 1361.3481
				text = "i"
			intervals [5088]:
				xmin = 1361.3481
				xmax = 1361.6381
				text = "got"
			intervals [5089]:
				xmin = 1361.6381
				xmax = 1361.7581
				text = "this"
			intervals [5090]:
				xmin = 1361.7581
				xmax = 1361.8581
				text = "that"
			intervals [5091]:
				xmin = 1361.8581
				xmax = 1361.9281
				text = "and"
			intervals [5092]:
				xmin = 1361.9281
				xmax = 1361.9881
				text = "the"
			intervals [5093]:
				xmin = 1361.9881
				xmax = 1362.0781
				text = "other"
			intervals [5094]:
				xmin = 1362.0781
				xmax = 1362.1081
				text = ""
			intervals [5095]:
				xmin = 1362.1081
				xmax = 1362.3281
				text = "yet"
			intervals [5096]:
				xmin = 1362.3281
				xmax = 1362.3581
				text = ""
			intervals [5097]:
				xmin = 1362.3581
				xmax = 1362.5481
				text = "my"
			intervals [5098]:
				xmin = 1362.5481
				xmax = 1362.5981
				text = ""
			intervals [5099]:
				xmin = 1362.5981
				xmax = 1363.0081
				text = "mother"
			intervals [5100]:
				xmin = 1363.0081
				xmax = 1363.1981
				text = "can't"
			intervals [5101]:
				xmin = 1363.1981
				xmax = 1363.2881
				text = ""
			intervals [5102]:
				xmin = 1363.2881
				xmax = 1363.5781
				text = "touch"
			intervals [5103]:
				xmin = 1363.5781
				xmax = 1363.7281
				text = "me"
			intervals [5104]:
				xmin = 1363.7281
				xmax = 1363.9381
				text = "this"
			intervals [5105]:
				xmin = 1363.9381
				xmax = 1364.0981
				text = "that"
			intervals [5106]:
				xmin = 1364.0981
				xmax = 1364.1581
				text = "and"
			intervals [5107]:
				xmin = 1364.1581
				xmax = 1364.2281
				text = "the"
			intervals [5108]:
				xmin = 1364.2281
				xmax = 1364.4981
				text = "other"
			intervals [5109]:
				xmin = 1364.4981
				xmax = 1364.5681
				text = ""
			intervals [5110]:
				xmin = 1364.5681
				xmax = 1365.0281
				text = "<unk>"
			intervals [5111]:
				xmin = 1365.0281
				xmax = 1365.5581
				text = "all"
			intervals [5112]:
				xmin = 1365.5581
				xmax = 1365.6681
				text = "of"
			intervals [5113]:
				xmin = 1365.6681
				xmax = 1365.7443
				text = ""
			intervals [5114]:
				xmin = 1365.7443
				xmax = 1366.1643
				text = "this"
			intervals [5115]:
				xmin = 1366.1643
				xmax = 1366.1943
				text = ""
			intervals [5116]:
				xmin = 1366.1943
				xmax = 1366.2643
				text = "and"
			intervals [5117]:
				xmin = 1366.2643
				xmax = 1366.5643
				text = "all"
			intervals [5118]:
				xmin = 1366.5643
				xmax = 1366.6443
				text = "of"
			intervals [5119]:
				xmin = 1366.6443
				xmax = 1366.8943
				text = "that"
			intervals [5120]:
				xmin = 1366.8943
				xmax = 1367.0443
				text = "this"
			intervals [5121]:
				xmin = 1367.0443
				xmax = 1367.2243
				text = "that"
			intervals [5122]:
				xmin = 1367.2243
				xmax = 1367.2843
				text = "and"
			intervals [5123]:
				xmin = 1367.2843
				xmax = 1367.3743
				text = "the"
			intervals [5124]:
				xmin = 1367.3743
				xmax = 1367.4743
				text = "other"
			intervals [5125]:
				xmin = 1367.4743
				xmax = 1367.5543
				text = "i'm"
			intervals [5126]:
				xmin = 1367.5543
				xmax = 1367.7443
				text = "like"
			intervals [5127]:
				xmin = 1367.7443
[truncated: 4,710,756 more chars]
