# Supplementary material for: Considering Performance in the Automated and Manual Coding of Sociolinguistic Variables: Lessons From Variable (ING)
Source: Front Artif Intell. 2021 Apr 29;4:648543. doi: 10.3389/frai.2021.648543 (PMC8117961; doi:10.3389/frai.2021.648543)
Supplement: Supplementary file 6 [file Data_Sheet_6.ZIP › CORAAL_VARAligned_as_TextGrids_p2/DCB_se1_ag2_m_03_1.TextGrid]

File type = "ooTextFile"
Object class = "TextGrid"

xmin = 0.0
xmax = 814.9
tiers? <exists>
size = 4
item []:
	item [1]:
		class = "IntervalTier"
		name = "DCB_se1_ag2_m_03 - words"
		xmin = 0.0
		xmax = 814.9
		intervals: size = 2252
			intervals [1]:
				xmin = 0.0
				xmax = 3.475
				text = ""
			intervals [2]:
				xmin = 3.475
				xmax = 3.705
				text = "benning"
			intervals [3]:
				xmin = 3.705
				xmax = 4.005
				text = "road"
			intervals [4]:
				xmin = 4.005
				xmax = 4.4926
				text = ""
			intervals [5]:
				xmin = 4.4926
				xmax = 4.5526
				text = "of"
			intervals [6]:
				xmin = 4.5526
				xmax = 4.6326
				text = ""
			intervals [7]:
				xmin = 4.6326
				xmax = 5.3226
				text = "southeast"
			intervals [8]:
				xmin = 5.3226
				xmax = 8.9946
				text = ""
			intervals [9]:
				xmin = 8.9946
				xmax = 9.1746
				text = "man"
			intervals [10]:
				xmin = 9.1746
				xmax = 9.2046
				text = ""
			intervals [11]:
				xmin = 9.2046
				xmax = 9.3146
				text = "you"
			intervals [12]:
				xmin = 9.3146
				xmax = 9.5446
				text = "know"
			intervals [13]:
				xmin = 9.5446
				xmax = 9.5946
				text = ""
			intervals [14]:
				xmin = 9.5946
				xmax = 9.7346
				text = "they"
			intervals [15]:
				xmin = 9.7346
				xmax = 9.8846
				text = "so"
			intervals [16]:
				xmin = 9.8846
				xmax = 9.9646
				text = "a"
			intervals [17]:
				xmin = 9.9646
				xmax = 10.1146
				text = "lot"
			intervals [18]:
				xmin = 10.1146
				xmax = 10.1846
				text = "of"
			intervals [19]:
				xmin = 10.1846
				xmax = 10.4246
				text = "people"
			intervals [20]:
				xmin = 10.4246
				xmax = 10.6446
				text = "call"
			intervals [21]:
				xmin = 10.6446
				xmax = 10.7446
				text = "it"
			intervals [22]:
				xmin = 10.7446
				xmax = 10.8346
				text = "the"
			intervals [23]:
				xmin = 10.8346
				xmax = 10.8746
				text = ""
			intervals [24]:
				xmin = 10.8746
				xmax = 11.3546
				text = "hood"
			intervals [25]:
				xmin = 11.3546
				xmax = 11.6671
				text = ""
			intervals [26]:
				xmin = 11.6671
				xmax = 11.7671
				text = "you"
			intervals [27]:
				xmin = 11.7671
				xmax = 11.7971
				text = ""
			intervals [28]:
				xmin = 11.7971
				xmax = 12.1271
				text = "know"
			intervals [29]:
				xmin = 12.1271
				xmax = 12.1571
				text = ""
			intervals [30]:
				xmin = 12.1571
				xmax = 12.2171
				text = "the"
			intervals [31]:
				xmin = 12.2171
				xmax = 12.2871
				text = ""
			intervals [32]:
				xmin = 12.2871
				xmax = 12.8471
				text = "ghetto"
			intervals [33]:
				xmin = 12.8471
				xmax = 12.8971
				text = ""
			intervals [34]:
				xmin = 12.8971
				xmax = 13.3071
				text = "but"
			intervals [35]:
				xmin = 13.3071
				xmax = 13.8401
				text = ""
			intervals [36]:
				xmin = 13.8401
				xmax = 13.9701
				text = "i"
			intervals [37]:
				xmin = 13.9701
				xmax = 14.2101
				text = "call"
			intervals [38]:
				xmin = 14.2101
				xmax = 14.2701
				text = "it"
			intervals [39]:
				xmin = 14.2701
				xmax = 14.3001
				text = ""
			intervals [40]:
				xmin = 14.3001
				xmax = 14.5201
				text = "home"
			intervals [41]:
				xmin = 14.5201
				xmax = 16.4827
				text = ""
			intervals [42]:
				xmin = 16.4827
				xmax = 16.7227
				text = "call"
			intervals [43]:
				xmin = 16.7227
				xmax = 16.7827
				text = "it"
			intervals [44]:
				xmin = 16.7827
				xmax = 16.8127
				text = ""
			intervals [45]:
				xmin = 16.8127
				xmax = 17.0827
				text = "home"
			intervals [46]:
				xmin = 17.0827
				xmax = 18.6856
				text = ""
			intervals [47]:
				xmin = 18.6856
				xmax = 18.7956
				text = "you"
			intervals [48]:
				xmin = 18.7956
				xmax = 18.8256
				text = ""
			intervals [49]:
				xmin = 18.8256
				xmax = 19.0556
				text = "know"
			intervals [50]:
				xmin = 19.0556
				xmax = 19.1356
				text = "it"
			intervals [51]:
				xmin = 19.1356
				xmax = 19.1756
				text = "s"
			intervals [52]:
				xmin = 19.1756
				xmax = 19.3356
				text = "like"
			intervals [53]:
				xmin = 19.3356
				xmax = 19.4556
				text = "we"
			intervals [54]:
				xmin = 19.4556
				xmax = 21.5283
				text = ""
			intervals [55]:
				xmin = 21.5283
				xmax = 21.6783
				text = "cau-"
			intervals [56]:
				xmin = 21.6783
				xmax = 22.8297
				text = ""
			intervals [57]:
				xmin = 22.8297
				xmax = 22.9797
				text = "cause"
			intervals [58]:
				xmin = 22.9797
				xmax = 23.0097
				text = ""
			intervals [59]:
				xmin = 23.0097
				xmax = 23.0797
				text = "it"
			intervals [60]:
				xmin = 23.0797
				xmax = 23.1097
				text = "s"
			intervals [61]:
				xmin = 23.1097
				xmax = 23.3097
				text = "not"
			intervals [62]:
				xmin = 23.3097
				xmax = 23.6097
				text = "really"
			intervals [63]:
				xmin = 23.6097
				xmax = 23.6897
				text = "a"
			intervals [64]:
				xmin = 23.6897
				xmax = 23.7697
				text = "y-"
			intervals [65]:
				xmin = 23.7697
				xmax = 23.8797
				text = "a"
			intervals [66]:
				xmin = 23.8797
				xmax = 23.9997
				text = "you"
			intervals [67]:
				xmin = 23.9997
				xmax = 24.2397
				text = "know"
			intervals [68]:
				xmin = 24.2397
				xmax = 24.2697
				text = ""
			intervals [69]:
				xmin = 24.2697
				xmax = 24.3697
				text = "a"
			intervals [70]:
				xmin = 24.3697
				xmax = 24.3997
				text = ""
			intervals [71]:
				xmin = 24.3997
				xmax = 24.8397
				text = "neighborhood"
			intervals [72]:
				xmin = 24.8397
				xmax = 24.8997
				text = "it"
			intervals [73]:
				xmin = 24.8997
				xmax = 24.9297
				text = "s"
			intervals [74]:
				xmin = 24.9297
				xmax = 25.1097
				text = "more"
			intervals [75]:
				xmin = 25.1097
				xmax = 25.2497
				text = "so"
			intervals [76]:
				xmin = 25.2497
				xmax = 25.3497
				text = "a"
			intervals [77]:
				xmin = 25.3497
				xmax = 25.3897
				text = ""
			intervals [78]:
				xmin = 25.3897
				xmax = 25.9297
				text = "community"
			intervals [79]:
				xmin = 25.9297
				xmax = 25.9597
				text = ""
			intervals [80]:
				xmin = 25.9597
				xmax = 26.0297
				text = "you"
			intervals [81]:
				xmin = 26.0297
				xmax = 26.0597
				text = ""
			intervals [82]:
				xmin = 26.0597
				xmax = 26.3597
				text = "know"
			intervals [83]:
				xmin = 26.3597
				xmax = 26.5241
				text = ""
			intervals [84]:
				xmin = 26.5241
				xmax = 26.8841
				text = "uh"
			intervals [85]:
				xmin = 26.8841
				xmax = 27.0741
				text = "uh"
			intervals [86]:
				xmin = 27.0741
				xmax = 27.2041
				text = "you"
			intervals [87]:
				xmin = 27.2041
				xmax = 27.2341
				text = ""
			intervals [88]:
				xmin = 27.2341
				xmax = 27.6241
				text = "know"
			intervals [89]:
				xmin = 27.6241
				xmax = 28.0222
				text = ""
			intervals [90]:
				xmin = 28.0222
				xmax = 28.2122
				text = "it"
			intervals [91]:
				xmin = 28.2122
				xmax = 28.2422
				text = ""
			intervals [92]:
				xmin = 28.2422
				xmax = 28.4322
				text = "s"
			intervals [93]:
				xmin = 28.4322
				xmax = 29.3668
				text = ""
			intervals [94]:
				xmin = 29.3668
				xmax = 29.4868
				text = "it"
			intervals [95]:
				xmin = 29.4868
				xmax = 29.5968
				text = "was"
			intervals [96]:
				xmin = 29.5968
				xmax = 29.7768
				text = "my"
			intervals [97]:
				xmin = 29.7768
				xmax = 30.3968
				text = "people"
			intervals [98]:
				xmin = 30.3968
				xmax = 30.4268
				text = ""
			intervals [99]:
				xmin = 30.4268
				xmax = 30.5668
				text = "we"
			intervals [100]:
				xmin = 30.5668
				xmax = 30.7568
				text = "all"
			intervals [101]:
				xmin = 30.7568
				xmax = 31.2168
				text = "people"
			intervals [102]:
				xmin = 31.2168
				xmax = 31.3768
				text = "we"
			intervals [103]:
				xmin = 31.3768
				xmax = 31.7068
				text = "all"
			intervals [104]:
				xmin = 31.7068
				xmax = 31.8068
				text = "you"
			intervals [105]:
				xmin = 31.8068
				xmax = 32.0268
				text = "know"
			intervals [106]:
				xmin = 32.0268
				xmax = 32.1168
				text = ""
			intervals [107]:
				xmin = 32.1168
				xmax = 32.5868
				text = "family"
			intervals [108]:
				xmin = 32.5868
				xmax = 33.3783
				text = ""
			intervals [109]:
				xmin = 33.3783
				xmax = 33.4683
				text = "and"
			intervals [110]:
				xmin = 33.4683
				xmax = 33.4983
				text = ""
			intervals [111]:
				xmin = 33.4983
				xmax = 33.6483
				text = "that"
			intervals [112]:
				xmin = 33.6483
				xmax = 33.7383
				text = "s"
			intervals [113]:
				xmin = 33.7383
				xmax = 33.8783
				text = "what"
			intervals [114]:
				xmin = 33.8783
				xmax = 33.9183
				text = "s"
			intervals [115]:
				xmin = 33.9183
				xmax = 34.0583
				text = "it"
			intervals [116]:
				xmin = 34.0583
				xmax = 34.1183
				text = "all"
			intervals [117]:
				xmin = 34.1183
				xmax = 34.1683
				text = ""
			intervals [118]:
				xmin = 34.1683
				xmax = 34.3383
				text = "that"
			intervals [119]:
				xmin = 34.3383
				xmax = 34.4083
				text = "s"
			intervals [120]:
				xmin = 34.4083
				xmax = 34.4983
				text = "what"
			intervals [121]:
				xmin = 34.4983
				xmax = 34.5783
				text = "it"
			intervals [122]:
				xmin = 34.5783
				xmax = 34.6283
				text = "s"
			intervals [123]:
				xmin = 34.6283
				xmax = 34.9083
				text = "about"
			intervals [124]:
				xmin = 34.9083
				xmax = 45.0538
				text = ""
			intervals [125]:
				xmin = 45.0538
				xmax = 45.0938
				text = "i"
			intervals [126]:
				xmin = 45.0938
				xmax = 45.3638
				text = ""
			intervals [127]:
				xmin = 45.3638
				xmax = 45.4538
				text = "mean"
			intervals [128]:
				xmin = 45.4538
				xmax = 46.2984
				text = ""
			intervals [129]:
				xmin = 46.2984
				xmax = 46.3784
				text = "i'm"
			intervals [130]:
				xmin = 46.3784
				xmax = 46.5884
				text = "twenty"
			intervals [131]:
				xmin = 46.5884
				xmax = 46.8784
				text = "four"
			intervals [132]:
				xmin = 46.8784
				xmax = 56.7669
				text = ""
			intervals [133]:
				xmin = 56.7669
				xmax = 57.0569
				text = "yeah"
			intervals [134]:
				xmin = 57.0569
				xmax = 57.2969
				text = "yeah"
			intervals [135]:
				xmin = 57.2969
				xmax = 57.4969
				text = "yeah"
			intervals [136]:
				xmin = 57.4969
				xmax = 57.6769
				text = "yeah"
			intervals [137]:
				xmin = 57.6769
				xmax = 57.7369
				text = "i"
			intervals [138]:
				xmin = 57.7369
				xmax = 57.9369
				text = "mean"
			intervals [139]:
				xmin = 57.9369
				xmax = 57.9969
				text = "you"
			intervals [140]:
				xmin = 57.9969
				xmax = 58.1769
				text = "know"
			intervals [141]:
				xmin = 58.1769
				xmax = 58.3369
				text = "i"
			intervals [142]:
				xmin = 58.3369
				xmax = 58.5769
				text = "just"
			intervals [143]:
				xmin = 58.5769
				xmax = 58.7769
				text = "i'm"
			intervals [144]:
				xmin = 58.7769
				xmax = 58.9069
				text = "uh"
			intervals [145]:
				xmin = 58.9069
				xmax = 59.1069
				text = "i'm"
			intervals [146]:
				xmin = 59.1069
				xmax = 59.1469
				text = "a"
			intervals [147]:
				xmin = 59.1469
				xmax = 59.1769
				text = ""
			intervals [148]:
				xmin = 59.1769
				xmax = 59.3869
				text = "little"
			intervals [149]:
				xmin = 59.3869
				xmax = 59.5869
				text = "under"
			intervals [150]:
				xmin = 59.5869
				xmax = 59.6969
				text = "the"
			intervals [151]:
				xmin = 59.6969
				xmax = 59.9769
				text = "weather"
			intervals [152]:
				xmin = 59.9769
				xmax = 60.1969
				text = "right"
			intervals [153]:
				xmin = 60.1969
				xmax = 60.2269
				text = ""
			intervals [154]:
				xmin = 60.2269
				xmax = 60.4369
				text = "now"
			intervals [155]:
				xmin = 60.4369
				xmax = 60.6569
				text = "so"
			intervals [156]:
				xmin = 60.6569
				xmax = 60.6869
				text = ""
			intervals [157]:
				xmin = 60.6869
				xmax = 60.9469
				text = "please"
			intervals [158]:
				xmin = 60.9469
				xmax = 61.3369
				text = "excuse"
			intervals [159]:
				xmin = 61.3369
				xmax = 61.4369
				text = "me"
			intervals [160]:
				xmin = 61.4369
				xmax = 61.5269
				text = "or"
			intervals [161]:
				xmin = 61.5269
				xmax = 61.9869
				text = "whatnot"
			intervals [162]:
				xmin = 61.9869
				xmax = 62.0169
				text = ""
			intervals [163]:
				xmin = 62.0169
				xmax = 62.2769
				text = "but"
			intervals [164]:
				xmin = 62.2769
				xmax = 62.6534
				text = ""
			intervals [165]:
				xmin = 62.6534
				xmax = 62.8334
				text = "like"
			intervals [166]:
				xmin = 62.8334
				xmax = 62.9234
				text = "i"
			intervals [167]:
				xmin = 62.9234
				xmax = 63.2834
				text = "said"
			intervals [168]:
				xmin = 63.2834
				xmax = 63.5934
				text = "man"
			intervals [169]:
				xmin = 63.5934
				xmax = 63.6634
				text = "it"
			intervals [170]:
				xmin = 63.6634
				xmax = 63.7034
				text = "s"
			intervals [171]:
				xmin = 63.7034
				xmax = 64.0034
				text = "just"
			intervals [172]:
				xmin = 64.0034
				xmax = 64.1334
				text = "you"
			intervals [173]:
				xmin = 64.1334
				xmax = 64.2934
				text = "know"
			intervals [174]:
				xmin = 64.2934
				xmax = 64.3634
				text = "it"
			intervals [175]:
				xmin = 64.3634
				xmax = 64.4034
				text = "s"
			intervals [176]:
				xmin = 64.4034
				xmax = 64.5634
				text = "just"
			intervals [177]:
				xmin = 64.5634
				xmax = 64.6234
				text = "a"
			intervals [178]:
				xmin = 64.6234
				xmax = 64.8734
				text = "sight"
			intervals [179]:
				xmin = 64.8734
				xmax = 64.9534
				text = "to"
			intervals [180]:
				xmin = 64.9534
				xmax = 65.2634
				text = "see"
			intervals [181]:
				xmin = 65.2634
				xmax = 65.2934
				text = ""
			intervals [182]:
				xmin = 65.2934
				xmax = 65.4334
				text = "you"
			intervals [183]:
				xmin = 65.4334
				xmax = 65.6934
				text = "know"
			intervals [184]:
				xmin = 65.6934
				xmax = 65.7234
				text = ""
			intervals [185]:
				xmin = 65.7234
				xmax = 65.9034
				text = "when"
			intervals [186]:
				xmin = 65.9034
				xmax = 66.0334
				text = "you"
			intervals [187]:
				xmin = 66.0334
				xmax = 66.2303
				text = ""
			intervals [188]:
				xmin = 66.2303
				xmax = 66.3303
				text = "you"
			intervals [189]:
				xmin = 66.3303
				xmax = 66.5003
				text = "just"
			intervals [190]:
				xmin = 66.5003
				xmax = 66.6603
				text = "gotta"
			intervals [191]:
				xmin = 66.6603
				xmax = 66.8703
				text = "come"
			intervals [192]:
				xmin = 66.8703
				xmax = 67.1503
				text = "around"
			intervals [193]:
				xmin = 67.1503
				xmax = 67.2403
				text = "you"
			intervals [194]:
				xmin = 67.2403
				xmax = 67.3703
				text = "know"
			intervals [195]:
				xmin = 67.3703
				xmax = 67.4303
				text = "it"
			intervals [196]:
				xmin = 67.4303
				xmax = 67.4703
				text = "s"
			intervals [197]:
				xmin = 67.4703
				xmax = 67.5003
				text = "a"
			intervals [198]:
				xmin = 67.5003
				xmax = 67.9303
				text = "vibe"
			intervals [199]:
				xmin = 67.9303
				xmax = 68.0503
				text = ""
			intervals [200]:
				xmin = 68.0503
				xmax = 68.1103
				text = "you"
			intervals [201]:
				xmin = 68.1103
				xmax = 68.3503
				text = "know"
			intervals [202]:
				xmin = 68.3503
				xmax = 68.7002
				text = ""
			intervals [203]:
				xmin = 68.7002
				xmax = 68.9702
				text = "it"
			intervals [204]:
				xmin = 68.9702
				xmax = 69.0302
				text = "s"
			intervals [205]:
				xmin = 69.0302
				xmax = 69.4302
				text = "just"
			intervals [206]:
				xmin = 69.4302
				xmax = 70.0147
				text = ""
			intervals [207]:
				xmin = 70.0147
				xmax = 70.0447
				text = "i"
			intervals [208]:
				xmin = 70.0447
				xmax = 70.2847
				text = "can't"
			intervals [209]:
				xmin = 70.2847
				xmax = 70.4747
				text = "even"
			intervals [210]:
				xmin = 70.4747
				xmax = 70.7347
				text = "call"
			intervals [211]:
				xmin = 70.7347
				xmax = 70.8047
				text = "it"
			intervals [212]:
				xmin = 70.8047
				xmax = 71.1047
				text = "man"
			intervals [213]:
				xmin = 71.1047
				xmax = 74.2764
				text = ""
			intervals [214]:
				xmin = 74.2764
				xmax = 74.7364
				text = "correct"
			intervals [215]:
				xmin = 74.7364
				xmax = 78.5439
				text = ""
			intervals [216]:
				xmin = 78.5439
				xmax = 78.6939
				text = "it"
			intervals [217]:
				xmin = 78.6939
				xmax = 78.8639
				text = "was"
			intervals [218]:
				xmin = 78.8639
				xmax = 78.9439
				text = "a"
			intervals [219]:
				xmin = 78.9439
				xmax = 79.3939
				text = "house"
			intervals [220]:
				xmin = 79.3939
				xmax = 82.4318
				text = ""
			intervals [221]:
				xmin = 82.4318
				xmax = 82.5818
				text = "nah"
			intervals [222]:
				xmin = 82.5818
				xmax = 82.7118
				text = "yeah"
			intervals [223]:
				xmin = 82.7118
				xmax = 82.7918
				text = "i"
			intervals [224]:
				xmin = 82.7918
				xmax = 82.9518
				text = "mean"
			intervals [225]:
				xmin = 82.9518
				xmax = 83.0218
				text = "it"
			intervals [226]:
				xmin = 83.0218
				xmax = 83.0818
				text = "s"
			intervals [227]:
				xmin = 83.0818
				xmax = 83.1218
				text = "a"
			intervals [228]:
				xmin = 83.1218
				xmax = 83.5118
				text = "house"
			intervals [229]:
				xmin = 83.5118
				xmax = 84.2904
				text = ""
			intervals [230]:
				xmin = 84.2904
				xmax = 84.6104
				text = "yeah"
			intervals [231]:
				xmin = 84.6104
				xmax = 87.194
				text = ""
			intervals [232]:
				xmin = 87.194
				xmax = 87.504
				text = "nah"
			intervals [233]:
				xmin = 87.504
				xmax = 87.744
				text = "benning"
			intervals [234]:
				xmin = 87.744
				xmax = 88.014
				text = "road"
			intervals [235]:
				xmin = 88.014
				xmax = 88.8656
				text = ""
			intervals [236]:
				xmin = 88.8656
				xmax = 89.8056
				text = "yeah"
			intervals [237]:
				xmin = 89.8056
				xmax = 106.3018
				text = ""
			intervals [238]:
				xmin = 106.3018
				xmax = 106.7118
				text = "uh"
			intervals [239]:
				xmin = 106.7118
				xmax = 106.7418
				text = ""
			intervals [240]:
				xmin = 106.7418
				xmax = 107.0718
				text = "yeah"
			intervals [241]:
				xmin = 107.0718
				xmax = 107.1318
				text = ""
			intervals [242]:
				xmin = 107.1318
				xmax = 107.5218
				text = "words"
			intervals [243]:
				xmin = 107.5218
				xmax = 107.7218
				text = "like"
			intervals [244]:
				xmin = 107.7218
				xmax = 108.1718
				text = ""
			intervals [245]:
				xmin = 108.1718
				xmax = 108.3718
				text = "back"
			intervals [246]:
				xmin = 108.3718
				xmax = 108.4318
				text = "in"
			intervals [247]:
				xmin = 108.4318
				xmax = 108.5118
				text = "the"
			intervals [248]:
				xmin = 108.5118
				xmax = 108.7718
				text = "day"
			intervals [249]:
				xmin = 108.7718
				xmax = 109.1318
				text = "words"
			intervals [250]:
				xmin = 109.1318
				xmax = 109.1918
				text = "it"
			intervals [251]:
				xmin = 109.1918
				xmax = 109.3018
				text = "was"
			intervals [252]:
				xmin = 109.3018
				xmax = 109.5118
				text = "more"
			intervals [253]:
				xmin = 109.5118
				xmax = 109.6618
				text = "so"
			intervals [254]:
				xmin = 109.6618
				xmax = 109.9918
				text = "like"
			intervals [255]:
				xmin = 109.9918
				xmax = 110.1418
				text = "what"
			intervals [256]:
				xmin = 110.1418
				xmax = 110.2918
				text = "up"
			intervals [257]:
				xmin = 110.2918
				xmax = 110.3218
				text = ""
			intervals [258]:
				xmin = 110.3218
				xmax = 111.0218
				text = "dog"
			intervals [259]:
				xmin = 111.0218
				xmax = 111.4518
				text = "or"
			intervals [260]:
				xmin = 111.4518
				xmax = 111.5518
				text = "you"
			intervals [261]:
				xmin = 111.5518
				xmax = 111.5818
				text = ""
			intervals [262]:
				xmin = 111.5818
				xmax = 112.0318
				text = "know"
			intervals [263]:
				xmin = 112.0318
				xmax = 112.7088
				text = ""
			intervals [264]:
				xmin = 112.7088
				xmax = 113.5288
				text = "uh"
			intervals [265]:
				xmin = 113.5288
				xmax = 114.0701
				text = ""
			intervals [266]:
				xmin = 114.0701
				xmax = 114.1401
				text = "<unk>"
			intervals [267]:
				xmin = 114.1401
				xmax = 114.9257
				text = ""
			intervals [268]:
				xmin = 114.9257
				xmax = 115.1757
				text = "fam"
			intervals [269]:
				xmin = 115.1757
				xmax = 115.2857
				text = "that"
			intervals [270]:
				xmin = 115.2857
				xmax = 115.3857
				text = "was"
			intervals [271]:
				xmin = 115.3857
				xmax = 115.5757
				text = "back"
			intervals [272]:
				xmin = 115.5757
				xmax = 115.6357
				text = "in"
			intervals [273]:
				xmin = 115.6357
				xmax = 115.6957
				text = "the"
			intervals [274]:
				xmin = 115.6957
				xmax = 115.7257
				text = ""
			intervals [275]:
				xmin = 115.7257
				xmax = 115.9757
				text = "day"
			intervals [276]:
				xmin = 115.9757
				xmax = 116.2457
				text = "man"
			intervals [277]:
				xmin = 116.2457
				xmax = 116.6357
				text = "uh"
			intervals [278]:
				xmin = 116.6357
				xmax = 116.6657
				text = ""
			intervals [279]:
				xmin = 116.6657
				xmax = 116.8957
				text = "like"
			intervals [280]:
				xmin = 116.8957
				xmax = 117.2157
				text = "dog"
			intervals [281]:
				xmin = 117.2157
				xmax = 117.2457
				text = "i"
			intervals [282]:
				xmin = 117.2457
				xmax = 117.3757
				text = "know"
			intervals [283]:
				xmin = 117.3757
				xmax = 117.4957
				text = "for"
			intervals [284]:
				xmin = 117.4957
				xmax = 117.7857
				text = "sure"
			intervals [285]:
				xmin = 117.7857
				xmax = 118.2557
				text = "dog"
			intervals [286]:
				xmin = 118.2557
				xmax = 119.0123
				text = ""
			intervals [287]:
				xmin = 119.0123
				xmax = 119.0423
				text = "i"
			intervals [288]:
				xmin = 119.0423
				xmax = 119.0723
				text = ""
			intervals [289]:
				xmin = 119.0723
				xmax = 119.2823
				text = "can't"
			intervals [290]:
				xmin = 119.2823
				xmax = 119.4623
				text = "even"
			intervals [291]:
				xmin = 119.4623
				xmax = 120.1023
				text = "explain"
			intervals [292]:
				xmin = 120.1023
				xmax = 120.1323
				text = ""
			intervals [293]:
				xmin = 120.1323
				xmax = 120.3123
				text = "but"
			intervals [294]:
				xmin = 120.3123
				xmax = 120.5723
				text = "uh"
			intervals [295]:
				xmin = 120.5723
				xmax = 120.6823
				text = "i"
			intervals [296]:
				xmin = 120.6823
				xmax = 120.8723
				text = "know"
			intervals [297]:
				xmin = 120.8723
				xmax = 121.0023
				text = "from"
			intervals [298]:
				xmin = 121.0023
				xmax = 121.1687
				text = ""
			intervals [299]:
				xmin = 121.1687
				xmax = 121.4287
				text = "back"
			intervals [300]:
				xmin = 121.4287
				xmax = 121.5887
				text = "then"
			intervals [301]:
				xmin = 121.5887
				xmax = 121.7187
				text = "to"
			intervals [302]:
				xmin = 121.7187
				xmax = 122.1187
				text = "now"
			intervals [303]:
				xmin = 122.1187
				xmax = 122.1787
				text = "it"
			intervals [304]:
				xmin = 122.1787
				xmax = 122.2087
				text = "s"
			intervals [305]:
				xmin = 122.2087
				xmax = 122.5587
				text = "just"
			intervals [306]:
				xmin = 122.5587
				xmax = 122.8387
				text = "things"
			intervals [307]:
				xmin = 122.8387
				xmax = 122.9687
				text = "has"
			intervals [308]:
				xmin = 122.9687
				xmax = 123.3687
				text = "changed"
			intervals [309]:
				xmin = 123.3687
				xmax = 123.5187
				text = "from"
			intervals [310]:
				xmin = 123.5187
				xmax = 123.9987
				text = "dog"
			intervals [311]:
				xmin = 123.9987
				xmax = 124.2887
				text = "to"
			intervals [312]:
				xmin = 124.2887
				xmax = 124.3187
				text = ""
			intervals [313]:
				xmin = 124.3187
				xmax = 124.8287
				text = "joe"
			intervals [314]:
				xmin = 124.8287
				xmax = 124.9287
				text = ""
			intervals [315]:
				xmin = 124.9287
				xmax = 125.3387
				text = "to"
			intervals [316]:
				xmin = 125.3387
				xmax = 125.9567
				text = ""
			intervals [317]:
				xmin = 125.9567
				xmax = 126.0967
				text = "you"
			intervals [318]:
				xmin = 126.0967
				xmax = 126.2567
				text = "know"
			intervals [319]:
				xmin = 126.2567
				xmax = 126.4967
				text = "now"
			intervals [320]:
				xmin = 126.4967
				xmax = 126.7567
				text = "people"
			intervals [321]:
				xmin = 126.7567
				xmax = 127.1467
				text = "saying"
			intervals [322]:
				xmin = 127.1467
				xmax = 127.9067
				text = "cuz"
			intervals [323]:
				xmin = 127.9067
				xmax = 127.9367
				text = ""
			intervals [324]:
				xmin = 127.9367
				xmax = 128.4167
				text = "and"
			intervals [325]:
				xmin = 128.4167
				xmax = 128.8436
				text = ""
			intervals [326]:
				xmin = 128.8436
				xmax = 129.5636
				text = "mo"
			intervals [327]:
				xmin = 129.5636
				xmax = 130.7522
				text = ""
			intervals [328]:
				xmin = 130.7522
				xmax = 131.0122
				text = "and"
			intervals [329]:
				xmin = 131.0122
				xmax = 131.1122
				text = "it"
			intervals [330]:
				xmin = 131.1122
				xmax = 131.1922
				text = "s"
			intervals [331]:
				xmin = 131.1922
				xmax = 131.4622
				text = "just"
			intervals [332]:
				xmin = 131.4622
				xmax = 131.7322
				text = "like"
			intervals [333]:
				xmin = 131.7322
				xmax = 131.8822
				text = "you"
			intervals [334]:
				xmin = 131.8822
				xmax = 132.2422
				text = "know"
			intervals [335]:
				xmin = 132.2422
				xmax = 133.8594
				text = ""
			intervals [336]:
				xmin = 133.8594
				xmax = 134.0994
				text = "what"
			intervals [337]:
				xmin = 134.0994
				xmax = 134.1694
				text = "s"
			intervals [338]:
				xmin = 134.1694
				xmax = 134.6894
				text = "relevant"
			intervals [339]:
				xmin = 134.6894
				xmax = 134.7294
				text = "i"
			intervals [340]:
				xmin = 134.7294
				xmax = 134.7694
				text = ""
			intervals [341]:
				xmin = 134.7694
				xmax = 135.0894
				text = "guess"
			intervals [342]:
				xmin = 135.0894
				xmax = 136.859
				text = ""
			intervals [343]:
				xmin = 136.859
				xmax = 137.119
				text = "mo"
			intervals [344]:
				xmin = 137.119
				xmax = 137.199
				text = "is"
			intervals [345]:
				xmin = 137.199
				xmax = 137.339
				text = "like"
			intervals [346]:
				xmin = 137.339
				xmax = 137.459
				text = "what"
			intervals [347]:
				xmin = 137.459
				xmax = 137.539
				text = "up"
			intervals [348]:
				xmin = 137.539
				xmax = 137.849
				text = "mo"
			intervals [349]:
				xmin = 137.849
				xmax = 138.089
				text = "like"
			intervals [350]:
				xmin = 138.089
				xmax = 138.219
				text = "what"
			intervals [351]:
				xmin = 138.219
				xmax = 138.389
				text = "up"
			intervals [352]:
				xmin = 138.389
				xmax = 138.419
				text = ""
			intervals [353]:
				xmin = 138.419
				xmax = 138.519
				text = "you"
			intervals [354]:
				xmin = 138.519
				xmax = 138.799
				text = "know"
			intervals [355]:
				xmin = 138.799
				xmax = 139.182
				text = ""
			intervals [356]:
				xmin = 139.182
				xmax = 139.722
				text = "mo"
			intervals [357]:
				xmin = 139.722
				xmax = 139.752
				text = ""
			intervals [358]:
				xmin = 139.752
				xmax = 139.862
				text = "or"
			intervals [359]:
				xmin = 139.862
				xmax = 140.502
				text = "cuz"
			intervals [360]:
				xmin = 140.502
				xmax = 141.2774
				text = ""
			intervals [361]:
				xmin = 141.2774
				xmax = 141.8574
				text = "ot"
			intervals [362]:
				xmin = 141.8574
				xmax = 142.0274
				text = "you"
			intervals [363]:
				xmin = 142.0274
				xmax = 142.1074
				text = ""
			intervals [364]:
				xmin = 142.1074
				xmax = 142.4374
				text = "know"
			intervals [365]:
				xmin = 142.4374
				xmax = 143.3428
				text = ""
			intervals [366]:
				xmin = 143.3428
				xmax = 143.5128
				text = "for"
			intervals [367]:
				xmin = 143.5128
				xmax = 143.7528
				text = "old"
			intervals [368]:
				xmin = 143.7528
				xmax = 144.2128
				text = "timer"
			intervals [369]:
				xmin = 144.2128
				xmax = 145.0344
				text = ""
			intervals [370]:
				xmin = 145.0344
				xmax = 145.2244
				text = "but"
			intervals [371]:
				xmin = 145.2244
				xmax = 145.5944
				text = "uh"
			intervals [372]:
				xmin = 145.5944
				xmax = 146.6001
				text = ""
			intervals [373]:
				xmin = 146.6001
				xmax = 146.7501
				text = "it"
			intervals [374]:
				xmin = 146.7501
				xmax = 146.8501
				text = "s"
			intervals [375]:
				xmin = 146.8501
				xmax = 146.9301
				text = "a"
			intervals [376]:
				xmin = 146.9301
				xmax = 147.0101
				text = "it"
			intervals [377]:
				xmin = 147.0101
				xmax = 147.0801
				text = "s"
			intervals [378]:
				xmin = 147.0801
				xmax = 147.1201
				text = "a"
			intervals [379]:
				xmin = 147.1201
				xmax = 147.3001
				text = "lot"
			intervals [380]:
				xmin = 147.3001
				xmax = 147.4401
				text = "of"
			intervals [381]:
				xmin = 147.4401
				xmax = 147.6001
				text = "lot"
			intervals [382]:
				xmin = 147.6001
				xmax = 147.6601
				text = "of"
			intervals [383]:
				xmin = 147.6601
				xmax = 148.0601
				text = "phrases"
			intervals [384]:
				xmin = 148.0601
				xmax = 148.2301
				text = "out"
			intervals [385]:
				xmin = 148.2301
				xmax = 148.3701
				text = "here"
			intervals [386]:
				xmin = 148.3701
				xmax = 148.4801
				text = "you"
			intervals [387]:
				xmin = 148.4801
				xmax = 148.6301
				text = "know"
			intervals [388]:
				xmin = 148.6301
				xmax = 148.7101
				text = "it"
			intervals [389]:
				xmin = 148.7101
				xmax = 148.7401
				text = "s"
			intervals [390]:
				xmin = 148.7401
				xmax = 148.9001
				text = "just"
			intervals [391]:
				xmin = 148.9001
				xmax = 149.1001
				text = "like"
			intervals [392]:
				xmin = 149.1001
				xmax = 149.1926
				text = ""
			intervals [393]:
				xmin = 149.1926
				xmax = 149.4926
				text = "man"
			intervals [394]:
				xmin = 149.4926
				xmax = 149.6026
				text = "my"
			intervals [395]:
				xmin = 149.6026
				xmax = 149.8826
				text = "man"
			intervals [396]:
				xmin = 149.8826
				xmax = 149.9626
				text = "he"
			intervals [397]:
				xmin = 149.9626
				xmax = 150.1626
				text = "told"
			intervals [398]:
				xmin = 150.1626
				xmax = 150.2326
				text = "me"
			intervals [399]:
				xmin = 150.2326
				xmax = 150.3126
				text = "he"
			intervals [400]:
				xmin = 150.3126
				xmax = 150.5526
				text = "said"
			intervals [401]:
				xmin = 150.5526
				xmax = 150.8226
				text = "something"
			intervals [402]:
				xmin = 150.8226
				xmax = 151.2926
				text = "yesterday"
			intervals [403]:
				xmin = 151.2926
				xmax = 151.4526
				text = "i"
			intervals [404]:
				xmin = 151.4526
				xmax = 151.5626
				text = "ain't"
			intervals [405]:
				xmin = 151.5626
				xmax = 151.6826
				text = "know"
			intervals [406]:
				xmin = 151.6826
				xmax = 151.8126
				text = "what"
			intervals [407]:
				xmin = 151.8126
				xmax = 151.8926
				text = "he"
			intervals [408]:
				xmin = 151.8926
				xmax = 152.0026
				text = "was"
			intervals [409]:
				xmin = 152.0026
				xmax = 152.2826
				text = "talking"
			intervals [410]:
				xmin = 152.2826
				xmax = 152.4926
				text = "about"
			intervals [411]:
				xmin = 152.4926
				xmax = 152.7226
				text = "but"
			intervals [412]:
				xmin = 152.7226
				xmax = 153.2473
				text = ""
			intervals [413]:
				xmin = 153.2473
				xmax = 153.3173
				text = "he"
			intervals [414]:
				xmin = 153.3173
				xmax = 153.4173
				text = "was"
			intervals [415]:
				xmin = 153.4173
				xmax = 153.6673
				text = "basically"
			intervals [416]:
				xmin = 153.6673
				xmax = 153.9173
				text = "talking"
			intervals [417]:
				xmin = 153.9173
				xmax = 154.0773
				text = "about"
			intervals [418]:
				xmin = 154.0773
				xmax = 154.1473
				text = "he"
			intervals [419]:
				xmin = 154.1473
				xmax = 154.2773
				text = "had"
			intervals [420]:
				xmin = 154.2773
				xmax = 154.3373
				text = "a"
			intervals [421]:
				xmin = 154.3373
				xmax = 154.5773
				text = "lot"
			intervals [422]:
				xmin = 154.5773
				xmax = 154.7573
				text = "of"
			intervals [423]:
				xmin = 154.7573
				xmax = 154.8873
				text = "it"
			intervals [424]:
				xmin = 154.8873
				xmax = 154.9673
				text = "and"
			intervals [425]:
				xmin = 154.9673
				xmax = 155.0773
				text = "i"
			intervals [426]:
				xmin = 155.0773
				xmax = 155.2173
				text = "was"
			intervals [427]:
				xmin = 155.2173
				xmax = 155.3773
				text = "just"
			intervals [428]:
				xmin = 155.3773
				xmax = 155.7173
				text = "like"
			intervals [429]:
				xmin = 155.7173
				xmax = 155.7473
				text = ""
			intervals [430]:
				xmin = 155.7473
				xmax = 156.2173
				text = "alright"
			intervals [431]:
				xmin = 156.2173
				xmax = 156.5773
				text = "man"
			intervals [432]:
				xmin = 156.5773
				xmax = 156.8773
				text = "what"
			intervals [433]:
				xmin = 156.8773
				xmax = 160.602
				text = ""
			intervals [434]:
				xmin = 160.602
				xmax = 160.872
				text = "yeah"
			intervals [435]:
				xmin = 160.872
				xmax = 160.922
				text = ""
			intervals [436]:
				xmin = 160.922
				xmax = 161.182
				text = "nah"
			intervals [437]:
				xmin = 161.182
				xmax = 161.452
				text = "he"
			intervals [438]:
				xmin = 161.452
				xmax = 161.632
				text = "he"
			intervals [439]:
				xmin = 161.632
				xmax = 161.902
				text = "said"
			intervals [440]:
				xmin = 161.902
				xmax = 162.292
				text = "something"
			intervals [441]:
				xmin = 162.292
				xmax = 162.402
				text = "i"
			intervals [442]:
				xmin = 162.402
				xmax = 162.492
				text = "was"
			intervals [443]:
				xmin = 162.492
				xmax = 162.592
				text = "just"
			intervals [444]:
				xmin = 162.592
				xmax = 162.772
				text = "like"
			intervals [445]:
				xmin = 162.772
				xmax = 162.922
				text = "man"
			intervals [446]:
				xmin = 162.922
				xmax = 163.012
				text = "what"
			intervals [447]:
				xmin = 163.012
				xmax = 163.042
				text = "are"
			intervals [448]:
				xmin = 163.042
				xmax = 163.102
				text = "you"
			intervals [449]:
				xmin = 163.102
				xmax = 163.322
				text = "talking"
			intervals [450]:
				xmin = 163.322
				xmax = 163.442
				text = "about"
			intervals [451]:
				xmin = 163.442
				xmax = 163.542
				text = "like"
			intervals [452]:
				xmin = 163.542
				xmax = 163.602
				text = "it"
			intervals [453]:
				xmin = 163.602
				xmax = 163.692
				text = "was"
			intervals [454]:
				xmin = 163.692
				xmax = 163.912
				text = "something"
			intervals [455]:
				xmin = 163.912
				xmax = 164.042
				text = "new"
			intervals [456]:
				xmin = 164.042
				xmax = 164.132
				text = "to"
			intervals [457]:
				xmin = 164.132
				xmax = 164.312
				text = "me"
			intervals [458]:
				xmin = 164.312
				xmax = 164.8203
				text = ""
			intervals [459]:
				xmin = 164.8203
				xmax = 165.0003
				text = "and"
			intervals [460]:
				xmin = 165.0003
				xmax = 165.1203
				text = "he"
			intervals [461]:
				xmin = 165.1203
				xmax = 165.2103
				text = "was"
			intervals [462]:
				xmin = 165.2103
				xmax = 165.3603
				text = "just"
			intervals [463]:
				xmin = 165.3603
				xmax = 165.5403
				text = "like"
			intervals [464]:
				xmin = 165.5403
				xmax = 165.7403
				text = "man"
			intervals [465]:
				xmin = 165.7403
				xmax = 165.8903
				text = "yeah"
			intervals [466]:
				xmin = 165.8903
				xmax = 165.9503
				text = "i"
			intervals [467]:
				xmin = 165.9503
				xmax = 166.0603
				text = "just"
			intervals [468]:
				xmin = 166.0603
				xmax = 166.2003
				text = "got"
			intervals [469]:
				xmin = 166.2003
				xmax = 166.2303
				text = "a"
			intervals [470]:
				xmin = 166.2303
				xmax = 166.4603
				text = "lot"
			intervals [471]:
				xmin = 166.4603
				xmax = 166.5903
				text = "of"
			intervals [472]:
				xmin = 166.5903
				xmax = 166.6903
				text = "it"
			intervals [473]:
				xmin = 166.6903
				xmax = 166.879
				text = ""
			intervals [474]:
				xmin = 166.879
				xmax = 166.989
				text = "i"
			intervals [475]:
				xmin = 166.989
				xmax = 167.099
				text = "was"
			intervals [476]:
				xmin = 167.099
				xmax = 167.279
				text = "like"
			intervals [477]:
				xmin = 167.279
				xmax = 167.679
				text = "oh"
			intervals [478]:
				xmin = 167.679
				xmax = 168.029
				text = "okay"
			intervals [479]:
				xmin = 168.029
				xmax = 168.059
				text = ""
			intervals [480]:
				xmin = 168.059
				xmax = 168.359
				text = "aight"
			intervals [481]:
				xmin = 168.359
				xmax = 168.469
				text = "well"
			intervals [482]:
				xmin = 168.469
				xmax = 168.649
				text = "you"
			intervals [483]:
				xmin = 168.649
				xmax = 168.849
				text = "just"
			intervals [484]:
				xmin = 168.849
				xmax = 169.049
				text = "coulda"
			intervals [485]:
				xmin = 169.049
				xmax = 169.319
				text = "said"
			intervals [486]:
				xmin = 169.319
				xmax = 169.579
				text = "that"
			intervals [487]:
				xmin = 169.579
				xmax = 169.669
				text = "you"
			intervals [488]:
				xmin = 169.669
				xmax = 169.699
				text = ""
			intervals [489]:
				xmin = 169.699
				xmax = 169.839
				text = "know"
			intervals [490]:
				xmin = 169.839
				xmax = 170.169
				text = ""
			intervals [491]:
				xmin = 170.169
				xmax = 170.259
				text = "what"
			intervals [492]:
				xmin = 170.259
				xmax = 170.289
				text = "i"
			intervals [493]:
				xmin = 170.289
				xmax = 170.419
				text = "mean"
			intervals [494]:
				xmin = 170.419
				xmax = 176.5901
				text = ""
			intervals [495]:
				xmin = 176.5901
				xmax = 176.6701
				text = "i"
			intervals [496]:
				xmin = 176.6701
				xmax = 176.9801
				text = "mean"
			intervals [497]:
				xmin = 176.9801
				xmax = 177.0701
				text = "you"
			intervals [498]:
				xmin = 177.0701
				xmax = 177.2201
				text = "know"
			intervals [499]:
				xmin = 177.2201
				xmax = 177.3401
				text = "i"
			intervals [500]:
				xmin = 177.3401
				xmax = 177.5401
				text = "don't"
			intervals [501]:
				xmin = 177.5401
				xmax = 177.7701
				text = "use"
			intervals [502]:
				xmin = 177.7701
				xmax = 177.9001
				text = "that"
			intervals [503]:
				xmin = 177.9001
				xmax = 177.9801
				text = "on"
			intervals [504]:
				xmin = 177.9801
				xmax = 178.1901
				text = "my"
			intervals [505]:
				xmin = 178.1901
				xmax = 178.2701
				text = ""
			intervals [506]:
				xmin = 178.2701
				xmax = 178.3901
				text = "you"
			intervals [507]:
				xmin = 178.3901
				xmax = 178.6001
				text = "know"
			intervals [508]:
				xmin = 178.6001
				xmax = 179.0601
				text = "daily"
			intervals [509]:
				xmin = 179.0601
				xmax = 179.9201
				text = "vocabulary"
			intervals [510]:
				xmin = 179.9201
				xmax = 180.1901
				text = "but"
			intervals [511]:
				xmin = 180.1901
				xmax = 180.2801
				text = "you"
			intervals [512]:
				xmin = 180.2801
				xmax = 180.5701
				text = "know"
			intervals [513]:
				xmin = 180.5701
				xmax = 180.6101
				text = ""
			intervals [514]:
				xmin = 180.6101
				xmax = 180.8901
				text = "i"
			intervals [515]:
				xmin = 180.8901
				xmax = 180.9201
				text = ""
			intervals [516]:
				xmin = 180.9201
				xmax = 181.1101
				text = "like"
			intervals [517]:
				xmin = 181.1101
				xmax = 181.1801
				text = "i"
			intervals [518]:
				xmin = 181.1801
				xmax = 181.5101
				text = "said"
			intervals [519]:
				xmin = 181.5101
				xmax = 181.7001
				text = "man"
			intervals [520]:
				xmin = 181.7001
				xmax = 181.7601
				text = ""
			intervals [521]:
				xmin = 181.7601
				xmax = 181.8501
				text = "it"
			intervals [522]:
				xmin = 181.8501
				xmax = 182.1101
				text = "just"
			intervals [523]:
				xmin = 182.1101
				xmax = 182.3201
				text = "like"
			intervals [524]:
				xmin = 182.3201
				xmax = 182.3501
				text = ""
			intervals [525]:
				xmin = 182.3501
				xmax = 182.4101
				text = "you"
			intervals [526]:
				xmin = 182.4101
				xmax = 182.4401
				text = ""
			intervals [527]:
				xmin = 182.4401
				xmax = 182.6501
				text = "know"
			intervals [528]:
				xmin = 182.6501
				xmax = 182.6801
				text = ""
			intervals [529]:
				xmin = 182.6801
				xmax = 182.7501
				text = "it"
			intervals [530]:
				xmin = 182.7501
				xmax = 182.8101
				text = "s"
			intervals [531]:
				xmin = 182.8101
				xmax = 182.8801
				text = "in"
			intervals [532]:
				xmin = 182.8801
				xmax = 182.9401
				text = "the"
			intervals [533]:
				xmin = 182.9401
				xmax = 183.4601
				text = "moment"
			intervals [534]:
				xmin = 183.4601
				xmax = 184.1316
				text = ""
			intervals [535]:
				xmin = 184.1316
				xmax = 184.1716
				text = "i"
			intervals [536]:
				xmin = 184.1716
				xmax = 184.3116
				text = "don't"
			intervals [537]:
				xmin = 184.3116
				xmax = 184.4516
				text = "think"
			intervals [538]:
				xmin = 184.4516
				xmax = 184.6016
				text = "none"
			intervals [539]:
				xmin = 184.6016
				xmax = 184.6716
				text = "of"
			intervals [540]:
				xmin = 184.6716
				xmax = 184.7416
				text = "it"
			intervals [541]:
				xmin = 184.7416
				xmax = 184.7916
				text = "s"
			intervals [542]:
				xmin = 184.7916
				xmax = 185.0016
				text = "gonna"
			intervals [543]:
				xmin = 185.0016
				xmax = 185.4516
				text = "last"
			intervals [544]:
				xmin = 185.4516
				xmax = 186.6874
				text = ""
			intervals [545]:
				xmin = 186.6874
				xmax = 186.9174
				text = "only"
			intervals [546]:
				xmin = 186.9174
				xmax = 186.9974
				text = "the"
			intervals [547]:
				xmin = 186.9974
				xmax = 187.1774
				text = "good"
			intervals [548]:
				xmin = 187.1774
				xmax = 187.3674
				text = "stuff"
			intervals [549]:
				xmin = 187.3674
				xmax = 187.4274
				text = ""
			intervals [550]:
				xmin = 187.4274
				xmax = 187.8374
				text = "last"
			intervals [551]:
				xmin = 187.8374
				xmax = 195.5477
				text = ""
			intervals [552]:
				xmin = 195.5477
				xmax = 195.7577
				text = "right"
			intervals [553]:
				xmin = 195.7577
				xmax = 195.8677
				text = "now"
			intervals [554]:
				xmin = 195.8677
				xmax = 195.9577
				text = "i'm"
			intervals [555]:
				xmin = 195.9577
				xmax = 196.0877
				text = "just"
			intervals [556]:
				xmin = 196.0877
				xmax = 196.2877
				text = "self"
			intervals [557]:
				xmin = 196.2877
				xmax = 196.8077
				text = "employed"
			intervals [558]:
				xmin = 196.8077
				xmax = 196.9624
				text = ""
			intervals [559]:
				xmin = 196.9624
				xmax = 197.0324
				text = "i"
			intervals [560]:
				xmin = 197.0324
				xmax = 197.0624
				text = ""
			intervals [561]:
				xmin = 197.0624
				xmax = 197.1824
				text = "do"
			intervals [562]:
				xmin = 197.1824
				xmax = 197.7724
				text = "landscaping"
			intervals [563]:
				xmin = 197.7724
				xmax = 199.4315
				text = ""
			intervals [564]:
				xmin = 199.4315
				xmax = 199.5915
				text = "you"
			intervals [565]:
				xmin = 199.5915
				xmax = 199.8015
				text = "know"
			intervals [566]:
				xmin = 199.8015
				xmax = 201.6911
				text = ""
			intervals [567]:
				xmin = 201.6911
				xmax = 202.0511
				text = "correct"
			intervals [568]:
				xmin = 202.0511
				xmax = 203.7131
				text = ""
			intervals [569]:
				xmin = 203.7131
				xmax = 203.8231
				text = "that"
			intervals [570]:
				xmin = 203.8231
				xmax = 203.8631
				text = "s"
			intervals [571]:
				xmin = 203.8631
				xmax = 204.1931
				text = "correct"
			intervals [572]:
				xmin = 204.1931
				xmax = 205.6425
				text = ""
			intervals [573]:
				xmin = 205.6425
				xmax = 206.7225
				text = "rdx"
			intervals [574]:
				xmin = 206.7225
				xmax = 213.2207
				text = ""
			intervals [575]:
				xmin = 213.2207
				xmax = 213.5007
				text = "well"
			intervals [576]:
				xmin = 213.5007
				xmax = 213.5707
				text = "you"
			intervals [577]:
				xmin = 213.5707
				xmax = 213.7007
				text = "know"
			intervals [578]:
				xmin = 213.7007
				xmax = 213.8207
				text = "as"
			intervals [579]:
				xmin = 213.8207
				xmax = 213.8607
				text = "a"
			intervals [580]:
				xmin = 213.8607
				xmax = 214.1307
				text = "young"
			intervals [581]:
				xmin = 214.1307
				xmax = 214.4007
				text = "boy"
			intervals [582]:
				xmin = 214.4007
				xmax = 214.5107
				text = "you"
			intervals [583]:
				xmin = 214.5107
				xmax = 214.6407
				text = "know"
			intervals [584]:
				xmin = 214.6407
				xmax = 214.7407
				text = "that"
			intervals [585]:
				xmin = 214.7407
				xmax = 214.7707
				text = "s"
			intervals [586]:
				xmin = 214.7707
				xmax = 214.8807
				text = "the"
			intervals [587]:
				xmin = 214.8807
				xmax = 215.1007
				text = "first"
			intervals [588]:
				xmin = 215.1007
				xmax = 215.3707
				text = "dollar"
			intervals [589]:
				xmin = 215.3707
				xmax = 215.4707
				text = "i"
			intervals [590]:
				xmin = 215.4707
				xmax = 215.8507
				text = "made"
			intervals [591]:
				xmin = 215.8507
				xmax = 216.0007
				text = "so"
			intervals [592]:
				xmin = 216.0007
				xmax = 216.0407
				text = "i"
			intervals [593]:
				xmin = 216.0407
				xmax = 216.2707
				text = "told"
			intervals [594]:
				xmin = 216.2707
				xmax = 216.8207
				text = "myself"
			intervals [595]:
				xmin = 216.8207
				xmax = 217.3955
				text = ""
			intervals [596]:
				xmin = 217.3955
				xmax = 217.4755
				text = "i"
			intervals [597]:
				xmin = 217.4755
				xmax = 217.6655
				text = "wanna"
			intervals [598]:
				xmin = 217.6655
				xmax = 217.8255
				text = "put"
			intervals [599]:
				xmin = 217.8255
				xmax = 217.8555
				text = "a"
			intervals [600]:
				xmin = 217.8555
				xmax = 218.0855
				text = "name"
			intervals [601]:
				xmin = 218.0855
				xmax = 218.3155
				text = "to"
			intervals [602]:
				xmin = 218.3155
				xmax = 218.3855
				text = "it"
			intervals [603]:
				xmin = 218.3855
				xmax = 227.3895
				text = ""
			intervals [604]:
				xmin = 227.3895
				xmax = 227.6095
				text = "yeah"
			intervals [605]:
				xmin = 227.6095
				xmax = 227.6895
				text = "i"
			intervals [606]:
				xmin = 227.6895
				xmax = 228.0295
				text = "would"
			intervals [607]:
				xmin = 228.0295
				xmax = 228.2195
				text = "say"
			intervals [608]:
				xmin = 228.2195
				xmax = 228.3695
				text = "i'm"
			intervals [609]:
				xmin = 228.3695
				xmax = 228.4895
				text = "just"
			intervals [610]:
				xmin = 228.4895
				xmax = 228.8895
				text = "starting"
			intervals [611]:
				xmin = 228.8895
				xmax = 228.9595
				text = "you"
			intervals [612]:
				xmin = 228.9595
				xmax = 229.0995
				text = "know"
			intervals [613]:
				xmin = 229.0995
				xmax = 229.1695
				text = "i'm"
			intervals [614]:
				xmin = 229.1695
				xmax = 229.3595
				text = "more"
			intervals [615]:
				xmin = 229.3595
				xmax = 229.5195
				text = "so"
			intervals [616]:
				xmin = 229.5195
				xmax = 230.1095
				text = "residential"
			intervals [617]:
				xmin = 230.1095
				xmax = 230.2495
				text = "than"
			intervals [618]:
				xmin = 230.2495
				xmax = 230.8595
				text = "commercial"
			intervals [619]:
				xmin = 230.8595
				xmax = 230.8995
				text = ""
			intervals [620]:
				xmin = 230.8995
				xmax = 231.0795
				text = "but"
			intervals [621]:
				xmin = 231.0795
				xmax = 231.1095
				text = ""
			intervals [622]:
				xmin = 231.1095
				xmax = 231.2495
				text = "you"
			intervals [623]:
				xmin = 231.2495
				xmax = 231.5495
				text = "know"
			intervals [624]:
				xmin = 231.5495
				xmax = 232.3318
				text = ""
			intervals [625]:
				xmin = 232.3318
				xmax = 232.9018
				text = "slowly"
			intervals [626]:
				xmin = 232.9018
				xmax = 232.9918
				text = "but"
			intervals [627]:
				xmin = 232.9918
				xmax = 233.4118
				text = "surely"
			intervals [628]:
				xmin = 233.4118
				xmax = 239.8065
				text = ""
			intervals [629]:
				xmin = 239.8065
				xmax = 240.1065
				text = "right"
			intervals [630]:
				xmin = 240.1065
				xmax = 240.4965
				text = "houses"
			intervals [631]:
				xmin = 240.4965
				xmax = 241.2365
				text = "apartments"
			intervals [632]:
				xmin = 241.2365
				xmax = 241.3365
				text = "you"
			intervals [633]:
				xmin = 241.3365
				xmax = 241.3665
				text = ""
			intervals [634]:
				xmin = 241.3665
				xmax = 241.4065
				text = "i"
			intervals [635]:
				xmin = 241.4065
				xmax = 241.5065
				text = "mean"
			intervals [636]:
				xmin = 241.5065
				xmax = 241.6465
				text = "not"
			intervals [637]:
				xmin = 241.6465
				xmax = 242.0465
				text = "apartments"
			intervals [638]:
				xmin = 242.0465
				xmax = 242.0765
				text = ""
			intervals [639]:
				xmin = 242.0765
				xmax = 242.8065
				text = "townhouses"
			intervals [640]:
				xmin = 242.8065
				xmax = 243.4575
				text = ""
			intervals [641]:
				xmin = 243.4575
				xmax = 243.6975
				text = "um"
			intervals [642]:
				xmin = 243.6975
				xmax = 243.7775
				text = "you"
			intervals [643]:
				xmin = 243.7775
				xmax = 244.0175
				text = "know"
			intervals [644]:
				xmin = 244.0175
				xmax = 244.1349
				text = ""
			intervals [645]:
				xmin = 244.1349
				xmax = 244.4249
				text = "some"
			intervals [646]:
				xmin = 244.4249
				xmax = 244.4849
				text = ""
			intervals [647]:
				xmin = 244.4849
				xmax = 244.7049
				text = "things"
			intervals [648]:
				xmin = 244.7049
				xmax = 244.8549
				text = "that"
			intervals [649]:
				xmin = 244.8549
				xmax = 244.9249
				text = "i"
			intervals [650]:
				xmin = 244.9249
				xmax = 245.0549
				text = "can"
			intervals [651]:
				xmin = 245.0549
				xmax = 245.4349
				text = "manage"
			intervals [652]:
				xmin = 245.4349
				xmax = 245.5149
				text = "you"
			intervals [653]:
				xmin = 245.5149
				xmax = 245.6649
				text = "know"
			intervals [654]:
				xmin = 245.6649
				xmax = 245.8049
				text = "like"
			intervals [655]:
				xmin = 245.8049
				xmax = 245.8749
				text = "i"
			intervals [656]:
				xmin = 245.8749
				xmax = 246.0449
				text = "said"
			intervals [657]:
				xmin = 246.0449
				xmax = 246.1449
				text = "i'm"
			intervals [658]:
				xmin = 246.1449
				xmax = 246.2649
				text = "just"
			intervals [659]:
				xmin = 246.2649
				xmax = 246.5649
				text = "starting"
			intervals [660]:
				xmin = 246.5649
				xmax = 246.5949
				text = "i"
			intervals [661]:
				xmin = 246.5949
				xmax = 246.7349
				text = "don't"
			intervals [662]:
				xmin = 246.7349
				xmax = 246.9049
				text = "really"
			intervals [663]:
				xmin = 246.9049
				xmax = 247.0449
				text = "have"
			intervals [664]:
				xmin = 247.0449
				xmax = 247.1549
				text = "the"
			intervals [665]:
				xmin = 247.1549
				xmax = 247.4049
				text = "big"
			intervals [666]:
				xmin = 247.4049
				xmax = 247.8627
				text = ""
			intervals [667]:
				xmin = 247.8627
				xmax = 248.3827
				text = "equipment"
			intervals [668]:
				xmin = 248.3827
				xmax = 248.4727
				text = ""
			intervals [669]:
				xmin = 248.4727
				xmax = 248.5327
				text = "you"
			intervals [670]:
				xmin = 248.5327
				xmax = 248.6227
				text = "know"
			intervals [671]:
				xmin = 248.6227
				xmax = 248.7027
				text = "to"
			intervals [672]:
				xmin = 248.7027
				xmax = 248.8427
				text = "get"
			intervals [673]:
				xmin = 248.8427
				xmax = 248.8927
				text = ""
			intervals [674]:
				xmin = 248.8927
				xmax = 249.0227
				text = "the"
			intervals [675]:
				xmin = 249.0227
				xmax = 249.0527
				text = ""
			intervals [676]:
				xmin = 249.0527
				xmax = 249.2327
				text = "you"
			intervals [677]:
				xmin = 249.2327
				xmax = 249.3727
				text = "know"
			intervals [678]:
				xmin = 249.3727
				xmax = 249.5827
				text = "big"
			intervals [679]:
				xmin = 249.5827
				xmax = 250.0127
				text = "jobs"
			intervals [680]:
				xmin = 250.0127
				xmax = 250.0427
				text = ""
			intervals [681]:
				xmin = 250.0427
				xmax = 250.3527
				text = "done"
			intervals [682]:
				xmin = 250.3527
				xmax = 250.3827
				text = ""
			intervals [683]:
				xmin = 250.3827
				xmax = 250.5627
				text = "but"
			intervals [684]:
				xmin = 250.5627
				xmax = 251.3027
				text = ""
			intervals [685]:
				xmin = 251.3027
				xmax = 251.4527
				text = "like"
			intervals [686]:
				xmin = 251.4527
				xmax = 251.5527
				text = "i"
			intervals [687]:
				xmin = 251.5527
				xmax = 251.8427
				text = "say"
			intervals [688]:
				xmin = 251.8427
				xmax = 251.8727
				text = ""
			intervals [689]:
				xmin = 251.8727
				xmax = 252.0327
				text = "you"
			intervals [690]:
				xmin = 252.0327
				xmax = 252.3127
				text = "know"
			intervals [691]:
				xmin = 252.3127
				xmax = 252.4264
				text = ""
			intervals [692]:
				xmin = 252.4264
				xmax = 252.9764
				text = "residential"
			intervals [693]:
				xmin = 252.9764
				xmax = 253.0864
				text = "for"
			intervals [694]:
				xmin = 253.0864
				xmax = 253.3064
				text = "right"
			intervals [695]:
				xmin = 253.3064
				xmax = 253.6064
				text = "now"
			intervals [696]:
				xmin = 253.6064
				xmax = 260.807
				text = ""
			intervals [697]:
				xmin = 260.807
				xmax = 261.027
				text = "yeah"
			intervals [698]:
				xmin = 261.027
				xmax = 261.087
				text = "yeah"
			intervals [699]:
				xmin = 261.087
				xmax = 261.337
				text = "yeah"
			intervals [700]:
				xmin = 261.337
				xmax = 261.447
				text = "they"
			intervals [701]:
				xmin = 261.447
				xmax = 261.477
				text = ""
			intervals [702]:
				xmin = 261.477
				xmax = 261.687
				text = "got"
			intervals [703]:
				xmin = 261.687
				xmax = 261.887
				text = "that"
			intervals [704]:
				xmin = 261.887
				xmax = 263.7498
				text = ""
			intervals [705]:
				xmin = 263.7498
				xmax = 264.0298
				text = "right"
			intervals [706]:
				xmin = 264.0298
				xmax = 264.267
				text = ""
			intervals [707]:
				xmin = 264.267
				xmax = 264.397
				text = "you"
			intervals [708]:
				xmin = 264.397
				xmax = 264.577
				text = "know"
			intervals [709]:
				xmin = 264.577
				xmax = 264.727
				text = "like"
			intervals [710]:
				xmin = 264.727
				xmax = 264.807
				text = "i"
			intervals [711]:
				xmin = 264.807
				xmax = 265.087
				text = "said"
			intervals [712]:
				xmin = 265.087
				xmax = 265.167
				text = "i"
			intervals [713]:
				xmin = 265.167
				xmax = 265.277
				text = "you"
			intervals [714]:
				xmin = 265.277
				xmax = 265.487
				text = "know"
			intervals [715]:
				xmin = 265.487
				xmax = 265.517
				text = ""
			intervals [716]:
				xmin = 265.517
				xmax = 265.687
				text = "just"
			intervals [717]:
				xmin = 265.687
				xmax = 265.737
				text = ""
			intervals [718]:
				xmin = 265.737
				xmax = 265.887
				text = "gotta"
			intervals [719]:
				xmin = 265.887
				xmax = 266.157
				text = "pace"
			intervals [720]:
				xmin = 266.157
				xmax = 266.587
				text = "myself"
			intervals [721]:
				xmin = 266.587
				xmax = 266.717
				text = ""
			intervals [722]:
				xmin = 266.717
				xmax = 266.827
				text = "and"
			intervals [723]:
				xmin = 266.827
				xmax = 266.947
				text = "you"
			intervals [724]:
				xmin = 266.947
				xmax = 267.137
				text = "know"
			intervals [725]:
				xmin = 267.137
				xmax = 267.167
				text = ""
			intervals [726]:
				xmin = 267.167
				xmax = 267.497
				text = "slowly"
			intervals [727]:
				xmin = 267.497
				xmax = 267.627
				text = "but"
			intervals [728]:
				xmin = 267.627
				xmax = 268.037
				text = "surely"
			intervals [729]:
				xmin = 268.037
				xmax = 268.7422
				text = ""
			intervals [730]:
				xmin = 268.7422
				xmax = 268.8722
				text = "you"
			intervals [731]:
				xmin = 268.8722
				xmax = 269.0122
				text = "know"
			intervals [732]:
				xmin = 269.0122
				xmax = 269.0522
				text = "i"
			intervals [733]:
				xmin = 269.0522
				xmax = 269.1122
				text = "m"
			intervals [734]:
				xmin = 269.1122
				xmax = 269.1522
				text = "a"
			intervals [735]:
				xmin = 269.1522
				xmax = 269.2922
				text = "get"
			intervals [736]:
				xmin = 269.2922
				xmax = 269.3522
				text = "the"
			intervals [737]:
				xmin = 269.3522
				xmax = 269.7122
				text = "job"
			intervals [738]:
				xmin = 269.7122
				xmax = 269.9422
				text = "done"
			intervals [739]:
				xmin = 269.9422
				xmax = 270.2403
				text = ""
			intervals [740]:
				xmin = 270.2403
				xmax = 270.3103
				text = "it"
			intervals [741]:
				xmin = 270.3103
				xmax = 270.3903
				text = "s"
			intervals [742]:
				xmin = 270.3903
				xmax = 270.6403
				text = "like"
			intervals [743]:
				xmin = 270.6403
				xmax = 271.2813
				text = ""
			intervals [744]:
				xmin = 271.2813
				xmax = 271.4113
				text = "you"
			intervals [745]:
				xmin = 271.4113
				xmax = 271.5113
				text = "know"
			intervals [746]:
				xmin = 271.5113
				xmax = 271.5813
				text = "i"
			intervals [747]:
				xmin = 271.5813
				xmax = 271.7613
				text = "try"
			intervals [748]:
				xmin = 271.7613
				xmax = 271.8613
				text = "to"
			intervals [749]:
				xmin = 271.8613
				xmax = 272.0213
				text = "do"
			intervals [750]:
				xmin = 272.0213
				xmax = 272.2313
				text = "work"
			intervals [751]:
				xmin = 272.2313
				xmax = 272.4713
				text = "twenty"
			intervals [752]:
				xmin = 272.4713
				xmax = 272.8113
				text = "four"
			intervals [753]:
				xmin = 272.8113
				xmax = 272.9313
				text = ""
			intervals [754]:
				xmin = 272.9313
				xmax = 273.0713
				text = "you"
			intervals [755]:
				xmin = 273.0713
				xmax = 273.4113
				text = "know"
			intervals [756]:
				xmin = 273.4113
				xmax = 273.7312
				text = ""
			intervals [757]:
				xmin = 273.7312
				xmax = 273.9312
				text = "three"
			intervals [758]:
				xmin = 273.9312
				xmax = 274.2312
				text = "sixty"
			intervals [759]:
				xmin = 274.2312
				xmax = 274.6012
				text = "five"
			intervals [760]:
				xmin = 274.6012
				xmax = 274.7712
				text = "all"
			intervals [761]:
				xmin = 274.7712
				xmax = 274.9512
				text = "year"
			intervals [762]:
				xmin = 274.9512
				xmax = 275.2912
				text = "round"
			intervals [763]:
				xmin = 275.2912
				xmax = 275.4112
				text = "so"
			intervals [764]:
				xmin = 275.4112
				xmax = 275.4712
				text = "i"
			intervals [765]:
				xmin = 275.4712
				xmax = 275.6212
				text = "do"
			intervals [766]:
				xmin = 275.6212
				xmax = 275.6512
				text = ""
			intervals [767]:
				xmin = 275.6512
				xmax = 276.3212
				text = "landscaping"
			intervals [768]:
				xmin = 276.3212
				xmax = 276.3512
				text = ""
			intervals [769]:
				xmin = 276.3512
				xmax = 276.4612
				text = "in"
			intervals [770]:
				xmin = 276.4612
				xmax = 276.5512
				text = "the"
			intervals [771]:
				xmin = 276.5512
				xmax = 276.9312
				text = "summer"
			intervals [772]:
				xmin = 276.9312
				xmax = 278.0162
				text = ""
			intervals [773]:
				xmin = 278.0162
				xmax = 278.6262
				text = "snow"
			intervals [774]:
				xmin = 278.6262
				xmax = 278.9738
				text = ""
			intervals [775]:
				xmin = 278.9738
				xmax = 279.0438
				text = "in"
			intervals [776]:
				xmin = 279.0438
				xmax = 279.1238
				text = "the"
			intervals [777]:
				xmin = 279.1238
				xmax = 279.4338
				text = "winter"
			intervals [778]:
				xmin = 279.4338
				xmax = 280.1149
				text = ""
			intervals [779]:
				xmin = 280.1149
				xmax = 280.2849
				text = "you"
			intervals [780]:
				xmin = 280.2849
				xmax = 280.6049
				text = "know"
			intervals [781]:
				xmin = 280.6049
				xmax = 281.3561
				text = ""
			intervals [782]:
				xmin = 281.3561
				xmax = 281.5461
				text = "try"
			intervals [783]:
				xmin = 281.5461
				xmax = 281.6461
				text = "to"
			intervals [784]:
				xmin = 281.6461
				xmax = 281.8261
				text = "get"
			intervals [785]:
				xmin = 281.8261
				xmax = 281.9161
				text = "you"
			intervals [786]:
				xmin = 281.9161
				xmax = 282.0661
				text = "you"
			intervals [787]:
				xmin = 282.0661
				xmax = 282.2461
				text = "know"
			intervals [788]:
				xmin = 282.2461
				xmax = 282.2761
				text = ""
			intervals [789]:
				xmin = 282.2761
				xmax = 282.5861
				text = "gutters"
			intervals [790]:
				xmin = 282.5861
				xmax = 282.6861
				text = "and"
			intervals [791]:
				xmin = 282.6861
				xmax = 283.1961
				text = "everything"
			intervals [792]:
				xmin = 283.1961
				xmax = 283.2961
				text = "you"
			intervals [793]:
				xmin = 283.2961
				xmax = 283.4361
				text = "know"
			intervals [794]:
				xmin = 283.4361
				xmax = 283.5561
				text = ""
			intervals [795]:
				xmin = 283.5561
				xmax = 283.6561
				text = "i"
			intervals [796]:
				xmin = 283.6561
				xmax = 283.9661
				text = "do"
			intervals [797]:
				xmin = 283.9661
				xmax = 284.0561
				text = "it"
			intervals [798]:
				xmin = 284.0561
				xmax = 284.2561
				text = "all"
			intervals [799]:
				xmin = 284.2561
				xmax = 284.3161
				text = "i"
			intervals [800]:
				xmin = 284.3161
				xmax = 284.4961
				text = "guess"
			intervals [801]:
				xmin = 284.4961
				xmax = 284.5561
				text = "you"
			intervals [802]:
				xmin = 284.5561
				xmax = 284.6461
				text = "could"
			intervals [803]:
				xmin = 284.6461
				xmax = 284.8961
				text = "call"
			intervals [804]:
				xmin = 284.8961
				xmax = 284.9861
				text = "it"
			intervals [805]:
				xmin = 284.9861
				xmax = 285.0961
				text = "a"
			intervals [806]:
				xmin = 285.0961
				xmax = 285.1261
				text = ""
			intervals [807]:
				xmin = 285.1261
				xmax = 285.7961
				text = "enterprise"
			intervals [808]:
				xmin = 285.7961
				xmax = 285.8261
				text = ""
			intervals [809]:
				xmin = 285.8261
				xmax = 285.8961
				text = "you"
			intervals [810]:
				xmin = 285.8961
				xmax = 285.9961
				text = "know"
			intervals [811]:
				xmin = 285.9961
				xmax = 286.0961
				text = "what"
			intervals [812]:
				xmin = 286.0961
				xmax = 286.1661
				text = "i"
			intervals [813]:
				xmin = 286.1661
				xmax = 286.2261
				text = ""
			intervals [814]:
				xmin = 286.2261
				xmax = 286.4261
				text = "mean"
			intervals [815]:
				xmin = 286.4261
				xmax = 289.3589
				text = ""
			intervals [816]:
				xmin = 289.3589
				xmax = 289.6589
				text = "right"
			intervals [817]:
				xmin = 289.6589
				xmax = 293.1159
				text = ""
			intervals [818]:
				xmin = 293.1159
				xmax = 293.3159
				text = "yeah"
			intervals [819]:
				xmin = 293.3159
				xmax = 293.3459
				text = "i"
			intervals [820]:
				xmin = 293.3459
				xmax = 293.4659
				text = "got"
			intervals [821]:
				xmin = 293.4659
				xmax = 293.5359
				text = "a"
			intervals [822]:
				xmin = 293.5359
				xmax = 293.9059
				text = "older"
			intervals [823]:
				xmin = 293.9059
				xmax = 294.3159
				text = "sister"
			intervals [824]:
				xmin = 294.3159
				xmax = 294.4059
				text = "and"
			intervals [825]:
				xmin = 294.4059
				xmax = 294.4859
				text = "a"
			intervals [826]:
				xmin = 294.4859
				xmax = 294.7659
				text = "twin"
			intervals [827]:
				xmin = 294.7659
				xmax = 295.0959
				text = "brother"
			intervals [828]:
				xmin = 295.0959
				xmax = 295.6059
				text = "identical"
			intervals [829]:
				xmin = 295.6059
				xmax = 295.8559
				text = "twin"
			intervals [830]:
				xmin = 295.8559
				xmax = 296.1759
				text = "brother"
			intervals [831]:
				xmin = 296.1759
				xmax = 298.1983
				text = ""
			intervals [832]:
				xmin = 298.1983
				xmax = 298.7783
				text = "correct"
			intervals [833]:
				xmin = 298.7783
				xmax = 302.6068
				text = ""
			intervals [834]:
				xmin = 302.6068
				xmax = 302.9668
				text = "just"
			intervals [835]:
				xmin = 302.9668
				xmax = 303.1768
				text = "like"
			intervals [836]:
				xmin = 303.1768
				xmax = 303.9768
				text = ""
			intervals [837]:
				xmin = 303.9768
				xmax = 304.0368
				text = "me"
			intervals [838]:
				xmin = 304.0368
				xmax = 304.2668
				text = "man"
			intervals [839]:
				xmin = 304.2668
				xmax = 304.3368
				text = ""
			intervals [840]:
				xmin = 304.3368
				xmax = 304.4268
				text = "you"
			intervals [841]:
				xmin = 304.4268
				xmax = 304.4568
				text = ""
			intervals [842]:
				xmin = 304.4568
				xmax = 304.5168
				text = "know"
			intervals [843]:
				xmin = 304.5168
				xmax = 305.7765
				text = ""
			intervals [844]:
				xmin = 305.7765
				xmax = 305.9765
				text = "you"
			intervals [845]:
				xmin = 305.9765
				xmax = 306.0065
				text = ""
			intervals [846]:
				xmin = 306.0065
				xmax = 306.2165
				text = "know"
			intervals [847]:
				xmin = 306.2165
				xmax = 306.2465
				text = ""
			intervals [848]:
				xmin = 306.2465
				xmax = 306.3865
				text = "you"
			intervals [849]:
				xmin = 306.3865
				xmax = 306.6365
				text = "ask"
			intervals [850]:
				xmin = 306.6365
				xmax = 306.6965
				text = "who"
			intervals [851]:
				xmin = 306.6965
				xmax = 306.9665
				text = "s"
			intervals [852]:
				xmin = 306.9665
				xmax = 307.0865
				text = "who"
			intervals [853]:
				xmin = 307.0865
				xmax = 307.3065
				text = "i'm"
			intervals [854]:
				xmin = 307.3065
				xmax = 307.4765
				text = "not"
			intervals [855]:
				xmin = 307.4765
				xmax = 307.6465
				text = "gonna"
			intervals [856]:
				xmin = 307.6465
				xmax = 307.8965
				text = "tell"
			intervals [857]:
				xmin = 307.8965
				xmax = 308.0865
				text = "you"
			intervals [858]:
				xmin = 308.0865
				xmax = 308.1165
				text = ""
			intervals [859]:
				xmin = 308.1165
				xmax = 308.2365
				text = "but"
			intervals [860]:
				xmin = 308.2365
				xmax = 308.2965
				text = "you"
			intervals [861]:
				xmin = 308.2965
				xmax = 308.7365
				text = ""
			intervals [862]:
				xmin = 308.7365
				xmax = 308.8065
				text = "know"
			intervals [863]:
				xmin = 308.8065
				xmax = 316.4552
				text = ""
			intervals [864]:
				xmin = 316.4552
				xmax = 316.4852
				text = "i"
			intervals [865]:
				xmin = 316.4852
				xmax = 316.6052
				text = "mean"
			intervals [866]:
				xmin = 316.6052
				xmax = 316.6652
				text = "it"
			intervals [867]:
				xmin = 316.6652
				xmax = 316.7152
				text = "s"
			intervals [868]:
				xmin = 316.7152
				xmax = 316.7952
				text = "the"
			intervals [869]:
				xmin = 316.7952
				xmax = 317.0052
				text = "best"
			intervals [870]:
				xmin = 317.0052
				xmax = 317.4552
				text = "relationship"
			intervals [871]:
				xmin = 317.4552
				xmax = 317.4852
				text = "i"
			intervals [872]:
				xmin = 317.4852
				xmax = 317.5852
				text = "mean"
			intervals [873]:
				xmin = 317.5852
				xmax = 317.7052
				text = "that"
			intervals [874]:
				xmin = 317.7052
				xmax = 317.7552
				text = "s"
			intervals [875]:
				xmin = 317.7552
				xmax = 317.9652
				text = "the"
			intervals [876]:
				xmin = 317.9652
				xmax = 318.6752
				text = "<unk>"
			intervals [877]:
				xmin = 318.6752
				xmax = 318.7852
				text = ""
			intervals [878]:
				xmin = 318.7852
				xmax = 318.9452
				text = "like"
			intervals [879]:
				xmin = 318.9452
				xmax = 319.0652
				text = "that"
			intervals [880]:
				xmin = 319.0652
				xmax = 319.1252
				text = "s"
			intervals [881]:
				xmin = 319.1252
				xmax = 319.2152
				text = "a"
			intervals [882]:
				xmin = 319.2152
				xmax = 319.3852
				text = "good"
			intervals [883]:
				xmin = 319.3852
				xmax = 319.9352
				text = "relationship"
			intervals [884]:
				xmin = 319.9352
				xmax = 319.9952
				text = "and"
			intervals [885]:
				xmin = 319.9952
				xmax = 320.0552
				text = "it"
			intervals [886]:
				xmin = 320.0552
				xmax = 320.1052
				text = "s"
			intervals [887]:
				xmin = 320.1052
				xmax = 320.4052
				text = "like"
			intervals [888]:
				xmin = 320.4052
				xmax = 320.4352
				text = ""
			intervals [889]:
				xmin = 320.4352
				xmax = 320.6852
				text = "m-"
			intervals [890]:
				xmin = 320.6852
				xmax = 320.9052
				text = "only"
			intervals [891]:
				xmin = 320.9052
				xmax = 321.0852
				text = "me"
			intervals [892]:
				xmin = 321.0852
				xmax = 321.1452
				text = "and"
			intervals [893]:
				xmin = 321.1452
				xmax = 321.3652
				text = "him"
			intervals [894]:
				xmin = 321.3652
				xmax = 321.5752
				text = "cause"
			intervals [895]:
				xmin = 321.5752
				xmax = 321.7752
				text = "like"
			intervals [896]:
				xmin = 321.7752
				xmax = 321.8552
				text = "it"
			intervals [897]:
				xmin = 321.8552
				xmax = 322.0352
				text = "we"
			intervals [898]:
				xmin = 322.0352
				xmax = 322.2152
				text = "just"
			intervals [899]:
				xmin = 322.2152
				xmax = 322.3152
				text = "it"
			intervals [900]:
				xmin = 322.3152
				xmax = 322.4252
				text = "s"
			intervals [901]:
				xmin = 322.4252
				xmax = 322.5152
				text = "it"
			intervals [902]:
				xmin = 322.5152
				xmax = 322.5452
				text = "s"
			intervals [903]:
				xmin = 322.5452
				xmax = 322.7752
				text = "that"
			intervals [904]:
				xmin = 322.7752
				xmax = 323.2052
				text = "one"
			intervals [905]:
				xmin = 323.2052
				xmax = 323.7098
				text = ""
			intervals [906]:
				xmin = 323.7098
				xmax = 324.2198
				text = "relationship"
			intervals [907]:
				xmin = 324.2198
				xmax = 324.3298
				text = "that"
			intervals [908]:
				xmin = 324.3298
				xmax = 324.3598
				text = "a"
			intervals [909]:
				xmin = 324.3598
				xmax = 324.5198
				text = "lot"
			intervals [910]:
				xmin = 324.5198
				xmax = 324.5798
				text = "of"
			intervals [911]:
				xmin = 324.5798
				xmax = 324.8498
				text = "people"
			intervals [912]:
				xmin = 324.8498
				xmax = 325.0498
				text = "can't"
			intervals [913]:
				xmin = 325.0498
				xmax = 325.3398
				text = "relate"
			intervals [914]:
				xmin = 325.3398
				xmax = 325.5598
				text = "to"
			intervals [915]:
				xmin = 325.5598
				xmax = 325.7059
				text = ""
			intervals [916]:
				xmin = 325.7059
				xmax = 325.8659
				text = "it"
			intervals [917]:
				xmin = 325.8659
				xmax = 325.9159
				text = "s"
			intervals [918]:
				xmin = 325.9159
				xmax = 326.2059
				text = "like"
			intervals [919]:
				xmin = 326.2059
				xmax = 327.898
				text = ""
			intervals [920]:
				xmin = 327.898
				xmax = 328.038
				text = "it"
			intervals [921]:
				xmin = 328.038
				xmax = 328.108
				text = "s"
			intervals [922]:
				xmin = 328.108
				xmax = 328.398
				text = "like"
			intervals [923]:
				xmin = 328.398
				xmax = 328.468
				text = ""
			intervals [924]:
				xmin = 328.468
				xmax = 328.578
				text = "i"
			intervals [925]:
				xmin = 328.578
				xmax = 328.808
				text = "can't"
			intervals [926]:
				xmin = 328.808
				xmax = 328.988
				text = "even"
			intervals [927]:
				xmin = 328.988
				xmax = 329.128
				text = "put"
			intervals [928]:
				xmin = 329.128
				xmax = 329.188
				text = "it"
			intervals [929]:
				xmin = 329.188
				xmax = 329.278
				text = "in"
			intervals [930]:
				xmin = 329.278
				xmax = 329.548
				text = "words"
			intervals [931]:
				xmin = 329.548
				xmax = 329.638
				text = "but"
			intervals [932]:
				xmin = 329.638
				xmax = 329.698
				text = "it"
			intervals [933]:
				xmin = 329.698
				xmax = 329.728
				text = "s"
			intervals [934]:
				xmin = 329.728
				xmax = 329.868
				text = "just"
			intervals [935]:
				xmin = 329.868
				xmax = 330.058
				text = "like"
			intervals [936]:
				xmin = 330.058
				xmax = 330.338
				text = "something"
			intervals [937]:
				xmin = 330.338
				xmax = 330.698
				text = "rare"
			intervals [938]:
				xmin = 330.698
				xmax = 330.758
				text = "and"
			intervals [939]:
				xmin = 330.758
				xmax = 330.848
				text = "i"
			intervals [940]:
				xmin = 330.848
				xmax = 330.908
				text = ""
			intervals [941]:
				xmin = 330.908
				xmax = 330.998
				text = "feel"
			intervals [942]:
				xmin = 330.998
				xmax = 331.138
				text = "like"
			intervals [943]:
				xmin = 331.138
				xmax = 331.208
				text = "it"
			intervals [944]:
				xmin = 331.208
				xmax = 331.268
				text = "s"
			intervals [945]:
				xmin = 331.268
				xmax = 331.348
				text = "a"
			intervals [946]:
				xmin = 331.348
				xmax = 331.778
				text = "blessing"
			intervals [947]:
				xmin = 331.778
				xmax = 332.248
				text = "strong"
			intervals [948]:
				xmin = 332.248
				xmax = 332.588
				text = "bond"
			intervals [949]:
				xmin = 332.588
				xmax = 332.618
				text = ""
			intervals [950]:
				xmin = 332.618
				xmax = 332.678
				text = "you"
			intervals [951]:
				xmin = 332.678
				xmax = 332.708
				text = ""
			intervals [952]:
				xmin = 332.708
				xmax = 332.788
				text = "know"
			intervals [953]:
				xmin = 332.788
				xmax = 332.878
				text = "what"
			intervals [954]:
				xmin = 332.878
				xmax = 332.918
				text = "i"
			intervals [955]:
				xmin = 332.918
				xmax = 333.168
				text = "mean"
			intervals [956]:
				xmin = 333.168
				xmax = 333.448
				text = "only"
			intervals [957]:
				xmin = 333.448
				xmax = 333.478
				text = ""
			intervals [958]:
				xmin = 333.478
				xmax = 333.558
				text = "you"
			intervals [959]:
				xmin = 333.558
				xmax = 333.808
				text = "know"
			intervals [960]:
				xmin = 333.808
				xmax = 334.225
				text = ""
			intervals [961]:
				xmin = 334.225
				xmax = 334.445
				text = "us"
			intervals [962]:
				xmin = 334.445
				xmax = 334.565
				text = "can"
			intervals [963]:
				xmin = 334.565
				xmax = 334.885
				text = "see"
			intervals [964]:
				xmin = 334.885
				xmax = 334.915
				text = ""
			intervals [965]:
				xmin = 334.915
				xmax = 335.205
				text = "really"
			intervals [966]:
				xmin = 335.205
				xmax = 335.325
				text = "eye"
			intervals [967]:
				xmin = 335.325
				xmax = 335.445
				text = "to"
			intervals [968]:
				xmin = 335.445
				xmax = 335.715
				text = "eye"
			intervals [969]:
				xmin = 335.715
				xmax = 336.155
				text = "understand"
			intervals [970]:
				xmin = 336.155
				xmax = 336.265
				text = "what"
			intervals [971]:
				xmin = 336.265
				xmax = 336.315
				text = "s"
			intervals [972]:
				xmin = 336.315
				xmax = 336.625
				text = "going"
			intervals [973]:
				xmin = 336.625
				xmax = 336.835
				text = "on"
			intervals [974]:
				xmin = 336.835
				xmax = 336.995
				text = "and"
			intervals [975]:
				xmin = 336.995
				xmax = 337.065
				text = "you"
			intervals [976]:
				xmin = 337.065
				xmax = 337.395
				text = "know"
			intervals [977]:
				xmin = 337.395
				xmax = 338.2664
				text = ""
			intervals [978]:
				xmin = 338.2664
				xmax = 338.4064
				text = "you"
			intervals [979]:
				xmin = 338.4064
				xmax = 338.6964
				text = "know"
			intervals [980]:
				xmin = 338.6964
				xmax = 339.6244
				text = ""
			intervals [981]:
				xmin = 339.6244
				xmax = 340.0144
				text = "brotherly"
			intervals [982]:
				xmin = 340.0144
				xmax = 340.2944
				text = "love"
			intervals [983]:
				xmin = 340.2944
				xmax = 340.3844
				text = ""
			intervals [984]:
				xmin = 340.3844
				xmax = 340.4144
				text = "i"
			intervals [985]:
				xmin = 340.4144
				xmax = 340.5244
				text = ""
			intervals [986]:
				xmin = 340.5244
				xmax = 340.8244
				text = "guess"
			intervals [987]:
				xmin = 340.8244
				xmax = 346.2117
				text = ""
			intervals [988]:
				xmin = 346.2117
				xmax = 346.5217
				text = "yeah"
			intervals [989]:
				xmin = 346.5217
				xmax = 346.8117
				text = "like"
			intervals [990]:
				xmin = 346.8117
				xmax = 346.8417
				text = ""
			intervals [991]:
				xmin = 346.8417
				xmax = 346.9017
				text = "it"
			intervals [992]:
				xmin = 346.9017
				xmax = 347.0017
				text = "it"
			intervals [993]:
				xmin = 347.0017
				xmax = 347.0717
				text = "s"
			intervals [994]:
				xmin = 347.0717
				xmax = 347.2717
				text = "true"
			intervals [995]:
				xmin = 347.2717
				xmax = 347.5317
				text = "like"
			intervals [996]:
				xmin = 347.5317
				xmax = 347.6217
				text = "you"
			intervals [997]:
				xmin = 347.6217
				xmax = 347.7017
				text = "know"
			intervals [998]:
				xmin = 347.7017
				xmax = 347.7917
				text = "what"
			intervals [999]:
				xmin = 347.7917
				xmax = 347.8517
				text = "i'm"
			intervals [1000]:
				xmin = 347.8517
				xmax = 347.9717
				text = "saying"
			intervals [1001]:
				xmin = 347.9717
				xmax = 348.0017
				text = "i"
			intervals [1002]:
				xmin = 348.0017
				xmax = 348.1117
				text = "might"
			intervals [1003]:
				xmin = 348.1117
				xmax = 348.2217
				text = "be"
			intervals [1004]:
				xmin = 348.2217
				xmax = 348.4517
				text = "thinking"
			intervals [1005]:
				xmin = 348.4517
				xmax = 348.8317
				text = "something"
			intervals [1006]:
				xmin = 348.8317
				xmax = 349.0917
				text = "and"
			intervals [1007]:
				xmin = 349.0917
				xmax = 349.3755
				text = ""
			intervals [1008]:
				xmin = 349.3755
				xmax = 349.5355
				text = "he"
			intervals [1009]:
				xmin = 349.5355
				xmax = 349.7055
				text = "might"
			intervals [1010]:
				xmin = 349.7055
				xmax = 349.8555
				text = "just"
			intervals [1011]:
				xmin = 349.8555
				xmax = 350.0355
				text = "say"
			intervals [1012]:
				xmin = 350.0355
				xmax = 350.1455
				text = "it"
			intervals [1013]:
				xmin = 350.1455
				xmax = 351.1305
				text = ""
			intervals [1014]:
				xmin = 351.1305
				xmax = 351.2105
				text = "it"
			intervals [1015]:
				xmin = 351.2105
				xmax = 351.3305
				text = "be"
			intervals [1016]:
				xmin = 351.3305
				xmax = 351.6705
				text = "crazy"
			intervals [1017]:
				xmin = 351.6705
				xmax = 354.6106
				text = ""
			intervals [1018]:
				xmin = 354.6106
				xmax = 354.7506
				text = "like"
			intervals [1019]:
				xmin = 354.7506
				xmax = 354.7906
				text = "i"
			intervals [1020]:
				xmin = 354.7906
				xmax = 354.9906
				text = "might"
			intervals [1021]:
				xmin = 354.9906
				xmax = 355.1806
				text = "be"
			intervals [1022]:
				xmin = 355.1806
				xmax = 355.2906
				text = "you"
			intervals [1023]:
				xmin = 355.2906
				xmax = 355.6306
				text = "know"
			intervals [1024]:
				xmin = 355.6306
				xmax = 355.8006
				text = "my"
			intervals [1025]:
				xmin = 355.8006
				xmax = 356.1806
				text = "might"
			intervals [1026]:
				xmin = 356.1806
				xmax = 356.9371
				text = ""
			intervals [1027]:
				xmin = 356.9371
				xmax = 357.3771
				text = "uh"
			intervals [1028]:
				xmin = 357.3771
				xmax = 357.5671
				text = "be"
			intervals [1029]:
				xmin = 357.5671
				xmax = 357.7671
				text = "thinking"
			intervals [1030]:
				xmin = 357.7671
				xmax = 357.9371
				text = "about"
			intervals [1031]:
				xmin = 357.9371
				xmax = 358.0071
				text = "a"
			intervals [1032]:
				xmin = 358.0071
				xmax = 358.5271
				text = "song"
			intervals [1033]:
				xmin = 358.5271
				xmax = 358.8671
				text = "lyrics"
			intervals [1034]:
				xmin = 358.8671
				xmax = 358.9371
				text = "or"
			intervals [1035]:
				xmin = 358.9371
				xmax = 359.3271
				text = "whatever"
			intervals [1036]:
				xmin = 359.3271
				xmax = 359.4971
				text = "and"
			intervals [1037]:
				xmin = 359.4971
				xmax = 359.6671
				text = "then"
			intervals [1038]:
				xmin = 359.6671
				xmax = 359.7671
				text = "my"
			intervals [1039]:
				xmin = 359.7671
				xmax = 360.0171
				text = "brother"
			intervals [1040]:
				xmin = 360.0171
				xmax = 360.1471
				text = "just"
			intervals [1041]:
				xmin = 360.1471
				xmax = 360.3571
				text = "might"
			intervals [1042]:
				xmin = 360.3571
				xmax = 360.3871
				text = ""
			intervals [1043]:
				xmin = 360.3871
				xmax = 360.7471
				text = "start"
			intervals [1044]:
				xmin = 360.7471
				xmax = 360.9771
				text = "just"
			intervals [1045]:
				xmin = 360.9771
				xmax = 361.1311
				text = ""
			intervals [1046]:
				xmin = 361.1311
				xmax = 361.4311
				text = "rapping"
			intervals [1047]:
				xmin = 361.4311
				xmax = 361.5111
				text = "and"
			intervals [1048]:
				xmin = 361.5111
				xmax = 361.7711
				text = "stuff"
			intervals [1049]:
				xmin = 361.7711
				xmax = 361.9211
				text = "i'm"
			intervals [1050]:
				xmin = 361.9211
				xmax = 361.9511
				text = ""
			intervals [1051]:
				xmin = 361.9511
				xmax = 362.1011
				text = "like"
			intervals [1052]:
				xmin = 362.1011
				xmax = 362.3711
				text = "damn"
			intervals [1053]:
				xmin = 362.3711
				xmax = 362.4211
				text = "i"
			intervals [1054]:
				xmin = 362.4211
				xmax = 362.5411
				text = "was"
			intervals [1055]:
				xmin = 362.5411
				xmax = 362.6311
				text = "just"
			intervals [1056]:
				xmin = 362.6311
				xmax = 362.8111
				text = "thinking"
			intervals [1057]:
				xmin = 362.8111
				xmax = 362.8811
				text = "the"
			intervals [1058]:
				xmin = 362.8811
				xmax = 363.1511
				text = "same"
			intervals [1059]:
				xmin = 363.1511
				xmax = 363.3111
				text = "thing"
			intervals [1060]:
				xmin = 363.3111
				xmax = 363.9014
				text = ""
			intervals [1061]:
				xmin = 363.9014
				xmax = 363.9914
				text = "you"
			intervals [1062]:
				xmin = 363.9914
				xmax = 364.0714
				text = "know"
			intervals [1063]:
				xmin = 364.0714
				xmax = 364.1614
				text = "what"
			intervals [1064]:
				xmin = 364.1614
				xmax = 364.1914
				text = "i"
			intervals [1065]:
				xmin = 364.1914
				xmax = 364.3814
				text = "mean"
			intervals [1066]:
				xmin = 364.3814
				xmax = 364.4414
				text = "it"
			intervals [1067]:
				xmin = 364.4414
				xmax = 364.5414
				text = "be"
			intervals [1068]:
				xmin = 364.5414
				xmax = 364.9814
				text = "crazy"
			intervals [1069]:
				xmin = 364.9814
				xmax = 378.5406
				text = ""
			intervals [1070]:
				xmin = 378.5406
				xmax = 378.8006
				text = "right"
			intervals [1071]:
				xmin = 378.8006
				xmax = 379.0506
				text = "now"
			intervals [1072]:
				xmin = 379.0506
				xmax = 379.2106
				text = "he"
			intervals [1073]:
				xmin = 379.2106
				xmax = 379.2506
				text = "s"
			intervals [1074]:
				xmin = 379.2506
				xmax = 379.3606
				text = "in"
			intervals [1075]:
				xmin = 379.3606
				xmax = 379.8406
				text = "school"
			intervals [1076]:
				xmin = 379.8406
				xmax = 379.8906
				text = ""
			intervals [1077]:
				xmin = 379.8906
				xmax = 379.9806
				text = "he"
			intervals [1078]:
				xmin = 379.9806
				xmax = 380.2306
				text = "trying"
			intervals [1079]:
				xmin = 380.2306
				xmax = 380.3206
				text = "to"
			intervals [1080]:
				xmin = 380.3206
				xmax = 380.6706
				text = "become"
			intervals [1081]:
				xmin = 380.6706
				xmax = 380.7006
				text = "a"
			intervals [1082]:
				xmin = 380.7006
				xmax = 380.7306
				text = ""
			intervals [1083]:
				xmin = 380.7306
				xmax = 380.8806
				text = "uh"
			intervals [1084]:
				xmin = 380.8806
				xmax = 381.3006
				text = "registered"
			intervals [1085]:
				xmin = 381.3006
				xmax = 381.7606
				text = "nurse"
			intervals [1086]:
				xmin = 381.7606
				xmax = 381.9347
				text = ""
			intervals [1087]:
				xmin = 381.9347
				xmax = 382.0547
				text = "he"
			intervals [1088]:
				xmin = 382.0547
				xmax = 382.1347
				text = "s"
			intervals [1089]:
				xmin = 382.1347
				xmax = 382.3247
				text = "going"
			intervals [1090]:
				xmin = 382.3247
				xmax = 382.4147
				text = "to"
			intervals [1091]:
				xmin = 382.4147
				xmax = 382.8447
				text = "uh"
			intervals [1092]:
				xmin = 382.8447
				xmax = 383.8099
				text = ""
			intervals [1093]:
				xmin = 383.8099
				xmax = 383.8599
				text = "i"
			intervals [1094]:
				xmin = 383.8599
				xmax = 384.0399
				text = "don't"
			intervals [1095]:
				xmin = 384.0399
				xmax = 384.1599
				text = "even"
			intervals [1096]:
				xmin = 384.1599
				xmax = 384.2699
				text = "know"
			intervals [1097]:
				xmin = 384.2699
				xmax = 384.3599
				text = "what"
			intervals [1098]:
				xmin = 384.3599
				xmax = 384.5799
				text = "school"
			intervals [1099]:
				xmin = 384.5799
				xmax = 384.6699
				text = "he"
			intervals [1100]:
				xmin = 384.6699
				xmax = 384.8699
				text = "going"
			intervals [1101]:
				xmin = 384.8699
				xmax = 385.1499
				text = "to"
			intervals [1102]:
				xmin = 385.1499
				xmax = 385.1799
				text = ""
			intervals [1103]:
				xmin = 385.1799
				xmax = 385.2699
				text = "it"
			intervals [1104]:
				xmin = 385.2699
				xmax = 385.4999
				text = "s"
			intervals [1105]:
				xmin = 385.4999
				xmax = 386.3031
				text = ""
			intervals [1106]:
				xmin = 386.3031
				xmax = 386.3431
				text = "i"
			intervals [1107]:
				xmin = 386.3431
				xmax = 386.4531
				text = "know"
			intervals [1108]:
				xmin = 386.4531
				xmax = 386.5731
				text = "he"
			intervals [1109]:
				xmin = 386.5731
				xmax = 386.7731
				text = "was"
			intervals [1110]:
				xmin = 386.7731
				xmax = 386.9231
				text = "going"
			intervals [1111]:
				xmin = 386.9231
				xmax = 386.9831
				text = "to"
			intervals [1112]:
				xmin = 386.9831
				xmax = 387.4631
				text = "pg"
			intervals [1113]:
				xmin = 387.4631
				xmax = 387.6131
				text = "for"
			intervals [1114]:
				xmin = 387.6131
				xmax = 387.7231
				text = "his"
			intervals [1115]:
				xmin = 387.7231
				xmax = 388.0831
				text = "medical"
			intervals [1116]:
				xmin = 388.0831
				xmax = 388.6231
				text = "assistant"
			intervals [1117]:
				xmin = 388.6231
				xmax = 388.6531
				text = ""
			intervals [1118]:
				xmin = 388.6531
				xmax = 388.8531
				text = "and"
			intervals [1119]:
				xmin = 388.8531
				xmax = 389.0331
				text = "then"
			intervals [1120]:
				xmin = 389.0331
				xmax = 389.1131
				text = "he"
			intervals [1121]:
				xmin = 389.1131
				xmax = 389.3331
				text = "supposed"
			intervals [1122]:
				xmin = 389.3331
				xmax = 389.3931
				text = "to"
			intervals [1123]:
				xmin = 389.3931
				xmax = 389.4531
				text = "be"
			intervals [1124]:
				xmin = 389.4531
				xmax = 389.6031
				text = "going"
			intervals [1125]:
				xmin = 389.6031
				xmax = 389.6631
				text = "to"
			intervals [1126]:
				xmin = 389.6631
				xmax = 390.4931
				text = "school"
			intervals [1127]:
				xmin = 390.4931
				xmax = 390.6631
				text = ""
			intervals [1128]:
				xmin = 390.6631
				xmax = 390.6931
				text = "uh"
			intervals [1129]:
				xmin = 390.6931
				xmax = 390.7631
				text = "i"
			intervals [1130]:
				xmin = 390.7631
				xmax = 390.8231
				text = ""
			intervals [1131]:
				xmin = 390.8231
				xmax = 390.9631
				text = "think"
			intervals [1132]:
				xmin = 390.9631
				xmax = 391.0231
				text = "in"
			intervals [1133]:
				xmin = 391.0231
				xmax = 391.0931
				text = "the"
			intervals [1134]:
				xmin = 391.0931
				xmax = 391.1831
				text = ""
			intervals [1135]:
				xmin = 391.1831
				xmax = 391.5931
				text = "fall"
			intervals [1136]:
				xmin = 391.5931
				xmax = 391.6531
				text = ""
			intervals [1137]:
				xmin = 391.6531
				xmax = 391.7831
				text = "for"
			intervals [1138]:
				xmin = 391.7831
				xmax = 392.3431
				text = "something"
			intervals [1139]:
				xmin = 392.3431
				xmax = 392.9838
				text = ""
			intervals [1140]:
				xmin = 392.9838
				xmax = 393.1038
				text = "but"
			intervals [1141]:
				xmin = 393.1038
				xmax = 393.1438
				text = "i"
			intervals [1142]:
				xmin = 393.1438
				xmax = 393.3038
				text = "know"
			intervals [1143]:
				xmin = 393.3038
				xmax = 393.4538
				text = "like"
			intervals [1144]:
				xmin = 393.4538
				xmax = 393.5138
				text = "i"
			intervals [1145]:
				xmin = 393.5138
				xmax = 393.6438
				text = "say"
			intervals [1146]:
				xmin = 393.6438
				xmax = 393.7438
				text = "for"
			intervals [1147]:
				xmin = 393.7438
				xmax = 394.2338
				text = "r.n"
			intervals [1148]:
				xmin = 394.2338
				xmax = 394.4685
				text = ""
			intervals [1149]:
				xmin = 394.4685
				xmax = 394.5285
				text = "i'm"
			intervals [1150]:
				xmin = 394.5285
				xmax = 394.6185
				text = "not"
			intervals [1151]:
				xmin = 394.6185
				xmax = 394.7785
				text = "sure"
			intervals [1152]:
				xmin = 394.7785
				xmax = 394.9185
				text = "what"
			intervals [1153]:
				xmin = 394.9185
				xmax = 395.1985
				text = "school"
			intervals [1154]:
				xmin = 395.1985
				xmax = 404.2964
				text = ""
			intervals [1155]:
				xmin = 404.2964
				xmax = 404.4664
				text = "i'm"
			intervals [1156]:
				xmin = 404.4664
				xmax = 404.7564
				text = "more"
			intervals [1157]:
				xmin = 404.7564
				xmax = 405.2664
				text = "so"
			intervals [1158]:
				xmin = 405.2664
				xmax = 405.3264
				text = "i"
			intervals [1159]:
				xmin = 405.3264
				xmax = 406.0364
				text = "guess"
			intervals [1160]:
				xmin = 406.0364
				xmax = 406.6864
				text = "uh"
			intervals [1161]:
				xmin = 406.6864
				xmax = 407.4028
				text = ""
			intervals [1162]:
				xmin = 407.4028
				xmax = 407.8128
				text = "day"
			intervals [1163]:
				xmin = 407.8128
				xmax = 407.9328
				text = "and"
			intervals [1164]:
				xmin = 407.9328
				xmax = 408.0628
				text = "he"
			intervals [1165]:
				xmin = 408.0628
				xmax = 408.1228
				text = "s"
			intervals [1166]:
				xmin = 408.1228
				xmax = 408.3728
				text = "more"
			intervals [1167]:
				xmin = 408.3728
				xmax = 408.6428
				text = "so"
			intervals [1168]:
				xmin = 408.6428
				xmax = 408.6728
				text = ""
			intervals [1169]:
				xmin = 408.6728
				xmax = 408.9828
				text = "night"
			intervals [1170]:
				xmin = 408.9828
				xmax = 409.0928
				text = ""
			intervals [1171]:
				xmin = 409.0928
				xmax = 409.2628
				text = "you"
			intervals [1172]:
				xmin = 409.2628
				xmax = 409.3828
				text = "know"
			intervals [1173]:
				xmin = 409.3828
				xmax = 409.4928
				text = "what"
			intervals [1174]:
				xmin = 409.4928
				xmax = 409.5428
				text = "i"
			intervals [1175]:
				xmin = 409.5428
				xmax = 409.8828
				text = "mean"
			intervals [1176]:
				xmin = 409.8828
				xmax = 410.9471
				text = ""
			intervals [1177]:
				xmin = 410.9471
				xmax = 411.1471
				text = "and"
			intervals [1178]:
				xmin = 411.1471
				xmax = 411.1771
				text = ""
			intervals [1179]:
				xmin = 411.1771
				xmax = 411.2871
				text = "it"
			intervals [1180]:
				xmin = 411.2871
				xmax = 411.4071
				text = "s"
			intervals [1181]:
				xmin = 411.4071
				xmax = 411.7171
				text = "like"
			intervals [1182]:
				xmin = 411.7171
				xmax = 412.2417
				text = ""
			intervals [1183]:
				xmin = 412.2417
				xmax = 412.5017
				text = "you"
			intervals [1184]:
				xmin = 412.5017
				xmax = 412.5417
				text = ""
			intervals [1185]:
				xmin = 412.5417
				xmax = 412.9317
				text = "rarely"
			intervals [1186]:
				xmin = 412.9317
				xmax = 413.4717
				text = "see"
			intervals [1187]:
				xmin = 413.4717
				xmax = 413.5117
				text = ""
			intervals [1188]:
				xmin = 413.5117
				xmax = 413.7817
				text = "us"
			intervals [1189]:
				xmin = 413.7817
				xmax = 414.4517
				text = "together"
			intervals [1190]:
				xmin = 414.4517
				xmax = 415.1053
				text = ""
			intervals [1191]:
				xmin = 415.1053
				xmax = 415.2353
				text = "but"
			intervals [1192]:
				xmin = 415.2353
				xmax = 415.4053
				text = "when"
			intervals [1193]:
				xmin = 415.4053
				xmax = 415.5453
				text = "you"
			intervals [1194]:
				xmin = 415.5453
				xmax = 415.5853
				text = ""
			intervals [1195]:
				xmin = 415.5853
				xmax = 415.9153
				text = "do"
			intervals [1196]:
				xmin = 415.9153
				xmax = 416.5234
				text = ""
			intervals [1197]:
				xmin = 416.5234
				xmax = 416.6734
				text = "it"
			intervals [1198]:
				xmin = 416.6734
				xmax = 416.7634
				text = "s"
			intervals [1199]:
				xmin = 416.7634
				xmax = 416.8334
				text = "a"
			intervals [1200]:
				xmin = 416.8334
				xmax = 417.5034
				text = "celebration"
			intervals [1201]:
				xmin = 417.5034
				xmax = 417.7134
				text = ""
			intervals [1202]:
				xmin = 417.7134
				xmax = 417.8734
				text = "you"
			intervals [1203]:
				xmin = 417.8734
				xmax = 418.1234
				text = "know"
			intervals [1204]:
				xmin = 418.1234
				xmax = 426.3437
				text = ""
			intervals [1205]:
				xmin = 426.3437
				xmax = 426.6137
				text = "uh"
			intervals [1206]:
				xmin = 426.6137
				xmax = 426.7937
				text = "well"
			intervals [1207]:
				xmin = 426.7937
				xmax = 426.8537
				text = "i"
			intervals [1208]:
				xmin = 426.8537
				xmax = 427.1037
				text = "never"
			intervals [1209]:
				xmin = 427.1037
				xmax = 427.2637
				text = "knew"
			intervals [1210]:
				xmin = 427.2637
				xmax = 427.3837
				text = "my"
			intervals [1211]:
				xmin = 427.3837
				xmax = 428.0937
				text = "father"
			intervals [1212]:
				xmin = 428.0937
				xmax = 428.1697
				text = ""
			intervals [1213]:
				xmin = 428.1697
				xmax = 428.3497
				text = "and"
			intervals [1214]:
				xmin = 428.3497
				xmax = 428.4697
				text = "my"
			intervals [1215]:
				xmin = 428.4697
				xmax = 428.7697
				text = "mom"
			intervals [1216]:
				xmin = 428.7697
				xmax = 428.8597
				text = "she"
			intervals [1217]:
				xmin = 428.8597
				xmax = 428.8897
				text = ""
			intervals [1218]:
				xmin = 428.8897
				xmax = 429.7997
				text = "passed"
			intervals [1219]:
				xmin = 429.7997
				xmax = 429.8297
				text = ""
			intervals [1220]:
				xmin = 429.8297
				xmax = 429.9797
				text = "two"
			intervals [1221]:
				xmin = 429.9797
				xmax = 430.2697
				text = "thousand"
			intervals [1222]:
				xmin = 430.2697
				xmax = 430.9097
				text = "fourteen"
			intervals [1223]:
				xmin = 430.9097
				xmax = 431.950
				text = ""
			intervals [1224]:
				xmin = 431.950
				xmax = 432.420
				text = "um"
			intervals [1225]:
				xmin = 432.420
				xmax = 433.8494
				text = ""
			intervals [1226]:
				xmin = 433.8494
				xmax = 434.1594
				text = "she"
			intervals [1227]:
				xmin = 434.1594
				xmax = 434.3994
				text = "was"
			intervals [1228]:
				xmin = 434.3994
				xmax = 434.5394
				text = "you"
			intervals [1229]:
				xmin = 434.5394
				xmax = 434.8994
				text = "know"
			intervals [1230]:
				xmin = 434.8994
				xmax = 435.0794
				text = "she"
			intervals [1231]:
				xmin = 435.0794
				xmax = 435.3494
				text = "did"
			intervals [1232]:
				xmin = 435.3494
				xmax = 435.5894
				text = "hair"
			intervals [1233]:
				xmin = 435.5894
				xmax = 435.6694
				text = "and"
			intervals [1234]:
				xmin = 435.6694
				xmax = 436.2294
				text = "whatnot"
			intervals [1235]:
				xmin = 436.2294
				xmax = 438.2569
				text = ""
			intervals [1236]:
				xmin = 438.2569
				xmax = 438.4569
				text = "<unk>"
			intervals [1237]:
				xmin = 438.4569
				xmax = 445.7259
				text = ""
			intervals [1238]:
				xmin = 445.7259
				xmax = 446.0959
				text = "right"
			intervals [1239]:
				xmin = 446.0959
				xmax = 446.4499
				text = ""
			intervals [1240]:
				xmin = 446.4499
				xmax = 446.7899
				text = "right"
			intervals [1241]:
				xmin = 446.7899
				xmax = 447.0399
				text = "uh"
			intervals [1242]:
				xmin = 447.0399
				xmax = 447.1099
				text = "it"
			intervals [1243]:
				xmin = 447.1099
				xmax = 447.2499
				text = "was"
			intervals [1244]:
				xmin = 447.2499
				xmax = 447.3199
				text = "a"
			intervals [1245]:
				xmin = 447.3199
				xmax = 447.4799
				text = "good"
			intervals [1246]:
				xmin = 447.4799
				xmax = 448.0699
				text = "relationship"
			intervals [1247]:
				xmin = 448.0699
				xmax = 448.1099
				text = ""
			intervals [1248]:
				xmin = 448.1099
				xmax = 448.2199
				text = "you"
			intervals [1249]:
				xmin = 448.2199
				xmax = 448.5499
				text = "know"
			intervals [1250]:
				xmin = 448.5499
				xmax = 449.1399
				text = "um"
			intervals [1251]:
				xmin = 449.1399
				xmax = 449.1899
				text = ""
			intervals [1252]:
				xmin = 449.1899
				xmax = 449.3099
				text = "you"
			intervals [1253]:
				xmin = 449.3099
				xmax = 449.4599
				text = "know"
			intervals [1254]:
				xmin = 449.4599
				xmax = 449.6099
				text = "she"
			intervals [1255]:
				xmin = 449.6099
				xmax = 449.7499
				text = "was"
			intervals [1256]:
				xmin = 449.7499
				xmax = 450.0499
				text = "always"
			intervals [1257]:
				xmin = 450.0499
				xmax = 450.2399
				text = "there"
			intervals [1258]:
				xmin = 450.2399
				xmax = 450.4199
				text = "for"
			intervals [1259]:
				xmin = 450.4199
				xmax = 450.5799
				text = "me"
			intervals [1260]:
				xmin = 450.5799
				xmax = 450.6399
				text = "you"
			intervals [1261]:
				xmin = 450.6399
				xmax = 450.8899
				text = "know"
			intervals [1262]:
				xmin = 450.8899
				xmax = 451.2499
				text = "that"
			intervals [1263]:
				xmin = 451.2499
				xmax = 452.3832
				text = ""
			intervals [1264]:
				xmin = 452.3832
				xmax = 452.5032
				text = "yeah"
			intervals [1265]:
				xmin = 452.5032
				xmax = 452.5332
				text = ""
			intervals [1266]:
				xmin = 452.5332
				xmax = 452.5632
				text = "i"
			intervals [1267]:
				xmin = 452.5632
				xmax = 452.7932
				text = "don't"
			intervals [1268]:
				xmin = 452.7932
				xmax = 453.0332
				text = "know"
			intervals [1269]:
				xmin = 453.0332
				xmax = 453.8747
				text = ""
			intervals [1270]:
				xmin = 453.8747
				xmax = 454.2947
				text = "yeah"
			intervals [1271]:
				xmin = 454.2947
				xmax = 454.3947
				text = "you"
			intervals [1272]:
				xmin = 454.3947
				xmax = 454.5247
				text = "know"
			intervals [1273]:
				xmin = 454.5247
				xmax = 454.7047
				text = "that"
			intervals [1274]:
				xmin = 454.7047
				xmax = 455.0047
				text = "tough"
			intervals [1275]:
				xmin = 455.0047
				xmax = 455.2847
				text = "love"
			intervals [1276]:
				xmin = 455.2847
				xmax = 455.4147
				text = "for"
			intervals [1277]:
				xmin = 455.4147
				xmax = 455.5247
				text = "real"
			intervals [1278]:
				xmin = 455.5247
				xmax = 455.9347
				text = ""
			intervals [1279]:
				xmin = 455.9347
				xmax = 455.9947
				text = "you"
			intervals [1280]:
				xmin = 455.9947
				xmax = 456.0947
				text = "know"
			intervals [1281]:
				xmin = 456.0947
				xmax = 456.3147
				text = "what"
			intervals [1282]:
				xmin = 456.3147
				xmax = 456.3447
				text = ""
			intervals [1283]:
				xmin = 456.3447
				xmax = 456.4047
				text = "i'm"
			intervals [1284]:
				xmin = 456.4047
				xmax = 456.5247
				text = "saying"
			intervals [1285]:
				xmin = 456.5247
				xmax = 457.2788
				text = ""
			intervals [1286]:
				xmin = 457.2788
				xmax = 457.3988
				text = "i"
			intervals [1287]:
				xmin = 457.3988
				xmax = 457.6688
				text = "never"
			intervals [1288]:
				xmin = 457.6688
				xmax = 458.5667
				text = ""
			intervals [1289]:
				xmin = 458.5667
				xmax = 458.6667
				text = "i"
			intervals [1290]:
				xmin = 458.6667
				xmax = 458.7767
				text = "was"
			intervals [1291]:
				xmin = 458.7767
				xmax = 458.9367
				text = "about"
			intervals [1292]:
				xmin = 458.9367
				xmax = 458.9967
				text = "to"
			intervals [1293]:
				xmin = 458.9967
				xmax = 459.1067
				text = "say"
			intervals [1294]:
				xmin = 459.1067
				xmax = 459.1767
				text = "i"
			intervals [1295]:
				xmin = 459.1767
				xmax = 459.3867
				text = "never"
			intervals [1296]:
				xmin = 459.3867
				xmax = 459.8667
				text = "understood"
			intervals [1297]:
				xmin = 459.8667
				xmax = 460.0667
				text = "like"
			intervals [1298]:
				xmin = 460.0667
				xmax = 460.1867
				text = "what"
			intervals [1299]:
				xmin = 460.1867
				xmax = 460.3067
				text = "she"
			intervals [1300]:
				xmin = 460.3067
				xmax = 460.5167
				text = "was"
			intervals [1301]:
				xmin = 460.5167
				xmax = 460.7967
				text = "saying"
			intervals [1302]:
				xmin = 460.7967
				xmax = 460.8567
				text = "or"
			intervals [1303]:
				xmin = 460.8567
				xmax = 460.9567
				text = "what"
			intervals [1304]:
				xmin = 460.9567
				xmax = 461.0767
				text = "she"
			intervals [1305]:
				xmin = 461.0767
				xmax = 461.2467
				text = "was"
			intervals [1306]:
				xmin = 461.2467
				xmax = 461.3667
				text = "you"
			intervals [1307]:
				xmin = 461.3667
				xmax = 461.6167
				text = "know"
			intervals [1308]:
				xmin = 461.6167
				xmax = 461.8767
				text = "like"
			intervals [1309]:
				xmin = 461.8767
				xmax = 461.9867
				text = "what"
			intervals [1310]:
				xmin = 461.9867
				xmax = 462.0767
				text = "she"
			intervals [1311]:
				xmin = 462.0767
				xmax = 462.3167
				text = "trying"
			intervals [1312]:
				xmin = 462.3167
				xmax = 462.4567
				text = "to"
			intervals [1313]:
				xmin = 462.4567
				xmax = 462.4867
				text = ""
			intervals [1314]:
				xmin = 462.4867
				xmax = 462.6767
				text = "what"
			intervals [1315]:
				xmin = 462.6767
				xmax = 462.7967
				text = "was"
			intervals [1316]:
				xmin = 462.7967
				xmax = 462.8767
				text = "sh-"
			intervals [1317]:
				xmin = 462.8767
				xmax = 463.0567
				text = ""
			intervals [1318]:
				xmin = 463.0567
				xmax = 463.1967
				text = "the"
			intervals [1319]:
				xmin = 463.1967
				xmax = 463.4567
				text = "point"
			intervals [1320]:
				xmin = 463.4567
				xmax = 463.5567
				text = "she"
			intervals [1321]:
				xmin = 463.5567
				xmax = 463.6667
				text = "was"
			intervals [1322]:
				xmin = 463.6667
				xmax = 463.8567
				text = "trying"
			intervals [1323]:
				xmin = 463.8567
				xmax = 463.9267
				text = "to"
			intervals [1324]:
				xmin = 463.9267
				xmax = 464.0367
				text = "get"
			intervals [1325]:
				xmin = 464.0367
				xmax = 464.3967
				text = "across"
			intervals [1326]:
				xmin = 464.3967
				xmax = 464.6667
				text = "until"
			intervals [1327]:
				xmin = 464.6667
				xmax = 464.8467
				text = "like"
			intervals [1328]:
				xmin = 464.8467
				xmax = 464.8767
				text = ""
			intervals [1329]:
				xmin = 464.8767
				xmax = 465.2267
				text = "later"
			intervals [1330]:
				xmin = 465.2267
				xmax = 465.2567
				text = ""
			intervals [1331]:
				xmin = 465.2567
				xmax = 465.3467
				text = "you"
			intervals [1332]:
				xmin = 465.3467
				xmax = 465.3767
				text = ""
			intervals [1333]:
				xmin = 465.3767
				xmax = 465.4467
				text = "know"
			intervals [1334]:
				xmin = 465.4467
				xmax = 465.5367
				text = "what"
			intervals [1335]:
				xmin = 465.5367
				xmax = 465.6167
				text = "i'm"
			intervals [1336]:
				xmin = 465.6167
				xmax = 465.8567
				text = "saying"
			intervals [1337]:
				xmin = 465.8567
				xmax = 465.9667
				text = "which"
			intervals [1338]:
				xmin = 465.9667
				xmax = 466.0967
				text = "is"
			intervals [1339]:
				xmin = 466.0967
				xmax = 466.7856
				text = ""
			intervals [1340]:
				xmin = 466.7856
				xmax = 466.9356
				text = "oh"
			intervals [1341]:
				xmin = 466.9356
				xmax = 467.7056
				text = "okay"
			intervals [1342]:
				xmin = 467.7056
				xmax = 468.0056
				text = "now"
			intervals [1343]:
				xmin = 468.0056
				xmax = 468.1856
				text = "i"
			intervals [1344]:
				xmin = 468.1856
				xmax = 468.2156
				text = ""
			intervals [1345]:
				xmin = 468.2156
				xmax = 468.3756
				text = "get"
			intervals [1346]:
				xmin = 468.3756
				xmax = 468.5056
				text = "it"
			intervals [1347]:
				xmin = 468.5056
				xmax = 483.0906
				text = ""
			intervals [1348]:
				xmin = 483.0906
				xmax = 483.2706
				text = "no"
			intervals [1349]:
				xmin = 483.2706
				xmax = 483.4606
				text = "i'm"
			intervals [1350]:
				xmin = 483.4606
				xmax = 483.8406
				text = "single"
			intervals [1351]:
				xmin = 483.8406
				xmax = 484.0406
				text = "but"
			intervals [1352]:
				xmin = 484.0406
				xmax = 484.602
				text = ""
			intervals [1353]:
				xmin = 484.602
				xmax = 484.652
				text = "i"
			intervals [1354]:
				xmin = 484.652
				xmax = 484.782
				text = "know"
			intervals [1355]:
				xmin = 484.782
				xmax = 484.862
				text = "the"
			intervals [1356]:
				xmin = 484.862
				xmax = 485.072
				text = "main"
			intervals [1357]:
				xmin = 485.072
				xmax = 485.202
				text = "thing"
			intervals [1358]:
				xmin = 485.202
				xmax = 485.322
				text = "she"
			intervals [1359]:
				xmin = 485.322
				xmax = 485.592
				text = "told"
			intervals [1360]:
				xmin = 485.592
				xmax = 485.692
				text = "me"
			intervals [1361]:
				xmin = 485.692
				xmax = 485.782
				text = "and"
			intervals [1362]:
				xmin = 485.782
				xmax = 486.082
				text = "showed"
			intervals [1363]:
				xmin = 486.082
				xmax = 486.252
				text = "me"
			intervals [1364]:
				xmin = 486.252
				xmax = 486.422
				text = "was"
			intervals [1365]:
				xmin = 486.422
				xmax = 486.682
				text = "like"
			intervals [1366]:
				xmin = 486.682
				xmax = 486.782
				text = ""
			intervals [1367]:
				xmin = 486.782
				xmax = 487.182
				text = "family"
			intervals [1368]:
				xmin = 487.182
				xmax = 487.622
				text = "first"
			intervals [1369]:
				xmin = 487.622
				xmax = 487.826
				text = ""
			intervals [1370]:
				xmin = 487.826
				xmax = 487.886
				text = "you"
			intervals [1371]:
				xmin = 487.886
				xmax = 487.946
				text = "know"
			intervals [1372]:
				xmin = 487.946
				xmax = 488.046
				text = "what"
			intervals [1373]:
				xmin = 488.046
				xmax = 488.086
				text = "i"
			intervals [1374]:
				xmin = 488.086
				xmax = 488.336
				text = "mean"
			intervals [1375]:
				xmin = 488.336
				xmax = 488.476
				text = "like"
			intervals [1376]:
				xmin = 488.476
				xmax = 488.926
				text = "regardless"
			intervals [1377]:
				xmin = 488.926
				xmax = 488.956
				text = ""
			intervals [1378]:
				xmin = 488.956
				xmax = 489.206
				text = "of"
			intervals [1379]:
				xmin = 489.206
				xmax = 489.7112
				text = ""
			intervals [1380]:
				xmin = 489.7112
				xmax = 489.8812
				text = "what"
			intervals [1381]:
				xmin = 489.8812
				xmax = 489.9612
				text = "the"
			intervals [1382]:
				xmin = 489.9612
				xmax = 490.5212
				text = "situation"
			intervals [1383]:
				xmin = 490.5212
				xmax = 490.8312
				text = "is"
			intervals [1384]:
				xmin = 490.8312
				xmax = 490.9012
				text = "or"
			intervals [1385]:
				xmin = 490.9012
				xmax = 491.0512
				text = "what"
			intervals [1386]:
				xmin = 491.0512
				xmax = 491.2112
				text = "needs"
			intervals [1387]:
				xmin = 491.2112
				xmax = 491.3012
				text = "to"
			intervals [1388]:
				xmin = 491.3012
				xmax = 491.4312
				text = "be"
			intervals [1389]:
				xmin = 491.4312
				xmax = 491.7212
				text = "done"
			intervals [1390]:
				xmin = 491.7212
				xmax = 491.7912
				text = "it"
			intervals [1391]:
				xmin = 491.7912
				xmax = 491.8512
				text = "s"
			intervals [1392]:
				xmin = 491.8512
				xmax = 492.1012
				text = "no"
			intervals [1393]:
				xmin = 492.1012
				xmax = 492.2112
				text = "you"
			intervals [1394]:
				xmin = 492.2112
				xmax = 492.4912
				text = "know"
			intervals [1395]:
				xmin = 492.4912
				xmax = 492.5712
				text = ""
			intervals [1396]:
				xmin = 492.5712
				xmax = 492.9112
				text = "family"
			intervals [1397]:
				xmin = 492.9112
				xmax = 492.9712
				text = "s"
			intervals [1398]:
				xmin = 492.9712
				xmax = 493.3212
				text = "first"
			intervals [1399]:
				xmin = 493.3212
				xmax = 493.5512
				text = "and"
			intervals [1400]:
				xmin = 493.5512
				xmax = 493.6312
				text = "you"
			intervals [1401]:
				xmin = 493.6312
				xmax = 493.8012
				text = "know"
			intervals [1402]:
				xmin = 493.8012
				xmax = 493.9412
				text = "just"
			intervals [1403]:
				xmin = 493.9412
				xmax = 494.1812
				text = "gotta"
			intervals [1404]:
				xmin = 494.1812
				xmax = 494.2812
				text = "get"
			intervals [1405]:
				xmin = 494.2812
				xmax = 494.3412
				text = "the"
			intervals [1406]:
				xmin = 494.3412
				xmax = 494.3712
				text = ""
			intervals [1407]:
				xmin = 494.3712
				xmax = 494.6912
				text = "job"
			intervals [1408]:
				xmin = 494.6912
				xmax = 494.9612
				text = "done"
			intervals [1409]:
				xmin = 494.9612
				xmax = 494.9912
				text = ""
			intervals [1410]:
				xmin = 494.9912
				xmax = 495.3912
				text = "and"
			intervals [1411]:
				xmin = 495.3912
				xmax = 495.879
				text = ""
			intervals [1412]:
				xmin = 495.879
				xmax = 496.009
				text = "you"
			intervals [1413]:
				xmin = 496.009
				xmax = 496.249
				text = "know"
			intervals [1414]:
				xmin = 496.249
				xmax = 497.009
				text = "priorities"
			intervals [1415]:
				xmin = 497.009
				xmax = 497.299
				text = "and"
			intervals [1416]:
				xmin = 497.299
				xmax = 498.0345
				text = ""
			intervals [1417]:
				xmin = 498.0345
				xmax = 498.3345
				text = "basically"
			intervals [1418]:
				xmin = 498.3345
				xmax = 498.5045
				text = "you"
			intervals [1419]:
				xmin = 498.5045
				xmax = 498.6645
				text = "know"
			intervals [1420]:
				xmin = 498.6645
				xmax = 498.9645
				text = "just"
			intervals [1421]:
				xmin = 498.9645
				xmax = 499.0945
				text = "you"
			intervals [1422]:
				xmin = 499.0945
				xmax = 499.4345
				text = "know"
			intervals [1423]:
				xmin = 499.4345
				xmax = 499.7536
				text = ""
			intervals [1424]:
				xmin = 499.7536
				xmax = 499.9836
				text = "leave"
			intervals [1425]:
				xmin = 499.9836
				xmax = 500.1736
				text = "her"
			intervals [1426]:
				xmin = 500.1736
				xmax = 500.5036
				text = "paddle"
			intervals [1427]:
				xmin = 500.5036
				xmax = 500.6336
				text = "her"
			intervals [1428]:
				xmin = 500.6336
				xmax = 500.9836
				text = "legacy"
			intervals [1429]:
				xmin = 500.9836
				xmax = 501.0636
				text = "to"
			intervals [1430]:
				xmin = 501.0636
				xmax = 501.3036
				text = "me"
			intervals [1431]:
				xmin = 501.3036
				xmax = 501.3336
				text = ""
			intervals [1432]:
				xmin = 501.3336
				xmax = 501.4236
				text = "you"
			intervals [1433]:
				xmin = 501.4236
				xmax = 501.6936
				text = "know"
			intervals [1434]:
				xmin = 501.6936
				xmax = 501.9625
				text = ""
			intervals [1435]:
				xmin = 501.9625
				xmax = 502.1925
				text = "and"
			intervals [1436]:
				xmin = 502.1925
				xmax = 502.2225
				text = ""
			intervals [1437]:
				xmin = 502.2225
				xmax = 502.4025
				text = "just"
			intervals [1438]:
				xmin = 502.4025
				xmax = 502.6325
				text = "like"
			intervals [1439]:
				xmin = 502.6325
				xmax = 503.4706
				text = ""
			intervals [1440]:
				xmin = 503.4706
				xmax = 503.6006
				text = "you"
			intervals [1441]:
				xmin = 503.6006
				xmax = 503.8406
				text = "know"
			intervals [1442]:
				xmin = 503.8406
				xmax = 504.8327
				text = ""
			intervals [1443]:
				xmin = 504.8327
				xmax = 505.2327
				text = "fulfill"
			intervals [1444]:
				xmin = 505.2327
				xmax = 505.3227
				text = "her"
			intervals [1445]:
				xmin = 505.3227
				xmax = 505.6227
				text = "shoes"
			intervals [1446]:
				xmin = 505.6227
				xmax = 506.0127
				text = "basically"
			intervals [1447]:
				xmin = 506.0127
				xmax = 516.9996
				text = ""
			intervals [1448]:
				xmin = 516.9996
				xmax = 517.2696
				text = "yeah"
			intervals [1449]:
				xmin = 517.2696
				xmax = 517.2996
				text = ""
			intervals [1450]:
				xmin = 517.2996
				xmax = 517.3896
				text = "me"
			intervals [1451]:
				xmin = 517.3896
				xmax = 517.4496
				text = "and"
			intervals [1452]:
				xmin = 517.4496
				xmax = 517.5596
				text = "my"
			intervals [1453]:
				xmin = 517.5596
				xmax = 517.8196
				text = "brother"
			intervals [1454]:
				xmin = 517.8196
				xmax = 517.8996
				text = "and"
			intervals [1455]:
				xmin = 517.8996
				xmax = 518.0896
				text = ""
			intervals [1456]:
				xmin = 518.0896
				xmax = 518.4896
				text = "sister"
			intervals [1457]:
				xmin = 518.4896
				xmax = 518.5296
				text = ""
			intervals [1458]:
				xmin = 518.5296
				xmax = 518.7396
				text = "older"
			intervals [1459]:
				xmin = 518.7396
				xmax = 519.0996
				text = "sister"
			intervals [1460]:
				xmin = 519.0996
				xmax = 521.6441
				text = ""
			intervals [1461]:
				xmin = 521.6441
				xmax = 521.8941
				text = "nah"
			intervals [1462]:
				xmin = 521.8941
				xmax = 521.9241
				text = "i"
			intervals [1463]:
				xmin = 521.9241
				xmax = 522.0341
				text = "got"
			intervals [1464]:
				xmin = 522.0341
				xmax = 522.0641
				text = "a"
			intervals [1465]:
				xmin = 522.0641
				xmax = 522.2841
				text = "older"
			intervals [1466]:
				xmin = 522.2841
				xmax = 522.5441
				text = "sister"
			intervals [1467]:
				xmin = 522.5441
				xmax = 522.7141
				text = "yeah"
			intervals [1468]:
				xmin = 522.7141
				xmax = 522.7441
				text = ""
			intervals [1469]:
				xmin = 522.7441
				xmax = 523.2741
				text = "yeah"
			intervals [1470]:
				xmin = 523.2741
				xmax = 523.4641
				text = "yeah"
			intervals [1471]:
				xmin = 523.4641
				xmax = 523.9741
				text = "rdx"
			intervals [1472]:
				xmin = 523.9741
				xmax = 527.7687
				text = ""
			intervals [1473]:
				xmin = 527.7687
				xmax = 527.9787
				text = "by"
			intervals [1474]:
				xmin = 527.9787
				xmax = 528.2287
				text = "four"
			intervals [1475]:
				xmin = 528.2287
				xmax = 528.6887
				text = "years"
			intervals [1476]:
				xmin = 528.6887
				xmax = 543.0749
				text = ""
			intervals [1477]:
				xmin = 543.0749
				xmax = 543.4449
				text = "yeah"
			intervals [1478]:
				xmin = 543.4449
				xmax = 548.2407
				text = ""
			intervals [1479]:
				xmin = 548.2407
				xmax = 548.5607
				text = "right"
			intervals [1480]:
				xmin = 548.5607
				xmax = 548.7846
				text = ""
			intervals [1481]:
				xmin = 548.7846
				xmax = 549.0846
				text = "right"
			intervals [1482]:
				xmin = 549.0846
				xmax = 551.3971
				text = ""
			intervals [1483]:
				xmin = 551.3971
				xmax = 551.5671
				text = "right"
			intervals [1484]:
				xmin = 551.5671
				xmax = 551.7871
				text = ""
			intervals [1485]:
				xmin = 551.7871
				xmax = 551.8771
				text = "right"
			intervals [1486]:
				xmin = 551.8771
				xmax = 552.1171
				text = "right"
			intervals [1487]:
				xmin = 552.1171
				xmax = 552.2571
				text = "right"
			intervals [1488]:
				xmin = 552.2571
				xmax = 552.5171
				text = ""
			intervals [1489]:
				xmin = 552.5171
				xmax = 552.7571
				text = "right"
			intervals [1490]:
				xmin = 552.7571
				xmax = 553.5199
				text = ""
			intervals [1491]:
				xmin = 553.5199
				xmax = 553.7399
				text = "right"
			intervals [1492]:
				xmin = 553.7399
				xmax = 561.2351
				text = ""
			intervals [1493]:
				xmin = 561.2351
				xmax = 561.4751
				text = "yeah"
			intervals [1494]:
				xmin = 561.4751
				xmax = 561.6451
				text = "yeah"
			intervals [1495]:
				xmin = 561.6451
				xmax = 561.8051
				text = "yeah"
			intervals [1496]:
				xmin = 561.8051
				xmax = 561.8851
				text = "of"
			intervals [1497]:
				xmin = 561.8851
				xmax = 562.1851
				text = "course"
			intervals [1498]:
				xmin = 562.1851
				xmax = 562.2651
				text = "you"
			intervals [1499]:
				xmin = 562.2651
				xmax = 562.4751
				text = "know"
			intervals [1500]:
				xmin = 562.4751
				xmax = 562.9051
				text = "<unk>"
			intervals [1501]:
				xmin = 562.9051
				xmax = 563.2651
				text = "like"
			intervals [1502]:
				xmin = 563.2651
				xmax = 563.6873
				text = ""
			intervals [1503]:
				xmin = 563.6873
				xmax = 564.1073
				text = "especially"
			intervals [1504]:
				xmin = 564.1073
				xmax = 564.2873
				text = "like"
			intervals [1505]:
				xmin = 564.2873
				xmax = 564.5973
				text = "growing"
			intervals [1506]:
				xmin = 564.5973
				xmax = 564.6773
				text = "up"
			intervals [1507]:
				xmin = 564.6773
				xmax = 564.7373
				text = "it"
			intervals [1508]:
				xmin = 564.7373
				xmax = 564.8573
				text = "used"
			intervals [1509]:
				xmin = 564.8573
				xmax = 564.9273
				text = "to"
			intervals [1510]:
				xmin = 564.9273
				xmax = 565.0773
				text = "get"
			intervals [1511]:
				xmin = 565.0773
				xmax = 565.2073
				text = "to"
			intervals [1512]:
				xmin = 565.2073
				xmax = 565.3473
				text = "me"
			intervals [1513]:
				xmin = 565.3473
				xmax = 565.3973
				text = "a"
			intervals [1514]:
				xmin = 565.3973
				xmax = 565.6173
				text = "lot"
			intervals [1515]:
				xmin = 565.6173
				xmax = 565.7673
				text = "cause"
			intervals [1516]:
				xmin = 565.7673
				xmax = 565.8373
				text = "it"
			intervals [1517]:
				xmin = 565.8373
				xmax = 565.9273
				text = "was"
			intervals [1518]:
				xmin = 565.9273
				xmax = 566.0673
				text = "just"
			intervals [1519]:
				xmin = 566.0673
				xmax = 566.2873
				text = "like"
			intervals [1520]:
				xmin = 566.2873
				xmax = 566.3873
				text = "you"
			intervals [1521]:
				xmin = 566.3873
				xmax = 566.5473
				text = "know"
			intervals [1522]:
				xmin = 566.5473
				xmax = 566.9073
				text = "growing"
			intervals [1523]:
				xmin = 566.9073
				xmax = 567.0473
				text = "up"
			intervals [1524]:
				xmin = 567.0473
				xmax = 567.1673
				text = "go"
			intervals [1525]:
				xmin = 567.1673
				xmax = 567.2773
				text = "to"
			intervals [1526]:
				xmin = 567.2773
				xmax = 567.6973
				text = "school"
			intervals [1527]:
				xmin = 567.6973
				xmax = 567.7373
				text = ""
			intervals [1528]:
				xmin = 567.7373
				xmax = 567.9473
				text = "first"
			intervals [1529]:
				xmin = 567.9473
				xmax = 568.0873
				text = "day"
			intervals [1530]:
				xmin = 568.0873
				xmax = 568.1573
				text = "of"
			intervals [1531]:
				xmin = 568.1573
				xmax = 568.4473
				text = "school"
			intervals [1532]:
				xmin = 568.4473
				xmax = 568.8973
				text = "whatever"
			intervals [1533]:
				xmin = 568.8973
				xmax = 569.3371
				text = ""
			intervals [1534]:
				xmin = 569.3371
				xmax = 569.5871
				text = "people"
			intervals [1535]:
				xmin = 569.5871
				xmax = 569.6171
				text = ""
			intervals [1536]:
				xmin = 569.6171
				xmax = 569.8971
				text = "used"
			intervals [1537]:
				xmin = 569.8971
				xmax = 570.0671
				text = "to"
			intervals [1538]:
				xmin = 570.0671
				xmax = 570.0971
				text = ""
			intervals [1539]:
				xmin = 570.0971
				xmax = 570.1771
				text = "be"
			intervals [1540]:
				xmin = 570.1771
				xmax = 570.2771
				text = "like"
			intervals [1541]:
				xmin = 570.2771
				xmax = 570.3071
				text = "or"
			intervals [1542]:
				xmin = 570.3071
				xmax = 570.3671
				text = "the"
			intervals [1543]:
				xmin = 570.3671
				xmax = 570.5671
				text = "teacher"
			intervals [1544]:
				xmin = 570.5671
				xmax = 570.5971
				text = "d"
			intervals [1545]:
				xmin = 570.5971
				xmax = 570.7271
				text = "be"
			intervals [1546]:
				xmin = 570.7271
				xmax = 570.9171
				text = "like"
			intervals [1547]:
				xmin = 570.9171
				xmax = 571.1871
				text = "yeah"
			intervals [1548]:
				xmin = 571.1871
				xmax = 571.2171
				text = ""
			intervals [1549]:
				xmin = 571.2171
				xmax = 571.3071
				text = "you"
			intervals [1550]:
				xmin = 571.3071
				xmax = 571.3371
				text = ""
			intervals [1551]:
				xmin = 571.3371
				xmax = 571.9571
				text = "know"
			intervals [1552]:
				xmin = 571.9571
				xmax = 571.9971
				text = ""
			intervals [1553]:
				xmin = 571.9971
				xmax = 572.1771
				text = "what"
			intervals [1554]:
				xmin = 572.1771
				xmax = 572.3071
				text = "did"
			intervals [1555]:
				xmin = 572.3071
				xmax = 572.5071
				text = "you"
			intervals [1556]:
				xmin = 572.5071
				xmax = 572.5671
				text = "and"
			intervals [1557]:
				xmin = 572.5671
				xmax = 572.6571
				text = "your"
			intervals [1558]:
				xmin = 572.6571
				xmax = 572.9571
				text = "father"
			intervals [1559]:
				xmin = 572.9571
				xmax = 573.2071
				text = "do"
			intervals [1560]:
				xmin = 573.2071
				xmax = 573.2671
				text = "or"
			intervals [1561]:
				xmin = 573.2671
				xmax = 573.6471
				text = "whatever"
			intervals [1562]:
				xmin = 573.6471
				xmax = 573.8271
				text = "just"
			intervals [1563]:
				xmin = 573.8271
				xmax = 573.9271
				text = "be"
			intervals [1564]:
				xmin = 573.9271
				xmax = 574.1371
				text = "like"
			intervals [1565]:
				xmin = 574.1371
				xmax = 574.4471
				text = "damn"
			intervals [1566]:
				xmin = 574.4471
				xmax = 574.5471
				text = "i'm"
			intervals [1567]:
				xmin = 574.5471
				xmax = 574.8871
				text = "blown"
			intervals [1568]:
				xmin = 574.8871
				xmax = 575.1171
				text = "out"
			intervals [1569]:
				xmin = 575.1171
				xmax = 575.1471
				text = ""
			intervals [1570]:
				xmin = 575.1471
				xmax = 575.2071
				text = "you"
			intervals [1571]:
				xmin = 575.2071
				xmax = 575.2671
				text = "know"
			intervals [1572]:
				xmin = 575.2671
				xmax = 575.4071
				text = "what"
			intervals [1573]:
				xmin = 575.4071
				xmax = 575.5071
				text = "i'm"
			intervals [1574]:
				xmin = 575.5071
				xmax = 575.6971
				text = "saying"
			intervals [1575]:
				xmin = 575.6971
				xmax = 575.8471
				text = "but"
			intervals [1576]:
				xmin = 575.8471
				xmax = 575.8771
				text = ""
			intervals [1577]:
				xmin = 575.8771
				xmax = 575.9571
				text = "at"
			intervals [1578]:
				xmin = 575.9571
				xmax = 576.0371
				text = "the"
			intervals [1579]:
				xmin = 576.0371
				xmax = 576.2671
				text = "same"
			intervals [1580]:
				xmin = 576.2671
				xmax = 576.4671
				text = "time"
			intervals [1581]:
				xmin = 576.4671
				xmax = 576.5271
				text = "it"
			intervals [1582]:
				xmin = 576.5271
				xmax = 576.6271
				text = "was"
			intervals [1583]:
				xmin = 576.6271
				xmax = 576.7271
				text = "just"
			intervals [1584]:
				xmin = 576.7271
				xmax = 576.9871
				text = "like"
			intervals [1585]:
				xmin = 576.9871
				xmax = 577.6802
				text = ""
			intervals [1586]:
				xmin = 577.6802
				xmax = 577.8302
				text = "you"
			intervals [1587]:
				xmin = 577.8302
				xmax = 578.0502
				text = "know"
			intervals [1588]:
				xmin = 578.0502
				xmax = 578.2402
				text = "like"
			intervals [1589]:
				xmin = 578.2402
				xmax = 578.3002
				text = "i"
			intervals [1590]:
				xmin = 578.3002
				xmax = 578.5202
				text = "heard"
			intervals [1591]:
				xmin = 578.5202
				xmax = 578.8402
				text = "stories"
			intervals [1592]:
				xmin = 578.8402
				xmax = 579.0902
				text = "about"
			intervals [1593]:
				xmin = 579.0902
				xmax = 579.1502
				text = "a"
			intervals [1594]:
				xmin = 579.1502
				xmax = 579.3802
				text = "dude"
			intervals [1595]:
				xmin = 579.3802
				xmax = 579.5002
				text = "that"
			intervals [1596]:
				xmin = 579.5002
				xmax = 579.6002
				text = "was"
			intervals [1597]:
				xmin = 579.6002
				xmax = 579.7702
				text = "just"
			intervals [1598]:
				xmin = 579.7702
				xmax = 580.0002
				text = "like"
			intervals [1599]:
				xmin = 580.0002
				xmax = 580.3502
				text = "damn"
			intervals [1600]:
				xmin = 580.3502
				xmax = 580.6302
				text = "like"
			intervals [1601]:
				xmin = 580.6302
				xmax = 580.6602
				text = ""
			intervals [1602]:
				xmin = 580.6602
				xmax = 580.7902
				text = "you"
			intervals [1603]:
				xmin = 580.7902
				xmax = 580.9002
				text = "know"
			intervals [1604]:
				xmin = 580.9002
				xmax = 580.9502
				text = "i"
			intervals [1605]:
				xmin = 580.9502
				xmax = 581.1302
				text = "don't"
			intervals [1606]:
				xmin = 581.1302
				xmax = 581.2502
				text = "even"
			intervals [1607]:
				xmin = 581.2502
				xmax = 581.4202
				text = "have"
			intervals [1608]:
				xmin = 581.4202
				xmax = 581.6602
				text = "pictures"
			intervals [1609]:
				xmin = 581.6602
				xmax = 581.7702
				text = "to"
			intervals [1610]:
				xmin = 581.7702
				xmax = 582.0802
				text = "see"
			intervals [1611]:
				xmin = 582.0802
				xmax = 582.2402
				text = "or"
			intervals [1612]:
				xmin = 582.2402
				xmax = 582.3302
				text = "you"
			intervals [1613]:
				xmin = 582.3302
				xmax = 582.5402
				text = "know"
			intervals [1614]:
				xmin = 582.5402
				xmax = 582.8002
				text = ""
			intervals [1615]:
				xmin = 582.8002
				xmax = 582.9802
				text = "like"
			intervals [1616]:
				xmin = 582.9802
				xmax = 583.3732
				text = ""
			intervals [1617]:
				xmin = 583.3732
				xmax = 583.5632
				text = "like"
			intervals [1618]:
				xmin = 583.5632
				xmax = 583.8032
				text = "damn"
			intervals [1619]:
				xmin = 583.8032
				xmax = 583.8432
				text = "i"
			intervals [1620]:
				xmin = 583.8432
				xmax = 583.9832
				text = "got"
			intervals [1621]:
				xmin = 583.9832
				xmax = 584.0932
				text = "his"
			intervals [1622]:
				xmin = 584.0932
				xmax = 584.3732
				text = "nose"
			intervals [1623]:
				xmin = 584.3732
				xmax = 584.4432
				text = "or"
			intervals [1624]:
				xmin = 584.4432
				xmax = 584.6932
				text = "something"
			intervals [1625]:
				xmin = 584.6932
				xmax = 584.8632
				text = "like"
			intervals [1626]:
				xmin = 584.8632
				xmax = 585.0732
				text = "that"
			intervals [1627]:
				xmin = 585.0732
				xmax = 585.1932
				text = "but"
			intervals [1628]:
				xmin = 585.1932
				xmax = 585.2532
				text = "it"
			intervals [1629]:
				xmin = 585.2532
				xmax = 585.4332
				text = "just"
			intervals [1630]:
				xmin = 585.4332
				xmax = 585.6732
				text = "like"
			intervals [1631]:
				xmin = 585.6732
				xmax = 586.1193
				text = ""
			intervals [1632]:
				xmin = 586.1193
				xmax = 586.2493
				text = "the"
			intervals [1633]:
				xmin = 586.2493
				xmax = 586.4893
				text = "stories"
			intervals [1634]:
				xmin = 586.4893
				xmax = 586.5793
				text = "that"
			intervals [1635]:
				xmin = 586.5793
				xmax = 586.6393
				text = "i"
			intervals [1636]:
				xmin = 586.6393
				xmax = 586.8493
				text = "heard"
			intervals [1637]:
				xmin = 586.8493
				xmax = 587.0093
				text = "from"
			intervals [1638]:
				xmin = 587.0093
				xmax = 587.0993
				text = "him"
			intervals [1639]:
				xmin = 587.0993
				xmax = 587.2593
				text = "just"
			intervals [1640]:
				xmin = 587.2593
				xmax = 587.4893
				text = "like"
			intervals [1641]:
				xmin = 587.4893
				xmax = 587.5293
				text = ""
			intervals [1642]:
				xmin = 587.5293
				xmax = 587.6993
				text = "you"
			intervals [1643]:
				xmin = 587.6993
				xmax = 587.9593
				text = "know"
			intervals [1644]:
				xmin = 587.9593
				xmax = 588.4315
				text = ""
			intervals [1645]:
				xmin = 588.4315
				xmax = 588.5815
				text = "he"
			intervals [1646]:
				xmin = 588.5815
				xmax = 588.6315
				text = "a"
			intervals [1647]:
				xmin = 588.6315
				xmax = 588.9315
				text = "stand"
			intervals [1648]:
				xmin = 588.9315
				xmax = 589.0515
				text = "up"
			intervals [1649]:
				xmin = 589.0515
				xmax = 589.2815
				text = "guy"
			intervals [1650]:
				xmin = 589.2815
				xmax = 589.3915
				text = "you"
			intervals [1651]:
				xmin = 589.3915
				xmax = 589.5215
				text = "know"
			intervals [1652]:
				xmin = 589.5215
				xmax = 589.6915
				text = "i"
			intervals [1653]:
				xmin = 589.6915
				xmax = 589.7215
				text = "<unk>"
			intervals [1654]:
				xmin = 589.7215
				xmax = 589.8615
				text = "buy"
			intervals [1655]:
				xmin = 589.8615
				xmax = 589.9715
				text = "that"
			intervals [1656]:
				xmin = 589.9715
				xmax = 590.0015
				text = ""
			intervals [1657]:
				xmin = 590.0015
				xmax = 590.1615
				text = "for"
			intervals [1658]:
				xmin = 590.1615
				xmax = 590.2015
				text = "a"
			intervals [1659]:
				xmin = 590.2015
				xmax = 590.4915
				text = "dollar"
			intervals [1660]:
				xmin = 590.4915
				xmax = 590.5515
				text = ""
			intervals [1661]:
				xmin = 590.5515
				xmax = 590.6315
				text = "you"
			intervals [1662]:
				xmin = 590.6315
				xmax = 590.7015
				text = "know"
			intervals [1663]:
				xmin = 590.7015
				xmax = 590.8015
				text = "what"
			intervals [1664]:
				xmin = 590.8015
				xmax = 590.8415
				text = "i"
			intervals [1665]:
				xmin = 590.8415
				xmax = 591.0315
				text = "mean"
			intervals [1666]:
				xmin = 591.0315
				xmax = 592.0892
				text = ""
			intervals [1667]:
				xmin = 592.0892
				xmax = 592.3092
				text = "so"
			intervals [1668]:
				xmin = 592.3092
				xmax = 592.4192
				text = "you"
			intervals [1669]:
				xmin = 592.4192
				xmax = 592.5692
				text = "know"
			intervals [1670]:
				xmin = 592.5692
				xmax = 592.6592
				text = "it"
			intervals [1671]:
				xmin = 592.6592
				xmax = 592.8392
				text = "is"
			intervals [1672]:
				xmin = 592.8392
				xmax = 592.9492
				text = "what"
			intervals [1673]:
				xmin = 592.9492
				xmax = 593.0492
				text = "it"
			intervals [1674]:
				xmin = 593.0492
				xmax = 593.3692
				text = "is"
			intervals [1675]:
				xmin = 593.3692
				xmax = 617.4839
				text = ""
			intervals [1676]:
				xmin = 617.4839
				xmax = 617.8539
				text = "uh"
			intervals [1677]:
				xmin = 617.8539
				xmax = 618.3439
				text = "nah"
			intervals [1678]:
				xmin = 618.3439
				xmax = 618.3839
				text = "i"
			intervals [1679]:
				xmin = 618.3839
				xmax = 618.4539
				text = ""
			intervals [1680]:
				xmin = 618.4539
				xmax = 618.5739
				text = "<unk>"
			intervals [1681]:
				xmin = 618.5739
				xmax = 618.8739
				text = "i"
			intervals [1682]:
				xmin = 618.8739
				xmax = 618.9039
				text = ""
			intervals [1683]:
				xmin = 618.9039
				xmax = 619.0439
				text = "got"
			intervals [1684]:
				xmin = 619.0439
				xmax = 619.1139
				text = "a"
			intervals [1685]:
				xmin = 619.1139
				xmax = 619.5539
				text = "small"
			intervals [1686]:
				xmin = 619.5539
				xmax = 619.5839
				text = ""
			intervals [1687]:
				xmin = 619.5839
				xmax = 619.6539
				text = "you"
			intervals [1688]:
				xmin = 619.6539
				xmax = 619.8439
				text = "know"
			intervals [1689]:
				xmin = 619.8439
				xmax = 619.8739
				text = ""
			intervals [1690]:
				xmin = 619.8739
				xmax = 620.3039
				text = "intermediate"
			intervals [1691]:
				xmin = 620.3039
				xmax = 620.3839
				text = ""
			intervals [1692]:
				xmin = 620.3839
				xmax = 620.9139
				text = "family"
			intervals [1693]:
				xmin = 620.9139
				xmax = 620.9539
				text = ""
			intervals [1694]:
				xmin = 620.9539
				xmax = 621.2539
				text = "like"
			intervals [1695]:
				xmin = 621.2539
				xmax = 621.3239
				text = ""
			intervals [1696]:
				xmin = 621.3239
				xmax = 621.4339
				text = "you"
			intervals [1697]:
				xmin = 621.4339
				xmax = 621.4639
				text = ""
			intervals [1698]:
				xmin = 621.4639
				xmax = 621.6139
				text = "know"
			intervals [1699]:
				xmin = 621.6139
				xmax = 621.6639
				text = ""
			intervals [1700]:
				xmin = 621.6639
				xmax = 621.9639
				text = "just"
			intervals [1701]:
				xmin = 621.9639
				xmax = 621.9939
				text = ""
			intervals [1702]:
				xmin = 621.9939
				xmax = 622.0639
				text = "you"
			intervals [1703]:
				xmin = 622.0639
				xmax = 622.3339
				text = "know"
			intervals [1704]:
				xmin = 622.3339
				xmax = 622.4139
				text = ""
			intervals [1705]:
				xmin = 622.4139
				xmax = 622.7039
				text = "brother"
			intervals [1706]:
				xmin = 622.7039
				xmax = 623.1739
				text = "sister"
			intervals [1707]:
				xmin = 623.1739
				xmax = 623.9443
				text = ""
			intervals [1708]:
				xmin = 623.9443
				xmax = 624.7443
				text = "grandmother"
			intervals [1709]:
				xmin = 624.7443
				xmax = 625.0443
				text = ""
			intervals [1710]:
				xmin = 625.0443
				xmax = 625.3343
				text = "two"
			intervals [1711]:
				xmin = 625.3343
				xmax = 626.0743
				text = "nieces"
			intervals [1712]:
				xmin = 626.0743
				xmax = 627.0849
				text = ""
			intervals [1713]:
				xmin = 627.0849
				xmax = 627.1949
				text = "and"
			intervals [1714]:
				xmin = 627.1949
				xmax = 627.2649
				text = "a"
			intervals [1715]:
				xmin = 627.2649
				xmax = 627.2949
				text = ""
			intervals [1716]:
				xmin = 627.2949
				xmax = 627.6649
				text = "uncle"
			intervals [1717]:
				xmin = 627.6649
				xmax = 627.6949
				text = ""
			intervals [1718]:
				xmin = 627.6949
				xmax = 627.7849
				text = "but"
			intervals [1719]:
				xmin = 627.7849
				xmax = 627.9449
				text = "that"
			intervals [1720]:
				xmin = 627.9449
				xmax = 628.0349
				text = "s"
			intervals [1721]:
				xmin = 628.0349
				xmax = 628.1949
				text = "it"
			intervals [1722]:
				xmin = 628.1949
				xmax = 628.7632
				text = ""
			intervals [1723]:
				xmin = 628.7632
				xmax = 628.9332
				text = "so"
			intervals [1724]:
				xmin = 628.9332
				xmax = 629.0532
				text = ""
			intervals [1725]:
				xmin = 629.0532
				xmax = 629.2732
				text = "like"
			intervals [1726]:
				xmin = 629.2732
				xmax = 629.3232
				text = "i"
			intervals [1727]:
				xmin = 629.3232
				xmax = 629.4732
				text = "say"
			intervals [1728]:
				xmin = 629.4732
				xmax = 629.5432
				text = "it"
			intervals [1729]:
				xmin = 629.5432
				xmax = 629.5832
				text = "s"
			intervals [1730]:
				xmin = 629.5832
				xmax = 629.6132
				text = ""
			intervals [1731]:
				xmin = 629.6132
				xmax = 629.7632
				text = "like"
			intervals [1732]:
				xmin = 629.7632
				xmax = 629.7932
				text = ""
			intervals [1733]:
				xmin = 629.7932
				xmax = 629.8432
				text = "a"
			intervals [1734]:
				xmin = 629.8432
				xmax = 629.8732
				text = ""
			intervals [1735]:
				xmin = 629.8732
				xmax = 630.1432
				text = "real"
			intervals [1736]:
				xmin = 630.1432
				xmax = 630.4432
				text = "small"
			intervals [1737]:
				xmin = 630.4432
				xmax = 630.9932
				text = "family"
			intervals [1738]:
				xmin = 630.9932
				xmax = 631.0432
				text = ""
			intervals [1739]:
				xmin = 631.0432
				xmax = 631.2132
				text = "like"
			intervals [1740]:
				xmin = 631.2132
				xmax = 631.2632
				text = ""
			intervals [1741]:
				xmin = 631.2632
				xmax = 631.4532
				text = "up"
			intervals [1742]:
				xmin = 631.4532
				xmax = 631.6532
				text = "here"
			intervals [1743]:
				xmin = 631.6532
				xmax = 631.7132
				text = "in"
			intervals [1744]:
				xmin = 631.7132
				xmax = 632.1532
				text = "dc"
			intervals [1745]:
				xmin = 632.1532
				xmax = 632.2332
				text = "and"
			intervals [1746]:
				xmin = 632.2332
				xmax = 632.3432
				text = "then"
			intervals [1747]:
				xmin = 632.3432
				xmax = 632.5132
				text = "like"
			intervals [1748]:
				xmin = 632.5132
				xmax = 632.5432
				text = ""
			intervals [1749]:
				xmin = 632.5432
				xmax = 633.0232
				text = "everybody"
			intervals [1750]:
				xmin = 633.0232
				xmax = 633.2532
				text = "else"
			intervals [1751]:
				xmin = 633.2532
				xmax = 633.2832
				text = ""
			intervals [1752]:
				xmin = 633.2832
				xmax = 633.4032
				text = "that"
			intervals [1753]:
				xmin = 633.4032
				xmax = 633.5532
				text = "was"
			intervals [1754]:
				xmin = 633.5532
				xmax = 633.7732
				text = "like"
			intervals [1755]:
				xmin = 633.7732
				xmax = 635.4472
				text = ""
			intervals [1756]:
				xmin = 635.4472
				xmax = 635.6072
				text = "you"
			intervals [1757]:
				xmin = 635.6072
				xmax = 635.8372
				text = "know"
			intervals [1758]:
				xmin = 635.8372
				xmax = 635.8972
				text = ""
			intervals [1759]:
				xmin = 635.8972
				xmax = 636.2472
				text = "great"
			intervals [1760]:
				xmin = 636.2472
				xmax = 636.5172
				text = "uncles"
			intervals [1761]:
				xmin = 636.5172
				xmax = 636.6172
				text = "and"
			intervals [1762]:
				xmin = 636.6172
				xmax = 637.0072
				text = "everybody"
			intervals [1763]:
				xmin = 637.0072
				xmax = 637.1972
				text = "like"
			intervals [1764]:
				xmin = 637.1972
				xmax = 637.4372
				text = "that"
			intervals [1765]:
				xmin = 637.4372
				xmax = 637.4872
				text = ""
			intervals [1766]:
				xmin = 637.4872
				xmax = 637.7572
				text = "they're"
			intervals [1767]:
				xmin = 637.7572
				xmax = 637.9672
				text = "like"
			intervals [1768]:
				xmin = 637.9672
				xmax = 638.0872
				text = "it"
			intervals [1769]:
				xmin = 638.0872
				xmax = 638.1872
				text = "s"
			intervals [1770]:
				xmin = 638.1872
				xmax = 638.2372
				text = ""
			intervals [1771]:
				xmin = 638.2372
				xmax = 638.5172
				text = "down"
			intervals [1772]:
				xmin = 638.5172
				xmax = 638.8472
				text = "south"
			intervals [1773]:
				xmin = 638.8472
				xmax = 639.1272
				text = "so"
			intervals [1774]:
				xmin = 639.1272
				xmax = 639.8423
				text = ""
			intervals [1775]:
				xmin = 639.8423
				xmax = 639.9123
				text = "it"
			intervals [1776]:
				xmin = 639.9123
				xmax = 639.9623
				text = "s"
			intervals [1777]:
				xmin = 639.9623
				xmax = 640.0623
				text = "like"
			intervals [1778]:
				xmin = 640.0623
				xmax = 640.1423
				text = "i"
			intervals [1779]:
				xmin = 640.1423
				xmax = 640.2923
				text = "don't"
			intervals [1780]:
				xmin = 640.2923
				xmax = 640.5223
				text = "never"
			intervals [1781]:
				xmin = 640.5223
				xmax = 640.6823
				text = "see"
			intervals [1782]:
				xmin = 640.6823
				xmax = 640.8923
				text = "them"
			intervals [1783]:
				xmin = 640.8923
				xmax = 641.0423
				text = "i"
			intervals [1784]:
				xmin = 641.0423
				xmax = 641.2123
				text = "haven't"
			intervals [1785]:
				xmin = 641.2123
				xmax = 641.3823
				text = "really"
			intervals [1786]:
				xmin = 641.3823
				xmax = 641.4223
				text = ""
			intervals [1787]:
				xmin = 641.4223
				xmax = 641.5623
				text = "met"
			intervals [1788]:
				xmin = 641.5623
				xmax = 641.6423
				text = ""
			intervals [1789]:
				xmin = 641.6423
				xmax = 641.8723
				text = "them"
			intervals [1790]:
				xmin = 641.8723
				xmax = 642.2514
				text = ""
			intervals [1791]:
				xmin = 642.2514
				xmax = 642.4814
				text = "but"
			intervals [1792]:
				xmin = 642.4814
				xmax = 642.6114
				text = ""
			intervals [1793]:
				xmin = 642.6114
				xmax = 642.7014
				text = "i"
			intervals [1794]:
				xmin = 642.7014
				xmax = 642.7314
				text = ""
			intervals [1795]:
				xmin = 642.7314
				xmax = 642.8714
				text = "know"
			intervals [1796]:
				xmin = 642.8714
				xmax = 642.9214
				text = "i"
			intervals [1797]:
				xmin = 642.9214
				xmax = 642.9514
				text = ""
			intervals [1798]:
				xmin = 642.9514
				xmax = 643.1314
				text = "got"
			intervals [1799]:
				xmin = 643.1314
				xmax = 643.2999
				text = ""
			intervals [1800]:
				xmin = 643.2999
				xmax = 643.3599
				text = "you"
			intervals [1801]:
				xmin = 643.3599
				xmax = 643.5099
				text = "know"
			intervals [1802]:
				xmin = 643.5099
				xmax = 643.5399
				text = ""
			intervals [1803]:
				xmin = 643.5399
				xmax = 643.9499
				text = "relatives"
			intervals [1804]:
				xmin = 643.9499
				xmax = 643.9799
				text = ""
			intervals [1805]:
				xmin = 643.9799
				xmax = 644.2299
				text = "down"
			intervals [1806]:
				xmin = 644.2299
				xmax = 644.4799
				text = "south"
			intervals [1807]:
				xmin = 644.4799
				xmax = 646.4896
				text = ""
			intervals [1808]:
				xmin = 646.4896
				xmax = 647.0696
				text = "yeah"
			intervals [1809]:
				xmin = 647.0696
				xmax = 686.6712
				text = ""
			intervals [1810]:
				xmin = 686.6712
				xmax = 686.9512
				text = "right"
			intervals [1811]:
				xmin = 686.9512
				xmax = 698.7913
				text = ""
			intervals [1812]:
				xmin = 698.7913
				xmax = 699.2613
				text = "uh"
			intervals [1813]:
				xmin = 699.2613
				xmax = 699.2913
				text = ""
			intervals [1814]:
				xmin = 699.2913
				xmax = 699.4313
				text = "i"
			intervals [1815]:
				xmin = 699.4313
				xmax = 699.6813
				text = "mean"
			intervals [1816]:
				xmin = 699.6813
				xmax = 699.7813
				text = "um"
			intervals [1817]:
				xmin = 699.7813
				xmax = 700.1113
				text = "yeah"
			intervals [1818]:
				xmin = 700.1113
				xmax = 700.2213
				text = "i"
			intervals [1819]:
				xmin = 700.2213
				xmax = 700.3913
				text = "mean"
			intervals [1820]:
				xmin = 700.3913
				xmax = 700.4513
				text = "the"
			intervals [1821]:
				xmin = 700.4513
				xmax = 700.7113
				text = "main"
			intervals [1822]:
				xmin = 700.7113
				xmax = 700.9013
				text = "thing"
			intervals [1823]:
				xmin = 700.9013
				xmax = 701.0313
				text = "for"
			intervals [1824]:
				xmin = 701.0313
				xmax = 701.2713
				text = "me"
			intervals [1825]:
				xmin = 701.2713
				xmax = 701.5313
				text = "was"
			intervals [1826]:
				xmin = 701.5313
				xmax = 701.7713
				text = "like"
			intervals [1827]:
				xmin = 701.7713
				xmax = 701.8013
				text = ""
			intervals [1828]:
				xmin = 701.8013
				xmax = 702.1813
				text = "always"
			intervals [1829]:
				xmin = 702.1813
				xmax = 702.3913
				text = "helping"
			intervals [1830]:
				xmin = 702.3913
				xmax = 702.5813
				text = "her"
			intervals [1831]:
				xmin = 702.5813
				xmax = 702.6413
				text = "in"
			intervals [1832]:
				xmin = 702.6413
				xmax = 702.7213
				text = "the"
			intervals [1833]:
				xmin = 702.7213
				xmax = 703.0413
				text = "kitchen"
			intervals [1834]:
				xmin = 703.0413
				xmax = 703.0713
				text = ""
			intervals [1835]:
				xmin = 703.0713
				xmax = 703.2113
				text = "you"
			intervals [1836]:
				xmin = 703.2113
				xmax = 703.3313
				text = "know"
			intervals [1837]:
				xmin = 703.3313
				xmax = 703.4513
				text = "what"
			intervals [1838]:
				xmin = 703.4513
				xmax = 703.5413
				text = "i'm"
			intervals [1839]:
				xmin = 703.5413
				xmax = 703.7913
				text = "saying"
			intervals [1840]:
				xmin = 703.7913
				xmax = 704.0113
				text = "like"
			intervals [1841]:
				xmin = 704.0113
				xmax = 704.0613
				text = ""
			intervals [1842]:
				xmin = 704.0613
				xmax = 704.2913
				text = "us"
			intervals [1843]:
				xmin = 704.2913
				xmax = 704.7713
				text = "cooking"
			intervals [1844]:
				xmin = 704.7713
				xmax = 704.8013
				text = ""
			intervals [1845]:
				xmin = 704.8013
				xmax = 704.8613
				text = "and"
			intervals [1846]:
				xmin = 704.8613
				xmax = 704.9313
				text = "you"
			intervals [1847]:
				xmin = 704.9313
				xmax = 705.1813
				text = "know"
			intervals [1848]:
				xmin = 705.1813
				xmax = 705.5487
				text = ""
			intervals [1849]:
				xmin = 705.5487
				xmax = 705.7087
				text = "that"
			intervals [1850]:
				xmin = 705.7087
				xmax = 705.8187
				text = "was"
			intervals [1851]:
				xmin = 705.8187
				xmax = 705.8887
				text = "the"
			intervals [1852]:
				xmin = 705.8887
				xmax = 706.1987
				text = "main"
			intervals [1853]:
				xmin = 706.1987
				xmax = 706.3987
				text = "thing"
			intervals [1854]:
				xmin = 706.3987
				xmax = 706.4687
				text = "and"
			intervals [1855]:
				xmin = 706.4687
				xmax = 706.8587
				text = "especially"
			intervals [1856]:
				xmin = 706.8587
				xmax = 707.0687
				text = "like"
			intervals [1857]:
				xmin = 707.0687
				xmax = 707.2136
				text = ""
			intervals [1858]:
				xmin = 707.2136
				xmax = 707.3536
				text = "like"
			intervals [1859]:
				xmin = 707.3536
				xmax = 707.3836
				text = ""
			intervals [1860]:
				xmin = 707.3836
				xmax = 707.4936
				text = "her"
			intervals [1861]:
				xmin = 707.4936
				xmax = 707.5636
				text = ""
			intervals [1862]:
				xmin = 707.5636
				xmax = 707.8836
				text = "favorite"
			intervals [1863]:
				xmin = 707.8836
				xmax = 708.1436
				text = "dish"
			intervals [1864]:
				xmin = 708.1436
				xmax = 708.3336
				text = "was"
			intervals [1865]:
				xmin = 708.3336
				xmax = 708.3636
				text = ""
			intervals [1866]:
				xmin = 708.3636
				xmax = 708.4836
				text = "uh"
			intervals [1867]:
				xmin = 708.4836
				xmax = 708.5136
				text = ""
			intervals [1868]:
				xmin = 708.5136
				xmax = 708.9636
				text = "macaroni"
			intervals [1869]:
				xmin = 708.9636
				xmax = 709.0236
				text = "and"
			intervals [1870]:
				xmin = 709.0236
				xmax = 709.5036
				text = "cheese"
			intervals [1871]:
				xmin = 709.5036
				xmax = 709.5336
				text = ""
			intervals [1872]:
				xmin = 709.5336
				xmax = 709.7936
				text = "and"
			intervals [1873]:
				xmin = 709.7936
				xmax = 709.8536
				text = "we"
			intervals [1874]:
				xmin = 709.8536
				xmax = 709.8836
				text = "d"
			intervals [1875]:
				xmin = 709.8836
				xmax = 710.0736
				text = "just"
			intervals [1876]:
				xmin = 710.0736
				xmax = 710.1036
				text = ""
			intervals [1877]:
				xmin = 710.1036
				xmax = 710.3236
				text = "like"
			intervals [1878]:
				xmin = 710.3236
				xmax = 711.0582
				text = ""
			intervals [1879]:
				xmin = 711.0582
				xmax = 711.2282
				text = "i"
			intervals [1880]:
				xmin = 711.2282
				xmax = 711.5182
				text = "feel"
			intervals [1881]:
				xmin = 711.5182
				xmax = 711.7382
				text = "like"
			intervals [1882]:
				xmin = 711.7382
				xmax = 712.0725
				text = ""
			intervals [1883]:
				xmin = 712.0725
				xmax = 712.1925
				text = "i"
			intervals [1884]:
				xmin = 712.1925
				xmax = 712.3825
				text = "felt"
			intervals [1885]:
				xmin = 712.3825
				xmax = 712.5125
				text = "like"
			intervals [1886]:
				xmin = 712.5125
				xmax = 712.5825
				text = "it"
			intervals [1887]:
				xmin = 712.5825
				xmax = 712.7225
				text = "was"
			intervals [1888]:
				xmin = 712.7225
				xmax = 712.9725
				text = "tight"
			intervals [1889]:
				xmin = 712.9725
				xmax = 713.1925
				text = "like"
			intervals [1890]:
				xmin = 713.1925
				xmax = 713.2525
				text = "you"
			intervals [1891]:
				xmin = 713.2525
				xmax = 713.3125
				text = "know"
			intervals [1892]:
				xmin = 713.3125
				xmax = 713.4125
				text = "what"
			intervals [1893]:
				xmin = 713.4125
				xmax = 713.4725
				text = "i'm"
			intervals [1894]:
				xmin = 713.4725
				xmax = 713.5925
				text = "saying"
			intervals [1895]:
				xmin = 713.5925
				xmax = 713.6525
				text = "i"
			intervals [1896]:
				xmin = 713.6525
				xmax = 713.8425
				text = "felt"
			intervals [1897]:
				xmin = 713.8425
				xmax = 713.9725
				text = "like"
			intervals [1898]:
				xmin = 713.9725
				xmax = 714.1025
				text = "i"
			intervals [1899]:
				xmin = 714.1025
				xmax = 714.2625
				text = "knew"
			intervals [1900]:
				xmin = 714.2625
				xmax = 714.4225
				text = "her"
			intervals [1901]:
				xmin = 714.4225
				xmax = 714.6225
				text = "little"
			intervals [1902]:
				xmin = 714.6225
				xmax = 714.9625
				text = "secret"
			intervals [1903]:
				xmin = 714.9625
				xmax = 715.0825
				text = "and"
			intervals [1904]:
				xmin = 715.0825
				xmax = 715.5525
				text = "everything"
			intervals [1905]:
				xmin = 715.5525
				xmax = 715.7525
				text = "like"
			intervals [1906]:
				xmin = 715.7525
				xmax = 715.9425
				text = "yeah"
			intervals [1907]:
				xmin = 715.9425
				xmax = 716.0725
				text = "you"
			intervals [1908]:
				xmin = 716.0725
				xmax = 716.3425
				text = "lunch"
			intervals [1909]:
				xmin = 716.3425
				xmax = 716.5625
				text = "like"
			intervals [1910]:
				xmin = 716.5625
				xmax = 716.6925
				text = "you"
			intervals [1911]:
				xmin = 716.6925
				xmax = 716.8725
				text = "know"
			intervals [1912]:
				xmin = 716.8725
				xmax = 717.0425
				text = "you"
			intervals [1913]:
				xmin = 717.0425
				xmax = 717.4553
				text = ""
			intervals [1914]:
				xmin = 717.4553
				xmax = 717.6153
				text = "like"
			intervals [1915]:
				xmin = 717.6153
				xmax = 717.6853
				text = "i"
			intervals [1916]:
				xmin = 717.6853
				xmax = 717.9553
				text = "said"
			intervals [1917]:
				xmin = 717.9553
				xmax = 718.1953
				text = "like"
			intervals [1918]:
				xmin = 718.1953
				xmax = 718.3053
				text = ""
			intervals [1919]:
				xmin = 718.3053
				xmax = 718.4453
				text = "like"
			intervals [1920]:
				xmin = 718.4453
				xmax = 718.5153
				text = "i"
			intervals [1921]:
				xmin = 718.5153
				xmax = 718.6753
				text = "said"
			intervals [1922]:
				xmin = 718.6753
				xmax = 718.9153
				text = "everything"
			intervals [1923]:
				xmin = 718.9153
				xmax = 719.0953
				text = "happen"
			intervals [1924]:
				xmin = 719.0953
				xmax = 719.2253
				text = "for"
			intervals [1925]:
				xmin = 719.2253
				xmax = 719.2753
				text = "a"
			intervals [1926]:
				xmin = 719.2753
				xmax = 719.6453
				text = "reason"
			intervals [1927]:
				xmin = 719.6453
				xmax = 719.8253
				text = "just"
			intervals [1928]:
				xmin = 719.8253
				xmax = 719.9853
				text = "like"
			intervals [1929]:
				xmin = 719.9853
				xmax = 720.0853
				text = "you"
			intervals [1930]:
				xmin = 720.0853
				xmax = 720.3253
				text = "know"
			intervals [1931]:
				xmin = 720.3253
				xmax = 720.8886
				text = ""
			intervals [1932]:
				xmin = 720.8886
				xmax = 721.2786
				text = "sooner"
			intervals [1933]:
				xmin = 721.2786
				xmax = 721.3086
				text = "or"
			intervals [1934]:
				xmin = 721.3086
				xmax = 721.5986
				text = "later"
			intervals [1935]:
				xmin = 721.5986
				xmax = 721.6986
				text = "she"
			intervals [1936]:
				xmin = 721.6986
				xmax = 721.8186
				text = "had"
			intervals [1937]:
				xmin = 721.8186
				xmax = 721.8786
				text = "to"
			intervals [1938]:
				xmin = 721.8786
				xmax = 722.0986
				text = "pass"
			intervals [1939]:
				xmin = 722.0986
				xmax = 722.1786
				text = "the"
			intervals [1940]:
				xmin = 722.1786
				xmax = 722.5886
				text = "torch"
			intervals [1941]:
				xmin = 722.5886
				xmax = 723.0316
				text = ""
			intervals [1942]:
				xmin = 723.0316
				xmax = 723.1716
				text = "and"
			intervals [1943]:
				xmin = 723.1716
				xmax = 723.2516
				text = "it"
			intervals [1944]:
				xmin = 723.2516
				xmax = 723.4416
				text = "just"
			intervals [1945]:
				xmin = 723.4416
				xmax = 723.6416
				text = "like"
			intervals [1946]:
				xmin = 723.6416
				xmax = 723.7616
				text = "you"
			intervals [1947]:
				xmin = 723.7616
				xmax = 723.9616
				text = "know"
			intervals [1948]:
				xmin = 723.9616
				xmax = 724.3116
				text = "like"
			intervals [1949]:
				xmin = 724.3116
				xmax = 724.5616
				text = "yeah"
			intervals [1950]:
				xmin = 724.5616
				xmax = 724.6916
				text = "you"
			intervals [1951]:
				xmin = 724.6916
				xmax = 724.8016
				text = "know"
			intervals [1952]:
				xmin = 724.8016
				xmax = 724.8816
				text = "i"
			intervals [1953]:
				xmin = 724.8816
				xmax = 725.0816
				text = "might"
			intervals [1954]:
				xmin = 725.0816
				xmax = 725.2116
				text = "as"
			intervals [1955]:
				xmin = 725.2116
				xmax = 725.4716
				text = "well"
			intervals [1956]:
				xmin = 725.4716
				xmax = 725.5616
				text = "you"
			intervals [1957]:
				xmin = 725.5616
				xmax = 725.9016
				text = "know"
			intervals [1958]:
				xmin = 725.9016
				xmax = 726.3481
				text = ""
			intervals [1959]:
				xmin = 726.3481
				xmax = 726.5281
				text = "dip"
			intervals [1960]:
				xmin = 726.5281
				xmax = 726.6181
				text = "and"
			intervals [1961]:
				xmin = 726.6181
				xmax = 726.9781
				text = "dab"
			intervals [1962]:
				xmin = 726.9781
				xmax = 727.0181
				text = ""
			intervals [1963]:
				xmin = 727.0181
				xmax = 727.1881
				text = "and"
			intervals [1964]:
				xmin = 727.1881
				xmax = 727.4481
				text = "so"
			intervals [1965]:
				xmin = 727.4481
				xmax = 727.4781
				text = ""
			intervals [1966]:
				xmin = 727.4781
				xmax = 727.6481
				text = "just"
			intervals [1967]:
				xmin = 727.6481
				xmax = 727.8981
				text = "like"
			intervals [1968]:
				xmin = 727.8981
				xmax = 728.7479
				text = ""
			intervals [1969]:
				xmin = 728.7479
				xmax = 728.9179
				text = "what"
			intervals [1970]:
				xmin = 728.9179
				xmax = 729.0279
				text = "i"
			intervals [1971]:
				xmin = 729.0279
				xmax = 729.2079
				text = "like"
			intervals [1972]:
				xmin = 729.2079
				xmax = 729.2579
				text = "i"
			intervals [1973]:
				xmin = 729.2579
				xmax = 729.5279
				text = "said"
			intervals [1974]:
				xmin = 729.5279
				xmax = 729.6379
				text = "man"
			intervals [1975]:
				xmin = 729.6379
				xmax = 729.7279
				text = "what"
			intervals [1976]:
				xmin = 729.7279
				xmax = 729.7779
				text = "s"
			intervals [1977]:
				xmin = 729.7779
				xmax = 730.2579
				text = "understood"
			intervals [1978]:
				xmin = 730.2579
				xmax = 730.3579
				text = "ain't"
			intervals [1979]:
				xmin = 730.3579
				xmax = 730.5779
				text = "gotta"
			intervals [1980]:
				xmin = 730.5779
				xmax = 730.6879
				text = "be"
			intervals [1981]:
				xmin = 730.6879
				xmax = 731.0879
				text = "explained"
			intervals [1982]:
				xmin = 731.0879
				xmax = 731.1979
				text = ""
			intervals [1983]:
				xmin = 731.1979
				xmax = 731.3379
				text = "big"
			intervals [1984]:
				xmin = 731.3379
				xmax = 731.3779
				text = ""
			intervals [1985]:
				xmin = 731.3779
				xmax = 731.6379
				text = "dog"
			intervals [1986]:
				xmin = 731.6379
				xmax = 731.6679
				text = ""
			intervals [1987]:
				xmin = 731.6679
				xmax = 731.7279
				text = "you"
			intervals [1988]:
				xmin = 731.7279
				xmax = 731.7579
				text = ""
			intervals [1989]:
				xmin = 731.7579
				xmax = 731.9379
				text = "know"
			intervals [1990]:
				xmin = 731.9379
				xmax = 737.4739
				text = ""
			intervals [1991]:
				xmin = 737.4739
				xmax = 737.5739
				text = "i"
			intervals [1992]:
				xmin = 737.5739
				xmax = 737.8539
				text = "mean"
			intervals [1993]:
				xmin = 737.8539
				xmax = 737.9439
				text = "you"
			intervals [1994]:
				xmin = 737.9439
				xmax = 738.1739
				text = "know"
			intervals [1995]:
				xmin = 738.1739
				xmax = 738.3939
				text = "like"
			intervals [1996]:
				xmin = 738.3939
				xmax = 738.4539
				text = "you"
			intervals [1997]:
				xmin = 738.4539
				xmax = 738.8639
				text = "lunch"
			intervals [1998]:
				xmin = 738.8639
				xmax = 739.0639
				text = "like"
			intervals [1999]:
				xmin = 739.0639
				xmax = 739.1739
				text = "you"
			intervals [2000]:
				xmin = 739.1739
				xmax = 739.4639
				text = "know"
			intervals [2001]:
				xmin = 739.4639
				xmax = 739.7239
				text = "like"
			intervals [2002]:
				xmin = 739.7239
				xmax = 739.8039
				text = "you"
			intervals [2003]:
				xmin = 739.8039
				xmax = 740.1939
				text = "lunch"
			intervals [2004]:
				xmin = 740.1939
				xmax = 740.4839
				text = "don't"
			intervals [2005]:
				xmin = 740.4839
				xmax = 740.8539
				text = "lunch"
			intervals [2006]:
				xmin = 740.8539
				xmax = 740.9939
				text = "you"
			intervals [2007]:
				xmin = 740.9939
				xmax = 741.3339
				text = "know"
			intervals [2008]:
				xmin = 741.3339
				xmax = 741.6039
				text = "like"
			intervals [2009]:
				xmin = 741.6039
				xmax = 741.6339
				text = ""
			intervals [2010]:
				xmin = 741.6339
				xmax = 741.7139
				text = "i"
			intervals [2011]:
				xmin = 741.7139
				xmax = 742.0139
				text = "mean"
			intervals [2012]:
				xmin = 742.0139
				xmax = 742.1239
				text = "you"
			intervals [2013]:
				xmin = 742.1239
				xmax = 742.2639
				text = "know"
			intervals [2014]:
				xmin = 742.2639
				xmax = 742.3439
				text = "i"
			intervals [2015]:
				xmin = 742.3439
				xmax = 742.6139
				text = "can't"
			intervals [2016]:
				xmin = 742.6139
				xmax = 742.7839
				text = "even"
			intervals [2017]:
				xmin = 742.7839
				xmax = 743.0939
				text = "explain"
			intervals [2018]:
				xmin = 743.0939
				xmax = 743.1539
				text = "it"
			intervals [2019]:
				xmin = 743.1539
				xmax = 743.2439
				text = "it"
			intervals [2020]:
				xmin = 743.2439
				xmax = 743.3139
				text = "s"
			intervals [2021]:
				xmin = 743.3139
				xmax = 743.4539
				text = "just"
			intervals [2022]:
				xmin = 743.4539
				xmax = 743.6839
				text = "like"
			intervals [2023]:
				xmin = 743.6839
				xmax = 743.9544
				text = ""
			intervals [2024]:
				xmin = 743.9544
				xmax = 744.1944
				text = "like"
			intervals [2025]:
				xmin = 744.1944
				xmax = 744.2944
				text = "you"
			intervals [2026]:
				xmin = 744.2944
				xmax = 744.6244
				text = "lunch"
			intervals [2027]:
				xmin = 744.6244
				xmax = 744.7944
				text = "like"
			intervals [2028]:
				xmin = 744.7944
				xmax = 744.8944
				text = "you"
			intervals [2029]:
				xmin = 744.8944
				xmax = 745.0944
				text = "wouldn't"
			intervals [2030]:
				xmin = 745.0944
				xmax = 745.2744
				text = "even"
			intervals [2031]:
				xmin = 745.2744
				xmax = 745.5044
				text = "know"
			intervals [2032]:
				xmin = 745.5044
				xmax = 745.8244
				text = "like"
			intervals [2033]:
				xmin = 745.8244
				xmax = 747.3752
				text = ""
			intervals [2034]:
				xmin = 747.3752
				xmax = 747.5752
				text = "like"
			intervals [2035]:
				xmin = 747.5752
				xmax = 747.6552
				text = "you"
			intervals [2036]:
				xmin = 747.6552
				xmax = 747.9552
				text = "lunch"
			intervals [2037]:
				xmin = 747.9552
				xmax = 748.0952
				text = "like"
			intervals [2038]:
				xmin = 748.0952
				xmax = 748.1552
				text = "you"
			intervals [2039]:
				xmin = 748.1552
				xmax = 748.2752
				text = "need"
			intervals [2040]:
				xmin = 748.2752
				xmax = 748.4652
				text = "to"
			intervals [2041]:
				xmin = 748.4652
				xmax = 748.7052
				text = "like"
			intervals [2042]:
				xmin = 748.7052
				xmax = 748.7952
				text = "you"
			intervals [2043]:
				xmin = 748.7952
				xmax = 748.9252
				text = "need"
			intervals [2044]:
				xmin = 748.9252
				xmax = 749.0952
				text = "to"
			intervals [2045]:
				xmin = 749.0952
				xmax = 749.1252
				text = ""
			intervals [2046]:
				xmin = 749.1252
				xmax = 749.2452
				text = "you"
			intervals [2047]:
				xmin = 749.2452
				xmax = 749.3852
				text = "need"
			intervals [2048]:
				xmin = 749.3852
				xmax = 749.5852
				text = "to"
			intervals [2049]:
				xmin = 749.5852
				xmax = 749.6152
				text = ""
			intervals [2050]:
				xmin = 749.6152
				xmax = 750.9952
				text = "<unk>"
			intervals [2051]:
				xmin = 750.9952
				xmax = 751.8001
				text = ""
			intervals [2052]:
				xmin = 751.8001
				xmax = 751.8901
				text = "like"
			intervals [2053]:
				xmin = 751.8901
				xmax = 752.0101
				text = "i'm"
			intervals [2054]:
				xmin = 752.0101
				xmax = 752.3201
				text = "lunching"
			intervals [2055]:
				xmin = 752.3201
				xmax = 752.5501
				text = "now"
			intervals [2056]:
				xmin = 752.5501
				xmax = 752.7001
				text = "like"
			intervals [2057]:
				xmin = 752.7001
				xmax = 752.7601
				text = "you"
			intervals [2058]:
				xmin = 752.7601
				xmax = 752.9101
				text = "lunch"
			intervals [2059]:
				xmin = 752.9101
				xmax = 755.9777
				text = ""
			intervals [2060]:
				xmin = 755.9777
				xmax = 756.0877
				text = "you"
			intervals [2061]:
				xmin = 756.0877
				xmax = 756.2677
				text = "got"
			intervals [2062]:
				xmin = 756.2677
				xmax = 756.4277
				text = "me"
			intervals [2063]:
				xmin = 756.4277
				xmax = 756.4977
				text = "on"
			intervals [2064]:
				xmin = 756.4977
				xmax = 756.5677
				text = "the"
			intervals [2065]:
				xmin = 756.5677
				xmax = 756.8677
				text = "spot"
			intervals [2066]:
				xmin = 756.8677
				xmax = 757.1877
				text = "lunching"
			intervals [2067]:
				xmin = 757.1877
				xmax = 757.2477
				text = "you"
			intervals [2068]:
				xmin = 757.2477
				xmax = 757.3777
				text = "know"
			intervals [2069]:
				xmin = 757.3777
				xmax = 757.5377
				text = "what"
			intervals [2070]:
				xmin = 757.5377
				xmax = 757.6277
				text = "i'm"
			intervals [2071]:
				xmin = 757.6277
				xmax = 757.8877
				text = "saying"
			intervals [2072]:
				xmin = 757.8877
				xmax = 758.2577
				text = "front"
			intervals [2073]:
				xmin = 758.2577
				xmax = 758.5177
				text = "street"
			intervals [2074]:
				xmin = 758.5177
				xmax = 763.797
				text = ""
			intervals [2075]:
				xmin = 763.797
				xmax = 764.057
				text = "yeah"
			intervals [2076]:
				xmin = 764.057
				xmax = 764.427
				text = "yeah"
			intervals [2077]:
				xmin = 764.427
				xmax = 764.487
				text = "yeah"
			intervals [2078]:
				xmin = 764.487
				xmax = 764.547
				text = "see"
			intervals [2079]:
				xmin = 764.547
				xmax = 765.357
				text = ""
			intervals [2080]:
				xmin = 765.357
				xmax = 765.487
				text = "like"
			intervals [2081]:
				xmin = 765.487
				xmax = 765.547
				text = "i"
			intervals [2082]:
				xmin = 765.547
				xmax = 765.707
				text = "said"
			intervals [2083]:
				xmin = 765.707
				xmax = 765.767
				text = "it"
			intervals [2084]:
				xmin = 765.767
				xmax = 765.797
				text = "s"
			intervals [2085]:
				xmin = 765.797
				xmax = 765.917
				text = "like"
			intervals [2086]:
				xmin = 765.917
				xmax = 765.967
				text = "a"
			intervals [2087]:
				xmin = 765.967
				xmax = 765.997
				text = ""
			intervals [2088]:
				xmin = 765.997
				xmax = 766.577
				text = "neighborhood"
			intervals [2089]:
				xmin = 766.577
				xmax = 766.787
				text = "thing"
			intervals [2090]:
				xmin = 766.787
				xmax = 766.857
				text = "it"
			intervals [2091]:
				xmin = 766.857
				xmax = 766.897
				text = "s"
			intervals [2092]:
				xmin = 766.897
				xmax = 767.137
				text = "like"
			intervals [2093]:
				xmin = 767.137
				xmax = 767.227
				text = "m-"
			intervals [2094]:
				xmin = 767.227
				xmax = 767.257
				text = ""
			intervals [2095]:
				xmin = 767.257
				xmax = 767.387
				text = "it"
			intervals [2096]:
				xmin = 767.387
				xmax = 767.457
				text = "s"
			intervals [2097]:
				xmin = 767.457
				xmax = 767.727
				text = "like"
			intervals [2098]:
				xmin = 767.727
				xmax = 767.757
				text = ""
			intervals [2099]:
				xmin = 767.757
				xmax = 767.927
				text = "you"
			intervals [2100]:
				xmin = 767.927
				xmax = 768.087
				text = "know"
			intervals [2101]:
				xmin = 768.087
				xmax = 768.297
				text = "like"
			intervals [2102]:
				xmin = 768.297
				xmax = 768.397
				text = "you"
			intervals [2103]:
				xmin = 768.397
				xmax = 768.707
				text = "lunch"
			intervals [2104]:
				xmin = 768.707
				xmax = 768.947
				text = "like"
			intervals [2105]:
				xmin = 768.947
				xmax = 768.977
				text = ""
			intervals [2106]:
				xmin = 768.977
				xmax = 769.137
				text = "it"
			intervals [2107]:
				xmin = 769.137
				xmax = 769.217
				text = "s"
			intervals [2108]:
				xmin = 769.217
				xmax = 769.467
				text = "like"
			intervals [2109]:
				xmin = 769.467
				xmax = 770.1273
				text = ""
			intervals [2110]:
				xmin = 770.1273
				xmax = 770.2873
				text = "it"
			intervals [2111]:
				xmin = 770.2873
				xmax = 770.3773
				text = "s"
			intervals [2112]:
				xmin = 770.3773
				xmax = 770.6273
				text = "not"
			intervals [2113]:
				xmin = 770.6273
				xmax = 771.3073
				text = "mainstream"
			intervals [2114]:
				xmin = 771.3073
				xmax = 771.3673
				text = "it"
			intervals [2115]:
				xmin = 771.3673
				xmax = 771.4173
				text = "s"
			intervals [2116]:
				xmin = 771.4173
				xmax = 771.7673
				text = "basically"
			intervals [2117]:
				xmin = 771.7673
				xmax = 771.9473
				text = "like"
			intervals [2118]:
				xmin = 771.9473
				xmax = 772.0973
				text = "like"
			intervals [2119]:
				xmin = 772.0973
				xmax = 772.1773
				text = "i"
			intervals [2120]:
				xmin = 772.1773
				xmax = 772.3673
				text = "said"
			intervals [2121]:
				xmin = 772.3673
				xmax = 772.4573
				text = "our"
			intervals [2122]:
				xmin = 772.4573
				xmax = 772.9873
				text = "neighborhood"
			intervals [2123]:
				xmin = 772.9873
				xmax = 773.4073
				text = "lingo"
			intervals [2124]:
				xmin = 773.4073
				xmax = 773.4673
				text = "and"
			intervals [2125]:
				xmin = 773.4673
				xmax = 773.9173
				text = "whatnot"
			intervals [2126]:
				xmin = 773.9173
				xmax = 773.9473
				text = ""
			intervals [2127]:
				xmin = 773.9473
				xmax = 774.0173
				text = "and"
			intervals [2128]:
				xmin = 774.0173
				xmax = 774.0473
				text = ""
			intervals [2129]:
				xmin = 774.0473
				xmax = 774.1373
				text = "it"
			intervals [2130]:
				xmin = 774.1373
				xmax = 774.2173
				text = "s"
			intervals [2131]:
				xmin = 774.2173
				xmax = 774.4773
				text = "like"
			intervals [2132]:
				xmin = 774.4773
				xmax = 775.1764
				text = ""
			intervals [2133]:
				xmin = 775.1764
				xmax = 775.3764
				text = "you"
			intervals [2134]:
				xmin = 775.3764
				xmax = 775.7764
				text = "lunch"
			intervals [2135]:
				xmin = 775.7764
				xmax = 775.8564
				text = "it"
			intervals [2136]:
				xmin = 775.8564
				xmax = 775.9464
				text = "s"
			intervals [2137]:
				xmin = 775.9464
				xmax = 776.2564
				text = "like"
			intervals [2138]:
				xmin = 776.2564
				xmax = 776.9682
				text = ""
			intervals [2139]:
				xmin = 776.9682
				xmax = 777.3482
				text = "like"
			intervals [2140]:
				xmin = 777.3482
				xmax = 777.4282
				text = "you"
			intervals [2141]:
				xmin = 777.4282
				xmax = 777.6282
				text = "need"
			intervals [2142]:
				xmin = 777.6282
				xmax = 777.8382
				text = "to"
			intervals [2143]:
				xmin = 777.8382
				xmax = 778.0282
				text = "get"
			intervals [2144]:
				xmin = 778.0282
				xmax = 778.4482
				text = "hip"
			intervals [2145]:
				xmin = 778.4482
				xmax = 778.5982
				text = "or"
			intervals [2146]:
				xmin = 778.5982
				xmax = 778.7082
				text = "you"
			intervals [2147]:
				xmin = 778.7082
				xmax = 778.8982
				text = "need"
			intervals [2148]:
				xmin = 778.8982
				xmax = 779.0682
				text = "to"
			intervals [2149]:
				xmin = 779.0682
				xmax = 779.2682
				text = "you"
			intervals [2150]:
				xmin = 779.2682
				xmax = 779.4282
				text = "know"
			intervals [2151]:
				xmin = 779.4282
				xmax = 779.6382
				text = "you"
			intervals [2152]:
				xmin = 779.6382
				xmax = 779.9782
				text = "like"
			intervals [2153]:
				xmin = 779.9782
				xmax = 780.2789
				text = ""
			intervals [2154]:
				xmin = 780.2789
				xmax = 780.3789
				text = "i"
			intervals [2155]:
				xmin = 780.3789
				xmax = 780.6489
				text = "can't"
			intervals [2156]:
				xmin = 780.6489
				xmax = 780.8789
				text = "even"
			intervals [2157]:
				xmin = 780.8789
				xmax = 781.2989
				text = "explain"
			intervals [2158]:
				xmin = 781.2989
				xmax = 781.3889
				text = "it"
			intervals [2159]:
				xmin = 781.3889
				xmax = 781.4189
				text = ""
			intervals [2160]:
				xmin = 781.4189
				xmax = 781.7589
				text = "man"
			intervals [2161]:
				xmin = 781.7589
				xmax = 781.9789
				text = "like"
			intervals [2162]:
				xmin = 781.9789
				xmax = 782.0789
				text = "you"
			intervals [2163]:
				xmin = 782.0789
				xmax = 782.1089
				text = ""
			intervals [2164]:
				xmin = 782.1089
				xmax = 782.6189
				text = "lunching"
			intervals [2165]:
				xmin = 782.6189
				xmax = 782.8289
				text = "like"
			intervals [2166]:
				xmin = 782.8289
				xmax = 782.9389
				text = "you"
			intervals [2167]:
				xmin = 782.9389
				xmax = 783.3489
				text = "lunch"
			intervals [2168]:
				xmin = 783.3489
				xmax = 783.3789
				text = ""
			intervals [2169]:
				xmin = 783.3789
				xmax = 783.6189
				text = "like"
			intervals [2170]:
				xmin = 783.6189
				xmax = 784.4886
				text = ""
			intervals [2171]:
				xmin = 784.4886
				xmax = 784.7886
				text = "aight"
			intervals [2172]:
				xmin = 784.7886
				xmax = 785.0786
				text = "man"
			intervals [2173]:
				xmin = 785.0786
				xmax = 785.2086
				text = "you"
			intervals [2174]:
				xmin = 785.2086
				xmax = 785.6686
				text = "lunch"
			intervals [2175]:
				xmin = 785.6686
				xmax = 785.6986
				text = ""
			intervals [2176]:
				xmin = 785.6986
				xmax = 785.9086
				text = "like"
			intervals [2177]:
				xmin = 785.9086
				xmax = 785.9586
				text = ""
			intervals [2178]:
				xmin = 785.9586
				xmax = 786.1386
				text = "you"
			intervals [2179]:
				xmin = 786.1386
				xmax = 786.5286
				text = "lunch"
			intervals [2180]:
				xmin = 786.5286
				xmax = 786.5586
				text = ""
			intervals [2181]:
				xmin = 786.5586
				xmax = 786.8286
				text = "like"
			intervals [2182]:
				xmin = 786.8286
				xmax = 786.8786
				text = ""
			intervals [2183]:
				xmin = 786.8786
				xmax = 786.9986
				text = "that"
			intervals [2184]:
				xmin = 786.9986
				xmax = 787.0486
				text = "s"
			intervals [2185]:
				xmin = 787.0486
				xmax = 787.1886
				text = "all"
			intervals [2186]:
				xmin = 787.1886
				xmax = 787.2686
				text = "i"
			intervals [2187]:
				xmin = 787.2686
				xmax = 787.4686
				text = "gotta"
			intervals [2188]:
				xmin = 787.4686
				xmax = 787.5286
				text = "say"
			intervals [2189]:
				xmin = 787.5286
				xmax = 787.5586
				text = ""
			intervals [2190]:
				xmin = 787.5586
				xmax = 787.6186
				text = "you"
			intervals [2191]:
				xmin = 787.6186
				xmax = 787.7386
				text = "lunch"
			intervals [2192]:
				xmin = 787.7386
				xmax = 788.9548
				text = ""
			intervals [2193]:
				xmin = 788.9548
				xmax = 789.1348
				text = "you're"
			intervals [2194]:
				xmin = 789.1348
				xmax = 789.5948
				text = "lunching"
			intervals [2195]:
				xmin = 789.5948
				xmax = 798.0244
				text = ""
			intervals [2196]:
				xmin = 798.0244
				xmax = 798.2544
				text = "yeah"
			intervals [2197]:
				xmin = 798.2544
				xmax = 798.3244
				text = "the"
			intervals [2198]:
				xmin = 798.3244
				xmax = 798.6044
				text = "cooking"
			intervals [2199]:
				xmin = 798.6044
				xmax = 798.9495
				text = ""
			intervals [2200]:
				xmin = 798.9495
				xmax = 799.2395
				text = "that"
			intervals [2201]:
				xmin = 799.2395
				xmax = 799.4195
				text = "s"
			intervals [2202]:
				xmin = 799.4195
				xmax = 799.4495
				text = "<unk>"
			intervals [2203]:
				xmin = 799.4495
				xmax = 800.3508
				text = ""
			intervals [2204]:
				xmin = 800.3508
				xmax = 800.3808
				text = "i"
			intervals [2205]:
				xmin = 800.3808
				xmax = 800.6008
				text = "can't"
			intervals [2206]:
				xmin = 800.6008
				xmax = 800.7708
				text = "tell"
			intervals [2207]:
				xmin = 800.7708
				xmax = 800.8708
				text = "you"
			intervals [2208]:
				xmin = 800.8708
				xmax = 801.0008
				text = "all"
			intervals [2209]:
				xmin = 801.0008
				xmax = 801.1608
				text = "that"
			intervals [2210]:
				xmin = 801.1608
				xmax = 801.3608
				text = "man"
			intervals [2211]:
				xmin = 801.3608
				xmax = 801.4508
				text = "you"
			intervals [2212]:
				xmin = 801.4508
				xmax = 801.6008
				text = "know"
			intervals [2213]:
				xmin = 801.6008
				xmax = 801.6808
				text = "if"
			intervals [2214]:
				xmin = 801.6808
				xmax = 801.7708
				text = "i"
			intervals [2215]:
				xmin = 801.7708
				xmax = 801.8308
				text = "c"
			intervals [2216]:
				xmin = 801.8308
				xmax = 801.9408
				text = "uh"
			intervals [2217]:
				xmin = 801.9408
				xmax = 802.0008
				text = "if"
			intervals [2218]:
				xmin = 802.0008
				xmax = 802.0308
				text = ""
			intervals [2219]:
				xmin = 802.0308
				xmax = 802.2208
				text = "i"
			intervals [2220]:
				xmin = 802.2208
				xmax = 802.4608
				text = "tell"
			intervals [2221]:
				xmin = 802.4608
				xmax = 802.6708
				text = "you"
			intervals [2222]:
				xmin = 802.6708
				xmax = 802.7908
				text = "i"
			intervals [2223]:
				xmin = 802.7908
				xmax = 803.0008
				text = "gotta"
			intervals [2224]:
				xmin = 803.0008
				xmax = 803.4008
				text = ""
			intervals [2225]:
				xmin = 803.4008
				xmax = 803.5108
				text = "kill"
			intervals [2226]:
				xmin = 803.5108
				xmax = 803.7708
				text = "you"
			intervals [2227]:
				xmin = 803.7708
				xmax = 803.8308
				text = "and"
			intervals [2228]:
				xmin = 803.8308
				xmax = 803.9108
				text = "you"
			intervals [2229]:
				xmin = 803.9108
				xmax = 804.3008
				text = "know"
			intervals [2230]:
				xmin = 804.3008
				xmax = 804.4808
				text = "i"
			intervals [2231]:
				xmin = 804.4808
				xmax = 804.6508
				text = "don't"
			intervals [2232]:
				xmin = 804.6508
				xmax = 804.8608
				text = "wanna"
			intervals [2233]:
				xmin = 804.8608
				xmax = 805.1208
				text = "do"
			intervals [2234]:
				xmin = 805.1208
				xmax = 805.2008
				text = "it"
			intervals [2235]:
				xmin = 805.2008
				xmax = 805.4408
				text = "like"
			intervals [2236]:
				xmin = 805.4408
				xmax = 805.4708
				text = ""
			intervals [2237]:
				xmin = 805.4708
				xmax = 805.7908
				text = "that"
			intervals [2238]:
				xmin = 805.7908
				xmax = 806.521
				text = ""
			intervals [2239]:
				xmin = 806.521
				xmax = 806.621
				text = "you"
			intervals [2240]:
				xmin = 806.621
				xmax = 806.901
				text = "know"
			intervals [2241]:
				xmin = 806.901
				xmax = 806.991
				text = "i"
			intervals [2242]:
				xmin = 806.991
				xmax = 807.081
				text = "could"
			intervals [2243]:
				xmin = 807.081
				xmax = 807.141
				text = "be"
			intervals [2244]:
				xmin = 807.141
				xmax = 807.551
				text = ""
			intervals [2245]:
				xmin = 807.551
				xmax = 807.801
				text = "honest"
			intervals [2246]:
				xmin = 807.801
				xmax = 807.971
				text = "with"
			intervals [2247]:
				xmin = 807.971
				xmax = 808.091
				text = "you"
			intervals [2248]:
				xmin = 808.091
				xmax = 808.321
				text = "player"
			intervals [2249]:
				xmin = 808.321
				xmax = 808.381
				text = "you"
			intervals [2250]:
				xmin = 808.381
				xmax = 808.651
				text = ""
			intervals [2251]:
				xmin = 808.651
				xmax = 808.871
				text = "know"
			intervals [2252]:
				xmin = 808.871
				xmax = 814.9
				text = ""
	item [2]:
		class = "IntervalTier"
		name = "DCB_se1_ag2_m_03 - phones"
		xmin = 0.0
		xmax = 814.9
		intervals: size = 5523
			intervals [1]:
				xmin = 0.0
				xmax = 3.475
				text = ""
			intervals [2]:
				xmin = 3.475
				xmax = 3.555
				text = "B"
			intervals [3]:
				xmin = 3.555
				xmax = 3.595
				text = "EH1"
			intervals [4]:
				xmin = 3.595
				xmax = 3.645
				text = "N"
			intervals [5]:
				xmin = 3.645
				xmax = 3.675
				text = "IH0"
			intervals [6]:
				xmin = 3.675
				xmax = 3.705
				text = "N"
			intervals [7]:
				xmin = 3.705
				xmax = 3.795
				text = "R"
			intervals [8]:
				xmin = 3.795
				xmax = 3.945
				text = "OW1"
			intervals [9]:
				xmin = 3.945
				xmax = 4.005
				text = "D"
			intervals [10]:
				xmin = 4.005
				xmax = 4.4226
				text = ""
			intervals [11]:
				xmin = 4.4226
				xmax = 4.4926
				text = "sil"
			intervals [12]:
				xmin = 4.4926
				xmax = 4.5226
				text = "AH0"
			intervals [13]:
				xmin = 4.5226
				xmax = 4.5526
				text = "V"
			intervals [14]:
				xmin = 4.5526
				xmax = 4.6326
				text = "sp"
			intervals [15]:
				xmin = 4.6326
				xmax = 4.8426
				text = "S"
			intervals [16]:
				xmin = 4.8426
				xmax = 4.9326
				text = "AW2"
			intervals [17]:
				xmin = 4.9326
				xmax = 5.0426
				text = "TH"
			intervals [18]:
				xmin = 5.0426
				xmax = 5.1726
				text = "IY1"
			intervals [19]:
				xmin = 5.1726
				xmax = 5.2226
				text = "S"
			intervals [20]:
				xmin = 5.2226
				xmax = 5.3226
				text = "T"
			intervals [21]:
				xmin = 5.3226
				xmax = 8.9946
				text = ""
			intervals [22]:
				xmin = 8.9946
				xmax = 9.0846
				text = "M"
			intervals [23]:
				xmin = 9.0846
				xmax = 9.1146
				text = "AE1"
			intervals [24]:
				xmin = 9.1146
				xmax = 9.1746
				text = "N"
			intervals [25]:
				xmin = 9.1746
				xmax = 9.2046
				text = "sp"
			intervals [26]:
				xmin = 9.2046
				xmax = 9.2546
				text = "Y"
			intervals [27]:
				xmin = 9.2546
				xmax = 9.3146
				text = "UW1"
			intervals [28]:
				xmin = 9.3146
				xmax = 9.3746
				text = "N"
			intervals [29]:
				xmin = 9.3746
				xmax = 9.5446
				text = "OW1"
			intervals [30]:
				xmin = 9.5446
				xmax = 9.5946
				text = "sp"
			intervals [31]:
				xmin = 9.5946
				xmax = 9.6346
				text = "DH"
			intervals [32]:
				xmin = 9.6346
				xmax = 9.7346
				text = "EY1"
			intervals [33]:
				xmin = 9.7346
				xmax = 9.8346
				text = "S"
			intervals [34]:
				xmin = 9.8346
				xmax = 9.8846
				text = "OW1"
			intervals [35]:
				xmin = 9.8846
				xmax = 9.9646
				text = "AH0"
			intervals [36]:
				xmin = 9.9646
				xmax = 10.0346
				text = "L"
			intervals [37]:
				xmin = 10.0346
				xmax = 10.0746
				text = "AA1"
			intervals [38]:
				xmin = 10.0746
				xmax = 10.1146
				text = "T"
			intervals [39]:
				xmin = 10.1146
				xmax = 10.1446
				text = "AH0"
			intervals [40]:
				xmin = 10.1446
				xmax = 10.1846
				text = "V"
			intervals [41]:
				xmin = 10.1846
				xmax = 10.2646
				text = "P"
			intervals [42]:
				xmin = 10.2646
				xmax = 10.3246
				text = "IY1"
			intervals [43]:
				xmin = 10.3246
				xmax = 10.3646
				text = "P"
			intervals [44]:
				xmin = 10.3646
				xmax = 10.3946
				text = "AH0"
			intervals [45]:
				xmin = 10.3946
				xmax = 10.4246
				text = "L"
			intervals [46]:
				xmin = 10.4246
				xmax = 10.5046
				text = "K"
			intervals [47]:
				xmin = 10.5046
				xmax = 10.5646
				text = "AO1"
			intervals [48]:
				xmin = 10.5646
				xmax = 10.6446
				text = "L"
			intervals [49]:
				xmin = 10.6446
				xmax = 10.6846
				text = "IH0"
			intervals [50]:
				xmin = 10.6846
				xmax = 10.7446
				text = "T"
			intervals [51]:
				xmin = 10.7446
				xmax = 10.7846
				text = "DH"
			intervals [52]:
				xmin = 10.7846
				xmax = 10.8346
				text = "AH0"
			intervals [53]:
				xmin = 10.8346
				xmax = 10.8746
				text = "sp"
			intervals [54]:
				xmin = 10.8746
				xmax = 10.9546
				text = "HH"
			intervals [55]:
				xmin = 10.9546
				xmax = 11.0446
				text = "UH1"
			intervals [56]:
				xmin = 11.0446
				xmax = 11.3546
				text = "D"
			intervals [57]:
				xmin = 11.3546
				xmax = 11.4146
				text = "sp"
			intervals [58]:
				xmin = 11.4146
				xmax = 11.6671
				text = ""
			intervals [59]:
				xmin = 11.6671
				xmax = 11.7171
				text = "Y"
			intervals [60]:
				xmin = 11.7171
				xmax = 11.7671
				text = "UW1"
			intervals [61]:
				xmin = 11.7671
				xmax = 11.7971
				text = "sp"
			intervals [62]:
				xmin = 11.7971
				xmax = 11.8571
				text = "N"
			intervals [63]:
				xmin = 11.8571
				xmax = 12.1271
				text = "OW1"
			intervals [64]:
				xmin = 12.1271
				xmax = 12.1571
				text = "sp"
			intervals [65]:
				xmin = 12.1571
				xmax = 12.1871
				text = "DH"
			intervals [66]:
				xmin = 12.1871
				xmax = 12.2171
				text = "AH0"
			intervals [67]:
				xmin = 12.2171
				xmax = 12.2871
				text = "sp"
			intervals [68]:
				xmin = 12.2871
				xmax = 12.3571
				text = "G"
			intervals [69]:
				xmin = 12.3571
				xmax = 12.4671
				text = "EH1"
			intervals [70]:
				xmin = 12.4671
				xmax = 12.5171
				text = "T"
			intervals [71]:
				xmin = 12.5171
				xmax = 12.8471
				text = "OW0"
			intervals [72]:
				xmin = 12.8471
				xmax = 12.8971
				text = "sp"
			intervals [73]:
				xmin = 12.8971
				xmax = 12.9471
				text = "B"
			intervals [74]:
				xmin = 12.9471
				xmax = 12.9971
				text = "AH1"
			intervals [75]:
				xmin = 12.9971
				xmax = 13.3071
				text = "T"
			intervals [76]:
				xmin = 13.3071
				xmax = 13.8401
				text = ""
			intervals [77]:
				xmin = 13.8401
				xmax = 13.9701
				text = "AY1"
			intervals [78]:
				xmin = 13.9701
				xmax = 14.0801
				text = "K"
			intervals [79]:
				xmin = 14.0801
				xmax = 14.1401
				text = "AO1"
			intervals [80]:
				xmin = 14.1401
				xmax = 14.2101
				text = "L"
			intervals [81]:
				xmin = 14.2101
				xmax = 14.2401
				text = "IH0"
			intervals [82]:
				xmin = 14.2401
				xmax = 14.2701
				text = "T"
			intervals [83]:
				xmin = 14.2701
				xmax = 14.3001
				text = "sp"
			intervals [84]:
				xmin = 14.3001
				xmax = 14.3601
				text = "HH"
			intervals [85]:
				xmin = 14.3601
				xmax = 14.4801
				text = "OW1"
			intervals [86]:
				xmin = 14.4801
				xmax = 14.5201
				text = "M"
			intervals [87]:
				xmin = 14.5201
				xmax = 14.5701
				text = "sp"
			intervals [88]:
				xmin = 14.5701
				xmax = 16.4827
				text = ""
			intervals [89]:
				xmin = 16.4827
				xmax = 16.6527
				text = "K"
			intervals [90]:
				xmin = 16.6527
				xmax = 16.6927
				text = "AO1"
			intervals [91]:
				xmin = 16.6927
				xmax = 16.7227
				text = "L"
			intervals [92]:
				xmin = 16.7227
				xmax = 16.7527
				text = "IH0"
			intervals [93]:
				xmin = 16.7527
				xmax = 16.7827
				text = "T"
			intervals [94]:
				xmin = 16.7827
				xmax = 16.8127
				text = "sp"
			intervals [95]:
				xmin = 16.8127
				xmax = 16.8627
				text = "HH"
			intervals [96]:
				xmin = 16.8627
				xmax = 16.9027
				text = "OW1"
			intervals [97]:
				xmin = 16.9027
				xmax = 17.0827
				text = "M"
			intervals [98]:
				xmin = 17.0827
				xmax = 18.6856
				text = ""
			intervals [99]:
				xmin = 18.6856
				xmax = 18.7156
				text = "Y"
			intervals [100]:
				xmin = 18.7156
				xmax = 18.7956
				text = "UW1"
			intervals [101]:
				xmin = 18.7956
				xmax = 18.8256
				text = "sp"
			intervals [102]:
				xmin = 18.8256
				xmax = 18.8656
				text = "N"
			intervals [103]:
				xmin = 18.8656
				xmax = 19.0556
				text = "OW1"
			intervals [104]:
				xmin = 19.0556
				xmax = 19.1056
				text = "IH0"
			intervals [105]:
				xmin = 19.1056
				xmax = 19.1356
				text = "T"
			intervals [106]:
				xmin = 19.1356
				xmax = 19.1756
				text = "Z"
			intervals [107]:
				xmin = 19.1756
				xmax = 19.2556
				text = "L"
			intervals [108]:
				xmin = 19.2556
				xmax = 19.2956
				text = "AY1"
			intervals [109]:
				xmin = 19.2956
				xmax = 19.3356
				text = "K"
			intervals [110]:
				xmin = 19.3356
				xmax = 19.4056
				text = "W"
			intervals [111]:
				xmin = 19.4056
				xmax = 19.4556
				text = "IY1"
			intervals [112]:
				xmin = 19.4556
				xmax = 21.5283
				text = "sp"
			intervals [113]:
				xmin = 21.5283
				xmax = 21.6483
				text = "K"
			intervals [114]:
				xmin = 21.6483
				xmax = 21.6783
				text = "AO1"
			intervals [115]:
				xmin = 21.6783
				xmax = 22.8297
				text = ""
			intervals [116]:
				xmin = 22.8297
				xmax = 22.9097
				text = "K"
			intervals [117]:
				xmin = 22.9097
				xmax = 22.9497
				text = "AA1"
			intervals [118]:
				xmin = 22.9497
				xmax = 22.9797
				text = "Z"
			intervals [119]:
				xmin = 22.9797
				xmax = 23.0097
				text = "sp"
			intervals [120]:
				xmin = 23.0097
				xmax = 23.0497
				text = "IH0"
			intervals [121]:
				xmin = 23.0497
				xmax = 23.0797
				text = "T"
			intervals [122]:
				xmin = 23.0797
				xmax = 23.1097
				text = "Z"
			intervals [123]:
				xmin = 23.1097
				xmax = 23.1597
				text = "N"
			intervals [124]:
				xmin = 23.1597
				xmax = 23.2497
				text = "AA1"
			intervals [125]:
				xmin = 23.2497
				xmax = 23.3097
				text = "T"
			intervals [126]:
				xmin = 23.3097
				xmax = 23.3797
				text = "R"
			intervals [127]:
				xmin = 23.3797
				xmax = 23.4597
				text = "IH1"
			intervals [128]:
				xmin = 23.4597
				xmax = 23.4897
				text = "L"
			intervals [129]:
				xmin = 23.4897
				xmax = 23.6097
				text = "IY0"
			intervals [130]:
				xmin = 23.6097
				xmax = 23.6897
				text = "AH0"
			intervals [131]:
				xmin = 23.6897
				xmax = 23.7697
				text = "Y"
			intervals [132]:
				xmin = 23.7697
				xmax = 23.8797
				text = "AH0"
			intervals [133]:
				xmin = 23.8797
				xmax = 23.9097
				text = "Y"
			intervals [134]:
				xmin = 23.9097
				xmax = 23.9997
				text = "UW1"
			intervals [135]:
				xmin = 23.9997
				xmax = 24.0497
				text = "N"
			intervals [136]:
				xmin = 24.0497
				xmax = 24.2397
				text = "OW1"
			intervals [137]:
				xmin = 24.2397
				xmax = 24.2697
				text = "sp"
			intervals [138]:
				xmin = 24.2697
				xmax = 24.3697
				text = "AH0"
			intervals [139]:
				xmin = 24.3697
				xmax = 24.3997
				text = "sp"
			intervals [140]:
				xmin = 24.3997
				xmax = 24.4597
				text = "N"
			intervals [141]:
				xmin = 24.4597
				xmax = 24.5697
				text = "EY1"
			intervals [142]:
				xmin = 24.5697
				xmax = 24.6097
				text = "B"
			intervals [143]:
				xmin = 24.6097
				xmax = 24.6697
				text = "ER0"
			intervals [144]:
				xmin = 24.6697
				xmax = 24.7397
				text = "HH"
			intervals [145]:
				xmin = 24.7397
				xmax = 24.8097
				text = "UH2"
			intervals [146]:
				xmin = 24.8097
				xmax = 24.8397
				text = "D"
			intervals [147]:
				xmin = 24.8397
				xmax = 24.8697
				text = "IH0"
			intervals [148]:
				xmin = 24.8697
				xmax = 24.8997
				text = "T"
			intervals [149]:
				xmin = 24.8997
				xmax = 24.9297
				text = "Z"
			intervals [150]:
				xmin = 24.9297
				xmax = 24.9997
				text = "M"
			intervals [151]:
				xmin = 24.9997
				xmax = 25.0497
				text = "AO1"
			intervals [152]:
				xmin = 25.0497
				xmax = 25.1097
				text = "R"
			intervals [153]:
				xmin = 25.1097
				xmax = 25.2097
				text = "S"
			intervals [154]:
				xmin = 25.2097
				xmax = 25.2497
				text = "OW1"
			intervals [155]:
				xmin = 25.2497
				xmax = 25.3497
				text = "AH0"
			intervals [156]:
				xmin = 25.3497
				xmax = 25.3897
				text = "sp"
			intervals [157]:
				xmin = 25.3897
				xmax = 25.4697
				text = "K"
			intervals [158]:
				xmin = 25.4697
				xmax = 25.5097
				text = "AH0"
			intervals [159]:
				xmin = 25.5097
				xmax = 25.5397
				text = "M"
			intervals [160]:
				xmin = 25.5397
				xmax = 25.5697
				text = "Y"
			intervals [161]:
				xmin = 25.5697
				xmax = 25.5997
				text = "UW1"
			intervals [162]:
				xmin = 25.5997
				xmax = 25.6797
				text = "N"
			intervals [163]:
				xmin = 25.6797
				xmax = 25.7297
				text = "AH0"
			intervals [164]:
				xmin = 25.7297
				xmax = 25.8697
				text = "T"
			intervals [165]:
				xmin = 25.8697
				xmax = 25.9297
				text = "IY0"
			intervals [166]:
				xmin = 25.9297
				xmax = 25.9597
				text = "sp"
			intervals [167]:
				xmin = 25.9597
				xmax = 25.9897
				text = "Y"
			intervals [168]:
				xmin = 25.9897
				xmax = 26.0297
				text = "UW1"
			intervals [169]:
				xmin = 26.0297
				xmax = 26.0597
				text = "sp"
			intervals [170]:
				xmin = 26.0597
				xmax = 26.1097
				text = "N"
			intervals [171]:
				xmin = 26.1097
				xmax = 26.3597
				text = "OW1"
			intervals [172]:
				xmin = 26.3597
				xmax = 26.3897
				text = "sp"
			intervals [173]:
				xmin = 26.3897
				xmax = 26.5241
				text = ""
			intervals [174]:
				xmin = 26.5241
				xmax = 26.8841
				text = "AH1"
			intervals [175]:
				xmin = 26.8841
				xmax = 27.0741
				text = "AH1"
			intervals [176]:
				xmin = 27.0741
				xmax = 27.1541
				text = "Y"
			intervals [177]:
				xmin = 27.1541
				xmax = 27.2041
				text = "UW1"
			intervals [178]:
				xmin = 27.2041
				xmax = 27.2341
				text = "sp"
			intervals [179]:
				xmin = 27.2341
				xmax = 27.2841
				text = "N"
			intervals [180]:
				xmin = 27.2841
				xmax = 27.6241
				text = "OW1"
			intervals [181]:
				xmin = 27.6241
				xmax = 27.6741
				text = "sp"
			intervals [182]:
				xmin = 27.6741
				xmax = 28.0222
				text = ""
			intervals [183]:
				xmin = 28.0222
				xmax = 28.1522
				text = "IH0"
			intervals [184]:
				xmin = 28.1522
				xmax = 28.2122
				text = "T"
			intervals [185]:
				xmin = 28.2122
				xmax = 28.2422
				text = "sp"
			intervals [186]:
				xmin = 28.2422
				xmax = 28.4322
				text = "Z"
			intervals [187]:
				xmin = 28.4322
				xmax = 29.3668
				text = ""
			intervals [188]:
				xmin = 29.3668
				xmax = 29.4268
				text = "IH0"
			intervals [189]:
				xmin = 29.4268
				xmax = 29.4868
				text = "T"
			intervals [190]:
				xmin = 29.4868
				xmax = 29.5168
				text = "W"
			intervals [191]:
				xmin = 29.5168
				xmax = 29.5568
				text = "AO1"
			intervals [192]:
				xmin = 29.5568
				xmax = 29.5968
				text = "Z"
			intervals [193]:
				xmin = 29.5968
				xmax = 29.6868
				text = "M"
			intervals [194]:
				xmin = 29.6868
				xmax = 29.7768
				text = "AY1"
			intervals [195]:
				xmin = 29.7768
				xmax = 29.8968
				text = "P"
			intervals [196]:
				xmin = 29.8968
				xmax = 30.0068
				text = "IY1"
			intervals [197]:
				xmin = 30.0068
				xmax = 30.0968
				text = "P"
			intervals [198]:
				xmin = 30.0968
				xmax = 30.1368
				text = "AH0"
			intervals [199]:
				xmin = 30.1368
				xmax = 30.3968
				text = "L"
			intervals [200]:
				xmin = 30.3968
				xmax = 30.4268
				text = "sp"
			intervals [201]:
				xmin = 30.4268
				xmax = 30.4668
				text = "W"
			intervals [202]:
				xmin = 30.4668
				xmax = 30.5668
				text = "IY1"
			intervals [203]:
				xmin = 30.5668
				xmax = 30.6968
				text = "AO1"
			intervals [204]:
				xmin = 30.6968
				xmax = 30.7568
				text = "L"
			intervals [205]:
				xmin = 30.7568
				xmax = 30.8568
				text = "P"
			intervals [206]:
				xmin = 30.8568
				xmax = 30.9668
				text = "IY1"
			intervals [207]:
				xmin = 30.9668
				xmax = 31.0768
				text = "P"
			intervals [208]:
				xmin = 31.0768
				xmax = 31.1168
				text = "AH0"
			intervals [209]:
				xmin = 31.1168
				xmax = 31.2168
				text = "L"
			intervals [210]:
				xmin = 31.2168
				xmax = 31.3068
				text = "W"
			intervals [211]:
				xmin = 31.3068
				xmax = 31.3768
				text = "IY1"
			intervals [212]:
				xmin = 31.3768
				xmax = 31.6368
				text = "AO1"
			intervals [213]:
				xmin = 31.6368
				xmax = 31.7068
				text = "L"
			intervals [214]:
				xmin = 31.7068
				xmax = 31.7368
				text = "Y"
			intervals [215]:
				xmin = 31.7368
				xmax = 31.8068
				text = "UW1"
			intervals [216]:
				xmin = 31.8068
				xmax = 31.8568
				text = "N"
			intervals [217]:
				xmin = 31.8568
				xmax = 32.0268
				text = "OW1"
			intervals [218]:
				xmin = 32.0268
				xmax = 32.1168
				text = "sp"
			intervals [219]:
				xmin = 32.1168
				xmax = 32.1868
				text = "F"
			intervals [220]:
				xmin = 32.1868
				xmax = 32.3568
				text = "AE1"
			intervals [221]:
				xmin = 32.3568
				xmax = 32.4368
				text = "M"
			intervals [222]:
				xmin = 32.4368
				xmax = 32.4968
				text = "L"
			intervals [223]:
				xmin = 32.4968
				xmax = 32.5868
				text = "IY0"
			intervals [224]:
				xmin = 32.5868
				xmax = 32.6168
				text = "sp"
			intervals [225]:
				xmin = 32.6168
				xmax = 33.3783
				text = ""
			intervals [226]:
				xmin = 33.3783
				xmax = 33.4183
				text = "AH0"
			intervals [227]:
				xmin = 33.4183
				xmax = 33.4683
				text = "N"
			intervals [228]:
				xmin = 33.4683
				xmax = 33.4983
				text = "sp"
			intervals [229]:
				xmin = 33.4983
				xmax = 33.5383
				text = "DH"
			intervals [230]:
				xmin = 33.5383
				xmax = 33.5883
				text = "AE1"
			intervals [231]:
				xmin = 33.5883
				xmax = 33.6483
				text = "T"
			intervals [232]:
				xmin = 33.6483
				xmax = 33.7383
				text = "S"
			intervals [233]:
				xmin = 33.7383
				xmax = 33.7683
				text = "W"
			intervals [234]:
				xmin = 33.7683
				xmax = 33.8383
				text = "AH1"
			intervals [235]:
				xmin = 33.8383
				xmax = 33.8783
				text = "T"
			intervals [236]:
				xmin = 33.8783
				xmax = 33.9183
				text = "Z"
			intervals [237]:
				xmin = 33.9183
				xmax = 34.0183
				text = "IH0"
			intervals [238]:
				xmin = 34.0183
				xmax = 34.0583
				text = "T"
			intervals [239]:
				xmin = 34.0583
				xmax = 34.0883
				text = "AO1"
			intervals [240]:
				xmin = 34.0883
				xmax = 34.1183
				text = "L"
			intervals [241]:
				xmin = 34.1183
				xmax = 34.1683
				text = "sp"
			intervals [242]:
				xmin = 34.1683
				xmax = 34.2583
				text = "DH"
			intervals [243]:
				xmin = 34.2583
				xmax = 34.2983
				text = "AH0"
			intervals [244]:
				xmin = 34.2983
				xmax = 34.3383
				text = "T"
			intervals [245]:
				xmin = 34.3383
				xmax = 34.4083
				text = "S"
			intervals [246]:
				xmin = 34.4083
				xmax = 34.4383
				text = "W"
			intervals [247]:
				xmin = 34.4383
				xmax = 34.4683
				text = "AH1"
			intervals [248]:
				xmin = 34.4683
				xmax = 34.4983
				text = "T"
			intervals [249]:
				xmin = 34.4983
				xmax = 34.5283
				text = "IH0"
			intervals [250]:
				xmin = 34.5283
				xmax = 34.5783
				text = "T"
			intervals [251]:
				xmin = 34.5783
				xmax = 34.6283
				text = "Z"
			intervals [252]:
				xmin = 34.6283
				xmax = 34.7183
				text = "AH0"
			intervals [253]:
				xmin = 34.7183
				xmax = 34.7683
				text = "B"
			intervals [254]:
				xmin = 34.7683
				xmax = 34.8783
				text = "AW1"
			intervals [255]:
				xmin = 34.8783
				xmax = 34.9083
				text = "T"
			intervals [256]:
				xmin = 34.9083
				xmax = 45.0538
				text = "sp"
			intervals [257]:
				xmin = 45.0538
				xmax = 45.0938
				text = "AY1"
			intervals [258]:
				xmin = 45.0938
				xmax = 45.3638
				text = "sp"
			intervals [259]:
				xmin = 45.3638
				xmax = 45.3938
				text = "M"
			intervals [260]:
				xmin = 45.3938
				xmax = 45.4238
				text = "IY1"
			intervals [261]:
				xmin = 45.4238
				xmax = 45.4538
				text = "N"
			intervals [262]:
				xmin = 45.4538
				xmax = 46.2684
				text = ""
			intervals [263]:
				xmin = 46.2684
				xmax = 46.2984
				text = "sil"
			intervals [264]:
				xmin = 46.2984
				xmax = 46.3284
				text = "AH0"
			intervals [265]:
				xmin = 46.3284
				xmax = 46.3784
				text = "M"
			intervals [266]:
				xmin = 46.3784
				xmax = 46.4484
				text = "T"
			intervals [267]:
				xmin = 46.4484
				xmax = 46.4884
				text = "W"
			intervals [268]:
				xmin = 46.4884
				xmax = 46.5184
				text = "EH1"
			intervals [269]:
				xmin = 46.5184
				xmax = 46.5584
				text = "N"
			intervals [270]:
				xmin = 46.5584
				xmax = 46.5884
				text = "IY0"
			intervals [271]:
				xmin = 46.5884
				xmax = 46.7284
				text = "F"
			intervals [272]:
				xmin = 46.7284
				xmax = 46.7584
				text = "AO1"
			intervals [273]:
				xmin = 46.7584
				xmax = 46.8784
				text = "R"
			intervals [274]:
				xmin = 46.8784
				xmax = 56.7669
				text = ""
			intervals [275]:
				xmin = 56.7669
				xmax = 56.9169
				text = "Y"
			intervals [276]:
				xmin = 56.9169
				xmax = 57.0569
				text = "AE1"
			intervals [277]:
				xmin = 57.0569
				xmax = 57.1669
				text = "Y"
			intervals [278]:
				xmin = 57.1669
				xmax = 57.2969
				text = "AE1"
			intervals [279]:
				xmin = 57.2969
				xmax = 57.3969
				text = "Y"
			intervals [280]:
				xmin = 57.3969
				xmax = 57.4969
				text = "AE1"
			intervals [281]:
				xmin = 57.4969
				xmax = 57.6069
				text = "Y"
			intervals [282]:
				xmin = 57.6069
				xmax = 57.6769
				text = "AE1"
			intervals [283]:
				xmin = 57.6769
				xmax = 57.7369
				text = "AY1"
			intervals [284]:
				xmin = 57.7369
				xmax = 57.8169
				text = "M"
			intervals [285]:
				xmin = 57.8169
				xmax = 57.9069
				text = "IY1"
			intervals [286]:
				xmin = 57.9069
				xmax = 57.9369
				text = "N"
			intervals [287]:
				xmin = 57.9369
				xmax = 57.9669
				text = "Y"
			intervals [288]:
				xmin = 57.9669
				xmax = 57.9969
				text = "UW1"
			intervals [289]:
				xmin = 57.9969
				xmax = 58.0569
				text = "N"
			intervals [290]:
				xmin = 58.0569
				xmax = 58.1769
				text = "OW1"
			intervals [291]:
				xmin = 58.1769
				xmax = 58.3369
				text = "AY1"
			intervals [292]:
				xmin = 58.3369
				xmax = 58.4069
				text = "JH"
			intervals [293]:
				xmin = 58.4069
				xmax = 58.4969
				text = "IH0"
			intervals [294]:
				xmin = 58.4969
				xmax = 58.5769
				text = "S"
			intervals [295]:
				xmin = 58.5769
				xmax = 58.6669
				text = "AY1"
			intervals [296]:
				xmin = 58.6669
				xmax = 58.7769
				text = "M"
			intervals [297]:
				xmin = 58.7769
				xmax = 58.9069
				text = "AH1"
			intervals [298]:
				xmin = 58.9069
				xmax = 59.0569
				text = "AY1"
			intervals [299]:
				xmin = 59.0569
				xmax = 59.1069
				text = "M"
			intervals [300]:
				xmin = 59.1069
				xmax = 59.1469
				text = "AH0"
			intervals [301]:
				xmin = 59.1469
				xmax = 59.1769
				text = "sp"
			intervals [302]:
				xmin = 59.1769
				xmax = 59.2369
				text = "L"
			intervals [303]:
				xmin = 59.2369
				xmax = 59.2669
				text = "IH1"
			intervals [304]:
				xmin = 59.2669
				xmax = 59.3069
				text = "T"
			intervals [305]:
				xmin = 59.3069
				xmax = 59.3369
				text = "AH0"
			intervals [306]:
				xmin = 59.3369
				xmax = 59.3869
				text = "L"
			intervals [307]:
				xmin = 59.3869
				xmax = 59.4869
				text = "AH1"
			intervals [308]:
				xmin = 59.4869
				xmax = 59.5169
				text = "N"
			intervals [309]:
				xmin = 59.5169
				xmax = 59.5469
				text = "D"
			intervals [310]:
				xmin = 59.5469
				xmax = 59.5869
				text = "ER0"
			intervals [311]:
				xmin = 59.5869
				xmax = 59.6169
				text = "DH"
			intervals [312]:
				xmin = 59.6169
				xmax = 59.6969
				text = "AH0"
			intervals [313]:
				xmin = 59.6969
				xmax = 59.7569
				text = "W"
			intervals [314]:
				xmin = 59.7569
				xmax = 59.8669
				text = "EH1"
			intervals [315]:
				xmin = 59.8669
				xmax = 59.9169
				text = "DH"
			intervals [316]:
				xmin = 59.9169
				xmax = 59.9769
				text = "ER0"
			intervals [317]:
				xmin = 59.9769
				xmax = 60.0869
				text = "R"
			intervals [318]:
				xmin = 60.0869
				xmax = 60.1669
				text = "AY1"
			intervals [319]:
				xmin = 60.1669
				xmax = 60.1969
				text = "T"
			intervals [320]:
				xmin = 60.1969
				xmax = 60.2269
				text = "sp"
			intervals [321]:
				xmin = 60.2269
				xmax = 60.3869
				text = "N"
			intervals [322]:
				xmin = 60.3869
				xmax = 60.4369
				text = "AW1"
			intervals [323]:
				xmin = 60.4369
				xmax = 60.5369
				text = "S"
			intervals [324]:
				xmin = 60.5369
				xmax = 60.6569
				text = "OW1"
			intervals [325]:
				xmin = 60.6569
				xmax = 60.6869
				text = "sp"
			intervals [326]:
				xmin = 60.6869
				xmax = 60.7769
				text = "P"
			intervals [327]:
				xmin = 60.7769
				xmax = 60.8169
				text = "L"
			intervals [328]:
				xmin = 60.8169
				xmax = 60.8869
				text = "IY1"
			intervals [329]:
				xmin = 60.8869
				xmax = 60.9469
				text = "Z"
			intervals [330]:
				xmin = 60.9469
				xmax = 60.9769
				text = "IH0"
			intervals [331]:
				xmin = 60.9769
				xmax = 61.0069
				text = "K"
			intervals [332]:
				xmin = 61.0069
				xmax = 61.0569
				text = "S"
			intervals [333]:
				xmin = 61.0569
				xmax = 61.1069
				text = "K"
			intervals [334]:
				xmin = 61.1069
				xmax = 61.1569
				text = "Y"
			intervals [335]:
				xmin = 61.1569
				xmax = 61.2769
				text = "UW1"
			intervals [336]:
				xmin = 61.2769
				xmax = 61.3369
				text = "Z"
			intervals [337]:
				xmin = 61.3369
				xmax = 61.3869
				text = "M"
			intervals [338]:
				xmin = 61.3869
				xmax = 61.4369
				text = "IY1"
			intervals [339]:
				xmin = 61.4369
				xmax = 61.5269
				text = "ER0"
			intervals [340]:
				xmin = 61.5269
				xmax = 61.5969
				text = "W"
			intervals [341]:
				xmin = 61.5969
				xmax = 61.6769
				text = "AH1"
			intervals [342]:
				xmin = 61.6769
				xmax = 61.7069
				text = "T"
			intervals [343]:
				xmin = 61.7069
				xmax = 61.8069
				text = "N"
			intervals [344]:
				xmin = 61.8069
				xmax = 61.8969
				text = "AA2"
			intervals [345]:
				xmin = 61.8969
				xmax = 61.9869
				text = "T"
			intervals [346]:
				xmin = 61.9869
				xmax = 62.0169
				text = "sp"
			intervals [347]:
				xmin = 62.0169
				xmax = 62.0669
				text = "B"
			intervals [348]:
				xmin = 62.0669
				xmax = 62.1569
				text = "AH1"
			intervals [349]:
				xmin = 62.1569
				xmax = 62.2769
				text = "T"
			intervals [350]:
				xmin = 62.2769
				xmax = 62.6534
				text = "sp"
			intervals [351]:
				xmin = 62.6534
				xmax = 62.7134
				text = "L"
			intervals [352]:
				xmin = 62.7134
				xmax = 62.7734
				text = "AY1"
			intervals [353]:
				xmin = 62.7734
				xmax = 62.8334
				text = "K"
			intervals [354]:
				xmin = 62.8334
				xmax = 62.9234
				text = "AY1"
			intervals [355]:
				xmin = 62.9234
				xmax = 63.0434
				text = "S"
			intervals [356]:
				xmin = 63.0434
				xmax = 63.2434
				text = "EH1"
			intervals [357]:
				xmin = 63.2434
				xmax = 63.2834
				text = "D"
			intervals [358]:
				xmin = 63.2834
				xmax = 63.3634
				text = "M"
			intervals [359]:
				xmin = 63.3634
				xmax = 63.5634
				text = "AE1"
			intervals [360]:
				xmin = 63.5634
				xmax = 63.5934
				text = "N"
			intervals [361]:
				xmin = 63.5934
				xmax = 63.6234
				text = "IH0"
			intervals [362]:
				xmin = 63.6234
				xmax = 63.6634
				text = "T"
			intervals [363]:
				xmin = 63.6634
				xmax = 63.7034
				text = "S"
			intervals [364]:
				xmin = 63.7034
				xmax = 63.7534
				text = "JH"
			intervals [365]:
				xmin = 63.7534
				xmax = 63.8634
				text = "IH0"
			intervals [366]:
				xmin = 63.8634
				xmax = 64.0034
				text = "S"
			intervals [367]:
				xmin = 64.0034
				xmax = 64.0934
				text = "Y"
			intervals [368]:
				xmin = 64.0934
				xmax = 64.1334
				text = "UW1"
			intervals [369]:
				xmin = 64.1334
				xmax = 64.1834
				text = "N"
			intervals [370]:
				xmin = 64.1834
				xmax = 64.2934
				text = "OW1"
			intervals [371]:
				xmin = 64.2934
				xmax = 64.3334
				text = "IH0"
			intervals [372]:
				xmin = 64.3334
				xmax = 64.3634
				text = "T"
			intervals [373]:
				xmin = 64.3634
				xmax = 64.4034
				text = "Z"
			intervals [374]:
				xmin = 64.4034
				xmax = 64.4434
				text = "JH"
			intervals [375]:
				xmin = 64.4434
				xmax = 64.4934
				text = "IH0"
			intervals [376]:
				xmin = 64.4934
				xmax = 64.5634
				text = "S"
			intervals [377]:
				xmin = 64.5634
				xmax = 64.6234
				text = "AH0"
			intervals [378]:
				xmin = 64.6234
				xmax = 64.7334
				text = "S"
			intervals [379]:
				xmin = 64.7334
				xmax = 64.8134
				text = "AY1"
			intervals [380]:
				xmin = 64.8134
				xmax = 64.8734
				text = "T"
			intervals [381]:
				xmin = 64.8734
				xmax = 64.9234
				text = "T"
			intervals [382]:
				xmin = 64.9234
				xmax = 64.9534
				text = "IH0"
			intervals [383]:
				xmin = 64.9534
				xmax = 65.0934
				text = "S"
			intervals [384]:
				xmin = 65.0934
				xmax = 65.2634
				text = "IY1"
			intervals [385]:
				xmin = 65.2634
				xmax = 65.2934
				text = "sp"
			intervals [386]:
				xmin = 65.2934
				xmax = 65.3734
				text = "Y"
			intervals [387]:
				xmin = 65.3734
				xmax = 65.4334
				text = "UW1"
			intervals [388]:
				xmin = 65.4334
				xmax = 65.4834
				text = "N"
			intervals [389]:
				xmin = 65.4834
				xmax = 65.6934
				text = "OW1"
			intervals [390]:
				xmin = 65.6934
				xmax = 65.7234
				text = "sp"
			intervals [391]:
				xmin = 65.7234
				xmax = 65.7534
				text = "HH"
			intervals [392]:
				xmin = 65.7534
				xmax = 65.8134
				text = "W"
			intervals [393]:
				xmin = 65.8134
				xmax = 65.8534
				text = "IH1"
			intervals [394]:
				xmin = 65.8534
				xmax = 65.9034
				text = "N"
			intervals [395]:
				xmin = 65.9034
				xmax = 65.9634
				text = "Y"
			intervals [396]:
				xmin = 65.9634
				xmax = 66.0334
				text = "UW1"
			intervals [397]:
				xmin = 66.0334
				xmax = 66.2303
				text = ""
			intervals [398]:
				xmin = 66.2303
				xmax = 66.2903
				text = "Y"
			intervals [399]:
				xmin = 66.2903
				xmax = 66.3303
				text = "UW1"
			intervals [400]:
				xmin = 66.3303
				xmax = 66.4103
				text = "JH"
			intervals [401]:
				xmin = 66.4103
				xmax = 66.4403
				text = "IH0"
			intervals [402]:
				xmin = 66.4403
				xmax = 66.5003
				text = "S"
			intervals [403]:
				xmin = 66.5003
				xmax = 66.5503
				text = "G"
			intervals [404]:
				xmin = 66.5503
				xmax = 66.6003
				text = "AA1"
			intervals [405]:
				xmin = 66.6003
				xmax = 66.6303
				text = "T"
			intervals [406]:
				xmin = 66.6303
				xmax = 66.6603
				text = "AH0"
			intervals [407]:
				xmin = 66.6603
				xmax = 66.7403
				text = "K"
			intervals [408]:
				xmin = 66.7403
				xmax = 66.7703
				text = "AH1"
			intervals [409]:
				xmin = 66.7703
				xmax = 66.8703
				text = "M"
			intervals [410]:
				xmin = 66.8703
				xmax = 67.0103
				text = "ER0"
			intervals [411]:
				xmin = 67.0103
				xmax = 67.0903
				text = "AW1"
			intervals [412]:
				xmin = 67.0903
				xmax = 67.1203
				text = "N"
			intervals [413]:
				xmin = 67.1203
				xmax = 67.1503
				text = "D"
			intervals [414]:
				xmin = 67.1503
				xmax = 67.1903
				text = "Y"
			intervals [415]:
				xmin = 67.1903
				xmax = 67.2403
				text = "UW1"
			intervals [416]:
				xmin = 67.2403
				xmax = 67.3003
				text = "N"
			intervals [417]:
				xmin = 67.3003
				xmax = 67.3703
				text = "OW1"
			intervals [418]:
				xmin = 67.3703
				xmax = 67.4003
				text = "IH0"
			intervals [419]:
				xmin = 67.4003
				xmax = 67.4303
				text = "T"
			intervals [420]:
				xmin = 67.4303
				xmax = 67.4703
				text = "Z"
			intervals [421]:
				xmin = 67.4703
				xmax = 67.5003
				text = "AH0"
			intervals [422]:
				xmin = 67.5003
				xmax = 67.6103
				text = "V"
			intervals [423]:
				xmin = 67.6103
				xmax = 67.8903
				text = "AY1"
			intervals [424]:
				xmin = 67.8903
				xmax = 67.9303
				text = "B"
			intervals [425]:
				xmin = 67.9303
				xmax = 68.0503
				text = "sp"
			intervals [426]:
				xmin = 68.0503
				xmax = 68.0803
				text = "Y"
			intervals [427]:
				xmin = 68.0803
				xmax = 68.1103
				text = "UW1"
			intervals [428]:
				xmin = 68.1103
				xmax = 68.1503
				text = "N"
			intervals [429]:
				xmin = 68.1503
				xmax = 68.3503
				text = "OW1"
			intervals [430]:
				xmin = 68.3503
				xmax = 68.4603
				text = "sp"
			intervals [431]:
				xmin = 68.4603
				xmax = 68.7002
				text = ""
			intervals [432]:
				xmin = 68.7002
				xmax = 68.9402
				text = "IH0"
			intervals [433]:
				xmin = 68.9402
				xmax = 68.9702
				text = "T"
			intervals [434]:
				xmin = 68.9702
				xmax = 69.0302
				text = "Z"
			intervals [435]:
				xmin = 69.0302
				xmax = 69.0802
				text = "JH"
			intervals [436]:
				xmin = 69.0802
				xmax = 69.1802
				text = "IH0"
			intervals [437]:
				xmin = 69.1802
				xmax = 69.4302
				text = "S"
			intervals [438]:
				xmin = 69.4302
				xmax = 70.0147
				text = "sp"
			intervals [439]:
				xmin = 70.0147
				xmax = 70.0447
				text = "AY1"
			intervals [440]:
				xmin = 70.0447
				xmax = 70.1647
				text = "K"
			intervals [441]:
				xmin = 70.1647
				xmax = 70.2347
				text = "AE1"
			intervals [442]:
				xmin = 70.2347
				xmax = 70.2847
				text = "N"
			intervals [443]:
				xmin = 70.2847
				xmax = 70.3447
				text = "IY1"
			intervals [444]:
				xmin = 70.3447
				xmax = 70.3847
				text = "V"
			intervals [445]:
				xmin = 70.3847
				xmax = 70.4347
				text = "IH0"
			intervals [446]:
				xmin = 70.4347
				xmax = 70.4747
				text = "N"
			intervals [447]:
				xmin = 70.4747
				xmax = 70.5747
				text = "K"
			intervals [448]:
				xmin = 70.5747
				xmax = 70.6647
				text = "AO1"
			intervals [449]:
				xmin = 70.6647
				xmax = 70.7347
				text = "L"
			intervals [450]:
				xmin = 70.7347
				xmax = 70.7647
				text = "IH0"
			intervals [451]:
				xmin = 70.7647
				xmax = 70.8047
				text = "T"
			intervals [452]:
				xmin = 70.8047
				xmax = 70.8847
				text = "M"
			intervals [453]:
				xmin = 70.8847
				xmax = 70.9747
				text = "AE1"
			intervals [454]:
				xmin = 70.9747
				xmax = 71.1047
				text = "N"
			intervals [455]:
				xmin = 71.1047
				xmax = 74.2764
				text = ""
			intervals [456]:
				xmin = 74.2764
				xmax = 74.3964
				text = "K"
			intervals [457]:
				xmin = 74.3964
				xmax = 74.5764
				text = "ER0"
			intervals [458]:
				xmin = 74.5764
				xmax = 74.6364
				text = "EH1"
			intervals [459]:
				xmin = 74.6364
				xmax = 74.6764
				text = "K"
			intervals [460]:
				xmin = 74.6764
				xmax = 74.7364
				text = "T"
			intervals [461]:
				xmin = 74.7364
				xmax = 74.7664
				text = "sp"
			intervals [462]:
				xmin = 74.7664
				xmax = 78.5439
				text = ""
			intervals [463]:
				xmin = 78.5439
				xmax = 78.6439
				text = "IH0"
			intervals [464]:
				xmin = 78.6439
				xmax = 78.6939
				text = "T"
			intervals [465]:
				xmin = 78.6939
				xmax = 78.7739
				text = "W"
			intervals [466]:
				xmin = 78.7739
				xmax = 78.8039
				text = "AH0"
			intervals [467]:
				xmin = 78.8039
				xmax = 78.8639
				text = "Z"
			intervals [468]:
				xmin = 78.8639
				xmax = 78.9439
				text = "AH0"
			intervals [469]:
				xmin = 78.9439
				xmax = 79.0039
				text = "HH"
			intervals [470]:
				xmin = 79.0039
				xmax = 79.1739
				text = "AW1"
			intervals [471]:
				xmin = 79.1739
				xmax = 79.3939
				text = "S"
			intervals [472]:
				xmin = 79.3939
				xmax = 82.4318
				text = "sp"
			intervals [473]:
				xmin = 82.4318
				xmax = 82.4818
				text = "N"
			intervals [474]:
				xmin = 82.4818
				xmax = 82.5818
				text = "AA1"
			intervals [475]:
				xmin = 82.5818
				xmax = 82.6318
				text = "Y"
			intervals [476]:
				xmin = 82.6318
				xmax = 82.7118
				text = "AE1"
			intervals [477]:
				xmin = 82.7118
				xmax = 82.7918
				text = "AY1"
			intervals [478]:
				xmin = 82.7918
				xmax = 82.8818
				text = "M"
			intervals [479]:
				xmin = 82.8818
				xmax = 82.9218
				text = "IY1"
			intervals [480]:
				xmin = 82.9218
				xmax = 82.9518
				text = "N"
			intervals [481]:
				xmin = 82.9518
				xmax = 82.9818
				text = "IH1"
			intervals [482]:
				xmin = 82.9818
				xmax = 83.0218
				text = "T"
			intervals [483]:
				xmin = 83.0218
				xmax = 83.0818
				text = "S"
			intervals [484]:
				xmin = 83.0818
				xmax = 83.1218
				text = "AH0"
			intervals [485]:
				xmin = 83.1218
				xmax = 83.1818
				text = "HH"
			intervals [486]:
				xmin = 83.1818
				xmax = 83.3318
				text = "AW1"
			intervals [487]:
				xmin = 83.3318
				xmax = 83.5118
				text = "S"
			intervals [488]:
				xmin = 83.5118
				xmax = 83.5418
				text = "sp"
			intervals [489]:
				xmin = 83.5418
				xmax = 84.2904
				text = ""
			intervals [490]:
				xmin = 84.2904
				xmax = 84.3204
				text = "Y"
			intervals [491]:
				xmin = 84.3204
				xmax = 84.6104
				text = "AE1"
			intervals [492]:
				xmin = 84.6104
				xmax = 87.194
				text = ""
			intervals [493]:
				xmin = 87.194
				xmax = 87.344
				text = "N"
			intervals [494]:
				xmin = 87.344
				xmax = 87.504
				text = "AA1"
			intervals [495]:
				xmin = 87.504
				xmax = 87.584
				text = "B"
			intervals [496]:
				xmin = 87.584
				xmax = 87.614
				text = "EH1"
			intervals [497]:
				xmin = 87.614
				xmax = 87.664
				text = "N"
			intervals [498]:
				xmin = 87.664
				xmax = 87.704
				text = "IH0"
			intervals [499]:
				xmin = 87.704
				xmax = 87.744
				text = "N"
			intervals [500]:
				xmin = 87.744
				xmax = 87.814
				text = "R"
			intervals [501]:
				xmin = 87.814
				xmax = 87.944
				text = "OW1"
			intervals [502]:
				xmin = 87.944
				xmax = 88.014
				text = "D"
			intervals [503]:
				xmin = 88.014
				xmax = 88.8256
				text = ""
			intervals [504]:
				xmin = 88.8256
				xmax = 88.8656
				text = "sil"
			intervals [505]:
				xmin = 88.8656
				xmax = 89.0456
				text = "Y"
			intervals [506]:
				xmin = 89.0456
				xmax = 89.8056
				text = "AE1"
			intervals [507]:
				xmin = 89.8056
				xmax = 106.3018
				text = ""
			intervals [508]:
				xmin = 106.3018
				xmax = 106.7118
				text = "AH1"
			intervals [509]:
				xmin = 106.7118
				xmax = 106.7418
				text = "sp"
			intervals [510]:
				xmin = 106.7418
				xmax = 106.8818
				text = "Y"
			intervals [511]:
				xmin = 106.8818
				xmax = 107.0718
				text = "AE1"
			intervals [512]:
				xmin = 107.0718
				xmax = 107.1318
				text = "sp"
			intervals [513]:
				xmin = 107.1318
				xmax = 107.2718
				text = "W"
			intervals [514]:
				xmin = 107.2718
				xmax = 107.4218
				text = "ER1"
			intervals [515]:
				xmin = 107.4218
				xmax = 107.4518
				text = "D"
			intervals [516]:
				xmin = 107.4518
				xmax = 107.5218
				text = "Z"
			intervals [517]:
				xmin = 107.5218
				xmax = 107.5618
				text = "L"
			intervals [518]:
				xmin = 107.5618
				xmax = 107.6418
				text = "AY1"
			intervals [519]:
				xmin = 107.6418
				xmax = 107.7218
				text = "K"
			intervals [520]:
				xmin = 107.7218
				xmax = 108.1718
				text = "sp"
			intervals [521]:
				xmin = 108.1718
				xmax = 108.2418
				text = "B"
			intervals [522]:
				xmin = 108.2418
				xmax = 108.3318
				text = "AE1"
			intervals [523]:
				xmin = 108.3318
				xmax = 108.3718
				text = "K"
			intervals [524]:
				xmin = 108.3718
				xmax = 108.4018
				text = "IH0"
			intervals [525]:
				xmin = 108.4018
				xmax = 108.4318
				text = "N"
			intervals [526]:
				xmin = 108.4318
				xmax = 108.4618
				text = "DH"
			intervals [527]:
				xmin = 108.4618
				xmax = 108.5118
				text = "IY0"
			intervals [528]:
				xmin = 108.5118
				xmax = 108.6018
				text = "D"
			intervals [529]:
				xmin = 108.6018
				xmax = 108.7718
				text = "EY1"
			intervals [530]:
				xmin = 108.7718
				xmax = 108.8818
				text = "W"
			intervals [531]:
				xmin = 108.8818
				xmax = 109.0718
				text = "ER1"
			intervals [532]:
				xmin = 109.0718
				xmax = 109.1018
				text = "D"
			intervals [533]:
				xmin = 109.1018
				xmax = 109.1318
				text = "Z"
			intervals [534]:
				xmin = 109.1318
				xmax = 109.1618
				text = "IH0"
			intervals [535]:
				xmin = 109.1618
				xmax = 109.1918
				text = "T"
			intervals [536]:
				xmin = 109.1918
				xmax = 109.2418
				text = "W"
			intervals [537]:
				xmin = 109.2418
				xmax = 109.2718
				text = "AH0"
			intervals [538]:
				xmin = 109.2718
				xmax = 109.3018
				text = "Z"
			intervals [539]:
				xmin = 109.3018
				xmax = 109.3918
				text = "M"
			intervals [540]:
				xmin = 109.3918
				xmax = 109.4518
				text = "AO1"
			intervals [541]:
				xmin = 109.4518
				xmax = 109.5118
				text = "R"
			intervals [542]:
				xmin = 109.5118
				xmax = 109.5718
				text = "S"
			intervals [543]:
				xmin = 109.5718
				xmax = 109.6618
				text = "OW1"
			intervals [544]:
				xmin = 109.6618
				xmax = 109.7418
				text = "L"
			intervals [545]:
				xmin = 109.7418
				xmax = 109.9018
				text = "AY1"
			intervals [546]:
				xmin = 109.9018
				xmax = 109.9918
				text = "K"
			intervals [547]:
				xmin = 109.9918
				xmax = 110.0618
				text = "W"
			intervals [548]:
				xmin = 110.0618
				xmax = 110.0918
				text = "AH1"
			intervals [549]:
				xmin = 110.0918
				xmax = 110.1418
				text = "T"
			intervals [550]:
				xmin = 110.1418
				xmax = 110.2618
				text = "AH1"
			intervals [551]:
				xmin = 110.2618
				xmax = 110.2918
				text = "P"
			intervals [552]:
				xmin = 110.2918
				xmax = 110.3218
				text = "sp"
			intervals [553]:
				xmin = 110.3218
				xmax = 110.4518
				text = "D"
			intervals [554]:
				xmin = 110.4518
				xmax = 110.9018
				text = "AO1"
			intervals [555]:
				xmin = 110.9018
				xmax = 111.0218
				text = "G"
			intervals [556]:
				xmin = 111.0218
				xmax = 111.3718
				text = "AO1"
			intervals [557]:
				xmin = 111.3718
				xmax = 111.4518
				text = "R"
			intervals [558]:
				xmin = 111.4518
				xmax = 111.4918
				text = "Y"
			intervals [559]:
				xmin = 111.4918
				xmax = 111.5518
				text = "UW1"
			intervals [560]:
				xmin = 111.5518
				xmax = 111.5818
				text = "sp"
			intervals [561]:
				xmin = 111.5818
				xmax = 111.6718
				text = "N"
			intervals [562]:
				xmin = 111.6718
				xmax = 112.0318
				text = "OW1"
			intervals [563]:
				xmin = 112.0318
				xmax = 112.0618
				text = "sp"
			intervals [564]:
				xmin = 112.0618
				xmax = 112.7088
				text = ""
			intervals [565]:
				xmin = 112.7088
				xmax = 113.5288
				text = "AH1"
			intervals [566]:
				xmin = 113.5288
				xmax = 114.0701
				text = "sp"
			intervals [567]:
				xmin = 114.0701
				xmax = 114.1401
				text = "spn"
			intervals [568]:
				xmin = 114.1401
				xmax = 114.9257
				text = "sp"
			intervals [569]:
				xmin = 114.9257
				xmax = 114.9657
				text = "F"
			intervals [570]:
				xmin = 114.9657
				xmax = 115.1457
				text = "AE1"
			intervals [571]:
				xmin = 115.1457
				xmax = 115.1757
				text = "M"
			intervals [572]:
				xmin = 115.1757
				xmax = 115.2057
				text = "DH"
			intervals [573]:
				xmin = 115.2057
				xmax = 115.2357
				text = "AE1"
			intervals [574]:
				xmin = 115.2357
				xmax = 115.2857
				text = "T"
			intervals [575]:
				xmin = 115.2857
				xmax = 115.3157
				text = "W"
			intervals [576]:
				xmin = 115.3157
				xmax = 115.3557
				text = "AO1"
			intervals [577]:
				xmin = 115.3557
				xmax = 115.3857
				text = "Z"
			intervals [578]:
				xmin = 115.3857
				xmax = 115.4557
				text = "B"
			intervals [579]:
				xmin = 115.4557
				xmax = 115.5457
				text = "AE1"
			intervals [580]:
				xmin = 115.5457
				xmax = 115.5757
				text = "K"
			intervals [581]:
				xmin = 115.5757
				xmax = 115.6057
				text = "IH0"
			intervals [582]:
				xmin = 115.6057
				xmax = 115.6357
				text = "N"
			intervals [583]:
				xmin = 115.6357
				xmax = 115.6657
				text = "DH"
			intervals [584]:
				xmin = 115.6657
				xmax = 115.6957
				text = "AH0"
			intervals [585]:
				xmin = 115.6957
				xmax = 115.7257
				text = "sp"
			intervals [586]:
				xmin = 115.7257
				xmax = 115.7957
				text = "D"
			intervals [587]:
				xmin = 115.7957
				xmax = 115.9757
				text = "EY1"
			intervals [588]:
				xmin = 115.9757
				xmax = 116.0957
				text = "M"
			intervals [589]:
				xmin = 116.0957
				xmax = 116.2157
				text = "AE1"
			intervals [590]:
				xmin = 116.2157
				xmax = 116.2457
				text = "N"
			intervals [591]:
				xmin = 116.2457
				xmax = 116.6357
				text = "AH1"
			intervals [592]:
				xmin = 116.6357
				xmax = 116.6657
				text = "sp"
			intervals [593]:
				xmin = 116.6657
				xmax = 116.7157
				text = "L"
			intervals [594]:
				xmin = 116.7157
				xmax = 116.8057
				text = "AY1"
			intervals [595]:
				xmin = 116.8057
				xmax = 116.8957
				text = "K"
			intervals [596]:
				xmin = 116.8957
				xmax = 116.9557
				text = "D"
			intervals [597]:
				xmin = 116.9557
				xmax = 117.1757
				text = "AO1"
			intervals [598]:
				xmin = 117.1757
				xmax = 117.2157
				text = "G"
			intervals [599]:
				xmin = 117.2157
				xmax = 117.2457
				text = "AY1"
			intervals [600]:
				xmin = 117.2457
				xmax = 117.3257
				text = "N"
			intervals [601]:
				xmin = 117.3257
				xmax = 117.3757
				text = "OW1"
			intervals [602]:
				xmin = 117.3757
				xmax = 117.4457
				text = "F"
			intervals [603]:
				xmin = 117.4457
				xmax = 117.4957
				text = "ER0"
			intervals [604]:
				xmin = 117.4957
				xmax = 117.5857
				text = "SH"
			intervals [605]:
				xmin = 117.5857
				xmax = 117.7257
				text = "UH1"
			intervals [606]:
				xmin = 117.7257
				xmax = 117.7857
				text = "R"
			intervals [607]:
				xmin = 117.7857
				xmax = 117.8757
				text = "D"
			intervals [608]:
				xmin = 117.8757
				xmax = 118.2057
				text = "AO1"
			intervals [609]:
				xmin = 118.2057
				xmax = 118.2557
				text = "G"
			intervals [610]:
				xmin = 118.2557
				xmax = 118.9023
				text = ""
			intervals [611]:
				xmin = 118.9023
				xmax = 119.0123
				text = "sil"
			intervals [612]:
				xmin = 119.0123
				xmax = 119.0423
				text = "AY1"
			intervals [613]:
				xmin = 119.0423
				xmax = 119.0723
				text = "sp"
			intervals [614]:
				xmin = 119.0723
				xmax = 119.1523
				text = "K"
			intervals [615]:
				xmin = 119.1523
				xmax = 119.2223
				text = "AE1"
			intervals [616]:
				xmin = 119.2223
				xmax = 119.2823
				text = "N"
			intervals [617]:
				xmin = 119.2823
				xmax = 119.3323
				text = "IY1"
			intervals [618]:
				xmin = 119.3323
				xmax = 119.3923
				text = "V"
			intervals [619]:
				xmin = 119.3923
				xmax = 119.4323
				text = "IH0"
			intervals [620]:
				xmin = 119.4323
				xmax = 119.4623
				text = "N"
			intervals [621]:
				xmin = 119.4623
				xmax = 119.4923
				text = "IH0"
			intervals [622]:
				xmin = 119.4923
				xmax = 119.5223
				text = "K"
			intervals [623]:
				xmin = 119.5223
				xmax = 119.5923
				text = "S"
			intervals [624]:
				xmin = 119.5923
				xmax = 119.6423
				text = "P"
			intervals [625]:
				xmin = 119.6423
				xmax = 119.7023
				text = "L"
			intervals [626]:
				xmin = 119.7023
				xmax = 119.8623
				text = "EY1"
			intervals [627]:
				xmin = 119.8623
				xmax = 120.1023
				text = "N"
			intervals [628]:
				xmin = 120.1023
				xmax = 120.1323
				text = "sp"
			intervals [629]:
				xmin = 120.1323
				xmax = 120.1623
				text = "B"
			intervals [630]:
				xmin = 120.1623
				xmax = 120.2423
				text = "AH1"
			intervals [631]:
				xmin = 120.2423
				xmax = 120.3123
				text = "T"
			intervals [632]:
				xmin = 120.3123
				xmax = 120.5723
				text = "AH1"
			intervals [633]:
				xmin = 120.5723
				xmax = 120.6823
				text = "AY1"
			intervals [634]:
				xmin = 120.6823
				xmax = 120.7623
				text = "N"
			intervals [635]:
				xmin = 120.7623
				xmax = 120.8723
				text = "OW1"
			intervals [636]:
				xmin = 120.8723
				xmax = 120.9223
				text = "F"
			intervals [637]:
				xmin = 120.9223
				xmax = 120.9723
				text = "ER0"
			intervals [638]:
				xmin = 120.9723
				xmax = 121.0023
				text = "M"
			intervals [639]:
				xmin = 121.0023
				xmax = 121.0523
				text = "sp"
			intervals [640]:
				xmin = 121.0523
				xmax = 121.1687
				text = ""
			intervals [641]:
				xmin = 121.1687
				xmax = 121.2387
				text = "B"
			intervals [642]:
				xmin = 121.2387
				xmax = 121.3487
				text = "AE1"
			intervals [643]:
				xmin = 121.3487
				xmax = 121.4287
				text = "K"
			intervals [644]:
				xmin = 121.4287
				xmax = 121.4787
				text = "DH"
			intervals [645]:
				xmin = 121.4787
				xmax = 121.5487
				text = "EH1"
			intervals [646]:
				xmin = 121.5487
				xmax = 121.5887
				text = "N"
			intervals [647]:
				xmin = 121.5887
				xmax = 121.6587
				text = "T"
			intervals [648]:
				xmin = 121.6587
				xmax = 121.7187
				text = "IH0"
			intervals [649]:
				xmin = 121.7187
				xmax = 121.8087
				text = "N"
			intervals [650]:
				xmin = 121.8087
				xmax = 122.1187
				text = "AW1"
			intervals [651]:
				xmin = 122.1187
				xmax = 122.1487
				text = "IH0"
			intervals [652]:
				xmin = 122.1487
				xmax = 122.1787
				text = "T"
			intervals [653]:
				xmin = 122.1787
				xmax = 122.2087
				text = "Z"
			intervals [654]:
				xmin = 122.2087
				xmax = 122.2487
				text = "JH"
			intervals [655]:
				xmin = 122.2487
				xmax = 122.4387
				text = "IH0"
			intervals [656]:
				xmin = 122.4387
				xmax = 122.5287
				text = "S"
			intervals [657]:
				xmin = 122.5287
				xmax = 122.5587
				text = "T"
			intervals [658]:
				xmin = 122.5587
				xmax = 122.6287
				text = "TH"
			intervals [659]:
				xmin = 122.6287
				xmax = 122.7087
				text = "IH1"
			intervals [660]:
				xmin = 122.7087
				xmax = 122.7787
				text = "NG"
			intervals [661]:
				xmin = 122.7787
				xmax = 122.8387
				text = "Z"
			intervals [662]:
				xmin = 122.8387
				xmax = 122.8687
				text = "HH"
			intervals [663]:
				xmin = 122.8687
				xmax = 122.9287
				text = "AH0"
			intervals [664]:
				xmin = 122.9287
				xmax = 122.9687
				text = "Z"
			intervals [665]:
				xmin = 122.9687
				xmax = 123.0787
				text = "CH"
			intervals [666]:
				xmin = 123.0787
				xmax = 123.2587
				text = "EY1"
			intervals [667]:
				xmin = 123.2587
				xmax = 123.3087
				text = "N"
			intervals [668]:
				xmin = 123.3087
				xmax = 123.3387
				text = "JH"
			intervals [669]:
				xmin = 123.3387
				xmax = 123.3687
				text = "D"
			intervals [670]:
				xmin = 123.3687
				xmax = 123.3987
				text = "F"
			intervals [671]:
				xmin = 123.3987
				xmax = 123.4387
				text = "ER0"
			intervals [672]:
				xmin = 123.4387
				xmax = 123.5187
				text = "M"
			intervals [673]:
				xmin = 123.5187
				xmax = 123.5987
				text = "D"
			intervals [674]:
				xmin = 123.5987
				xmax = 123.9487
				text = "AO1"
			intervals [675]:
				xmin = 123.9487
				xmax = 123.9987
				text = "G"
			intervals [676]:
				xmin = 123.9987
				xmax = 124.1087
				text = "T"
			intervals [677]:
				xmin = 124.1087
				xmax = 124.2887
				text = "UW1"
			intervals [678]:
				xmin = 124.2887
				xmax = 124.3187
				text = "sp"
			intervals [679]:
				xmin = 124.3187
				xmax = 124.4587
				text = "JH"
			intervals [680]:
				xmin = 124.4587
				xmax = 124.8287
				text = "OW1"
			intervals [681]:
				xmin = 124.8287
				xmax = 124.9287
				text = "sp"
			intervals [682]:
				xmin = 124.9287
				xmax = 125.0587
				text = "T"
			intervals [683]:
				xmin = 125.0587
				xmax = 125.3387
				text = "AH0"
			intervals [684]:
				xmin = 125.3387
				xmax = 125.3787
				text = "sp"
			intervals [685]:
				xmin = 125.3787
				xmax = 125.9567
				text = ""
			intervals [686]:
				xmin = 125.9567
				xmax = 126.0367
				text = "Y"
			intervals [687]:
				xmin = 126.0367
				xmax = 126.0967
				text = "UW1"
			intervals [688]:
				xmin = 126.0967
				xmax = 126.1567
				text = "N"
			intervals [689]:
				xmin = 126.1567
				xmax = 126.2567
				text = "OW1"
			intervals [690]:
				xmin = 126.2567
				xmax = 126.3667
				text = "N"
			intervals [691]:
				xmin = 126.3667
				xmax = 126.4967
				text = "AW1"
			intervals [692]:
				xmin = 126.4967
				xmax = 126.5867
				text = "P"
			intervals [693]:
				xmin = 126.5867
				xmax = 126.6367
				text = "IY1"
			intervals [694]:
				xmin = 126.6367
				xmax = 126.6867
				text = "P"
			intervals [695]:
				xmin = 126.6867
				xmax = 126.7167
				text = "AH0"
			intervals [696]:
				xmin = 126.7167
				xmax = 126.7567
				text = "L"
			intervals [697]:
				xmin = 126.7567
				xmax = 126.8667
				text = "S"
			intervals [698]:
				xmin = 126.8667
				xmax = 127.0667
				text = "EY1"
			intervals [699]:
				xmin = 127.0667
				xmax = 127.0967
				text = "IH0"
			intervals [700]:
				xmin = 127.0967
				xmax = 127.1467
				text = "N"
			intervals [701]:
				xmin = 127.1467
				xmax = 127.2767
				text = "K"
			intervals [702]:
				xmin = 127.2767
				xmax = 127.6967
				text = "AH1"
			intervals [703]:
				xmin = 127.6967
				xmax = 127.9067
				text = "Z"
			intervals [704]:
				xmin = 127.9067
				xmax = 127.9367
				text = "sp"
			intervals [705]:
				xmin = 127.9367
				xmax = 128.2467
				text = "AH0"
			intervals [706]:
				xmin = 128.2467
				xmax = 128.3667
				text = "N"
			intervals [707]:
				xmin = 128.3667
				xmax = 128.4167
				text = "D"
			intervals [708]:
				xmin = 128.4167
				xmax = 128.8136
				text = ""
			intervals [709]:
				xmin = 128.8136
				xmax = 128.8436
				text = "sil"
			intervals [710]:
				xmin = 128.8436
				xmax = 129.0136
				text = "M"
			intervals [711]:
				xmin = 129.0136
				xmax = 129.5636
				text = "OW1"
			intervals [712]:
				xmin = 129.5636
				xmax = 130.7122
				text = ""
			intervals [713]:
				xmin = 130.7122
				xmax = 130.7522
				text = "sil"
			intervals [714]:
				xmin = 130.7522
				xmax = 130.9322
				text = "AH0"
			intervals [715]:
				xmin = 130.9322
				xmax = 130.9622
				text = "N"
			intervals [716]:
				xmin = 130.9622
				xmax = 131.0122
				text = "D"
			intervals [717]:
				xmin = 131.0122
				xmax = 131.0622
				text = "IH0"
			intervals [718]:
				xmin = 131.0622
				xmax = 131.1122
				text = "T"
			intervals [719]:
				xmin = 131.1122
				xmax = 131.1922
				text = "S"
			intervals [720]:
				xmin = 131.1922
				xmax = 131.2422
				text = "JH"
			intervals [721]:
				xmin = 131.2422
				xmax = 131.3422
				text = "IH0"
			intervals [722]:
				xmin = 131.3422
				xmax = 131.4622
				text = "S"
			intervals [723]:
				xmin = 131.4622
				xmax = 131.5422
				text = "L"
			intervals [724]:
				xmin = 131.5422
				xmax = 131.6622
				text = "AY1"
			intervals [725]:
				xmin = 131.6622
				xmax = 131.7322
				text = "K"
			intervals [726]:
				xmin = 131.7322
				xmax = 131.7722
				text = "Y"
			intervals [727]:
				xmin = 131.7722
				xmax = 131.8822
				text = "UW1"
			intervals [728]:
				xmin = 131.8822
				xmax = 131.9522
				text = "N"
			intervals [729]:
				xmin = 131.9522
				xmax = 132.2422
				text = "OW1"
			intervals [730]:
				xmin = 132.2422
				xmax = 132.3522
				text = "sp"
			intervals [731]:
				xmin = 132.3522
				xmax = 133.8594
				text = ""
			intervals [732]:
				xmin = 133.8594
				xmax = 133.9394
				text = "HH"
			intervals [733]:
				xmin = 133.9394
				xmax = 133.9894
				text = "W"
			intervals [734]:
				xmin = 133.9894
				xmax = 134.0294
				text = "AH1"
			intervals [735]:
				xmin = 134.0294
				xmax = 134.0994
				text = "T"
			intervals [736]:
				xmin = 134.0994
				xmax = 134.1694
				text = "Z"
			intervals [737]:
				xmin = 134.1694
				xmax = 134.2594
				text = "R"
			intervals [738]:
				xmin = 134.2594
				xmax = 134.3094
				text = "EH1"
			intervals [739]:
				xmin = 134.3094
				xmax = 134.3994
				text = "L"
			intervals [740]:
				xmin = 134.3994
				xmax = 134.4394
				text = "AH0"
			intervals [741]:
				xmin = 134.4394
				xmax = 134.4994
				text = "V"
			intervals [742]:
				xmin = 134.4994
				xmax = 134.6094
				text = "AH0"
			intervals [743]:
				xmin = 134.6094
				xmax = 134.6494
				text = "N"
			intervals [744]:
				xmin = 134.6494
				xmax = 134.6894
				text = "T"
			intervals [745]:
				xmin = 134.6894
				xmax = 134.7294
				text = "AY1"
			intervals [746]:
				xmin = 134.7294
				xmax = 134.7694
				text = "sp"
			intervals [747]:
				xmin = 134.7694
				xmax = 134.9094
				text = "G"
			intervals [748]:
				xmin = 134.9094
				xmax = 134.9894
				text = "EH1"
			intervals [749]:
				xmin = 134.9894
				xmax = 135.0894
				text = "S"
			intervals [750]:
				xmin = 135.0894
				xmax = 136.859
				text = ""
			intervals [751]:
				xmin = 136.859
				xmax = 136.969
				text = "M"
			intervals [752]:
				xmin = 136.969
				xmax = 137.119
				text = "OW1"
			intervals [753]:
				xmin = 137.119
				xmax = 137.149
				text = "IH0"
			intervals [754]:
				xmin = 137.149
				xmax = 137.199
				text = "Z"
			intervals [755]:
				xmin = 137.199
				xmax = 137.249
				text = "L"
			intervals [756]:
				xmin = 137.249
				xmax = 137.289
				text = "AY1"
			intervals [757]:
				xmin = 137.289
				xmax = 137.339
				text = "K"
			intervals [758]:
				xmin = 137.339
				xmax = 137.389
				text = "W"
			intervals [759]:
				xmin = 137.389
				xmax = 137.419
				text = "AH1"
			intervals [760]:
				xmin = 137.419
				xmax = 137.459
				text = "T"
			intervals [761]:
				xmin = 137.459
				xmax = 137.509
				text = "AH1"
			intervals [762]:
				xmin = 137.509
				xmax = 137.539
				text = "P"
			intervals [763]:
				xmin = 137.539
				xmax = 137.639
				text = "M"
			intervals [764]:
				xmin = 137.639
				xmax = 137.849
				text = "OW1"
			intervals [765]:
				xmin = 137.849
				xmax = 137.929
				text = "L"
			intervals [766]:
				xmin = 137.929
				xmax = 138.029
				text = "AY1"
			intervals [767]:
				xmin = 138.029
				xmax = 138.089
				text = "K"
			intervals [768]:
				xmin = 138.089
				xmax = 138.139
				text = "W"
			intervals [769]:
				xmin = 138.139
				xmax = 138.169
				text = "AH1"
			intervals [770]:
				xmin = 138.169
				xmax = 138.219
				text = "T"
			intervals [771]:
				xmin = 138.219
				xmax = 138.349
				text = "AH1"
			intervals [772]:
				xmin = 138.349
				xmax = 138.389
				text = "P"
			intervals [773]:
				xmin = 138.389
				xmax = 138.419
				text = "sp"
			intervals [774]:
				xmin = 138.419
				xmax = 138.479
				text = "Y"
			intervals [775]:
				xmin = 138.479
				xmax = 138.519
				text = "UW1"
			intervals [776]:
				xmin = 138.519
				xmax = 138.569
				text = "N"
			intervals [777]:
				xmin = 138.569
				xmax = 138.799
				text = "OW1"
			intervals [778]:
				xmin = 138.799
				xmax = 139.182
				text = "sp"
			intervals [779]:
				xmin = 139.182
				xmax = 139.322
				text = "M"
			intervals [780]:
				xmin = 139.322
				xmax = 139.722
				text = "OW1"
			intervals [781]:
				xmin = 139.722
				xmax = 139.752
				text = "sp"
			intervals [782]:
				xmin = 139.752
				xmax = 139.802
				text = "AO1"
			intervals [783]:
				xmin = 139.802
				xmax = 139.862
				text = "R"
			intervals [784]:
				xmin = 139.862
				xmax = 139.952
				text = "K"
			intervals [785]:
				xmin = 139.952
				xmax = 140.312
				text = "AH1"
			intervals [786]:
				xmin = 140.312
				xmax = 140.502
				text = "Z"
			intervals [787]:
				xmin = 140.502
				xmax = 141.2774
				text = "sp"
			intervals [788]:
				xmin = 141.2774
				xmax = 141.4374
				text = "OW1"
			intervals [789]:
				xmin = 141.4374
				xmax = 141.6474
				text = "T"
			intervals [790]:
				xmin = 141.6474
				xmax = 141.8574
				text = "IY1"
			intervals [791]:
				xmin = 141.8574
				xmax = 141.8874
				text = "Y"
			intervals [792]:
				xmin = 141.8874
				xmax = 142.0274
				text = "UW1"
			intervals [793]:
				xmin = 142.0274
				xmax = 142.1074
				text = "sp"
			intervals [794]:
				xmin = 142.1074
				xmax = 142.2474
				text = "N"
			intervals [795]:
				xmin = 142.2474
				xmax = 142.4374
				text = "OW1"
			intervals [796]:
				xmin = 142.4374
				xmax = 142.6274
				text = "sp"
			intervals [797]:
				xmin = 142.6274
				xmax = 143.3428
				text = ""
			intervals [798]:
				xmin = 143.3428
				xmax = 143.4828
				text = "F"
			intervals [799]:
				xmin = 143.4828
				xmax = 143.5128
				text = "ER0"
			intervals [800]:
				xmin = 143.5128
				xmax = 143.6428
				text = "OW1"
			intervals [801]:
				xmin = 143.6428
				xmax = 143.7128
				text = "L"
			intervals [802]:
				xmin = 143.7128
				xmax = 143.7528
				text = "D"
			intervals [803]:
				xmin = 143.7528
				xmax = 143.9028
				text = "T"
			intervals [804]:
				xmin = 143.9028
				xmax = 144.0628
				text = "AY1"
			intervals [805]:
				xmin = 144.0628
				xmax = 144.1628
				text = "M"
			intervals [806]:
				xmin = 144.1628
				xmax = 144.2128
				text = "ER0"
			intervals [807]:
				xmin = 144.2128
				xmax = 144.3128
				text = "sp"
			intervals [808]:
				xmin = 144.3128
				xmax = 145.0344
				text = ""
			intervals [809]:
				xmin = 145.0344
				xmax = 145.0944
				text = "B"
			intervals [810]:
				xmin = 145.0944
				xmax = 145.1744
				text = "AH1"
			intervals [811]:
				xmin = 145.1744
				xmax = 145.2244
				text = "T"
			intervals [812]:
				xmin = 145.2244
				xmax = 145.5944
				text = "AH1"
			intervals [813]:
				xmin = 145.5944
				xmax = 145.6344
				text = "sp"
			intervals [814]:
				xmin = 145.6344
				xmax = 146.6001
				text = ""
			intervals [815]:
				xmin = 146.6001
				xmax = 146.7101
				text = "IH0"
			intervals [816]:
				xmin = 146.7101
				xmax = 146.7501
				text = "T"
			intervals [817]:
				xmin = 146.7501
				xmax = 146.8501
				text = "S"
			intervals [818]:
				xmin = 146.8501
				xmax = 146.9301
				text = "AH0"
			intervals [819]:
				xmin = 146.9301
				xmax = 146.9801
				text = "IH0"
			intervals [820]:
				xmin = 146.9801
				xmax = 147.0101
				text = "T"
			intervals [821]:
				xmin = 147.0101
				xmax = 147.0801
				text = "S"
			intervals [822]:
				xmin = 147.0801
				xmax = 147.1201
				text = "AH0"
			intervals [823]:
				xmin = 147.1201
				xmax = 147.1801
				text = "L"
			intervals [824]:
				xmin = 147.1801
				xmax = 147.2501
				text = "AA1"
			intervals [825]:
				xmin = 147.2501
				xmax = 147.3001
				text = "T"
			intervals [826]:
				xmin = 147.3001
				xmax = 147.3301
				text = "AH1"
			intervals [827]:
				xmin = 147.3301
				xmax = 147.4401
				text = "V"
			intervals [828]:
				xmin = 147.4401
				xmax = 147.5101
				text = "L"
			intervals [829]:
				xmin = 147.5101
				xmax = 147.5701
				text = "AA1"
			intervals [830]:
				xmin = 147.5701
				xmax = 147.6001
				text = "T"
			intervals [831]:
				xmin = 147.6001
				xmax = 147.6301
				text = "AH0"
			intervals [832]:
				xmin = 147.6301
				xmax = 147.6601
				text = "V"
			intervals [833]:
				xmin = 147.6601
				xmax = 147.7801
				text = "F"
			intervals [834]:
				xmin = 147.7801
				xmax = 147.8301
				text = "R"
			intervals [835]:
				xmin = 147.8301
				xmax = 147.9201
				text = "EY1"
			intervals [836]:
				xmin = 147.9201
				xmax = 147.9701
				text = "Z"
			intervals [837]:
				xmin = 147.9701
				xmax = 148.0101
				text = "AH0"
			intervals [838]:
				xmin = 148.0101
				xmax = 148.0601
				text = "Z"
			intervals [839]:
				xmin = 148.0601
				xmax = 148.1601
				text = "AW1"
			intervals [840]:
				xmin = 148.1601
				xmax = 148.2301
				text = "T"
			intervals [841]:
				xmin = 148.2301
				xmax = 148.2701
				text = "HH"
			intervals [842]:
				xmin = 148.2701
				xmax = 148.3301
				text = "IY1"
			intervals [843]:
				xmin = 148.3301
				xmax = 148.3701
				text = "R"
			intervals [844]:
				xmin = 148.3701
				xmax = 148.4301
				text = "Y"
			intervals [845]:
				xmin = 148.4301
				xmax = 148.4801
				text = "UW1"
			intervals [846]:
				xmin = 148.4801
				xmax = 148.5501
				text = "N"
			intervals [847]:
				xmin = 148.5501
				xmax = 148.6301
				text = "OW1"
			intervals [848]:
				xmin = 148.6301
				xmax = 148.6701
				text = "IH0"
			intervals [849]:
				xmin = 148.6701
				xmax = 148.7101
				text = "T"
			intervals [850]:
				xmin = 148.7101
				xmax = 148.7401
				text = "Z"
			intervals [851]:
				xmin = 148.7401
				xmax = 148.7701
				text = "JH"
			intervals [852]:
				xmin = 148.7701
				xmax = 148.8401
				text = "IH0"
			intervals [853]:
				xmin = 148.8401
				xmax = 148.9001
				text = "S"
			intervals [854]:
				xmin = 148.9001
				xmax = 148.9601
				text = "L"
			intervals [855]:
				xmin = 148.9601
				xmax = 149.0601
				text = "AY1"
			intervals [856]:
				xmin = 149.0601
				xmax = 149.1001
				text = "K"
			intervals [857]:
				xmin = 149.1001
				xmax = 149.1926
				text = ""
			intervals [858]:
				xmin = 149.1926
				xmax = 149.3426
				text = "M"
			intervals [859]:
				xmin = 149.3426
				xmax = 149.4126
				text = "AE1"
			intervals [860]:
				xmin = 149.4126
				xmax = 149.4926
				text = "N"
			intervals [861]:
				xmin = 149.4926
				xmax = 149.5526
				text = "M"
			intervals [862]:
				xmin = 149.5526
				xmax = 149.6026
				text = "AY1"
			intervals [863]:
				xmin = 149.6026
				xmax = 149.7026
				text = "M"
			intervals [864]:
				xmin = 149.7026
				xmax = 149.8526
				text = "AE1"
			intervals [865]:
				xmin = 149.8526
				xmax = 149.8826
				text = "N"
			intervals [866]:
				xmin = 149.8826
				xmax = 149.9126
				text = "HH"
			intervals [867]:
				xmin = 149.9126
				xmax = 149.9626
				text = "IY1"
			intervals [868]:
				xmin = 149.9626
				xmax = 150.0426
				text = "T"
			intervals [869]:
				xmin = 150.0426
				xmax = 150.1026
				text = "OW1"
			intervals [870]:
				xmin = 150.1026
				xmax = 150.1326
				text = "L"
			intervals [871]:
				xmin = 150.1326
				xmax = 150.1626
				text = "D"
			intervals [872]:
				xmin = 150.1626
				xmax = 150.1926
				text = "M"
			intervals [873]:
				xmin = 150.1926
				xmax = 150.2326
				text = "IY1"
			intervals [874]:
				xmin = 150.2326
				xmax = 150.2626
				text = "HH"
			intervals [875]:
				xmin = 150.2626
				xmax = 150.3126
				text = "IY1"
			intervals [876]:
				xmin = 150.3126
				xmax = 150.4026
				text = "S"
			intervals [877]:
				xmin = 150.4026
				xmax = 150.5026
				text = "EH1"
			intervals [878]:
				xmin = 150.5026
				xmax = 150.5526
				text = "D"
			intervals [879]:
				xmin = 150.5526
				xmax = 150.6326
				text = "S"
			intervals [880]:
				xmin = 150.6326
				xmax = 150.7026
				text = "AH1"
			intervals [881]:
				xmin = 150.7026
				xmax = 150.7326
				text = "M"
			intervals [882]:
				xmin = 150.7326
				xmax = 150.7626
				text = "TH"
			intervals [883]:
				xmin = 150.7626
				xmax = 150.7926
				text = "IH0"
			intervals [884]:
				xmin = 150.7926
				xmax = 150.8226
				text = "N"
			intervals [885]:
				xmin = 150.8226
				xmax = 150.8726
				text = "Y"
			intervals [886]:
				xmin = 150.8726
				xmax = 150.9426
				text = "EH1"
			intervals [887]:
				xmin = 150.9426
				xmax = 151.0426
				text = "S"
			intervals [888]:
				xmin = 151.0426
				xmax = 151.0826
				text = "T"
			intervals [889]:
				xmin = 151.0826
				xmax = 151.1126
				text = "ER0"
			intervals [890]:
				xmin = 151.1126
				xmax = 151.1526
				text = "D"
			intervals [891]:
				xmin = 151.1526
				xmax = 151.2926
				text = "EY2"
			intervals [892]:
				xmin = 151.2926
				xmax = 151.4526
				text = "AY1"
			intervals [893]:
				xmin = 151.4526
				xmax = 151.5026
				text = "EY1"
			intervals [894]:
				xmin = 151.5026
				xmax = 151.5326
				text = "N"
			intervals [895]:
				xmin = 151.5326
				xmax = 151.5626
				text = "T"
			intervals [896]:
				xmin = 151.5626
				xmax = 151.5926
				text = "N"
			intervals [897]:
				xmin = 151.5926
				xmax = 151.6826
				text = "OW1"
			intervals [898]:
				xmin = 151.6826
				xmax = 151.7526
				text = "W"
			intervals [899]:
				xmin = 151.7526
				xmax = 151.7826
				text = "AH1"
			intervals [900]:
				xmin = 151.7826
				xmax = 151.8126
				text = "T"
			intervals [901]:
				xmin = 151.8126
				xmax = 151.8426
				text = "HH"
			intervals [902]:
				xmin = 151.8426
				xmax = 151.8926
				text = "IY1"
			intervals [903]:
				xmin = 151.8926
				xmax = 151.9426
				text = "W"
			intervals [904]:
				xmin = 151.9426
				xmax = 151.9726
				text = "AH0"
			intervals [905]:
				xmin = 151.9726
				xmax = 152.0026
				text = "Z"
			intervals [906]:
				xmin = 152.0026
				xmax = 152.0726
				text = "T"
			intervals [907]:
				xmin = 152.0726
				xmax = 152.1826
				text = "AO1"
			intervals [908]:
				xmin = 152.1826
				xmax = 152.2226
				text = "K"
			intervals [909]:
				xmin = 152.2226
				xmax = 152.2526
				text = "IH0"
			intervals [910]:
				xmin = 152.2526
				xmax = 152.2826
				text = "NG"
			intervals [911]:
				xmin = 152.2826
				xmax = 152.3126
				text = "AH0"
			intervals [912]:
				xmin = 152.3126
				xmax = 152.3526
				text = "B"
			intervals [913]:
				xmin = 152.3526
				xmax = 152.4426
				text = "AW1"
			intervals [914]:
				xmin = 152.4426
				xmax = 152.4926
				text = "T"
			intervals [915]:
				xmin = 152.4926
				xmax = 152.5526
				text = "B"
			intervals [916]:
				xmin = 152.5526
				xmax = 152.6726
				text = "AH1"
			intervals [917]:
				xmin = 152.6726
				xmax = 152.7226
				text = "T"
			intervals [918]:
				xmin = 152.7226
				xmax = 153.2473
				text = "sp"
			intervals [919]:
				xmin = 153.2473
				xmax = 153.2873
				text = "HH"
			intervals [920]:
				xmin = 153.2873
				xmax = 153.3173
				text = "IY1"
			intervals [921]:
				xmin = 153.3173
				xmax = 153.3573
				text = "W"
			intervals [922]:
				xmin = 153.3573
				xmax = 153.3873
				text = "AH0"
			intervals [923]:
				xmin = 153.3873
				xmax = 153.4173
				text = "Z"
			intervals [924]:
				xmin = 153.4173
				xmax = 153.4873
				text = "B"
			intervals [925]:
				xmin = 153.4873
				xmax = 153.5173
				text = "EY1"
			intervals [926]:
				xmin = 153.5173
				xmax = 153.5473
				text = "S"
			intervals [927]:
				xmin = 153.5473
				xmax = 153.5773
				text = "IH0"
			intervals [928]:
				xmin = 153.5773
				xmax = 153.6073
				text = "K"
			intervals [929]:
				xmin = 153.6073
				xmax = 153.6373
				text = "L"
			intervals [930]:
				xmin = 153.6373
				xmax = 153.6673
				text = "IY0"
			intervals [931]:
				xmin = 153.6673
				xmax = 153.7573
				text = "T"
			intervals [932]:
				xmin = 153.7573
				xmax = 153.8273
				text = "AO1"
			intervals [933]:
				xmin = 153.8273
				xmax = 153.8573
				text = "K"
			intervals [934]:
				xmin = 153.8573
				xmax = 153.8873
				text = "IH0"
			intervals [935]:
				xmin = 153.8873
				xmax = 153.9173
				text = "NG"
			intervals [936]:
				xmin = 153.9173
				xmax = 153.9473
				text = "AH0"
			intervals [937]:
				xmin = 153.9473
				xmax = 153.9873
				text = "B"
			intervals [938]:
				xmin = 153.9873
				xmax = 154.0273
				text = "AW1"
			intervals [939]:
				xmin = 154.0273
				xmax = 154.0773
				text = "T"
			intervals [940]:
				xmin = 154.0773
				xmax = 154.1073
				text = "HH"
			intervals [941]:
				xmin = 154.1073
				xmax = 154.1473
				text = "IY1"
			intervals [942]:
				xmin = 154.1473
				xmax = 154.2173
				text = "HH"
			intervals [943]:
				xmin = 154.2173
				xmax = 154.2473
				text = "AE1"
			intervals [944]:
				xmin = 154.2473
				xmax = 154.2773
				text = "D"
			intervals [945]:
				xmin = 154.2773
				xmax = 154.3373
				text = "AH0"
			intervals [946]:
				xmin = 154.3373
				xmax = 154.3973
				text = "L"
			intervals [947]:
				xmin = 154.3973
				xmax = 154.5073
				text = "AA1"
			intervals [948]:
				xmin = 154.5073
				xmax = 154.5773
				text = "T"
			intervals [949]:
				xmin = 154.5773
				xmax = 154.6773
				text = "AH1"
			intervals [950]:
				xmin = 154.6773
				xmax = 154.7573
				text = "V"
			intervals [951]:
				xmin = 154.7573
				xmax = 154.8573
				text = "IH1"
			intervals [952]:
				xmin = 154.8573
				xmax = 154.8873
				text = "T"
			intervals [953]:
				xmin = 154.8873
				xmax = 154.9173
				text = "AH0"
			intervals [954]:
				xmin = 154.9173
				xmax = 154.9673
				text = "N"
			intervals [955]:
				xmin = 154.9673
				xmax = 155.0773
				text = "AY1"
			intervals [956]:
				xmin = 155.0773
				xmax = 155.1073
				text = "W"
			intervals [957]:
				xmin = 155.1073
				xmax = 155.1673
				text = "AO1"
			intervals [958]:
				xmin = 155.1673
				xmax = 155.2173
				text = "Z"
			intervals [959]:
				xmin = 155.2173
				xmax = 155.2473
				text = "JH"
			intervals [960]:
				xmin = 155.2473
				xmax = 155.2973
				text = "AH1"
			intervals [961]:
				xmin = 155.2973
				xmax = 155.3773
				text = "S"
			intervals [962]:
				xmin = 155.3773
				xmax = 155.4473
				text = "L"
			intervals [963]:
				xmin = 155.4473
				xmax = 155.6073
				text = "AY1"
			intervals [964]:
				xmin = 155.6073
				xmax = 155.7173
				text = "K"
			intervals [965]:
				xmin = 155.7173
				xmax = 155.7473
				text = "sp"
			intervals [966]:
				xmin = 155.7473
				xmax = 156.0173
				text = "AO2"
			intervals [967]:
				xmin = 156.0173
				xmax = 156.0473
				text = "L"
			intervals [968]:
				xmin = 156.0473
				xmax = 156.0773
				text = "R"
			intervals [969]:
				xmin = 156.0773
				xmax = 156.1473
				text = "AY1"
			intervals [970]:
				xmin = 156.1473
				xmax = 156.2173
				text = "T"
			intervals [971]:
				xmin = 156.2173
				xmax = 156.2773
				text = "M"
			intervals [972]:
				xmin = 156.2773
				xmax = 156.4573
				text = "AE1"
			intervals [973]:
				xmin = 156.4573
				xmax = 156.5773
				text = "N"
			intervals [974]:
				xmin = 156.5773
				xmax = 156.6273
				text = "W"
			intervals [975]:
				xmin = 156.6273
				xmax = 156.6573
				text = "AH1"
			intervals [976]:
				xmin = 156.6573
				xmax = 156.8773
				text = "T"
			intervals [977]:
				xmin = 156.8773
				xmax = 160.602
				text = ""
			intervals [978]:
				xmin = 160.602
				xmax = 160.842
				text = "Y"
			intervals [979]:
				xmin = 160.842
				xmax = 160.872
				text = "AE1"
			intervals [980]:
				xmin = 160.872
				xmax = 160.922
				text = "sp"
			intervals [981]:
				xmin = 160.922
				xmax = 160.992
				text = "N"
			intervals [982]:
				xmin = 160.992
				xmax = 161.182
				text = "AA1"
			intervals [983]:
				xmin = 161.182
				xmax = 161.242
				text = "HH"
			intervals [984]:
				xmin = 161.242
				xmax = 161.452
				text = "IY1"
			intervals [985]:
				xmin = 161.452
				xmax = 161.492
				text = "HH"
			intervals [986]:
				xmin = 161.492
				xmax = 161.632
				text = "IY1"
			intervals [987]:
				xmin = 161.632
				xmax = 161.702
				text = "S"
			intervals [988]:
				xmin = 161.702
				xmax = 161.842
				text = "EH1"
			intervals [989]:
				xmin = 161.842
				xmax = 161.902
				text = "D"
			intervals [990]:
				xmin = 161.902
				xmax = 162.012
				text = "S"
			intervals [991]:
				xmin = 162.012
				xmax = 162.142
				text = "AH1"
			intervals [992]:
				xmin = 162.142
				xmax = 162.172
				text = "M"
			intervals [993]:
				xmin = 162.172
				xmax = 162.202
				text = "TH"
			intervals [994]:
				xmin = 162.202
				xmax = 162.232
				text = "IH0"
			intervals [995]:
				xmin = 162.232
				xmax = 162.292
				text = "N"
			intervals [996]:
				xmin = 162.292
				xmax = 162.402
				text = "AY1"
			intervals [997]:
				xmin = 162.402
				xmax = 162.432
				text = "W"
			intervals [998]:
				xmin = 162.432
				xmax = 162.462
				text = "AA1"
			intervals [999]:
				xmin = 162.462
				xmax = 162.492
				text = "Z"
			intervals [1000]:
				xmin = 162.492
				xmax = 162.522
				text = "JH"
			intervals [1001]:
				xmin = 162.522
				xmax = 162.552
				text = "IH0"
			intervals [1002]:
				xmin = 162.552
				xmax = 162.592
				text = "S"
			intervals [1003]:
				xmin = 162.592
				xmax = 162.652
				text = "L"
			intervals [1004]:
				xmin = 162.652
				xmax = 162.732
				text = "AY1"
			intervals [1005]:
				xmin = 162.732
				xmax = 162.772
				text = "K"
			intervals [1006]:
				xmin = 162.772
				xmax = 162.832
				text = "M"
			intervals [1007]:
				xmin = 162.832
				xmax = 162.892
				text = "AE1"
			intervals [1008]:
				xmin = 162.892
				xmax = 162.922
				text = "N"
			intervals [1009]:
				xmin = 162.922
				xmax = 162.952
				text = "W"
			intervals [1010]:
				xmin = 162.952
				xmax = 162.982
				text = "AH1"
			intervals [1011]:
				xmin = 162.982
				xmax = 163.012
				text = "T"
			intervals [1012]:
				xmin = 163.012
				xmax = 163.042
				text = "ER0"
			intervals [1013]:
				xmin = 163.042
				xmax = 163.072
				text = "Y"
			intervals [1014]:
				xmin = 163.072
				xmax = 163.102
				text = "UW1"
			intervals [1015]:
				xmin = 163.102
				xmax = 163.192
				text = "T"
			intervals [1016]:
				xmin = 163.192
				xmax = 163.232
				text = "AO1"
			intervals [1017]:
				xmin = 163.232
				xmax = 163.262
				text = "K"
			intervals [1018]:
				xmin = 163.262
				xmax = 163.292
				text = "IH0"
			intervals [1019]:
				xmin = 163.292
				xmax = 163.322
				text = "NG"
			intervals [1020]:
				xmin = 163.322
				xmax = 163.352
				text = "AH0"
			intervals [1021]:
				xmin = 163.352
				xmax = 163.382
				text = "B"
			intervals [1022]:
				xmin = 163.382
				xmax = 163.412
				text = "AW1"
			intervals [1023]:
				xmin = 163.412
				xmax = 163.442
				text = "T"
			intervals [1024]:
				xmin = 163.442
				xmax = 163.482
				text = "L"
			intervals [1025]:
				xmin = 163.482
				xmax = 163.512
				text = "AY1"
			intervals [1026]:
				xmin = 163.512
				xmax = 163.542
				text = "K"
			intervals [1027]:
				xmin = 163.542
				xmax = 163.572
				text = "IH0"
			intervals [1028]:
				xmin = 163.572
				xmax = 163.602
				text = "T"
			intervals [1029]:
				xmin = 163.602
				xmax = 163.632
				text = "W"
			intervals [1030]:
				xmin = 163.632
				xmax = 163.662
				text = "AH0"
			intervals [1031]:
				xmin = 163.662
				xmax = 163.692
				text = "Z"
			intervals [1032]:
				xmin = 163.692
				xmax = 163.742
				text = "S"
			intervals [1033]:
				xmin = 163.742
				xmax = 163.792
				text = "AH1"
			intervals [1034]:
				xmin = 163.792
				xmax = 163.822
				text = "M"
			intervals [1035]:
				xmin = 163.822
				xmax = 163.852
				text = "TH"
			intervals [1036]:
				xmin = 163.852
				xmax = 163.882
				text = "IH0"
			intervals [1037]:
				xmin = 163.882
				xmax = 163.912
				text = "N"
			intervals [1038]:
				xmin = 163.912
				xmax = 163.942
				text = "N"
			intervals [1039]:
				xmin = 163.942
				xmax = 164.042
				text = "UW1"
			intervals [1040]:
				xmin = 164.042
				xmax = 164.072
				text = "T"
			intervals [1041]:
				xmin = 164.072
				xmax = 164.132
				text = "AH0"
			intervals [1042]:
				xmin = 164.132
				xmax = 164.202
				text = "M"
			intervals [1043]:
				xmin = 164.202
				xmax = 164.312
				text = "IY1"
			intervals [1044]:
				xmin = 164.312
				xmax = 164.342
				text = "sp"
			intervals [1045]:
				xmin = 164.342
				xmax = 164.8203
				text = ""
			intervals [1046]:
				xmin = 164.8203
				xmax = 164.9703
				text = "AE1"
			intervals [1047]:
				xmin = 164.9703
				xmax = 165.0003
				text = "N"
			intervals [1048]:
				xmin = 165.0003
				xmax = 165.0303
				text = "HH"
			intervals [1049]:
				xmin = 165.0303
				xmax = 165.1203
				text = "IY1"
			intervals [1050]:
				xmin = 165.1203
				xmax = 165.1503
				text = "W"
			intervals [1051]:
				xmin = 165.1503
				xmax = 165.1803
				text = "AH0"
			intervals [1052]:
				xmin = 165.1803
				xmax = 165.2103
				text = "Z"
			intervals [1053]:
				xmin = 165.2103
				xmax = 165.2403
				text = "JH"
			intervals [1054]:
				xmin = 165.2403
				xmax = 165.3103
				text = "IH0"
			intervals [1055]:
				xmin = 165.3103
				xmax = 165.3603
				text = "S"
			intervals [1056]:
				xmin = 165.3603
				xmax = 165.4203
				text = "L"
			intervals [1057]:
				xmin = 165.4203
				xmax = 165.5003
				text = "AY1"
			intervals [1058]:
				xmin = 165.5003
				xmax = 165.5403
				text = "K"
			intervals [1059]:
				xmin = 165.5403
				xmax = 165.6003
				text = "M"
			intervals [1060]:
				xmin = 165.6003
				xmax = 165.6603
				text = "AE1"
			intervals [1061]:
				xmin = 165.6603
				xmax = 165.7403
				text = "N"
			intervals [1062]:
				xmin = 165.7403
				xmax = 165.8403
				text = "Y"
			intervals [1063]:
				xmin = 165.8403
				xmax = 165.8903
				text = "AE1"
			intervals [1064]:
				xmin = 165.8903
				xmax = 165.9503
				text = "AY1"
			intervals [1065]:
				xmin = 165.9503
				xmax = 165.9803
				text = "JH"
			intervals [1066]:
				xmin = 165.9803
				xmax = 166.0103
				text = "IH0"
			intervals [1067]:
				xmin = 166.0103
				xmax = 166.0603
				text = "S"
			intervals [1068]:
				xmin = 166.0603
				xmax = 166.1003
				text = "G"
			intervals [1069]:
				xmin = 166.1003
				xmax = 166.1703
				text = "AA1"
			intervals [1070]:
				xmin = 166.1703
				xmax = 166.2003
				text = "T"
			intervals [1071]:
				xmin = 166.2003
				xmax = 166.2303
				text = "AH0"
			intervals [1072]:
				xmin = 166.2303
				xmax = 166.3103
				text = "L"
			intervals [1073]:
				xmin = 166.3103
				xmax = 166.4003
				text = "AA1"
			intervals [1074]:
				xmin = 166.4003
				xmax = 166.4603
				text = "T"
			intervals [1075]:
				xmin = 166.4603
				xmax = 166.5603
				text = "AH1"
			intervals [1076]:
				xmin = 166.5603
				xmax = 166.5903
				text = "V"
			intervals [1077]:
				xmin = 166.5903
				xmax = 166.6503
				text = "IH0"
			intervals [1078]:
				xmin = 166.6503
				xmax = 166.6903
				text = "T"
			intervals [1079]:
				xmin = 166.6903
				xmax = 166.879
				text = "sp"
			intervals [1080]:
				xmin = 166.879
				xmax = 166.989
				text = "AY1"
			intervals [1081]:
				xmin = 166.989
				xmax = 167.039
				text = "W"
			intervals [1082]:
				xmin = 167.039
				xmax = 167.069
				text = "AH0"
			intervals [1083]:
				xmin = 167.069
				xmax = 167.099
				text = "Z"
			intervals [1084]:
				xmin = 167.099
				xmax = 167.149
				text = "L"
			intervals [1085]:
				xmin = 167.149
				xmax = 167.219
				text = "AY1"
			intervals [1086]:
				xmin = 167.219
				xmax = 167.279
				text = "K"
			intervals [1087]:
				xmin = 167.279
				xmax = 167.679
				text = "OW1"
			intervals [1088]:
				xmin = 167.679
				xmax = 167.729
				text = "OW2"
			intervals [1089]:
				xmin = 167.729
				xmax = 167.849
				text = "K"
			intervals [1090]:
				xmin = 167.849
				xmax = 168.029
				text = "EY1"
			intervals [1091]:
				xmin = 168.029
				xmax = 168.059
				text = "sp"
			intervals [1092]:
				xmin = 168.059
				xmax = 168.299
				text = "AY1"
			intervals [1093]:
				xmin = 168.299
				xmax = 168.359
				text = "T"
			intervals [1094]:
				xmin = 168.359
				xmax = 168.399
				text = "W"
			intervals [1095]:
				xmin = 168.399
				xmax = 168.429
				text = "EH1"
			intervals [1096]:
				xmin = 168.429
				xmax = 168.469
				text = "L"
			intervals [1097]:
				xmin = 168.469
				xmax = 168.589
				text = "Y"
			intervals [1098]:
				xmin = 168.589
				xmax = 168.649
				text = "UW1"
			intervals [1099]:
				xmin = 168.649
				xmax = 168.699
				text = "JH"
			intervals [1100]:
				xmin = 168.699
				xmax = 168.789
				text = "IH0"
			intervals [1101]:
				xmin = 168.789
				xmax = 168.849
				text = "S"
			intervals [1102]:
				xmin = 168.849
				xmax = 168.909
				text = "K"
			intervals [1103]:
				xmin = 168.909
				xmax = 168.939
				text = "UH1"
			intervals [1104]:
				xmin = 168.939
				xmax = 168.989
				text = "D"
			intervals [1105]:
				xmin = 168.989
				xmax = 169.049
				text = "AH0"
			intervals [1106]:
				xmin = 169.049
				xmax = 169.129
				text = "S"
			intervals [1107]:
				xmin = 169.129
				xmax = 169.279
				text = "EH1"
			intervals [1108]:
				xmin = 169.279
				xmax = 169.319
				text = "D"
			intervals [1109]:
				xmin = 169.319
				xmax = 169.369
				text = "DH"
			intervals [1110]:
				xmin = 169.369
				xmax = 169.489
				text = "AE1"
			intervals [1111]:
				xmin = 169.489
				xmax = 169.579
				text = "T"
			intervals [1112]:
				xmin = 169.579
				xmax = 169.609
				text = "Y"
			intervals [1113]:
				xmin = 169.609
				xmax = 169.669
				text = "UW1"
			intervals [1114]:
				xmin = 169.669
				xmax = 169.699
				text = "sp"
			intervals [1115]:
				xmin = 169.699
				xmax = 169.809
				text = "N"
			intervals [1116]:
				xmin = 169.809
				xmax = 169.839
				text = "OW1"
			intervals [1117]:
				xmin = 169.839
				xmax = 170.169
				text = "sp"
			intervals [1118]:
				xmin = 170.169
				xmax = 170.199
				text = "W"
			intervals [1119]:
				xmin = 170.199
				xmax = 170.229
				text = "AH1"
			intervals [1120]:
				xmin = 170.229
				xmax = 170.259
				text = "T"
			intervals [1121]:
				xmin = 170.259
				xmax = 170.289
				text = "AY1"
			intervals [1122]:
				xmin = 170.289
				xmax = 170.319
				text = "M"
			intervals [1123]:
				xmin = 170.319
				xmax = 170.349
				text = "IY1"
			intervals [1124]:
				xmin = 170.349
				xmax = 170.419
				text = "N"
			intervals [1125]:
				xmin = 170.419
				xmax = 176.5601
				text = ""
			intervals [1126]:
				xmin = 176.5601
				xmax = 176.5901
				text = "sil"
			intervals [1127]:
				xmin = 176.5901
				xmax = 176.6701
				text = "AY1"
			intervals [1128]:
				xmin = 176.6701
				xmax = 176.7801
				text = "M"
			intervals [1129]:
				xmin = 176.7801
				xmax = 176.9401
				text = "IY1"
			intervals [1130]:
				xmin = 176.9401
				xmax = 176.9801
				text = "N"
			intervals [1131]:
				xmin = 176.9801
				xmax = 177.0101
				text = "Y"
			intervals [1132]:
				xmin = 177.0101
				xmax = 177.0701
				text = "UW1"
			intervals [1133]:
				xmin = 177.0701
				xmax = 177.1201
				text = "N"
			intervals [1134]:
				xmin = 177.1201
				xmax = 177.2201
				text = "OW1"
			intervals [1135]:
				xmin = 177.2201
				xmax = 177.3401
				text = "AY1"
			intervals [1136]:
				xmin = 177.3401
				xmax = 177.4101
				text = "D"
			intervals [1137]:
				xmin = 177.4101
				xmax = 177.4701
				text = "OW1"
			intervals [1138]:
				xmin = 177.4701
				xmax = 177.5401
				text = "N"
			intervals [1139]:
				xmin = 177.5401
				xmax = 177.6501
				text = "Y"
			intervals [1140]:
				xmin = 177.6501
				xmax = 177.7401
				text = "UW1"
			intervals [1141]:
				xmin = 177.7401
				xmax = 177.7701
				text = "Z"
			intervals [1142]:
				xmin = 177.7701
				xmax = 177.8101
				text = "DH"
			intervals [1143]:
				xmin = 177.8101
				xmax = 177.8501
				text = "AE1"
			intervals [1144]:
				xmin = 177.8501
				xmax = 177.9001
				text = "T"
			intervals [1145]:
				xmin = 177.9001
				xmax = 177.9401
				text = "AO1"
			intervals [1146]:
				xmin = 177.9401
				xmax = 177.9801
				text = "N"
			intervals [1147]:
				xmin = 177.9801
				xmax = 178.0501
				text = "M"
			intervals [1148]:
				xmin = 178.0501
				xmax = 178.1901
				text = "AY1"
			intervals [1149]:
				xmin = 178.1901
				xmax = 178.2701
				text = "sp"
			intervals [1150]:
				xmin = 178.2701
				xmax = 178.3401
				text = "Y"
			intervals [1151]:
				xmin = 178.3401
				xmax = 178.3901
				text = "UW1"
			intervals [1152]:
				xmin = 178.3901
				xmax = 178.4601
				text = "N"
			intervals [1153]:
				xmin = 178.4601
				xmax = 178.6001
				text = "OW1"
			intervals [1154]:
				xmin = 178.6001
				xmax = 178.7501
				text = "D"
			intervals [1155]:
				xmin = 178.7501
				xmax = 178.8801
				text = "EY1"
			intervals [1156]:
				xmin = 178.8801
				xmax = 178.9601
				text = "L"
			intervals [1157]:
				xmin = 178.9601
				xmax = 179.0601
				text = "IY0"
			intervals [1158]:
				xmin = 179.0601
				xmax = 179.1201
				text = "V"
			intervals [1159]:
				xmin = 179.1201
				xmax = 179.2101
				text = "OW0"
			intervals [1160]:
				xmin = 179.2101
				xmax = 179.3201
				text = "K"
			intervals [1161]:
				xmin = 179.3201
				xmax = 179.4501
				text = "AE1"
			intervals [1162]:
				xmin = 179.4501
				xmax = 179.5301
				text = "B"
			intervals [1163]:
				xmin = 179.5301
				xmax = 179.5601
				text = "Y"
			intervals [1164]:
				xmin = 179.5601
				xmax = 179.6001
				text = "AH0"
			intervals [1165]:
				xmin = 179.6001
				xmax = 179.6501
				text = "L"
			intervals [1166]:
				xmin = 179.6501
				xmax = 179.6901
				text = "EH2"
			intervals [1167]:
				xmin = 179.6901
				xmax = 179.8201
				text = "R"
			intervals [1168]:
				xmin = 179.8201
				xmax = 179.9201
				text = "IY0"
			intervals [1169]:
				xmin = 179.9201
				xmax = 179.9901
				text = "B"
			intervals [1170]:
				xmin = 179.9901
				xmax = 180.1001
				text = "AH1"
			intervals [1171]:
				xmin = 180.1001
				xmax = 180.1901
				text = "T"
			intervals [1172]:
				xmin = 180.1901
				xmax = 180.2201
				text = "Y"
			intervals [1173]:
				xmin = 180.2201
				xmax = 180.2801
				text = "UW1"
			intervals [1174]:
				xmin = 180.2801
				xmax = 180.3501
				text = "N"
			intervals [1175]:
				xmin = 180.3501
				xmax = 180.5701
				text = "OW1"
			intervals [1176]:
				xmin = 180.5701
				xmax = 180.6101
				text = "sp"
			intervals [1177]:
				xmin = 180.6101
				xmax = 180.8901
				text = "AY1"
			intervals [1178]:
				xmin = 180.8901
				xmax = 180.9201
				text = "sp"
			intervals [1179]:
				xmin = 180.9201
				xmax = 180.9801
				text = "L"
			intervals [1180]:
				xmin = 180.9801
				xmax = 181.0401
				text = "AY1"
			intervals [1181]:
				xmin = 181.0401
				xmax = 181.1101
				text = "K"
			intervals [1182]:
				xmin = 181.1101
				xmax = 181.1801
				text = "AY1"
			intervals [1183]:
				xmin = 181.1801
				xmax = 181.3101
				text = "S"
			intervals [1184]:
				xmin = 181.3101
				xmax = 181.4601
				text = "EH1"
			intervals [1185]:
				xmin = 181.4601
				xmax = 181.5101
				text = "D"
			intervals [1186]:
				xmin = 181.5101
				xmax = 181.6001
				text = "M"
			intervals [1187]:
				xmin = 181.6001
				xmax = 181.6301
				text = "AE1"
			intervals [1188]:
				xmin = 181.6301
				xmax = 181.7001
				text = "N"
			intervals [1189]:
				xmin = 181.7001
				xmax = 181.7601
				text = "sp"
			intervals [1190]:
				xmin = 181.7601
				xmax = 181.7901
				text = "IH0"
			intervals [1191]:
				xmin = 181.7901
				xmax = 181.8501
				text = "T"
			intervals [1192]:
				xmin = 181.8501
				xmax = 181.9501
				text = "JH"
			intervals [1193]:
				xmin = 181.9501
				xmax = 182.0301
				text = "IH0"
			intervals [1194]:
				xmin = 182.0301
				xmax = 182.1101
				text = "S"
			intervals [1195]:
				xmin = 182.1101
				xmax = 182.1701
				text = "L"
			intervals [1196]:
				xmin = 182.1701
				xmax = 182.2701
				text = "AY1"
			intervals [1197]:
				xmin = 182.2701
				xmax = 182.3201
				text = "K"
			intervals [1198]:
				xmin = 182.3201
				xmax = 182.3501
				text = "sp"
			intervals [1199]:
				xmin = 182.3501
				xmax = 182.3801
				text = "Y"
			intervals [1200]:
				xmin = 182.3801
				xmax = 182.4101
				text = "UW1"
			intervals [1201]:
				xmin = 182.4101
				xmax = 182.4401
				text = "sp"
			intervals [1202]:
				xmin = 182.4401
				xmax = 182.5001
				text = "N"
			intervals [1203]:
				xmin = 182.5001
				xmax = 182.6501
				text = "OW1"
			intervals [1204]:
				xmin = 182.6501
				xmax = 182.6801
				text = "sp"
			intervals [1205]:
				xmin = 182.6801
				xmax = 182.7101
				text = "IH0"
			intervals [1206]:
				xmin = 182.7101
				xmax = 182.7501
				text = "T"
			intervals [1207]:
				xmin = 182.7501
				xmax = 182.8101
				text = "S"
			intervals [1208]:
				xmin = 182.8101
				xmax = 182.8401
				text = "IH0"
			intervals [1209]:
				xmin = 182.8401
				xmax = 182.8801
				text = "N"
			intervals [1210]:
				xmin = 182.8801
				xmax = 182.9101
				text = "DH"
			intervals [1211]:
				xmin = 182.9101
				xmax = 182.9401
				text = "AH0"
			intervals [1212]:
				xmin = 182.9401
				xmax = 183.0401
				text = "M"
			intervals [1213]:
				xmin = 183.0401
				xmax = 183.1501
				text = "OW1"
			intervals [1214]:
				xmin = 183.1501
				xmax = 183.2701
				text = "M"
			intervals [1215]:
				xmin = 183.2701
				xmax = 183.3101
				text = "AH0"
			intervals [1216]:
				xmin = 183.3101
				xmax = 183.3801
				text = "N"
			intervals [1217]:
				xmin = 183.3801
				xmax = 183.4601
				text = "T"
			intervals [1218]:
				xmin = 183.4601
				xmax = 184.1316
				text = "sp"
			intervals [1219]:
				xmin = 184.1316
				xmax = 184.1716
				text = "AY1"
			intervals [1220]:
				xmin = 184.1716
				xmax = 184.2016
				text = "D"
			intervals [1221]:
				xmin = 184.2016
				xmax = 184.2316
				text = "OW1"
			intervals [1222]:
				xmin = 184.2316
				xmax = 184.2816
				text = "N"
			intervals [1223]:
				xmin = 184.2816
				xmax = 184.3116
				text = "T"
			intervals [1224]:
				xmin = 184.3116
				xmax = 184.3516
				text = "TH"
			intervals [1225]:
				xmin = 184.3516
				xmax = 184.3916
				text = "IH1"
			intervals [1226]:
				xmin = 184.3916
				xmax = 184.4216
				text = "NG"
			intervals [1227]:
				xmin = 184.4216
				xmax = 184.4516
				text = "K"
			intervals [1228]:
				xmin = 184.4516
				xmax = 184.5016
				text = "N"
			intervals [1229]:
				xmin = 184.5016
				xmax = 184.5716
				text = "AH1"
			intervals [1230]:
				xmin = 184.5716
				xmax = 184.6016
				text = "N"
			intervals [1231]:
				xmin = 184.6016
				xmax = 184.6316
				text = "AH0"
			intervals [1232]:
				xmin = 184.6316
				xmax = 184.6716
				text = "V"
			intervals [1233]:
				xmin = 184.6716
				xmax = 184.7016
				text = "IH0"
			intervals [1234]:
				xmin = 184.7016
				xmax = 184.7416
				text = "T"
			intervals [1235]:
				xmin = 184.7416
				xmax = 184.7916
				text = "Z"
			intervals [1236]:
				xmin = 184.7916
				xmax = 184.8216
				text = "G"
			intervals [1237]:
				xmin = 184.8216
				xmax = 184.9416
				text = "AH1"
			intervals [1238]:
				xmin = 184.9416
				xmax = 184.9716
				text = "N"
			intervals [1239]:
				xmin = 184.9716
				xmax = 185.0016
				text = "AH0"
			intervals [1240]:
				xmin = 185.0016
				xmax = 185.0616
				text = "L"
			intervals [1241]:
				xmin = 185.0616
				xmax = 185.2716
				text = "AE1"
			intervals [1242]:
				xmin = 185.2716
				xmax = 185.4516
				text = "S"
			intervals [1243]:
				xmin = 185.4516
				xmax = 186.6874
				text = "sp"
			intervals [1244]:
				xmin = 186.6874
				xmax = 186.7774
				text = "OW1"
			intervals [1245]:
				xmin = 186.7774
				xmax = 186.8274
				text = "N"
			intervals [1246]:
				xmin = 186.8274
				xmax = 186.8674
				text = "L"
			intervals [1247]:
				xmin = 186.8674
				xmax = 186.9174
				text = "IY0"
			intervals [1248]:
				xmin = 186.9174
				xmax = 186.9674
				text = "DH"
			intervals [1249]:
				xmin = 186.9674
				xmax = 186.9974
				text = "IY0"
			intervals [1250]:
				xmin = 186.9974
				xmax = 187.0974
				text = "G"
			intervals [1251]:
				xmin = 187.0974
				xmax = 187.1274
				text = "IH0"
			intervals [1252]:
				xmin = 187.1274
				xmax = 187.1774
				text = "D"
			intervals [1253]:
				xmin = 187.1774
				xmax = 187.2474
				text = "S"
			intervals [1254]:
				xmin = 187.2474
				xmax = 187.3074
				text = "T"
			intervals [1255]:
				xmin = 187.3074
				xmax = 187.3374
				text = "AH1"
			intervals [1256]:
				xmin = 187.3374
				xmax = 187.3674
				text = "F"
			intervals [1257]:
				xmin = 187.3674
				xmax = 187.4274
				text = "sp"
			intervals [1258]:
				xmin = 187.4274
				xmax = 187.5774
				text = "L"
			intervals [1259]:
				xmin = 187.5774
				xmax = 187.6174
				text = "AE1"
			intervals [1260]:
				xmin = 187.6174
				xmax = 187.8374
				text = "S"
			intervals [1261]:
				xmin = 187.8374
				xmax = 195.5477
				text = "sp"
			intervals [1262]:
				xmin = 195.5477
				xmax = 195.6677
				text = "R"
			intervals [1263]:
				xmin = 195.6677
				xmax = 195.7177
				text = "AY1"
			intervals [1264]:
				xmin = 195.7177
				xmax = 195.7577
				text = "T"
			intervals [1265]:
				xmin = 195.7577
				xmax = 195.8177
				text = "N"
			intervals [1266]:
				xmin = 195.8177
				xmax = 195.8677
				text = "AW1"
			intervals [1267]:
				xmin = 195.8677
				xmax = 195.9177
				text = "AY1"
			intervals [1268]:
				xmin = 195.9177
				xmax = 195.9577
				text = "M"
			intervals [1269]:
				xmin = 195.9577
				xmax = 195.9977
				text = "JH"
			intervals [1270]:
				xmin = 195.9977
				xmax = 196.0477
				text = "IH0"
			intervals [1271]:
				xmin = 196.0477
				xmax = 196.0877
				text = "S"
			intervals [1272]:
				xmin = 196.0877
				xmax = 196.1477
				text = "S"
			intervals [1273]:
				xmin = 196.1477
				xmax = 196.1977
				text = "EH1"
			intervals [1274]:
				xmin = 196.1977
				xmax = 196.2577
				text = "L"
			intervals [1275]:
				xmin = 196.2577
				xmax = 196.2877
				text = "F"
			intervals [1276]:
				xmin = 196.2877
				xmax = 196.3177
				text = "IH0"
			intervals [1277]:
				xmin = 196.3177
				xmax = 196.3777
				text = "M"
			intervals [1278]:
				xmin = 196.3777
				xmax = 196.4777
				text = "P"
			intervals [1279]:
				xmin = 196.4777
				xmax = 196.5377
				text = "L"
			intervals [1280]:
				xmin = 196.5377
				xmax = 196.7577
				text = "OY1"
			intervals [1281]:
				xmin = 196.7577
				xmax = 196.8077
				text = "D"
			intervals [1282]:
				xmin = 196.8077
				xmax = 196.9624
				text = "sp"
			intervals [1283]:
				xmin = 196.9624
				xmax = 197.0324
				text = "AY1"
			intervals [1284]:
				xmin = 197.0324
				xmax = 197.0624
				text = "sp"
			intervals [1285]:
				xmin = 197.0624
				xmax = 197.0924
				text = "D"
			intervals [1286]:
				xmin = 197.0924
				xmax = 197.1824
				text = "UW1"
			intervals [1287]:
				xmin = 197.1824
				xmax = 197.2524
				text = "L"
			intervals [1288]:
				xmin = 197.2524
				xmax = 197.3524
				text = "AE1"
			intervals [1289]:
				xmin = 197.3524
				xmax = 197.4224
				text = "N"
			intervals [1290]:
				xmin = 197.4224
				xmax = 197.4624
				text = "S"
			intervals [1291]:
				xmin = 197.4624
				xmax = 197.5224
				text = "K"
			intervals [1292]:
				xmin = 197.5224
				xmax = 197.6124
				text = "EY2"
			intervals [1293]:
				xmin = 197.6124
				xmax = 197.6424
				text = "P"
			intervals [1294]:
				xmin = 197.6424
				xmax = 197.6724
				text = "IH0"
			intervals [1295]:
				xmin = 197.6724
				xmax = 197.7724
				text = "N"
			intervals [1296]:
				xmin = 197.7724
				xmax = 197.8424
				text = "sp"
			intervals [1297]:
				xmin = 197.8424
				xmax = 199.4315
				text = ""
			intervals [1298]:
				xmin = 199.4315
				xmax = 199.5015
				text = "Y"
			intervals [1299]:
				xmin = 199.5015
				xmax = 199.5915
				text = "UW1"
			intervals [1300]:
				xmin = 199.5915
				xmax = 199.6415
				text = "N"
			intervals [1301]:
				xmin = 199.6415
				xmax = 199.8015
				text = "OW1"
			intervals [1302]:
				xmin = 199.8015
				xmax = 201.6911
				text = "sp"
			intervals [1303]:
				xmin = 201.6911
				xmax = 201.7611
				text = "K"
			intervals [1304]:
				xmin = 201.7611
				xmax = 201.9011
				text = "ER0"
			intervals [1305]:
				xmin = 201.9011
				xmax = 201.9811
				text = "EH1"
			intervals [1306]:
				xmin = 201.9811
				xmax = 202.0211
				text = "K"
			intervals [1307]:
				xmin = 202.0211
				xmax = 202.0511
				text = "T"
			intervals [1308]:
				xmin = 202.0511
				xmax = 203.7131
				text = ""
			intervals [1309]:
				xmin = 203.7131
				xmax = 203.7431
				text = "DH"
			intervals [1310]:
				xmin = 203.7431
				xmax = 203.7731
				text = "AH0"
			intervals [1311]:
				xmin = 203.7731
				xmax = 203.8231
				text = "T"
			intervals [1312]:
				xmin = 203.8231
				xmax = 203.8631
				text = "Z"
			intervals [1313]:
				xmin = 203.8631
				xmax = 203.9231
				text = "K"
			intervals [1314]:
				xmin = 203.9231
				xmax = 204.0431
				text = "ER0"
			intervals [1315]:
				xmin = 204.0431
				xmax = 204.1331
				text = "EH1"
			intervals [1316]:
				xmin = 204.1331
				xmax = 204.1631
				text = "K"
			intervals [1317]:
				xmin = 204.1631
				xmax = 204.1931
				text = "T"
			intervals [1318]:
				xmin = 204.1931
				xmax = 205.6425
				text = ""
			intervals [1319]:
				xmin = 205.6425
				xmax = 206.7225
				text = "TN"
			intervals [1320]:
				xmin = 206.7225
				xmax = 213.2207
				text = ""
			intervals [1321]:
				xmin = 213.2207
				xmax = 213.3607
				text = "W"
			intervals [1322]:
				xmin = 213.3607
				xmax = 213.4207
				text = "EH1"
			intervals [1323]:
				xmin = 213.4207
				xmax = 213.5007
				text = "L"
			intervals [1324]:
				xmin = 213.5007
				xmax = 213.5307
				text = "Y"
			intervals [1325]:
				xmin = 213.5307
				xmax = 213.5707
				text = "UW1"
			intervals [1326]:
				xmin = 213.5707
				xmax = 213.6207
				text = "N"
			intervals [1327]:
				xmin = 213.6207
				xmax = 213.7007
				text = "OW1"
			intervals [1328]:
				xmin = 213.7007
				xmax = 213.7507
				text = "EH1"
			intervals [1329]:
				xmin = 213.7507
				xmax = 213.8207
				text = "Z"
			intervals [1330]:
				xmin = 213.8207
				xmax = 213.8607
				text = "EY1"
			intervals [1331]:
				xmin = 213.8607
				xmax = 213.9407
				text = "Y"
			intervals [1332]:
				xmin = 213.9407
				xmax = 214.0207
				text = "AH1"
			intervals [1333]:
				xmin = 214.0207
				xmax = 214.1307
				text = "NG"
			intervals [1334]:
				xmin = 214.1307
				xmax = 214.2207
				text = "B"
			intervals [1335]:
				xmin = 214.2207
				xmax = 214.4007
				text = "OY1"
			intervals [1336]:
				xmin = 214.4007
				xmax = 214.4707
				text = "Y"
			intervals [1337]:
				xmin = 214.4707
				xmax = 214.5107
				text = "UW1"
			intervals [1338]:
				xmin = 214.5107
				xmax = 214.5607
				text = "N"
			intervals [1339]:
				xmin = 214.5607
				xmax = 214.6407
				text = "OW1"
			intervals [1340]:
				xmin = 214.6407
				xmax = 214.6707
				text = "DH"
			intervals [1341]:
				xmin = 214.6707
				xmax = 214.7007
				text = "AE1"
			intervals [1342]:
				xmin = 214.7007
				xmax = 214.7407
				text = "T"
			intervals [1343]:
				xmin = 214.7407
				xmax = 214.7707
				text = "Z"
			intervals [1344]:
				xmin = 214.7707
				xmax = 214.8007
				text = "DH"
			intervals [1345]:
				xmin = 214.8007
				xmax = 214.8807
				text = "AH0"
			intervals [1346]:
				xmin = 214.8807
				xmax = 214.9407
				text = "F"
			intervals [1347]:
				xmin = 214.9407
				xmax = 215.0407
				text = "ER1"
			intervals [1348]:
				xmin = 215.0407
				xmax = 215.0707
				text = "S"
			intervals [1349]:
				xmin = 215.0707
				xmax = 215.1007
				text = "T"
			intervals [1350]:
				xmin = 215.1007
				xmax = 215.1607
				text = "D"
			intervals [1351]:
				xmin = 215.1607
				xmax = 215.2807
				text = "AA1"
			intervals [1352]:
				xmin = 215.2807
				xmax = 215.3407
				text = "L"
			intervals [1353]:
				xmin = 215.3407
				xmax = 215.3707
				text = "ER0"
			intervals [1354]:
				xmin = 215.3707
				xmax = 215.4707
				text = "AY1"
			intervals [1355]:
				xmin = 215.4707
				xmax = 215.5807
				text = "M"
			intervals [1356]:
				xmin = 215.5807
				xmax = 215.7707
				text = "EY1"
			intervals [1357]:
				xmin = 215.7707
				xmax = 215.8507
				text = "D"
			intervals [1358]:
				xmin = 215.8507
				xmax = 215.9607
				text = "S"
			intervals [1359]:
				xmin = 215.9607
				xmax = 216.0007
				text = "OW1"
			intervals [1360]:
				xmin = 216.0007
				xmax = 216.0407
				text = "AY1"
			intervals [1361]:
				xmin = 216.0407
				xmax = 216.1807
				text = "T"
			intervals [1362]:
				xmin = 216.1807
				xmax = 216.2107
				text = "OW1"
			intervals [1363]:
				xmin = 216.2107
				xmax = 216.2407
				text = "L"
			intervals [1364]:
				xmin = 216.2407
				xmax = 216.2707
				text = "D"
			intervals [1365]:
				xmin = 216.2707
				xmax = 216.3207
				text = "M"
			intervals [1366]:
				xmin = 216.3207
				xmax = 216.3807
				text = "AY2"
			intervals [1367]:
				xmin = 216.3807
				xmax = 216.4907
				text = "S"
			intervals [1368]:
				xmin = 216.4907
				xmax = 216.5307
				text = "EH1"
			intervals [1369]:
				xmin = 216.5307
				xmax = 216.6607
				text = "L"
			intervals [1370]:
				xmin = 216.6607
				xmax = 216.8207
				text = "F"
			intervals [1371]:
				xmin = 216.8207
				xmax = 217.3955
				text = "sp"
			intervals [1372]:
				xmin = 217.3955
				xmax = 217.4755
				text = "AY1"
			intervals [1373]:
				xmin = 217.4755
				xmax = 217.5555
				text = "W"
			intervals [1374]:
				xmin = 217.5555
				xmax = 217.5855
				text = "AA1"
			intervals [1375]:
				xmin = 217.5855
				xmax = 217.6255
				text = "N"
			intervals [1376]:
				xmin = 217.6255
				xmax = 217.6655
				text = "AH0"
			intervals [1377]:
				xmin = 217.6655
				xmax = 217.7555
				text = "P"
			intervals [1378]:
				xmin = 217.7555
				xmax = 217.7955
				text = "UH1"
			intervals [1379]:
				xmin = 217.7955
				xmax = 217.8255
				text = "T"
			intervals [1380]:
				xmin = 217.8255
				xmax = 217.8555
				text = "AH0"
			intervals [1381]:
				xmin = 217.8555
				xmax = 217.9055
				text = "N"
			intervals [1382]:
				xmin = 217.9055
				xmax = 218.0155
				text = "EY1"
			intervals [1383]:
				xmin = 218.0155
				xmax = 218.0855
				text = "M"
			intervals [1384]:
				xmin = 218.0855
				xmax = 218.1755
				text = "T"
			intervals [1385]:
				xmin = 218.1755
				xmax = 218.3155
				text = "UW1"
			intervals [1386]:
				xmin = 218.3155
				xmax = 218.3455
				text = "IH0"
			intervals [1387]:
				xmin = 218.3455
				xmax = 218.3855
				text = "T"
			intervals [1388]:
				xmin = 218.3855
				xmax = 218.4155
				text = "sp"
			intervals [1389]:
				xmin = 218.4155
				xmax = 227.3895
				text = ""
			intervals [1390]:
				xmin = 227.3895
				xmax = 227.5195
				text = "Y"
			intervals [1391]:
				xmin = 227.5195
				xmax = 227.6095
				text = "AE1"
			intervals [1392]:
				xmin = 227.6095
				xmax = 227.6895
				text = "AY1"
			intervals [1393]:
				xmin = 227.6895
				xmax = 227.9495
				text = "W"
			intervals [1394]:
				xmin = 227.9495
				xmax = 227.9795
				text = "UH1"
			intervals [1395]:
				xmin = 227.9795
				xmax = 228.0295
				text = "D"
			intervals [1396]:
				xmin = 228.0295
				xmax = 228.1395
				text = "S"
			intervals [1397]:
				xmin = 228.1395
				xmax = 228.2195
				text = "EY1"
			intervals [1398]:
				xmin = 228.2195
				xmax = 228.2995
				text = "AY1"
			intervals [1399]:
				xmin = 228.2995
				xmax = 228.3695
				text = "M"
			intervals [1400]:
				xmin = 228.3695
				xmax = 228.4095
				text = "JH"
			intervals [1401]:
				xmin = 228.4095
				xmax = 228.4595
				text = "IH0"
			intervals [1402]:
				xmin = 228.4595
				xmax = 228.4895
				text = "S"
			intervals [1403]:
				xmin = 228.4895
				xmax = 228.5295
				text = "S"
			intervals [1404]:
				xmin = 228.5295
				xmax = 228.5995
				text = "T"
			intervals [1405]:
				xmin = 228.5995
				xmax = 228.7495
				text = "AA1"
			intervals [1406]:
				xmin = 228.7495
				xmax = 228.7995
				text = "R"
			intervals [1407]:
				xmin = 228.7995
				xmax = 228.8295
				text = "T"
			intervals [1408]:
				xmin = 228.8295
				xmax = 228.8595
				text = "IH0"
			intervals [1409]:
				xmin = 228.8595
				xmax = 228.8895
				text = "NG"
			intervals [1410]:
				xmin = 228.8895
				xmax = 228.9195
				text = "Y"
			intervals [1411]:
				xmin = 228.9195
				xmax = 228.9595
				text = "UW1"
			intervals [1412]:
				xmin = 228.9595
				xmax = 229.0195
				text = "N"
			intervals [1413]:
				xmin = 229.0195
				xmax = 229.0995
				text = "OW1"
			intervals [1414]:
				xmin = 229.0995
				xmax = 229.1395
				text = "AH0"
			intervals [1415]:
				xmin = 229.1395
				xmax = 229.1695
				text = "M"
			intervals [1416]:
				xmin = 229.1695
				xmax = 229.2395
				text = "M"
			intervals [1417]:
				xmin = 229.2395
				xmax = 229.2995
				text = "AO1"
			intervals [1418]:
				xmin = 229.2995
				xmax = 229.3595
				text = "R"
			intervals [1419]:
				xmin = 229.3595
				xmax = 229.4395
				text = "S"
			intervals [1420]:
				xmin = 229.4395
				xmax = 229.5195
				text = "OW1"
			intervals [1421]:
				xmin = 229.5195
				xmax = 229.6195
				text = "R"
			intervals [1422]:
				xmin = 229.6195
				xmax = 229.6695
				text = "EH2"
			intervals [1423]:
				xmin = 229.6695
				xmax = 229.7195
				text = "Z"
			intervals [1424]:
				xmin = 229.7195
				xmax = 229.8095
				text = "IH0"
			intervals [1425]:
				xmin = 229.8095
				xmax = 229.8695
				text = "D"
			intervals [1426]:
				xmin = 229.8695
				xmax = 229.9395
				text = "EH1"
			intervals [1427]:
				xmin = 229.9395
				xmax = 229.9795
				text = "N"
			intervals [1428]:
				xmin = 229.9795
				xmax = 230.0395
				text = "CH"
			intervals [1429]:
				xmin = 230.0395
				xmax = 230.0695
				text = "AH0"
			intervals [1430]:
				xmin = 230.0695
				xmax = 230.1095
				text = "L"
			intervals [1431]:
				xmin = 230.1095
				xmax = 230.1595
				text = "DH"
			intervals [1432]:
				xmin = 230.1595
				xmax = 230.2195
				text = "AH0"
			intervals [1433]:
				xmin = 230.2195
				xmax = 230.2495
				text = "N"
			intervals [1434]:
				xmin = 230.2495
				xmax = 230.3195
				text = "K"
			intervals [1435]:
				xmin = 230.3195
				xmax = 230.3595
				text = "AH0"
			intervals [1436]:
				xmin = 230.3595
				xmax = 230.4495
				text = "M"
			intervals [1437]:
				xmin = 230.4495
				xmax = 230.5795
				text = "ER1"
			intervals [1438]:
				xmin = 230.5795
				xmax = 230.6595
				text = "SH"
			intervals [1439]:
				xmin = 230.6595
				xmax = 230.7395
				text = "AH0"
			intervals [1440]:
				xmin = 230.7395
				xmax = 230.8595
				text = "L"
			intervals [1441]:
				xmin = 230.8595
				xmax = 230.8995
				text = "sp"
			intervals [1442]:
				xmin = 230.8995
				xmax = 230.9495
				text = "B"
			intervals [1443]:
				xmin = 230.9495
				xmax = 231.0395
				text = "AH1"
			intervals [1444]:
				xmin = 231.0395
				xmax = 231.0795
				text = "T"
			intervals [1445]:
				xmin = 231.0795
				xmax = 231.1095
				text = "sp"
			intervals [1446]:
				xmin = 231.1095
				xmax = 231.1895
				text = "Y"
			intervals [1447]:
				xmin = 231.1895
				xmax = 231.2495
				text = "UW1"
			intervals [1448]:
				xmin = 231.2495
				xmax = 231.3195
				text = "N"
			intervals [1449]:
				xmin = 231.3195
				xmax = 231.5495
				text = "OW1"
			intervals [1450]:
				xmin = 231.5495
				xmax = 231.5795
				text = "sp"
			intervals [1451]:
				xmin = 231.5795
				xmax = 232.3318
				text = ""
			intervals [1452]:
				xmin = 232.3318
				xmax = 232.6618
				text = "S"
			intervals [1453]:
				xmin = 232.6618
				xmax = 232.7118
				text = "L"
			intervals [1454]:
				xmin = 232.7118
				xmax = 232.7918
				text = "OW1"
			intervals [1455]:
				xmin = 232.7918
				xmax = 232.8718
				text = "L"
			intervals [1456]:
				xmin = 232.8718
				xmax = 232.9018
				text = "IY0"
			intervals [1457]:
				xmin = 232.9018
				xmax = 232.9318
				text = "B"
			intervals [1458]:
				xmin = 232.9318
				xmax = 232.9618
				text = "AH1"
			intervals [1459]:
				xmin = 232.9618
				xmax = 232.9918
				text = "T"
			intervals [1460]:
				xmin = 232.9918
				xmax = 233.1018
				text = "SH"
			intervals [1461]:
				xmin = 233.1018
				xmax = 233.2418
				text = "UH1"
			intervals [1462]:
				xmin = 233.2418
				xmax = 233.2718
				text = "R"
			intervals [1463]:
				xmin = 233.2718
				xmax = 233.3318
				text = "L"
			intervals [1464]:
				xmin = 233.3318
				xmax = 233.4118
				text = "IY0"
			intervals [1465]:
				xmin = 233.4118
				xmax = 233.4518
				text = "sp"
			intervals [1466]:
				xmin = 233.4518
				xmax = 239.8065
				text = ""
			intervals [1467]:
				xmin = 239.8065
				xmax = 239.9165
				text = "R"
			intervals [1468]:
				xmin = 239.9165
				xmax = 240.0665
				text = "AY1"
			intervals [1469]:
				xmin = 240.0665
				xmax = 240.1065
				text = "T"
			intervals [1470]:
				xmin = 240.1065
				xmax = 240.1865
				text = "HH"
			intervals [1471]:
				xmin = 240.1865
				xmax = 240.3465
				text = "AW1"
			intervals [1472]:
				xmin = 240.3465
				xmax = 240.3765
				text = "S"
			intervals [1473]:
				xmin = 240.3765
				xmax = 240.4365
				text = "IH0"
			intervals [1474]:
				xmin = 240.4365
				xmax = 240.4965
				text = "Z"
			intervals [1475]:
				xmin = 240.4965
				xmax = 240.5565
				text = "AH0"
			intervals [1476]:
				xmin = 240.5565
				xmax = 240.6465
				text = "P"
			intervals [1477]:
				xmin = 240.6465
				xmax = 240.7665
				text = "AA1"
			intervals [1478]:
				xmin = 240.7665
				xmax = 240.8065
				text = "R"
			intervals [1479]:
				xmin = 240.8065
				xmax = 240.8365
				text = "T"
			intervals [1480]:
				xmin = 240.8365
				xmax = 240.8965
				text = "M"
			intervals [1481]:
				xmin = 240.8965
				xmax = 240.9465
				text = "AH0"
			intervals [1482]:
				xmin = 240.9465
				xmax = 241.1165
				text = "N"
			intervals [1483]:
				xmin = 241.1165
				xmax = 241.1665
				text = "T"
			intervals [1484]:
				xmin = 241.1665
				xmax = 241.2365
				text = "S"
			intervals [1485]:
				xmin = 241.2365
				xmax = 241.2665
				text = "Y"
			intervals [1486]:
				xmin = 241.2665
				xmax = 241.3365
				text = "UW1"
			intervals [1487]:
				xmin = 241.3365
				xmax = 241.3665
				text = "sp"
			intervals [1488]:
				xmin = 241.3665
				xmax = 241.4065
				text = "AY1"
			intervals [1489]:
				xmin = 241.4065
				xmax = 241.4465
				text = "M"
			intervals [1490]:
				xmin = 241.4465
				xmax = 241.4765
				text = "IY1"
			intervals [1491]:
				xmin = 241.4765
				xmax = 241.5065
				text = "N"
			intervals [1492]:
				xmin = 241.5065
				xmax = 241.5565
				text = "N"
			intervals [1493]:
				xmin = 241.5565
				xmax = 241.6165
				text = "AA1"
			intervals [1494]:
				xmin = 241.6165
				xmax = 241.6465
				text = "T"
			intervals [1495]:
				xmin = 241.6465
				xmax = 241.6765
				text = "AH0"
			intervals [1496]:
				xmin = 241.6765
				xmax = 241.7665
				text = "P"
			intervals [1497]:
				xmin = 241.7665
				xmax = 241.8265
				text = "AA1"
			intervals [1498]:
				xmin = 241.8265
				xmax = 241.8565
				text = "R"
			intervals [1499]:
				xmin = 241.8565
				xmax = 241.8865
				text = "T"
			intervals [1500]:
				xmin = 241.8865
				xmax = 241.9265
				text = "M"
			intervals [1501]:
				xmin = 241.9265
				xmax = 241.9565
				text = "AH0"
			intervals [1502]:
				xmin = 241.9565
				xmax = 241.9865
				text = "N"
			intervals [1503]:
				xmin = 241.9865
				xmax = 242.0165
				text = "T"
			intervals [1504]:
				xmin = 242.0165
				xmax = 242.0465
				text = "S"
			intervals [1505]:
				xmin = 242.0465
				xmax = 242.0765
				text = "sp"
			intervals [1506]:
				xmin = 242.0765
				xmax = 242.1365
				text = "T"
			intervals [1507]:
				xmin = 242.1365
				xmax = 242.2565
				text = "AW1"
			intervals [1508]:
				xmin = 242.2565
				xmax = 242.2865
				text = "N"
			intervals [1509]:
				xmin = 242.2865
				xmax = 242.3265
				text = "HH"
			intervals [1510]:
				xmin = 242.3265
				xmax = 242.4665
				text = "AW2"
			intervals [1511]:
				xmin = 242.4665
				xmax = 242.5265
				text = "S"
			intervals [1512]:
				xmin = 242.5265
				xmax = 242.6565
				text = "IH0"
			intervals [1513]:
				xmin = 242.6565
				xmax = 242.8065
				text = "Z"
			intervals [1514]:
				xmin = 242.8065
				xmax = 243.4575
				text = "sp"
			intervals [1515]:
				xmin = 243.4575
				xmax = 243.5875
				text = "AH1"
			intervals [1516]:
				xmin = 243.5875
				xmax = 243.6975
				text = "M"
			intervals [1517]:
				xmin = 243.6975
				xmax = 243.7375
				text = "Y"
			intervals [1518]:
				xmin = 243.7375
				xmax = 243.7775
				text = "UW1"
			intervals [1519]:
				xmin = 243.7775
				xmax = 243.8375
				text = "N"
			intervals [1520]:
				xmin = 243.8375
				xmax = 244.0175
				text = "OW1"
			intervals [1521]:
				xmin = 244.0175
				xmax = 244.0475
				text = "sp"
			intervals [1522]:
				xmin = 244.0475
				xmax = 244.1349
				text = ""
			intervals [1523]:
				xmin = 244.1349
				xmax = 244.3249
				text = "S"
			intervals [1524]:
				xmin = 244.3249
				xmax = 244.3549
				text = "AH1"
			intervals [1525]:
				xmin = 244.3549
				xmax = 244.4249
				text = "M"
			intervals [1526]:
				xmin = 244.4249
				xmax = 244.4849
				text = "sp"
			intervals [1527]:
				xmin = 244.4849
				xmax = 244.5449
				text = "TH"
			intervals [1528]:
				xmin = 244.5449
				xmax = 244.6049
				text = "IH1"
			intervals [1529]:
				xmin = 244.6049
				xmax = 244.6749
				text = "NG"
			intervals [1530]:
				xmin = 244.6749
				xmax = 244.7049
				text = "Z"
			intervals [1531]:
				xmin = 244.7049
				xmax = 244.7349
				text = "DH"
			intervals [1532]:
				xmin = 244.7349
				xmax = 244.7749
				text = "AE1"
			intervals [1533]:
				xmin = 244.7749
				xmax = 244.8549
				text = "T"
			intervals [1534]:
				xmin = 244.8549
				xmax = 244.9249
				text = "AY1"
			intervals [1535]:
				xmin = 244.9249
				xmax = 244.9749
				text = "K"
			intervals [1536]:
				xmin = 244.9749
				xmax = 245.0149
				text = "AH0"
			intervals [1537]:
				xmin = 245.0149
				xmax = 245.0549
				text = "N"
			intervals [1538]:
				xmin = 245.0549
				xmax = 245.1249
				text = "M"
			intervals [1539]:
				xmin = 245.1249
				xmax = 245.2249
				text = "AE1"
			intervals [1540]:
				xmin = 245.2249
				xmax = 245.2849
				text = "N"
			intervals [1541]:
				xmin = 245.2849
				xmax = 245.3549
				text = "IH0"
			intervals [1542]:
				xmin = 245.3549
				xmax = 245.4349
				text = "JH"
			intervals [1543]:
				xmin = 245.4349
				xmax = 245.4749
				text = "Y"
			intervals [1544]:
				xmin = 245.4749
				xmax = 245.5149
				text = "UW1"
			intervals [1545]:
				xmin = 245.5149
				xmax = 245.5849
				text = "N"
			intervals [1546]:
				xmin = 245.5849
				xmax = 245.6649
				text = "OW1"
			intervals [1547]:
				xmin = 245.6649
				xmax = 245.7149
				text = "L"
			intervals [1548]:
				xmin = 245.7149
				xmax = 245.7749
				text = "AY1"
			intervals [1549]:
				xmin = 245.7749
				xmax = 245.8049
				text = "K"
			intervals [1550]:
				xmin = 245.8049
				xmax = 245.8749
				text = "AY1"
			intervals [1551]:
				xmin = 245.8749
				xmax = 245.9849
				text = "S"
			intervals [1552]:
				xmin = 245.9849
				xmax = 246.0149
				text = "EH1"
			intervals [1553]:
				xmin = 246.0149
				xmax = 246.0449
				text = "D"
			intervals [1554]:
				xmin = 246.0449
				xmax = 246.0849
				text = "AY1"
			intervals [1555]:
				xmin = 246.0849
				xmax = 246.1449
				text = "M"
			intervals [1556]:
				xmin = 246.1449
				xmax = 246.1849
				text = "JH"
			intervals [1557]:
				xmin = 246.1849
				xmax = 246.2349
				text = "IH0"
			intervals [1558]:
				xmin = 246.2349
				xmax = 246.2649
				text = "S"
			intervals [1559]:
				xmin = 246.2649
				xmax = 246.3049
				text = "S"
			intervals [1560]:
				xmin = 246.3049
				xmax = 246.3749
				text = "T"
			intervals [1561]:
				xmin = 246.3749
				xmax = 246.4449
				text = "AA1"
			intervals [1562]:
				xmin = 246.4449
				xmax = 246.4749
				text = "R"
			intervals [1563]:
				xmin = 246.4749
				xmax = 246.5049
				text = "T"
			intervals [1564]:
				xmin = 246.5049
				xmax = 246.5349
				text = "IH0"
			intervals [1565]:
				xmin = 246.5349
				xmax = 246.5649
				text = "N"
			intervals [1566]:
				xmin = 246.5649
				xmax = 246.5949
				text = "AY1"
			intervals [1567]:
				xmin = 246.5949
				xmax = 246.6249
				text = "D"
			intervals [1568]:
				xmin = 246.6249
				xmax = 246.6549
				text = "OW1"
			intervals [1569]:
				xmin = 246.6549
				xmax = 246.7349
				text = "N"
			intervals [1570]:
				xmin = 246.7349
				xmax = 246.7749
				text = "R"
			intervals [1571]:
				xmin = 246.7749
				xmax = 246.8149
				text = "IH1"
			intervals [1572]:
				xmin = 246.8149
				xmax = 246.8549
				text = "L"
			intervals [1573]:
				xmin = 246.8549
				xmax = 246.9049
				text = "IY0"
			intervals [1574]:
				xmin = 246.9049
				xmax = 246.9549
				text = "HH"
			intervals [1575]:
				xmin = 246.9549
				xmax = 247.0149
				text = "AE1"
			intervals [1576]:
				xmin = 247.0149
				xmax = 247.0449
				text = "V"
			intervals [1577]:
				xmin = 247.0449
				xmax = 247.0949
				text = "DH"
			intervals [1578]:
				xmin = 247.0949
				xmax = 247.1549
				text = "AH0"
			intervals [1579]:
				xmin = 247.1549
				xmax = 247.2549
				text = "B"
			intervals [1580]:
				xmin = 247.2549
				xmax = 247.3449
				text = "IH1"
			intervals [1581]:
				xmin = 247.3449
				xmax = 247.4049
				text = "G"
			intervals [1582]:
				xmin = 247.4049
				xmax = 247.8627
				text = "sp"
			intervals [1583]:
				xmin = 247.8627
				xmax = 247.9227
				text = "IH0"
			intervals [1584]:
				xmin = 247.9227
				xmax = 248.0327
				text = "K"
			intervals [1585]:
				xmin = 248.0327
				xmax = 248.0627
				text = "W"
			intervals [1586]:
				xmin = 248.0627
				xmax = 248.1327
				text = "IH1"
			intervals [1587]:
				xmin = 248.1327
				xmax = 248.1727
				text = "P"
			intervals [1588]:
				xmin = 248.1727
				xmax = 248.2327
				text = "M"
			intervals [1589]:
				xmin = 248.2327
				xmax = 248.2827
				text = "AH0"
			intervals [1590]:
				xmin = 248.2827
				xmax = 248.3527
				text = "N"
			intervals [1591]:
				xmin = 248.3527
				xmax = 248.3827
				text = "T"
			intervals [1592]:
				xmin = 248.3827
				xmax = 248.4727
				text = "sp"
			intervals [1593]:
				xmin = 248.4727
				xmax = 248.5027
				text = "Y"
			intervals [1594]:
				xmin = 248.5027
				xmax = 248.5327
				text = "UW1"
			intervals [1595]:
				xmin = 248.5327
				xmax = 248.5627
				text = "N"
			intervals [1596]:
				xmin = 248.5627
				xmax = 248.6227
				text = "OW1"
			intervals [1597]:
				xmin = 248.6227
				xmax = 248.6627
				text = "T"
			intervals [1598]:
				xmin = 248.6627
				xmax = 248.7027
				text = "IH0"
			intervals [1599]:
				xmin = 248.7027
				xmax = 248.7627
				text = "G"
			intervals [1600]:
				xmin = 248.7627
				xmax = 248.8027
				text = "IH1"
			intervals [1601]:
				xmin = 248.8027
				xmax = 248.8427
				text = "T"
			intervals [1602]:
				xmin = 248.8427
				xmax = 248.8927
				text = "sp"
			intervals [1603]:
				xmin = 248.8927
				xmax = 248.9327
				text = "DH"
			intervals [1604]:
				xmin = 248.9327
				xmax = 249.0227
				text = "AH0"
			intervals [1605]:
				xmin = 249.0227
				xmax = 249.0527
				text = "sp"
			intervals [1606]:
				xmin = 249.0527
				xmax = 249.2027
				text = "Y"
			intervals [1607]:
				xmin = 249.2027
				xmax = 249.2327
				text = "UW1"
			intervals [1608]:
				xmin = 249.2327
				xmax = 249.2627
				text = "N"
			intervals [1609]:
				xmin = 249.2627
				xmax = 249.3727
				text = "OW1"
			intervals [1610]:
				xmin = 249.3727
				xmax = 249.4727
				text = "B"
			intervals [1611]:
				xmin = 249.4727
				xmax = 249.5327
				text = "IH1"
			intervals [1612]:
				xmin = 249.5327
				xmax = 249.5827
				text = "G"
			intervals [1613]:
				xmin = 249.5827
				xmax = 249.6827
				text = "JH"
			intervals [1614]:
				xmin = 249.6827
				xmax = 249.8827
				text = "AA1"
			intervals [1615]:
				xmin = 249.8827
				xmax = 249.9327
				text = "B"
			intervals [1616]:
				xmin = 249.9327
				xmax = 250.0127
				text = "Z"
			intervals [1617]:
				xmin = 250.0127
				xmax = 250.0427
				text = "sp"
			intervals [1618]:
				xmin = 250.0427
				xmax = 250.0727
				text = "D"
			intervals [1619]:
				xmin = 250.0727
				xmax = 250.1127
				text = "AH1"
			intervals [1620]:
				xmin = 250.1127
				xmax = 250.3527
				text = "N"
			intervals [1621]:
				xmin = 250.3527
				xmax = 250.3827
				text = "sp"
			intervals [1622]:
				xmin = 250.3827
				xmax = 250.4227
				text = "B"
			intervals [1623]:
				xmin = 250.4227
				xmax = 250.4827
				text = "AH1"
			intervals [1624]:
				xmin = 250.4827
				xmax = 250.5627
				text = "T"
			intervals [1625]:
				xmin = 250.5627
				xmax = 251.3027
				text = "sp"
			intervals [1626]:
				xmin = 251.3027
				xmax = 251.3527
				text = "L"
			intervals [1627]:
				xmin = 251.3527
				xmax = 251.4027
				text = "AY1"
			intervals [1628]:
				xmin = 251.4027
				xmax = 251.4527
				text = "K"
			intervals [1629]:
				xmin = 251.4527
				xmax = 251.5527
				text = "AY1"
			intervals [1630]:
				xmin = 251.5527
				xmax = 251.6927
				text = "S"
			intervals [1631]:
				xmin = 251.6927
				xmax = 251.8427
				text = "EY1"
			intervals [1632]:
				xmin = 251.8427
				xmax = 251.8727
				text = "sp"
			intervals [1633]:
				xmin = 251.8727
				xmax = 251.9127
				text = "Y"
			intervals [1634]:
				xmin = 251.9127
				xmax = 252.0327
				text = "UW1"
			intervals [1635]:
				xmin = 252.0327
				xmax = 252.0927
				text = "N"
			intervals [1636]:
				xmin = 252.0927
				xmax = 252.3127
				text = "OW1"
			intervals [1637]:
				xmin = 252.3127
				xmax = 252.3627
				text = "sp"
			intervals [1638]:
				xmin = 252.3627
				xmax = 252.4264
				text = ""
			intervals [1639]:
				xmin = 252.4264
				xmax = 252.4964
				text = "R"
			intervals [1640]:
				xmin = 252.4964
				xmax = 252.5464
				text = "EH2"
			intervals [1641]:
				xmin = 252.5464
				xmax = 252.6064
				text = "Z"
			intervals [1642]:
				xmin = 252.6064
				xmax = 252.6764
				text = "IH0"
			intervals [1643]:
				xmin = 252.6764
				xmax = 252.7264
				text = "D"
			intervals [1644]:
				xmin = 252.7264
				xmax = 252.7864
				text = "EH1"
			intervals [1645]:
				xmin = 252.7864
				xmax = 252.8264
				text = "N"
			intervals [1646]:
				xmin = 252.8264
				xmax = 252.8964
				text = "CH"
			intervals [1647]:
				xmin = 252.8964
				xmax = 252.9464
				text = "AH0"
			intervals [1648]:
				xmin = 252.9464
				xmax = 252.9764
				text = "L"
			intervals [1649]:
				xmin = 252.9764
				xmax = 253.0464
				text = "F"
			intervals [1650]:
				xmin = 253.0464
				xmax = 253.0864
				text = "ER0"
			intervals [1651]:
				xmin = 253.0864
				xmax = 253.1764
				text = "R"
			intervals [1652]:
				xmin = 253.1764
				xmax = 253.2664
				text = "AY1"
			intervals [1653]:
				xmin = 253.2664
				xmax = 253.3064
				text = "T"
			intervals [1654]:
				xmin = 253.3064
				xmax = 253.3964
				text = "N"
			intervals [1655]:
				xmin = 253.3964
				xmax = 253.6064
				text = "AW1"
			intervals [1656]:
				xmin = 253.6064
				xmax = 260.807
				text = ""
			intervals [1657]:
				xmin = 260.807
				xmax = 260.877
				text = "Y"
			intervals [1658]:
				xmin = 260.877
				xmax = 261.027
				text = "AE1"
			intervals [1659]:
				xmin = 261.027
				xmax = 261.057
				text = "Y"
			intervals [1660]:
				xmin = 261.057
				xmax = 261.087
				text = "AE1"
			intervals [1661]:
				xmin = 261.087
				xmax = 261.287
				text = "Y"
			intervals [1662]:
				xmin = 261.287
				xmax = 261.337
				text = "AE1"
			intervals [1663]:
				xmin = 261.337
				xmax = 261.367
				text = "DH"
			intervals [1664]:
				xmin = 261.367
				xmax = 261.447
				text = "EY1"
			intervals [1665]:
				xmin = 261.447
				xmax = 261.477
				text = "sp"
			intervals [1666]:
				xmin = 261.477
				xmax = 261.507
				text = "G"
			intervals [1667]:
				xmin = 261.507
				xmax = 261.627
				text = "AA1"
			intervals [1668]:
				xmin = 261.627
				xmax = 261.687
				text = "T"
			intervals [1669]:
				xmin = 261.687
				xmax = 261.747
				text = "DH"
			intervals [1670]:
				xmin = 261.747
				xmax = 261.847
				text = "AE1"
			intervals [1671]:
				xmin = 261.847
				xmax = 261.887
				text = "T"
			intervals [1672]:
				xmin = 261.887
				xmax = 263.7498
				text = "sp"
			intervals [1673]:
				xmin = 263.7498
				xmax = 263.8498
				text = "R"
			intervals [1674]:
				xmin = 263.8498
				xmax = 263.9998
				text = "AY1"
			intervals [1675]:
				xmin = 263.9998
				xmax = 264.0298
				text = "T"
			intervals [1676]:
				xmin = 264.0298
				xmax = 264.0598
				text = "sp"
			intervals [1677]:
				xmin = 264.0598
				xmax = 264.267
				text = ""
			intervals [1678]:
				xmin = 264.267
				xmax = 264.317
				text = "Y"
			intervals [1679]:
				xmin = 264.317
				xmax = 264.397
				text = "UW1"
			intervals [1680]:
				xmin = 264.397
				xmax = 264.477
				text = "N"
			intervals [1681]:
				xmin = 264.477
				xmax = 264.577
				text = "OW1"
			intervals [1682]:
				xmin = 264.577
				xmax = 264.617
				text = "L"
			intervals [1683]:
				xmin = 264.617
				xmax = 264.667
				text = "AY1"
			intervals [1684]:
				xmin = 264.667
				xmax = 264.727
				text = "K"
			intervals [1685]:
				xmin = 264.727
				xmax = 264.807
				text = "AY1"
			intervals [1686]:
				xmin = 264.807
				xmax = 264.907
				text = "S"
			intervals [1687]:
				xmin = 264.907
				xmax = 265.037
				text = "EH1"
			intervals [1688]:
				xmin = 265.037
				xmax = 265.087
				text = "D"
			intervals [1689]:
				xmin = 265.087
				xmax = 265.167
				text = "AY1"
			intervals [1690]:
				xmin = 265.167
				xmax = 265.227
				text = "Y"
			intervals [1691]:
				xmin = 265.227
				xmax = 265.277
				text = "UW1"
			intervals [1692]:
				xmin = 265.277
				xmax = 265.327
				text = "N"
			intervals [1693]:
				xmin = 265.327
				xmax = 265.487
				text = "OW1"
			intervals [1694]:
				xmin = 265.487
				xmax = 265.517
				text = "sp"
			intervals [1695]:
				xmin = 265.517
				xmax = 265.547
				text = "JH"
			intervals [1696]:
				xmin = 265.547
				xmax = 265.617
				text = "IH0"
			intervals [1697]:
				xmin = 265.617
				xmax = 265.647
				text = "S"
			intervals [1698]:
				xmin = 265.647
				xmax = 265.687
				text = "T"
			intervals [1699]:
				xmin = 265.687
				xmax = 265.737
				text = "sp"
			intervals [1700]:
				xmin = 265.737
				xmax = 265.777
				text = "G"
			intervals [1701]:
				xmin = 265.777
				xmax = 265.827
				text = "AA1"
			intervals [1702]:
				xmin = 265.827
				xmax = 265.857
				text = "T"
			intervals [1703]:
				xmin = 265.857
				xmax = 265.887
				text = "AH0"
			intervals [1704]:
				xmin = 265.887
				xmax = 265.977
				text = "P"
			intervals [1705]:
				xmin = 265.977
				xmax = 266.057
				text = "EY1"
			intervals [1706]:
				xmin = 266.057
				xmax = 266.157
				text = "S"
			intervals [1707]:
				xmin = 266.157
				xmax = 266.187
				text = "M"
			intervals [1708]:
				xmin = 266.187
				xmax = 266.227
				text = "AY2"
			intervals [1709]:
				xmin = 266.227
				xmax = 266.377
				text = "S"
			intervals [1710]:
				xmin = 266.377
				xmax = 266.417
				text = "EH1"
			intervals [1711]:
				xmin = 266.417
				xmax = 266.547
				text = "L"
			intervals [1712]:
				xmin = 266.547
				xmax = 266.587
				text = "F"
			intervals [1713]:
				xmin = 266.587
				xmax = 266.717
				text = "sp"
			intervals [1714]:
				xmin = 266.717
				xmax = 266.767
				text = "AH0"
			intervals [1715]:
				xmin = 266.767
				xmax = 266.827
				text = "N"
			intervals [1716]:
				xmin = 266.827
				xmax = 266.857
				text = "Y"
			intervals [1717]:
				xmin = 266.857
				xmax = 266.947
				text = "UW1"
			intervals [1718]:
				xmin = 266.947
				xmax = 266.997
				text = "N"
			intervals [1719]:
				xmin = 266.997
				xmax = 267.137
				text = "OW1"
			intervals [1720]:
				xmin = 267.137
				xmax = 267.167
				text = "sp"
			intervals [1721]:
				xmin = 267.167
				xmax = 267.297
				text = "S"
			intervals [1722]:
				xmin = 267.297
				xmax = 267.327
				text = "L"
			intervals [1723]:
				xmin = 267.327
				xmax = 267.387
				text = "OW1"
			intervals [1724]:
				xmin = 267.387
				xmax = 267.467
				text = "L"
			intervals [1725]:
				xmin = 267.467
				xmax = 267.497
				text = "IY0"
			intervals [1726]:
				xmin = 267.497
				xmax = 267.547
				text = "B"
			intervals [1727]:
				xmin = 267.547
				xmax = 267.587
				text = "AH1"
			intervals [1728]:
				xmin = 267.587
				xmax = 267.627
				text = "T"
			intervals [1729]:
				xmin = 267.627
				xmax = 267.737
				text = "SH"
			intervals [1730]:
				xmin = 267.737
				xmax = 267.847
				text = "UH1"
			intervals [1731]:
				xmin = 267.847
				xmax = 267.887
				text = "R"
			intervals [1732]:
				xmin = 267.887
				xmax = 267.957
				text = "L"
			intervals [1733]:
				xmin = 267.957
				xmax = 268.037
				text = "IY0"
			intervals [1734]:
				xmin = 268.037
				xmax = 268.077
				text = "sp"
			intervals [1735]:
				xmin = 268.077
				xmax = 268.7422
				text = ""
			intervals [1736]:
				xmin = 268.7422
				xmax = 268.8022
				text = "Y"
			intervals [1737]:
				xmin = 268.8022
				xmax = 268.8722
				text = "UW1"
			intervals [1738]:
				xmin = 268.8722
				xmax = 268.9322
				text = "N"
			intervals [1739]:
				xmin = 268.9322
				xmax = 269.0122
				text = "OW1"
			intervals [1740]:
				xmin = 269.0122
				xmax = 269.0522
				text = "AY1"
			intervals [1741]:
				xmin = 269.0522
				xmax = 269.1122
				text = "M"
			intervals [1742]:
				xmin = 269.1122
				xmax = 269.1522
				text = "AH0"
			intervals [1743]:
				xmin = 269.1522
				xmax = 269.2022
				text = "G"
			intervals [1744]:
				xmin = 269.2022
				xmax = 269.2322
				text = "IH1"
			intervals [1745]:
				xmin = 269.2322
				xmax = 269.2922
				text = "T"
			intervals [1746]:
				xmin = 269.2922
				xmax = 269.3222
				text = "DH"
			intervals [1747]:
				xmin = 269.3222
				xmax = 269.3522
				text = "AH0"
			intervals [1748]:
				xmin = 269.3522
				xmax = 269.4822
				text = "JH"
			intervals [1749]:
				xmin = 269.4822
				xmax = 269.6322
				text = "AA1"
			intervals [1750]:
				xmin = 269.6322
				xmax = 269.7122
				text = "B"
			intervals [1751]:
				xmin = 269.7122
				xmax = 269.7622
				text = "D"
			intervals [1752]:
				xmin = 269.7622
				xmax = 269.8422
				text = "AH1"
			intervals [1753]:
				xmin = 269.8422
				xmax = 269.9422
				text = "N"
			intervals [1754]:
				xmin = 269.9422
				xmax = 270.0022
				text = "sp"
			intervals [1755]:
				xmin = 270.0022
				xmax = 270.2403
				text = ""
			intervals [1756]:
				xmin = 270.2403
				xmax = 270.2803
				text = "IH0"
			intervals [1757]:
				xmin = 270.2803
				xmax = 270.3103
				text = "T"
			intervals [1758]:
				xmin = 270.3103
				xmax = 270.3903
				text = "S"
			intervals [1759]:
				xmin = 270.3903
				xmax = 270.4303
				text = "L"
			intervals [1760]:
				xmin = 270.4303
				xmax = 270.5603
				text = "AY1"
			intervals [1761]:
				xmin = 270.5603
				xmax = 270.6403
				text = "K"
			intervals [1762]:
				xmin = 270.6403
				xmax = 270.6703
				text = "sp"
			intervals [1763]:
				xmin = 270.6703
				xmax = 271.2813
				text = ""
			intervals [1764]:
				xmin = 271.2813
				xmax = 271.3713
				text = "Y"
			intervals [1765]:
				xmin = 271.3713
				xmax = 271.4113
				text = "UW1"
			intervals [1766]:
				xmin = 271.4113
				xmax = 271.4713
				text = "N"
			intervals [1767]:
				xmin = 271.4713
				xmax = 271.5113
				text = "OW1"
			intervals [1768]:
				xmin = 271.5113
				xmax = 271.5813
				text = "AY1"
			intervals [1769]:
				xmin = 271.5813
				xmax = 271.6613
				text = "T"
			intervals [1770]:
				xmin = 271.6613
				xmax = 271.7013
				text = "R"
			intervals [1771]:
				xmin = 271.7013
				xmax = 271.7613
				text = "AY1"
			intervals [1772]:
				xmin = 271.7613
				xmax = 271.7913
				text = "T"
			intervals [1773]:
				xmin = 271.7913
				xmax = 271.8613
				text = "AH0"
			intervals [1774]:
				xmin = 271.8613
				xmax = 271.9213
				text = "D"
			intervals [1775]:
				xmin = 271.9213
				xmax = 272.0213
				text = "UW1"
			intervals [1776]:
				xmin = 272.0213
				xmax = 272.1213
				text = "W"
			intervals [1777]:
				xmin = 272.1213
				xmax = 272.1913
				text = "ER1"
			intervals [1778]:
				xmin = 272.1913
				xmax = 272.2313
				text = "K"
			intervals [1779]:
				xmin = 272.2313
				xmax = 272.3213
				text = "T"
			intervals [1780]:
				xmin = 272.3213
				xmax = 272.3513
				text = "W"
			intervals [1781]:
				xmin = 272.3513
				xmax = 272.3813
				text = "EH1"
			intervals [1782]:
				xmin = 272.3813
				xmax = 272.4213
				text = "N"
			intervals [1783]:
				xmin = 272.4213
				xmax = 272.4713
				text = "IY0"
			intervals [1784]:
				xmin = 272.4713
				xmax = 272.5713
				text = "F"
			intervals [1785]:
				xmin = 272.5713
				xmax = 272.7213
				text = "AO1"
			intervals [1786]:
				xmin = 272.7213
				xmax = 272.8113
				text = "R"
			intervals [1787]:
				xmin = 272.8113
				xmax = 272.9313
				text = "sp"
			intervals [1788]:
				xmin = 272.9313
				xmax = 273.0213
				text = "Y"
			intervals [1789]:
				xmin = 273.0213
				xmax = 273.0713
				text = "UW1"
			intervals [1790]:
				xmin = 273.0713
				xmax = 273.1113
				text = "N"
			intervals [1791]:
				xmin = 273.1113
				xmax = 273.4113
				text = "OW1"
			intervals [1792]:
				xmin = 273.4113
				xmax = 273.4613
				text = "sp"
			intervals [1793]:
				xmin = 273.4613
				xmax = 273.7312
				text = ""
			intervals [1794]:
				xmin = 273.7312
				xmax = 273.8212
				text = "TH"
			intervals [1795]:
				xmin = 273.8212
				xmax = 273.8612
				text = "R"
			intervals [1796]:
				xmin = 273.8612
				xmax = 273.9312
				text = "IY1"
			intervals [1797]:
				xmin = 273.9312
				xmax = 274.0312
				text = "S"
			intervals [1798]:
				xmin = 274.0312
				xmax = 274.0712
				text = "IH1"
			intervals [1799]:
				xmin = 274.0712
				xmax = 274.1112
				text = "K"
			intervals [1800]:
				xmin = 274.1112
				xmax = 274.1412
				text = "S"
			intervals [1801]:
				xmin = 274.1412
				xmax = 274.1812
				text = "T"
			intervals [1802]:
				xmin = 274.1812
				xmax = 274.2312
				text = "IY0"
			intervals [1803]:
				xmin = 274.2312
				xmax = 274.3412
				text = "F"
			intervals [1804]:
				xmin = 274.3412
				xmax = 274.5312
				text = "AY1"
			intervals [1805]:
				xmin = 274.5312
				xmax = 274.6012
				text = "V"
			intervals [1806]:
				xmin = 274.6012
				xmax = 274.7112
				text = "AO1"
			intervals [1807]:
				xmin = 274.7112
				xmax = 274.7712
				text = "L"
			intervals [1808]:
				xmin = 274.7712
				xmax = 274.8412
				text = "Y"
			intervals [1809]:
				xmin = 274.8412
				xmax = 274.8812
				text = "IH1"
			intervals [1810]:
				xmin = 274.8812
				xmax = 274.9512
				text = "R"
			intervals [1811]:
				xmin = 274.9512
				xmax = 275.0912
				text = "R"
			intervals [1812]:
				xmin = 275.0912
				xmax = 275.2112
				text = "AW1"
			intervals [1813]:
				xmin = 275.2112
				xmax = 275.2512
				text = "N"
			intervals [1814]:
				xmin = 275.2512
				xmax = 275.2912
				text = "D"
			intervals [1815]:
				xmin = 275.2912
				xmax = 275.3712
				text = "S"
			intervals [1816]:
				xmin = 275.3712
				xmax = 275.4112
				text = "OW1"
			intervals [1817]:
				xmin = 275.4112
				xmax = 275.4712
				text = "AY1"
			intervals [1818]:
				xmin = 275.4712
				xmax = 275.5412
				text = "D"
			intervals [1819]:
				xmin = 275.5412
				xmax = 275.6212
				text = "UW1"
			intervals [1820]:
				xmin = 275.6212
				xmax = 275.6512
				text = "sp"
			intervals [1821]:
				xmin = 275.6512
				xmax = 275.7112
				text = "L"
			intervals [1822]:
				xmin = 275.7112
				xmax = 275.8212
				text = "AE1"
			intervals [1823]:
				xmin = 275.8212
				xmax = 275.8712
				text = "N"
			intervals [1824]:
				xmin = 275.8712
				xmax = 275.9112
				text = "S"
			intervals [1825]:
				xmin = 275.9112
				xmax = 276.0012
				text = "K"
			intervals [1826]:
				xmin = 276.0012
				xmax = 276.0912
				text = "EY2"
			intervals [1827]:
				xmin = 276.0912
				xmax = 276.1412
				text = "P"
			intervals [1828]:
				xmin = 276.1412
				xmax = 276.1712
				text = "IH0"
			intervals [1829]:
				xmin = 276.1712
				xmax = 276.3212
				text = "N"
			intervals [1830]:
				xmin = 276.3212
				xmax = 276.3512
				text = "sp"
			intervals [1831]:
				xmin = 276.3512
				xmax = 276.4112
				text = "IH0"
			intervals [1832]:
				xmin = 276.4112
				xmax = 276.4612
				text = "N"
			intervals [1833]:
				xmin = 276.4612
				xmax = 276.4912
				text = "DH"
			intervals [1834]:
				xmin = 276.4912
				xmax = 276.5512
				text = "AH0"
			intervals [1835]:
				xmin = 276.5512
				xmax = 276.6412
				text = "S"
			intervals [1836]:
				xmin = 276.6412
				xmax = 276.7212
				text = "AH1"
			intervals [1837]:
				xmin = 276.7212
				xmax = 276.8212
				text = "M"
			intervals [1838]:
				xmin = 276.8212
				xmax = 276.9312
				text = "ER0"
			intervals [1839]:
				xmin = 276.9312
				xmax = 276.9912
				text = "sp"
			intervals [1840]:
				xmin = 276.9912
				xmax = 278.0162
				text = ""
			intervals [1841]:
				xmin = 278.0162
				xmax = 278.2562
				text = "S"
			intervals [1842]:
				xmin = 278.2562
				xmax = 278.3162
				text = "N"
			intervals [1843]:
				xmin = 278.3162
				xmax = 278.6262
				text = "OW1"
			intervals [1844]:
				xmin = 278.6262
				xmax = 278.9738
				text = ""
			intervals [1845]:
				xmin = 278.9738
				xmax = 279.0138
				text = "IH0"
			intervals [1846]:
				xmin = 279.0138
				xmax = 279.0438
				text = "N"
			intervals [1847]:
				xmin = 279.0438
				xmax = 279.0738
				text = "DH"
			intervals [1848]:
				xmin = 279.0738
				xmax = 279.1238
				text = "AH0"
			intervals [1849]:
				xmin = 279.1238
				xmax = 279.2138
				text = "W"
			intervals [1850]:
				xmin = 279.2138
				xmax = 279.2638
				text = "IH1"
			intervals [1851]:
				xmin = 279.2638
				xmax = 279.2938
				text = "N"
			intervals [1852]:
				xmin = 279.2938
				xmax = 279.3238
				text = "T"
			intervals [1853]:
				xmin = 279.3238
				xmax = 279.4338
				text = "ER0"
			intervals [1854]:
				xmin = 279.4338
				xmax = 279.4638
				text = "sp"
			intervals [1855]:
				xmin = 279.4638
				xmax = 280.1149
				text = ""
			intervals [1856]:
				xmin = 280.1149
				xmax = 280.2149
				text = "Y"
			intervals [1857]:
				xmin = 280.2149
				xmax = 280.2849
				text = "UW1"
			intervals [1858]:
				xmin = 280.2849
				xmax = 280.3349
				text = "N"
			intervals [1859]:
				xmin = 280.3349
				xmax = 280.6049
				text = "OW1"
			intervals [1860]:
				xmin = 280.6049
				xmax = 281.3561
				text = "sp"
			intervals [1861]:
				xmin = 281.3561
				xmax = 281.4461
				text = "T"
			intervals [1862]:
				xmin = 281.4461
				xmax = 281.4861
				text = "R"
			intervals [1863]:
				xmin = 281.4861
				xmax = 281.5461
				text = "AY1"
			intervals [1864]:
				xmin = 281.5461
				xmax = 281.5961
				text = "T"
			intervals [1865]:
				xmin = 281.5961
				xmax = 281.6461
				text = "IH0"
			intervals [1866]:
				xmin = 281.6461
				xmax = 281.7061
				text = "G"
			intervals [1867]:
				xmin = 281.7061
				xmax = 281.7461
				text = "IH1"
			intervals [1868]:
				xmin = 281.7461
				xmax = 281.8261
				text = "T"
			intervals [1869]:
				xmin = 281.8261
				xmax = 281.8861
				text = "Y"
			intervals [1870]:
				xmin = 281.8861
				xmax = 281.9161
				text = "UW1"
			intervals [1871]:
				xmin = 281.9161
				xmax = 282.0161
				text = "Y"
			intervals [1872]:
				xmin = 282.0161
				xmax = 282.0661
				text = "UW1"
			intervals [1873]:
				xmin = 282.0661
				xmax = 282.1161
				text = "N"
			intervals [1874]:
				xmin = 282.1161
				xmax = 282.2461
				text = "OW1"
			intervals [1875]:
				xmin = 282.2461
				xmax = 282.2761
				text = "sp"
			intervals [1876]:
				xmin = 282.2761
				xmax = 282.3561
				text = "G"
			intervals [1877]:
				xmin = 282.3561
				xmax = 282.4361
				text = "AH1"
			intervals [1878]:
				xmin = 282.4361
				xmax = 282.4761
				text = "T"
			intervals [1879]:
				xmin = 282.4761
				xmax = 282.5161
				text = "ER0"
			intervals [1880]:
				xmin = 282.5161
				xmax = 282.5861
				text = "Z"
			intervals [1881]:
				xmin = 282.5861
				xmax = 282.6261
				text = "AH0"
			intervals [1882]:
				xmin = 282.6261
				xmax = 282.6861
				text = "N"
			intervals [1883]:
				xmin = 282.6861
				xmax = 282.7261
				text = "EH1"
			intervals [1884]:
				xmin = 282.7261
				xmax = 282.8061
				text = "V"
			intervals [1885]:
				xmin = 282.8061
				xmax = 282.8461
				text = "R"
			intervals [1886]:
				xmin = 282.8461
				xmax = 282.9161
				text = "IY0"
			intervals [1887]:
				xmin = 282.9161
				xmax = 282.9961
				text = "TH"
			intervals [1888]:
				xmin = 282.9961
				xmax = 283.1061
				text = "IH2"
			intervals [1889]:
				xmin = 283.1061
				xmax = 283.1961
				text = "N"
			intervals [1890]:
				xmin = 283.1961
				xmax = 283.2261
				text = "Y"
			intervals [1891]:
				xmin = 283.2261
				xmax = 283.2961
				text = "UW1"
			intervals [1892]:
				xmin = 283.2961
				xmax = 283.3461
				text = "N"
			intervals [1893]:
				xmin = 283.3461
				xmax = 283.4361
				text = "OW1"
			intervals [1894]:
				xmin = 283.4361
				xmax = 283.5561
				text = "sp"
			intervals [1895]:
				xmin = 283.5561
				xmax = 283.6561
				text = "AY1"
			intervals [1896]:
				xmin = 283.6561
				xmax = 283.8161
				text = "D"
			intervals [1897]:
				xmin = 283.8161
				xmax = 283.9661
				text = "UW1"
			intervals [1898]:
				xmin = 283.9661
				xmax = 284.0061
				text = "IH0"
			intervals [1899]:
				xmin = 284.0061
				xmax = 284.0561
				text = "T"
			intervals [1900]:
				xmin = 284.0561
				xmax = 284.2261
				text = "AO1"
			intervals [1901]:
				xmin = 284.2261
				xmax = 284.2561
				text = "L"
			intervals [1902]:
				xmin = 284.2561
				xmax = 284.3161
				text = "AY1"
			intervals [1903]:
				xmin = 284.3161
				xmax = 284.3761
				text = "G"
			intervals [1904]:
				xmin = 284.3761
				xmax = 284.4461
				text = "EH1"
			intervals [1905]:
				xmin = 284.4461
				xmax = 284.4961
				text = "S"
			intervals [1906]:
				xmin = 284.4961
				xmax = 284.5261
				text = "Y"
			intervals [1907]:
				xmin = 284.5261
				xmax = 284.5561
				text = "UW1"
			intervals [1908]:
				xmin = 284.5561
				xmax = 284.5861
				text = "K"
			intervals [1909]:
				xmin = 284.5861
				xmax = 284.6161
				text = "UH1"
			intervals [1910]:
				xmin = 284.6161
				xmax = 284.6461
				text = "D"
			intervals [1911]:
				xmin = 284.6461
				xmax = 284.7661
				text = "K"
			intervals [1912]:
				xmin = 284.7661
				xmax = 284.8161
				text = "AO1"
			intervals [1913]:
				xmin = 284.8161
				xmax = 284.8961
				text = "L"
			intervals [1914]:
				xmin = 284.8961
				xmax = 284.9561
				text = "IH0"
			intervals [1915]:
				xmin = 284.9561
				xmax = 284.9861
				text = "T"
			intervals [1916]:
				xmin = 284.9861
				xmax = 285.0961
				text = "AH0"
			intervals [1917]:
				xmin = 285.0961
				xmax = 285.1261
				text = "sp"
			intervals [1918]:
				xmin = 285.1261
				xmax = 285.1561
				text = "EH1"
			intervals [1919]:
				xmin = 285.1561
				xmax = 285.2361
				text = "N"
			intervals [1920]:
				xmin = 285.2361
				xmax = 285.2861
				text = "ER0"
			intervals [1921]:
				xmin = 285.2861
				xmax = 285.4361
				text = "P"
			intervals [1922]:
				xmin = 285.4361
				xmax = 285.4661
				text = "R"
			intervals [1923]:
				xmin = 285.4661
				xmax = 285.6261
				text = "AY2"
			intervals [1924]:
				xmin = 285.6261
				xmax = 285.7961
				text = "Z"
			intervals [1925]:
				xmin = 285.7961
				xmax = 285.8261
				text = "sp"
			intervals [1926]:
				xmin = 285.8261
				xmax = 285.8661
				text = "Y"
			intervals [1927]:
				xmin = 285.8661
				xmax = 285.8961
				text = "UW1"
			intervals [1928]:
				xmin = 285.8961
				xmax = 285.9661
				text = "N"
			intervals [1929]:
				xmin = 285.9661
				xmax = 285.9961
				text = "OW1"
			intervals [1930]:
				xmin = 285.9961
				xmax = 286.0261
				text = "W"
			intervals [1931]:
				xmin = 286.0261
				xmax = 286.0561
				text = "AH1"
			intervals [1932]:
				xmin = 286.0561
				xmax = 286.0961
				text = "T"
			intervals [1933]:
				xmin = 286.0961
				xmax = 286.1661
				text = "AY1"
			intervals [1934]:
				xmin = 286.1661
				xmax = 286.2261
				text = "sp"
			intervals [1935]:
				xmin = 286.2261
				xmax = 286.3061
				text = "M"
			intervals [1936]:
				xmin = 286.3061
				xmax = 286.3361
				text = "IY1"
			intervals [1937]:
				xmin = 286.3361
				xmax = 286.4261
				text = "N"
			intervals [1938]:
				xmin = 286.4261
				xmax = 286.4561
				text = "sp"
			intervals [1939]:
				xmin = 286.4561
				xmax = 289.3589
				text = ""
			intervals [1940]:
				xmin = 289.3589
				xmax = 289.4989
				text = "R"
			intervals [1941]:
				xmin = 289.4989
				xmax = 289.6289
				text = "AY1"
			intervals [1942]:
				xmin = 289.6289
				xmax = 289.6589
				text = "T"
			intervals [1943]:
				xmin = 289.6589
				xmax = 289.6889
				text = "sp"
			intervals [1944]:
				xmin = 289.6889
				xmax = 293.1159
				text = ""
			intervals [1945]:
				xmin = 293.1159
				xmax = 293.2859
				text = "Y"
			intervals [1946]:
				xmin = 293.2859
				xmax = 293.3159
				text = "AE1"
			intervals [1947]:
				xmin = 293.3159
				xmax = 293.3459
				text = "AY1"
			intervals [1948]:
				xmin = 293.3459
				xmax = 293.3759
				text = "G"
			intervals [1949]:
				xmin = 293.3759
				xmax = 293.4359
				text = "AA1"
			intervals [1950]:
				xmin = 293.4359
				xmax = 293.4659
				text = "T"
			intervals [1951]:
				xmin = 293.4659
				xmax = 293.5359
				text = "AH0"
			intervals [1952]:
				xmin = 293.5359
				xmax = 293.6959
				text = "OW1"
			intervals [1953]:
				xmin = 293.6959
				xmax = 293.7859
				text = "L"
			intervals [1954]:
				xmin = 293.7859
				xmax = 293.8259
				text = "D"
			intervals [1955]:
				xmin = 293.8259
				xmax = 293.9059
				text = "ER0"
			intervals [1956]:
				xmin = 293.9059
				xmax = 294.0059
				text = "S"
			intervals [1957]:
				xmin = 294.0059
				xmax = 294.1059
				text = "IH1"
			intervals [1958]:
				xmin = 294.1059
				xmax = 294.1759
				text = "S"
			intervals [1959]:
				xmin = 294.1759
				xmax = 294.2359
				text = "T"
			intervals [1960]:
				xmin = 294.2359
				xmax = 294.3159
				text = "ER0"
			intervals [1961]:
				xmin = 294.3159
				xmax = 294.3559
				text = "AH0"
			intervals [1962]:
				xmin = 294.3559
				xmax = 294.4059
				text = "N"
			intervals [1963]:
				xmin = 294.4059
				xmax = 294.4859
				text = "AH0"
			intervals [1964]:
				xmin = 294.4859
				xmax = 294.5959
				text = "T"
			intervals [1965]:
				xmin = 294.5959
				xmax = 294.6259
				text = "W"
			intervals [1966]:
				xmin = 294.6259
				xmax = 294.6659
				text = "IH1"
			intervals [1967]:
				xmin = 294.6659
				xmax = 294.7659
				text = "N"
			intervals [1968]:
				xmin = 294.7659
				xmax = 294.8159
				text = "B"
			intervals [1969]:
				xmin = 294.8159
				xmax = 294.8559
				text = "R"
			intervals [1970]:
				xmin = 294.8559
				xmax = 294.9259
				text = "AH1"
			intervals [1971]:
				xmin = 294.9259
				xmax = 295.0059
				text = "DH"
			intervals [1972]:
				xmin = 295.0059
				xmax = 295.0959
				text = "ER0"
			intervals [1973]:
				xmin = 295.0959
				xmax = 295.1959
				text = "AY0"
			intervals [1974]:
				xmin = 295.1959
				xmax = 295.2859
				text = "D"
			intervals [1975]:
				xmin = 295.2859
				xmax = 295.3159
				text = "EH1"
			intervals [1976]:
				xmin = 295.3159
				xmax = 295.3859
				text = "N"
			intervals [1977]:
				xmin = 295.3859
				xmax = 295.4459
				text = "IH0"
			intervals [1978]:
				xmin = 295.4459
				xmax = 295.5159
				text = "K"
			intervals [1979]:
				xmin = 295.5159
				xmax = 295.5459
				text = "AH0"
			intervals [1980]:
				xmin = 295.5459
				xmax = 295.6059
				text = "L"
			intervals [1981]:
				xmin = 295.6059
				xmax = 295.6959
				text = "T"
			intervals [1982]:
				xmin = 295.6959
				xmax = 295.7359
				text = "W"
			intervals [1983]:
				xmin = 295.7359
				xmax = 295.7859
				text = "IH1"
			intervals [1984]:
				xmin = 295.7859
				xmax = 295.8559
				text = "N"
			intervals [1985]:
				xmin = 295.8559
				xmax = 295.9059
				text = "B"
			intervals [1986]:
				xmin = 295.9059
				xmax = 295.9659
				text = "R"
			intervals [1987]:
				xmin = 295.9659
				xmax = 296.0159
				text = "AH1"
			intervals [1988]:
				xmin = 296.0159
				xmax = 296.0959
				text = "DH"
			intervals [1989]:
				xmin = 296.0959
				xmax = 296.1759
				text = "ER0"
			intervals [1990]:
				xmin = 296.1759
				xmax = 298.1983
				text = "sp"
			intervals [1991]:
				xmin = 298.1983
				xmax = 298.2883
				text = "K"
			intervals [1992]:
				xmin = 298.2883
				xmax = 298.4383
				text = "ER0"
			intervals [1993]:
				xmin = 298.4383
				xmax = 298.5283
				text = "EH1"
			intervals [1994]:
				xmin = 298.5283
				xmax = 298.5783
				text = "K"
			intervals [1995]:
				xmin = 298.5783
				xmax = 298.7783
				text = "T"
			intervals [1996]:
				xmin = 298.7783
				xmax = 298.8083
				text = "sp"
			intervals [1997]:
				xmin = 298.8083
				xmax = 302.6068
				text = ""
			intervals [1998]:
				xmin = 302.6068
				xmax = 302.7368
				text = "JH"
			intervals [1999]:
				xmin = 302.7368
				xmax = 302.8368
				text = "AH1"
			intervals [2000]:
				xmin = 302.8368
				xmax = 302.9668
				text = "S"
			intervals [2001]:
				xmin = 302.9668
				xmax = 303.0768
				text = "L"
			intervals [2002]:
				xmin = 303.0768
				xmax = 303.1468
				text = "AY1"
			intervals [2003]:
				xmin = 303.1468
				xmax = 303.1768
				text = "K"
			intervals [2004]:
				xmin = 303.1768
				xmax = 303.9768
				text = "sp"
			intervals [2005]:
				xmin = 303.9768
				xmax = 304.0068
				text = "M"
			intervals [2006]:
				xmin = 304.0068
				xmax = 304.0368
				text = "IY1"
			intervals [2007]:
				xmin = 304.0368
				xmax = 304.0868
				text = "M"
			intervals [2008]:
				xmin = 304.0868
				xmax = 304.2168
				text = "AE1"
			intervals [2009]:
				xmin = 304.2168
				xmax = 304.2668
				text = "N"
			intervals [2010]:
				xmin = 304.2668
				xmax = 304.3368
				text = "sp"
			intervals [2011]:
				xmin = 304.3368
				xmax = 304.3968
				text = "Y"
			intervals [2012]:
				xmin = 304.3968
				xmax = 304.4268
				text = "UW1"
			intervals [2013]:
				xmin = 304.4268
				xmax = 304.4568
				text = "sp"
			intervals [2014]:
				xmin = 304.4568
				xmax = 304.4868
				text = "N"
			intervals [2015]:
				xmin = 304.4868
				xmax = 304.5168
				text = "OW1"
			intervals [2016]:
				xmin = 304.5168
				xmax = 305.7765
				text = ""
			intervals [2017]:
				xmin = 305.7765
				xmax = 305.8465
				text = "Y"
			intervals [2018]:
				xmin = 305.8465
				xmax = 305.9765
				text = "UW1"
			intervals [2019]:
				xmin = 305.9765
				xmax = 306.0065
				text = "sp"
			intervals [2020]:
				xmin = 306.0065
				xmax = 306.0565
				text = "N"
			intervals [2021]:
				xmin = 306.0565
				xmax = 306.2165
				text = "OW1"
			intervals [2022]:
				xmin = 306.2165
				xmax = 306.2465
				text = "sp"
			intervals [2023]:
				xmin = 306.2465
				xmax = 306.2765
				text = "Y"
			intervals [2024]:
				xmin = 306.2765
				xmax = 306.3865
				text = "UW1"
			intervals [2025]:
				xmin = 306.3865
				xmax = 306.5365
				text = "AE1"
			intervals [2026]:
				xmin = 306.5365
				xmax = 306.6065
				text = "S"
			intervals [2027]:
				xmin = 306.6065
				xmax = 306.6365
				text = "K"
			intervals [2028]:
				xmin = 306.6365
				xmax = 306.6665
				text = "HH"
			intervals [2029]:
				xmin = 306.6665
				xmax = 306.6965
				text = "UW1"
			intervals [2030]:
				xmin = 306.6965
				xmax = 306.9365
				text = "EH1"
			intervals [2031]:
				xmin = 306.9365
				xmax = 306.9665
				text = "S"
			intervals [2032]:
				xmin = 306.9665
				xmax = 306.9965
				text = "HH"
			intervals [2033]:
				xmin = 306.9965
				xmax = 307.0865
				text = "UW1"
			intervals [2034]:
				xmin = 307.0865
				xmax = 307.2765
				text = "AY1"
			intervals [2035]:
				xmin = 307.2765
				xmax = 307.3065
				text = "M"
			intervals [2036]:
				xmin = 307.3065
				xmax = 307.3765
				text = "N"
			intervals [2037]:
				xmin = 307.3765
				xmax = 307.4465
				text = "AA1"
			intervals [2038]:
				xmin = 307.4465
				xmax = 307.4765
				text = "T"
			intervals [2039]:
				xmin = 307.4765
				xmax = 307.5065
				text = "G"
			intervals [2040]:
				xmin = 307.5065
				xmax = 307.5865
				text = "AH1"
			intervals [2041]:
				xmin = 307.5865
				xmax = 307.6165
				text = "N"
			intervals [2042]:
				xmin = 307.6165
				xmax = 307.6465
				text = "AH0"
			intervals [2043]:
				xmin = 307.6465
				xmax = 307.7865
				text = "T"
			intervals [2044]:
				xmin = 307.7865
				xmax = 307.8465
				text = "EH1"
			intervals [2045]:
				xmin = 307.8465
				xmax = 307.8965
				text = "L"
			intervals [2046]:
				xmin = 307.8965
				xmax = 307.9265
				text = "Y"
			intervals [2047]:
				xmin = 307.9265
				xmax = 308.0865
				text = "UW1"
			intervals [2048]:
				xmin = 308.0865
				xmax = 308.1165
				text = "sp"
			intervals [2049]:
				xmin = 308.1165
				xmax = 308.1665
				text = "B"
			intervals [2050]:
				xmin = 308.1665
				xmax = 308.2065
				text = "AH1"
			intervals [2051]:
				xmin = 308.2065
				xmax = 308.2365
				text = "T"
			intervals [2052]:
				xmin = 308.2365
				xmax = 308.2665
				text = "Y"
			intervals [2053]:
				xmin = 308.2665
				xmax = 308.2965
				text = "UW1"
			intervals [2054]:
				xmin = 308.2965
				xmax = 308.7365
				text = "sp"
			intervals [2055]:
				xmin = 308.7365
				xmax = 308.7665
				text = "N"
			intervals [2056]:
				xmin = 308.7665
				xmax = 308.8065
				text = "OW1"
			intervals [2057]:
				xmin = 308.8065
				xmax = 316.4152
				text = ""
			intervals [2058]:
				xmin = 316.4152
				xmax = 316.4552
				text = "sil"
			intervals [2059]:
				xmin = 316.4552
				xmax = 316.4852
				text = "AY1"
			intervals [2060]:
				xmin = 316.4852
				xmax = 316.5452
				text = "M"
			intervals [2061]:
				xmin = 316.5452
				xmax = 316.5752
				text = "IY1"
			intervals [2062]:
				xmin = 316.5752
				xmax = 316.6052
				text = "N"
			intervals [2063]:
				xmin = 316.6052
				xmax = 316.6352
				text = "IH1"
			intervals [2064]:
				xmin = 316.6352
				xmax = 316.6652
				text = "T"
			intervals [2065]:
				xmin = 316.6652
				xmax = 316.7152
				text = "Z"
			intervals [2066]:
				xmin = 316.7152
				xmax = 316.7452
				text = "DH"
			intervals [2067]:
				xmin = 316.7452
				xmax = 316.7952
				text = "AH0"
			intervals [2068]:
				xmin = 316.7952
				xmax = 316.8652
				text = "B"
			intervals [2069]:
				xmin = 316.8652
				xmax = 316.9352
				text = "EH1"
			intervals [2070]:
				xmin = 316.9352
				xmax = 316.9752
				text = "S"
			intervals [2071]:
				xmin = 316.9752
				xmax = 317.0052
				text = "T"
			intervals [2072]:
				xmin = 317.0052
				xmax = 317.0452
				text = "R"
			intervals [2073]:
				xmin = 317.0452
				xmax = 317.0752
				text = "IY0"
			intervals [2074]:
				xmin = 317.0752
				xmax = 317.1152
				text = "L"
			intervals [2075]:
				xmin = 317.1152
				xmax = 317.1752
				text = "EY1"
			intervals [2076]:
				xmin = 317.1752
				xmax = 317.3052
				text = "SH"
			intervals [2077]:
				xmin = 317.3052
				xmax = 317.3352
				text = "AH0"
			intervals [2078]:
				xmin = 317.3352
				xmax = 317.3652
				text = "N"
			intervals [2079]:
				xmin = 317.3652
				xmax = 317.3952
				text = "SH"
			intervals [2080]:
				xmin = 317.3952
				xmax = 317.4252
				text = "IH2"
			intervals [2081]:
				xmin = 317.4252
				xmax = 317.4552
				text = "P"
			intervals [2082]:
				xmin = 317.4552
				xmax = 317.4852
				text = "AY1"
			intervals [2083]:
				xmin = 317.4852
				xmax = 317.5152
				text = "M"
			intervals [2084]:
				xmin = 317.5152
				xmax = 317.5452
				text = "IY1"
			intervals [2085]:
				xmin = 317.5452
				xmax = 317.5852
				text = "N"
			intervals [2086]:
				xmin = 317.5852
				xmax = 317.6152
				text = "DH"
			intervals [2087]:
				xmin = 317.6152
				xmax = 317.6552
				text = "AE1"
			intervals [2088]:
				xmin = 317.6552
				xmax = 317.7052
				text = "T"
			intervals [2089]:
				xmin = 317.7052
				xmax = 317.7552
				text = "Z"
			intervals [2090]:
				xmin = 317.7552
				xmax = 317.9352
				text = "DH"
			intervals [2091]:
				xmin = 317.9352
				xmax = 317.9652
				text = "AH1"
			intervals [2092]:
				xmin = 317.9652
				xmax = 318.6752
				text = "spn"
			intervals [2093]:
				xmin = 318.6752
				xmax = 318.7852
				text = "sp"
			intervals [2094]:
				xmin = 318.7852
				xmax = 318.8552
				text = "L"
			intervals [2095]:
				xmin = 318.8552
				xmax = 318.9152
				text = "AY1"
			intervals [2096]:
				xmin = 318.9152
				xmax = 318.9452
				text = "K"
			intervals [2097]:
				xmin = 318.9452
				xmax = 318.9752
				text = "DH"
			intervals [2098]:
				xmin = 318.9752
				xmax = 319.0152
				text = "AE1"
			intervals [2099]:
				xmin = 319.0152
				xmax = 319.0652
				text = "T"
			intervals [2100]:
				xmin = 319.0652
				xmax = 319.1252
				text = "S"
			intervals [2101]:
				xmin = 319.1252
				xmax = 319.2152
				text = "AH0"
			intervals [2102]:
				xmin = 319.2152
				xmax = 319.2652
				text = "G"
			intervals [2103]:
				xmin = 319.2652
				xmax = 319.3552
				text = "UH1"
			intervals [2104]:
				xmin = 319.3552
				xmax = 319.3852
				text = "D"
			intervals [2105]:
				xmin = 319.3852
				xmax = 319.4252
				text = "R"
			intervals [2106]:
				xmin = 319.4252
				xmax = 319.4652
				text = "IY0"
			intervals [2107]:
				xmin = 319.4652
				xmax = 319.5152
				text = "L"
			intervals [2108]:
				xmin = 319.5152
				xmax = 319.6052
				text = "EY1"
			intervals [2109]:
				xmin = 319.6052
				xmax = 319.6352
				text = "SH"
			intervals [2110]:
				xmin = 319.6352
				xmax = 319.6652
				text = "AH0"
			intervals [2111]:
				xmin = 319.6652
				xmax = 319.7052
				text = "N"
			intervals [2112]:
				xmin = 319.7052
				xmax = 319.8152
				text = "SH"
			intervals [2113]:
				xmin = 319.8152
				xmax = 319.9052
				text = "IH2"
			intervals [2114]:
				xmin = 319.9052
				xmax = 319.9352
				text = "P"
			intervals [2115]:
				xmin = 319.9352
				xmax = 319.9652
				text = "AH0"
			intervals [2116]:
				xmin = 319.9652
				xmax = 319.9952
				text = "N"
			intervals [2117]:
				xmin = 319.9952
				xmax = 320.0252
				text = "IH0"
			intervals [2118]:
				xmin = 320.0252
				xmax = 320.0552
				text = "T"
			intervals [2119]:
				xmin = 320.0552
				xmax = 320.1052
				text = "Z"
			intervals [2120]:
				xmin = 320.1052
				xmax = 320.1652
				text = "L"
			intervals [2121]:
				xmin = 320.1652
				xmax = 320.2752
				text = "AY1"
			intervals [2122]:
				xmin = 320.2752
				xmax = 320.4052
				text = "K"
			intervals [2123]:
				xmin = 320.4052
				xmax = 320.4352
				text = "sp"
			intervals [2124]:
				xmin = 320.4352
				xmax = 320.6852
				text = "M"
			intervals [2125]:
				xmin = 320.6852
				xmax = 320.7452
				text = "OW1"
			intervals [2126]:
				xmin = 320.7452
				xmax = 320.8052
				text = "N"
			intervals [2127]:
				xmin = 320.8052
				xmax = 320.8452
				text = "L"
			intervals [2128]:
				xmin = 320.8452
				xmax = 320.9052
				text = "IY0"
			intervals [2129]:
				xmin = 320.9052
				xmax = 320.9652
				text = "M"
			intervals [2130]:
				xmin = 320.9652
				xmax = 321.0852
				text = "IY1"
			intervals [2131]:
				xmin = 321.0852
				xmax = 321.1152
				text = "AE1"
			intervals [2132]:
				xmin = 321.1152
				xmax = 321.1452
				text = "N"
			intervals [2133]:
				xmin = 321.1452
				xmax = 321.1952
				text = "HH"
			intervals [2134]:
				xmin = 321.1952
				xmax = 321.3152
				text = "IH1"
			intervals [2135]:
				xmin = 321.3152
				xmax = 321.3652
				text = "M"
			intervals [2136]:
				xmin = 321.3652
				xmax = 321.4152
				text = "K"
			intervals [2137]:
				xmin = 321.4152
				xmax = 321.5452
				text = "AA1"
			intervals [2138]:
				xmin = 321.5452
				xmax = 321.5752
				text = "Z"
			intervals [2139]:
				xmin = 321.5752
				xmax = 321.6252
				text = "L"
			intervals [2140]:
				xmin = 321.6252
				xmax = 321.7452
				text = "AY1"
			intervals [2141]:
				xmin = 321.7452
				xmax = 321.7752
				text = "K"
			intervals [2142]:
				xmin = 321.7752
				xmax = 321.8052
				text = "IH1"
			intervals [2143]:
				xmin = 321.8052
				xmax = 321.8552
				text = "T"
			intervals [2144]:
				xmin = 321.8552
				xmax = 321.9152
				text = "W"
			intervals [2145]:
				xmin = 321.9152
				xmax = 322.0352
				text = "IY1"
			intervals [2146]:
				xmin = 322.0352
				xmax = 322.1152
				text = "JH"
			intervals [2147]:
				xmin = 322.1152
				xmax = 322.1752
				text = "IH0"
			intervals [2148]:
				xmin = 322.1752
				xmax = 322.2152
				text = "S"
			intervals [2149]:
				xmin = 322.2152
				xmax = 322.2852
				text = "IH0"
			intervals [2150]:
				xmin = 322.2852
				xmax = 322.3152
				text = "T"
			intervals [2151]:
				xmin = 322.3152
				xmax = 322.4252
				text = "Z"
			intervals [2152]:
				xmin = 322.4252
				xmax = 322.4552
				text = "IH1"
			intervals [2153]:
				xmin = 322.4552
				xmax = 322.5152
				text = "T"
			intervals [2154]:
				xmin = 322.5152
				xmax = 322.5452
				text = "Z"
			intervals [2155]:
				xmin = 322.5452
				xmax = 322.5852
				text = "DH"
			intervals [2156]:
				xmin = 322.5852
				xmax = 322.7052
				text = "AE1"
			intervals [2157]:
				xmin = 322.7052
				xmax = 322.7752
				text = "T"
			intervals [2158]:
				xmin = 322.7752
				xmax = 322.8952
				text = "W"
			intervals [2159]:
				xmin = 322.8952
				xmax = 322.9952
				text = "AH1"
			intervals [2160]:
				xmin = 322.9952
				xmax = 323.2052
				text = "N"
			intervals [2161]:
				xmin = 323.2052
				xmax = 323.2352
				text = "sp"
			intervals [2162]:
				xmin = 323.2352
				xmax = 323.7098
				text = ""
			intervals [2163]:
				xmin = 323.7098
				xmax = 323.7898
				text = "R"
			intervals [2164]:
				xmin = 323.7898
				xmax = 323.8198
				text = "IY0"
			intervals [2165]:
				xmin = 323.8198
				xmax = 323.8698
				text = "L"
			intervals [2166]:
				xmin = 323.8698
				xmax = 323.9398
				text = "EY1"
			intervals [2167]:
				xmin = 323.9398
				xmax = 323.9798
				text = "SH"
			intervals [2168]:
				xmin = 323.9798
				xmax = 324.0198
				text = "AH0"
			intervals [2169]:
				xmin = 324.0198
				xmax = 324.0498
				text = "N"
			intervals [2170]:
				xmin = 324.0498
				xmax = 324.1298
				text = "SH"
			intervals [2171]:
				xmin = 324.1298
				xmax = 324.1898
				text = "IH2"
			intervals [2172]:
				xmin = 324.1898
				xmax = 324.2198
				text = "P"
			intervals [2173]:
				xmin = 324.2198
				xmax = 324.2598
				text = "DH"
			intervals [2174]:
				xmin = 324.2598
				xmax = 324.2998
				text = "AE1"
			intervals [2175]:
				xmin = 324.2998
				xmax = 324.3298
				text = "T"
			intervals [2176]:
				xmin = 324.3298
				xmax = 324.3598
				text = "AH0"
			intervals [2177]:
				xmin = 324.3598
				xmax = 324.4198
				text = "L"
			intervals [2178]:
				xmin = 324.4198
				xmax = 324.4898
				text = "AA1"
			intervals [2179]:
				xmin = 324.4898
				xmax = 324.5198
				text = "T"
			intervals [2180]:
				xmin = 324.5198
				xmax = 324.5498
				text = "AH0"
			intervals [2181]:
				xmin = 324.5498
				xmax = 324.5798
				text = "V"
			intervals [2182]:
				xmin = 324.5798
				xmax = 324.6498
				text = "P"
			intervals [2183]:
				xmin = 324.6498
				xmax = 324.7098
				text = "IY1"
			intervals [2184]:
				xmin = 324.7098
				xmax = 324.7698
				text = "P"
			intervals [2185]:
				xmin = 324.7698
				xmax = 324.7998
				text = "AH0"
			intervals [2186]:
				xmin = 324.7998
				xmax = 324.8498
				text = "L"
			intervals [2187]:
				xmin = 324.8498
				xmax = 324.9298
				text = "K"
			intervals [2188]:
				xmin = 324.9298
				xmax = 324.9898
				text = "AE1"
			intervals [2189]:
				xmin = 324.9898
				xmax = 325.0198
				text = "N"
			intervals [2190]:
				xmin = 325.0198
				xmax = 325.0498
				text = "T"
			intervals [2191]:
				xmin = 325.0498
				xmax = 325.0998
				text = "R"
			intervals [2192]:
				xmin = 325.0998
				xmax = 325.1298
				text = "IH0"
			intervals [2193]:
				xmin = 325.1298
				xmax = 325.1998
				text = "L"
			intervals [2194]:
				xmin = 325.1998
				xmax = 325.2898
				text = "EY1"
			intervals [2195]:
				xmin = 325.2898
				xmax = 325.3398
				text = "T"
			intervals [2196]:
				xmin = 325.3398
				xmax = 325.4498
				text = "T"
			intervals [2197]:
				xmin = 325.4498
				xmax = 325.5598
				text = "UW1"
			intervals [2198]:
				xmin = 325.5598
				xmax = 325.5898
				text = "sp"
			intervals [2199]:
				xmin = 325.5898
				xmax = 325.7059
				text = ""
			intervals [2200]:
				xmin = 325.7059
				xmax = 325.8359
				text = "IH0"
			intervals [2201]:
				xmin = 325.8359
				xmax = 325.8659
				text = "T"
			intervals [2202]:
				xmin = 325.8659
				xmax = 325.9159
				text = "Z"
			intervals [2203]:
				xmin = 325.9159
				xmax = 325.9859
				text = "L"
			intervals [2204]:
				xmin = 325.9859
				xmax = 326.0859
				text = "AY1"
			intervals [2205]:
				xmin = 326.0859
				xmax = 326.2059
				text = "K"
			intervals [2206]:
				xmin = 326.2059
				xmax = 327.898
				text = "sp"
			intervals [2207]:
				xmin = 327.898
				xmax = 327.988
				text = "IH1"
			intervals [2208]:
				xmin = 327.988
				xmax = 328.038
				text = "T"
			intervals [2209]:
				xmin = 328.038
				xmax = 328.108
				text = "S"
			intervals [2210]:
				xmin = 328.108
				xmax = 328.188
				text = "L"
			intervals [2211]:
				xmin = 328.188
				xmax = 328.278
				text = "AY1"
			intervals [2212]:
				xmin = 328.278
				xmax = 328.398
				text = "K"
			intervals [2213]:
				xmin = 328.398
				xmax = 328.468
				text = "sp"
			intervals [2214]:
				xmin = 328.468
				xmax = 328.578
				text = "AY1"
			intervals [2215]:
				xmin = 328.578
				xmax = 328.688
				text = "K"
			intervals [2216]:
				xmin = 328.688
				xmax = 328.758
				text = "AE1"
			intervals [2217]:
				xmin = 328.758
				xmax = 328.808
				text = "N"
			intervals [2218]:
				xmin = 328.808
				xmax = 328.858
				text = "IY1"
			intervals [2219]:
				xmin = 328.858
				xmax = 328.898
				text = "V"
			intervals [2220]:
				xmin = 328.898
				xmax = 328.938
				text = "IH0"
			intervals [2221]:
				xmin = 328.938
				xmax = 328.988
				text = "N"
			intervals [2222]:
				xmin = 328.988
				xmax = 329.058
				text = "P"
			intervals [2223]:
				xmin = 329.058
				xmax = 329.098
				text = "UH1"
			intervals [2224]:
				xmin = 329.098
				xmax = 329.128
				text = "T"
			intervals [2225]:
				xmin = 329.128
				xmax = 329.158
				text = "IH0"
			intervals [2226]:
				xmin = 329.158
				xmax = 329.188
				text = "T"
			intervals [2227]:
				xmin = 329.188
				xmax = 329.218
				text = "IH0"
			intervals [2228]:
				xmin = 329.218
				xmax = 329.278
				text = "N"
			intervals [2229]:
				xmin = 329.278
				xmax = 329.348
				text = "W"
			intervals [2230]:
				xmin = 329.348
				xmax = 329.488
				text = "ER1"
			intervals [2231]:
				xmin = 329.488
				xmax = 329.518
				text = "D"
			intervals [2232]:
				xmin = 329.518
				xmax = 329.548
				text = "Z"
			intervals [2233]:
				xmin = 329.548
				xmax = 329.578
				text = "B"
			intervals [2234]:
				xmin = 329.578
				xmax = 329.608
				text = "AH1"
			intervals [2235]:
				xmin = 329.608
				xmax = 329.638
				text = "T"
			intervals [2236]:
				xmin = 329.638
				xmax = 329.668
				text = "IH1"
			intervals [2237]:
				xmin = 329.668
				xmax = 329.698
				text = "T"
			intervals [2238]:
				xmin = 329.698
				xmax = 329.728
				text = "Z"
			intervals [2239]:
				xmin = 329.728
				xmax = 329.758
				text = "JH"
			intervals [2240]:
				xmin = 329.758
				xmax = 329.798
				text = "IH0"
			intervals [2241]:
				xmin = 329.798
				xmax = 329.868
				text = "S"
			intervals [2242]:
				xmin = 329.868
				xmax = 329.928
				text = "L"
			intervals [2243]:
				xmin = 329.928
				xmax = 330.008
				text = "AY1"
			intervals [2244]:
				xmin = 330.008
				xmax = 330.058
				text = "K"
			intervals [2245]:
				xmin = 330.058
				xmax = 330.148
				text = "S"
			intervals [2246]:
				xmin = 330.148
				xmax = 330.218
				text = "AH1"
			intervals [2247]:
				xmin = 330.218
				xmax = 330.248
				text = "M"
			intervals [2248]:
				xmin = 330.248
				xmax = 330.278
				text = "TH"
			intervals [2249]:
				xmin = 330.278
				xmax = 330.308
				text = "IH0"
			intervals [2250]:
				xmin = 330.308
				xmax = 330.338
				text = "N"
			intervals [2251]:
				xmin = 330.338
				xmax = 330.428
				text = "R"
			intervals [2252]:
				xmin = 330.428
				xmax = 330.508
				text = "EH1"
			intervals [2253]:
				xmin = 330.508
				xmax = 330.698
				text = "R"
			intervals [2254]:
				xmin = 330.698
				xmax = 330.728
				text = "AH0"
			intervals [2255]:
				xmin = 330.728
				xmax = 330.758
				text = "N"
			intervals [2256]:
				xmin = 330.758
				xmax = 330.848
				text = "AY1"
			intervals [2257]:
				xmin = 330.848
				xmax = 330.908
				text = "sp"
			intervals [2258]:
				xmin = 330.908
				xmax = 330.938
				text = "F"
			intervals [2259]:
				xmin = 330.938
				xmax = 330.968
				text = "IY1"
			intervals [2260]:
				xmin = 330.968
				xmax = 330.998
				text = "L"
			intervals [2261]:
				xmin = 330.998
				xmax = 331.038
				text = "L"
			intervals [2262]:
				xmin = 331.038
				xmax = 331.108
				text = "AY1"
			intervals [2263]:
				xmin = 331.108
				xmax = 331.138
				text = "K"
			intervals [2264]:
				xmin = 331.138
				xmax = 331.178
				text = "IH1"
			intervals [2265]:
				xmin = 331.178
				xmax = 331.208
				text = "T"
			intervals [2266]:
				xmin = 331.208
				xmax = 331.268
				text = "Z"
			intervals [2267]:
				xmin = 331.268
				xmax = 331.348
				text = "AH0"
			intervals [2268]:
				xmin = 331.348
				xmax = 331.398
				text = "B"
			intervals [2269]:
				xmin = 331.398
				xmax = 331.438
				text = "L"
			intervals [2270]:
				xmin = 331.438
				xmax = 331.518
				text = "EH1"
			intervals [2271]:
				xmin = 331.518
				xmax = 331.618
				text = "S"
			intervals [2272]:
				xmin = 331.618
				xmax = 331.698
				text = "IH0"
			intervals [2273]:
				xmin = 331.698
				xmax = 331.778
				text = "N"
			intervals [2274]:
				xmin = 331.778
				xmax = 331.828
				text = "S"
			intervals [2275]:
				xmin = 331.828
				xmax = 331.898
				text = "T"
			intervals [2276]:
				xmin = 331.898
				xmax = 331.938
				text = "R"
			intervals [2277]:
				xmin = 331.938
				xmax = 332.128
				text = "AO1"
			intervals [2278]:
				xmin = 332.128
				xmax = 332.248
				text = "NG"
			intervals [2279]:
				xmin = 332.248
				xmax = 332.318
				text = "B"
			intervals [2280]:
				xmin = 332.318
				xmax = 332.528
				text = "AA1"
			intervals [2281]:
				xmin = 332.528
				xmax = 332.558
				text = "N"
			intervals [2282]:
				xmin = 332.558
				xmax = 332.588
				text = "D"
			intervals [2283]:
				xmin = 332.588
				xmax = 332.618
				text = "sp"
			intervals [2284]:
				xmin = 332.618
				xmax = 332.648
				text = "Y"
			intervals [2285]:
				xmin = 332.648
				xmax = 332.678
				text = "UW1"
			intervals [2286]:
				xmin = 332.678
				xmax = 332.708
				text = "sp"
			intervals [2287]:
				xmin = 332.708
				xmax = 332.758
				text = "N"
			intervals [2288]:
				xmin = 332.758
				xmax = 332.788
				text = "OW1"
			intervals [2289]:
				xmin = 332.788
				xmax = 332.818
				text = "W"
			intervals [2290]:
				xmin = 332.818
				xmax = 332.848
				text = "AH1"
			intervals [2291]:
				xmin = 332.848
				xmax = 332.878
				text = "T"
			intervals [2292]:
				xmin = 332.878
				xmax = 332.918
				text = "AY1"
			intervals [2293]:
				xmin = 332.918
				xmax = 332.998
				text = "M"
			intervals [2294]:
				xmin = 332.998
				xmax = 333.108
				text = "IY1"
			intervals [2295]:
				xmin = 333.108
				xmax = 333.168
				text = "N"
			intervals [2296]:
				xmin = 333.168
				xmax = 333.208
				text = "OW1"
			intervals [2297]:
				xmin = 333.208
				xmax = 333.248
				text = "N"
			intervals [2298]:
				xmin = 333.248
				xmax = 333.288
				text = "L"
			intervals [2299]:
				xmin = 333.288
				xmax = 333.448
				text = "IY0"
			intervals [2300]:
				xmin = 333.448
				xmax = 333.478
				text = "sp"
			intervals [2301]:
				xmin = 333.478
				xmax = 333.518
				text = "Y"
			intervals [2302]:
				xmin = 333.518
				xmax = 333.558
				text = "UW1"
			intervals [2303]:
				xmin = 333.558
				xmax = 333.608
				text = "N"
			intervals [2304]:
				xmin = 333.608
				xmax = 333.808
				text = "OW1"
			intervals [2305]:
				xmin = 333.808
				xmax = 333.838
				text = "sp"
			intervals [2306]:
				xmin = 333.838
				xmax = 334.225
				text = ""
			intervals [2307]:
				xmin = 334.225
				xmax = 334.365
				text = "AH1"
			intervals [2308]:
				xmin = 334.365
				xmax = 334.445
				text = "S"
			intervals [2309]:
				xmin = 334.445
				xmax = 334.475
				text = "K"
			intervals [2310]:
				xmin = 334.475
				xmax = 334.505
				text = "AH0"
			intervals [2311]:
				xmin = 334.505
				xmax = 334.565
				text = "N"
			intervals [2312]:
				xmin = 334.565
				xmax = 334.695
				text = "S"
			intervals [2313]:
				xmin = 334.695
				xmax = 334.885
				text = "IY1"
			intervals [2314]:
				xmin = 334.885
				xmax = 334.915
				text = "sp"
			intervals [2315]:
				xmin = 334.915
				xmax = 335.005
				text = "R"
			intervals [2316]:
				xmin = 335.005
				xmax = 335.045
				text = "IH1"
			intervals [2317]:
				xmin = 335.045
				xmax = 335.095
				text = "L"
			intervals [2318]:
				xmin = 335.095
				xmax = 335.205
				text = "IY0"
			intervals [2319]:
				xmin = 335.205
				xmax = 335.325
				text = "AY1"
			intervals [2320]:
				xmin = 335.325
				xmax = 335.355
				text = "T"
			intervals [2321]:
				xmin = 335.355
				xmax = 335.445
				text = "AH0"
			intervals [2322]:
				xmin = 335.445
				xmax = 335.715
				text = "AY1"
			intervals [2323]:
				xmin = 335.715
				xmax = 335.755
				text = "AH2"
			intervals [2324]:
				xmin = 335.755
				xmax = 335.785
				text = "N"
			intervals [2325]:
				xmin = 335.785
				xmax = 335.815
				text = "D"
			intervals [2326]:
				xmin = 335.815
				xmax = 335.865
				text = "ER0"
			intervals [2327]:
				xmin = 335.865
				xmax = 335.915
				text = "S"
			intervals [2328]:
				xmin = 335.915
				xmax = 335.975
				text = "T"
			intervals [2329]:
				xmin = 335.975
				xmax = 336.085
				text = "AE1"
			intervals [2330]:
				xmin = 336.085
				xmax = 336.125
				text = "N"
			intervals [2331]:
				xmin = 336.125
				xmax = 336.155
				text = "D"
			intervals [2332]:
				xmin = 336.155
				xmax = 336.205
				text = "W"
			intervals [2333]:
				xmin = 336.205
				xmax = 336.235
				text = "AH1"
			intervals [2334]:
				xmin = 336.235
				xmax = 336.265
				text = "T"
			intervals [2335]:
				xmin = 336.265
				xmax = 336.315
				text = "Z"
			intervals [2336]:
				xmin = 336.315
				xmax = 336.365
				text = "G"
			intervals [2337]:
				xmin = 336.365
				xmax = 336.495
				text = "OW1"
			intervals [2338]:
				xmin = 336.495
				xmax = 336.555
				text = "IH0"
			intervals [2339]:
				xmin = 336.555
				xmax = 336.625
				text = "N"
			intervals [2340]:
				xmin = 336.625
				xmax = 336.785
				text = "AO1"
			intervals [2341]:
				xmin = 336.785
				xmax = 336.835
				text = "N"
			intervals [2342]:
				xmin = 336.835
				xmax = 336.905
				text = "AH0"
			intervals [2343]:
				xmin = 336.905
				xmax = 336.995
				text = "N"
			intervals [2344]:
				xmin = 336.995
				xmax = 337.025
				text = "Y"
			intervals [2345]:
				xmin = 337.025
				xmax = 337.065
				text = "UW1"
			intervals [2346]:
				xmin = 337.065
				xmax = 337.125
				text = "N"
			intervals [2347]:
				xmin = 337.125
				xmax = 337.395
				text = "OW1"
			intervals [2348]:
				xmin = 337.395
				xmax = 337.425
				text = "sp"
			intervals [2349]:
				xmin = 337.425
				xmax = 338.2664
				text = ""
			intervals [2350]:
				xmin = 338.2664
				xmax = 338.3464
				text = "Y"
			intervals [2351]:
				xmin = 338.3464
				xmax = 338.4064
				text = "UW1"
			intervals [2352]:
				xmin = 338.4064
				xmax = 338.4564
				text = "N"
			intervals [2353]:
				xmin = 338.4564
				xmax = 338.6964
				text = "OW1"
			intervals [2354]:
				xmin = 338.6964
				xmax = 338.7264
				text = "sp"
			intervals [2355]:
				xmin = 338.7264
				xmax = 339.6244
				text = ""
			intervals [2356]:
				xmin = 339.6244
				xmax = 339.7044
				text = "B"
			intervals [2357]:
				xmin = 339.7044
				xmax = 339.7344
				text = "R"
			intervals [2358]:
				xmin = 339.7344
				xmax = 339.7744
				text = "AH1"
			intervals [2359]:
				xmin = 339.7744
				xmax = 339.8944
				text = "DH"
			intervals [2360]:
				xmin = 339.8944
				xmax = 339.9244
				text = "ER0"
			intervals [2361]:
				xmin = 339.9244
				xmax = 339.9644
				text = "L"
			intervals [2362]:
				xmin = 339.9644
				xmax = 340.0144
				text = "IY0"
			intervals [2363]:
				xmin = 340.0144
				xmax = 340.1044
				text = "L"
			intervals [2364]:
				xmin = 340.1044
				xmax = 340.2444
				text = "AH1"
			intervals [2365]:
				xmin = 340.2444
				xmax = 340.2944
				text = "V"
			intervals [2366]:
				xmin = 340.2944
				xmax = 340.3844
				text = "sp"
			intervals [2367]:
				xmin = 340.3844
				xmax = 340.4144
				text = "AY1"
			intervals [2368]:
				xmin = 340.4144
				xmax = 340.5244
				text = "sp"
			intervals [2369]:
				xmin = 340.5244
				xmax = 340.5544
				text = "G"
			intervals [2370]:
				xmin = 340.5544
				xmax = 340.6244
				text = "EH1"
			intervals [2371]:
				xmin = 340.6244
				xmax = 340.8244
				text = "S"
			intervals [2372]:
				xmin = 340.8244
				xmax = 340.8544
				text = "sp"
			intervals [2373]:
				xmin = 340.8544
				xmax = 346.2117
				text = ""
			intervals [2374]:
				xmin = 346.2117
				xmax = 346.4217
				text = "Y"
			intervals [2375]:
				xmin = 346.4217
				xmax = 346.5217
				text = "AE1"
			intervals [2376]:
				xmin = 346.5217
				xmax = 346.5617
				text = "L"
			intervals [2377]:
				xmin = 346.5617
				xmax = 346.6417
				text = "AY1"
			intervals [2378]:
				xmin = 346.6417
				xmax = 346.8117
				text = "K"
			intervals [2379]:
				xmin = 346.8117
				xmax = 346.8417
				text = "sp"
			intervals [2380]:
				xmin = 346.8417
				xmax = 346.8717
				text = "IH0"
			intervals [2381]:
				xmin = 346.8717
				xmax = 346.9017
				text = "T"
			intervals [2382]:
				xmin = 346.9017
				xmax = 346.9517
				text = "IH1"
			intervals [2383]:
				xmin = 346.9517
				xmax = 347.0017
				text = "T"
			intervals [2384]:
				xmin = 347.0017
				xmax = 347.0717
				text = "Z"
			intervals [2385]:
				xmin = 347.0717
				xmax = 347.1517
				text = "T"
			intervals [2386]:
				xmin = 347.1517
				xmax = 347.1917
				text = "R"
			intervals [2387]:
				xmin = 347.1917
				xmax = 347.2717
				text = "UW1"
			intervals [2388]:
				xmin = 347.2717
				xmax = 347.3717
				text = "L"
			intervals [2389]:
				xmin = 347.3717
				xmax = 347.5017
				text = "AY1"
			intervals [2390]:
				xmin = 347.5017
				xmax = 347.5317
				text = "K"
			intervals [2391]:
				xmin = 347.5317
				xmax = 347.5817
				text = "Y"
			intervals [2392]:
				xmin = 347.5817
				xmax = 347.6217
				text = "UW1"
			intervals [2393]:
				xmin = 347.6217
				xmax = 347.6717
				text = "N"
			intervals [2394]:
				xmin = 347.6717
				xmax = 347.7017
				text = "OW1"
			intervals [2395]:
				xmin = 347.7017
				xmax = 347.7317
				text = "W"
			intervals [2396]:
				xmin = 347.7317
				xmax = 347.7617
				text = "AH1"
			intervals [2397]:
				xmin = 347.7617
				xmax = 347.7917
				text = "T"
			intervals [2398]:
				xmin = 347.7917
				xmax = 347.8217
				text = "AH0"
			intervals [2399]:
				xmin = 347.8217
				xmax = 347.8517
				text = "M"
			intervals [2400]:
				xmin = 347.8517
				xmax = 347.8817
				text = "S"
			intervals [2401]:
				xmin = 347.8817
				xmax = 347.9117
				text = "EY1"
			intervals [2402]:
				xmin = 347.9117
				xmax = 347.9417
				text = "IH0"
			intervals [2403]:
				xmin = 347.9417
				xmax = 347.9717
				text = "N"
			intervals [2404]:
				xmin = 347.9717
				xmax = 348.0017
				text = "AY1"
			intervals [2405]:
				xmin = 348.0017
				xmax = 348.0317
				text = "M"
			intervals [2406]:
				xmin = 348.0317
				xmax = 348.0717
				text = "AY1"
			intervals [2407]:
				xmin = 348.0717
				xmax = 348.1117
				text = "T"
			intervals [2408]:
				xmin = 348.1117
				xmax = 348.1417
				text = "B"
			intervals [2409]:
				xmin = 348.1417
				xmax = 348.2217
				text = "IY1"
			intervals [2410]:
				xmin = 348.2217
				xmax = 348.2717
				text = "TH"
			intervals [2411]:
				xmin = 348.2717
				xmax = 348.3217
				text = "IH1"
			intervals [2412]:
				xmin = 348.3217
				xmax = 348.3617
				text = "NG"
			intervals [2413]:
				xmin = 348.3617
				xmax = 348.3917
				text = "K"
			intervals [2414]:
				xmin = 348.3917
				xmax = 348.4217
				text = "IH0"
			intervals [2415]:
				xmin = 348.4217
				xmax = 348.4517
				text = "N"
			intervals [2416]:
				xmin = 348.4517
				xmax = 348.5217
				text = "S"
			intervals [2417]:
				xmin = 348.5217
				xmax = 348.6817
				text = "AH1"
			intervals [2418]:
				xmin = 348.6817
				xmax = 348.7217
				text = "M"
			intervals [2419]:
				xmin = 348.7217
				xmax = 348.7717
				text = "TH"
			intervals [2420]:
				xmin = 348.7717
				xmax = 348.8017
				text = "IH0"
			intervals [2421]:
				xmin = 348.8017
				xmax = 348.8317
				text = "N"
			intervals [2422]:
				xmin = 348.8317
				xmax = 348.9117
				text = "AH0"
			intervals [2423]:
				xmin = 348.9117
				xmax = 349.0417
				text = "N"
			intervals [2424]:
				xmin = 349.0417
				xmax = 349.0917
				text = "D"
			intervals [2425]:
				xmin = 349.0917
				xmax = 349.3755
				text = "sp"
			intervals [2426]:
				xmin = 349.3755
				xmax = 349.4455
				text = "HH"
			intervals [2427]:
				xmin = 349.4455
				xmax = 349.5355
				text = "IY1"
			intervals [2428]:
				xmin = 349.5355
				xmax = 349.5855
				text = "M"
			intervals [2429]:
				xmin = 349.5855
				xmax = 349.6755
				text = "AY1"
			intervals [2430]:
				xmin = 349.6755
				xmax = 349.7055
				text = "T"
			intervals [2431]:
				xmin = 349.7055
				xmax = 349.7755
				text = "JH"
			intervals [2432]:
				xmin = 349.7755
				xmax = 349.8155
				text = "IH0"
			intervals [2433]:
				xmin = 349.8155
				xmax = 349.8555
				text = "S"
			intervals [2434]:
				xmin = 349.8555
				xmax = 349.9255
				text = "S"
			intervals [2435]:
				xmin = 349.9255
				xmax = 350.0355
				text = "EY1"
			intervals [2436]:
				xmin = 350.0355
				xmax = 350.0955
				text = "IH1"
			intervals [2437]:
				xmin = 350.0955
				xmax = 350.1455
				text = "T"
			intervals [2438]:
				xmin = 350.1455
				xmax = 351.0605
				text = ""
			intervals [2439]:
				xmin = 351.0605
				xmax = 351.1305
				text = "sil"
			intervals [2440]:
				xmin = 351.1305
				xmax = 351.1805
				text = "IH0"
			intervals [2441]:
				xmin = 351.1805
				xmax = 351.2105
				text = "T"
			intervals [2442]:
				xmin = 351.2105
				xmax = 351.2505
				text = "B"
			intervals [2443]:
				xmin = 351.2505
				xmax = 351.3305
				text = "IY1"
			intervals [2444]:
				xmin = 351.3305
				xmax = 351.3805
				text = "K"
			intervals [2445]:
				xmin = 351.3805
				xmax = 351.4405
				text = "R"
			intervals [2446]:
				xmin = 351.4405
				xmax = 351.5505
				text = "EY1"
			intervals [2447]:
				xmin = 351.5505
				xmax = 351.6105
				text = "Z"
			intervals [2448]:
				xmin = 351.6105
				xmax = 351.6705
				text = "IY0"
			intervals [2449]:
				xmin = 351.6705
				xmax = 354.6106
				text = "sp"
			intervals [2450]:
				xmin = 354.6106
				xmax = 354.6506
				text = "L"
			intervals [2451]:
				xmin = 354.6506
				xmax = 354.7006
				text = "AY1"
			intervals [2452]:
				xmin = 354.7006
				xmax = 354.7506
				text = "K"
			intervals [2453]:
				xmin = 354.7506
				xmax = 354.7906
				text = "AY1"
			intervals [2454]:
				xmin = 354.7906
				xmax = 354.8706
				text = "M"
			intervals [2455]:
				xmin = 354.8706
				xmax = 354.9506
				text = "AY1"
			intervals [2456]:
				xmin = 354.9506
				xmax = 354.9906
				text = "T"
			intervals [2457]:
				xmin = 354.9906
				xmax = 355.0206
				text = "B"
			intervals [2458]:
				xmin = 355.0206
				xmax = 355.1806
				text = "IY1"
			intervals [2459]:
				xmin = 355.1806
				xmax = 355.2406
				text = "Y"
			intervals [2460]:
				xmin = 355.2406
				xmax = 355.2906
				text = "UW1"
			intervals [2461]:
				xmin = 355.2906
				xmax = 355.3406
				text = "N"
			intervals [2462]:
				xmin = 355.3406
				xmax = 355.6306
				text = "OW1"
			intervals [2463]:
				xmin = 355.6306
				xmax = 355.7406
				text = "M"
			intervals [2464]:
				xmin = 355.7406
				xmax = 355.8006
				text = "AY1"
			intervals [2465]:
				xmin = 355.8006
				xmax = 355.9106
				text = "M"
			intervals [2466]:
				xmin = 355.9106
				xmax = 356.0306
				text = "AY1"
			intervals [2467]:
				xmin = 356.0306
				xmax = 356.1806
				text = "T"
			intervals [2468]:
				xmin = 356.1806
				xmax = 356.2206
				text = "sp"
			intervals [2469]:
				xmin = 356.2206
				xmax = 356.9371
				text = ""
			intervals [2470]:
				xmin = 356.9371
				xmax = 357.3771
				text = "AH1"
			intervals [2471]:
				xmin = 357.3771
				xmax = 357.4471
				text = "B"
			intervals [2472]:
				xmin = 357.4471
				xmax = 357.5671
				text = "IY1"
			intervals [2473]:
				xmin = 357.5671
				xmax = 357.6171
				text = "TH"
			intervals [2474]:
				xmin = 357.6171
				xmax = 357.6471
				text = "IH1"
			intervals [2475]:
				xmin = 357.6471
				xmax = 357.6771
				text = "NG"
			intervals [2476]:
				xmin = 357.6771
				xmax = 357.7071
				text = "K"
			intervals [2477]:
				xmin = 357.7071
				xmax = 357.7371
				text = "IH0"
			intervals [2478]:
				xmin = 357.7371
				xmax = 357.7671
				text = "N"
			intervals [2479]:
				xmin = 357.7671
				xmax = 357.7971
				text = "AH0"
			intervals [2480]:
				xmin = 357.7971
				xmax = 357.8371
				text = "B"
			intervals [2481]:
				xmin = 357.8371
				xmax = 357.8971
				text = "AW1"
			intervals [2482]:
				xmin = 357.8971
				xmax = 357.9371
				text = "T"
			intervals [2483]:
				xmin = 357.9371
				xmax = 358.0071
				text = "AH0"
			intervals [2484]:
				xmin = 358.0071
				xmax = 358.1171
				text = "S"
			intervals [2485]:
				xmin = 358.1171
				xmax = 358.4771
				text = "AO1"
			intervals [2486]:
				xmin = 358.4771
				xmax = 358.5271
				text = "NG"
			intervals [2487]:
				xmin = 358.5271
				xmax = 358.5871
				text = "L"
			intervals [2488]:
				xmin = 358.5871
				xmax = 358.6871
				text = "IH1"
			intervals [2489]:
				xmin = 358.6871
				xmax = 358.7571
				text = "R"
			intervals [2490]:
				xmin = 358.7571
				xmax = 358.7971
				text = "IH0"
			intervals [2491]:
				xmin = 358.7971
				xmax = 358.8271
				text = "K"
			intervals [2492]:
				xmin = 358.8271
				xmax = 358.8671
				text = "S"
			intervals [2493]:
				xmin = 358.8671
				xmax = 358.9371
				text = "ER0"
			intervals [2494]:
				xmin = 358.9371
				xmax = 358.9871
				text = "W"
			intervals [2495]:
				xmin = 358.9871
				xmax = 359.0171
				text = "AH2"
			intervals [2496]:
				xmin = 359.0171
				xmax = 359.0671
				text = "T"
			intervals [2497]:
				xmin = 359.0671
				xmax = 359.1671
				text = "EH1"
			intervals [2498]:
				xmin = 359.1671
				xmax = 359.2471
				text = "V"
			intervals [2499]:
				xmin = 359.2471
				xmax = 359.3271
				text = "ER0"
			intervals [2500]:
				xmin = 359.3271
				xmax = 359.3971
				text = "AH0"
			intervals [2501]:
				xmin = 359.3971
				xmax = 359.4671
				text = "N"
			intervals [2502]:
				xmin = 359.4671
				xmax = 359.4971
				text = "D"
			intervals [2503]:
				xmin = 359.4971
				xmax = 359.5271
				text = "DH"
			intervals [2504]:
				xmin = 359.5271
				xmax = 359.5971
				text = "EH1"
			intervals [2505]:
				xmin = 359.5971
				xmax = 359.6671
				text = "N"
			intervals [2506]:
				xmin = 359.6671
				xmax = 359.7071
				text = "M"
			intervals [2507]:
				xmin = 359.7071
				xmax = 359.7671
				text = "AY1"
			intervals [2508]:
				xmin = 359.7671
				xmax = 359.8371
				text = "B"
			intervals [2509]:
				xmin = 359.8371
				xmax = 359.8671
				text = "R"
			intervals [2510]:
				xmin = 359.8671
				xmax = 359.9371
				text = "AH1"
			intervals [2511]:
				xmin = 359.9371
				xmax = 359.9771
				text = "DH"
			intervals [2512]:
				xmin = 359.9771
				xmax = 360.0171
				text = "ER0"
			intervals [2513]:
				xmin = 360.0171
				xmax = 360.0471
				text = "JH"
			intervals [2514]:
				xmin = 360.0471
				xmax = 360.0871
				text = "IH0"
			intervals [2515]:
				xmin = 360.0871
				xmax = 360.1471
				text = "S"
			intervals [2516]:
				xmin = 360.1471
				xmax = 360.2171
				text = "M"
			intervals [2517]:
				xmin = 360.2171
				xmax = 360.3071
				text = "AY1"
			intervals [2518]:
				xmin = 360.3071
				xmax = 360.3571
				text = "T"
			intervals [2519]:
				xmin = 360.3571
				xmax = 360.3871
				text = "sp"
			intervals [2520]:
				xmin = 360.3871
				xmax = 360.4471
				text = "S"
			intervals [2521]:
				xmin = 360.4471
				xmax = 360.4971
				text = "T"
			intervals [2522]:
				xmin = 360.4971
				xmax = 360.6671
				text = "AA1"
			intervals [2523]:
				xmin = 360.6671
				xmax = 360.7171
				text = "R"
			intervals [2524]:
				xmin = 360.7171
				xmax = 360.7471
				text = "T"
			intervals [2525]:
				xmin = 360.7471
				xmax = 360.7971
				text = "JH"
			intervals [2526]:
				xmin = 360.7971
				xmax = 360.8671
				text = "IH0"
			intervals [2527]:
				xmin = 360.8671
				xmax = 360.9471
				text = "S"
			intervals [2528]:
				xmin = 360.9471
				xmax = 360.9771
				text = "T"
			intervals [2529]:
				xmin = 360.9771
				xmax = 361.0811
				text = ""
			intervals [2530]:
				xmin = 361.0811
				xmax = 361.1311
				text = "sil"
			intervals [2531]:
				xmin = 361.1311
				xmax = 361.2011
				text = "R"
			intervals [2532]:
				xmin = 361.2011
				xmax = 361.3011
				text = "AE1"
			intervals [2533]:
				xmin = 361.3011
				xmax = 361.3711
				text = "P"
			intervals [2534]:
				xmin = 361.3711
				xmax = 361.4011
				text = "IH0"
			intervals [2535]:
				xmin = 361.4011
				xmax = 361.4311
				text = "N"
			intervals [2536]:
				xmin = 361.4311
				xmax = 361.4611
				text = "AH0"
			intervals [2537]:
				xmin = 361.4611
				xmax = 361.5111
				text = "N"
			intervals [2538]:
				xmin = 361.5111
				xmax = 361.5811
				text = "S"
			intervals [2539]:
				xmin = 361.5811
				xmax = 361.6311
				text = "T"
			intervals [2540]:
				xmin = 361.6311
				xmax = 361.7411
				text = "AH1"
			intervals [2541]:
				xmin = 361.7411
				xmax = 361.7711
				text = "F"
			intervals [2542]:
				xmin = 361.7711
				xmax = 361.8011
				text = "AH0"
			intervals [2543]:
				xmin = 361.8011
				xmax = 361.9211
				text = "M"
			intervals [2544]:
				xmin = 361.9211
				xmax = 361.9511
				text = "sp"
			intervals [2545]:
				xmin = 361.9511
				xmax = 362.0011
				text = "L"
			intervals [2546]:
				xmin = 362.0011
				xmax = 362.0511
				text = "AY1"
			intervals [2547]:
				xmin = 362.0511
				xmax = 362.1011
				text = "K"
			intervals [2548]:
				xmin = 362.1011
				xmax = 362.1611
				text = "D"
			intervals [2549]:
				xmin = 362.1611
				xmax = 362.3411
				text = "AE1"
			intervals [2550]:
				xmin = 362.3411
				xmax = 362.3711
				text = "M"
			intervals [2551]:
				xmin = 362.3711
				xmax = 362.4211
				text = "AY1"
			intervals [2552]:
				xmin = 362.4211
				xmax = 362.4511
				text = "W"
			intervals [2553]:
				xmin = 362.4511
				xmax = 362.5111
				text = "AO1"
			intervals [2554]:
				xmin = 362.5111
				xmax = 362.5411
				text = "Z"
			intervals [2555]:
				xmin = 362.5411
				xmax = 362.5711
				text = "JH"
			intervals [2556]:
				xmin = 362.5711
				xmax = 362.6011
				text = "IH0"
			intervals [2557]:
				xmin = 362.6011
				xmax = 362.6311
				text = "S"
			intervals [2558]:
				xmin = 362.6311
				xmax = 362.6611
				text = "TH"
			intervals [2559]:
				xmin = 362.6611
				xmax = 362.6911
				text = "IH1"
			intervals [2560]:
				xmin = 362.6911
				xmax = 362.7211
				text = "NG"
			intervals [2561]:
				xmin = 362.7211
				xmax = 362.7511
				text = "K"
			intervals [2562]:
				xmin = 362.7511
				xmax = 362.7811
				text = "IH0"
			intervals [2563]:
				xmin = 362.7811
				xmax = 362.8111
				text = "N"
			intervals [2564]:
				xmin = 362.8111
				xmax = 362.8411
				text = "DH"
			intervals [2565]:
				xmin = 362.8411
				xmax = 362.8811
				text = "AH0"
			intervals [2566]:
				xmin = 362.8811
				xmax = 362.9511
				text = "S"
			intervals [2567]:
				xmin = 362.9511
				xmax = 363.1011
				text = "EY1"
			intervals [2568]:
				xmin = 363.1011
				xmax = 363.1511
				text = "M"
			intervals [2569]:
				xmin = 363.1511
				xmax = 363.2011
				text = "TH"
			intervals [2570]:
				xmin = 363.2011
				xmax = 363.2811
				text = "IH1"
			intervals [2571]:
				xmin = 363.2811
				xmax = 363.3111
				text = "NG"
			intervals [2572]:
				xmin = 363.3111
				xmax = 363.3611
				text = "sp"
			intervals [2573]:
				xmin = 363.3611
				xmax = 363.9014
				text = ""
			intervals [2574]:
				xmin = 363.9014
				xmax = 363.9614
				text = "Y"
			intervals [2575]:
				xmin = 363.9614
				xmax = 363.9914
				text = "UW1"
			intervals [2576]:
				xmin = 363.9914
				xmax = 364.0414
				text = "N"
			intervals [2577]:
				xmin = 364.0414
				xmax = 364.0714
				text = "OW1"
			intervals [2578]:
				xmin = 364.0714
				xmax = 364.1014
				text = "W"
			intervals [2579]:
				xmin = 364.1014
				xmax = 364.1314
				text = "AH1"
			intervals [2580]:
				xmin = 364.1314
				xmax = 364.1614
				text = "T"
			intervals [2581]:
				xmin = 364.1614
				xmax = 364.1914
				text = "AY1"
			intervals [2582]:
				xmin = 364.1914
				xmax = 364.2514
				text = "M"
			intervals [2583]:
				xmin = 364.2514
				xmax = 364.3514
				text = "IY1"
			intervals [2584]:
				xmin = 364.3514
				xmax = 364.3814
				text = "N"
			intervals [2585]:
				xmin = 364.3814
				xmax = 364.4114
				text = "IH1"
			intervals [2586]:
				xmin = 364.4114
				xmax = 364.4414
				text = "T"
			intervals [2587]:
				xmin = 364.4414
				xmax = 364.4814
				text = "B"
			intervals [2588]:
				xmin = 364.4814
				xmax = 364.5414
				text = "IY0"
			intervals [2589]:
				xmin = 364.5414
				xmax = 364.6014
				text = "K"
			intervals [2590]:
				xmin = 364.6014
				xmax = 364.6714
				text = "R"
			intervals [2591]:
				xmin = 364.6714
				xmax = 364.7914
				text = "EY1"
			intervals [2592]:
				xmin = 364.7914
				xmax = 364.8514
				text = "Z"
			intervals [2593]:
				xmin = 364.8514
				xmax = 364.9814
				text = "IY0"
			intervals [2594]:
				xmin = 364.9814
				xmax = 365.0214
				text = "sp"
			intervals [2595]:
				xmin = 365.0214
				xmax = 378.5406
				text = ""
			intervals [2596]:
				xmin = 378.5406
				xmax = 378.6506
				text = "R"
			intervals [2597]:
				xmin = 378.6506
				xmax = 378.7606
				text = "AY1"
			intervals [2598]:
				xmin = 378.7606
				xmax = 378.8006
				text = "T"
			intervals [2599]:
				xmin = 378.8006
				xmax = 378.8606
				text = "N"
			intervals [2600]:
				xmin = 378.8606
				xmax = 379.0506
				text = "AW1"
			intervals [2601]:
				xmin = 379.0506
				xmax = 379.1406
				text = "HH"
			intervals [2602]:
				xmin = 379.1406
				xmax = 379.2106
				text = "IY1"
			intervals [2603]:
				xmin = 379.2106
				xmax = 379.2506
				text = "S"
			intervals [2604]:
				xmin = 379.2506
				xmax = 379.3006
				text = "IH0"
			intervals [2605]:
				xmin = 379.3006
				xmax = 379.3606
				text = "N"
			intervals [2606]:
				xmin = 379.3606
				xmax = 379.4606
				text = "S"
			intervals [2607]:
				xmin = 379.4606
				xmax = 379.5006
				text = "K"
			intervals [2608]:
				xmin = 379.5006
				xmax = 379.7406
				text = "UW1"
			intervals [2609]:
				xmin = 379.7406
				xmax = 379.8406
				text = "L"
			intervals [2610]:
				xmin = 379.8406
				xmax = 379.8906
				text = "sp"
			intervals [2611]:
				xmin = 379.8906
				xmax = 379.9406
				text = "HH"
			intervals [2612]:
				xmin = 379.9406
				xmax = 379.9806
				text = "IY1"
			intervals [2613]:
				xmin = 379.9806
				xmax = 380.0806
				text = "T"
			intervals [2614]:
				xmin = 380.0806
				xmax = 380.1306
				text = "R"
			intervals [2615]:
				xmin = 380.1306
				xmax = 380.2006
				text = "AY1"
			intervals [2616]:
				xmin = 380.2006
				xmax = 380.2306
				text = "N"
			intervals [2617]:
				xmin = 380.2306
				xmax = 380.2606
				text = "T"
			intervals [2618]:
				xmin = 380.2606
				xmax = 380.3206
				text = "AH0"
			intervals [2619]:
				xmin = 380.3206
				xmax = 380.3806
				text = "B"
			intervals [2620]:
				xmin = 380.3806
				xmax = 380.4106
				text = "IH0"
			intervals [2621]:
				xmin = 380.4106
				xmax = 380.5206
				text = "K"
			intervals [2622]:
				xmin = 380.5206
				xmax = 380.5606
				text = "AH1"
			intervals [2623]:
				xmin = 380.5606
				xmax = 380.6706
				text = "M"
			intervals [2624]:
				xmin = 380.6706
				xmax = 380.7006
				text = "AH0"
			intervals [2625]:
				xmin = 380.7006
				xmax = 380.7306
				text = "sp"
			intervals [2626]:
				xmin = 380.7306
				xmax = 380.8806
				text = "AH1"
			intervals [2627]:
				xmin = 380.8806
				xmax = 381.0006
				text = "R"
			intervals [2628]:
				xmin = 381.0006
				xmax = 381.0706
				text = "EH1"
			intervals [2629]:
				xmin = 381.0706
				xmax = 381.1106
				text = "JH"
			intervals [2630]:
				xmin = 381.1106
				xmax = 381.1406
				text = "IH0"
			intervals [2631]:
				xmin = 381.1406
				xmax = 381.1706
				text = "S"
			intervals [2632]:
				xmin = 381.1706
				xmax = 381.2106
				text = "T"
			intervals [2633]:
				xmin = 381.2106
				xmax = 381.2606
				text = "ER0"
			intervals [2634]:
				xmin = 381.2606
				xmax = 381.3006
				text = "D"
			intervals [2635]:
				xmin = 381.3006
				xmax = 381.3706
				text = "N"
			intervals [2636]:
				xmin = 381.3706
				xmax = 381.5306
				text = "ER1"
			intervals [2637]:
				xmin = 381.5306
				xmax = 381.7606
				text = "S"
			intervals [2638]:
				xmin = 381.7606
				xmax = 381.9347
				text = "sp"
			intervals [2639]:
				xmin = 381.9347
				xmax = 381.9647
				text = "HH"
			intervals [2640]:
				xmin = 381.9647
				xmax = 382.0547
				text = "IY1"
			intervals [2641]:
				xmin = 382.0547
				xmax = 382.1347
				text = "S"
			intervals [2642]:
				xmin = 382.1347
				xmax = 382.1947
				text = "G"
			intervals [2643]:
				xmin = 382.1947
				xmax = 382.2647
				text = "OW1"
			intervals [2644]:
				xmin = 382.2647
				xmax = 382.2947
				text = "IH0"
			intervals [2645]:
				xmin = 382.2947
				xmax = 382.3247
				text = "N"
			intervals [2646]:
				xmin = 382.3247
				xmax = 382.3847
				text = "T"
			intervals [2647]:
				xmin = 382.3847
				xmax = 382.4147
				text = "AH0"
			intervals [2648]:
				xmin = 382.4147
				xmax = 382.8447
				text = "AH1"
			intervals [2649]:
				xmin = 382.8447
				xmax = 383.8099
				text = "sp"
			intervals [2650]:
				xmin = 383.8099
				xmax = 383.8599
				text = "AY1"
			intervals [2651]:
				xmin = 383.8599
				xmax = 383.8899
				text = "D"
			intervals [2652]:
				xmin = 383.8899
				xmax = 383.9999
				text = "OW1"
			intervals [2653]:
				xmin = 383.9999
				xmax = 384.0399
				text = "N"
			intervals [2654]:
				xmin = 384.0399
				xmax = 384.0699
				text = "IY1"
			intervals [2655]:
				xmin = 384.0699
				xmax = 384.0999
				text = "V"
			intervals [2656]:
				xmin = 384.0999
				xmax = 384.1299
				text = "IH0"
			intervals [2657]:
				xmin = 384.1299
				xmax = 384.1599
				text = "N"
			intervals [2658]:
				xmin = 384.1599
				xmax = 384.1999
				text = "N"
			intervals [2659]:
				xmin = 384.1999
				xmax = 384.2699
				text = "OW1"
			intervals [2660]:
				xmin = 384.2699
				xmax = 384.2999
				text = "W"
			intervals [2661]:
				xmin = 384.2999
				xmax = 384.3299
				text = "AH1"
			intervals [2662]:
				xmin = 384.3299
				xmax = 384.3599
				text = "T"
			intervals [2663]:
				xmin = 384.3599
				xmax = 384.3999
				text = "S"
			intervals [2664]:
				xmin = 384.3999
				xmax = 384.4699
				text = "K"
			intervals [2665]:
				xmin = 384.4699
				xmax = 384.5299
				text = "UW1"
			intervals [2666]:
				xmin = 384.5299
				xmax = 384.5799
				text = "L"
			intervals [2667]:
				xmin = 384.5799
				xmax = 384.6099
				text = "HH"
			intervals [2668]:
				xmin = 384.6099
				xmax = 384.6699
				text = "IY1"
			intervals [2669]:
				xmin = 384.6699
				xmax = 384.7299
				text = "G"
			intervals [2670]:
				xmin = 384.7299
				xmax = 384.7899
				text = "OW1"
			intervals [2671]:
				xmin = 384.7899
				xmax = 384.8399
				text = "IH0"
			intervals [2672]:
				xmin = 384.8399
				xmax = 384.8699
				text = "N"
			intervals [2673]:
				xmin = 384.8699
				xmax = 384.9599
				text = "T"
			intervals [2674]:
				xmin = 384.9599
				xmax = 385.1499
				text = "UW1"
			intervals [2675]:
				xmin = 385.1499
				xmax = 385.1799
				text = "sp"
			intervals [2676]:
				xmin = 385.1799
				xmax = 385.2199
				text = "IH0"
			intervals [2677]:
				xmin = 385.2199
				xmax = 385.2699
				text = "T"
			intervals [2678]:
				xmin = 385.2699
				xmax = 385.4999
				text = "S"
			intervals [2679]:
				xmin = 385.4999
				xmax = 386.3031
				text = "sp"
			intervals [2680]:
				xmin = 386.3031
				xmax = 386.3431
				text = "AY1"
			intervals [2681]:
				xmin = 386.3431
				xmax = 386.4131
				text = "N"
			intervals [2682]:
				xmin = 386.4131
				xmax = 386.4531
				text = "OW1"
			intervals [2683]:
				xmin = 386.4531
				xmax = 386.5131
				text = "HH"
			intervals [2684]:
				xmin = 386.5131
				xmax = 386.5731
				text = "IY1"
			intervals [2685]:
				xmin = 386.5731
				xmax = 386.6331
				text = "W"
			intervals [2686]:
				xmin = 386.6331
				xmax = 386.7431
				text = "AA1"
			intervals [2687]:
				xmin = 386.7431
				xmax = 386.7731
				text = "Z"
			intervals [2688]:
				xmin = 386.7731
				xmax = 386.8031
				text = "G"
			intervals [2689]:
				xmin = 386.8031
				xmax = 386.8631
				text = "OW1"
			intervals [2690]:
				xmin = 386.8631
				xmax = 386.8931
				text = "IH0"
			intervals [2691]:
				xmin = 386.8931
				xmax = 386.9231
				text = "N"
			intervals [2692]:
				xmin = 386.9231
				xmax = 386.9531
				text = "T"
			intervals [2693]:
				xmin = 386.9531
				xmax = 386.9831
				text = "AH0"
			intervals [2694]:
				xmin = 386.9831
				xmax = 387.0431
				text = "P"
			intervals [2695]:
				xmin = 387.0431
				xmax = 387.1831
				text = "IY1"
			intervals [2696]:
				xmin = 387.1831
				xmax = 387.2831
				text = "JH"
			intervals [2697]:
				xmin = 387.2831
				xmax = 387.4631
				text = "IY1"
			intervals [2698]:
				xmin = 387.4631
				xmax = 387.5431
				text = "F"
			intervals [2699]:
				xmin = 387.5431
				xmax = 387.5831
				text = "AO1"
			intervals [2700]:
				xmin = 387.5831
				xmax = 387.6131
				text = "R"
			intervals [2701]:
				xmin = 387.6131
				xmax = 387.6431
				text = "HH"
			intervals [2702]:
				xmin = 387.6431
				xmax = 387.6731
				text = "IH0"
			intervals [2703]:
				xmin = 387.6731
				xmax = 387.7231
				text = "Z"
			intervals [2704]:
				xmin = 387.7231
				xmax = 387.7931
				text = "M"
			intervals [2705]:
				xmin = 387.7931
				xmax = 387.8531
				text = "EH1"
			intervals [2706]:
				xmin = 387.8531
				xmax = 387.8931
				text = "D"
			intervals [2707]:
				xmin = 387.8931
				xmax = 387.9431
				text = "AH0"
			intervals [2708]:
				xmin = 387.9431
				xmax = 387.9931
				text = "K"
			intervals [2709]:
				xmin = 387.9931
				xmax = 388.0331
				text = "AH0"
			intervals [2710]:
				xmin = 388.0331
				xmax = 388.0831
				text = "L"
			intervals [2711]:
				xmin = 388.0831
				xmax = 388.1431
				text = "AH0"
			intervals [2712]:
				xmin = 388.1431
				xmax = 388.2331
				text = "S"
			intervals [2713]:
				xmin = 388.2331
				xmax = 388.3231
				text = "IH1"
			intervals [2714]:
				xmin = 388.3231
				xmax = 388.4131
				text = "S"
			intervals [2715]:
				xmin = 388.4131
				xmax = 388.4531
				text = "T"
			intervals [2716]:
				xmin = 388.4531
				xmax = 388.4831
				text = "AH0"
			intervals [2717]:
				xmin = 388.4831
				xmax = 388.5931
				text = "N"
			intervals [2718]:
				xmin = 388.5931
				xmax = 388.6231
				text = "T"
			intervals [2719]:
				xmin = 388.6231
				xmax = 388.6531
				text = "sp"
			intervals [2720]:
				xmin = 388.6531
				xmax = 388.7631
				text = "AH0"
			intervals [2721]:
				xmin = 388.7631
				xmax = 388.8531
				text = "N"
			intervals [2722]:
				xmin = 388.8531
				xmax = 388.8831
				text = "DH"
			intervals [2723]:
				xmin = 388.8831
				xmax = 389.0031
				text = "EH1"
			intervals [2724]:
				xmin = 389.0031
				xmax = 389.0331
				text = "N"
			intervals [2725]:
				xmin = 389.0331
				xmax = 389.0731
				text = "HH"
			intervals [2726]:
				xmin = 389.0731
				xmax = 389.1131
				text = "IY1"
			intervals [2727]:
				xmin = 389.1131
				xmax = 389.1431
				text = "S"
			intervals [2728]:
				xmin = 389.1431
				xmax = 389.1731
				text = "AH0"
			intervals [2729]:
				xmin = 389.1731
				xmax = 389.2231
				text = "P"
			intervals [2730]:
				xmin = 389.2231
				xmax = 389.2731
				text = "OW1"
			intervals [2731]:
				xmin = 389.2731
				xmax = 389.3031
				text = "Z"
			intervals [2732]:
				xmin = 389.3031
				xmax = 389.3331
				text = "D"
			intervals [2733]:
				xmin = 389.3331
				xmax = 389.3631
				text = "T"
			intervals [2734]:
				xmin = 389.3631
				xmax = 389.3931
				text = "IH0"
			intervals [2735]:
				xmin = 389.3931
				xmax = 389.4231
				text = "B"
			intervals [2736]:
				xmin = 389.4231
				xmax = 389.4531
				text = "IY0"
			intervals [2737]:
				xmin = 389.4531
				xmax = 389.4831
				text = "G"
			intervals [2738]:
				xmin = 389.4831
				xmax = 389.5431
				text = "OW1"
			intervals [2739]:
				xmin = 389.5431
				xmax = 389.5731
				text = "IH0"
			intervals [2740]:
				xmin = 389.5731
				xmax = 389.6031
				text = "N"
			intervals [2741]:
				xmin = 389.6031
				xmax = 389.6331
				text = "T"
			intervals [2742]:
				xmin = 389.6331
				xmax = 389.6631
				text = "AH0"
			intervals [2743]:
				xmin = 389.6631
				xmax = 389.7131
				text = "S"
			intervals [2744]:
				xmin = 389.7131
				xmax = 389.8031
				text = "K"
			intervals [2745]:
				xmin = 389.8031
				xmax = 389.8331
				text = "UW1"
			intervals [2746]:
				xmin = 389.8331
				xmax = 390.4931
				text = "L"
			intervals [2747]:
				xmin = 390.4931
				xmax = 390.6631
				text = "sp"
			intervals [2748]:
				xmin = 390.6631
				xmax = 390.6931
				text = "AH1"
			intervals [2749]:
				xmin = 390.6931
				xmax = 390.7631
				text = "AY1"
			intervals [2750]:
				xmin = 390.7631
				xmax = 390.8231
				text = "sp"
			intervals [2751]:
				xmin = 390.8231
				xmax = 390.8631
				text = "TH"
			intervals [2752]:
				xmin = 390.8631
				xmax = 390.9031
				text = "IH1"
			intervals [2753]:
				xmin = 390.9031
				xmax = 390.9331
				text = "NG"
			intervals [2754]:
				xmin = 390.9331
				xmax = 390.9631
				text = "K"
			intervals [2755]:
				xmin = 390.9631
				xmax = 390.9931
				text = "IH0"
			intervals [2756]:
				xmin = 390.9931
				xmax = 391.0231
				text = "N"
			intervals [2757]:
				xmin = 391.0231
				xmax = 391.0531
				text = "DH"
			intervals [2758]:
				xmin = 391.0531
				xmax = 391.0931
				text = "AH0"
			intervals [2759]:
				xmin = 391.0931
				xmax = 391.1831
				text = "sp"
			intervals [2760]:
				xmin = 391.1831
				xmax = 391.2431
				text = "F"
			intervals [2761]:
				xmin = 391.2431
				xmax = 391.4731
				text = "AO1"
			intervals [2762]:
				xmin = 391.4731
				xmax = 391.5931
				text = "L"
			intervals [2763]:
				xmin = 391.5931
				xmax = 391.6531
				text = "sp"
			intervals [2764]:
				xmin = 391.6531
				xmax = 391.6931
				text = "F"
			intervals [2765]:
				xmin = 391.6931
				xmax = 391.7431
				text = "AO1"
			intervals [2766]:
				xmin = 391.7431
				xmax = 391.7831
				text = "R"
			intervals [2767]:
				xmin = 391.7831
				xmax = 391.9131
				text = "S"
			intervals [2768]:
				xmin = 391.9131
				xmax = 391.9831
				text = "AH1"
			intervals [2769]:
				xmin = 391.9831
				xmax = 392.0431
				text = "M"
			intervals [2770]:
				xmin = 392.0431
				xmax = 392.1131
				text = "TH"
			intervals [2771]:
				xmin = 392.1131
				xmax = 392.1931
				text = "IH0"
			intervals [2772]:
				xmin = 392.1931
				xmax = 392.3431
				text = "N"
			intervals [2773]:
				xmin = 392.3431
				xmax = 392.3831
				text = "sp"
			intervals [2774]:
				xmin = 392.3831
				xmax = 392.9838
				text = ""
			intervals [2775]:
				xmin = 392.9838
				xmax = 393.0438
				text = "B"
			intervals [2776]:
				xmin = 393.0438
				xmax = 393.0738
				text = "AH1"
			intervals [2777]:
				xmin = 393.0738
				xmax = 393.1038
				text = "T"
			intervals [2778]:
				xmin = 393.1038
				xmax = 393.1438
				text = "AY1"
			intervals [2779]:
				xmin = 393.1438
				xmax = 393.2438
				text = "N"
			intervals [2780]:
				xmin = 393.2438
				xmax = 393.3038
				text = "OW1"
			intervals [2781]:
				xmin = 393.3038
				xmax = 393.3638
				text = "L"
			intervals [2782]:
				xmin = 393.3638
				xmax = 393.3938
				text = "AY1"
			intervals [2783]:
				xmin = 393.3938
				xmax = 393.4538
				text = "K"
			intervals [2784]:
				xmin = 393.4538
				xmax = 393.5138
				text = "AY1"
			intervals [2785]:
				xmin = 393.5138
				xmax = 393.6038
				text = "S"
			intervals [2786]:
				xmin = 393.6038
				xmax = 393.6438
				text = "EY1"
			intervals [2787]:
				xmin = 393.6438
				xmax = 393.7038
				text = "F"
			intervals [2788]:
				xmin = 393.7038
				xmax = 393.7438
				text = "ER0"
			intervals [2789]:
				xmin = 393.7438
				xmax = 393.9238
				text = "AA1"
			intervals [2790]:
				xmin = 393.9238
				xmax = 394.0238
				text = "R"
			intervals [2791]:
				xmin = 394.0238
				xmax = 394.0538
				text = "EH1"
			intervals [2792]:
				xmin = 394.0538
				xmax = 394.2338
				text = "N"
			intervals [2793]:
				xmin = 394.2338
				xmax = 394.4185
				text = ""
			intervals [2794]:
				xmin = 394.4185
				xmax = 394.4685
				text = "sil"
			intervals [2795]:
				xmin = 394.4685
				xmax = 394.4985
				text = "AH0"
			intervals [2796]:
				xmin = 394.4985
				xmax = 394.5285
				text = "M"
			intervals [2797]:
				xmin = 394.5285
				xmax = 394.5585
				text = "N"
			intervals [2798]:
				xmin = 394.5585
				xmax = 394.5885
				text = "AA1"
			intervals [2799]:
				xmin = 394.5885
				xmax = 394.6185
				text = "T"
			intervals [2800]:
				xmin = 394.6185
				xmax = 394.7085
				text = "SH"
			intervals [2801]:
				xmin = 394.7085
				xmax = 394.7385
				text = "UH1"
			intervals [2802]:
				xmin = 394.7385
				xmax = 394.7785
				text = "R"
			intervals [2803]:
				xmin = 394.7785
				xmax = 394.8585
				text = "W"
			intervals [2804]:
				xmin = 394.8585
				xmax = 394.8885
				text = "AH1"
			intervals [2805]:
				xmin = 394.8885
				xmax = 394.9185
				text = "T"
			intervals [2806]:
				xmin = 394.9185
				xmax = 395.0085
				text = "S"
			intervals [2807]:
				xmin = 395.0085
				xmax = 395.0585
				text = "K"
			intervals [2808]:
				xmin = 395.0585
				xmax = 395.0885
				text = "UW1"
			intervals [2809]:
				xmin = 395.0885
				xmax = 395.1985
				text = "L"
			intervals [2810]:
				xmin = 395.1985
				xmax = 404.2964
				text = "sp"
			intervals [2811]:
				xmin = 404.2964
				xmax = 404.4364
				text = "AY1"
			intervals [2812]:
				xmin = 404.4364
				xmax = 404.4664
				text = "M"
			intervals [2813]:
				xmin = 404.4664
				xmax = 404.5864
				text = "M"
			intervals [2814]:
				xmin = 404.5864
				xmax = 404.6764
				text = "AO1"
			intervals [2815]:
				xmin = 404.6764
				xmax = 404.7564
				text = "R"
			intervals [2816]:
				xmin = 404.7564
				xmax = 404.8964
				text = "S"
			intervals [2817]:
				xmin = 404.8964
				xmax = 405.2664
				text = "OW1"
			intervals [2818]:
				xmin = 405.2664
				xmax = 405.3264
				text = "AY1"
			intervals [2819]:
				xmin = 405.3264
				xmax = 405.4064
				text = "G"
			intervals [2820]:
				xmin = 405.4064
				xmax = 405.5864
				text = "EH1"
			intervals [2821]:
				xmin = 405.5864
				xmax = 406.0364
				text = "S"
			intervals [2822]:
				xmin = 406.0364
				xmax = 406.6864
				text = "AH1"
			intervals [2823]:
				xmin = 406.6864
				xmax = 406.7764
				text = "sp"
			intervals [2824]:
				xmin = 406.7764
				xmax = 407.4028
				text = ""
			intervals [2825]:
				xmin = 407.4028
				xmax = 407.5028
				text = "D"
			intervals [2826]:
				xmin = 407.5028
				xmax = 407.8128
				text = "EY1"
			intervals [2827]:
				xmin = 407.8128
				xmax = 407.9028
				text = "AE1"
			intervals [2828]:
				xmin = 407.9028
				xmax = 407.9328
				text = "N"
			intervals [2829]:
				xmin = 407.9328
				xmax = 407.9928
				text = "HH"
			intervals [2830]:
				xmin = 407.9928
				xmax = 408.0628
				text = "IY1"
			intervals [2831]:
				xmin = 408.0628
				xmax = 408.1228
				text = "Z"
			intervals [2832]:
				xmin = 408.1228
				xmax = 408.2228
				text = "M"
			intervals [2833]:
				xmin = 408.2228
				xmax = 408.3028
				text = "AO1"
			intervals [2834]:
				xmin = 408.3028
				xmax = 408.3728
				text = "R"
			intervals [2835]:
				xmin = 408.3728
				xmax = 408.4728
				text = "S"
			intervals [2836]:
				xmin = 408.4728
				xmax = 408.6428
				text = "OW1"
			intervals [2837]:
				xmin = 408.6428
				xmax = 408.6728
				text = "sp"
			intervals [2838]:
				xmin = 408.6728
				xmax = 408.7828
				text = "N"
			intervals [2839]:
				xmin = 408.7828
				xmax = 408.9528
				text = "AY1"
			intervals [2840]:
				xmin = 408.9528
				xmax = 408.9828
				text = "T"
			intervals [2841]:
				xmin = 408.9828
				xmax = 409.0928
				text = "sp"
			intervals [2842]:
				xmin = 409.0928
				xmax = 409.2228
				text = "Y"
			intervals [2843]:
				xmin = 409.2228
				xmax = 409.2628
				text = "UW1"
			intervals [2844]:
				xmin = 409.2628
				xmax = 409.3028
				text = "N"
			intervals [2845]:
				xmin = 409.3028
				xmax = 409.3828
				text = "OW1"
			intervals [2846]:
				xmin = 409.3828
				xmax = 409.4128
				text = "W"
			intervals [2847]:
				xmin = 409.4128
				xmax = 409.4428
				text = "AH1"
			intervals [2848]:
				xmin = 409.4428
				xmax = 409.4928
				text = "T"
			intervals [2849]:
				xmin = 409.4928
				xmax = 409.5428
				text = "AY1"
			intervals [2850]:
				xmin = 409.5428
				xmax = 409.6528
				text = "M"
			intervals [2851]:
				xmin = 409.6528
				xmax = 409.7128
				text = "IY1"
			intervals [2852]:
				xmin = 409.7128
				xmax = 409.8828
				text = "N"
			intervals [2853]:
				xmin = 409.8828
				xmax = 409.9528
				text = "sp"
			intervals [2854]:
				xmin = 409.9528
				xmax = 410.9471
				text = ""
			intervals [2855]:
				xmin = 410.9471
				xmax = 411.0671
				text = "AH0"
			intervals [2856]:
				xmin = 411.0671
				xmax = 411.1471
				text = "N"
			intervals [2857]:
				xmin = 411.1471
				xmax = 411.1771
				text = "sp"
			intervals [2858]:
				xmin = 411.1771
				xmax = 411.2371
				text = "IH0"
			intervals [2859]:
				xmin = 411.2371
				xmax = 411.2871
				text = "T"
			intervals [2860]:
				xmin = 411.2871
				xmax = 411.4071
				text = "S"
			intervals [2861]:
				xmin = 411.4071
				xmax = 411.4771
				text = "L"
			intervals [2862]:
				xmin = 411.4771
				xmax = 411.6071
				text = "AY1"
			intervals [2863]:
				xmin = 411.6071
				xmax = 411.7171
				text = "K"
			intervals [2864]:
				xmin = 411.7171
				xmax = 412.2417
				text = ""
			intervals [2865]:
				xmin = 412.2417
				xmax = 412.3617
				text = "Y"
			intervals [2866]:
				xmin = 412.3617
				xmax = 412.5017
				text = "UW1"
			intervals [2867]:
				xmin = 412.5017
				xmax = 412.5417
				text = "sp"
			intervals [2868]:
				xmin = 412.5417
				xmax = 412.6317
				text = "R"
			intervals [2869]:
				xmin = 412.6317
				xmax = 412.7217
				text = "EH1"
			intervals [2870]:
				xmin = 412.7217
				xmax = 412.7917
				text = "R"
			intervals [2871]:
				xmin = 412.7917
				xmax = 412.8417
				text = "L"
			intervals [2872]:
				xmin = 412.8417
				xmax = 412.9317
				text = "IY0"
			intervals [2873]:
				xmin = 412.9317
				xmax = 413.0617
				text = "S"
			intervals [2874]:
				xmin = 413.0617
				xmax = 413.4717
				text = "IY1"
			intervals [2875]:
				xmin = 413.4717
				xmax = 413.5117
				text = "sp"
			intervals [2876]:
				xmin = 413.5117
				xmax = 413.7017
				text = "AH1"
			intervals [2877]:
				xmin = 413.7017
				xmax = 413.7817
				text = "S"
			intervals [2878]:
				xmin = 413.7817
				xmax = 413.8617
				text = "T"
			intervals [2879]:
				xmin = 413.8617
				xmax = 413.9117
				text = "AH0"
			intervals [2880]:
				xmin = 413.9117
				xmax = 414.0017
				text = "G"
			intervals [2881]:
				xmin = 414.0017
				xmax = 414.1717
				text = "EH1"
			intervals [2882]:
				xmin = 414.1717
				xmax = 414.2417
				text = "DH"
			intervals [2883]:
				xmin = 414.2417
				xmax = 414.4517
				text = "ER0"
			intervals [2884]:
				xmin = 414.4517
				xmax = 415.0753
				text = ""
			intervals [2885]:
				xmin = 415.0753
				xmax = 415.1053
				text = "sil"
			intervals [2886]:
				xmin = 415.1053
				xmax = 415.1653
				text = "B"
			intervals [2887]:
				xmin = 415.1653
				xmax = 415.1953
				text = "AH1"
			intervals [2888]:
				xmin = 415.1953
				xmax = 415.2353
				text = "T"
			intervals [2889]:
				xmin = 415.2353
				xmax = 415.3053
				text = "W"
			intervals [2890]:
				xmin = 415.3053
				xmax = 415.3453
				text = "IH1"
			intervals [2891]:
				xmin = 415.3453
				xmax = 415.4053
				text = "N"
			intervals [2892]:
				xmin = 415.4053
				xmax = 415.4453
				text = "Y"
			intervals [2893]:
				xmin = 415.4453
				xmax = 415.5453
				text = "UW1"
			intervals [2894]:
				xmin = 415.5453
				xmax = 415.5853
				text = "sp"
			intervals [2895]:
				xmin = 415.5853
				xmax = 415.6553
				text = "D"
			intervals [2896]:
				xmin = 415.6553
				xmax = 415.9153
				text = "UW1"
			intervals [2897]:
				xmin = 415.9153
				xmax = 415.9453
				text = "sp"
			intervals [2898]:
				xmin = 415.9453
				xmax = 416.5234
				text = ""
			intervals [2899]:
				xmin = 416.5234
				xmax = 416.6234
				text = "IH0"
			intervals [2900]:
				xmin = 416.6234
				xmax = 416.6734
				text = "T"
			intervals [2901]:
				xmin = 416.6734
				xmax = 416.7634
				text = "S"
			intervals [2902]:
				xmin = 416.7634
				xmax = 416.8334
				text = "AH0"
			intervals [2903]:
				xmin = 416.8334
				xmax = 416.9034
				text = "S"
			intervals [2904]:
				xmin = 416.9034
				xmax = 416.9534
				text = "EH2"
			intervals [2905]:
				xmin = 416.9534
				xmax = 417.0234
				text = "L"
			intervals [2906]:
				xmin = 417.0234
				xmax = 417.0734
				text = "AH0"
			intervals [2907]:
				xmin = 417.0734
				xmax = 417.1534
				text = "B"
			intervals [2908]:
				xmin = 417.1534
				xmax = 417.2234
				text = "R"
			intervals [2909]:
				xmin = 417.2234
				xmax = 417.3134
				text = "EY1"
			intervals [2910]:
				xmin = 417.3134
				xmax = 417.4334
				text = "SH"
			intervals [2911]:
				xmin = 417.4334
				xmax = 417.4634
				text = "AH0"
			intervals [2912]:
				xmin = 417.4634
				xmax = 417.5034
				text = "N"
			intervals [2913]:
				xmin = 417.5034
				xmax = 417.7134
				text = "sp"
			intervals [2914]:
				xmin = 417.7134
				xmax = 417.7934
				text = "Y"
			intervals [2915]:
				xmin = 417.7934
				xmax = 417.8734
				text = "UW1"
			intervals [2916]:
				xmin = 417.8734
				xmax = 417.9134
				text = "N"
			intervals [2917]:
				xmin = 417.9134
				xmax = 418.1234
				text = "OW1"
			intervals [2918]:
				xmin = 418.1234
				xmax = 418.1834
				text = "sp"
			intervals [2919]:
				xmin = 418.1834
				xmax = 426.3437
				text = ""
			intervals [2920]:
				xmin = 426.3437
				xmax = 426.6137
				text = "AH1"
			intervals [2921]:
				xmin = 426.6137
				xmax = 426.7137
				text = "W"
			intervals [2922]:
				xmin = 426.7137
				xmax = 426.7637
				text = "EH1"
			intervals [2923]:
				xmin = 426.7637
				xmax = 426.7937
				text = "L"
			intervals [2924]:
				xmin = 426.7937
				xmax = 426.8537
				text = "AY1"
			intervals [2925]:
				xmin = 426.8537
				xmax = 426.9237
				text = "N"
			intervals [2926]:
				xmin = 426.9237
				xmax = 427.0037
				text = "EH1"
			intervals [2927]:
				xmin = 427.0037
				xmax = 427.0437
				text = "V"
			intervals [2928]:
				xmin = 427.0437
				xmax = 427.1037
				text = "ER0"
			intervals [2929]:
				xmin = 427.1037
				xmax = 427.1537
				text = "N"
			intervals [2930]:
				xmin = 427.1537
				xmax = 427.2637
				text = "UW1"
			intervals [2931]:
				xmin = 427.2637
				xmax = 427.3337
				text = "M"
			intervals [2932]:
				xmin = 427.3337
				xmax = 427.3837
				text = "AY1"
			intervals [2933]:
				xmin = 427.3837
				xmax = 427.4837
				text = "F"
			intervals [2934]:
				xmin = 427.4837
				xmax = 427.6737
				text = "AA1"
			intervals [2935]:
				xmin = 427.6737
				xmax = 427.7537
				text = "DH"
			intervals [2936]:
				xmin = 427.7537
				xmax = 428.0937
				text = "ER0"
			intervals [2937]:
				xmin = 428.0937
				xmax = 428.1697
				text = ""
			intervals [2938]:
				xmin = 428.1697
				xmax = 428.3097
				text = "AH0"
			intervals [2939]:
				xmin = 428.3097
				xmax = 428.3497
				text = "N"
			intervals [2940]:
				xmin = 428.3497
				xmax = 428.4197
				text = "M"
			intervals [2941]:
				xmin = 428.4197
				xmax = 428.4697
				text = "AY1"
			intervals [2942]:
				xmin = 428.4697
				xmax = 428.5597
				text = "M"
			intervals [2943]:
				xmin = 428.5597
				xmax = 428.6997
				text = "AA1"
			intervals [2944]:
				xmin = 428.6997
				xmax = 428.7697
				text = "M"
			intervals [2945]:
				xmin = 428.7697
				xmax = 428.8297
				text = "SH"
			intervals [2946]:
				xmin = 428.8297
				xmax = 428.8597
				text = "IY1"
			intervals [2947]:
				xmin = 428.8597
				xmax = 428.8897
				text = "sp"
			intervals [2948]:
				xmin = 428.8897
				xmax = 428.9897
				text = "P"
			intervals [2949]:
				xmin = 428.9897
				xmax = 429.2797
				text = "AE1"
			intervals [2950]:
				xmin = 429.2797
				xmax = 429.7497
				text = "S"
			intervals [2951]:
				xmin = 429.7497
				xmax = 429.7997
				text = "T"
			intervals [2952]:
				xmin = 429.7997
				xmax = 429.8297
				text = "sp"
			intervals [2953]:
				xmin = 429.8297
				xmax = 429.9497
				text = "T"
			intervals [2954]:
				xmin = 429.9497
				xmax = 429.9797
				text = "UW1"
			intervals [2955]:
				xmin = 429.9797
				xmax = 430.0297
				text = "TH"
			intervals [2956]:
				xmin = 430.0297
				xmax = 430.1497
				text = "AW1"
			intervals [2957]:
				xmin = 430.1497
				xmax = 430.1797
				text = "Z"
			intervals [2958]:
				xmin = 430.1797
				xmax = 430.2097
				text = "AH0"
			intervals [2959]:
				xmin = 430.2097
				xmax = 430.2397
				text = "N"
			intervals [2960]:
				xmin = 430.2397
				xmax = 430.2697
				text = "D"
			intervals [2961]:
				xmin = 430.2697
				xmax = 430.3597
				text = "F"
			intervals [2962]:
				xmin = 430.3597
				xmax = 430.4197
				text = "AO1"
			intervals [2963]:
				xmin = 430.4197
				xmax = 430.4897
				text = "R"
			intervals [2964]:
				xmin = 430.4897
				xmax = 430.6097
				text = "T"
			intervals [2965]:
				xmin = 430.6097
				xmax = 430.8497
				text = "IY1"
			intervals [2966]:
				xmin = 430.8497
				xmax = 430.9097
				text = "N"
			intervals [2967]:
				xmin = 430.9097
				xmax = 431.950
				text = "sp"
			intervals [2968]:
				xmin = 431.950
				xmax = 432.030
				text = "AH1"
			intervals [2969]:
				xmin = 432.030
				xmax = 432.420
				text = "M"
			intervals [2970]:
				xmin = 432.420
				xmax = 433.8494
				text = ""
			intervals [2971]:
				xmin = 433.8494
				xmax = 434.0694
				text = "SH"
			intervals [2972]:
				xmin = 434.0694
				xmax = 434.1594
				text = "IY1"
			intervals [2973]:
				xmin = 434.1594
				xmax = 434.2094
				text = "W"
			intervals [2974]:
				xmin = 434.2094
				xmax = 434.3494
				text = "AO1"
			intervals [2975]:
				xmin = 434.3494
				xmax = 434.3994
				text = "Z"
			intervals [2976]:
				xmin = 434.3994
				xmax = 434.4694
				text = "Y"
			intervals [2977]:
				xmin = 434.4694
				xmax = 434.5394
				text = "UW1"
			intervals [2978]:
				xmin = 434.5394
				xmax = 434.6094
				text = "N"
			intervals [2979]:
				xmin = 434.6094
				xmax = 434.8994
				text = "OW1"
			intervals [2980]:
				xmin = 434.8994
				xmax = 435.0194
				text = "SH"
			intervals [2981]:
				xmin = 435.0194
				xmax = 435.0794
				text = "IY1"
			intervals [2982]:
				xmin = 435.0794
				xmax = 435.1394
				text = "D"
			intervals [2983]:
				xmin = 435.1394
[truncated: 576,333 more chars]
