# Supplementary material for: Considering Performance in the Automated and Manual Coding of Sociolinguistic Variables: Lessons From Variable (ING)
Source: Front Artif Intell. 2021 Apr 29;4:648543. doi: 10.3389/frai.2021.648543 (PMC8117961; doi:10.3389/frai.2021.648543)
Supplement: Supplementary file 6 [file Data_Sheet_6.ZIP › CORAAL_VARAligned_as_TextGrids_p2/DCB_se3_ag4_m_01_1.TextGrid]

File type = "ooTextFile"
Object class = "TextGrid"

xmin = 0.0
xmax = 3318.6
tiers? <exists>
size = 4
item []:
	item [1]:
		class = "IntervalTier"
		name = "DCB_se1_ag3_m_01 - words"
		xmin = 0.0
		xmax = 3318.6
		intervals: size = 1479
			intervals [1]:
				xmin = 0.0
				xmax = 0.5474
				text = ""
			intervals [2]:
				xmin = 0.5474
				xmax = 0.8774
				text = "appreciate"
			intervals [3]:
				xmin = 0.8774
				xmax = 0.9874
				text = ""
			intervals [4]:
				xmin = 0.9874
				xmax = 1.0474
				text = "you"
			intervals [5]:
				xmin = 1.0474
				xmax = 1.2774
				text = "taking"
			intervals [6]:
				xmin = 1.2774
				xmax = 1.3374
				text = "the"
			intervals [7]:
				xmin = 1.3374
				xmax = 1.3774
				text = ""
			intervals [8]:
				xmin = 1.3774
				xmax = 1.6174
				text = "time"
			intervals [9]:
				xmin = 1.6174
				xmax = 1.6474
				text = ""
			intervals [10]:
				xmin = 1.6474
				xmax = 1.7074
				text = "out"
			intervals [11]:
				xmin = 1.7074
				xmax = 1.7474
				text = ""
			intervals [12]:
				xmin = 1.7474
				xmax = 2.0274
				text = "of"
			intervals [13]:
				xmin = 2.0274
				xmax = 2.2174
				text = "your"
			intervals [14]:
				xmin = 2.2174
				xmax = 2.6353
				text = ""
			intervals [15]:
				xmin = 2.6353
				xmax = 2.9953
				text = "busy"
			intervals [16]:
				xmin = 2.9953
				xmax = 3.0353
				text = ""
			intervals [17]:
				xmin = 3.0353
				xmax = 3.5053
				text = "day"
			intervals [18]:
				xmin = 3.5053
				xmax = 3.5953
				text = ""
			intervals [19]:
				xmin = 3.5953
				xmax = 3.9253
				text = "to"
			intervals [20]:
				xmin = 3.9253
				xmax = 4.3061
				text = ""
			intervals [21]:
				xmin = 4.3061
				xmax = 4.5961
				text = "do"
			intervals [22]:
				xmin = 4.5961
				xmax = 4.6261
				text = ""
			intervals [23]:
				xmin = 4.6261
				xmax = 5.0261
				text = "this"
			intervals [24]:
				xmin = 5.0261
				xmax = 5.2836
				text = ""
			intervals [25]:
				xmin = 5.2836
				xmax = 5.7936
				text = "interview"
			intervals [26]:
				xmin = 5.7936
				xmax = 7.4916
				text = ""
			intervals [27]:
				xmin = 7.4916
				xmax = 7.9816
				text = "um"
			intervals [28]:
				xmin = 7.9816
				xmax = 8.3611
				text = ""
			intervals [29]:
				xmin = 8.3611
				xmax = 8.5811
				text = "tow"
			intervals [30]:
				xmin = 8.5811
				xmax = 8.7711
				text = "long"
			intervals [31]:
				xmin = 8.7711
				xmax = 8.8611
				text = "have"
			intervals [32]:
				xmin = 8.8611
				xmax = 8.9311
				text = "you"
			intervals [33]:
				xmin = 8.9311
				xmax = 9.1211
				text = "lived"
			intervals [34]:
				xmin = 9.1211
				xmax = 9.1811
				text = "in"
			intervals [35]:
				xmin = 9.1811
				xmax = 9.6311
				text = "dc"
			intervals [36]:
				xmin = 9.6311
				xmax = 21.4325
				text = ""
			intervals [37]:
				xmin = 21.4325
				xmax = 21.6025
				text = "did"
			intervals [38]:
				xmin = 21.6025
				xmax = 21.6725
				text = "you"
			intervals [39]:
				xmin = 21.6725
				xmax = 21.8325
				text = "gra-"
			intervals [40]:
				xmin = 21.8325
				xmax = 21.9625
				text = "what"
			intervals [41]:
				xmin = 21.9625
				xmax = 22.2711
				text = ""
			intervals [42]:
				xmin = 22.2711
				xmax = 22.4111
				text = "what"
			intervals [43]:
				xmin = 22.4111
				xmax = 22.6211
				text = "part"
			intervals [44]:
				xmin = 22.6211
				xmax = 22.6811
				text = "of"
			intervals [45]:
				xmin = 22.6811
				xmax = 22.9511
				text = "dc"
			intervals [46]:
				xmin = 22.9511
				xmax = 25.1308
				text = ""
			intervals [47]:
				xmin = 25.1308
				xmax = 25.4008
				text = "adams"
			intervals [48]:
				xmin = 25.4008
				xmax = 25.4308
				text = ""
			intervals [49]:
				xmin = 25.4308
				xmax = 25.7308
				text = "morgan"
			intervals [50]:
				xmin = 25.7308
				xmax = 26.3949
				text = ""
			intervals [51]:
				xmin = 26.3949
				xmax = 26.6049
				text = "tell"
			intervals [52]:
				xmin = 26.6049
				xmax = 26.6849
				text = "me"
			intervals [53]:
				xmin = 26.6849
				xmax = 26.9049
				text = "about"
			intervals [54]:
				xmin = 26.9049
				xmax = 27.1149
				text = "adams"
			intervals [55]:
				xmin = 27.1149
				xmax = 27.1549
				text = ""
			intervals [56]:
				xmin = 27.1549
				xmax = 27.3349
				text = "morgan"
			intervals [57]:
				xmin = 27.3349
				xmax = 72.0436
				text = ""
			intervals [58]:
				xmin = 72.0436
				xmax = 72.2036
				text = "hm"
			intervals [59]:
				xmin = 72.2036
				xmax = 73.2533
				text = ""
			intervals [60]:
				xmin = 73.2533
				xmax = 73.3233
				text = "is"
			intervals [61]:
				xmin = 73.3233
				xmax = 73.4633
				text = ""
			intervals [62]:
				xmin = 73.4633
				xmax = 73.5333
				text = "it"
			intervals [63]:
				xmin = 73.5333
				xmax = 73.7033
				text = "what"
			intervals [64]:
				xmin = 73.7033
				xmax = 73.7633
				text = ""
			intervals [65]:
				xmin = 73.7633
				xmax = 73.8433
				text = "is"
			intervals [66]:
				xmin = 73.8433
				xmax = 73.9333
				text = "it"
			intervals [67]:
				xmin = 73.9333
				xmax = 73.9633
				text = ""
			intervals [68]:
				xmin = 73.9633
				xmax = 74.7833
				text = "gentrification"
			intervals [69]:
				xmin = 74.7833
				xmax = 74.9933
				text = ""
			intervals [70]:
				xmin = 74.9933
				xmax = 75.2933
				text = "or"
			intervals [71]:
				xmin = 75.2933
				xmax = 82.4411
				text = ""
			intervals [72]:
				xmin = 82.4411
				xmax = 82.8111
				text = "same"
			intervals [73]:
				xmin = 82.8111
				xmax = 83.3111
				text = "size"
			intervals [74]:
				xmin = 83.3111
				xmax = 88.7582
				text = ""
			intervals [75]:
				xmin = 88.7582
				xmax = 89.3482
				text = "wow"
			intervals [76]:
				xmin = 89.3482
				xmax = 102.9851
				text = ""
			intervals [77]:
				xmin = 102.9851
				xmax = 103.1951
				text = "got"
			intervals [78]:
				xmin = 103.1951
				xmax = 103.3151
				text = ""
			intervals [79]:
				xmin = 103.3151
				xmax = 103.4551
				text = "you"
			intervals [80]:
				xmin = 103.4551
				xmax = 103.5151
				text = ""
			intervals [81]:
				xmin = 103.5151
				xmax = 103.7851
				text = "got"
			intervals [82]:
				xmin = 103.7851
				xmax = 103.9051
				text = "you"
			intervals [83]:
				xmin = 103.9051
				xmax = 103.9951
				text = "how"
			intervals [84]:
				xmin = 103.9951
				xmax = 104.3051
				text = "how"
			intervals [85]:
				xmin = 104.3051
				xmax = 104.4751
				text = "was"
			intervals [86]:
				xmin = 104.4751
				xmax = 104.6451
				text = "that"
			intervals [87]:
				xmin = 104.6451
				xmax = 104.8451
				text = "like"
			intervals [88]:
				xmin = 104.8451
				xmax = 104.8951
				text = ""
			intervals [89]:
				xmin = 104.8951
				xmax = 105.0351
				text = "how"
			intervals [90]:
				xmin = 105.0351
				xmax = 105.1651
				text = "does"
			intervals [91]:
				xmin = 105.1651
				xmax = 105.2651
				text = "that"
			intervals [92]:
				xmin = 105.2651
				xmax = 105.4051
				text = "make"
			intervals [93]:
				xmin = 105.4051
				xmax = 105.4351
				text = ""
			intervals [94]:
				xmin = 105.4351
				xmax = 105.5251
				text = "you"
			intervals [95]:
				xmin = 105.5251
				xmax = 105.5951
				text = ""
			intervals [96]:
				xmin = 105.5951
				xmax = 105.8551
				text = "feel"
			intervals [97]:
				xmin = 105.8551
				xmax = 106.0851
				text = "like"
			intervals [98]:
				xmin = 106.0851
				xmax = 106.5058
				text = ""
			intervals [99]:
				xmin = 106.5058
				xmax = 106.6158
				text = "when"
			intervals [100]:
				xmin = 106.6158
				xmax = 106.6458
				text = ""
			intervals [101]:
				xmin = 106.6458
				xmax = 106.7458
				text = "you"
			intervals [102]:
				xmin = 106.7458
				xmax = 106.9358
				text = "go"
			intervals [103]:
				xmin = 106.9358
				xmax = 106.9658
				text = ""
			intervals [104]:
				xmin = 106.9658
				xmax = 107.2358
				text = "back"
			intervals [105]:
				xmin = 107.2358
				xmax = 107.3858
				text = "there"
			intervals [106]:
				xmin = 107.3858
				xmax = 107.5258
				text = "you"
			intervals [107]:
				xmin = 107.5258
				xmax = 107.8558
				text = "expect"
			intervals [108]:
				xmin = 107.8558
				xmax = 107.9158
				text = "to"
			intervals [109]:
				xmin = 107.9158
				xmax = 108.0958
				text = "see"
			intervals [110]:
				xmin = 108.0958
				xmax = 108.4158
				text = "certain"
			intervals [111]:
				xmin = 108.4158
				xmax = 108.4558
				text = ""
			intervals [112]:
				xmin = 108.4558
				xmax = 108.7258
				text = "things"
			intervals [113]:
				xmin = 108.7258
				xmax = 108.7558
				text = ""
			intervals [114]:
				xmin = 108.7558
				xmax = 108.8658
				text = "that"
			intervals [115]:
				xmin = 108.8658
				xmax = 108.9258
				text = "s"
			intervals [116]:
				xmin = 108.9258
				xmax = 108.9658
				text = ""
			intervals [117]:
				xmin = 108.9658
				xmax = 109.1458
				text = "been"
			intervals [118]:
				xmin = 109.1458
				xmax = 109.2958
				text = "there"
			intervals [119]:
				xmin = 109.2958
				xmax = 109.3558
				text = ""
			intervals [120]:
				xmin = 109.3558
				xmax = 109.7858
				text = "forever"
			intervals [121]:
				xmin = 109.7858
				xmax = 109.8158
				text = ""
			intervals [122]:
				xmin = 109.8158
				xmax = 109.9658
				text = "like"
			intervals [123]:
				xmin = 109.9658
				xmax = 110.1158
				text = "when"
			intervals [124]:
				xmin = 110.1158
				xmax = 110.1858
				text = "you"
			intervals [125]:
				xmin = 110.1858
				xmax = 110.2158
				text = ""
			intervals [126]:
				xmin = 110.2158
				xmax = 110.4258
				text = "grew"
			intervals [127]:
				xmin = 110.4258
				xmax = 110.4558
				text = ""
			intervals [128]:
				xmin = 110.4558
				xmax = 110.6458
				text = "up"
			intervals [129]:
				xmin = 110.6458
				xmax = 110.6758
				text = ""
			intervals [130]:
				xmin = 110.6758
				xmax = 110.8058
				text = "and"
			intervals [131]:
				xmin = 110.8058
				xmax = 110.9858
				text = "all"
			intervals [132]:
				xmin = 110.9858
				xmax = 111.0158
				text = ""
			intervals [133]:
				xmin = 111.0158
				xmax = 111.1558
				text = "that"
			intervals [134]:
				xmin = 111.1558
				xmax = 111.1858
				text = ""
			intervals [135]:
				xmin = 111.1858
				xmax = 111.4458
				text = "now"
			intervals [136]:
				xmin = 111.4458
				xmax = 111.4958
				text = ""
			intervals [137]:
				xmin = 111.4958
				xmax = 111.6158
				text = "is"
			intervals [138]:
				xmin = 111.6158
				xmax = 112.0658
				text = "gone"
			intervals [139]:
				xmin = 112.0658
				xmax = 112.0958
				text = ""
			intervals [140]:
				xmin = 112.0958
				xmax = 112.1558
				text = "and"
			intervals [141]:
				xmin = 112.1558
				xmax = 112.1858
				text = ""
			intervals [142]:
				xmin = 112.1858
				xmax = 112.5758
				text = "now"
			intervals [143]:
				xmin = 112.5758
				xmax = 113.2145
				text = ""
			intervals [144]:
				xmin = 113.2145
				xmax = 113.4345
				text = "you"
			intervals [145]:
				xmin = 113.4345
				xmax = 113.4945
				text = "know"
			intervals [146]:
				xmin = 113.4945
				xmax = 162.1456
				text = ""
			intervals [147]:
				xmin = 162.1456
				xmax = 162.1756
				text = "oh"
			intervals [148]:
				xmin = 162.1756
				xmax = 162.3256
				text = ""
			intervals [149]:
				xmin = 162.3256
				xmax = 162.7256
				text = "wow"
			intervals [150]:
				xmin = 162.7256
				xmax = 162.9356
				text = ""
			intervals [151]:
				xmin = 162.9356
				xmax = 162.9656
				text = "<unk>"
			intervals [152]:
				xmin = 162.9656
				xmax = 165.5088
				text = ""
			intervals [153]:
				xmin = 165.5088
				xmax = 166.8988
				text = "<unk>"
			intervals [154]:
				xmin = 166.8988
				xmax = 167.2388
				text = "right"
			intervals [155]:
				xmin = 167.2388
				xmax = 167.2988
				text = ""
			intervals [156]:
				xmin = 167.2988
				xmax = 167.5188
				text = "wasn't"
			intervals [157]:
				xmin = 167.5188
				xmax = 167.5488
				text = ""
			intervals [158]:
				xmin = 167.5488
				xmax = 167.6588
				text = "just"
			intervals [159]:
				xmin = 167.6588
				xmax = 167.9288
				text = "sitting"
			intervals [160]:
				xmin = 167.9288
				xmax = 168.0188
				text = ""
			intervals [161]:
				xmin = 168.0188
				xmax = 168.0888
				text = "on"
			intervals [162]:
				xmin = 168.0888
				xmax = 168.1188
				text = ""
			intervals [163]:
				xmin = 168.1188
				xmax = 168.1888
				text = "a"
			intervals [164]:
				xmin = 168.1888
				xmax = 168.2688
				text = ""
			intervals [165]:
				xmin = 168.2688
				xmax = 168.3988
				text = "roof"
			intervals [166]:
				xmin = 168.3988
				xmax = 168.6288
				text = "and"
			intervals [167]:
				xmin = 168.6288
				xmax = 168.8488
				text = ""
			intervals [168]:
				xmin = 168.8488
				xmax = 168.9088
				text = "all"
			intervals [169]:
				xmin = 168.9088
				xmax = 168.9388
				text = ""
			intervals [170]:
				xmin = 168.9388
				xmax = 169.1688
				text = "that"
			intervals [171]:
				xmin = 169.1688
				xmax = 187.0815
				text = ""
			intervals [172]:
				xmin = 187.0815
				xmax = 187.3015
				text = "you're"
			intervals [173]:
				xmin = 187.3015
				xmax = 187.4615
				text = ""
			intervals [174]:
				xmin = 187.4615
				xmax = 187.6215
				text = "right"
			intervals [175]:
				xmin = 187.6215
				xmax = 212.2464
				text = ""
			intervals [176]:
				xmin = 212.2464
				xmax = 212.4264
				text = "mm"
			intervals [177]:
				xmin = 212.4264
				xmax = 218.1032
				text = ""
			intervals [178]:
				xmin = 218.1032
				xmax = 218.5132
				text = "alright"
			intervals [179]:
				xmin = 218.5132
				xmax = 218.6232
				text = "you"
			intervals [180]:
				xmin = 218.6232
				xmax = 218.9632
				text = "walking"
			intervals [181]:
				xmin = 218.9632
				xmax = 219.1132
				text = "they"
			intervals [182]:
				xmin = 219.1132
				xmax = 219.3332
				text = "looking"
			intervals [183]:
				xmin = 219.3332
				xmax = 219.4732
				text = "at"
			intervals [184]:
				xmin = 219.4732
				xmax = 219.6332
				text = "you"
			intervals [185]:
				xmin = 219.6332
				xmax = 219.8332
				text = "like"
			intervals [186]:
				xmin = 219.8332
				xmax = 220.0132
				text = "you"
			intervals [187]:
				xmin = 220.0132
				xmax = 220.0732
				text = "a"
			intervals [188]:
				xmin = 220.0732
				xmax = 220.4932
				text = "stranger"
			intervals [189]:
				xmin = 220.4932
				xmax = 220.5532
				text = "you"
			intervals [190]:
				xmin = 220.5532
				xmax = 220.7432
				text = "looking"
			intervals [191]:
				xmin = 220.7432
				xmax = 220.8932
				text = "at"
			intervals [192]:
				xmin = 220.8932
				xmax = 221.1032
				text = "them"
			intervals [193]:
				xmin = 221.1032
				xmax = 221.3132
				text = "like"
			intervals [194]:
				xmin = 221.3132
				xmax = 221.5032
				text = "you"
			intervals [195]:
				xmin = 221.5032
				xmax = 221.6432
				text = "is"
			intervals [196]:
				xmin = 221.6432
				xmax = 221.7332
				text = "they"
			intervals [197]:
				xmin = 221.7332
				xmax = 221.9032
				text = "are"
			intervals [198]:
				xmin = 221.9032
				xmax = 221.9632
				text = "a"
			intervals [199]:
				xmin = 221.9632
				xmax = 222.5432
				text = "strangers"
			intervals [200]:
				xmin = 222.5432
				xmax = 222.6432
				text = "like"
			intervals [201]:
				xmin = 222.6432
				xmax = 222.7132
				text = "i"
			intervals [202]:
				xmin = 222.7132
				xmax = 222.8532
				text = "was"
			intervals [203]:
				xmin = 222.8532
				xmax = 223.0532
				text = "here"
			intervals [204]:
				xmin = 223.0532
				xmax = 223.1432
				text = "from"
			intervals [205]:
				xmin = 223.1432
				xmax = 223.2232
				text = "the"
			intervals [206]:
				xmin = 223.2232
				xmax = 223.7132
				text = "beginning"
			intervals [207]:
				xmin = 223.7132
				xmax = 258.4047
				text = ""
			intervals [208]:
				xmin = 258.4047
				xmax = 258.6547
				text = "what"
			intervals [209]:
				xmin = 258.6547
				xmax = 258.8947
				text = "was"
			intervals [210]:
				xmin = 258.8947
				xmax = 259.1347
				text = "it"
			intervals [211]:
				xmin = 259.1347
				xmax = 259.3047
				text = "like"
			intervals [212]:
				xmin = 259.3047
				xmax = 259.3747
				text = "how"
			intervals [213]:
				xmin = 259.3747
				xmax = 259.6847
				text = "was"
			intervals [214]:
				xmin = 259.6847
				xmax = 259.7847
				text = "it"
			intervals [215]:
				xmin = 259.7847
				xmax = 260.0447
				text = "back"
			intervals [216]:
				xmin = 260.0447
				xmax = 260.2647
				text = "then"
			intervals [217]:
				xmin = 260.2647
				xmax = 260.4347
				text = "was"
			intervals [218]:
				xmin = 260.4347
				xmax = 260.6047
				text = "it"
			intervals [219]:
				xmin = 260.6047
				xmax = 260.7855
				text = ""
			intervals [220]:
				xmin = 260.7855
				xmax = 260.9955
				text = "how"
			intervals [221]:
				xmin = 260.9955
				xmax = 261.1955
				text = "was"
			intervals [222]:
				xmin = 261.1955
				xmax = 261.2855
				text = "it"
			intervals [223]:
				xmin = 261.2855
				xmax = 261.4855
				text = "back"
			intervals [224]:
				xmin = 261.4855
				xmax = 261.7955
				text = ""
			intervals [225]:
				xmin = 261.7955
				xmax = 261.9755
				text = "then"
			intervals [226]:
				xmin = 261.9755
				xmax = 262.0455
				text = ""
			intervals [227]:
				xmin = 262.0455
				xmax = 262.3855
				text = "amongst"
			intervals [228]:
				xmin = 262.3855
				xmax = 262.4655
				text = "the"
			intervals [229]:
				xmin = 262.4655
				xmax = 262.5855
				text = ""
			intervals [230]:
				xmin = 262.5855
				xmax = 262.9755
				text = "people"
			intervals [231]:
				xmin = 262.9755
				xmax = 263.8612
				text = ""
			intervals [232]:
				xmin = 263.8612
				xmax = 264.0012
				text = "like"
			intervals [233]:
				xmin = 264.0012
				xmax = 264.3212
				text = "as"
			intervals [234]:
				xmin = 264.3212
				xmax = 264.4112
				text = "far"
			intervals [235]:
				xmin = 264.4112
				xmax = 264.4712
				text = "as"
			intervals [236]:
				xmin = 264.4712
				xmax = 264.6136
				text = ""
			intervals [237]:
				xmin = 264.6136
				xmax = 264.6936
				text = "the"
			intervals [238]:
				xmin = 264.6936
				xmax = 264.8336
				text = ""
			intervals [239]:
				xmin = 264.8336
				xmax = 265.4336
				text = "interaction"
			intervals [240]:
				xmin = 265.4336
				xmax = 275.5568
				text = ""
			intervals [241]:
				xmin = 275.5568
				xmax = 275.6268
				text = "mm"
			intervals [242]:
				xmin = 275.6268
				xmax = 316.1551
				text = ""
			intervals [243]:
				xmin = 316.1551
				xmax = 316.5251
				text = "hm"
			intervals [244]:
				xmin = 316.5251
				xmax = 336.0831
				text = ""
			intervals [245]:
				xmin = 336.0831
				xmax = 336.2331
				text = "oh"
			intervals [246]:
				xmin = 336.2331
				xmax = 336.5831
				text = "wow"
			intervals [247]:
				xmin = 336.5831
				xmax = 342.5801
				text = ""
			intervals [248]:
				xmin = 342.5801
				xmax = 343.0701
				text = "right"
			intervals [249]:
				xmin = 343.0701
				xmax = 349.1811
				text = ""
			intervals [250]:
				xmin = 349.1811
				xmax = 349.5111
				text = "oh"
			intervals [251]:
				xmin = 349.5111
				xmax = 349.9611
				text = "wow"
			intervals [252]:
				xmin = 349.9611
				xmax = 350.8697
				text = ""
			intervals [253]:
				xmin = 350.8697
				xmax = 351.0797
				text = "alright"
			intervals [254]:
				xmin = 351.0797
				xmax = 351.1097
				text = "i"
			intervals [255]:
				xmin = 351.1097
				xmax = 351.2997
				text = "never"
			intervals [256]:
				xmin = 351.2997
				xmax = 351.4197
				text = "knew"
			intervals [257]:
				xmin = 351.4197
				xmax = 351.5197
				text = "i"
			intervals [258]:
				xmin = 351.5197
				xmax = 351.7497
				text = "never"
			intervals [259]:
				xmin = 351.7497
				xmax = 351.8997
				text = "knew"
			intervals [260]:
				xmin = 351.8997
				xmax = 352.0397
				text = "that"
			intervals [261]:
				xmin = 352.0397
				xmax = 352.0997
				text = "i"
			intervals [262]:
				xmin = 352.0997
				xmax = 352.1597
				text = ""
			intervals [263]:
				xmin = 352.1597
				xmax = 352.2697
				text = "mean"
			intervals [264]:
				xmin = 352.2697
				xmax = 352.3097
				text = "i"
			intervals [265]:
				xmin = 352.3097
				xmax = 352.5397
				text = "never"
			intervals [266]:
				xmin = 352.5397
				xmax = 352.5697
				text = ""
			intervals [267]:
				xmin = 352.5697
				xmax = 352.6497
				text = "knew"
			intervals [268]:
				xmin = 352.6497
				xmax = 352.8097
				text = "that"
			intervals [269]:
				xmin = 352.8097
				xmax = 353.1297
				text = "adams"
			intervals [270]:
				xmin = 353.1297
				xmax = 353.4297
				text = "morgan"
			intervals [271]:
				xmin = 353.4297
				xmax = 353.5797
				text = "was"
			intervals [272]:
				xmin = 353.5797
				xmax = 353.6097
				text = "a"
			intervals [273]:
				xmin = 353.6097
				xmax = 354.024
				text = ""
			intervals [274]:
				xmin = 354.024
				xmax = 354.224
				text = "lot"
			intervals [275]:
				xmin = 354.224
				xmax = 354.294
				text = "of"
			intervals [276]:
				xmin = 354.294
				xmax = 354.764
				text = "spanish"
			intervals [277]:
				xmin = 354.764
				xmax = 355.204
				text = "originally"
			intervals [278]:
				xmin = 355.204
				xmax = 355.274
				text = "it"
			intervals [279]:
				xmin = 355.274
				xmax = 355.394
				text = "was"
			intervals [280]:
				xmin = 355.394
				xmax = 355.574
				text = "all"
			intervals [281]:
				xmin = 355.574
				xmax = 355.894
				text = "spanish"
			intervals [282]:
				xmin = 355.894
				xmax = 357.0822
				text = ""
			intervals [283]:
				xmin = 357.0822
				xmax = 357.1122
				text = "i"
			intervals [284]:
				xmin = 357.1122
				xmax = 357.1722
				text = ""
			intervals [285]:
				xmin = 357.1722
				xmax = 357.3322
				text = "didn't"
			intervals [286]:
				xmin = 357.3322
				xmax = 357.5422
				text = ""
			intervals [287]:
				xmin = 357.5422
				xmax = 357.8622
				text = "know"
			intervals [288]:
				xmin = 357.8622
				xmax = 358.0722
				text = "that"
			intervals [289]:
				xmin = 358.0722
				xmax = 393.8205
				text = ""
			intervals [290]:
				xmin = 393.8205
				xmax = 394.0205
				text = "keep"
			intervals [291]:
				xmin = 394.0205
				xmax = 394.4105
				text = "everything"
			intervals [292]:
				xmin = 394.4105
				xmax = 394.9105
				text = "updated"
			intervals [293]:
				xmin = 394.9105
				xmax = 401.4824
				text = ""
			intervals [294]:
				xmin = 401.4824
				xmax = 401.6524
				text = "that"
			intervals [295]:
				xmin = 401.6524
				xmax = 401.7224
				text = "s"
			intervals [296]:
				xmin = 401.7224
				xmax = 401.8324
				text = "the"
			intervals [297]:
				xmin = 401.8324
				xmax = 402.1924
				text = "only"
			intervals [298]:
				xmin = 402.1924
				xmax = 402.3524
				text = "thing"
			intervals [299]:
				xmin = 402.3524
				xmax = 402.5224
				text = "that"
			intervals [300]:
				xmin = 402.5224
				xmax = 402.5524
				text = "s"
			intervals [301]:
				xmin = 402.5524
				xmax = 402.5824
				text = ""
			intervals [302]:
				xmin = 402.5824
				xmax = 402.8424
				text = "still"
			intervals [303]:
				xmin = 402.8424
				xmax = 403.1524
				text = "there"
			intervals [304]:
				xmin = 403.1524
				xmax = 403.9791
				text = ""
			intervals [305]:
				xmin = 403.9791
				xmax = 404.3891
				text = "same"
			intervals [306]:
				xmin = 404.3891
				xmax = 404.7891
				text = "owner"
			intervals [307]:
				xmin = 404.7891
				xmax = 407.9989
				text = ""
			intervals [308]:
				xmin = 407.9989
				xmax = 408.3689
				text = "<unk>"
			intervals [309]:
				xmin = 408.3689
				xmax = 408.7192
				text = ""
			intervals [310]:
				xmin = 408.7192
				xmax = 408.9092
				text = "wow"
			intervals [311]:
				xmin = 408.9092
				xmax = 409.1192
				text = "they"
			intervals [312]:
				xmin = 409.1192
				xmax = 409.2992
				text = "gonna"
			intervals [313]:
				xmin = 409.2992
				xmax = 409.5092
				text = "keep"
			intervals [314]:
				xmin = 409.5092
				xmax = 409.6292
				text = "a"
			intervals [315]:
				xmin = 409.6292
				xmax = 409.8592
				text = "liquor"
			intervals [316]:
				xmin = 409.8592
				xmax = 410.3292
				text = "store"
			intervals [317]:
				xmin = 410.3292
				xmax = 410.5192
				text = "alright"
			intervals [318]:
				xmin = 410.5192
				xmax = 410.6492
				text = "ain't"
			intervals [319]:
				xmin = 410.6492
				xmax = 410.7692
				text = "gonna"
			intervals [320]:
				xmin = 410.7692
				xmax = 410.9292
				text = "let"
			intervals [321]:
				xmin = 410.9292
				xmax = 411.1892
				text = "that"
			intervals [322]:
				xmin = 411.1892
				xmax = 411.7592
				text = "go"
			intervals [323]:
				xmin = 411.7592
				xmax = 411.8292
				text = ""
			intervals [324]:
				xmin = 411.8292
				xmax = 412.1492
				text = "<unk>"
			intervals [325]:
				xmin = 412.1492
				xmax = 419.4544
				text = ""
			intervals [326]:
				xmin = 419.4544
				xmax = 419.9744
				text = "wow"
			intervals [327]:
				xmin = 419.9744
				xmax = 421.8724
				text = ""
			intervals [328]:
				xmin = 421.8724
				xmax = 421.9924
				text = "let"
			intervals [329]:
				xmin = 421.9924
				xmax = 422.0924
				text = "me"
			intervals [330]:
				xmin = 422.0924
				xmax = 422.2824
				text = "ask"
			intervals [331]:
				xmin = 422.2824
				xmax = 422.3424
				text = "you"
			intervals [332]:
				xmin = 422.3424
				xmax = 422.6224
				text = "something"
			intervals [333]:
				xmin = 422.6224
				xmax = 422.9424
				text = "about"
			intervals [334]:
				xmin = 422.9424
				xmax = 423.1312
				text = ""
			intervals [335]:
				xmin = 423.1312
				xmax = 423.3712
				text = "like"
			intervals [336]:
				xmin = 423.3712
				xmax = 423.6512
				text = "back"
			intervals [337]:
				xmin = 423.6512
				xmax = 423.8212
				text = "then"
			intervals [338]:
				xmin = 423.8212
				xmax = 423.9412
				text = "give"
			intervals [339]:
				xmin = 423.9412
				xmax = 424.0312
				text = "me"
			intervals [340]:
				xmin = 424.0312
				xmax = 424.2612
				text = "some"
			intervals [341]:
				xmin = 424.2612
				xmax = 424.6412
				text = "words"
			intervals [342]:
				xmin = 424.6412
				xmax = 424.8912
				text = "back"
			intervals [343]:
				xmin = 424.8912
				xmax = 425.0512
				text = "then"
			intervals [344]:
				xmin = 425.0512
				xmax = 425.2512
				text = "y'all"
			intervals [345]:
				xmin = 425.2512
				xmax = 425.4012
				text = "used"
			intervals [346]:
				xmin = 425.4012
				xmax = 425.5012
				text = "to"
			intervals [347]:
				xmin = 425.5012
				xmax = 425.7212
				text = "say"
			intervals [348]:
				xmin = 425.7212
				xmax = 425.8412
				text = "when"
			intervals [349]:
				xmin = 425.8412
				xmax = 426.0512
				text = "y'all"
			intervals [350]:
				xmin = 426.0512
				xmax = 426.1212
				text = "were"
			intervals [351]:
				xmin = 426.1212
				xmax = 426.4212
				text = "younger"
			intervals [352]:
				xmin = 426.4212
				xmax = 426.794
				text = ""
			intervals [353]:
				xmin = 426.794
				xmax = 427.074
				text = "some"
			intervals [354]:
				xmin = 427.074
				xmax = 427.394
				text = "cool"
			intervals [355]:
				xmin = 427.394
				xmax = 427.594
				text = "some"
			intervals [356]:
				xmin = 427.594
				xmax = 428.094
				text = "slang"
			intervals [357]:
				xmin = 428.094
				xmax = 428.614
				text = "words"
			intervals [358]:
				xmin = 428.614
				xmax = 428.6472
				text = ""
			intervals [359]:
				xmin = 428.6472
				xmax = 428.9872
				text = "all"
			intervals [360]:
				xmin = 428.9872
				xmax = 429.0172
				text = ""
			intervals [361]:
				xmin = 429.0172
				xmax = 429.1072
				text = "of"
			intervals [362]:
				xmin = 429.1072
				xmax = 429.2572
				text = ""
			intervals [363]:
				xmin = 429.2572
				xmax = 429.3872
				text = "that"
			intervals [364]:
				xmin = 429.3872
				xmax = 438.8755
				text = ""
			intervals [365]:
				xmin = 438.8755
				xmax = 438.9055
				text = "ah"
			intervals [366]:
				xmin = 438.9055
				xmax = 439.3855
				text = ""
			intervals [367]:
				xmin = 439.3855
				xmax = 439.7755
				text = "okay"
			intervals [368]:
				xmin = 439.7755
				xmax = 470.7946
				text = ""
			intervals [369]:
				xmin = 470.7946
				xmax = 472.2746
				text = "<unk>"
			intervals [370]:
				xmin = 472.2746
				xmax = 472.8178
				text = ""
			intervals [371]:
				xmin = 472.8178
				xmax = 473.2078
				text = "<unk>"
			intervals [372]:
				xmin = 473.2078
				xmax = 474.2049
				text = ""
			intervals [373]:
				xmin = 474.2049
				xmax = 474.4049
				text = "and"
			intervals [374]:
				xmin = 474.4049
				xmax = 474.6749
				text = "pimping"
			intervals [375]:
				xmin = 474.6749
				xmax = 474.8449
				text = "can"
			intervals [376]:
				xmin = 474.8449
				xmax = 474.9749
				text = "be"
			intervals [377]:
				xmin = 474.9749
				xmax = 475.3649
				text = "used"
			intervals [378]:
				xmin = 475.3649
				xmax = 475.5449
				text = "as"
			intervals [379]:
				xmin = 475.5449
				xmax = 475.6249
				text = "a"
			intervals [380]:
				xmin = 475.6249
				xmax = 476.1049
				text = "phrase"
			intervals [381]:
				xmin = 476.1049
				xmax = 476.3449
				text = "of"
			intervals [382]:
				xmin = 476.3449
				xmax = 476.439
				text = ""
			intervals [383]:
				xmin = 476.439
				xmax = 476.599
				text = "oh"
			intervals [384]:
				xmin = 476.599
				xmax = 476.729
				text = "you"
			intervals [385]:
				xmin = 476.729
				xmax = 477.099
				text = "looking"
			intervals [386]:
				xmin = 477.099
				xmax = 477.809
				text = "good"
			intervals [387]:
				xmin = 477.809
				xmax = 477.899
				text = "or"
			intervals [388]:
				xmin = 477.899
				xmax = 478.219
				text = "you"
			intervals [389]:
				xmin = 478.219
				xmax = 478.669
				text = "okay"
			intervals [390]:
				xmin = 478.669
				xmax = 478.699
				text = ""
			intervals [391]:
				xmin = 478.699
				xmax = 479.079
				text = "okay"
			intervals [392]:
				xmin = 479.079
				xmax = 488.5125
				text = ""
			intervals [393]:
				xmin = 488.5125
				xmax = 488.6425
				text = "r-"
			intervals [394]:
				xmin = 488.6425
				xmax = 488.6825
				text = ""
			intervals [395]:
				xmin = 488.6825
				xmax = 489.3425
				text = "<unk>"
			intervals [396]:
				xmin = 489.3425
				xmax = 490.3425
				text = "right"
			intervals [397]:
				xmin = 490.3425
				xmax = 490.8463
				text = ""
			intervals [398]:
				xmin = 490.8463
				xmax = 490.9163
				text = "yeah"
			intervals [399]:
				xmin = 490.9163
				xmax = 490.9463
				text = ""
			intervals [400]:
				xmin = 490.9463
				xmax = 490.9863
				text = "i"
			intervals [401]:
				xmin = 490.9863
				xmax = 491.1963
				text = "wanna"
			intervals [402]:
				xmin = 491.1963
				xmax = 491.3163
				text = "get"
			intervals [403]:
				xmin = 491.3163
				xmax = 491.6463
				text = "next"
			intervals [404]:
				xmin = 491.6463
				xmax = 491.7463
				text = "to"
			intervals [405]:
				xmin = 491.7463
				xmax = 491.9263
				text = "her"
			intervals [406]:
				xmin = 491.9263
				xmax = 492.1663
				text = "we"
			intervals [407]:
				xmin = 492.1663
				xmax = 492.1963
				text = ""
			intervals [408]:
				xmin = 492.1963
				xmax = 492.4463
				text = "probably"
			intervals [409]:
				xmin = 492.4463
				xmax = 492.6863
				text = "still"
			intervals [410]:
				xmin = 492.6863
				xmax = 493.1363
				text = "saying"
			intervals [411]:
				xmin = 493.1363
				xmax = 493.2263
				text = "that"
			intervals [412]:
				xmin = 493.2263
				xmax = 493.3863
				text = "now"
			intervals [413]:
				xmin = 493.3863
				xmax = 494.0963
				text = "<unk>"
			intervals [414]:
				xmin = 494.0963
				xmax = 496.2217
				text = ""
			intervals [415]:
				xmin = 496.2217
				xmax = 496.6317
				text = "right"
			intervals [416]:
				xmin = 496.6317
				xmax = 496.8117
				text = "she"
			intervals [417]:
				xmin = 496.8117
				xmax = 498.0317
				text = "<unk>"
			intervals [418]:
				xmin = 498.0317
				xmax = 535.1079
				text = ""
			intervals [419]:
				xmin = 535.1079
				xmax = 535.7579
				text = "mm-hm"
			intervals [420]:
				xmin = 535.7579
				xmax = 560.8522
				text = ""
			intervals [421]:
				xmin = 560.8522
				xmax = 560.9922
				text = "so"
			intervals [422]:
				xmin = 560.9922
				xmax = 561.1122
				text = "it"
			intervals [423]:
				xmin = 561.1122
				xmax = 561.1422
				text = "s"
			intervals [424]:
				xmin = 561.1422
				xmax = 561.3422
				text = "still"
			intervals [425]:
				xmin = 561.3422
				xmax = 561.5522
				text = "some"
			intervals [426]:
				xmin = 561.5522
				xmax = 562.1522
				text = "influence"
			intervals [427]:
				xmin = 562.1522
				xmax = 562.5422
				text = "there"
			intervals [428]:
				xmin = 562.5422
				xmax = 592.5537
				text = ""
			intervals [429]:
				xmin = 592.5537
				xmax = 593.4037
				text = "<unk>"
			intervals [430]:
				xmin = 593.4037
				xmax = 595.8309
				text = ""
			intervals [431]:
				xmin = 595.8309
				xmax = 596.0009
				text = "hold"
			intervals [432]:
				xmin = 596.0009
				xmax = 596.1309
				text = "on"
			intervals [433]:
				xmin = 596.1309
				xmax = 596.5209
				text = "disco"
			intervals [434]:
				xmin = 596.5209
				xmax = 596.7009
				text = "what"
			intervals [435]:
				xmin = 596.7009
				xmax = 596.9609
				text = "era"
			intervals [436]:
				xmin = 596.9609
				xmax = 597.1109
				text = "was"
			intervals [437]:
				xmin = 597.1109
				xmax = 597.3009
				text = "that"
			intervals [438]:
				xmin = 597.3009
				xmax = 597.5009
				text = "what"
			intervals [439]:
				xmin = 597.5009
				xmax = 597.5509
				text = ""
			intervals [440]:
				xmin = 597.5509
				xmax = 597.7009
				text = "what"
			intervals [441]:
				xmin = 597.7009
				xmax = 597.8509
				text = "time"
			intervals [442]:
				xmin = 597.8509
				xmax = 598.0309
				text = "period"
			intervals [443]:
				xmin = 598.0309
				xmax = 598.2009
				text = "was"
			intervals [444]:
				xmin = 598.2009
				xmax = 598.2909
				text = "that"
			intervals [445]:
				xmin = 598.2909
				xmax = 626.581
				text = ""
			intervals [446]:
				xmin = 626.581
				xmax = 627.011
				text = "mm"
			intervals [447]:
				xmin = 627.011
				xmax = 646.6141
				text = ""
			intervals [448]:
				xmin = 646.6141
				xmax = 647.0841
				text = "right"
			intervals [449]:
				xmin = 647.0841
				xmax = 647.5917
				text = ""
			intervals [450]:
				xmin = 647.5917
				xmax = 647.9217
				text = "got"
			intervals [451]:
				xmin = 647.9217
				xmax = 647.9817
				text = "you"
			intervals [452]:
				xmin = 647.9817
				xmax = 648.3417
				text = "because"
			intervals [453]:
				xmin = 648.3417
				xmax = 648.6517
				text = "is"
			intervals [454]:
				xmin = 648.6517
				xmax = 648.8317
				text = "is"
			intervals [455]:
				xmin = 648.8317
				xmax = 649.0217
				text = "it"
			intervals [456]:
				xmin = 649.0217
				xmax = 649.5061
				text = ""
			intervals [457]:
				xmin = 649.5061
				xmax = 649.6061
				text = "the"
			intervals [458]:
				xmin = 649.6061
				xmax = 649.8161
				text = "reason"
			intervals [459]:
				xmin = 649.8161
				xmax = 649.8761
				text = "you"
			intervals [460]:
				xmin = 649.8761
				xmax = 650.0261
				text = "got"
			intervals [461]:
				xmin = 650.0261
				xmax = 650.1161
				text = "off"
			intervals [462]:
				xmin = 650.1161
				xmax = 650.4161
				text = "train"
			intervals [463]:
				xmin = 650.4161
				xmax = 650.5061
				text = "is"
			intervals [464]:
				xmin = 650.5061
				xmax = 650.5761
				text = "it"
			intervals [465]:
				xmin = 650.5761
				xmax = 650.6061
				text = ""
			intervals [466]:
				xmin = 650.6061
				xmax = 651.1161
				text = "because"
			intervals [467]:
				xmin = 651.1161
				xmax = 651.5261
				text = "of"
			intervals [468]:
				xmin = 651.5261
				xmax = 651.7788
				text = ""
			intervals [469]:
				xmin = 651.7788
				xmax = 651.9388
				text = "what"
			intervals [470]:
				xmin = 651.9388
				xmax = 651.9888
				text = ""
			intervals [471]:
				xmin = 651.9888
				xmax = 652.1488
				text = "they"
			intervals [472]:
				xmin = 652.1488
				xmax = 652.2688
				text = "were"
			intervals [473]:
				xmin = 652.2688
				xmax = 652.6888
				text = "talking"
			intervals [474]:
				xmin = 652.6888
				xmax = 652.9088
				text = "about"
			intervals [475]:
				xmin = 652.9088
				xmax = 653.0388
				text = "the"
			intervals [476]:
				xmin = 653.0388
				xmax = 653.5488
				text = "messages"
			intervals [477]:
				xmin = 653.5488
				xmax = 672.3458
				text = ""
			intervals [478]:
				xmin = 672.3458
				xmax = 672.7658
				text = "mm-hm"
			intervals [479]:
				xmin = 672.7658
				xmax = 679.7716
				text = ""
			intervals [480]:
				xmin = 679.7716
				xmax = 679.9016
				text = "what"
			intervals [481]:
				xmin = 679.9016
				xmax = 679.9716
				text = "are"
			intervals [482]:
				xmin = 679.9716
				xmax = 680.1516
				text = "some"
			intervals [483]:
				xmin = 680.1516
				xmax = 680.2116
				text = "of"
			intervals [484]:
				xmin = 680.2116
				xmax = 680.4516
				text = "the"
			intervals [485]:
				xmin = 680.4516
				xmax = 680.5516
				text = "um"
			intervals [486]:
				xmin = 680.5516
				xmax = 681.0616
				text = "musical"
			intervals [487]:
				xmin = 681.0616
				xmax = 681.5016
				text = "spots"
			intervals [488]:
				xmin = 681.5016
				xmax = 681.6016
				text = "cause"
			intervals [489]:
				xmin = 681.6016
				xmax = 681.6816
				text = "you"
			intervals [490]:
				xmin = 681.6816
				xmax = 682.0316
				text = "seem"
			intervals [491]:
				xmin = 682.0316
				xmax = 682.2316
				text = "got"
			intervals [492]:
				xmin = 682.2316
				xmax = 682.3216
				text = "a"
			intervals [493]:
				xmin = 682.3216
				xmax = 682.4916
				text = "little"
			intervals [494]:
				xmin = 682.4916
				xmax = 682.9316
				text = "excited"
			intervals [495]:
				xmin = 682.9316
				xmax = 682.9916
				text = "we"
			intervals [496]:
				xmin = 682.9916
				xmax = 683.0416
				text = "s"
			intervals [497]:
				xmin = 683.0416
				xmax = 683.1516
				text = "got"
			intervals [498]:
				xmin = 683.1516
				xmax = 683.2116
				text = "to"
			intervals [499]:
				xmin = 683.2116
				xmax = 683.4316
				text = "talk"
			intervals [500]:
				xmin = 683.4316
				xmax = 683.7016
				text = "about"
			intervals [501]:
				xmin = 683.7016
				xmax = 684.0216
				text = "music"
			intervals [502]:
				xmin = 684.0216
				xmax = 684.0816
				text = "you"
			intervals [503]:
				xmin = 684.0816
				xmax = 684.2216
				text = "like"
			intervals [504]:
				xmin = 684.2216
				xmax = 684.5116
				text = "oh"
			intervals [505]:
				xmin = 684.5116
				xmax = 684.7316
				text = "okay"
			intervals [506]:
				xmin = 684.7316
				xmax = 684.8416
				text = "earth"
			intervals [507]:
				xmin = 684.8416
				xmax = 685.1416
				text = "wind"
			intervals [508]:
				xmin = 685.1416
				xmax = 685.2416
				text = "and"
			intervals [509]:
				xmin = 685.2416
				xmax = 685.6316
				text = "fire"
			intervals [510]:
				xmin = 685.6316
				xmax = 685.6916
				text = "you"
			intervals [511]:
				xmin = 685.6916
				xmax = 685.8216
				text = ""
			intervals [512]:
				xmin = 685.8216
				xmax = 685.9016
				text = "know"
			intervals [513]:
				xmin = 685.9016
				xmax = 712.6331
				text = ""
			intervals [514]:
				xmin = 712.6331
				xmax = 712.9931
				text = "hm"
			intervals [515]:
				xmin = 712.9931
				xmax = 743.3331
				text = ""
			intervals [516]:
				xmin = 743.3331
				xmax = 743.5131
				text = "where"
			intervals [517]:
				xmin = 743.5131
				xmax = 743.6431
				text = "was"
			intervals [518]:
				xmin = 743.6431
				xmax = 743.9631
				text = "that"
			intervals [519]:
				xmin = 743.9631
				xmax = 784.1468
				text = ""
			intervals [520]:
				xmin = 784.1468
				xmax = 784.9968
				text = "mm-hm"
			intervals [521]:
				xmin = 784.9968
				xmax = 799.2548
				text = ""
			intervals [522]:
				xmin = 799.2548
				xmax = 799.2848
				text = "oh"
			intervals [523]:
				xmin = 799.2848
				xmax = 799.8248
				text = ""
			intervals [524]:
				xmin = 799.8248
				xmax = 800.0548
				text = "okay"
			intervals [525]:
				xmin = 800.0548
				xmax = 827.1404
				text = ""
			intervals [526]:
				xmin = 827.1404
				xmax = 827.7404
				text = "mm"
			intervals [527]:
				xmin = 827.7404
				xmax = 841.3748
				text = ""
			intervals [528]:
				xmin = 841.3748
				xmax = 841.9648
				text = "wow"
			intervals [529]:
				xmin = 841.9648
				xmax = 842.7948
				text = "<unk>"
			intervals [530]:
				xmin = 842.7948
				xmax = 870.021
				text = ""
			intervals [531]:
				xmin = 870.021
				xmax = 870.561
				text = "wow"
			intervals [532]:
				xmin = 870.561
				xmax = 902.6306
				text = ""
			intervals [533]:
				xmin = 902.6306
				xmax = 903.2706
				text = "right"
			intervals [534]:
				xmin = 903.2706
				xmax = 903.3006
				text = ""
			intervals [535]:
				xmin = 903.3006
				xmax = 903.7806
				text = "right"
			intervals [536]:
				xmin = 903.7806
				xmax = 973.2759
				text = ""
			intervals [537]:
				xmin = 973.2759
				xmax = 973.5859
				text = "hm"
			intervals [538]:
				xmin = 973.5859
				xmax = 1032.0966
				text = ""
			intervals [539]:
				xmin = 1032.0966
				xmax = 1032.4366
				text = "mm-hm"
			intervals [540]:
				xmin = 1032.4366
				xmax = 1100.2452
				text = ""
			intervals [541]:
				xmin = 1100.2452
				xmax = 1100.2752
				text = "i"
			intervals [542]:
				xmin = 1100.2752
				xmax = 1100.4652
				text = ""
			intervals [543]:
				xmin = 1100.4652
				xmax = 1100.6352
				text = "got"
			intervals [544]:
				xmin = 1100.6352
				xmax = 1100.7752
				text = ""
			intervals [545]:
				xmin = 1100.7752
				xmax = 1100.8552
				text = "you"
			intervals [546]:
				xmin = 1100.8552
				xmax = 1123.9015
				text = ""
			intervals [547]:
				xmin = 1123.9015
				xmax = 1124.1215
				text = "mm"
			intervals [548]:
				xmin = 1124.1215
				xmax = 1128.5669
				text = ""
			intervals [549]:
				xmin = 1128.5669
				xmax = 1129.9469
				text = "<unk>"
			intervals [550]:
				xmin = 1129.9469
				xmax = 1134.4282
				text = ""
			intervals [551]:
				xmin = 1134.4282
				xmax = 1134.9582
				text = "right"
			intervals [552]:
				xmin = 1134.9582
				xmax = 1135.8141
				text = ""
			intervals [553]:
				xmin = 1135.8141
				xmax = 1136.0241
				text = "got"
			intervals [554]:
				xmin = 1136.0241
				xmax = 1136.1541
				text = ""
			intervals [555]:
				xmin = 1136.1541
				xmax = 1136.2441
				text = "you"
			intervals [556]:
				xmin = 1136.2441
				xmax = 1146.8475
				text = ""
			intervals [557]:
				xmin = 1146.8475
				xmax = 1147.5375
				text = "<unk>"
			intervals [558]:
				xmin = 1147.5375
				xmax = 1164.631
				text = ""
			intervals [559]:
				xmin = 1164.631
				xmax = 1164.921
				text = "<unk>"
			intervals [560]:
				xmin = 1164.921
				xmax = 1167.4238
				text = ""
			intervals [561]:
				xmin = 1167.4238
				xmax = 1168.0438
				text = "right"
			intervals [562]:
				xmin = 1168.0438
				xmax = 1176.611
				text = ""
			intervals [563]:
				xmin = 1176.611
				xmax = 1177.031
				text = "right"
			intervals [564]:
				xmin = 1177.031
				xmax = 1177.6888
				text = ""
			intervals [565]:
				xmin = 1177.6888
				xmax = 1177.7288
				text = "i"
			intervals [566]:
				xmin = 1177.7288
				xmax = 1177.7588
				text = ""
			intervals [567]:
				xmin = 1177.7588
				xmax = 1178.4188
				text = "understand"
			intervals [568]:
				xmin = 1178.4188
				xmax = 1187.1794
				text = ""
			intervals [569]:
				xmin = 1187.1794
				xmax = 1187.4194
				text = "mm"
			intervals [570]:
				xmin = 1187.4194
				xmax = 1191.0006
				text = ""
			intervals [571]:
				xmin = 1191.0006
				xmax = 1191.4306
				text = "right"
			intervals [572]:
				xmin = 1191.4306
				xmax = 1191.9012
				text = ""
			intervals [573]:
				xmin = 1191.9012
				xmax = 1192.1312
				text = "know"
			intervals [574]:
				xmin = 1192.1312
				xmax = 1192.3112
				text = "what"
			intervals [575]:
				xmin = 1192.3112
				xmax = 1192.3712
				text = "i'm"
			intervals [576]:
				xmin = 1192.3712
				xmax = 1192.6312
				text = "saying"
			intervals [577]:
				xmin = 1192.6312
				xmax = 1192.7716
				text = ""
			intervals [578]:
				xmin = 1192.7716
				xmax = 1193.4516
				text = "<unk>"
			intervals [579]:
				xmin = 1193.4516
				xmax = 1194.0264
				text = ""
			intervals [580]:
				xmin = 1194.0264
				xmax = 1194.3364
				text = "s"
			intervals [581]:
				xmin = 1194.3364
				xmax = 1195.1664
				text = "<unk>"
			intervals [582]:
				xmin = 1195.1664
				xmax = 1195.5093
				text = ""
			intervals [583]:
				xmin = 1195.5093
				xmax = 1196.3093
				text = "<unk>"
			intervals [584]:
				xmin = 1196.3093
				xmax = 1224.3014
				text = ""
			intervals [585]:
				xmin = 1224.3014
				xmax = 1224.8114
				text = "mm-hm"
			intervals [586]:
				xmin = 1224.8114
				xmax = 1266.5334
				text = ""
			intervals [587]:
				xmin = 1266.5334
				xmax = 1266.9234
				text = "hm"
			intervals [588]:
				xmin = 1266.9234
				xmax = 1268.3306
				text = ""
			intervals [589]:
				xmin = 1268.3306
				xmax = 1268.3906
				text = "yeah"
			intervals [590]:
				xmin = 1268.3906
				xmax = 1268.5906
				text = ""
			intervals [591]:
				xmin = 1268.5906
				xmax = 1268.9006
				text = "instead"
			intervals [592]:
				xmin = 1268.9006
				xmax = 1268.9806
				text = "of"
			intervals [593]:
				xmin = 1268.9806
				xmax = 1269.0706
				text = "the"
			intervals [594]:
				xmin = 1269.0706
				xmax = 1269.1006
				text = ""
			intervals [595]:
				xmin = 1269.1006
				xmax = 1269.7406
				text = "illusion"
			intervals [596]:
				xmin = 1269.7406
				xmax = 1269.7706
				text = ""
			intervals [597]:
				xmin = 1269.7706
				xmax = 1270.0206
				text = "<unk>"
			intervals [598]:
				xmin = 1270.0206
				xmax = 1270.6887
				text = ""
			intervals [599]:
				xmin = 1270.6887
				xmax = 1272.0887
				text = "<unk>"
			intervals [600]:
				xmin = 1272.0887
				xmax = 1276.2073
				text = ""
			intervals [601]:
				xmin = 1276.2073
				xmax = 1276.6873
				text = "hm"
			intervals [602]:
				xmin = 1276.6873
				xmax = 1284.2665
				text = ""
			intervals [603]:
				xmin = 1284.2665
				xmax = 1284.2965
				text = "i"
			intervals [604]:
				xmin = 1284.2965
				xmax = 1284.5765
				text = ""
			intervals [605]:
				xmin = 1284.5765
				xmax = 1284.7465
				text = "can"
			intervals [606]:
				xmin = 1284.7465
				xmax = 1284.7765
				text = ""
			intervals [607]:
				xmin = 1284.7765
				xmax = 1285.0965
				text = "only"
			intervals [608]:
				xmin = 1285.0965
				xmax = 1285.8465
				text = "imagine"
			intervals [609]:
				xmin = 1285.8465
				xmax = 1285.8865
				text = ""
			intervals [610]:
				xmin = 1285.8865
				xmax = 1286.6265
				text = "<unk>"
			intervals [611]:
				xmin = 1286.6265
				xmax = 1287.0481
				text = ""
			intervals [612]:
				xmin = 1287.0481
				xmax = 1287.3381
				text = "yes"
			intervals [613]:
				xmin = 1287.3381
				xmax = 1287.4281
				text = "i've"
			intervals [614]:
				xmin = 1287.4281
				xmax = 1287.5381
				text = "been"
			intervals [615]:
				xmin = 1287.5381
				xmax = 1288.1067
				text = ""
			intervals [616]:
				xmin = 1288.1067
				xmax = 1288.2167
				text = "i've"
			intervals [617]:
				xmin = 1288.2167
				xmax = 1288.2667
				text = ""
			intervals [618]:
				xmin = 1288.2667
				xmax = 1288.3867
				text = "been"
			intervals [619]:
				xmin = 1288.3867
				xmax = 1290.3314
				text = ""
			intervals [620]:
				xmin = 1290.3314
				xmax = 1290.5614
				text = "yeah"
			intervals [621]:
				xmin = 1290.5614
				xmax = 1290.8314
				text = "we"
			intervals [622]:
				xmin = 1290.8314
				xmax = 1290.8714
				text = ""
			intervals [623]:
				xmin = 1290.8714
				xmax = 1291.0014
				text = "a"
			intervals [624]:
				xmin = 1291.0014
				xmax = 1291.0514
				text = ""
			intervals [625]:
				xmin = 1291.0514
				xmax = 1291.4314
				text = "nah"
			intervals [626]:
				xmin = 1291.4314
				xmax = 1291.5414
				text = "we"
			intervals [627]:
				xmin = 1291.5414
				xmax = 1291.6914
				text = "didn't"
			intervals [628]:
				xmin = 1291.6914
				xmax = 1291.8114
				text = "go"
			intervals [629]:
				xmin = 1291.8114
				xmax = 1291.9214
				text = "through"
			intervals [630]:
				xmin = 1291.9214
				xmax = 1291.9914
				text = "the"
			intervals [631]:
				xmin = 1291.9914
				xmax = 1292.0914
				text = "whole"
			intervals [632]:
				xmin = 1292.0914
				xmax = 1292.2514
				text = "thing"
			intervals [633]:
				xmin = 1292.2514
				xmax = 1292.3314
				text = "it"
			intervals [634]:
				xmin = 1292.3314
				xmax = 1292.4614
				text = "was"
			intervals [635]:
				xmin = 1292.4614
				xmax = 1292.5614
				text = "a"
			intervals [636]:
				xmin = 1292.5614
				xmax = 1292.8314
				text = "lot"
			intervals [637]:
				xmin = 1292.8314
				xmax = 1293.1759
				text = ""
			intervals [638]:
				xmin = 1293.1759
				xmax = 1293.3259
				text = "cause"
			intervals [639]:
				xmin = 1293.3259
				xmax = 1293.3959
				text = "her"
			intervals [640]:
				xmin = 1293.3959
				xmax = 1293.7059
				text = "mom"
			intervals [641]:
				xmin = 1293.7059
				xmax = 1293.7359
				text = ""
			intervals [642]:
				xmin = 1293.7359
				xmax = 1293.8859
				text = "was"
			intervals [643]:
				xmin = 1293.8859
				xmax = 1294.2959
				text = "tired"
			intervals [644]:
				xmin = 1294.2959
				xmax = 1295.2238
				text = ""
			intervals [645]:
				xmin = 1295.2238
				xmax = 1295.3738
				text = "but"
			intervals [646]:
				xmin = 1295.3738
				xmax = 1295.7193
				text = ""
			intervals [647]:
				xmin = 1295.7193
				xmax = 1295.8693
				text = "it"
			intervals [648]:
				xmin = 1295.8693
				xmax = 1296.3393
				text = "was"
			intervals [649]:
				xmin = 1296.3393
				xmax = 1296.4884
				text = ""
			intervals [650]:
				xmin = 1296.4884
				xmax = 1296.5684
				text = "it"
			intervals [651]:
				xmin = 1296.5684
				xmax = 1296.7684
				text = "was"
			intervals [652]:
				xmin = 1296.7684
				xmax = 1297.2784
				text = "definitely"
			intervals [653]:
				xmin = 1297.2784
				xmax = 1297.7784
				text = "interesting"
			intervals [654]:
				xmin = 1297.7784
				xmax = 1301.9626
				text = ""
			intervals [655]:
				xmin = 1301.9626
				xmax = 1302.0226
				text = "o"
			intervals [656]:
				xmin = 1302.0226
				xmax = 1302.3726
				text = ""
			intervals [657]:
				xmin = 1302.3726
				xmax = 1302.5726
				text = "one"
			intervals [658]:
				xmin = 1302.5726
				xmax = 1302.6326
				text = "of"
			intervals [659]:
				xmin = 1302.6326
				xmax = 1302.7226
				text = "the"
			intervals [660]:
				xmin = 1302.7226
				xmax = 1303.1926
				text = "interesting"
			intervals [661]:
				xmin = 1303.1926
				xmax = 1303.5426
				text = "things"
			intervals [662]:
				xmin = 1303.5426
				xmax = 1303.6326
				text = "for"
			intervals [663]:
				xmin = 1303.6326
				xmax = 1303.8626
				text = "me"
			intervals [664]:
				xmin = 1303.8626
				xmax = 1303.9926
				text = "like"
			intervals [665]:
				xmin = 1303.9926
				xmax = 1304.1326
				text = "when"
			intervals [666]:
				xmin = 1304.1326
				xmax = 1304.2126
				text = "i"
			intervals [667]:
				xmin = 1304.2126
				xmax = 1304.3926
				text = "went"
			intervals [668]:
				xmin = 1304.3926
				xmax = 1304.4726
				text = "in"
			intervals [669]:
				xmin = 1304.4726
				xmax = 1304.5026
				text = ""
			intervals [670]:
				xmin = 1304.5026
				xmax = 1304.8026
				text = "there"
			intervals [671]:
				xmin = 1304.8026
				xmax = 1305.1951
				text = ""
			intervals [672]:
				xmin = 1305.1951
				xmax = 1305.5651
				text = "was"
			intervals [673]:
				xmin = 1305.5651
				xmax = 1305.5951
				text = ""
			intervals [674]:
				xmin = 1305.5951
				xmax = 1306.0151
				text = "um"
			intervals [675]:
				xmin = 1306.0151
				xmax = 1306.6921
				text = ""
			intervals [676]:
				xmin = 1306.6921
				xmax = 1306.7921
				text = "you"
			intervals [677]:
				xmin = 1306.7921
				xmax = 1306.9021
				text = "know"
			intervals [678]:
				xmin = 1306.9021
				xmax = 1307.0621
				text = "you"
			intervals [679]:
				xmin = 1307.0621
				xmax = 1307.1621
				text = "go"
			intervals [680]:
				xmin = 1307.1621
				xmax = 1307.4721
				text = "around"
			intervals [681]:
				xmin = 1307.4721
				xmax = 1307.5421
				text = "and"
			intervals [682]:
				xmin = 1307.5421
				xmax = 1307.6321
				text = "you"
			intervals [683]:
				xmin = 1307.6321
				xmax = 1307.9021
				text = "start"
			intervals [684]:
				xmin = 1307.9021
				xmax = 1307.9321
				text = ""
			intervals [685]:
				xmin = 1307.9321
				xmax = 1308.3921
				text = "noticing"
			intervals [686]:
				xmin = 1308.3921
				xmax = 1308.6121
				text = "other"
			intervals [687]:
				xmin = 1308.6121
				xmax = 1308.6621
				text = ""
			intervals [688]:
				xmin = 1308.6621
				xmax = 1309.0021
				text = "things"
			intervals [689]:
				xmin = 1309.0021
				xmax = 1309.5921
				text = "outside"
			intervals [690]:
				xmin = 1309.5921
				xmax = 1309.6521
				text = "of"
			intervals [691]:
				xmin = 1309.6521
				xmax = 1309.6821
				text = ""
			intervals [692]:
				xmin = 1309.6821
				xmax = 1309.8321
				text = "the"
			intervals [693]:
				xmin = 1309.8321
				xmax = 1310.4139
				text = ""
			intervals [694]:
				xmin = 1310.4139
				xmax = 1310.8339
				text = "museum"
			intervals [695]:
				xmin = 1310.8339
				xmax = 1310.9439
				text = "you"
			intervals [696]:
				xmin = 1310.9439
				xmax = 1310.9739
				text = ""
			intervals [697]:
				xmin = 1310.9739
				xmax = 1311.3539
				text = "know"
			intervals [698]:
				xmin = 1311.3539
				xmax = 1311.4339
				text = "you"
			intervals [699]:
				xmin = 1311.4339
				xmax = 1311.7139
				text = "start"
			intervals [700]:
				xmin = 1311.7139
				xmax = 1312.0839
				text = "looking"
			intervals [701]:
				xmin = 1312.0839
				xmax = 1312.1639
				text = "you"
			intervals [702]:
				xmin = 1312.1639
				xmax = 1312.4239
				text = "know"
			intervals [703]:
				xmin = 1312.4239
				xmax = 1312.6538
				text = ""
			intervals [704]:
				xmin = 1312.6538
				xmax = 1312.7338
				text = "and"
			intervals [705]:
				xmin = 1312.7338
				xmax = 1312.8038
				text = "you"
			intervals [706]:
				xmin = 1312.8038
				xmax = 1313.1638
				text = "start"
			intervals [707]:
				xmin = 1313.1638
				xmax = 1313.5938
				text = "noticing"
			intervals [708]:
				xmin = 1313.5938
				xmax = 1313.6238
				text = ""
			intervals [709]:
				xmin = 1313.6238
				xmax = 1313.7038
				text = "you"
			intervals [710]:
				xmin = 1313.7038
				xmax = 1313.9638
				text = "start"
			intervals [711]:
				xmin = 1313.9638
				xmax = 1314.2438
				text = "seeing"
			intervals [712]:
				xmin = 1314.2438
				xmax = 1314.2738
				text = ""
			intervals [713]:
				xmin = 1314.2738
				xmax = 1314.4338
				text = "what"
			intervals [714]:
				xmin = 1314.4338
				xmax = 1315.1338
				text = "products"
			intervals [715]:
				xmin = 1315.1338
				xmax = 1315.6535
				text = ""
			intervals [716]:
				xmin = 1315.6535
				xmax = 1315.8235
				text = "are"
			intervals [717]:
				xmin = 1315.8235
				xmax = 1315.8635
				text = ""
			intervals [718]:
				xmin = 1315.8635
				xmax = 1316.1935
				text = "being"
			intervals [719]:
				xmin = 1316.1935
				xmax = 1316.6735
				text = "sold"
			intervals [720]:
				xmin = 1316.6735
				xmax = 1316.8057
				text = ""
			intervals [721]:
				xmin = 1316.8057
				xmax = 1316.9857
				text = "you"
			intervals [722]:
				xmin = 1316.9857
				xmax = 1317.1357
				text = "know"
			intervals [723]:
				xmin = 1317.1357
				xmax = 1317.2957
				text = "i"
			intervals [724]:
				xmin = 1317.2957
				xmax = 1317.5157
				text = "looked"
			intervals [725]:
				xmin = 1317.5157
				xmax = 1317.6357
				text = "at"
			intervals [726]:
				xmin = 1317.6357
				xmax = 1317.7757
				text = "i"
			intervals [727]:
				xmin = 1317.7757
				xmax = 1317.9657
				text = "looked"
			intervals [728]:
				xmin = 1317.9657
				xmax = 1318.0657
				text = "at"
			intervals [729]:
				xmin = 1318.0657
				xmax = 1318.5057
				text = "everything"
			intervals [730]:
				xmin = 1318.5057
				xmax = 1318.5857
				text = "i"
			intervals [731]:
				xmin = 1318.5857
				xmax = 1318.7657
				text = "wanna"
			intervals [732]:
				xmin = 1318.7657
				xmax = 1318.9257
				text = "know"
			intervals [733]:
				xmin = 1318.9257
				xmax = 1319.2357
				text = "who"
			intervals [734]:
				xmin = 1319.2357
				xmax = 1319.2657
				text = ""
			intervals [735]:
				xmin = 1319.2657
				xmax = 1319.3857
				text = "s"
			intervals [736]:
				xmin = 1319.3857
				xmax = 1319.8357
				text = "okay"
			intervals [737]:
				xmin = 1319.8357
				xmax = 1320.1032
				text = ""
			intervals [738]:
				xmin = 1320.1032
				xmax = 1320.1932
				text = "i"
			intervals [739]:
				xmin = 1320.1932
				xmax = 1320.3932
				text = "know"
			intervals [740]:
				xmin = 1320.3932
				xmax = 1320.6232
				text = "this"
			intervals [741]:
				xmin = 1320.6232
				xmax = 1320.7732
				text = "is"
			intervals [742]:
				xmin = 1320.7732
				xmax = 1320.8632
				text = "you"
			intervals [743]:
				xmin = 1320.8632
				xmax = 1321.0032
				text = "know"
			intervals [744]:
				xmin = 1321.0032
				xmax = 1321.0832
				text = "it"
			intervals [745]:
				xmin = 1321.0832
				xmax = 1321.1332
				text = "s"
			intervals [746]:
				xmin = 1321.1332
				xmax = 1321.4432
				text = "nice"
			intervals [747]:
				xmin = 1321.4432
				xmax = 1321.5132
				text = "and"
			intervals [748]:
				xmin = 1321.5132
				xmax = 1321.9232
				text = "everything"
			intervals [749]:
				xmin = 1321.9232
				xmax = 1322.1432
				text = "alright"
			intervals [750]:
				xmin = 1322.1432
				xmax = 1322.2532
				text = "where"
			intervals [751]:
				xmin = 1322.2532
				xmax = 1322.3232
				text = "the"
			intervals [752]:
				xmin = 1322.3232
				xmax = 1322.5832
				text = "money"
			intervals [753]:
				xmin = 1322.5832
				xmax = 1322.7632
				text = "going"
			intervals [754]:
				xmin = 1322.7632
				xmax = 1323.641
				text = ""
			intervals [755]:
				xmin = 1323.641
				xmax = 1323.821
				text = "so"
			intervals [756]:
				xmin = 1323.821
				xmax = 1323.971
				text = "i"
			intervals [757]:
				xmin = 1323.971
				xmax = 1324.041
				text = ""
			intervals [758]:
				xmin = 1324.041
				xmax = 1324.211
				text = "try"
			intervals [759]:
				xmin = 1324.211
				xmax = 1324.281
				text = "to"
			intervals [760]:
				xmin = 1324.281
				xmax = 1324.451
				text = "pay"
			intervals [761]:
				xmin = 1324.451
				xmax = 1324.811
				text = "attention"
			intervals [762]:
				xmin = 1324.811
				xmax = 1324.871
				text = "to"
			intervals [763]:
				xmin = 1324.871
				xmax = 1325.261
				text = "everything"
			intervals [764]:
				xmin = 1325.261
				xmax = 1325.341
				text = "you"
			intervals [765]:
				xmin = 1325.341
				xmax = 1325.411
				text = "know"
			intervals [766]:
				xmin = 1325.411
				xmax = 1325.581
				text = ""
			intervals [767]:
				xmin = 1325.581
				xmax = 1325.611
				text = "i"
			intervals [768]:
				xmin = 1325.611
				xmax = 1325.711
				text = ""
			intervals [769]:
				xmin = 1325.711
				xmax = 1325.881
				text = "was"
			intervals [770]:
				xmin = 1325.881
				xmax = 1325.911
				text = ""
			intervals [771]:
				xmin = 1325.911
				xmax = 1326.141
				text = "looking"
			intervals [772]:
				xmin = 1326.141
				xmax = 1326.291
				text = "at"
			intervals [773]:
				xmin = 1326.291
				xmax = 1326.601
				text = "all"
			intervals [774]:
				xmin = 1326.601
				xmax = 1326.631
				text = ""
			intervals [775]:
				xmin = 1326.631
				xmax = 1326.941
				text = "who"
			intervals [776]:
				xmin = 1326.941
				xmax = 1326.971
				text = ""
			intervals [777]:
				xmin = 1326.971
				xmax = 1327.111
				text = "s"
			intervals [778]:
				xmin = 1327.111
				xmax = 1327.5952
				text = ""
			intervals [779]:
				xmin = 1327.5952
				xmax = 1327.7652
				text = "what"
			intervals [780]:
				xmin = 1327.7652
				xmax = 1328.1552
				text = "products"
			intervals [781]:
				xmin = 1328.1552
				xmax = 1328.2652
				text = "can"
			intervals [782]:
				xmin = 1328.2652
				xmax = 1328.4052
				text = "be"
			intervals [783]:
				xmin = 1328.4052
				xmax = 1328.6952
				text = "sold"
			intervals [784]:
				xmin = 1328.6952
				xmax = 1328.8352
				text = "went"
			intervals [785]:
				xmin = 1328.8352
				xmax = 1328.9852
				text = "to"
			intervals [786]:
				xmin = 1328.9852
				xmax = 1329.0452
				text = "the"
			intervals [787]:
				xmin = 1329.0452
				xmax = 1329.5252
				text = "bookstore"
			intervals [788]:
				xmin = 1329.5252
				xmax = 1329.8452
				text = "and"
			intervals [789]:
				xmin = 1329.8452
				xmax = 1329.9852
				text = ""
			intervals [790]:
				xmin = 1329.9852
				xmax = 1330.0752
				text = "then"
			intervals [791]:
				xmin = 1330.0752
				xmax = 1330.2252
				text = "aks"
			intervals [792]:
				xmin = 1330.2252
				xmax = 1330.3052
				text = "for"
			intervals [793]:
				xmin = 1330.3052
				xmax = 1330.6752
				text = "certain"
			intervals [794]:
				xmin = 1330.6752
				xmax = 1330.7052
				text = ""
			intervals [795]:
				xmin = 1330.7052
				xmax = 1330.9452
				text = "books"
			intervals [796]:
				xmin = 1330.9452
				xmax = 1331.0252
				text = "he"
			intervals [797]:
				xmin = 1331.0252
				xmax = 1331.1152
				text = "was"
			intervals [798]:
				xmin = 1331.1152
				xmax = 1331.1452
				text = ""
			intervals [799]:
				xmin = 1331.1452
				xmax = 1331.3152
				text = "like"
			intervals [800]:
				xmin = 1331.3152
				xmax = 1331.4152
				text = "oh"
			intervals [801]:
				xmin = 1331.4152
				xmax = 1331.5452
				text = "they"
			intervals [802]:
				xmin = 1331.5452
				xmax = 1331.7252
				text = "won't"
			intervals [803]:
				xmin = 1331.7252
				xmax = 1331.9252
				text = "allow"
			intervals [804]:
				xmin = 1331.9252
				xmax = 1332.1052
				text = "that"
			intervals [805]:
				xmin = 1332.1052
				xmax = 1332.1352
				text = ""
			intervals [806]:
				xmin = 1332.1352
				xmax = 1332.3852
				text = "book"
			intervals [807]:
				xmin = 1332.3852
				xmax = 1332.9369
				text = ""
			intervals [808]:
				xmin = 1332.9369
				xmax = 1333.1669
				text = "you"
			intervals [809]:
				xmin = 1333.1669
				xmax = 1333.3569
				text = "know"
			intervals [810]:
				xmin = 1333.3569
				xmax = 1333.4869
				text = "ain't"
			intervals [811]:
				xmin = 1333.4869
				xmax = 1333.6069
				text = "gonna"
			intervals [812]:
				xmin = 1333.6069
				xmax = 1333.8669
				text = "allow"
			intervals [813]:
				xmin = 1333.8669
				xmax = 1334.0369
				text = "that"
			intervals [814]:
				xmin = 1334.0369
				xmax = 1334.1269
				text = "but"
			intervals [815]:
				xmin = 1334.1269
				xmax = 1334.3169
				text = "they"
			intervals [816]:
				xmin = 1334.3169
				xmax = 1334.5069
				text = "they"
			intervals [817]:
				xmin = 1334.5069
				xmax = 1334.5369
				text = "<unk>"
			intervals [818]:
				xmin = 1334.5369
				xmax = 1334.6769
				text = "this"
			intervals [819]:
				xmin = 1334.6769
				xmax = 1334.7369
				text = "is"
			intervals [820]:
				xmin = 1334.7369
				xmax = 1334.7969
				text = "the"
			intervals [821]:
				xmin = 1334.7969
				xmax = 1334.9669
				text = "only"
			intervals [822]:
				xmin = 1334.9669
				xmax = 1335.1169
				text = "one"
			intervals [823]:
				xmin = 1335.1169
				xmax = 1335.2369
				text = "they"
			intervals [824]:
				xmin = 1335.2369
				xmax = 1335.4669
				text = "they"
			intervals [825]:
				xmin = 1335.4669
				xmax = 1335.6469
				text = "let"
			intervals [826]:
				xmin = 1335.6469
				xmax = 1335.8069
				text = "this"
			intervals [827]:
				xmin = 1335.8069
				xmax = 1335.9269
				text = "one"
			intervals [828]:
				xmin = 1335.9269
				xmax = 1336.1069
				text = "get"
			intervals [829]:
				xmin = 1336.1069
				xmax = 1336.3969
				text = "through"
			intervals [830]:
				xmin = 1336.3969
				xmax = 1336.8586
				text = ""
			intervals [831]:
				xmin = 1336.8586
				xmax = 1337.0586
				text = "you"
			intervals [832]:
				xmin = 1337.0586
				xmax = 1337.2786
				text = "know"
			intervals [833]:
				xmin = 1337.2786
				xmax = 1337.3086
				text = ""
			intervals [834]:
				xmin = 1337.3086
				xmax = 1337.3686
				text = "i'm"
			intervals [835]:
				xmin = 1337.3686
				xmax = 1337.3986
				text = ""
			intervals [836]:
				xmin = 1337.3986
				xmax = 1337.5386
				text = "like"
			intervals [837]:
				xmin = 1337.5386
				xmax = 1338.2686
				text = "okay"
			intervals [838]:
				xmin = 1338.2686
				xmax = 1338.3776
				text = ""
			intervals [839]:
				xmin = 1338.3776
				xmax = 1338.6976
				text = "so"
			intervals [840]:
				xmin = 1338.6976
				xmax = 1338.7876
				text = "i"
			intervals [841]:
				xmin = 1338.7876
				xmax = 1339.0076
				text = "know"
			intervals [842]:
				xmin = 1339.0076
				xmax = 1339.2676
				text = "the"
			intervals [843]:
				xmin = 1339.2676
				xmax = 1339.5336
				text = ""
			intervals [844]:
				xmin = 1339.5336
				xmax = 1339.6636
				text = "you"
			intervals [845]:
				xmin = 1339.6636
				xmax = 1339.8836
				text = "know"
			intervals [846]:
				xmin = 1339.8836
				xmax = 1340.1136
				text = "it"
			intervals [847]:
				xmin = 1340.1136
				xmax = 1340.2336
				text = "s"
			intervals [848]:
				xmin = 1340.2336
				xmax = 1340.4336
				text = "it"
			intervals [849]:
				xmin = 1340.4336
				xmax = 1340.6436
				text = "s"
			intervals [850]:
				xmin = 1340.6436
				xmax = 1340.7536
				text = ""
			intervals [851]:
				xmin = 1340.7536
				xmax = 1340.8436
				text = "it"
			intervals [852]:
				xmin = 1340.8436
				xmax = 1340.9836
				text = "s"
			intervals [853]:
				xmin = 1340.9836
				xmax = 1364.9902
				text = ""
			intervals [854]:
				xmin = 1364.9902
				xmax = 1365.5602
				text = "right"
			intervals [855]:
				xmin = 1365.5602
				xmax = 1391.5328
				text = ""
			intervals [856]:
				xmin = 1391.5328
				xmax = 1392.0228
				text = "mm-hm"
			intervals [857]:
				xmin = 1392.0228
				xmax = 1399.4045
				text = ""
			intervals [858]:
				xmin = 1399.4045
				xmax = 1400.2745
				text = "mm-hm"
			intervals [859]:
				xmin = 1400.2745
				xmax = 1402.4551
				text = ""
			intervals [860]:
				xmin = 1402.4551
				xmax = 1403.1151
				text = "right"
			intervals [861]:
				xmin = 1403.1151
				xmax = 1403.1451
				text = ""
			intervals [862]:
				xmin = 1403.1451
				xmax = 1403.5251
				text = "right"
			intervals [863]:
				xmin = 1403.5251
				xmax = 1422.9302
				text = ""
			intervals [864]:
				xmin = 1422.9302
				xmax = 1423.1802
				text = "right"
			intervals [865]:
				xmin = 1423.1802
				xmax = 1423.5527
				text = ""
			intervals [866]:
				xmin = 1423.5527
				xmax = 1423.8227
				text = "cause"
			intervals [867]:
				xmin = 1423.8227
				xmax = 1424.0027
				text = "our"
			intervals [868]:
				xmin = 1424.0027
				xmax = 1424.4827
				text = "history"
			intervals [869]:
				xmin = 1424.4827
				xmax = 1424.8827
				text = "<unk>"
			intervals [870]:
				xmin = 1424.8827
				xmax = 1425.1827
				text = "with"
			intervals [871]:
				xmin = 1425.1827
				xmax = 1425.3527
				text = "our"
			intervals [872]:
				xmin = 1425.3527
				xmax = 1425.6427
				text = "history"
			intervals [873]:
				xmin = 1425.6427
				xmax = 1425.7227
				text = "is"
			intervals [874]:
				xmin = 1425.7227
				xmax = 1426.1927
				text = "american"
			intervals [875]:
				xmin = 1426.1927
				xmax = 1426.5227
				text = "history"
			intervals [876]:
				xmin = 1426.5227
				xmax = 1426.5527
				text = ""
			intervals [877]:
				xmin = 1426.5527
				xmax = 1427.0627
				text = "so"
			intervals [878]:
				xmin = 1427.0627
				xmax = 1427.6873
				text = ""
			intervals [879]:
				xmin = 1427.6873
				xmax = 1427.9373
				text = "alright"
			intervals [880]:
				xmin = 1427.9373
				xmax = 1427.9973
				text = ""
			intervals [881]:
				xmin = 1427.9973
				xmax = 1428.3973
				text = "so"
			intervals [882]:
				xmin = 1428.3973
				xmax = 1428.5373
				text = "you"
			intervals [883]:
				xmin = 1428.5373
				xmax = 1428.6973
				text = "know"
			intervals [884]:
				xmin = 1428.6973
				xmax = 1428.8473
				text = "when"
			intervals [885]:
				xmin = 1428.8473
				xmax = 1428.9073
				text = "you"
			intervals [886]:
				xmin = 1428.9073
				xmax = 1429.1773
				text = "start"
			intervals [887]:
				xmin = 1429.1773
				xmax = 1429.3473
				text = "looking"
			intervals [888]:
				xmin = 1429.3473
				xmax = 1429.4273
				text = "at"
			intervals [889]:
				xmin = 1429.4273
				xmax = 1429.5973
				text = "our"
			intervals [890]:
				xmin = 1429.5973
				xmax = 1429.9073
				text = "history"
			intervals [891]:
				xmin = 1429.9073
				xmax = 1429.9673
				text = "it"
			intervals [892]:
				xmin = 1429.9673
				xmax = 1430.1773
				text = "start"
			intervals [893]:
				xmin = 1430.1773
				xmax = 1430.2373
				text = "to"
			intervals [894]:
				xmin = 1430.2373
				xmax = 1430.3373
				text = "get"
			intervals [895]:
				xmin = 1430.3373
				xmax = 1430.6373
				text = "ugly"
			intervals [896]:
				xmin = 1430.6373
				xmax = 1431.6415
				text = ""
			intervals [897]:
				xmin = 1431.6415
				xmax = 1431.9215
				text = "everybody"
			intervals [898]:
				xmin = 1431.9215
				xmax = 1432.0815
				text = "else"
			intervals [899]:
				xmin = 1432.0815
				xmax = 1432.2315
				text = "got"
			intervals [900]:
				xmin = 1432.2315
				xmax = 1432.2915
				text = "to"
			intervals [901]:
				xmin = 1432.2915
				xmax = 1432.4615
				text = "take"
			intervals [902]:
				xmin = 1432.4615
				xmax = 1432.6015
				text = "they"
			intervals [903]:
				xmin = 1432.6015
				xmax = 1432.9415
				text = "clothes"
			intervals [904]:
				xmin = 1432.9415
				xmax = 1433.1315
				text = "off"
			intervals [905]:
				xmin = 1433.1315
				xmax = 1433.3215
				text = "too"
			intervals [906]:
				xmin = 1433.3215
				xmax = 1433.3515
				text = ""
			intervals [907]:
				xmin = 1433.3515
				xmax = 1433.6015
				text = "right"
			intervals [908]:
				xmin = 1433.6015
				xmax = 1434.4909
				text = ""
			intervals [909]:
				xmin = 1434.4909
				xmax = 1434.6009
				text = "and"
			intervals [910]:
				xmin = 1434.6009
				xmax = 1434.6309
				text = ""
			intervals [911]:
				xmin = 1434.6309
				xmax = 1434.7709
				text = "like"
			intervals [912]:
				xmin = 1434.7709
				xmax = 1434.8109
				text = ""
			intervals [913]:
				xmin = 1434.8109
				xmax = 1434.9209
				text = "the"
			intervals [914]:
				xmin = 1434.9209
				xmax = 1435.1909
				text = "ladies"
			intervals [915]:
				xmin = 1435.1909
				xmax = 1435.4109
				text = "say"
			intervals [916]:
				xmin = 1435.4109
				xmax = 1435.9709
				text = "sometimes"
			intervals [917]:
				xmin = 1435.9709
				xmax = 1436.1109
				text = "that"
			intervals [918]:
				xmin = 1436.1109
				xmax = 1436.1809
				text = "s"
			intervals [919]:
				xmin = 1436.1809
				xmax = 1436.3309
				text = "not"
			intervals [920]:
				xmin = 1436.3309
				xmax = 1436.7909
				text = "always"
			intervals [921]:
				xmin = 1436.7909
				xmax = 1437.3209
				text = "comfortable"
			intervals [922]:
				xmin = 1437.3209
				xmax = 1438.1158
				text = ""
			intervals [923]:
				xmin = 1438.1158
				xmax = 1438.9058
				text = "<unk>"
			intervals [924]:
				xmin = 1438.9058
				xmax = 1441.4041
				text = ""
			intervals [925]:
				xmin = 1441.4041
				xmax = 1442.0341
				text = "mm"
			intervals [926]:
				xmin = 1442.0341
				xmax = 1446.9156
				text = ""
			intervals [927]:
				xmin = 1446.9156
				xmax = 1447.6456
				text = "mm-hm"
			intervals [928]:
				xmin = 1447.6456
				xmax = 1453.9775
				text = ""
			intervals [929]:
				xmin = 1453.9775
				xmax = 1454.6875
				text = "mm-mm-hm"
			intervals [930]:
				xmin = 1454.6875
				xmax = 1459.305
				text = ""
			intervals [931]:
				xmin = 1459.305
				xmax = 1459.455
				text = "alright"
			intervals [932]:
				xmin = 1459.455
				xmax = 1459.925
				text = "the"
			intervals [933]:
				xmin = 1459.925
				xmax = 1459.955
				text = ""
			intervals [934]:
				xmin = 1459.955
				xmax = 1460.295
				text = "truth"
			intervals [935]:
				xmin = 1460.295
				xmax = 1461.8214
				text = ""
			intervals [936]:
				xmin = 1461.8214
				xmax = 1462.4114
				text = "mm-hm"
			intervals [937]:
				xmin = 1462.4114
				xmax = 1462.5214
				text = ""
			intervals [938]:
				xmin = 1462.5214
				xmax = 1462.9014
				text = "and"
			intervals [939]:
				xmin = 1462.9014
				xmax = 1463.2667
				text = ""
			intervals [940]:
				xmin = 1463.2667
				xmax = 1463.3867
				text = "i"
			intervals [941]:
				xmin = 1463.3867
				xmax = 1463.5867
				text = "always"
			intervals [942]:
				xmin = 1463.5867
				xmax = 1463.9367
				text = "say"
			intervals [943]:
				xmin = 1463.9367
				xmax = 1464.137
				text = ""
			intervals [944]:
				xmin = 1464.137
				xmax = 1464.237
				text = "one"
			intervals [945]:
				xmin = 1464.237
				xmax = 1464.297
				text = "of"
			intervals [946]:
				xmin = 1464.297
				xmax = 1464.367
				text = "my"
			intervals [947]:
				xmin = 1464.367
				xmax = 1464.727
				text = "favorite"
			intervals [948]:
				xmin = 1464.727
				xmax = 1464.977
				text = "little"
			intervals [949]:
				xmin = 1464.977
				xmax = 1465.407
				text = "sayings"
			intervals [950]:
				xmin = 1465.407
				xmax = 1465.477
				text = "is"
			intervals [951]:
				xmin = 1465.477
				xmax = 1465.507
				text = ""
			intervals [952]:
				xmin = 1465.507
				xmax = 1465.847
				text = "united"
			intervals [953]:
				xmin = 1465.847
				xmax = 1466.187
				text = "states"
			intervals [954]:
				xmin = 1466.187
				xmax = 1466.317
				text = "of"
			intervals [955]:
				xmin = 1466.317
				xmax = 1466.867
				text = "amnesia"
			intervals [956]:
				xmin = 1466.867
				xmax = 1467.6515
				text = ""
			intervals [957]:
				xmin = 1467.6515
				xmax = 1468.8215
				text = "<unk>"
			intervals [958]:
				xmin = 1468.8215
				xmax = 1469.0473
				text = ""
			intervals [959]:
				xmin = 1469.0473
				xmax = 1470.6473
				text = "<unk>"
			intervals [960]:
				xmin = 1470.6473
				xmax = 1471.1155
				text = ""
			intervals [961]:
				xmin = 1471.1155
				xmax = 1471.1455
				text = "i"
			intervals [962]:
				xmin = 1471.1455
				xmax = 1471.3255
				text = "wanna"
			intervals [963]:
				xmin = 1471.3255
				xmax = 1471.4555
				text = "go"
			intervals [964]:
				xmin = 1471.4555
				xmax = 1471.8355
				text = "remember"
			intervals [965]:
				xmin = 1471.8355
				xmax = 1472.0355
				text = "what"
			intervals [966]:
				xmin = 1472.0355
				xmax = 1472.5525
				text = ""
			intervals [967]:
				xmin = 1472.5525
				xmax = 1472.6325
				text = "i"
			intervals [968]:
				xmin = 1472.6325
				xmax = 1472.9225
				text = "wanna"
			intervals [969]:
				xmin = 1472.9225
				xmax = 1473.3025
				text = "remember"
			intervals [970]:
				xmin = 1473.3025
				xmax = 1473.888
				text = ""
			intervals [971]:
				xmin = 1473.888
				xmax = 1474.348
				text = "<unk>"
			intervals [972]:
				xmin = 1474.348
				xmax = 1475.2308
				text = ""
			intervals [973]:
				xmin = 1475.2308
				xmax = 1475.4508
				text = "so"
			intervals [974]:
				xmin = 1475.4508
				xmax = 1475.6008
				text = "what"
			intervals [975]:
				xmin = 1475.6008
				xmax = 1475.8708
				text = "about"
			intervals [976]:
				xmin = 1475.8708
				xmax = 1476.1408
				text = "like"
			intervals [977]:
				xmin = 1476.1408
				xmax = 1476.1808
				text = ""
			intervals [978]:
				xmin = 1476.1808
				xmax = 1476.3608
				text = "like"
			intervals [979]:
				xmin = 1476.3608
				xmax = 1476.5108
				text = "with"
			intervals [980]:
				xmin = 1476.5108
				xmax = 1476.5808
				text = "the"
			intervals [981]:
				xmin = 1476.5808
				xmax = 1477.0108
				text = "music"
			intervals [982]:
				xmin = 1477.0108
				xmax = 1477.3308
				text = "thing"
			intervals [983]:
				xmin = 1477.3308
				xmax = 1478.1403
				text = ""
			intervals [984]:
				xmin = 1478.1403
				xmax = 1478.4203
				text = "so"
			intervals [985]:
				xmin = 1478.4203
				xmax = 1478.4503
				text = ""
			intervals [986]:
				xmin = 1478.4503
				xmax = 1478.6103
				text = "yeah"
			intervals [987]:
				xmin = 1478.6103
				xmax = 1478.8003
				text = "you"
			intervals [988]:
				xmin = 1478.8003
				xmax = 1478.9903
				text = "just"
			intervals [989]:
				xmin = 1478.9903
				xmax = 1479.1703
				text = "gave"
			intervals [990]:
				xmin = 1479.1703
				xmax = 1479.2903
				text = "me"
			intervals [991]:
				xmin = 1479.2903
				xmax = 1479.4503
				text = "some"
			intervals [992]:
				xmin = 1479.4503
				xmax = 1479.4803
				text = ""
			intervals [993]:
				xmin = 1479.4803
				xmax = 1479.7903
				text = "really"
			intervals [994]:
				xmin = 1479.7903
				xmax = 1479.9703
				text = "good"
			intervals [995]:
				xmin = 1479.9703
				xmax = 1480.0003
				text = ""
			intervals [996]:
				xmin = 1480.0003
				xmax = 1480.3503
				text = "history"
			intervals [997]:
				xmin = 1480.3503
				xmax = 1480.4603
				text = "i"
			intervals [998]:
				xmin = 1480.4603
				xmax = 1480.6303
				text = "felt"
			intervals [999]:
				xmin = 1480.6303
				xmax = 1480.8603
				text = "like"
			intervals [1000]:
				xmin = 1480.8603
				xmax = 1480.9103
				text = "i"
			intervals [1001]:
				xmin = 1480.9103
				xmax = 1481.0903
				text = "was"
			intervals [1002]:
				xmin = 1481.0903
				xmax = 1481.1503
				text = "in"
			intervals [1003]:
				xmin = 1481.1503
				xmax = 1481.2203
				text = ""
			intervals [1004]:
				xmin = 1481.2203
				xmax = 1481.3003
				text = "new"
			intervals [1005]:
				xmin = 1481.3003
				xmax = 1481.6303
				text = "york"
			intervals [1006]:
				xmin = 1481.6303
				xmax = 1481.6803
				text = "or"
			intervals [1007]:
				xmin = 1481.6803
				xmax = 1481.9403
				text = "something"
			intervals [1008]:
				xmin = 1481.9403
				xmax = 1482.0803
				text = "they"
			intervals [1009]:
				xmin = 1482.0803
				xmax = 1482.1103
				text = ""
			intervals [1010]:
				xmin = 1482.1103
				xmax = 1482.4103
				text = "way"
			intervals [1011]:
				xmin = 1482.4103
				xmax = 1482.5403
				text = "you"
			intervals [1012]:
				xmin = 1482.5403
				xmax = 1482.9003
				text = "just"
			intervals [1013]:
				xmin = 1482.9003
				xmax = 1483.1803
				text = "broke"
			intervals [1014]:
				xmin = 1483.1803
				xmax = 1483.2803
				text = "it"
			intervals [1015]:
				xmin = 1483.2803
				xmax = 1483.6103
				text = "down"
			intervals [1016]:
				xmin = 1483.6103
				xmax = 1483.7703
				text = "like"
			intervals [1017]:
				xmin = 1483.7703
				xmax = 1483.9003
				text = "that"
			intervals [1018]:
				xmin = 1483.9003
				xmax = 1484.0303
				text = "with"
			intervals [1019]:
				xmin = 1484.0303
				xmax = 1484.1203
				text = "the"
			intervals [1020]:
				xmin = 1484.1203
				xmax = 1484.5303
				text = "music"
			intervals [1021]:
				xmin = 1484.5303
				xmax = 1484.7003
				text = "cause"
			intervals [1022]:
				xmin = 1484.7003
				xmax = 1484.8903
				text = "not"
			intervals [1023]:
				xmin = 1484.8903
				xmax = 1484.9303
				text = "a"
			intervals [1024]:
				xmin = 1484.9303
				xmax = 1485.1003
				text = "lot"
			intervals [1025]:
				xmin = 1485.1003
				xmax = 1485.1603
				text = "of"
			intervals [1026]:
				xmin = 1485.1603
				xmax = 1485.3803
				text = "people"
			intervals [1027]:
				xmin = 1485.3803
				xmax = 1485.6803
				text = "know"
			intervals [1028]:
				xmin = 1485.6803
				xmax = 1486.1382
				text = ""
			intervals [1029]:
				xmin = 1486.1382
				xmax = 1486.3082
				text = "like"
			intervals [1030]:
				xmin = 1486.3082
				xmax = 1486.3782
				text = "i"
			intervals [1031]:
				xmin = 1486.3782
				xmax = 1486.5782
				text = "didn't"
			intervals [1032]:
				xmin = 1486.5782
				xmax = 1486.6982
				text = "know"
			intervals [1033]:
				xmin = 1486.6982
				xmax = 1486.9782
				text = "all"
			intervals [1034]:
				xmin = 1486.9782
				xmax = 1487.0682
				text = "of"
			intervals [1035]:
				xmin = 1487.0682
				xmax = 1487.4082
				text = "that"
			intervals [1036]:
				xmin = 1487.4082
				xmax = 1487.4782
				text = "i"
			intervals [1037]:
				xmin = 1487.4782
				xmax = 1487.7182
				text = "mean"
			intervals [1038]:
				xmin = 1487.7182
				xmax = 1487.7982
				text = "i"
			intervals [1039]:
				xmin = 1487.7982
				xmax = 1488.0282
				text = "knew"
			intervals [1040]:
				xmin = 1488.0282
				xmax = 1488.0682
				text = "a"
			intervals [1041]:
				xmin = 1488.0682
				xmax = 1488.1882
				text = "lot"
			intervals [1042]:
				xmin = 1488.1882
				xmax = 1488.2182
				text = ""
			intervals [1043]:
				xmin = 1488.2182
				xmax = 1488.2982
				text = "i"
			intervals [1044]:
				xmin = 1488.2982
				xmax = 1488.4782
				text = "mean"
			intervals [1045]:
				xmin = 1488.4782
				xmax = 1488.5282
				text = "i"
			intervals [1046]:
				xmin = 1488.5282
				xmax = 1488.7182
				text = "knew"
			intervals [1047]:
				xmin = 1488.7182
				xmax = 1489.0482
				text = "s"
			intervals [1048]:
				xmin = 1489.0482
				xmax = 1489.0782
				text = ""
			intervals [1049]:
				xmin = 1489.0782
				xmax = 1489.4082
				text = "some"
			intervals [1050]:
				xmin = 1489.4082
				xmax = 1489.6382
				text = "of"
			intervals [1051]:
				xmin = 1489.6382
				xmax = 1489.6682
				text = ""
			intervals [1052]:
				xmin = 1489.6682
				xmax = 1489.7282
				text = "it"
			intervals [1053]:
				xmin = 1489.7282
				xmax = 1489.7582
				text = ""
			intervals [1054]:
				xmin = 1489.7582
				xmax = 1489.8482
				text = "but"
			intervals [1055]:
				xmin = 1489.8482
				xmax = 1489.8782
				text = ""
			intervals [1056]:
				xmin = 1489.8782
				xmax = 1490.0982
				text = "not"
			intervals [1057]:
				xmin = 1490.0982
				xmax = 1490.4382
				text = "all"
			intervals [1058]:
				xmin = 1490.4382
				xmax = 1490.5482
				text = "of"
			intervals [1059]:
				xmin = 1490.5482
				xmax = 1490.6082
				text = "it"
			intervals [1060]:
				xmin = 1490.6082
				xmax = 1490.6582
				text = ""
			intervals [1061]:
				xmin = 1490.6582
				xmax = 1490.7882
				text = "like"
			intervals [1062]:
				xmin = 1490.7882
				xmax = 1490.8582
				text = ""
			intervals [1063]:
				xmin = 1490.8582
				xmax = 1491.1782
				text = "dang"
			intervals [1064]:
				xmin = 1491.1782
				xmax = 1538.2323
				text = ""
			intervals [1065]:
				xmin = 1538.2323
				xmax = 1539.0423
				text = "mm-hm"
			intervals [1066]:
				xmin = 1539.0423
				xmax = 1555.9867
				text = ""
			intervals [1067]:
				xmin = 1555.9867
				xmax = 1556.0667
				text = "mm"
			intervals [1068]:
				xmin = 1556.0667
				xmax = 1586.6617
				text = ""
			intervals [1069]:
				xmin = 1586.6617
				xmax = 1587.3017
				text = "mm-hm"
			intervals [1070]:
				xmin = 1587.3017
				xmax = 1605.9925
				text = ""
			intervals [1071]:
				xmin = 1605.9925
				xmax = 1606.1625
				text = "mm"
			intervals [1072]:
				xmin = 1606.1625
				xmax = 1607.6248
				text = ""
			intervals [1073]:
				xmin = 1607.6248
				xmax = 1607.7348
				text = "you"
			intervals [1074]:
				xmin = 1607.7348
				xmax = 1608.0348
				text = "said"
			intervals [1075]:
				xmin = 1608.0348
				xmax = 1608.0648
				text = ""
			intervals [1076]:
				xmin = 1608.0648
				xmax = 1608.2748
				text = "um"
			intervals [1077]:
				xmin = 1608.2748
				xmax = 1608.4548
				text = "like"
			intervals [1078]:
				xmin = 1608.4548
				xmax = 1608.5348
				text = "you"
			intervals [1079]:
				xmin = 1608.5348
				xmax = 1608.7748
				text = "say"
			intervals [1080]:
				xmin = 1608.7748
				xmax = 1608.8448
				text = "you"
			intervals [1081]:
				xmin = 1608.8448
				xmax = 1609.1648
				text = "study"
			intervals [1082]:
				xmin = 1609.1648
				xmax = 1609.7048
				text = "history"
			intervals [1083]:
				xmin = 1609.7048
				xmax = 1609.7348
				text = ""
			intervals [1084]:
				xmin = 1609.7348
				xmax = 1609.9048
				text = "have"
			intervals [1085]:
				xmin = 1609.9048
				xmax = 1610.0448
				text = "you"
			intervals [1086]:
				xmin = 1610.0448
				xmax = 1610.3148
				text = "ever"
			intervals [1087]:
				xmin = 1610.3148
				xmax = 1611.6269
				text = ""
			intervals [1088]:
				xmin = 1611.6269
				xmax = 1612.0469
				text = "throughout"
			intervals [1089]:
				xmin = 1612.0469
				xmax = 1612.4469
				text = "studying"
			intervals [1090]:
				xmin = 1612.4469
				xmax = 1612.7869
				text = "history"
			intervals [1091]:
				xmin = 1612.7869
				xmax = 1613.1469
				text = "ever"
			intervals [1092]:
				xmin = 1613.1469
				xmax = 1613.6036
				text = ""
			intervals [1093]:
				xmin = 1613.6036
				xmax = 1613.8036
				text = "found"
			intervals [1094]:
				xmin = 1613.8036
				xmax = 1613.9836
				text = "some"
			intervals [1095]:
				xmin = 1613.9836
				xmax = 1614.5436
				text = "information"
			intervals [1096]:
				xmin = 1614.5436
				xmax = 1614.6236
				text = "at"
			intervals [1097]:
				xmin = 1614.6236
				xmax = 1614.8036
				text = ""
			intervals [1098]:
				xmin = 1614.8036
				xmax = 1615.0936
				text = "point"
			intervals [1099]:
				xmin = 1615.0936
				xmax = 1615.2136
				text = "you"
			intervals [1100]:
				xmin = 1615.2136
				xmax = 1615.6536
				text = "believed"
			intervals [1101]:
				xmin = 1615.6536
				xmax = 1615.9836
				text = "something"
			intervals [1102]:
				xmin = 1615.9836
				xmax = 1616.1136
				text = "was"
			intervals [1103]:
				xmin = 1616.1136
				xmax = 1616.4236
				text = "true"
			intervals [1104]:
				xmin = 1616.4236
				xmax = 1616.6136
				text = "and"
			intervals [1105]:
				xmin = 1616.6136
				xmax = 1616.8836
				text = "then"
			intervals [1106]:
				xmin = 1616.8836
				xmax = 1617.2871
				text = ""
			intervals [1107]:
				xmin = 1617.2871
				xmax = 1617.4771
				text = "come"
			intervals [1108]:
				xmin = 1617.4771
				xmax = 1617.5571
				text = "to"
			intervals [1109]:
				xmin = 1617.5571
				xmax = 1617.7971
				text = "find"
			intervals [1110]:
				xmin = 1617.7971
				xmax = 1617.9871
				text = "out"
			intervals [1111]:
				xmin = 1617.9871
				xmax = 1618.0971
				text = "through"
			intervals [1112]:
				xmin = 1618.0971
				xmax = 1618.2671
				text = "you"
			intervals [1113]:
				xmin = 1618.2671
				xmax = 1618.7971
				text = "studying"
			intervals [1114]:
				xmin = 1618.7971
				xmax = 1618.9671
				text = "it"
			intervals [1115]:
				xmin = 1618.9671
				xmax = 1619.330
				text = ""
			intervals [1116]:
				xmin = 1619.330
				xmax = 1619.490
				text = "it"
			intervals [1117]:
				xmin = 1619.490
				xmax = 1619.820
				text = "wasn't"
			intervals [1118]:
				xmin = 1619.820
				xmax = 1620.130
				text = "true"
			intervals [1119]:
				xmin = 1620.130
				xmax = 1624.8749
				text = ""
			intervals [1120]:
				xmin = 1624.8749
				xmax = 1625.1049
				text = "<unk>"
			intervals [1121]:
				xmin = 1625.1049
				xmax = 1677.7377
				text = ""
			intervals [1122]:
				xmin = 1677.7377
				xmax = 1678.0877
				text = "mm-hm"
			intervals [1123]:
				xmin = 1678.0877
				xmax = 1707.7189
				text = ""
			intervals [1124]:
				xmin = 1707.7189
				xmax = 1708.0089
				text = "mm"
			intervals [1125]:
				xmin = 1708.0089
				xmax = 1784.4022
				text = ""
			intervals [1126]:
				xmin = 1784.4022
				xmax = 1785.0822
				text = "mm-hm"
			intervals [1127]:
				xmin = 1785.0822
				xmax = 1785.1922
				text = "it"
			intervals [1128]:
				xmin = 1785.1922
				xmax = 1785.3722
				text = "ain't"
			intervals [1129]:
				xmin = 1785.3722
				xmax = 1785.6422
				text = "all"
			intervals [1130]:
				xmin = 1785.6422
				xmax = 1785.8922
				text = "fun"
			intervals [1131]:
				xmin = 1785.8922
				xmax = 1786.0522
				text = "and"
			intervals [1132]:
				xmin = 1786.0522
				xmax = 1786.4122
				text = "video"
			intervals [1133]:
				xmin = 1786.4122
				xmax = 1786.8922
				text = "games"
			intervals [1134]:
				xmin = 1786.8922
				xmax = 1787.0922
				text = ""
			intervals [1135]:
				xmin = 1787.0922
				xmax = 1787.1522
				text = "and"
			intervals [1136]:
				xmin = 1787.1522
				xmax = 1787.2122
				text = ""
			intervals [1137]:
				xmin = 1787.2122
				xmax = 1787.3622
				text = "you"
			intervals [1138]:
				xmin = 1787.3622
				xmax = 1787.4522
				text = ""
			intervals [1139]:
				xmin = 1787.4522
				xmax = 1787.7422
				text = "know"
			intervals [1140]:
				xmin = 1787.7422
				xmax = 1835.2125
				text = ""
			intervals [1141]:
				xmin = 1835.2125
				xmax = 1835.7825
				text = "<unk>"
			intervals [1142]:
				xmin = 1835.7825
				xmax = 1836.1925
				text = "right"
			intervals [1143]:
				xmin = 1836.1925
				xmax = 1836.7599
				text = ""
			intervals [1144]:
				xmin = 1836.7599
				xmax = 1837.1799
				text = "sounds"
			intervals [1145]:
				xmin = 1837.1799
				xmax = 1837.4199
				text = "good"
			intervals [1146]:
				xmin = 1837.4199
				xmax = 1838.172
				text = ""
			intervals [1147]:
				xmin = 1838.172
				xmax = 1838.622
				text = "<unk>"
			intervals [1148]:
				xmin = 1838.622
				xmax = 1840.2036
				text = ""
			intervals [1149]:
				xmin = 1840.2036
				xmax = 1840.6036
				text = "right"
			intervals [1150]:
				xmin = 1840.6036
				xmax = 1842.7953
				text = ""
			intervals [1151]:
				xmin = 1842.7953
				xmax = 1842.9253
				text = "do"
			intervals [1152]:
				xmin = 1842.9253
				xmax = 1843.0753
				text = "you"
			intervals [1153]:
				xmin = 1843.0753
				xmax = 1843.3753
				text = "still"
			intervals [1154]:
				xmin = 1843.3753
				xmax = 1843.5953
				text = "like"
			intervals [1155]:
				xmin = 1843.5953
				xmax = 1843.9101
				text = ""
			intervals [1156]:
				xmin = 1843.9101
				xmax = 1844.0501
				text = "what"
			intervals [1157]:
				xmin = 1844.0501
				xmax = 1844.4101
				text = "schools"
			intervals [1158]:
				xmin = 1844.4101
				xmax = 1844.5401
				text = "did"
			intervals [1159]:
				xmin = 1844.5401
				xmax = 1844.6201
				text = "you"
			intervals [1160]:
				xmin = 1844.6201
				xmax = 1844.7701
				text = "go"
			intervals [1161]:
				xmin = 1844.7701
				xmax = 1844.9701
				text = "to"
			intervals [1162]:
				xmin = 1844.9701
				xmax = 1886.9048
				text = ""
			intervals [1163]:
				xmin = 1886.9048
				xmax = 1887.3448
				text = "mm"
			intervals [1164]:
				xmin = 1887.3448
				xmax = 1899.5895
				text = ""
			intervals [1165]:
				xmin = 1899.5895
				xmax = 1899.7395
				text = "cause"
			intervals [1166]:
				xmin = 1899.7395
				xmax = 1899.8095
				text = "they"
			intervals [1167]:
				xmin = 1899.8095
				xmax = 1899.9495
				text = "ain't"
			intervals [1168]:
				xmin = 1899.9495
				xmax = 1900.0995
				text = "want"
			intervals [1169]:
				xmin = 1900.0995
				xmax = 1900.1695
				text = "'em"
			intervals [1170]:
				xmin = 1900.1695
				xmax = 1900.2295
				text = "to"
			intervals [1171]:
				xmin = 1900.2295
				xmax = 1900.8095
				text = "mingle"
			intervals [1172]:
				xmin = 1900.8095
				xmax = 1902.1386
				text = ""
			intervals [1173]:
				xmin = 1902.1386
				xmax = 1902.4686
				text = "got"
			intervals [1174]:
				xmin = 1902.4686
				xmax = 1902.7186
				text = "you"
			intervals [1175]:
				xmin = 1902.7186
				xmax = 1948.9657
				text = ""
			intervals [1176]:
				xmin = 1948.9657
				xmax = 1949.7557
				text = "mm-hm"
			intervals [1177]:
				xmin = 1949.7557
				xmax = 1968.2998
				text = ""
			intervals [1178]:
				xmin = 1968.2998
				xmax = 1968.7898
				text = "seventy"
			intervals [1179]:
				xmin = 1968.7898
				xmax = 1969.0698
				text = "thirty"
			intervals [1180]:
				xmin = 1969.0698
				xmax = 1971.5557
				text = ""
			intervals [1181]:
				xmin = 1971.5557
				xmax = 1971.6557
				text = "what"
			intervals [1182]:
				xmin = 1971.6557
				xmax = 1971.9357
				text = "about"
			intervals [1183]:
				xmin = 1971.9357
				xmax = 1972.4252
				text = ""
			intervals [1184]:
				xmin = 1972.4252
				xmax = 1972.7052
				text = "back"
			intervals [1185]:
				xmin = 1972.7052
				xmax = 1972.7652
				text = "in"
			intervals [1186]:
				xmin = 1972.7652
				xmax = 1972.8652
				text = "the"
			intervals [1187]:
				xmin = 1972.8652
				xmax = 1973.1952
				text = "times"
			intervals [1188]:
				xmin = 1973.1952
				xmax = 1973.4052
				text = "w"
			intervals [1189]:
				xmin = 1973.4052
				xmax = 1973.6852
				text = "um"
			intervals [1190]:
				xmin = 1973.6852
				xmax = 1973.8152
				text = "what"
			intervals [1191]:
				xmin = 1973.8152
				xmax = 1973.9852
				text = "about"
			intervals [1192]:
				xmin = 1973.9852
				xmax = 1974.0852
				text = "the"
			intervals [1193]:
				xmin = 1974.0852
				xmax = 1974.5152
				text = "riots"
			intervals [1194]:
				xmin = 1974.5152
				xmax = 1974.6152
				text = "in"
			intervals [1195]:
				xmin = 1974.6152
				xmax = 1974.9952
				text = "dc"
			intervals [1196]:
				xmin = 1974.9952
				xmax = 1975.1952
				text = "how"
			intervals [1197]:
				xmin = 1975.1952
				xmax = 1975.3352
				text = "was"
			intervals [1198]:
				xmin = 1975.3352
				xmax = 1975.4752
				text = "that"
			intervals [1199]:
				xmin = 1975.4752
				xmax = 1976.1252
				text = "experience"
			intervals [1200]:
				xmin = 1976.1252
				xmax = 2056.785
				text = ""
			intervals [1201]:
				xmin = 2056.785
				xmax = 2057.055
				text = "wasn't"
			intervals [1202]:
				xmin = 2057.055
				xmax = 2057.295
				text = "doing"
			intervals [1203]:
				xmin = 2057.295
				xmax = 2057.545
				text = "nothing"
			intervals [1204]:
				xmin = 2057.545
				xmax = 2085.0819
				text = ""
			intervals [1205]:
				xmin = 2085.0819
				xmax = 2085.1919
				text = "and"
			intervals [1206]:
				xmin = 2085.1919
				xmax = 2085.2219
				text = ""
			intervals [1207]:
				xmin = 2085.2219
				xmax = 2085.3419
				text = "then"
			intervals [1208]:
				xmin = 2085.3419
				xmax = 2085.4719
				text = "they"
			intervals [1209]:
				xmin = 2085.4719
				xmax = 2085.7019
				text = "come"
			intervals [1210]:
				xmin = 2085.7019
				xmax = 2085.8219
				text = "in"
			intervals [1211]:
				xmin = 2085.8219
				xmax = 2085.9419
				text = "with"
			intervals [1212]:
				xmin = 2085.9419
				xmax = 2086.1519
				text = "new"
			intervals [1213]:
				xmin = 2086.1519
				xmax = 2086.1819
				text = ""
			intervals [1214]:
				xmin = 2086.1819
				xmax = 2086.7819
				text = "resources"
			intervals [1215]:
				xmin = 2086.7819
				xmax = 2086.8519
				text = "and"
			intervals [1216]:
				xmin = 2086.8519
				xmax = 2087.0219
				text = ""
			intervals [1217]:
				xmin = 2087.0219
				xmax = 2087.2219
				text = "take"
			intervals [1218]:
				xmin = 2087.2219
				xmax = 2087.2519
				text = ""
			intervals [1219]:
				xmin = 2087.2519
				xmax = 2087.5019
				text = "over"
			intervals [1220]:
				xmin = 2087.5019
				xmax = 2087.6819
				text = ""
			intervals [1221]:
				xmin = 2087.6819
				xmax = 2087.8419
				text = "from"
			intervals [1222]:
				xmin = 2087.8419
				xmax = 2088.0719
				text = "that"
			intervals [1223]:
				xmin = 2088.0719
				xmax = 2088.1319
				text = ""
			intervals [1224]:
				xmin = 2088.1319
				xmax = 2088.2819
				text = "point"
			intervals [1225]:
				xmin = 2088.2819
				xmax = 2088.3119
				text = ""
			intervals [1226]:
				xmin = 2088.3119
				xmax = 2088.4119
				text = "on"
			intervals [1227]:
				xmin = 2088.4119
				xmax = 2089.7694
				text = ""
			intervals [1228]:
				xmin = 2089.7694
				xmax = 2090.0294
				text = "makes"
			intervals [1229]:
				xmin = 2090.0294
				xmax = 2090.4894
				text = "sense"
			intervals [1230]:
				xmin = 2090.4894
				xmax = 2121.4266
				text = ""
			intervals [1231]:
				xmin = 2121.4266
				xmax = 2121.9266
				text = "mm"
			intervals [1232]:
				xmin = 2121.9266
				xmax = 2133.0797
				text = ""
			intervals [1233]:
				xmin = 2133.0797
				xmax = 2133.1997
				text = "yup"
			intervals [1234]:
				xmin = 2133.1997
				xmax = 2134.177
				text = ""
			intervals [1235]:
				xmin = 2134.177
				xmax = 2134.367
				text = "why"
			intervals [1236]:
				xmin = 2134.367
				xmax = 2134.487
				text = "you"
			intervals [1237]:
				xmin = 2134.487
				xmax = 2134.657
				text = "think"
			intervals [1238]:
				xmin = 2134.657
				xmax = 2134.737
				text = "it"
			intervals [1239]:
				xmin = 2134.737
				xmax = 2134.987
				text = "hasn't"
			intervals [1240]:
				xmin = 2134.987
				xmax = 2135.137
				text = "been"
			intervals [1241]:
				xmin = 2135.137
				xmax = 2135.597
				text = "change"
			intervals [1242]:
				xmin = 2135.597
				xmax = 2212.329
				text = ""
			intervals [1243]:
				xmin = 2212.329
				xmax = 2212.389
				text = "hm"
			intervals [1244]:
				xmin = 2212.389
				xmax = 2213.009
				text = "mm-hm"
			intervals [1245]:
				xmin = 2213.009
				xmax = 2280.8309
				text = ""
			intervals [1246]:
				xmin = 2280.8309
				xmax = 2280.8609
				text = "<unk>"
			intervals [1247]:
				xmin = 2280.8609
				xmax = 2339.0507
				text = ""
			intervals [1248]:
				xmin = 2339.0507
				xmax = 2339.3207
				text = "mm"
			intervals [1249]:
				xmin = 2339.3207
				xmax = 2515.7298
				text = ""
			intervals [1250]:
				xmin = 2515.7298
				xmax = 2516.2598
				text = "<unk>"
			intervals [1251]:
				xmin = 2516.2598
				xmax = 2565.7402
				text = ""
			intervals [1252]:
				xmin = 2565.7402
				xmax = 2566.0802
				text = "hm"
			intervals [1253]:
				xmin = 2566.0802
				xmax = 2587.6665
				text = ""
			intervals [1254]:
				xmin = 2587.6665
				xmax = 2587.8565
				text = "<unk>"
			intervals [1255]:
				xmin = 2587.8565
				xmax = 2592.907
				text = ""
			intervals [1256]:
				xmin = 2592.907
				xmax = 2593.577
				text = "<unk>"
			intervals [1257]:
				xmin = 2593.577
				xmax = 2594.1907
				text = ""
			intervals [1258]:
				xmin = 2594.1907
				xmax = 2594.3807
				text = "you"
			intervals [1259]:
				xmin = 2594.3807
				xmax = 2594.7107
				text = "right"
			intervals [1260]:
				xmin = 2594.7107
				xmax = 2595.7668
				text = ""
			intervals [1261]:
				xmin = 2595.7668
				xmax = 2595.8568
				text = "let"
			intervals [1262]:
				xmin = 2595.8568
				xmax = 2596.0068
				text = "me"
			intervals [1263]:
				xmin = 2596.0068
				xmax = 2596.1768
				text = "aks"
			intervals [1264]:
				xmin = 2596.1768
				xmax = 2596.2568
				text = "you"
			intervals [1265]:
				xmin = 2596.2568
				xmax = 2596.3068
				text = "a"
			intervals [1266]:
				xmin = 2596.3068
				xmax = 2596.6668
				text = "question"
			intervals [1267]:
				xmin = 2596.6668
				xmax = 2596.7668
				text = "you"
			intervals [1268]:
				xmin = 2596.7668
				xmax = 2596.8068
				text = ""
			intervals [1269]:
				xmin = 2596.8068
				xmax = 2596.9468
				text = "was"
			intervals [1270]:
				xmin = 2596.9468
				xmax = 2597.1868
				text = "talking"
			intervals [1271]:
				xmin = 2597.1868
				xmax = 2597.4568
				text = "about"
			intervals [1272]:
				xmin = 2597.4568
				xmax = 2597.6368
				text = "this"
			intervals [1273]:
				xmin = 2597.6368
				xmax = 2597.7368
				text = "is"
			intervals [1274]:
				xmin = 2597.7368
				xmax = 2597.8468
				text = "a"
			intervals [1275]:
				xmin = 2597.8468
				xmax = 2597.8868
				text = ""
			intervals [1276]:
				xmin = 2597.8868
				xmax = 2598.1968
				text = "another"
			intervals [1277]:
				xmin = 2598.1968
				xmax = 2598.6268
				text = "history"
			intervals [1278]:
				xmin = 2598.6268
				xmax = 2599.0468
				text = "question"
			intervals [1279]:
				xmin = 2599.0468
				xmax = 2599.4474
				text = ""
			intervals [1280]:
				xmin = 2599.4474
				xmax = 2599.5674
				text = "how"
			intervals [1281]:
				xmin = 2599.5674
				xmax = 2599.6974
				text = "does"
			intervals [1282]:
				xmin = 2599.6974
				xmax = 2599.7874
				text = "it"
			intervals [1283]:
				xmin = 2599.7874
				xmax = 2600.0374
				text = "feel"
			intervals [1284]:
				xmin = 2600.0374
				xmax = 2600.2074
				text = "like"
			intervals [1285]:
				xmin = 2600.2074
				xmax = 2600.3974
				text = "when"
			intervals [1286]:
				xmin = 2600.3974
				xmax = 2600.5874
				text = "you"
			intervals [1287]:
				xmin = 2600.5874
				xmax = 2600.8174
				text = "know"
			intervals [1288]:
				xmin = 2600.8174
				xmax = 2601.1074
				text = "that"
			intervals [1289]:
				xmin = 2601.1074
				xmax = 2601.7735
				text = ""
			intervals [1290]:
				xmin = 2601.7735
				xmax = 2602.0835
				text = "that"
			intervals [1291]:
				xmin = 2602.0835
				xmax = 2602.5238
				text = ""
			intervals [1292]:
				xmin = 2602.5238
				xmax = 2602.7438
				text = "about"
			intervals [1293]:
				xmin = 2602.7438
				xmax = 2602.9638
				text = "you"
			intervals [1294]:
				xmin = 2602.9638
				xmax = 2602.9938
				text = ""
			intervals [1295]:
				xmin = 2602.9938
				xmax = 2603.2038
				text = "about"
			intervals [1296]:
				xmin = 2603.2038
				xmax = 2603.3238
				text = "you"
			intervals [1297]:
				xmin = 2603.3238
				xmax = 2603.6838
				text = "studying"
			intervals [1298]:
				xmin = 2603.6838
				xmax = 2604.0238
				text = "history"
			intervals [1299]:
				xmin = 2604.0238
				xmax = 2604.1638
				text = "now"
			intervals [1300]:
				xmin = 2604.1638
				xmax = 2604.3538
				text = "you"
			intervals [1301]:
				xmin = 2604.3538
				xmax = 2604.5038
				text = "know"
			intervals [1302]:
				xmin = 2604.5038
				xmax = 2604.6938
				text = "that"
			intervals [1303]:
				xmin = 2604.6938
				xmax = 2605.9996
				text = ""
			intervals [1304]:
				xmin = 2605.9996
				xmax = 2606.1896
				text = "that"
			intervals [1305]:
				xmin = 2606.1896
				xmax = 2606.3196
				text = "they"
			intervals [1306]:
				xmin = 2606.3196
				xmax = 2606.5796
				text = "haven't"
			intervals [1307]:
				xmin = 2606.5796
				xmax = 2607.0096
				text = "updated"
			intervals [1308]:
				xmin = 2607.0096
				xmax = 2607.0996
				text = "the"
			intervals [1309]:
				xmin = 2607.0996
				xmax = 2607.1396
				text = ""
			intervals [1310]:
				xmin = 2607.1396
				xmax = 2607.4196
				text = "books"
			intervals [1311]:
				xmin = 2607.4196
				xmax = 2607.4996
				text = "at"
			intervals [1312]:
				xmin = 2607.4996
				xmax = 2608.1796
				text = "school"
			intervals [1313]:
				xmin = 2608.1796
				xmax = 2608.3196
				text = "and"
			intervals [1314]:
				xmin = 2608.3196
				xmax = 2608.5596
				text = "stuff"
			intervals [1315]:
				xmin = 2608.5596
				xmax = 2608.6867
				text = ""
			intervals [1316]:
				xmin = 2608.6867
				xmax = 2608.8067
				text = "you"
			intervals [1317]:
				xmin = 2608.8067
				xmax = 2608.8867
				text = "know"
			intervals [1318]:
				xmin = 2608.8867
				xmax = 2608.9167
				text = ""
			intervals [1319]:
				xmin = 2608.9167
				xmax = 2608.9967
				text = "at"
			intervals [1320]:
				xmin = 2608.9967
				xmax = 2609.0667
				text = "the"
			intervals [1321]:
				xmin = 2609.0667
				xmax = 2609.6967
				text = "schools"
			intervals [1322]:
				xmin = 2609.6967
				xmax = 2609.7267
				text = ""
			intervals [1323]:
				xmin = 2609.7267
				xmax = 2609.8167
				text = "and"
			intervals [1324]:
				xmin = 2609.8167
				xmax = 2610.3567
				text = "educational"
			intervals [1325]:
				xmin = 2610.3567
				xmax = 2610.6967
				text = "system"
			intervals [1326]:
				xmin = 2610.6967
				xmax = 2610.7567
				text = "and"
			intervals [1327]:
				xmin = 2610.7567
				xmax = 2610.9067
				text = "now"
			intervals [1328]:
				xmin = 2610.9067
				xmax = 2611.0467
				text = "you"
			intervals [1329]:
				xmin = 2611.0467
				xmax = 2611.1367
				text = "know"
			intervals [1330]:
				xmin = 2611.1367
				xmax = 2611.2967
				text = "that"
			intervals [1331]:
				xmin = 2611.2967
				xmax = 2611.4767
				text = "your"
			intervals [1332]:
				xmin = 2611.4767
				xmax = 2611.8867
				text = "sons"
			intervals [1333]:
				xmin = 2611.8867
				xmax = 2611.9767
				text = "and"
			intervals [1334]:
				xmin = 2611.9767
				xmax = 2612.0167
				text = ""
			intervals [1335]:
				xmin = 2612.0167
				xmax = 2612.1867
				text = "daughters"
			intervals [1336]:
				xmin = 2612.1867
				xmax = 2612.2167
				text = "are"
			intervals [1337]:
				xmin = 2612.2167
				xmax = 2612.3667
				text = "gonna"
			intervals [1338]:
				xmin = 2612.3667
				xmax = 2612.6567
				text = ""
			intervals [1339]:
				xmin = 2612.6567
				xmax = 2612.7767
				text = "get"
			intervals [1340]:
				xmin = 2612.7767
				xmax = 2613.3416
				text = ""
			intervals [1341]:
				xmin = 2613.3416
				xmax = 2613.6316
				text = "taught"
			intervals [1342]:
				xmin = 2613.6316
				xmax = 2613.6616
				text = ""
			intervals [1343]:
				xmin = 2613.6616
				xmax = 2614.2016
				text = "lies"
			intervals [1344]:
				xmin = 2614.2016
				xmax = 2614.2416
				text = ""
			intervals [1345]:
				xmin = 2614.2416
				xmax = 2614.4116
				text = "in"
			intervals [1346]:
				xmin = 2614.4116
				xmax = 2614.4516
				text = "a"
			intervals [1347]:
				xmin = 2614.4516
				xmax = 2614.9316
				text = "sense"
			intervals [1348]:
				xmin = 2614.9316
				xmax = 2614.9616
				text = ""
			intervals [1349]:
				xmin = 2614.9616
				xmax = 2615.0916
				text = "how"
			intervals [1350]:
				xmin = 2615.0916
				xmax = 2615.2116
				text = "do"
			intervals [1351]:
				xmin = 2615.2116
				xmax = 2615.4216
				text = "you"
			intervals [1352]:
				xmin = 2615.4216
				xmax = 2615.6848
				text = ""
			intervals [1353]:
				xmin = 2615.6848
				xmax = 2616.1448
				text = "combat"
			intervals [1354]:
				xmin = 2616.1448
				xmax = 2616.1748
				text = ""
			intervals [1355]:
				xmin = 2616.1748
				xmax = 2616.4248
				text = "that"
			intervals [1356]:
				xmin = 2616.4248
				xmax = 2617.0078
				text = ""
			intervals [1357]:
				xmin = 2617.0078
				xmax = 2617.1078
				text = "or"
			intervals [1358]:
				xmin = 2617.1078
				xmax = 2617.1778
				text = "how"
			intervals [1359]:
				xmin = 2617.1778
				xmax = 2617.2778
				text = "do"
			intervals [1360]:
				xmin = 2617.2778
				xmax = 2617.3578
				text = "you"
			intervals [1361]:
				xmin = 2617.3578
				xmax = 2617.5378
				text = "feel"
			intervals [1362]:
				xmin = 2617.5378
				xmax = 2617.7278
				text = "about"
			intervals [1363]:
				xmin = 2617.7278
				xmax = 2617.7678
				text = ""
			intervals [1364]:
				xmin = 2617.7678
				xmax = 2617.9578
				text = "that"
			intervals [1365]:
				xmin = 2617.9578
				xmax = 2652.6426
				text = ""
			intervals [1366]:
				xmin = 2652.6426
				xmax = 2652.9226
				text = "<unk>"
			intervals [1367]:
				xmin = 2652.9226
				xmax = 2655.5328
				text = ""
			intervals [1368]:
				xmin = 2655.5328
				xmax = 2655.8328
				text = "right"
			intervals [1369]:
				xmin = 2655.8328
				xmax = 2655.8928
				text = "so"
			intervals [1370]:
				xmin = 2655.8928
				xmax = 2655.9228
				text = ""
			intervals [1371]:
				xmin = 2655.9228
				xmax = 2656.2428
				text = "this"
			intervals [1372]:
				xmin = 2656.2428
				xmax = 2656.8128
				text = "holocaust"
			intervals [1373]:
				xmin = 2656.8128
				xmax = 2657.2928
				text = "is"
			intervals [1374]:
				xmin = 2657.2928
				xmax = 2657.3228
				text = ""
			intervals [1375]:
				xmin = 2657.3228
				xmax = 2657.7628
				text = "still"
			intervals [1376]:
				xmin = 2657.7628
				xmax = 2657.8428
				text = "yeah"
			intervals [1377]:
				xmin = 2657.8428
				xmax = 2657.8728
				text = ""
			intervals [1378]:
				xmin = 2657.8728
				xmax = 2657.9728
				text = "it"
			intervals [1379]:
				xmin = 2657.9728
				xmax = 2658.0028
				text = "s"
			intervals [1380]:
				xmin = 2658.0028
				xmax = 2658.2928
				text = "still"
			intervals [1381]:
				xmin = 2658.2928
				xmax = 2658.5828
				text = "going"
			intervals [1382]:
				xmin = 2658.5828
				xmax = 2658.6328
				text = ""
			intervals [1383]:
				xmin = 2658.6328
				xmax = 2658.9628
				text = "on"
			intervals [1384]:
				xmin = 2658.9628
				xmax = 2713.1306
				text = ""
			intervals [1385]:
				xmin = 2713.1306
				xmax = 2713.7006
				text = "mm-hm"
			intervals [1386]:
				xmin = 2713.7006
				xmax = 2746.6654
				text = ""
			intervals [1387]:
				xmin = 2746.6654
				xmax = 2747.3454
				text = "mm-hm"
			intervals [1388]:
				xmin = 2747.3454
				xmax = 2754.9023
				text = ""
			intervals [1389]:
				xmin = 2754.9023
				xmax = 2755.1523
				text = "hm"
			intervals [1390]:
				xmin = 2755.1523
				xmax = 2768.1545
				text = ""
			intervals [1391]:
				xmin = 2768.1545
				xmax = 2768.8645
				text = "mm-hm"
			intervals [1392]:
				xmin = 2768.8645
				xmax = 2775.2867
				text = ""
			intervals [1393]:
				xmin = 2775.2867
				xmax = 2775.3667
				text = "who"
			intervals [1394]:
				xmin = 2775.3667
				xmax = 2775.4967
				text = "was"
			intervals [1395]:
				xmin = 2775.4967
				xmax = 2775.6167
				text = "your"
			intervals [1396]:
				xmin = 2775.6167
				xmax = 2775.9867
				text = "um"
			intervals [1397]:
				xmin = 2775.9867
				xmax = 2776.2761
				text = ""
			intervals [1398]:
				xmin = 2776.2761
				xmax = 2776.3961
				text = "who"
			intervals [1399]:
				xmin = 2776.3961
				xmax = 2776.4361
				text = "s"
			intervals [1400]:
				xmin = 2776.4361
				xmax = 2776.5461
				text = "your"
			intervals [1401]:
				xmin = 2776.5461
				xmax = 2776.8761
				text = "favorite"
			intervals [1402]:
				xmin = 2776.8761
				xmax = 2777.2361
				text = "teacher"
			intervals [1403]:
				xmin = 2777.2361
				xmax = 2939.2813
				text = ""
			intervals [1404]:
				xmin = 2939.2813
				xmax = 2939.6913
				text = "mm"
			intervals [1405]:
				xmin = 2939.6913
				xmax = 2956.1274
				text = ""
			intervals [1406]:
				xmin = 2956.1274
				xmax = 2956.3874
				text = "makes"
			intervals [1407]:
				xmin = 2956.3874
				xmax = 2956.9174
				text = "sense"
			intervals [1408]:
				xmin = 2956.9174
				xmax = 2957.9821
				text = ""
			intervals [1409]:
				xmin = 2957.9821
				xmax = 2958.0821
				text = "what"
			intervals [1410]:
				xmin = 2958.0821
				xmax = 2958.1421
				text = "do"
			intervals [1411]:
				xmin = 2958.1421
				xmax = 2958.2121
				text = "you"
			intervals [1412]:
				xmin = 2958.2121
				xmax = 2958.3121
				text = "know"
			intervals [1413]:
				xmin = 2958.3121
				xmax = 2958.6121
				text = "about"
			intervals [1414]:
				xmin = 2958.6121
				xmax = 2958.6421
				text = ""
			intervals [1415]:
				xmin = 2958.6421
				xmax = 2958.9221
				text = "um"
			intervals [1416]:
				xmin = 2958.9221
				xmax = 2959.3021
				text = "marcus"
			intervals [1417]:
				xmin = 2959.3021
				xmax = 2959.6821
				text = "garvey"
			intervals [1418]:
				xmin = 2959.6821
				xmax = 2965.9363
				text = ""
			intervals [1419]:
				xmin = 2965.9363
				xmax = 2966.2563
				text = "<unk>"
			intervals [1420]:
				xmin = 2966.2563
				xmax = 3066.5201
				text = ""
			intervals [1421]:
				xmin = 3066.5201
				xmax = 3067.1701
				text = "mm-hm"
			intervals [1422]:
				xmin = 3067.1701
				xmax = 3072.5909
				text = ""
			intervals [1423]:
				xmin = 3072.5909
				xmax = 3072.6209
				text = "<unk>"
			intervals [1424]:
				xmin = 3072.6209
				xmax = 3094.7787
				text = ""
			intervals [1425]:
				xmin = 3094.7787
				xmax = 3095.0187
				text = "hm"
			intervals [1426]:
				xmin = 3095.0187
				xmax = 3107.3308
				text = ""
			intervals [1427]:
				xmin = 3107.3308
				xmax = 3107.7108
				text = "mm"
			intervals [1428]:
				xmin = 3107.7108
				xmax = 3150.0621
				text = ""
			intervals [1429]:
				xmin = 3150.0621
				xmax = 3150.4621
				text = "right"
			intervals [1430]:
				xmin = 3150.4621
				xmax = 3212.3004
				text = ""
			intervals [1431]:
				xmin = 3212.3004
				xmax = 3212.3704
				text = "<unk>"
			intervals [1432]:
				xmin = 3212.3704
				xmax = 3246.7866
				text = ""
			intervals [1433]:
				xmin = 3246.7866
				xmax = 3247.2666
				text = "mm-hm"
			intervals [1434]:
				xmin = 3247.2666
				xmax = 3249.7452
				text = ""
			intervals [1435]:
				xmin = 3249.7452
				xmax = 3250.1852
				text = "wow"
			intervals [1436]:
				xmin = 3250.1852
				xmax = 3255.1576
				text = ""
			intervals [1437]:
				xmin = 3255.1576
				xmax = 3255.6276
				text = "<unk>"
			intervals [1438]:
				xmin = 3255.6276
				xmax = 3255.8301
				text = ""
			intervals [1439]:
				xmin = 3255.8301
				xmax = 3256.2001
				text = "yeah"
			intervals [1440]:
				xmin = 3256.2001
				xmax = 3256.3801
				text = "ain't"
			intervals [1441]:
				xmin = 3256.3801
				xmax = 3256.6501
				text = "nobody"
			intervals [1442]:
				xmin = 3256.6501
				xmax = 3257.0001
				text = "yeah"
			intervals [1443]:
				xmin = 3257.0001
				xmax = 3257.1001
				text = ""
			intervals [1444]:
				xmin = 3257.1001
				xmax = 3257.4001
				text = "we"
			intervals [1445]:
				xmin = 3257.4001
				xmax = 3257.6001
				text = "still"
			intervals [1446]:
				xmin = 3257.6001
				xmax = 3257.9201
				text = "on"
			intervals [1447]:
				xmin = 3257.9201
				xmax = 3257.9501
				text = ""
			intervals [1448]:
				xmin = 3257.9501
				xmax = 3258.0201
				text = "it"
			intervals [1449]:
				xmin = 3258.0201
				xmax = 3258.2737
				text = ""
			intervals [1450]:
				xmin = 3258.2737
				xmax = 3258.6437
				text = "um"
			intervals [1451]:
				xmin = 3258.6437
				xmax = 3260.301
				text = ""
			intervals [1452]:
				xmin = 3260.301
				xmax = 3260.451
				text = "tell"
			intervals [1453]:
				xmin = 3260.451
				xmax = 3260.541
				text = "me"
			intervals [1454]:
				xmin = 3260.541
				xmax = 3260.851
				text = "about"
			intervals [1455]:
				xmin = 3260.851
				xmax = 3260.951
				text = ""
			intervals [1456]:
				xmin = 3260.951
				xmax = 3261.351
				text = "um"
			intervals [1457]:
				xmin = 3261.351
				xmax = 3261.381
				text = ""
			intervals [1458]:
				xmin = 3261.381
				xmax = 3261.541
				text = "go"
			intervals [1459]:
				xmin = 3261.541
				xmax = 3261.701
				text = "go"
			intervals [1460]:
				xmin = 3261.701
				xmax = 3262.031
				text = "music"
			intervals [1461]:
				xmin = 3262.031
				xmax = 3265.5824
				text = ""
			intervals [1462]:
				xmin = 3265.5824
				xmax = 3265.7224
				text = "mm"
			intervals [1463]:
				xmin = 3265.7224
				xmax = 3265.8924
				text = "yeh"
			intervals [1464]:
				xmin = 3265.8924
				xmax = 3266.1883
				text = ""
			intervals [1465]:
				xmin = 3266.1883
				xmax = 3266.3383
				text = "tell"
			intervals [1466]:
				xmin = 3266.3383
				xmax = 3266.3983
				text = "me"
			intervals [1467]:
				xmin = 3266.3983
				xmax = 3266.5983
				text = "about"
			intervals [1468]:
				xmin = 3266.5983
				xmax = 3266.6583
				text = "go"
			intervals [1469]:
				xmin = 3266.6583
				xmax = 3266.9583
				text = "go"
			intervals [1470]:
				xmin = 3266.9583
				xmax = 3314.217
				text = ""
			intervals [1471]:
				xmin = 3314.217
				xmax = 3314.607
				text = "right"
			intervals [1472]:
				xmin = 3314.607
				xmax = 3315.9504
				text = ""
			intervals [1473]:
				xmin = 3315.9504
				xmax = 3316.2404
				text = "fair"
			intervals [1474]:
				xmin = 3316.2404
				xmax = 3316.4704
				text = "enough"
			intervals [1475]:
				xmin = 3316.4704
				xmax = 3317.522
				text = ""
			intervals [1476]:
				xmin = 3317.522
				xmax = 3317.652
				text = "fair"
			intervals [1477]:
				xmin = 3317.652
				xmax = 3317.742
				text = ""
			intervals [1478]:
				xmin = 3317.742
				xmax = 3317.952
				text = "enough"
			intervals [1479]:
				xmin = 3317.952
				xmax = 3318.6
				text = ""
	item [2]:
		class = "IntervalTier"
		name = "DCB_se1_ag3_m_01 - phones"
		xmin = 0.0
		xmax = 3318.6
		intervals: size = 3717
			intervals [1]:
				xmin = 0.0
				xmax = 0.5474
				text = ""
			intervals [2]:
				xmin = 0.5474
				xmax = 0.6674
				text = "AH0"
			intervals [3]:
				xmin = 0.6674
				xmax = 0.6974
				text = "P"
			intervals [4]:
				xmin = 0.6974
				xmax = 0.7274
				text = "R"
			intervals [5]:
				xmin = 0.7274
				xmax = 0.7574
				text = "IY1"
			intervals [6]:
				xmin = 0.7574
				xmax = 0.7874
				text = "SH"
			intervals [7]:
				xmin = 0.7874
				xmax = 0.8174
				text = "IY0"
			intervals [8]:
				xmin = 0.8174
				xmax = 0.8474
				text = "EY2"
			intervals [9]:
				xmin = 0.8474
				xmax = 0.8774
				text = "T"
			intervals [10]:
				xmin = 0.8774
				xmax = 0.9874
				text = "sp"
			intervals [11]:
				xmin = 0.9874
				xmax = 1.0174
				text = "Y"
			intervals [12]:
				xmin = 1.0174
				xmax = 1.0474
				text = "UW1"
			intervals [13]:
				xmin = 1.0474
				xmax = 1.1174
				text = "T"
			intervals [14]:
				xmin = 1.1174
				xmax = 1.1874
				text = "EY1"
			intervals [15]:
				xmin = 1.1874
				xmax = 1.2174
				text = "K"
			intervals [16]:
				xmin = 1.2174
				xmax = 1.2474
				text = "IH0"
			intervals [17]:
				xmin = 1.2474
				xmax = 1.2774
				text = "N"
			intervals [18]:
				xmin = 1.2774
				xmax = 1.3074
				text = "DH"
			intervals [19]:
				xmin = 1.3074
				xmax = 1.3374
				text = "AH0"
			intervals [20]:
				xmin = 1.3374
				xmax = 1.3774
				text = "sp"
			intervals [21]:
				xmin = 1.3774
				xmax = 1.4974
				text = "T"
			intervals [22]:
				xmin = 1.4974
				xmax = 1.5874
				text = "AY1"
			intervals [23]:
				xmin = 1.5874
				xmax = 1.6174
				text = "M"
			intervals [24]:
				xmin = 1.6174
				xmax = 1.6474
				text = "sp"
			intervals [25]:
				xmin = 1.6474
				xmax = 1.6774
				text = "AW1"
			intervals [26]:
				xmin = 1.6774
				xmax = 1.7074
				text = "T"
			intervals [27]:
				xmin = 1.7074
				xmax = 1.7474
				text = "sp"
			intervals [28]:
				xmin = 1.7474
				xmax = 1.8874
				text = "AH1"
			intervals [29]:
				xmin = 1.8874
				xmax = 2.0274
				text = "V"
			intervals [30]:
				xmin = 2.0274
				xmax = 2.0774
				text = "Y"
			intervals [31]:
				xmin = 2.0774
				xmax = 2.1274
				text = "UH1"
			intervals [32]:
				xmin = 2.1274
				xmax = 2.2174
				text = "R"
			intervals [33]:
				xmin = 2.2174
				xmax = 2.3274
				text = "sp"
			intervals [34]:
				xmin = 2.3274
				xmax = 2.6353
				text = ""
			intervals [35]:
				xmin = 2.6353
				xmax = 2.7253
				text = "B"
			intervals [36]:
				xmin = 2.7253
				xmax = 2.8053
				text = "IH1"
			intervals [37]:
				xmin = 2.8053
				xmax = 2.9153
				text = "Z"
			intervals [38]:
				xmin = 2.9153
				xmax = 2.9953
				text = "IY0"
			intervals [39]:
				xmin = 2.9953
				xmax = 3.0353
				text = "sp"
			intervals [40]:
				xmin = 3.0353
				xmax = 3.1153
				text = "D"
			intervals [41]:
				xmin = 3.1153
				xmax = 3.5053
				text = "EY1"
			intervals [42]:
				xmin = 3.5053
				xmax = 3.5953
				text = "sp"
			intervals [43]:
				xmin = 3.5953
				xmax = 3.7053
				text = "T"
			intervals [44]:
				xmin = 3.7053
				xmax = 3.9253
				text = "IH0"
			intervals [45]:
				xmin = 3.9253
				xmax = 4.3061
				text = "sp"
			intervals [46]:
				xmin = 4.3061
				xmax = 4.4461
				text = "D"
			intervals [47]:
				xmin = 4.4461
				xmax = 4.5961
				text = "UW1"
			intervals [48]:
				xmin = 4.5961
				xmax = 4.6261
				text = "sp"
			intervals [49]:
				xmin = 4.6261
				xmax = 4.6561
				text = "DH"
			intervals [50]:
				xmin = 4.6561
				xmax = 4.7061
				text = "IH0"
			intervals [51]:
				xmin = 4.7061
				xmax = 5.0261
				text = "S"
			intervals [52]:
				xmin = 5.0261
				xmax = 5.2436
				text = ""
			intervals [53]:
				xmin = 5.2436
				xmax = 5.2836
				text = "sil"
			intervals [54]:
				xmin = 5.2836
				xmax = 5.3736
				text = "IH1"
			intervals [55]:
				xmin = 5.3736
				xmax = 5.4236
				text = "N"
			intervals [56]:
				xmin = 5.4236
				xmax = 5.4936
				text = "ER0"
			intervals [57]:
				xmin = 5.4936
				xmax = 5.5936
				text = "V"
			intervals [58]:
				xmin = 5.5936
				xmax = 5.7336
				text = "Y"
			intervals [59]:
				xmin = 5.7336
				xmax = 5.7936
				text = "UW2"
			intervals [60]:
				xmin = 5.7936
				xmax = 7.4916
				text = "sp"
			intervals [61]:
				xmin = 7.4916
				xmax = 7.5716
				text = "AH1"
			intervals [62]:
				xmin = 7.5716
				xmax = 7.9816
				text = "M"
			intervals [63]:
				xmin = 7.9816
				xmax = 8.1116
				text = "sp"
			intervals [64]:
				xmin = 8.1116
				xmax = 8.3611
				text = ""
			intervals [65]:
				xmin = 8.3611
				xmax = 8.5111
				text = "T"
			intervals [66]:
				xmin = 8.5111
				xmax = 8.5811
				text = "OW1"
			intervals [67]:
				xmin = 8.5811
				xmax = 8.6311
				text = "L"
			intervals [68]:
				xmin = 8.6311
				xmax = 8.7411
				text = "AO1"
			intervals [69]:
				xmin = 8.7411
				xmax = 8.7711
				text = "NG"
			intervals [70]:
				xmin = 8.7711
				xmax = 8.8011
				text = "HH"
			intervals [71]:
				xmin = 8.8011
				xmax = 8.8311
				text = "AE1"
			intervals [72]:
				xmin = 8.8311
				xmax = 8.8611
				text = "V"
			intervals [73]:
				xmin = 8.8611
				xmax = 8.8911
				text = "Y"
			intervals [74]:
				xmin = 8.8911
				xmax = 8.9311
				text = "UW1"
			intervals [75]:
				xmin = 8.9311
				xmax = 8.9711
				text = "L"
			intervals [76]:
				xmin = 8.9711
				xmax = 9.0311
				text = "IH1"
			intervals [77]:
				xmin = 9.0311
				xmax = 9.0711
				text = "V"
			intervals [78]:
				xmin = 9.0711
				xmax = 9.1211
				text = "D"
			intervals [79]:
				xmin = 9.1211
				xmax = 9.1511
				text = "IH0"
			intervals [80]:
				xmin = 9.1511
				xmax = 9.1811
				text = "N"
			intervals [81]:
				xmin = 9.1811
				xmax = 9.2511
				text = "D"
			intervals [82]:
				xmin = 9.2511
				xmax = 9.3511
				text = "IY1"
			intervals [83]:
				xmin = 9.3511
				xmax = 9.4411
				text = "S"
			intervals [84]:
				xmin = 9.4411
				xmax = 9.6311
				text = "IY1"
			intervals [85]:
				xmin = 9.6311
				xmax = 21.4325
				text = ""
			intervals [86]:
				xmin = 21.4325
				xmax = 21.5325
				text = "D"
			intervals [87]:
				xmin = 21.5325
				xmax = 21.5625
				text = "IH0"
			intervals [88]:
				xmin = 21.5625
				xmax = 21.6025
				text = "D"
			intervals [89]:
				xmin = 21.6025
				xmax = 21.6425
				text = "Y"
			intervals [90]:
				xmin = 21.6425
				xmax = 21.6725
				text = "UW1"
			intervals [91]:
				xmin = 21.6725
				xmax = 21.7025
				text = "G"
			intervals [92]:
				xmin = 21.7025
				xmax = 21.7425
				text = "R"
			intervals [93]:
				xmin = 21.7425
				xmax = 21.8325
				text = "AE1"
			intervals [94]:
				xmin = 21.8325
				xmax = 21.8725
				text = "HH"
			intervals [95]:
				xmin = 21.8725
				xmax = 21.9025
				text = "W"
			intervals [96]:
				xmin = 21.9025
				xmax = 21.9325
				text = "AH1"
			intervals [97]:
				xmin = 21.9325
				xmax = 21.9625
				text = "T"
			intervals [98]:
				xmin = 21.9625
				xmax = 22.0725
				text = "sp"
			intervals [99]:
				xmin = 22.0725
				xmax = 22.2711
				text = ""
			intervals [100]:
				xmin = 22.2711
				xmax = 22.3511
				text = "W"
			intervals [101]:
				xmin = 22.3511
				xmax = 22.3811
				text = "AH1"
			intervals [102]:
				xmin = 22.3811
				xmax = 22.4111
				text = "T"
			intervals [103]:
				xmin = 22.4111
				xmax = 22.4711
				text = "P"
			intervals [104]:
				xmin = 22.4711
				xmax = 22.5511
				text = "AA1"
			intervals [105]:
				xmin = 22.5511
				xmax = 22.5911
				text = "R"
			intervals [106]:
				xmin = 22.5911
				xmax = 22.6211
				text = "T"
			intervals [107]:
				xmin = 22.6211
				xmax = 22.6511
				text = "AH0"
			intervals [108]:
				xmin = 22.6511
				xmax = 22.6811
				text = "V"
			intervals [109]:
				xmin = 22.6811
				xmax = 22.7211
				text = "D"
			intervals [110]:
				xmin = 22.7211
				xmax = 22.8111
				text = "IY1"
			intervals [111]:
				xmin = 22.8111
				xmax = 22.8911
				text = "S"
			intervals [112]:
				xmin = 22.8911
				xmax = 22.9511
				text = "IY1"
			intervals [113]:
				xmin = 22.9511
				xmax = 25.1308
				text = "sp"
			intervals [114]:
				xmin = 25.1308
				xmax = 25.2808
				text = "AE1"
			intervals [115]:
				xmin = 25.2808
				xmax = 25.3108
				text = "D"
			intervals [116]:
				xmin = 25.3108
				xmax = 25.3408
				text = "AH0"
			intervals [117]:
				xmin = 25.3408
				xmax = 25.3708
				text = "M"
			intervals [118]:
				xmin = 25.3708
				xmax = 25.4008
				text = "Z"
			intervals [119]:
				xmin = 25.4008
				xmax = 25.4308
				text = "sp"
			intervals [120]:
				xmin = 25.4308
				xmax = 25.5208
				text = "M"
			intervals [121]:
				xmin = 25.5208
				xmax = 25.6108
				text = "AO1"
			intervals [122]:
				xmin = 25.6108
				xmax = 25.6408
				text = "R"
			intervals [123]:
				xmin = 25.6408
				xmax = 25.6708
				text = "G"
			intervals [124]:
				xmin = 25.6708
				xmax = 25.7008
				text = "AH0"
			intervals [125]:
				xmin = 25.7008
				xmax = 25.7308
				text = "N"
			intervals [126]:
				xmin = 25.7308
				xmax = 25.8408
				text = "sp"
			intervals [127]:
				xmin = 25.8408
				xmax = 26.3949
				text = ""
			intervals [128]:
				xmin = 26.3949
				xmax = 26.5049
				text = "T"
			intervals [129]:
				xmin = 26.5049
				xmax = 26.5749
				text = "EH1"
			intervals [130]:
				xmin = 26.5749
				xmax = 26.6049
				text = "L"
			intervals [131]:
				xmin = 26.6049
				xmax = 26.6449
				text = "M"
			intervals [132]:
				xmin = 26.6449
				xmax = 26.6849
				text = "IY1"
			intervals [133]:
				xmin = 26.6849
				xmax = 26.7349
				text = "AH0"
			intervals [134]:
				xmin = 26.7349
				xmax = 26.7849
				text = "B"
			intervals [135]:
				xmin = 26.7849
				xmax = 26.8649
				text = "AW1"
			intervals [136]:
				xmin = 26.8649
				xmax = 26.9049
				text = "T"
			intervals [137]:
				xmin = 26.9049
				xmax = 26.9949
				text = "AE1"
			intervals [138]:
				xmin = 26.9949
				xmax = 27.0249
				text = "D"
			intervals [139]:
				xmin = 27.0249
				xmax = 27.0549
				text = "AH0"
			intervals [140]:
				xmin = 27.0549
				xmax = 27.0849
				text = "M"
			intervals [141]:
				xmin = 27.0849
				xmax = 27.1149
				text = "Z"
			intervals [142]:
				xmin = 27.1149
				xmax = 27.1549
				text = "sp"
			intervals [143]:
				xmin = 27.1549
				xmax = 27.1849
				text = "M"
			intervals [144]:
				xmin = 27.1849
				xmax = 27.2149
				text = "AO1"
			intervals [145]:
				xmin = 27.2149
				xmax = 27.2449
				text = "R"
			intervals [146]:
				xmin = 27.2449
				xmax = 27.2749
				text = "G"
			intervals [147]:
				xmin = 27.2749
				xmax = 27.3049
				text = "AH0"
			intervals [148]:
				xmin = 27.3049
				xmax = 27.3349
				text = "N"
			intervals [149]:
				xmin = 27.3349
				xmax = 27.5349
				text = "sp"
			intervals [150]:
				xmin = 27.5349
				xmax = 72.0436
				text = ""
			intervals [151]:
				xmin = 72.0436
				xmax = 72.1236
				text = "HH"
			intervals [152]:
				xmin = 72.1236
				xmax = 72.2036
				text = "M"
			intervals [153]:
				xmin = 72.2036
				xmax = 72.2536
				text = "sp"
			intervals [154]:
				xmin = 72.2536
				xmax = 73.2533
				text = ""
			intervals [155]:
				xmin = 73.2533
				xmax = 73.2933
				text = "IH0"
			intervals [156]:
				xmin = 73.2933
				xmax = 73.3233
				text = "Z"
			intervals [157]:
				xmin = 73.3233
				xmax = 73.4633
				text = "sp"
			intervals [158]:
				xmin = 73.4633
				xmax = 73.5033
				text = "IH0"
			intervals [159]:
				xmin = 73.5033
				xmax = 73.5333
				text = "T"
			intervals [160]:
				xmin = 73.5333
				xmax = 73.5633
				text = "W"
			intervals [161]:
				xmin = 73.5633
				xmax = 73.6033
				text = "AH1"
			intervals [162]:
				xmin = 73.6033
				xmax = 73.7033
				text = "T"
			intervals [163]:
				xmin = 73.7033
				xmax = 73.7633
				text = "sp"
			intervals [164]:
				xmin = 73.7633
				xmax = 73.8133
				text = "IH0"
			intervals [165]:
				xmin = 73.8133
				xmax = 73.8433
				text = "Z"
			intervals [166]:
				xmin = 73.8433
				xmax = 73.9033
				text = "IH0"
			intervals [167]:
				xmin = 73.9033
				xmax = 73.9333
				text = "T"
			intervals [168]:
				xmin = 73.9333
				xmax = 73.9633
				text = "sp"
			intervals [169]:
				xmin = 73.9633
				xmax = 74.0133
				text = "JH"
			intervals [170]:
				xmin = 74.0133
				xmax = 74.0533
				text = "EH2"
			intervals [171]:
				xmin = 74.0533
				xmax = 74.1233
				text = "N"
			intervals [172]:
				xmin = 74.1233
				xmax = 74.1833
				text = "T"
			intervals [173]:
				xmin = 74.1833
				xmax = 74.2133
				text = "R"
			intervals [174]:
				xmin = 74.2133
				xmax = 74.2433
				text = "IH0"
			intervals [175]:
				xmin = 74.2433
				xmax = 74.3133
				text = "F"
			intervals [176]:
				xmin = 74.3133
				xmax = 74.3633
				text = "IH0"
			intervals [177]:
				xmin = 74.3633
				xmax = 74.4733
				text = "K"
			intervals [178]:
				xmin = 74.4733
				xmax = 74.6033
				text = "EY1"
			intervals [179]:
				xmin = 74.6033
				xmax = 74.7033
				text = "SH"
			intervals [180]:
				xmin = 74.7033
				xmax = 74.7533
				text = "AH0"
			intervals [181]:
				xmin = 74.7533
				xmax = 74.7833
				text = "N"
			intervals [182]:
				xmin = 74.7833
				xmax = 74.9933
				text = "sp"
			intervals [183]:
				xmin = 74.9933
				xmax = 75.2933
				text = "ER0"
			intervals [184]:
				xmin = 75.2933
				xmax = 82.4111
				text = ""
			intervals [185]:
				xmin = 82.4111
				xmax = 82.4411
				text = "sil"
			intervals [186]:
				xmin = 82.4411
				xmax = 82.5911
				text = "S"
			intervals [187]:
				xmin = 82.5911
				xmax = 82.7511
				text = "EY1"
			intervals [188]:
				xmin = 82.7511
				xmax = 82.8111
				text = "M"
			intervals [189]:
				xmin = 82.8111
				xmax = 82.9211
				text = "S"
			intervals [190]:
				xmin = 82.9211
				xmax = 83.2011
				text = "AY1"
			intervals [191]:
				xmin = 83.2011
				xmax = 83.3111
				text = "Z"
			intervals [192]:
				xmin = 83.3111
				xmax = 83.3411
				text = "sp"
			intervals [193]:
				xmin = 83.3411
				xmax = 88.7582
				text = ""
			intervals [194]:
				xmin = 88.7582
				xmax = 88.9682
				text = "W"
			intervals [195]:
				xmin = 88.9682
				xmax = 89.3482
				text = "AW1"
			intervals [196]:
				xmin = 89.3482
				xmax = 102.9851
				text = "sp"
			intervals [197]:
				xmin = 102.9851
				xmax = 103.0151
				text = "G"
			intervals [198]:
				xmin = 103.0151
				xmax = 103.1451
				text = "AA1"
			intervals [199]:
				xmin = 103.1451
				xmax = 103.1951
				text = "T"
			intervals [200]:
				xmin = 103.1951
				xmax = 103.3151
				text = "sp"
			intervals [201]:
				xmin = 103.3151
				xmax = 103.3651
				text = "Y"
			intervals [202]:
				xmin = 103.3651
				xmax = 103.4551
				text = "UW1"
			intervals [203]:
				xmin = 103.4551
				xmax = 103.5151
				text = "sp"
			intervals [204]:
				xmin = 103.5151
				xmax = 103.5851
				text = "G"
			intervals [205]:
				xmin = 103.5851
				xmax = 103.6851
				text = "AA1"
			intervals [206]:
				xmin = 103.6851
				xmax = 103.7851
				text = "T"
			intervals [207]:
				xmin = 103.7851
				xmax = 103.8651
				text = "Y"
			intervals [208]:
				xmin = 103.8651
				xmax = 103.9051
				text = "UW1"
			intervals [209]:
				xmin = 103.9051
				xmax = 103.9651
				text = "HH"
			intervals [210]:
				xmin = 103.9651
				xmax = 103.9951
				text = "AW1"
			intervals [211]:
				xmin = 103.9951
				xmax = 104.1851
				text = "HH"
			intervals [212]:
				xmin = 104.1851
				xmax = 104.3051
				text = "AW1"
			intervals [213]:
				xmin = 104.3051
				xmax = 104.3751
				text = "W"
			intervals [214]:
				xmin = 104.3751
				xmax = 104.4251
				text = "AA1"
			intervals [215]:
				xmin = 104.4251
				xmax = 104.4751
				text = "Z"
			intervals [216]:
				xmin = 104.4751
				xmax = 104.5251
				text = "DH"
			intervals [217]:
				xmin = 104.5251
				xmax = 104.6151
				text = "AE1"
			intervals [218]:
				xmin = 104.6151
				xmax = 104.6451
				text = "T"
			intervals [219]:
				xmin = 104.6451
				xmax = 104.7151
				text = "L"
			intervals [220]:
				xmin = 104.7151
				xmax = 104.7951
				text = "AY1"
			intervals [221]:
				xmin = 104.7951
				xmax = 104.8451
				text = "K"
			intervals [222]:
				xmin = 104.8451
				xmax = 104.8951
				text = "sp"
			intervals [223]:
				xmin = 104.8951
				xmax = 104.9651
				text = "HH"
			intervals [224]:
				xmin = 104.9651
				xmax = 105.0351
				text = "AW1"
			intervals [225]:
				xmin = 105.0351
				xmax = 105.0751
				text = "D"
			intervals [226]:
				xmin = 105.0751
				xmax = 105.1251
				text = "IH0"
			intervals [227]:
				xmin = 105.1251
				xmax = 105.1651
				text = "Z"
			intervals [228]:
				xmin = 105.1651
				xmax = 105.1951
				text = "DH"
			intervals [229]:
				xmin = 105.1951
				xmax = 105.2351
				text = "AH0"
			intervals [230]:
				xmin = 105.2351
				xmax = 105.2651
				text = "T"
			intervals [231]:
				xmin = 105.2651
				xmax = 105.3351
				text = "M"
			intervals [232]:
				xmin = 105.3351
				xmax = 105.3751
				text = "EY1"
			intervals [233]:
				xmin = 105.3751
				xmax = 105.4051
				text = "K"
			intervals [234]:
				xmin = 105.4051
				xmax = 105.4351
				text = "sp"
			intervals [235]:
				xmin = 105.4351
				xmax = 105.4951
				text = "Y"
			intervals [236]:
				xmin = 105.4951
				xmax = 105.5251
				text = "UW1"
			intervals [237]:
				xmin = 105.5251
				xmax = 105.5951
				text = "sp"
			intervals [238]:
				xmin = 105.5951
				xmax = 105.6551
				text = "F"
			intervals [239]:
				xmin = 105.6551
				xmax = 105.8051
				text = "IY1"
			intervals [240]:
				xmin = 105.8051
				xmax = 105.8551
				text = "L"
			intervals [241]:
				xmin = 105.8551
				xmax = 105.9251
				text = "L"
			intervals [242]:
				xmin = 105.9251
				xmax = 105.9951
				text = "AY1"
			intervals [243]:
				xmin = 105.9951
				xmax = 106.0851
				text = "K"
			intervals [244]:
				xmin = 106.0851
				xmax = 106.5058
				text = ""
			intervals [245]:
				xmin = 106.5058
				xmax = 106.5558
				text = "W"
			intervals [246]:
				xmin = 106.5558
				xmax = 106.5858
				text = "EH1"
			intervals [247]:
				xmin = 106.5858
				xmax = 106.6158
				text = "N"
			intervals [248]:
				xmin = 106.6158
				xmax = 106.6458
				text = "sp"
			intervals [249]:
				xmin = 106.6458
				xmax = 106.7058
				text = "Y"
			intervals [250]:
				xmin = 106.7058
				xmax = 106.7458
				text = "UW1"
			intervals [251]:
				xmin = 106.7458
				xmax = 106.8258
				text = "G"
			intervals [252]:
				xmin = 106.8258
				xmax = 106.9358
				text = "OW1"
			intervals [253]:
				xmin = 106.9358
				xmax = 106.9658
				text = "sp"
			intervals [254]:
				xmin = 106.9658
				xmax = 107.0258
				text = "B"
			intervals [255]:
				xmin = 107.0258
				xmax = 107.1458
				text = "AE1"
			intervals [256]:
				xmin = 107.1458
				xmax = 107.2358
				text = "K"
			intervals [257]:
				xmin = 107.2358
				xmax = 107.2758
				text = "DH"
			intervals [258]:
				xmin = 107.2758
				xmax = 107.3558
				text = "EH1"
			intervals [259]:
				xmin = 107.3558
				xmax = 107.3858
				text = "R"
			intervals [260]:
				xmin = 107.3858
				xmax = 107.4358
				text = "Y"
			intervals [261]:
				xmin = 107.4358
				xmax = 107.5258
				text = "UW1"
			intervals [262]:
				xmin = 107.5258
				xmax = 107.5758
				text = "IH0"
			intervals [263]:
				xmin = 107.5758
				xmax = 107.6158
				text = "K"
			intervals [264]:
				xmin = 107.6158
				xmax = 107.6558
				text = "S"
			intervals [265]:
				xmin = 107.6558
				xmax = 107.7258
				text = "P"
			intervals [266]:
				xmin = 107.7258
				xmax = 107.7858
				text = "EH1"
			intervals [267]:
				xmin = 107.7858
				xmax = 107.8258
				text = "K"
			intervals [268]:
				xmin = 107.8258
				xmax = 107.8558
				text = "T"
			intervals [269]:
				xmin = 107.8558
				xmax = 107.8858
				text = "T"
			intervals [270]:
				xmin = 107.8858
				xmax = 107.9158
				text = "IH0"
			intervals [271]:
				xmin = 107.9158
				xmax = 108.0158
				text = "S"
			intervals [272]:
				xmin = 108.0158
				xmax = 108.0958
				text = "IY1"
			intervals [273]:
				xmin = 108.0958
				xmax = 108.2158
				text = "S"
			intervals [274]:
				xmin = 108.2158
				xmax = 108.3258
				text = "ER1"
			intervals [275]:
				xmin = 108.3258
				xmax = 108.3558
				text = "T"
			intervals [276]:
				xmin = 108.3558
				xmax = 108.3858
				text = "AH0"
			intervals [277]:
				xmin = 108.3858
				xmax = 108.4158
				text = "N"
			intervals [278]:
				xmin = 108.4158
				xmax = 108.4558
				text = "sp"
			intervals [279]:
				xmin = 108.4558
				xmax = 108.5158
				text = "TH"
			intervals [280]:
				xmin = 108.5158
				xmax = 108.5458
				text = "IH1"
			intervals [281]:
				xmin = 108.5458
				xmax = 108.6958
				text = "NG"
			intervals [282]:
				xmin = 108.6958
				xmax = 108.7258
				text = "Z"
			intervals [283]:
				xmin = 108.7258
				xmax = 108.7558
				text = "sp"
			intervals [284]:
				xmin = 108.7558
				xmax = 108.7858
				text = "DH"
			intervals [285]:
				xmin = 108.7858
				xmax = 108.8158
				text = "AH0"
			intervals [286]:
				xmin = 108.8158
				xmax = 108.8658
				text = "T"
			intervals [287]:
				xmin = 108.8658
				xmax = 108.9258
				text = "Z"
			intervals [288]:
				xmin = 108.9258
				xmax = 108.9658
				text = "sp"
			intervals [289]:
				xmin = 108.9658
				xmax = 109.0158
				text = "B"
			intervals [290]:
				xmin = 109.0158
				xmax = 109.0558
				text = "IH1"
			intervals [291]:
				xmin = 109.0558
				xmax = 109.1458
				text = "N"
			intervals [292]:
				xmin = 109.1458
				xmax = 109.1758
				text = "DH"
			intervals [293]:
				xmin = 109.1758
				xmax = 109.2558
				text = "EH1"
			intervals [294]:
				xmin = 109.2558
				xmax = 109.2958
				text = "R"
			intervals [295]:
				xmin = 109.2958
				xmax = 109.3558
				text = "sp"
			intervals [296]:
				xmin = 109.3558
				xmax = 109.3858
				text = "F"
			intervals [297]:
				xmin = 109.3858
				xmax = 109.4158
				text = "ER0"
			intervals [298]:
				xmin = 109.4158
				xmax = 109.5958
				text = "EH1"
			intervals [299]:
				xmin = 109.5958
				xmax = 109.6358
				text = "V"
			intervals [300]:
				xmin = 109.6358
				xmax = 109.7858
				text = "ER0"
			intervals [301]:
				xmin = 109.7858
				xmax = 109.8158
				text = "sp"
			intervals [302]:
				xmin = 109.8158
				xmax = 109.8658
				text = "L"
			intervals [303]:
				xmin = 109.8658
				xmax = 109.9158
				text = "AY1"
			intervals [304]:
				xmin = 109.9158
				xmax = 109.9658
				text = "K"
			intervals [305]:
				xmin = 109.9658
				xmax = 110.0458
				text = "W"
			intervals [306]:
				xmin = 110.0458
				xmax = 110.0858
				text = "EH1"
			intervals [307]:
				xmin = 110.0858
				xmax = 110.1158
				text = "N"
			intervals [308]:
				xmin = 110.1158
				xmax = 110.1458
				text = "Y"
			intervals [309]:
				xmin = 110.1458
				xmax = 110.1858
				text = "UW1"
			intervals [310]:
				xmin = 110.1858
				xmax = 110.2158
				text = "sp"
			intervals [311]:
				xmin = 110.2158
				xmax = 110.2458
				text = "G"
			intervals [312]:
				xmin = 110.2458
				xmax = 110.2758
				text = "R"
			intervals [313]:
				xmin = 110.2758
				xmax = 110.4258
				text = "UW1"
			intervals [314]:
				xmin = 110.4258
				xmax = 110.4558
				text = "sp"
			intervals [315]:
				xmin = 110.4558
				xmax = 110.5858
				text = "AH1"
			intervals [316]:
				xmin = 110.5858
				xmax = 110.6458
				text = "P"
			intervals [317]:
				xmin = 110.6458
				xmax = 110.6758
				text = "sp"
			intervals [318]:
				xmin = 110.6758
				xmax = 110.7458
				text = "AH0"
			intervals [319]:
				xmin = 110.7458
				xmax = 110.8058
				text = "N"
			intervals [320]:
				xmin = 110.8058
				xmax = 110.9058
				text = "AO1"
			intervals [321]:
				xmin = 110.9058
				xmax = 110.9858
				text = "L"
			intervals [322]:
				xmin = 110.9858
				xmax = 111.0158
				text = "sp"
			intervals [323]:
				xmin = 111.0158
				xmax = 111.0558
				text = "DH"
			intervals [324]:
				xmin = 111.0558
				xmax = 111.0858
				text = "AH0"
			intervals [325]:
				xmin = 111.0858
				xmax = 111.1558
				text = "T"
			intervals [326]:
				xmin = 111.1558
				xmax = 111.1858
				text = "sp"
			intervals [327]:
				xmin = 111.1858
				xmax = 111.2658
				text = "N"
			intervals [328]:
				xmin = 111.2658
				xmax = 111.4458
				text = "AW1"
			intervals [329]:
				xmin = 111.4458
				xmax = 111.4958
				text = "sp"
			intervals [330]:
				xmin = 111.4958
				xmax = 111.5358
				text = "IH0"
			intervals [331]:
				xmin = 111.5358
				xmax = 111.6158
				text = "Z"
			intervals [332]:
				xmin = 111.6158
				xmax = 111.6958
				text = "G"
			intervals [333]:
				xmin = 111.6958
				xmax = 111.7258
				text = "AO1"
			intervals [334]:
				xmin = 111.7258
				xmax = 112.0658
				text = "N"
			intervals [335]:
				xmin = 112.0658
				xmax = 112.0958
				text = "sp"
			intervals [336]:
				xmin = 112.0958
				xmax = 112.1258
				text = "AH0"
			intervals [337]:
				xmin = 112.1258
				xmax = 112.1558
				text = "N"
			intervals [338]:
				xmin = 112.1558
				xmax = 112.1858
				text = "sp"
			intervals [339]:
				xmin = 112.1858
				xmax = 112.2458
				text = "N"
			intervals [340]:
				xmin = 112.2458
				xmax = 112.5758
				text = "AW1"
			intervals [341]:
				xmin = 112.5758
				xmax = 113.2145
				text = "sp"
			intervals [342]:
				xmin = 113.2145
				xmax = 113.4045
				text = "Y"
			intervals [343]:
				xmin = 113.4045
				xmax = 113.4345
				text = "UW1"
			intervals [344]:
				xmin = 113.4345
				xmax = 113.4645
				text = "N"
			intervals [345]:
				xmin = 113.4645
				xmax = 113.4945
				text = "OW1"
			intervals [346]:
				xmin = 113.4945
				xmax = 162.1456
				text = "sp"
			intervals [347]:
				xmin = 162.1456
				xmax = 162.1756
				text = "OW1"
			intervals [348]:
				xmin = 162.1756
				xmax = 162.3256
				text = "sp"
			intervals [349]:
				xmin = 162.3256
				xmax = 162.3956
				text = "W"
			intervals [350]:
				xmin = 162.3956
				xmax = 162.7256
				text = "AW1"
			intervals [351]:
				xmin = 162.7256
				xmax = 162.9356
				text = "sp"
			intervals [352]:
				xmin = 162.9356
				xmax = 162.9656
				text = "spn"
			intervals [353]:
				xmin = 162.9656
				xmax = 165.5088
				text = "sp"
			intervals [354]:
				xmin = 165.5088
				xmax = 166.8988
				text = "spn"
			intervals [355]:
				xmin = 166.8988
				xmax = 166.9588
				text = "R"
			intervals [356]:
				xmin = 166.9588
				xmax = 167.1888
				text = "AY1"
			intervals [357]:
				xmin = 167.1888
				xmax = 167.2388
				text = "T"
			intervals [358]:
				xmin = 167.2388
				xmax = 167.2988
				text = "sp"
			intervals [359]:
				xmin = 167.2988
				xmax = 167.3588
				text = "W"
			intervals [360]:
				xmin = 167.3588
				xmax = 167.3888
				text = "AA1"
			intervals [361]:
				xmin = 167.3888
				xmax = 167.4188
				text = "Z"
			intervals [362]:
				xmin = 167.4188
				xmax = 167.4588
				text = "AH0"
			intervals [363]:
				xmin = 167.4588
				xmax = 167.4888
				text = "N"
			intervals [364]:
				xmin = 167.4888
				xmax = 167.5188
				text = "T"
			intervals [365]:
				xmin = 167.5188
				xmax = 167.5488
				text = "sp"
			intervals [366]:
				xmin = 167.5488
				xmax = 167.5888
				text = "JH"
			intervals [367]:
				xmin = 167.5888
				xmax = 167.6188
				text = "IH0"
			intervals [368]:
				xmin = 167.6188
				xmax = 167.6588
				text = "S"
			intervals [369]:
				xmin = 167.6588
				xmax = 167.8088
				text = "S"
			intervals [370]:
				xmin = 167.8088
				xmax = 167.8388
				text = "IH1"
			intervals [371]:
				xmin = 167.8388
				xmax = 167.8688
				text = "T"
			intervals [372]:
				xmin = 167.8688
				xmax = 167.8988
				text = "IH0"
			intervals [373]:
				xmin = 167.8988
				xmax = 167.9288
				text = "N"
			intervals [374]:
				xmin = 167.9288
				xmax = 168.0188
				text = "sp"
			intervals [375]:
				xmin = 168.0188
				xmax = 168.0488
				text = "AA1"
			intervals [376]:
				xmin = 168.0488
				xmax = 168.0888
				text = "N"
			intervals [377]:
				xmin = 168.0888
				xmax = 168.1188
				text = "sp"
			intervals [378]:
				xmin = 168.1188
				xmax = 168.1888
				text = "AH0"
			intervals [379]:
				xmin = 168.1888
				xmax = 168.2688
				text = "sp"
			intervals [380]:
				xmin = 168.2688
				xmax = 168.3388
				text = "R"
			intervals [381]:
				xmin = 168.3388
				xmax = 168.3688
				text = "UW1"
			intervals [382]:
				xmin = 168.3688
				xmax = 168.3988
				text = "F"
			intervals [383]:
				xmin = 168.3988
				xmax = 168.5388
				text = "AE1"
			intervals [384]:
				xmin = 168.5388
				xmax = 168.6288
				text = "N"
			intervals [385]:
				xmin = 168.6288
				xmax = 168.8488
				text = "sp"
			intervals [386]:
				xmin = 168.8488
				xmax = 168.8788
				text = "AO1"
			intervals [387]:
				xmin = 168.8788
				xmax = 168.9088
				text = "L"
			intervals [388]:
				xmin = 168.9088
				xmax = 168.9388
				text = "sp"
			intervals [389]:
				xmin = 168.9388
				xmax = 169.0088
				text = "DH"
			intervals [390]:
				xmin = 169.0088
				xmax = 169.0788
				text = "AH0"
			intervals [391]:
				xmin = 169.0788
				xmax = 169.1688
				text = "T"
			intervals [392]:
				xmin = 169.1688
				xmax = 187.0815
				text = ""
			intervals [393]:
				xmin = 187.0815
				xmax = 187.2415
				text = "Y"
			intervals [394]:
				xmin = 187.2415
				xmax = 187.2715
				text = "UH1"
			intervals [395]:
				xmin = 187.2715
				xmax = 187.3015
				text = "R"
			intervals [396]:
				xmin = 187.3015
				xmax = 187.4615
				text = "sp"
			intervals [397]:
				xmin = 187.4615
				xmax = 187.4915
				text = "R"
			intervals [398]:
				xmin = 187.4915
				xmax = 187.5615
				text = "AY1"
			intervals [399]:
				xmin = 187.5615
				xmax = 187.6215
				text = "T"
			intervals [400]:
				xmin = 187.6215
				xmax = 212.2464
				text = "sp"
			intervals [401]:
				xmin = 212.2464
				xmax = 212.4264
				text = "M"
			intervals [402]:
				xmin = 212.4264
				xmax = 218.1032
				text = "sp"
			intervals [403]:
				xmin = 218.1032
				xmax = 218.1332
				text = "AO2"
			intervals [404]:
				xmin = 218.1332
				xmax = 218.1632
				text = "L"
			intervals [405]:
				xmin = 218.1632
				xmax = 218.2732
				text = "R"
			intervals [406]:
				xmin = 218.2732
				xmax = 218.4232
				text = "AY1"
			intervals [407]:
				xmin = 218.4232
				xmax = 218.5132
				text = "T"
			intervals [408]:
				xmin = 218.5132
				xmax = 218.5432
				text = "Y"
			intervals [409]:
				xmin = 218.5432
				xmax = 218.6232
				text = "UW1"
			intervals [410]:
				xmin = 218.6232
				xmax = 218.6832
				text = "W"
			intervals [411]:
				xmin = 218.6832
				xmax = 218.8432
				text = "AO1"
			intervals [412]:
				xmin = 218.8432
				xmax = 218.9032
				text = "K"
			intervals [413]:
				xmin = 218.9032
				xmax = 218.9332
				text = "IH0"
			intervals [414]:
				xmin = 218.9332
				xmax = 218.9632
				text = "N"
			intervals [415]:
				xmin = 218.9632
				xmax = 218.9932
				text = "DH"
			intervals [416]:
				xmin = 218.9932
				xmax = 219.1132
				text = "EY1"
			intervals [417]:
				xmin = 219.1132
				xmax = 219.1632
				text = "L"
			intervals [418]:
				xmin = 219.1632
				xmax = 219.2132
				text = "UH1"
			intervals [419]:
				xmin = 219.2132
				xmax = 219.2732
				text = "K"
			intervals [420]:
				xmin = 219.2732
				xmax = 219.3032
				text = "IH0"
			intervals [421]:
				xmin = 219.3032
				xmax = 219.3332
				text = "N"
			intervals [422]:
				xmin = 219.3332
				xmax = 219.3932
				text = "AE1"
			intervals [423]:
				xmin = 219.3932
				xmax = 219.4732
				text = "T"
			intervals [424]:
				xmin = 219.4732
				xmax = 219.5532
				text = "Y"
			intervals [425]:
				xmin = 219.5532
				xmax = 219.6332
				text = "UW1"
			intervals [426]:
				xmin = 219.6332
				xmax = 219.7032
				text = "L"
			intervals [427]:
				xmin = 219.7032
				xmax = 219.7832
				text = "AY1"
			intervals [428]:
				xmin = 219.7832
				xmax = 219.8332
				text = "K"
			intervals [429]:
				xmin = 219.8332
				xmax = 219.9032
				text = "Y"
			intervals [430]:
				xmin = 219.9032
				xmax = 220.0132
				text = "UW1"
			intervals [431]:
				xmin = 220.0132
				xmax = 220.0732
				text = "AH0"
			intervals [432]:
				xmin = 220.0732
				xmax = 220.1532
				text = "S"
			intervals [433]:
				xmin = 220.1532
				xmax = 220.1932
				text = "T"
			intervals [434]:
				xmin = 220.1932
				xmax = 220.2432
				text = "R"
			intervals [435]:
				xmin = 220.2432
				xmax = 220.3732
				text = "EY1"
			intervals [436]:
				xmin = 220.3732
				xmax = 220.4032
				text = "N"
			intervals [437]:
				xmin = 220.4032
				xmax = 220.4332
				text = "JH"
			intervals [438]:
				xmin = 220.4332
				xmax = 220.4932
				text = "ER0"
			intervals [439]:
				xmin = 220.4932
				xmax = 220.5232
				text = "Y"
			intervals [440]:
				xmin = 220.5232
				xmax = 220.5532
				text = "UW1"
			intervals [441]:
				xmin = 220.5532
				xmax = 220.6232
				text = "L"
			intervals [442]:
				xmin = 220.6232
				xmax = 220.6532
				text = "UH1"
			intervals [443]:
				xmin = 220.6532
				xmax = 220.6832
				text = "K"
			intervals [444]:
				xmin = 220.6832
				xmax = 220.7132
				text = "IH0"
			intervals [445]:
				xmin = 220.7132
				xmax = 220.7432
				text = "N"
			intervals [446]:
				xmin = 220.7432
				xmax = 220.7732
				text = "AE1"
			intervals [447]:
				xmin = 220.7732
				xmax = 220.8932
				text = "T"
			intervals [448]:
				xmin = 220.8932
				xmax = 220.9532
				text = "DH"
			intervals [449]:
				xmin = 220.9532
				xmax = 221.0432
				text = "EH1"
			intervals [450]:
				xmin = 221.0432
				xmax = 221.1032
				text = "M"
			intervals [451]:
				xmin = 221.1032
				xmax = 221.1832
				text = "L"
			intervals [452]:
				xmin = 221.1832
				xmax = 221.2432
				text = "AY1"
			intervals [453]:
				xmin = 221.2432
				xmax = 221.3132
				text = "K"
			intervals [454]:
				xmin = 221.3132
				xmax = 221.4432
				text = "Y"
			intervals [455]:
				xmin = 221.4432
				xmax = 221.5032
				text = "UW1"
			intervals [456]:
				xmin = 221.5032
				xmax = 221.5432
				text = "IH0"
			intervals [457]:
				xmin = 221.5432
				xmax = 221.6432
				text = "Z"
			intervals [458]:
				xmin = 221.6432
				xmax = 221.7032
				text = "DH"
			intervals [459]:
				xmin = 221.7032
				xmax = 221.7332
				text = "EY1"
			intervals [460]:
				xmin = 221.7332
				xmax = 221.8732
				text = "AA1"
			intervals [461]:
				xmin = 221.8732
				xmax = 221.9032
				text = "R"
			intervals [462]:
				xmin = 221.9032
				xmax = 221.9632
				text = "AH0"
			intervals [463]:
				xmin = 221.9632
				xmax = 222.0332
				text = "S"
			intervals [464]:
				xmin = 222.0332
				xmax = 222.0632
				text = "T"
			intervals [465]:
				xmin = 222.0632
				xmax = 222.1332
				text = "R"
			intervals [466]:
				xmin = 222.1332
				xmax = 222.2432
				text = "EY1"
			intervals [467]:
				xmin = 222.2432
				xmax = 222.2732
				text = "N"
			intervals [468]:
				xmin = 222.2732
				xmax = 222.3032
				text = "JH"
			intervals [469]:
				xmin = 222.3032
				xmax = 222.4932
				text = "ER0"
			intervals [470]:
				xmin = 222.4932
				xmax = 222.5432
				text = "Z"
			intervals [471]:
				xmin = 222.5432
				xmax = 222.5832
				text = "L"
			intervals [472]:
				xmin = 222.5832
				xmax = 222.6132
				text = "AY1"
			intervals [473]:
				xmin = 222.6132
				xmax = 222.6432
				text = "K"
			intervals [474]:
				xmin = 222.6432
				xmax = 222.7132
				text = "AY1"
			intervals [475]:
				xmin = 222.7132
				xmax = 222.7532
				text = "W"
			intervals [476]:
				xmin = 222.7532
				xmax = 222.7932
				text = "AH1"
			intervals [477]:
				xmin = 222.7932
				xmax = 222.8532
				text = "Z"
			intervals [478]:
				xmin = 222.8532
				xmax = 222.8932
				text = "HH"
			intervals [479]:
				xmin = 222.8932
				xmax = 222.9732
				text = "IY1"
			intervals [480]:
				xmin = 222.9732
				xmax = 223.0532
				text = "R"
			intervals [481]:
				xmin = 223.0532
				xmax = 223.0832
				text = "F"
			intervals [482]:
				xmin = 223.0832
				xmax = 223.1132
				text = "ER0"
			intervals [483]:
				xmin = 223.1132
				xmax = 223.1432
				text = "M"
			intervals [484]:
				xmin = 223.1432
				xmax = 223.1732
				text = "DH"
			intervals [485]:
				xmin = 223.1732
				xmax = 223.2232
				text = "AH0"
			intervals [486]:
				xmin = 223.2232
				xmax = 223.2932
				text = "B"
			intervals [487]:
				xmin = 223.2932
				xmax = 223.3732
				text = "IH0"
			intervals [488]:
				xmin = 223.3732
				xmax = 223.4232
				text = "G"
			intervals [489]:
				xmin = 223.4232
				xmax = 223.5432
				text = "IH1"
			intervals [490]:
				xmin = 223.5432
				xmax = 223.5932
				text = "N"
			intervals [491]:
				xmin = 223.5932
				xmax = 223.6232
				text = "IH0"
			intervals [492]:
				xmin = 223.6232
				xmax = 223.7132
				text = "N"
			intervals [493]:
				xmin = 223.7132
				xmax = 223.7432
				text = "sp"
			intervals [494]:
				xmin = 223.7432
				xmax = 258.4047
				text = ""
			intervals [495]:
				xmin = 258.4047
				xmax = 258.5147
				text = "HH"
			intervals [496]:
				xmin = 258.5147
				xmax = 258.5447
				text = "W"
			intervals [497]:
				xmin = 258.5447
				xmax = 258.5847
				text = "AH1"
			intervals [498]:
				xmin = 258.5847
				xmax = 258.6547
				text = "T"
			intervals [499]:
				xmin = 258.6547
				xmax = 258.7147
				text = "W"
			intervals [500]:
				xmin = 258.7147
				xmax = 258.8047
				text = "AA1"
			intervals [501]:
				xmin = 258.8047
				xmax = 258.8947
				text = "Z"
			intervals [502]:
				xmin = 258.8947
				xmax = 259.0647
				text = "IH0"
			intervals [503]:
				xmin = 259.0647
				xmax = 259.1347
				text = "T"
			intervals [504]:
				xmin = 259.1347
				xmax = 259.1847
				text = "L"
			intervals [505]:
				xmin = 259.1847
				xmax = 259.2547
				text = "AY1"
			intervals [506]:
				xmin = 259.2547
				xmax = 259.3047
				text = "K"
			intervals [507]:
				xmin = 259.3047
				xmax = 259.3447
				text = "HH"
			intervals [508]:
				xmin = 259.3447
				xmax = 259.3747
				text = "AW1"
			intervals [509]:
				xmin = 259.3747
				xmax = 259.5447
				text = "W"
			intervals [510]:
				xmin = 259.5447
				xmax = 259.6147
				text = "AA1"
			intervals [511]:
				xmin = 259.6147
				xmax = 259.6847
				text = "Z"
			intervals [512]:
				xmin = 259.6847
				xmax = 259.7547
				text = "IH0"
			intervals [513]:
				xmin = 259.7547
				xmax = 259.7847
				text = "T"
			intervals [514]:
				xmin = 259.7847
				xmax = 259.8347
				text = "B"
			intervals [515]:
				xmin = 259.8347
				xmax = 259.9547
				text = "AE1"
			intervals [516]:
				xmin = 259.9547
				xmax = 260.0447
				text = "K"
			intervals [517]:
				xmin = 260.0447
				xmax = 260.0747
				text = "DH"
			intervals [518]:
				xmin = 260.0747
				xmax = 260.1747
				text = "EH1"
			intervals [519]:
				xmin = 260.1747
				xmax = 260.2647
				text = "N"
			intervals [520]:
				xmin = 260.2647
				xmax = 260.3247
				text = "W"
			intervals [521]:
				xmin = 260.3247
				xmax = 260.3847
				text = "AH0"
			intervals [522]:
				xmin = 260.3847
				xmax = 260.4347
				text = "Z"
			intervals [523]:
				xmin = 260.4347
				xmax = 260.5747
				text = "IH0"
			intervals [524]:
				xmin = 260.5747
				xmax = 260.6047
				text = "T"
			intervals [525]:
				xmin = 260.6047
				xmax = 260.7855
				text = "sp"
			intervals [526]:
				xmin = 260.7855
				xmax = 260.8455
				text = "HH"
			intervals [527]:
				xmin = 260.8455
				xmax = 260.9955
				text = "AW1"
			intervals [528]:
				xmin = 260.9955
				xmax = 261.0555
				text = "W"
			intervals [529]:
				xmin = 261.0555
				xmax = 261.1255
				text = "AH1"
			intervals [530]:
				xmin = 261.1255
				xmax = 261.1955
				text = "Z"
			intervals [531]:
				xmin = 261.1955
				xmax = 261.2455
				text = "IH0"
			intervals [532]:
				xmin = 261.2455
				xmax = 261.2855
				text = "T"
			intervals [533]:
				xmin = 261.2855
				xmax = 261.3355
				text = "B"
			intervals [534]:
				xmin = 261.3355
				xmax = 261.4455
				text = "AE1"
			intervals [535]:
				xmin = 261.4455
				xmax = 261.4855
				text = "K"
			intervals [536]:
				xmin = 261.4855
				xmax = 261.7955
				text = "sp"
			intervals [537]:
				xmin = 261.7955
				xmax = 261.8555
				text = "DH"
			intervals [538]:
				xmin = 261.8555
				xmax = 261.8855
				text = "EH1"
			intervals [539]:
				xmin = 261.8855
				xmax = 261.9755
				text = "N"
			intervals [540]:
				xmin = 261.9755
				xmax = 262.0455
				text = "sp"
			intervals [541]:
				xmin = 262.0455
				xmax = 262.0755
				text = "AH0"
			intervals [542]:
				xmin = 262.0755
				xmax = 262.1255
				text = "M"
			intervals [543]:
				xmin = 262.1255
				xmax = 262.1755
				text = "AH1"
			intervals [544]:
				xmin = 262.1755
				xmax = 262.2655
				text = "NG"
			intervals [545]:
				xmin = 262.2655
				xmax = 262.3555
				text = "S"
			intervals [546]:
				xmin = 262.3555
				xmax = 262.3855
				text = "T"
			intervals [547]:
				xmin = 262.3855
				xmax = 262.4155
				text = "DH"
			intervals [548]:
				xmin = 262.4155
				xmax = 262.4655
				text = "AH0"
			intervals [549]:
				xmin = 262.4655
				xmax = 262.5855
				text = "sp"
			intervals [550]:
				xmin = 262.5855
				xmax = 262.6755
				text = "P"
			intervals [551]:
				xmin = 262.6755
				xmax = 262.7855
				text = "IY1"
			intervals [552]:
				xmin = 262.7855
				xmax = 262.8755
				text = "P"
			intervals [553]:
				xmin = 262.8755
				xmax = 262.9055
				text = "AH0"
			intervals [554]:
				xmin = 262.9055
				xmax = 262.9755
				text = "L"
			intervals [555]:
				xmin = 262.9755
				xmax = 263.0155
				text = "sp"
			intervals [556]:
				xmin = 263.0155
				xmax = 263.8612
				text = ""
			intervals [557]:
				xmin = 263.8612
				xmax = 263.9012
				text = "L"
			intervals [558]:
				xmin = 263.9012
				xmax = 263.9312
				text = "AY1"
			intervals [559]:
				xmin = 263.9312
				xmax = 264.0012
				text = "K"
			intervals [560]:
				xmin = 264.0012
				xmax = 264.2912
				text = "EH1"
			intervals [561]:
				xmin = 264.2912
				xmax = 264.3212
				text = "Z"
			intervals [562]:
				xmin = 264.3212
				xmax = 264.3512
				text = "F"
			intervals [563]:
				xmin = 264.3512
				xmax = 264.3812
				text = "AA1"
			intervals [564]:
				xmin = 264.3812
				xmax = 264.4112
				text = "R"
			intervals [565]:
				xmin = 264.4112
				xmax = 264.4412
				text = "EH1"
			intervals [566]:
				xmin = 264.4412
				xmax = 264.4712
				text = "Z"
			intervals [567]:
				xmin = 264.4712
				xmax = 264.5836
				text = ""
			intervals [568]:
				xmin = 264.5836
				xmax = 264.6136
				text = "sil"
			intervals [569]:
				xmin = 264.6136
				xmax = 264.6636
				text = "DH"
			intervals [570]:
				xmin = 264.6636
				xmax = 264.6936
				text = "AH1"
			intervals [571]:
				xmin = 264.6936
				xmax = 264.8336
				text = "sp"
			intervals [572]:
				xmin = 264.8336
				xmax = 264.8636
				text = "IH2"
			intervals [573]:
				xmin = 264.8636
				xmax = 264.8936
				text = "N"
			intervals [574]:
				xmin = 264.8936
				xmax = 264.9336
				text = "T"
			intervals [575]:
				xmin = 264.9336
				xmax = 265.0336
				text = "ER0"
			intervals [576]:
				xmin = 265.0336
				xmax = 265.1836
				text = "AE1"
			intervals [577]:
				xmin = 265.1836
				xmax = 265.2636
				text = "K"
			intervals [578]:
				xmin = 265.2636
				xmax = 265.3536
				text = "SH"
			intervals [579]:
				xmin = 265.3536
				xmax = 265.3936
				text = "AH0"
			intervals [580]:
				xmin = 265.3936
				xmax = 265.4336
				text = "N"
			intervals [581]:
				xmin = 265.4336
				xmax = 275.5568
				text = "sp"
			intervals [582]:
				xmin = 275.5568
				xmax = 275.6268
				text = "M"
			intervals [583]:
				xmin = 275.6268
				xmax = 275.6968
				text = "sp"
			intervals [584]:
				xmin = 275.6968
				xmax = 316.1551
				text = ""
			intervals [585]:
				xmin = 316.1551
				xmax = 316.2851
				text = "HH"
			intervals [586]:
				xmin = 316.2851
				xmax = 316.5251
				text = "M"
			intervals [587]:
				xmin = 316.5251
				xmax = 336.0331
				text = ""
			intervals [588]:
				xmin = 336.0331
				xmax = 336.0831
				text = "sil"
			intervals [589]:
				xmin = 336.0831
				xmax = 336.2331
				text = "OW1"
			intervals [590]:
				xmin = 336.2331
				xmax = 336.3331
				text = "W"
			intervals [591]:
				xmin = 336.3331
				xmax = 336.5831
				text = "AW1"
			intervals [592]:
				xmin = 336.5831
				xmax = 342.5801
				text = ""
			intervals [593]:
				xmin = 342.5801
				xmax = 342.9001
				text = "R"
			intervals [594]:
				xmin = 342.9001
				xmax = 342.9501
				text = "AY1"
			intervals [595]:
				xmin = 342.9501
				xmax = 343.0701
				text = "T"
			intervals [596]:
				xmin = 343.0701
				xmax = 349.1411
				text = ""
			intervals [597]:
				xmin = 349.1411
				xmax = 349.1811
				text = "sil"
			intervals [598]:
				xmin = 349.1811
				xmax = 349.5111
				text = "OW1"
			intervals [599]:
				xmin = 349.5111
				xmax = 349.6111
				text = "W"
			intervals [600]:
				xmin = 349.6111
				xmax = 349.9611
				text = "AW1"
			intervals [601]:
				xmin = 349.9611
				xmax = 350.8297
				text = ""
			intervals [602]:
				xmin = 350.8297
				xmax = 350.8697
				text = "sil"
			intervals [603]:
				xmin = 350.8697
				xmax = 350.9597
				text = "AO2"
			intervals [604]:
				xmin = 350.9597
				xmax = 350.9897
				text = "L"
			intervals [605]:
				xmin = 350.9897
				xmax = 351.0197
				text = "R"
			intervals [606]:
				xmin = 351.0197
				xmax = 351.0497
				text = "AY1"
			intervals [607]:
				xmin = 351.0497
				xmax = 351.0797
				text = "T"
			intervals [608]:
				xmin = 351.0797
				xmax = 351.1097
				text = "AY1"
			intervals [609]:
				xmin = 351.1097
				xmax = 351.1797
				text = "N"
			intervals [610]:
				xmin = 351.1797
				xmax = 351.2397
				text = "EH1"
			intervals [611]:
				xmin = 351.2397
				xmax = 351.2697
				text = "V"
			intervals [612]:
				xmin = 351.2697
				xmax = 351.2997
				text = "ER0"
			intervals [613]:
				xmin = 351.2997
				xmax = 351.3497
				text = "N"
			intervals [614]:
				xmin = 351.3497
				xmax = 351.4197
				text = "UW1"
			intervals [615]:
				xmin = 351.4197
				xmax = 351.5197
				text = "AY1"
			intervals [616]:
				xmin = 351.5197
				xmax = 351.5797
				text = "N"
			intervals [617]:
				xmin = 351.5797
				xmax = 351.6297
				text = "EH1"
			intervals [618]:
				xmin = 351.6297
				xmax = 351.6997
				text = "V"
			intervals [619]:
				xmin = 351.6997
				xmax = 351.7497
				text = "ER0"
			intervals [620]:
				xmin = 351.7497
				xmax = 351.8097
				text = "N"
			intervals [621]:
				xmin = 351.8097
				xmax = 351.8997
				text = "UW1"
			intervals [622]:
				xmin = 351.8997
				xmax = 351.9597
				text = "DH"
			intervals [623]:
				xmin = 351.9597
				xmax = 351.9997
				text = "AE1"
			intervals [624]:
				xmin = 351.9997
				xmax = 352.0397
				text = "T"
			intervals [625]:
				xmin = 352.0397
				xmax = 352.0997
				text = "AY1"
			intervals [626]:
				xmin = 352.0997
				xmax = 352.1597
				text = "sp"
			intervals [627]:
				xmin = 352.1597
				xmax = 352.1897
				text = "M"
			intervals [628]:
				xmin = 352.1897
				xmax = 352.2197
				text = "IY1"
			intervals [629]:
				xmin = 352.2197
				xmax = 352.2697
				text = "N"
			intervals [630]:
				xmin = 352.2697
				xmax = 352.3097
				text = "AY1"
			intervals [631]:
				xmin = 352.3097
				xmax = 352.3697
				text = "N"
			intervals [632]:
				xmin = 352.3697
				xmax = 352.4297
				text = "EH1"
			intervals [633]:
				xmin = 352.4297
				xmax = 352.4697
				text = "V"
			intervals [634]:
				xmin = 352.4697
				xmax = 352.5397
				text = "ER0"
			intervals [635]:
				xmin = 352.5397
				xmax = 352.5697
				text = "sp"
			intervals [636]:
				xmin = 352.5697
				xmax = 352.6197
				text = "N"
			intervals [637]:
				xmin = 352.6197
				xmax = 352.6497
				text = "UW1"
			intervals [638]:
				xmin = 352.6497
				xmax = 352.7497
				text = "DH"
			intervals [639]:
				xmin = 352.7497
				xmax = 352.7797
				text = "AH0"
			intervals [640]:
				xmin = 352.7797
				xmax = 352.8097
				text = "T"
			intervals [641]:
				xmin = 352.8097
				xmax = 352.9597
				text = "AE1"
			intervals [642]:
				xmin = 352.9597
				xmax = 352.9897
				text = "D"
			intervals [643]:
				xmin = 352.9897
				xmax = 353.0197
				text = "AH0"
			intervals [644]:
				xmin = 353.0197
				xmax = 353.0797
				text = "M"
			intervals [645]:
				xmin = 353.0797
				xmax = 353.1297
				text = "Z"
			intervals [646]:
				xmin = 353.1297
				xmax = 353.1797
				text = "M"
			intervals [647]:
				xmin = 353.1797
				xmax = 353.2797
				text = "AO1"
			intervals [648]:
				xmin = 353.2797
				xmax = 353.3297
				text = "R"
			intervals [649]:
				xmin = 353.3297
				xmax = 353.3597
				text = "G"
			intervals [650]:
				xmin = 353.3597
				xmax = 353.3897
				text = "AH0"
			intervals [651]:
				xmin = 353.3897
				xmax = 353.4297
				text = "N"
			intervals [652]:
				xmin = 353.4297
				xmax = 353.4597
				text = "W"
			intervals [653]:
				xmin = 353.4597
				xmax = 353.4997
				text = "AO1"
			intervals [654]:
				xmin = 353.4997
				xmax = 353.5797
				text = "Z"
			intervals [655]:
				xmin = 353.5797
				xmax = 353.6097
				text = "AH0"
			intervals [656]:
				xmin = 353.6097
				xmax = 354.024
				text = "sp"
			intervals [657]:
				xmin = 354.024
				xmax = 354.124
				text = "L"
			intervals [658]:
				xmin = 354.124
				xmax = 354.194
				text = "AA1"
			intervals [659]:
				xmin = 354.194
				xmax = 354.224
				text = "T"
			intervals [660]:
				xmin = 354.224
				xmax = 354.254
				text = "AH0"
			intervals [661]:
				xmin = 354.254
				xmax = 354.294
				text = "V"
			intervals [662]:
				xmin = 354.294
				xmax = 354.364
				text = "S"
			intervals [663]:
				xmin = 354.364
				xmax = 354.444
				text = "P"
			intervals [664]:
				xmin = 354.444
				xmax = 354.544
				text = "AE1"
			intervals [665]:
				xmin = 354.544
				xmax = 354.614
				text = "N"
			intervals [666]:
				xmin = 354.614
				xmax = 354.664
				text = "IH0"
			intervals [667]:
				xmin = 354.664
				xmax = 354.764
				text = "SH"
			intervals [668]:
				xmin = 354.764
				xmax = 354.914
				text = "ER0"
			intervals [669]:
				xmin = 354.914
				xmax = 354.984
				text = "IH1"
			intervals [670]:
				xmin = 354.984
				xmax = 355.084
				text = "JH"
			intervals [671]:
				xmin = 355.084
				xmax = 355.114
				text = "N"
			intervals [672]:
				xmin = 355.114
				xmax = 355.144
				text = "AH0"
			intervals [673]:
				xmin = 355.144
				xmax = 355.174
				text = "L"
			intervals [674]:
				xmin = 355.174
				xmax = 355.204
				text = "IY0"
			intervals [675]:
				xmin = 355.204
				xmax = 355.234
				text = "IH1"
			intervals [676]:
				xmin = 355.234
				xmax = 355.274
				text = "T"
			intervals [677]:
				xmin = 355.274
				xmax = 355.304
				text = "W"
			intervals [678]:
				xmin = 355.304
				xmax = 355.334
				text = "AO1"
			intervals [679]:
				xmin = 355.334
				xmax = 355.394
				text = "Z"
			intervals [680]:
				xmin = 355.394
				xmax = 355.514
				text = "AO1"
			intervals [681]:
				xmin = 355.514
				xmax = 355.574
				text = "L"
			intervals [682]:
				xmin = 355.574
				xmax = 355.634
				text = "S"
			intervals [683]:
				xmin = 355.634
				xmax = 355.704
				text = "P"
			intervals [684]:
				xmin = 355.704
				xmax = 355.754
				text = "AE1"
			intervals [685]:
				xmin = 355.754
				xmax = 355.794
				text = "N"
			intervals [686]:
				xmin = 355.794
				xmax = 355.864
				text = "IH0"
			intervals [687]:
				xmin = 355.864
				xmax = 355.894
				text = "SH"
			intervals [688]:
				xmin = 355.894
				xmax = 356.074
				text = "sp"
			intervals [689]:
				xmin = 356.074
				xmax = 357.0822
				text = ""
			intervals [690]:
				xmin = 357.0822
				xmax = 357.1122
				text = "AY1"
			intervals [691]:
				xmin = 357.1122
				xmax = 357.1722
				text = "sp"
			intervals [692]:
				xmin = 357.1722
				xmax = 357.2222
				text = "D"
			intervals [693]:
				xmin = 357.2222
				xmax = 357.2622
				text = "IH1"
			intervals [694]:
				xmin = 357.2622
				xmax = 357.2922
				text = "N"
			intervals [695]:
				xmin = 357.2922
				xmax = 357.3322
				text = "T"
			intervals [696]:
				xmin = 357.3322
				xmax = 357.5422
				text = "sp"
			intervals [697]:
				xmin = 357.5422
				xmax = 357.8022
				text = "N"
			intervals [698]:
				xmin = 357.8022
				xmax = 357.8622
				text = "OW1"
			intervals [699]:
				xmin = 357.8622
				xmax = 357.9322
				text = "DH"
			intervals [700]:
				xmin = 357.9322
				xmax = 358.0022
				text = "AE1"
			intervals [701]:
				xmin = 358.0022
				xmax = 358.0722
				text = "T"
			intervals [702]:
				xmin = 358.0722
				xmax = 393.7905
				text = ""
			intervals [703]:
				xmin = 393.7905
				xmax = 393.8205
				text = "sil"
			intervals [704]:
				xmin = 393.8205
				xmax = 393.9205
				text = "K"
			intervals [705]:
				xmin = 393.9205
				xmax = 393.9605
				text = "IY1"
			intervals [706]:
				xmin = 393.9605
				xmax = 394.0205
				text = "P"
			intervals [707]:
				xmin = 394.0205
				xmax = 394.0605
				text = "EH1"
			intervals [708]:
				xmin = 394.0605
				xmax = 394.0905
				text = "V"
			intervals [709]:
				xmin = 394.0905
				xmax = 394.1305
				text = "R"
			intervals [710]:
				xmin = 394.1305
				xmax = 394.1705
				text = "IY0"
			intervals [711]:
				xmin = 394.1705
				xmax = 394.2205
				text = "TH"
			intervals [712]:
				xmin = 394.2205
				xmax = 394.2805
				text = "IH2"
			intervals [713]:
				xmin = 394.2805
				xmax = 394.4105
				text = "NG"
			intervals [714]:
				xmin = 394.4105
				xmax = 394.5005
				text = "AH1"
			intervals [715]:
				xmin = 394.5005
				xmax = 394.5805
				text = "P"
			intervals [716]:
				xmin = 394.5805
				xmax = 394.6505
				text = "D"
			intervals [717]:
				xmin = 394.6505
				xmax = 394.7205
				text = "EY2"
			intervals [718]:
				xmin = 394.7205
				xmax = 394.8305
				text = "T"
			intervals [719]:
				xmin = 394.8305
				xmax = 394.8805
				text = "AH0"
			intervals [720]:
				xmin = 394.8805
				xmax = 394.9105
				text = "D"
			intervals [721]:
				xmin = 394.9105
				xmax = 401.4124
				text = ""
			intervals [722]:
				xmin = 401.4124
				xmax = 401.4824
				text = "sil"
			intervals [723]:
				xmin = 401.4824
				xmax = 401.5324
				text = "DH"
			intervals [724]:
				xmin = 401.5324
				xmax = 401.5924
				text = "AE1"
			intervals [725]:
				xmin = 401.5924
				xmax = 401.6524
				text = "T"
			intervals [726]:
				xmin = 401.6524
				xmax = 401.7224
				text = "S"
			intervals [727]:
				xmin = 401.7224
				xmax = 401.7724
				text = "DH"
			intervals [728]:
				xmin = 401.7724
				xmax = 401.8324
				text = "AH1"
			intervals [729]:
				xmin = 401.8324
				xmax = 402.0524
				text = "OW1"
			intervals [730]:
				xmin = 402.0524
				xmax = 402.0824
				text = "N"
			intervals [731]:
				xmin = 402.0824
				xmax = 402.1224
				text = "L"
			intervals [732]:
				xmin = 402.1224
				xmax = 402.1924
				text = "IY0"
			intervals [733]:
				xmin = 402.1924
				xmax = 402.2524
				text = "TH"
			intervals [734]:
				xmin = 402.2524
				xmax = 402.3224
				text = "IH1"
			intervals [735]:
				xmin = 402.3224
				xmax = 402.3524
				text = "NG"
			intervals [736]:
				xmin = 402.3524
				xmax = 402.4624
				text = "DH"
			intervals [737]:
				xmin = 402.4624
				xmax = 402.4924
				text = "AH0"
			intervals [738]:
				xmin = 402.4924
				xmax = 402.5224
				text = "T"
			intervals [739]:
				xmin = 402.5224
				xmax = 402.5524
				text = "S"
			intervals [740]:
				xmin = 402.5524
				xmax = 402.5824
				text = "sp"
			intervals [741]:
				xmin = 402.5824
				xmax = 402.6224
				text = "S"
			intervals [742]:
				xmin = 402.6224
				xmax = 402.6524
				text = "T"
			intervals [743]:
				xmin = 402.6524
				xmax = 402.7824
				text = "IH1"
			intervals [744]:
				xmin = 402.7824
				xmax = 402.8424
				text = "L"
			intervals [745]:
				xmin = 402.8424
				xmax = 402.8724
				text = "DH"
			intervals [746]:
				xmin = 402.8724
				xmax = 403.0524
				text = "EH1"
			intervals [747]:
				xmin = 403.0524
				xmax = 403.1524
				text = "R"
			intervals [748]:
				xmin = 403.1524
				xmax = 403.9791
				text = ""
			intervals [749]:
				xmin = 403.9791
				xmax = 404.1391
				text = "S"
			intervals [750]:
				xmin = 404.1391
				xmax = 404.3091
				text = "EY1"
			intervals [751]:
				xmin = 404.3091
				xmax = 404.3891
				text = "M"
			intervals [752]:
				xmin = 404.3891
				xmax = 404.5691
				text = "OW1"
			intervals [753]:
				xmin = 404.5691
				xmax = 404.6591
				text = "N"
			intervals [754]:
				xmin = 404.6591
				xmax = 404.7891
				text = "ER0"
			intervals [755]:
				xmin = 404.7891
				xmax = 407.9989
				text = "sp"
			intervals [756]:
				xmin = 407.9989
				xmax = 408.3689
				text = "spn"
			intervals [757]:
				xmin = 408.3689
				xmax = 408.4292
				text = ""
			intervals [758]:
				xmin = 408.4292
				xmax = 408.7192
				text = "sil"
			intervals [759]:
				xmin = 408.7192
				xmax = 408.7492
				text = "W"
			intervals [760]:
				xmin = 408.7492
				xmax = 408.9092
				text = "AW1"
			intervals [761]:
				xmin = 408.9092
				xmax = 408.9592
				text = "DH"
			intervals [762]:
				xmin = 408.9592
				xmax = 409.1192
				text = "EY1"
			intervals [763]:
				xmin = 409.1192
				xmax = 409.1492
				text = "G"
			intervals [764]:
				xmin = 409.1492
				xmax = 409.1792
				text = "AH1"
			intervals [765]:
				xmin = 409.1792
				xmax = 409.2292
				text = "N"
			intervals [766]:
				xmin = 409.2292
				xmax = 409.2992
				text = "AH0"
			intervals [767]:
				xmin = 409.2992
				xmax = 409.3492
				text = "K"
			intervals [768]:
				xmin = 409.3492
				xmax = 409.4592
				text = "IY1"
			intervals [769]:
				xmin = 409.4592
				xmax = 409.5092
				text = "P"
			intervals [770]:
				xmin = 409.5092
				xmax = 409.6292
				text = "AH0"
			intervals [771]:
				xmin = 409.6292
				xmax = 409.6592
				text = "L"
			intervals [772]:
				xmin = 409.6592
				xmax = 409.7392
				text = "IH1"
			intervals [773]:
				xmin = 409.7392
				xmax = 409.7992
				text = "K"
			intervals [774]:
				xmin = 409.7992
				xmax = 409.8592
				text = "ER0"
			intervals [775]:
				xmin = 409.8592
				xmax = 409.9392
				text = "S"
			intervals [776]:
				xmin = 409.9392
				xmax = 409.9992
				text = "T"
			intervals [777]:
				xmin = 409.9992
				xmax = 410.2392
				text = "AO1"
			intervals [778]:
				xmin = 410.2392
				xmax = 410.3292
				text = "R"
			intervals [779]:
				xmin = 410.3292
				xmax = 410.3992
				text = "AO2"
			intervals [780]:
				xmin = 410.3992
				xmax = 410.4292
				text = "L"
			intervals [781]:
				xmin = 410.4292
				xmax = 410.4592
				text = "R"
			intervals [782]:
				xmin = 410.4592
				xmax = 410.4892
				text = "AY1"
			intervals [783]:
				xmin = 410.4892
				xmax = 410.5192
				text = "T"
			intervals [784]:
				xmin = 410.5192
				xmax = 410.5892
				text = "EY1"
			intervals [785]:
				xmin = 410.5892
				xmax = 410.6192
				text = "N"
			intervals [786]:
				xmin = 410.6192
				xmax = 410.6492
				text = "T"
			intervals [787]:
				xmin = 410.6492
				xmax = 410.6792
				text = "G"
			intervals [788]:
				xmin = 410.6792
				xmax = 410.7092
				text = "AH1"
			intervals [789]:
				xmin = 410.7092
				xmax = 410.7392
				text = "N"
			intervals [790]:
				xmin = 410.7392
				xmax = 410.7692
				text = "AH0"
			intervals [791]:
				xmin = 410.7692
				xmax = 410.8092
				text = "L"
			intervals [792]:
				xmin = 410.8092
				xmax = 410.8592
				text = "EH1"
			intervals [793]:
				xmin = 410.8592
				xmax = 410.9292
				text = "T"
			intervals [794]:
				xmin = 410.9292
				xmax = 410.9792
				text = "DH"
			intervals [795]:
				xmin = 410.9792
				xmax = 411.1192
				text = "AH0"
			intervals [796]:
				xmin = 411.1192
				xmax = 411.1892
				text = "T"
			intervals [797]:
				xmin = 411.1892
				xmax = 411.2692
				text = "G"
			intervals [798]:
				xmin = 411.2692
				xmax = 411.7592
				text = "OW1"
			intervals [799]:
				xmin = 411.7592
				xmax = 411.8292
				text = "sp"
			intervals [800]:
				xmin = 411.8292
				xmax = 412.1492
				text = "spn"
			intervals [801]:
				xmin = 412.1492
				xmax = 419.4544
				text = "sp"
			intervals [802]:
				xmin = 419.4544
				xmax = 419.5844
				text = "W"
			intervals [803]:
				xmin = 419.5844
				xmax = 419.9744
				text = "AW1"
			intervals [804]:
				xmin = 419.9744
				xmax = 420.0744
				text = "sp"
			intervals [805]:
				xmin = 420.0744
				xmax = 421.8724
				text = ""
			intervals [806]:
				xmin = 421.8724
				xmax = 421.9324
				text = "L"
			intervals [807]:
				xmin = 421.9324
				xmax = 421.9624
				text = "EH1"
			intervals [808]:
				xmin = 421.9624
				xmax = 421.9924
				text = "T"
			intervals [809]:
				xmin = 421.9924
				xmax = 422.0424
				text = "M"
			intervals [810]:
				xmin = 422.0424
				xmax = 422.0924
				text = "IY1"
			intervals [811]:
				xmin = 422.0924
				xmax = 422.2124
				text = "AE1"
			intervals [812]:
				xmin = 422.2124
				xmax = 422.2524
				text = "S"
			intervals [813]:
				xmin = 422.2524
				xmax = 422.2824
				text = "K"
			intervals [814]:
				xmin = 422.2824
				xmax = 422.3124
				text = "Y"
			intervals [815]:
				xmin = 422.3124
				xmax = 422.3424
				text = "UW1"
			intervals [816]:
				xmin = 422.3424
				xmax = 422.4424
				text = "S"
			intervals [817]:
				xmin = 422.4424
				xmax = 422.5024
				text = "AH1"
			intervals [818]:
				xmin = 422.5024
				xmax = 422.5324
				text = "M"
			intervals [819]:
				xmin = 422.5324
				xmax = 422.5624
				text = "TH"
			intervals [820]:
				xmin = 422.5624
				xmax = 422.5924
				text = "IH0"
			intervals [821]:
				xmin = 422.5924
				xmax = 422.6224
				text = "N"
			intervals [822]:
				xmin = 422.6224
				xmax = 422.6524
				text = "AH0"
			intervals [823]:
				xmin = 422.6524
				xmax = 422.6924
				text = "B"
			intervals [824]:
				xmin = 422.6924
				xmax = 422.8124
				text = "AW1"
			intervals [825]:
				xmin = 422.8124
				xmax = 422.9424
				text = "T"
			intervals [826]:
				xmin = 422.9424
				xmax = 422.9824
				text = "sp"
			intervals [827]:
				xmin = 422.9824
				xmax = 423.1312
				text = ""
			intervals [828]:
				xmin = 423.1312
				xmax = 423.2212
				text = "L"
			intervals [829]:
				xmin = 423.2212
				xmax = 423.3012
				text = "AY1"
			intervals [830]:
				xmin = 423.3012
				xmax = 423.3712
				text = "K"
			intervals [831]:
				xmin = 423.3712
				xmax = 423.4312
				text = "B"
			intervals [832]:
				xmin = 423.4312
				xmax = 423.5612
				text = "AE1"
			intervals [833]:
				xmin = 423.5612
				xmax = 423.6512
				text = "K"
			intervals [834]:
				xmin = 423.6512
				xmax = 423.6912
				text = "DH"
			intervals [835]:
				xmin = 423.6912
				xmax = 423.7712
				text = "EH1"
			intervals [836]:
				xmin = 423.7712
				xmax = 423.8212
				text = "N"
			intervals [837]:
				xmin = 423.8212
				xmax = 423.8612
				text = "G"
			intervals [838]:
				xmin = 423.8612
				xmax = 423.9012
				text = "IH1"
			intervals [839]:
				xmin = 423.9012
				xmax = 423.9412
				text = "V"
			intervals [840]:
				xmin = 423.9412
				xmax = 423.9812
				text = "M"
			intervals [841]:
				xmin = 423.9812
				xmax = 424.0312
				text = "IY1"
			intervals [842]:
				xmin = 424.0312
				xmax = 424.1312
				text = "S"
			intervals [843]:
				xmin = 424.1312
				xmax = 424.1712
				text = "AH1"
			intervals [844]:
				xmin = 424.1712
				xmax = 424.2612
				text = "M"
			intervals [845]:
				xmin = 424.2612
				xmax = 424.3312
				text = "W"
			intervals [846]:
				xmin = 424.3312
				xmax = 424.5112
				text = "ER1"
			intervals [847]:
				xmin = 424.5112
				xmax = 424.5512
				text = "D"
			intervals [848]:
				xmin = 424.5512
				xmax = 424.6412
				text = "Z"
			intervals [849]:
				xmin = 424.6412
				xmax = 424.7012
				text = "B"
			intervals [850]:
				xmin = 424.7012
				xmax = 424.7912
				text = "AE1"
			intervals [851]:
				xmin = 424.7912
				xmax = 424.8912
				text = "K"
			intervals [852]:
				xmin = 424.8912
				xmax = 424.9312
				text = "DH"
			intervals [853]:
				xmin = 424.9312
				xmax = 424.9612
				text = "EH1"
			intervals [854]:
				xmin = 424.9612
				xmax = 425.0512
				text = "N"
			intervals [855]:
				xmin = 425.0512
				xmax = 425.1212
				text = "Y"
			intervals [856]:
				xmin = 425.1212
				xmax = 425.1712
				text = "AO2"
			intervals [857]:
				xmin = 425.1712
				xmax = 425.2512
				text = "L"
			intervals [858]:
				xmin = 425.2512
				xmax = 425.2812
				text = "Y"
			intervals [859]:
				xmin = 425.2812
				xmax = 425.3412
				text = "UW1"
			intervals [860]:
				xmin = 425.3412
				xmax = 425.3712
				text = "Z"
			intervals [861]:
				xmin = 425.3712
				xmax = 425.4012
				text = "D"
			intervals [862]:
				xmin = 425.4012
				xmax = 425.4412
				text = "T"
			intervals [863]:
				xmin = 425.4412
				xmax = 425.5012
				text = "AH0"
			intervals [864]:
				xmin = 425.5012
				xmax = 425.6112
				text = "S"
			intervals [865]:
				xmin = 425.6112
				xmax = 425.7212
				text = "EY1"
			intervals [866]:
				xmin = 425.7212
				xmax = 425.7612
				text = "W"
			intervals [867]:
				xmin = 425.7612
				xmax = 425.7912
				text = "EH1"
			intervals [868]:
				xmin = 425.7912
				xmax = 425.8412
				text = "N"
			intervals [869]:
				xmin = 425.8412
				xmax = 425.9012
				text = "Y"
			intervals [870]:
				xmin = 425.9012
				xmax = 426.0112
				text = "AO2"
			intervals [871]:
				xmin = 426.0112
				xmax = 426.0512
				text = "L"
			intervals [872]:
				xmin = 426.0512
				xmax = 426.0812
				text = "W"
			intervals [873]:
				xmin = 426.0812
				xmax = 426.1212
				text = "ER0"
			intervals [874]:
				xmin = 426.1212
				xmax = 426.2112
				text = "Y"
			intervals [875]:
				xmin = 426.2112
				xmax = 426.2412
				text = "AH1"
			intervals [876]:
				xmin = 426.2412
				xmax = 426.2712
				text = "NG"
			intervals [877]:
				xmin = 426.2712
				xmax = 426.3812
				text = "G"
			intervals [878]:
				xmin = 426.3812
				xmax = 426.4212
				text = "ER0"
			intervals [879]:
				xmin = 426.4212
				xmax = 426.5412
				text = "sp"
			intervals [880]:
				xmin = 426.5412
				xmax = 426.794
				text = ""
			intervals [881]:
				xmin = 426.794
				xmax = 426.944
				text = "S"
			intervals [882]:
				xmin = 426.944
				xmax = 426.984
				text = "AH1"
			intervals [883]:
				xmin = 426.984
				xmax = 427.074
				text = "M"
			intervals [884]:
				xmin = 427.074
				xmax = 427.244
				text = "K"
			intervals [885]:
				xmin = 427.244
				xmax = 427.334
				text = "UW1"
			intervals [886]:
				xmin = 427.334
				xmax = 427.394
				text = "L"
			intervals [887]:
				xmin = 427.394
				xmax = 427.514
				text = "S"
			intervals [888]:
				xmin = 427.514
				xmax = 427.544
				text = "AH1"
			intervals [889]:
				xmin = 427.544
				xmax = 427.594
				text = "M"
			intervals [890]:
				xmin = 427.594
				xmax = 427.764
				text = "S"
			intervals [891]:
				xmin = 427.764
				xmax = 427.904
				text = "L"
			intervals [892]:
				xmin = 427.904
				xmax = 427.974
				text = "AE1"
			intervals [893]:
				xmin = 427.974
				xmax = 428.094
				text = "NG"
			intervals [894]:
				xmin = 428.094
				xmax = 428.154
				text = "W"
			intervals [895]:
				xmin = 428.154
				xmax = 428.304
				text = "ER1"
			intervals [896]:
				xmin = 428.304
				xmax = 428.334
				text = "D"
			intervals [897]:
				xmin = 428.334
				xmax = 428.614
				text = "Z"
			intervals [898]:
				xmin = 428.614
				xmax = 428.6472
				text = ""
			intervals [899]:
				xmin = 428.6472
				xmax = 428.7272
				text = "AO1"
			intervals [900]:
				xmin = 428.7272
				xmax = 428.9872
				text = "L"
			intervals [901]:
				xmin = 428.9872
				xmax = 429.0172
				text = "sp"
			intervals [902]:
				xmin = 429.0172
				xmax = 429.0472
				text = "AH0"
			intervals [903]:
				xmin = 429.0472
				xmax = 429.1072
				text = "V"
			intervals [904]:
				xmin = 429.1072
				xmax = 429.2572
				text = "sp"
			intervals [905]:
				xmin = 429.2572
				xmax = 429.2872
				text = "DH"
			intervals [906]:
				xmin = 429.2872
				xmax = 429.3172
				text = "AH0"
			intervals [907]:
				xmin = 429.3172
				xmax = 429.3872
				text = "T"
			intervals [908]:
				xmin = 429.3872
				xmax = 438.8255
				text = ""
			intervals [909]:
				xmin = 438.8255
				xmax = 438.8755
				text = "sil"
			intervals [910]:
				xmin = 438.8755
				xmax = 438.9055
				text = "AA1"
			intervals [911]:
				xmin = 438.9055
				xmax = 439.3855
				text = "sp"
			intervals [912]:
				xmin = 439.3855
				xmax = 439.7155
				text = "OW2"
			intervals [913]:
				xmin = 439.7155
				xmax = 439.7455
				text = "K"
			intervals [914]:
				xmin = 439.7455
				xmax = 439.7755
				text = "EY1"
			intervals [915]:
				xmin = 439.7755
				xmax = 470.7946
				text = ""
			intervals [916]:
				xmin = 470.7946
				xmax = 472.2746
				text = "spn"
			intervals [917]:
				xmin = 472.2746
				xmax = 472.8178
				text = ""
			intervals [918]:
				xmin = 472.8178
				xmax = 473.2078
				text = "spn"
			intervals [919]:
				xmin = 473.2078
				xmax = 473.2778
				text = "sp"
			intervals [920]:
				xmin = 473.2778
				xmax = 474.2049
				text = ""
			intervals [921]:
				xmin = 474.2049
				xmax = 474.3249
				text = "AE1"
			intervals [922]:
				xmin = 474.3249
				xmax = 474.4049
				text = "N"
			intervals [923]:
				xmin = 474.4049
				xmax = 474.4549
				text = "P"
			intervals [924]:
				xmin = 474.4549
				xmax = 474.5249
				text = "IH1"
			intervals [925]:
				xmin = 474.5249
				xmax = 474.5549
				text = "M"
			intervals [926]:
				xmin = 474.5549
				xmax = 474.5949
				text = "P"
			intervals [927]:
				xmin = 474.5949
				xmax = 474.6349
				text = "IH0"
			intervals [928]:
				xmin = 474.6349
				xmax = 474.6749
				text = "NG"
			intervals [929]:
				xmin = 474.6749
				xmax = 474.7349
				text = "K"
			intervals [930]:
				xmin = 474.7349
				xmax = 474.7849
				text = "AE1"
			intervals [931]:
				xmin = 474.7849
				xmax = 474.8449
				text = "N"
			intervals [932]:
				xmin = 474.8449
				xmax = 474.8949
				text = "B"
			intervals [933]:
				xmin = 474.8949
				xmax = 474.9749
				text = "IY0"
			intervals [934]:
				xmin = 474.9749
				xmax = 475.1049
				text = "Y"
			intervals [935]:
				xmin = 475.1049
				xmax = 475.2849
				text = "UW1"
			intervals [936]:
				xmin = 475.2849
				xmax = 475.3349
				text = "Z"
			intervals [937]:
				xmin = 475.3349
				xmax = 475.3649
				text = "D"
			intervals [938]:
				xmin = 475.3649
				xmax = 475.5149
				text = "EH1"
			intervals [939]:
				xmin = 475.5149
				xmax = 475.5449
				text = "Z"
			intervals [940]:
				xmin = 475.5449
				xmax = 475.6249
				text = "AH0"
			intervals [941]:
				xmin = 475.6249
				xmax = 475.7149
				text = "F"
			intervals [942]:
				xmin = 475.7149
				xmax = 475.7949
				text = "R"
			intervals [943]:
				xmin = 475.7949
				xmax = 476.0049
				text = "EY1"
			intervals [944]:
				xmin = 476.0049
				xmax = 476.1049
				text = "Z"
			intervals [945]:
				xmin = 476.1049
				xmax = 476.2849
				text = "AH1"
			intervals [946]:
				xmin = 476.2849
				xmax = 476.3449
				text = "V"
			intervals [947]:
				xmin = 476.3449
				xmax = 476.409
				text = ""
			intervals [948]:
				xmin = 476.409
				xmax = 476.439
				text = "sil"
			intervals [949]:
				xmin = 476.439
				xmax = 476.599
				text = "OW1"
			intervals [950]:
				xmin = 476.599
				xmax = 476.699
				text = "Y"
			intervals [951]:
				xmin = 476.699
				xmax = 476.729
				text = "UW1"
			intervals [952]:
				xmin = 476.729
				xmax = 476.819
				text = "L"
			intervals [953]:
				xmin = 476.819
				xmax = 476.909
				text = "UH1"
			intervals [954]:
				xmin = 476.909
				xmax = 476.969
				text = "K"
			intervals [955]:
				xmin = 476.969
				xmax = 476.999
				text = "IH0"
			intervals [956]:
				xmin = 476.999
				xmax = 477.099
				text = "NG"
			intervals [957]:
				xmin = 477.099
				xmax = 477.179
				text = "G"
			intervals [958]:
				xmin = 477.179
				xmax = 477.689
				text = "UH1"
			intervals [959]:
				xmin = 477.689
				xmax = 477.809
				text = "D"
			intervals [960]:
				xmin = 477.809
				xmax = 477.899
				text = "ER0"
			intervals [961]:
				xmin = 477.899
				xmax = 478.139
				text = "Y"
			intervals [962]:
				xmin = 478.139
				xmax = 478.219
				text = "UW1"
			intervals [963]:
				xmin = 478.219
				xmax = 478.359
				text = "OW2"
			intervals [964]:
				xmin = 478.359
				xmax = 478.459
				text = "K"
			intervals [965]:
				xmin = 478.459
				xmax = 478.669
				text = "EY1"
			intervals [966]:
				xmin = 478.669
				xmax = 478.699
				text = "sp"
			intervals [967]:
				xmin = 478.699
				xmax = 478.879
				text = "OW2"
			intervals [968]:
				xmin = 478.879
				xmax = 478.919
				text = "K"
			intervals [969]:
				xmin = 478.919
				xmax = 479.079
				text = "EY1"
			intervals [970]:
				xmin = 479.079
				xmax = 488.5125
				text = "sp"
			intervals [971]:
				xmin = 488.5125
				xmax = 488.6425
				text = "R"
			intervals [972]:
				xmin = 488.6425
				xmax = 488.6825
				text = "sp"
			intervals [973]:
				xmin = 488.6825
				xmax = 489.3425
				text = "spn"
			intervals [974]:
				xmin = 489.3425
				xmax = 489.5325
				text = "R"
			intervals [975]:
				xmin = 489.5325
				xmax = 489.6125
				text = "AY1"
			intervals [976]:
				xmin = 489.6125
				xmax = 490.3425
				text = "T"
			intervals [977]:
				xmin = 490.3425
				xmax = 490.8163
				text = ""
			intervals [978]:
				xmin = 490.8163
				xmax = 490.8463
				text = "sil"
			intervals [979]:
				xmin = 490.8463
				xmax = 490.8763
				text = "Y"
			intervals [980]:
				xmin = 490.8763
				xmax = 490.9163
				text = "AE1"
			intervals [981]:
				xmin = 490.9163
				xmax = 490.9463
				text = "sp"
			intervals [982]:
				xmin = 490.9463
				xmax = 490.9863
				text = "AY1"
			intervals [983]:
				xmin = 490.9863
				xmax = 491.0763
				text = "W"
			intervals [984]:
				xmin = 491.0763
				xmax = 491.1363
				text = "AA1"
			intervals [985]:
				xmin = 491.1363
				xmax = 491.1663
				text = "N"
			intervals [986]:
				xmin = 491.1663
				xmax = 491.1963
				text = "AH0"
			intervals [987]:
				xmin = 491.1963
				xmax = 491.2363
				text = "G"
			intervals [988]:
				xmin = 491.2363
				xmax = 491.2863
				text = "IH1"
			intervals [989]:
				xmin = 491.2863
				xmax = 491.3163
				text = "T"
			intervals [990]:
				xmin = 491.3163
				xmax = 491.4063
				text = "N"
			intervals [991]:
				xmin = 491.4063
				xmax = 491.5063
				text = "EH1"
			intervals [992]:
				xmin = 491.5063
				xmax = 491.5663
				text = "K"
			intervals [993]:
				xmin = 491.5663
				xmax = 491.6463
				text = "S"
			intervals [994]:
				xmin = 491.6463
				xmax = 491.6763
				text = "T"
			intervals [995]:
				xmin = 491.6763
				xmax = 491.7463
				text = "IH0"
			intervals [996]:
				xmin = 491.7463
				xmax = 491.7863
				text = "HH"
			intervals [997]:
				xmin = 491.7863
				xmax = 491.9263
				text = "ER1"
			intervals [998]:
				xmin = 491.9263
				xmax = 491.9563
				text = "W"
			intervals [999]:
				xmin = 491.9563
				xmax = 492.1663
				text = "IY1"
			intervals [1000]:
				xmin = 492.1663
				xmax = 492.1963
				text = "sp"
			intervals [1001]:
				xmin = 492.1963
				xmax = 492.2263
				text = "P"
			intervals [1002]:
				xmin = 492.2263
				xmax = 492.2563
				text = "R"
			intervals [1003]:
				xmin = 492.2563
				xmax = 492.3363
				text = "AA1"
			intervals [1004]:
				xmin = 492.3363
				xmax = 492.3663
				text = "B"
			intervals [1005]:
				xmin = 492.3663
				xmax = 492.4063
				text = "L"
			intervals [1006]:
				xmin = 492.4063
				xmax = 492.4463
				text = "IY0"
			intervals [1007]:
				xmin = 492.4463
				xmax = 492.4963
				text = "S"
			intervals [1008]:
				xmin = 492.4963
				xmax = 492.5363
				text = "T"
			intervals [1009]:
				xmin = 492.5363
				xmax = 492.6363
				text = "IH1"
			intervals [1010]:
				xmin = 492.6363
				xmax = 492.6863
				text = "L"
			intervals [1011]:
				xmin = 492.6863
				xmax = 492.8163
				text = "S"
			intervals [1012]:
				xmin = 492.8163
				xmax = 493.0763
				text = "EY1"
			intervals [1013]:
				xmin = 493.0763
				xmax = 493.1063
				text = "IH0"
			intervals [1014]:
				xmin = 493.1063
				xmax = 493.1363
				text = "N"
			intervals [1015]:
				xmin = 493.1363
				xmax = 493.1663
				text = "DH"
			intervals [1016]:
				xmin = 493.1663
				xmax = 493.1963
				text = "AH0"
			intervals [1017]:
				xmin = 493.1963
				xmax = 493.2263
				text = "T"
			intervals [1018]:
				xmin = 493.2263
				xmax = 493.2763
				text = "N"
			intervals [1019]:
				xmin = 493.2763
				xmax = 493.3863
				text = "AW1"
			intervals [1020]:
				xmin = 493.3863
				xmax = 494.0963
				text = "spn"
			intervals [1021]:
				xmin = 494.0963
				xmax = 496.2217
				text = ""
			intervals [1022]:
				xmin = 496.2217
				xmax = 496.4417
				text = "R"
			intervals [1023]:
				xmin = 496.4417
				xmax = 496.5617
				text = "AY1"
			intervals [1024]:
				xmin = 496.5617
				xmax = 496.6317
				text = "T"
			intervals [1025]:
				xmin = 496.6317
				xmax = 496.6717
				text = "SH"
			intervals [1026]:
				xmin = 496.6717
				xmax = 496.8117
				text = "IY1"
			intervals [1027]:
				xmin = 496.8117
				xmax = 498.0317
				text = "spn"
			intervals [1028]:
				xmin = 498.0317
				xmax = 535.1079
				text = "sp"
			intervals [1029]:
				xmin = 535.1079
				xmax = 535.1879
				text = "M"
			intervals [1030]:
				xmin = 535.1879
				xmax = 535.3379
				text = "HH"
			intervals [1031]:
				xmin = 535.3379
				xmax = 535.7579
				text = "M"
			intervals [1032]:
				xmin = 535.7579
				xmax = 535.8079
				text = "sp"
			intervals [1033]:
				xmin = 535.8079
				xmax = 560.8522
				text = ""
			intervals [1034]:
				xmin = 560.8522
				xmax = 560.9622
				text = "S"
			intervals [1035]:
				xmin = 560.9622
				xmax = 560.9922
				text = "OW1"
			intervals [1036]:
				xmin = 560.9922
				xmax = 561.0722
				text = "IH0"
			intervals [1037]:
				xmin = 561.0722
				xmax = 561.1122
				text = "T"
			intervals [1038]:
				xmin = 561.1122
				xmax = 561.1422
				text = "S"
			intervals [1039]:
				xmin = 561.1422
				xmax = 561.1722
				text = "S"
			intervals [1040]:
				xmin = 561.1722
				xmax = 561.2122
				text = "T"
			intervals [1041]:
				xmin = 561.2122
				xmax = 561.2822
				text = "IH1"
			intervals [1042]:
				xmin = 561.2822
				xmax = 561.3422
				text = "L"
			intervals [1043]:
				xmin = 561.3422
				xmax = 561.4322
				text = "S"
			intervals [1044]:
				xmin = 561.4322
				xmax = 561.4622
				text = "AH1"
			intervals [1045]:
				xmin = 561.4622
				xmax = 561.5522
				text = "M"
			intervals [1046]:
				xmin = 561.5522
				xmax = 561.5822
				text = "IH1"
			intervals [1047]:
				xmin = 561.5822
				xmax = 561.6122
				text = "N"
			intervals [1048]:
				xmin = 561.6122
				xmax = 561.7722
				text = "F"
			intervals [1049]:
				xmin = 561.7722
				xmax = 561.9222
				text = "L"
			intervals [1050]:
				xmin = 561.9222
				xmax = 561.9522
				text = "UW0"
			intervals [1051]:
				xmin = 561.9522
				xmax = 562.0222
				text = "AH0"
			intervals [1052]:
				xmin = 562.0222
				xmax = 562.0722
				text = "N"
			intervals [1053]:
				xmin = 562.0722
				xmax = 562.1522
				text = "S"
			intervals [1054]:
				xmin = 562.1522
				xmax = 562.2022
				text = "DH"
			intervals [1055]:
				xmin = 562.2022
				xmax = 562.4522
				text = "EH1"
			intervals [1056]:
				xmin = 562.4522
				xmax = 562.5422
				text = "R"
			intervals [1057]:
				xmin = 562.5422
				xmax = 592.4737
				text = ""
			intervals [1058]:
				xmin = 592.4737
				xmax = 592.5537
				text = "sil"
			intervals [1059]:
				xmin = 592.5537
				xmax = 593.4037
				text = "spn"
			intervals [1060]:
				xmin = 593.4037
				xmax = 595.8309
				text = "sp"
			intervals [1061]:
				xmin = 595.8309
				xmax = 595.8609
				text = "HH"
			intervals [1062]:
				xmin = 595.8609
				xmax = 595.9409
				text = "OW1"
			intervals [1063]:
				xmin = 595.9409
				xmax = 595.9709
				text = "L"
			intervals [1064]:
				xmin = 595.9709
				xmax = 596.0009
				text = "D"
			intervals [1065]:
				xmin = 596.0009
				xmax = 596.0709
				text = "AO1"
			intervals [1066]:
				xmin = 596.0709
				xmax = 596.1309
				text = "N"
			intervals [1067]:
				xmin = 596.1309
				xmax = 596.2109
				text = "D"
			intervals [1068]:
				xmin = 596.2109
				xmax = 596.2909
				text = "IH1"
			intervals [1069]:
				xmin = 596.2909
				xmax = 596.3809
				text = "S"
			intervals [1070]:
				xmin = 596.3809
				xmax = 596.4509
				text = "K"
			intervals [1071]:
				xmin = 596.4509
				xmax = 596.5209
				text = "OW0"
			intervals [1072]:
				xmin = 596.5209
				xmax = 596.6009
				text = "W"
			intervals [1073]:
				xmin = 596.6009
				xmax = 596.6509
				text = "AH1"
			intervals [1074]:
				xmin = 596.6509
				xmax = 596.7009
				text = "T"
			intervals [1075]:
				xmin = 596.7009
				xmax = 596.7609
				text = "EH1"
			intervals [1076]:
				xmin = 596.7609
				xmax = 596.9109
				text = "R"
			intervals [1077]:
				xmin = 596.9109
				xmax = 596.9609
				text = "AH0"
			intervals [1078]:
				xmin = 596.9609
				xmax = 597.0509
				text = "W"
			intervals [1079]:
				xmin = 597.0509
				xmax = 597.0809
				text = "AH0"
			intervals [1080]:
				xmin = 597.0809
				xmax = 597.1109
				text = "Z"
			intervals [1081]:
				xmin = 597.1109
				xmax = 597.1509
				text = "DH"
			intervals [1082]:
				xmin = 597.1509
				xmax = 597.2409
				text = "AE1"
			intervals [1083]:
				xmin = 597.2409
				xmax = 597.3009
				text = "T"
			intervals [1084]:
				xmin = 597.3009
				xmax = 597.3909
				text = "W"
			intervals [1085]:
				xmin = 597.3909
				xmax = 597.4509
				text = "AH1"
			intervals [1086]:
				xmin = 597.4509
				xmax = 597.5009
				text = "T"
			intervals [1087]:
				xmin = 597.5009
				xmax = 597.5509
				text = "sp"
			intervals [1088]:
				xmin = 597.5509
				xmax = 597.6109
				text = "W"
			intervals [1089]:
				xmin = 597.6109
				xmax = 597.6509
				text = "AH1"
			intervals [1090]:
				xmin = 597.6509
				xmax = 597.7009
				text = "T"
			intervals [1091]:
				xmin = 597.7009
				xmax = 597.7909
				text = "T"
			intervals [1092]:
				xmin = 597.7909
				xmax = 597.8209
				text = "AY1"
			intervals [1093]:
				xmin = 597.8209
				xmax = 597.8509
				text = "M"
			intervals [1094]:
				xmin = 597.8509
				xmax = 597.8809
				text = "P"
			intervals [1095]:
				xmin = 597.8809
				xmax = 597.9109
				text = "IH1"
			intervals [1096]:
				xmin = 597.9109
				xmax = 597.9409
				text = "R"
			intervals [1097]:
				xmin = 597.9409
				xmax = 597.9709
				text = "IY0"
			intervals [1098]:
				xmin = 597.9709
				xmax = 598.0009
				text = "AH0"
			intervals [1099]:
				xmin = 598.0009
				xmax = 598.0309
				text = "D"
			intervals [1100]:
				xmin = 598.0309
				xmax = 598.0609
				text = "W"
			intervals [1101]:
				xmin = 598.0609
				xmax = 598.1109
				text = "AA1"
			intervals [1102]:
				xmin = 598.1109
				xmax = 598.2009
				text = "Z"
			intervals [1103]:
				xmin = 598.2009
				xmax = 598.2309
				text = "DH"
			intervals [1104]:
				xmin = 598.2309
				xmax = 598.2609
				text = "AH0"
			intervals [1105]:
				xmin = 598.2609
				xmax = 598.2909
				text = "T"
			intervals [1106]:
				xmin = 598.2909
				xmax = 626.581
				text = "sp"
			intervals [1107]:
				xmin = 626.581
				xmax = 627.011
				text = "M"
			intervals [1108]:
				xmin = 627.011
				xmax = 627.101
				text = "sp"
			intervals [1109]:
				xmin = 627.101
				xmax = 646.6141
				text = ""
			intervals [1110]:
				xmin = 646.6141
				xmax = 646.8241
				text = "R"
			intervals [1111]:
				xmin = 646.8241
				xmax = 647.0041
				text = "AY1"
			intervals [1112]:
				xmin = 647.0041
				xmax = 647.0841
				text = "T"
			intervals [1113]:
				xmin = 647.0841
				xmax = 647.5917
				text = "sp"
			intervals [1114]:
				xmin = 647.5917
				xmax = 647.7317
				text = "G"
			intervals [1115]:
				xmin = 647.7317
				xmax = 647.8617
				text = "AA1"
			intervals [1116]:
				xmin = 647.8617
				xmax = 647.9217
				text = "T"
			intervals [1117]:
				xmin = 647.9217
				xmax = 647.9517
				text = "Y"
			intervals [1118]:
				xmin = 647.9517
				xmax = 647.9817
				text = "UW1"
			intervals [1119]:
				xmin = 647.9817
				xmax = 648.0117
				text = "B"
			intervals [1120]:
				xmin = 648.0117
				xmax = 648.0817
				text = "IH0"
			intervals [1121]:
				xmin = 648.0817
				xmax = 648.1417
				text = "K"
			intervals [1122]:
				xmin = 648.1417
				xmax = 648.2217
				text = "AH0"
			intervals [1123]:
				xmin = 648.2217
				xmax = 648.3417
				text = "Z"
			intervals [1124]:
				xmin = 648.3417
				xmax = 648.4917
				text = "IH1"
			intervals [1125]:
				xmin = 648.4917
				xmax = 648.6517
				text = "Z"
			intervals [1126]:
				xmin = 648.6517
				xmax = 648.7317
				text = "IH1"
			intervals [1127]:
				xmin = 648.7317
				xmax = 648.8317
				text = "Z"
			intervals [1128]:
				xmin = 648.8317
				xmax = 648.9917
				text = "IH0"
			intervals [1129]:
				xmin = 648.9917
				xmax = 649.0217
				text = "T"
			intervals [1130]:
				xmin = 649.0217
				xmax = 649.1317
				text = "sp"
			intervals [1131]:
				xmin = 649.1317
				xmax = 649.5061
				text = ""
			intervals [1132]:
				xmin = 649.5061
				xmax = 649.5761
				text = "DH"
			intervals [1133]:
				xmin = 649.5761
				xmax = 649.6061
				text = "IY0"
			intervals [1134]:
				xmin = 649.6061
				xmax = 649.6761
				text = "R"
			intervals [1135]:
				xmin = 649.6761
				xmax = 649.7261
				text = "IY1"
			intervals [1136]:
				xmin = 649.7261
				xmax = 649.7561
				text = "Z"
			intervals [1137]:
				xmin = 649.7561
				xmax = 649.7861
				text = "AH0"
			intervals [1138]:
				xmin = 649.7861
				xmax = 649.8161
				text = "N"
			intervals [1139]:
				xmin = 649.8161
				xmax = 649.8461
				text = "Y"
			intervals [1140]:
				xmin = 649.8461
				xmax = 649.8761
				text = "UW1"
			intervals [1141]:
				xmin = 649.8761
				xmax = 649.9361
				text = "G"
			intervals [1142]:
				xmin = 649.9361
				xmax = 649.9861
				text = "AA1"
			intervals [1143]:
				xmin = 649.9861
				xmax = 650.0261
				text = "T"
			intervals [1144]:
				xmin = 650.0261
				xmax = 650.0661
				text = "AO1"
			intervals [1145]:
				xmin = 650.0661
				xmax = 650.1161
				text = "F"
			intervals [1146]:
				xmin = 650.1161
				xmax = 650.2061
				text = "T"
			intervals [1147]:
				xmin = 650.2061
				xmax = 650.2461
				text = "R"
			intervals [1148]:
				xmin = 650.2461
				xmax = 650.3861
				text = "EY1"
			intervals [1149]:
				xmin = 650.3861
				xmax = 650.4161
				text = "N"
			intervals [1150]:
				xmin = 650.4161
				xmax = 650.4461
				text = "IH0"
			intervals [1151]:
				xmin = 650.4461
				xmax = 650.5061
				text = "Z"
			intervals [1152]:
				xmin = 650.5061
				xmax = 650.5461
				text = "IH0"
			intervals [1153]:
				xmin = 650.5461
				xmax = 650.5761
				text = "T"
			intervals [1154]:
				xmin = 650.5761
				xmax = 650.6061
				text = "sp"
			intervals [1155]:
				xmin = 650.6061
				xmax = 650.6361
				text = "B"
			intervals [1156]:
				xmin = 650.6361
				xmax = 650.6861
				text = "IH0"
			intervals [1157]:
				xmin = 650.6861
				xmax = 650.7661
				text = "K"
			intervals [1158]:
				xmin = 650.7661
				xmax = 650.9561
				text = "AH1"
			intervals [1159]:
				xmin = 650.9561
				xmax = 651.1161
				text = "Z"
			intervals [1160]:
				xmin = 651.1161
				xmax = 651.4061
				text = "AH1"
			intervals [1161]:
				xmin = 651.4061
				xmax = 651.5261
				text = "V"
			intervals [1162]:
				xmin = 651.5261
				xmax = 651.5661
				text = "sp"
			intervals [1163]:
				xmin = 651.5661
				xmax = 651.7788
				text = ""
			intervals [1164]:
				xmin = 651.7788
				xmax = 651.8188
				text = "HH"
			intervals [1165]:
				xmin = 651.8188
				xmax = 651.8588
				text = "W"
			intervals [1166]:
				xmin = 651.8588
				xmax = 651.9088
				text = "AH1"
			intervals [1167]:
				xmin = 651.9088
				xmax = 651.9388
				text = "T"
			intervals [1168]:
				xmin = 651.9388
				xmax = 651.9888
				text = "sp"
			intervals [1169]:
				xmin = 651.9888
				xmax = 652.0388
				text = "DH"
			intervals [1170]:
				xmin = 652.0388
				xmax = 652.1488
				text = "EY1"
			intervals [1171]:
				xmin = 652.1488
				xmax = 652.2088
				text = "W"
			intervals [1172]:
				xmin = 652.2088
				xmax = 652.2688
				text = "ER0"
			intervals [1173]:
				xmin = 652.2688
				xmax = 652.3688
				text = "T"
			intervals [1174]:
				xmin = 652.3688
				xmax = 652.5088
				text = "AO1"
			intervals [1175]:
				xmin = 652.5088
				xmax = 652.5688
				text = "K"
			intervals [1176]:
				xmin = 652.5688
				xmax = 652.5988
				text = "IH0"
			intervals [1177]:
				xmin = 652.5988
				xmax = 652.6888
				text = "NG"
			intervals [1178]:
				xmin = 652.6888
				xmax = 652.7188
				text = "AH0"
			intervals [1179]:
				xmin = 652.7188
				xmax = 652.7588
				text = "B"
			intervals [1180]:
				xmin = 652.7588
				xmax = 652.8588
				text = "AW1"
			intervals [1181]:
				xmin = 652.8588
				xmax = 652.9088
				text = "T"
			intervals [1182]:
				xmin = 652.9088
				xmax = 652.9488
				text = "DH"
			intervals [1183]:
				xmin = 652.9488
				xmax = 653.0388
				text = "AH1"
			intervals [1184]:
				xmin = 653.0388
				xmax = 653.0788
				text = "M"
			intervals [1185]:
				xmin = 653.0788
				xmax = 653.1488
				text = "EH1"
			intervals [1186]:
				xmin = 653.1488
				xmax = 653.2488
				text = "S"
			intervals [1187]:
				xmin = 653.2488
				xmax = 653.3088
				text = "IH0"
			intervals [1188]:
				xmin = 653.3088
				xmax = 653.3788
				text = "JH"
			intervals [1189]:
				xmin = 653.3788
				xmax = 653.4788
				text = "IH0"
			intervals [1190]:
				xmin = 653.4788
				xmax = 653.5488
				text = "Z"
			intervals [1191]:
				xmin = 653.5488
				xmax = 672.3058
				text = ""
			intervals [1192]:
				xmin = 672.3058
				xmax = 672.3458
				text = "sil"
			intervals [1193]:
				xmin = 672.3458
				xmax = 672.5658
				text = "M"
			intervals [1194]:
				xmin = 672.5658
				xmax = 672.5958
				text = "HH"
			intervals [1195]:
				xmin = 672.5958
				xmax = 672.7658
				text = "M"
			intervals [1196]:
				xmin = 672.7658
				xmax = 679.7716
				text = "sp"
			intervals [1197]:
				xmin = 679.7716
				xmax = 679.8216
				text = "W"
			intervals [1198]:
				xmin = 679.8216
				xmax = 679.8516
				text = "AH1"
			intervals [1199]:
				xmin = 679.8516
				xmax = 679.9016
				text = "T"
			intervals [1200]:
				xmin = 679.9016
				xmax = 679.9716
				text = "ER0"
			intervals [1201]:
				xmin = 679.9716
				xmax = 680.0716
				text = "S"
			intervals [1202]:
				xmin = 680.0716
				xmax = 680.1216
				text = "AH1"
			intervals [1203]:
				xmin = 680.1216
				xmax = 680.1516
				text = "M"
			intervals [1204]:
				xmin = 680.1516
				xmax = 680.1816
				text = "AH0"
			intervals [1205]:
				xmin = 680.1816
				xmax = 680.2116
				text = "V"
			intervals [1206]:
				xmin = 680.2116
				xmax = 680.2616
				text = "DH"
			intervals [1207]:
				xmin = 680.2616
				xmax = 680.4516
				text = "AH1"
			intervals [1208]:
				xmin = 680.4516
				xmax = 680.4816
				text = "AH1"
			intervals [1209]:
				xmin = 680.4816
				xmax = 680.5516
				text = "M"
			intervals [1210]:
				xmin = 680.5516
				xmax = 680.6316
				text = "M"
			intervals [1211]:
				xmin = 680.6316
				xmax = 680.7016
				text = "Y"
			intervals [1212]:
				xmin = 680.7016
				xmax = 680.7716
				text = "UW1"
			intervals [1213]:
				xmin = 680.7716
				xmax = 680.8516
				text = "Z"
			intervals [1214]:
				xmin = 680.8516
				xmax = 680.8816
				text = "IH0"
			intervals [1215]:
				xmin = 680.8816
				xmax = 680.9516
				text = "K"
			intervals [1216]:
				xmin = 680.9516
				xmax = 680.9816
				text = "AH0"
			intervals [1217]:
				xmin = 680.9816
				xmax = 681.0616
				text = "L"
			intervals [1218]:
				xmin = 681.0616
				xmax = 681.1616
				text = "S"
			intervals [1219]:
				xmin = 681.1616
				xmax = 681.2316
				text = "P"
			intervals [1220]:
				xmin = 681.2316
				xmax = 681.3916
				text = "AA1"
			intervals [1221]:
				xmin = 681.3916
				xmax = 681.4516
				text = "T"
			intervals [1222]:
				xmin = 681.4516
				xmax = 681.5016
				text = "S"
			intervals [1223]:
				xmin = 681.5016
				xmax = 681.5416
				text = "K"
			intervals [1224]:
				xmin = 681.5416
				xmax = 681.5716
				text = "AA1"
			intervals [1225]:
				xmin = 681.5716
				xmax = 681.6016
				text = "Z"
			intervals [1226]:
				xmin = 681.6016
				xmax = 681.6316
				text = "Y"
			intervals [1227]:
				xmin = 681.6316
				xmax = 681.6816
				text = "UW1"
			intervals [1228]:
				xmin = 681.6816
				xmax = 681.8016
				text = "S"
			intervals [1229]:
				xmin = 681.8016
				xmax = 681.9016
				text = "IY1"
			intervals [1230]:
				xmin = 681.9016
				xmax = 682.0316
				text = "M"
			intervals [1231]:
				xmin = 682.0316
				xmax = 682.1116
				text = "G"
			intervals [1232]:
				xmin = 682.1116
				xmax = 682.1816
				text = "AA1"
			intervals [1233]:
				xmin = 682.1816
				xmax = 682.2316
				text = "T"
			intervals [1234]:
				xmin = 682.2316
				xmax = 682.3216
				text = "AH0"
			intervals [1235]:
				xmin = 682.3216
				xmax = 682.3516
				text = "L"
			intervals [1236]:
				xmin = 682.3516
				xmax = 682.4016
				text = "IH1"
			intervals [1237]:
				xmin = 682.4016
				xmax = 682.4316
				text = "T"
			intervals [1238]:
				xmin = 682.4316
				xmax = 682.4616
				text = "AH0"
			intervals [1239]:
				xmin = 682.4616
				xmax = 682.4916
				text = "L"
			intervals [1240]:
				xmin = 682.4916
				xmax = 682.5616
				text = "IH0"
			intervals [1241]:
				xmin = 682.5616
				xmax = 682.6116
				text = "K"
			intervals [1242]:
				xmin = 682.6116
				xmax = 682.7316
				text = "S"
			intervals [1243]:
				xmin = 682.7316
				xmax = 682.8116
				text = "AY1"
			intervals [1244]:
				xmin = 682.8116
				xmax = 682.8716
				text = "T"
			intervals [1245]:
				xmin = 682.8716
				xmax = 682.9016
				text = "AH0"
			intervals [1246]:
				xmin = 682.9016
				xmax = 682.9316
				text = "D"
			intervals [1247]:
				xmin = 682.9316
				xmax = 682.9616
				text = "W"
			intervals [1248]:
				xmin = 682.9616
				xmax = 682.9916
				text = "IY1"
			intervals [1249]:
				xmin = 682.9916
				xmax = 683.0416
				text = "Z"
			intervals [1250]:
				xmin = 683.0416
				xmax = 683.0716
				text = "G"
			intervals [1251]:
				xmin = 683.0716
				xmax = 683.1216
				text = "AA1"
			intervals [1252]:
				xmin = 683.1216
				xmax = 683.1516
				text = "T"
			intervals [1253]:
				xmin = 683.1516
				xmax = 683.1816
				text = "T"
			intervals [1254]:
				xmin = 683.1816
				xmax = 683.2116
				text = "AH0"
			intervals [1255]:
				xmin = 683.2116
				xmax = 683.3116
				text = "T"
			intervals [1256]:
				xmin = 683.3116
				xmax = 683.3916
				text = "AO1"
			intervals [1257]:
				xmin = 683.3916
				xmax = 683.4316
				text = "K"
			intervals [1258]:
				xmin = 683.4316
				xmax = 683.5016
				text = "AH0"
			intervals [1259]:
				xmin = 683.5016
				xmax = 683.5516
				text = "B"
			intervals [1260]:
				xmin = 683.5516
				xmax = 683.6616
				text = "AW1"
			intervals [1261]:
				xmin = 683.6616
				xmax = 683.7016
				text = "T"
			intervals [1262]:
				xmin = 683.7016
				xmax = 683.7716
				text = "M"
			intervals [1263]:
				xmin = 683.7716
				xmax = 683.8716
				text = "Y"
			intervals [1264]:
				xmin = 683.8716
				xmax = 683.9316
				text = "UW1"
			intervals [1265]:
				xmin = 683.9316
				xmax = 683.9616
				text = "Z"
			intervals [1266]:
				xmin = 683.9616
				xmax = 683.9916
				text = "IH0"
			intervals [1267]:
				xmin = 683.9916
				xmax = 684.0216
				text = "K"
			intervals [1268]:
				xmin = 684.0216
				xmax = 684.0516
				text = "Y"
			intervals [1269]:
				xmin = 684.0516
				xmax = 684.0816
				text = "UW1"
			intervals [1270]:
				xmin = 684.0816
				xmax = 684.1216
				text = "L"
			intervals [1271]:
				xmin = 684.1216
				xmax = 684.1716
				text = "AY1"
			intervals [1272]:
				xmin = 684.1716
				xmax = 684.2216
				text = "K"
			intervals [1273]:
				xmin = 684.2216
				xmax = 684.5116
				text = "OW1"
			intervals [1274]:
				xmin = 684.5116
				xmax = 684.5516
				text = "OW2"
			intervals [1275]:
				xmin = 684.5516
				xmax = 684.6216
				text = "K"
			intervals [1276]:
				xmin = 684.6216
				xmax = 684.7316
				text = "EY1"
			intervals [1277]:
				xmin = 684.7316
				xmax = 684.8116
				text = "ER1"
			intervals [1278]:
				xmin = 684.8116
				xmax = 684.8416
				text = "TH"
			intervals [1279]:
				xmin = 684.8416
				xmax = 684.8716
				text = "W"
			intervals [1280]:
				xmin = 684.8716
				xmax = 685.0816
				text = "IH1"
			intervals [1281]:
				xmin = 685.0816
				xmax = 685.1116
				text = "N"
			intervals [1282]:
				xmin = 685.1116
				xmax = 685.1416
				text = "D"
			intervals [1283]:
				xmin = 685.1416
				xmax = 685.1716
				text = "AH0"
			intervals [1284]:
				xmin = 685.1716
				xmax = 685.2416
				text = "N"
			intervals [1285]:
				xmin = 685.2416
				xmax = 685.3216
				text = "F"
			intervals [1286]:
				xmin = 685.3216
				xmax = 685.5816
				text = "AY1"
			intervals [1287]:
				xmin = 685.5816
				xmax = 685.6316
				text = "ER0"
			intervals [1288]:
				xmin = 685.6316
				xmax = 685.6616
				text = "Y"
			intervals [1289]:
				xmin = 685.6616
				xmax = 685.6916
				text = "UW1"
			intervals [1290]:
				xmin = 685.6916
				xmax = 685.8216
				text = "sp"
			intervals [1291]:
				xmin = 685.8216
				xmax = 685.8716
				text = "N"
			intervals [1292]:
				xmin = 685.8716
				xmax = 685.9016
				text = "OW1"
			intervals [1293]:
				xmin = 685.9016
				xmax = 712.6031
				text = ""
			intervals [1294]:
				xmin = 712.6031
				xmax = 712.6331
				text = "sil"
			intervals [1295]:
				xmin = 712.6331
				xmax = 712.6631
				text = "HH"
			intervals [1296]:
				xmin = 712.6631
				xmax = 712.9931
				text = "M"
			intervals [1297]:
				xmin = 712.9931
				xmax = 743.3331
				text = ""
			intervals [1298]:
				xmin = 743.3331
				xmax = 743.3831
				text = "HH"
			intervals [1299]:
				xmin = 743.3831
				xmax = 743.4131
				text = "W"
			intervals [1300]:
				xmin = 743.4131
				xmax = 743.4431
				text = "EH1"
			intervals [1301]:
				xmin = 743.4431
				xmax = 743.5131
				text = "R"
			intervals [1302]:
				xmin = 743.5131
				xmax = 743.5631
				text = "W"
			intervals [1303]:
				xmin = 743.5631
				xmax = 743.6131
				text = "AH0"
			intervals [1304]:
				xmin = 743.6131
				xmax = 743.6431
				text = "Z"
			intervals [1305]:
				xmin = 743.6431
				xmax = 743.7131
				text = "DH"
			intervals [1306]:
				xmin = 743.7131
				xmax = 743.8531
				text = "AE1"
			intervals [1307]:
				xmin = 743.8531
				xmax = 743.9631
				text = "T"
			intervals [1308]:
				xmin = 743.9631
				xmax = 784.1468
				text = ""
			intervals [1309]:
				xmin = 784.1468
				xmax = 784.4968
				text = "M"
			intervals [1310]:
				xmin = 784.4968
				xmax = 784.6668
				text = "HH"
			intervals [1311]:
				xmin = 784.6668
				xmax = 784.9968
				text = "M"
			intervals [1312]:
				xmin = 784.9968
				xmax = 799.2548
				text = ""
			intervals [1313]:
				xmin = 799.2548
				xmax = 799.2848
				text = "OW1"
			intervals [1314]:
				xmin = 799.2848
				xmax = 799.8248
				text = "sp"
			intervals [1315]:
				xmin = 799.8248
				xmax = 799.9948
				text = "OW2"
			intervals [1316]:
				xmin = 799.9948
				xmax = 800.0248
				text = "K"
			intervals [1317]:
				xmin = 800.0248
				xmax = 800.0548
				text = "EY1"
			intervals [1318]:
				xmin = 800.0548
				xmax = 827.0804
				text = ""
			intervals [1319]:
				xmin = 827.0804
				xmax = 827.1404
				text = "sil"
			intervals [1320]:
				xmin = 827.1404
				xmax = 827.7404
				text = "M"
			intervals [1321]:
				xmin = 827.7404
				xmax = 841.3748
				text = "sp"
			intervals [1322]:
				xmin = 841.3748
				xmax = 841.4448
				text = "W"
			intervals [1323]:
				xmin = 841.4448
				xmax = 841.9648
				text = "AW1"
			intervals [1324]:
				xmin = 841.9648
				xmax = 842.7948
				text = "spn"
			intervals [1325]:
				xmin = 842.7948
				xmax = 842.8548
				text = "sp"
			intervals [1326]:
				xmin = 842.8548
				xmax = 870.021
				text = ""
			intervals [1327]:
				xmin = 870.021
				xmax = 870.201
				text = "W"
			intervals [1328]:
				xmin = 870.201
				xmax = 870.561
				text = "AW1"
			intervals [1329]:
				xmin = 870.561
				xmax = 902.6306
				text = ""
			intervals [1330]:
				xmin = 902.6306
				xmax = 902.8906
				text = "R"
			intervals [1331]:
				xmin = 902.8906
				xmax = 903.1606
				text = "AY1"
			intervals [1332]:
				xmin = 903.1606
				xmax = 903.2706
				text = "T"
			intervals [1333]:
				xmin = 903.2706
				xmax = 903.3006
				text = "sp"
			intervals [1334]:
				xmin = 903.3006
				xmax = 903.4606
				text = "R"
			intervals [1335]:
				xmin = 903.4606
				xmax = 903.6606
				text = "AY1"
			intervals [1336]:
				xmin = 903.6606
				xmax = 903.7806
				text = "T"
			intervals [1337]:
				xmin = 903.7806
				xmax = 903.8406
				text = "sp"
			intervals [1338]:
				xmin = 903.8406
				xmax = 973.2759
				text = ""
			intervals [1339]:
				xmin = 973.2759
				xmax = 973.4759
				text = "HH"
			intervals [1340]:
				xmin = 973.4759
				xmax = 973.5859
				text = "M"
			intervals [1341]:
				xmin = 973.5859
				xmax = 973.6159
				text = "sp"
			intervals [1342]:
				xmin = 973.6159
				xmax = 1032.0966
				text = ""
			intervals [1343]:
				xmin = 1032.0966
				xmax = 1032.1466
				text = "M"
			intervals [1344]:
				xmin = 1032.1466
				xmax = 1032.1766
				text = "HH"
			intervals [1345]:
				xmin = 1032.1766
				xmax = 1032.4366
				text = "M"
			intervals [1346]:
				xmin = 1032.4366
				xmax = 1100.2452
				text = "sp"
			intervals [1347]:
				xmin = 1100.2452
				xmax = 1100.2752
				text = "AY1"
			intervals [1348]:
				xmin = 1100.2752
				xmax = 1100.4652
				text = "sp"
			intervals [1349]:
				xmin = 1100.4652
				xmax = 1100.4952
				text = "G"
			intervals [1350]:
				xmin = 1100.4952
				xmax = 1100.5452
				text = "AA1"
			intervals [1351]:
				xmin = 1100.5452
				xmax = 1100.6352
				text = "T"
			intervals [1352]:
				xmin = 1100.6352
				xmax = 1100.7752
				text = "sp"
			intervals [1353]:
				xmin = 1100.7752
				xmax = 1100.8152
				text = "Y"
			intervals [1354]:
				xmin = 1100.8152
				xmax = 1100.8552
				text = "UW1"
			intervals [1355]:
				xmin = 1100.8552
				xmax = 1123.9015
				text = "sp"
			intervals [1356]:
				xmin = 1123.9015
				xmax = 1124.1215
				text = "M"
			intervals [1357]:
				xmin = 1124.1215
				xmax = 1124.1815
				text = "sp"
			intervals [1358]:
				xmin = 1124.1815
				xmax = 1128.5669
				text = ""
			intervals [1359]:
				xmin = 1128.5669
				xmax = 1129.9469
				text = "spn"
			intervals [1360]:
				xmin = 1129.9469
				xmax = 1134.4282
				text = ""
			intervals [1361]:
				xmin = 1134.4282
				xmax = 1134.6082
				text = "R"
			intervals [1362]:
				xmin = 1134.6082
				xmax = 1134.7882
				text = "AY1"
			intervals [1363]:
				xmin = 1134.7882
				xmax = 1134.9582
				text = "T"
			intervals [1364]:
				xmin = 1134.9582
				xmax = 1135.8141
				text = "sp"
			intervals [1365]:
				xmin = 1135.8141
				xmax = 1135.8441
				text = "G"
			intervals [1366]:
				xmin = 1135.8441
				xmax = 1135.9741
				text = "AA1"
			intervals [1367]:
				xmin = 1135.9741
				xmax = 1136.0241
				text = "T"
			intervals [1368]:
				xmin = 1136.0241
				xmax = 1136.1541
				text = "sp"
			intervals [1369]:
				xmin = 1136.1541
				xmax = 1136.2041
				text = "Y"
			intervals [1370]:
				xmin = 1136.2041
				xmax = 1136.2441
				text = "UW1"
			intervals [1371]:
				xmin = 1136.2441
				xmax = 1146.8475
				text = "sp"
			intervals [1372]:
				xmin = 1146.8475
				xmax = 1147.5375
				text = "spn"
			intervals [1373]:
				xmin = 1147.5375
				xmax = 1164.581
				text = ""
			intervals [1374]:
				xmin = 1164.581
				xmax = 1164.631
				text = "sil"
			intervals [1375]:
				xmin = 1164.631
				xmax = 1164.921
				text = "spn"
			intervals [1376]:
				xmin = 1164.921
				xmax = 1167.4238
				text = ""
			intervals [1377]:
				xmin = 1167.4238
				xmax = 1167.9538
				text = "R"
			intervals [1378]:
				xmin = 1167.9538
				xmax = 1168.0138
				text = "AY1"
			intervals [1379]:
				xmin = 1168.0138
				xmax = 1168.0438
				text = "T"
			intervals [1380]:
				xmin = 1168.0438
				xmax = 1176.581
				text = ""
			intervals [1381]:
				xmin = 1176.581
				xmax = 1176.611
				text = "sil"
			intervals [1382]:
				xmin = 1176.611
				xmax = 1176.711
				text = "R"
			intervals [1383]:
				xmin = 1176.711
				xmax = 1176.951
				text = "AY1"
			intervals [1384]:
				xmin = 1176.951
				xmax = 1177.031
				text = "T"
			intervals [1385]:
				xmin = 1177.031
				xmax = 1177.6888
				text = "sp"
			intervals [1386]:
				xmin = 1177.6888
				xmax = 1177.7288
				text = "AY1"
			intervals [1387]:
				xmin = 1177.7288
				xmax = 1177.7588
				text = "sp"
			intervals [1388]:
				xmin = 1177.7588
				xmax = 1177.7888
				text = "AH2"
			intervals [1389]:
				xmin = 1177.7888
				xmax = 1177.8288
				text = "N"
			intervals [1390]:
				xmin = 1177.8288
				xmax = 1177.8888
				text = "D"
			intervals [1391]:
				xmin = 1177.8888
				xmax = 1177.9588
				text = "ER0"
			intervals [1392]:
				xmin = 1177.9588
				xmax = 1177.9888
				text = "S"
			intervals [1393]:
				xmin = 1177.9888
				xmax = 1178.0788
				text = "T"
			intervals [1394]:
				xmin = 1178.0788
				xmax = 1178.1088
				text = "AE1"
			intervals [1395]:
				xmin = 1178.1088
				xmax = 1178.3088
				text = "N"
			intervals [1396]:
				xmin = 1178.3088
				xmax = 1178.4188
				text = "D"
			intervals [1397]:
				xmin = 1178.4188
				xmax = 1187.1794
				text = "sp"
			intervals [1398]:
				xmin = 1187.1794
				xmax = 1187.4194
				text = "M"
			intervals [1399]:
				xmin = 1187.4194
				xmax = 1190.9606
				text = ""
			intervals [1400]:
				xmin = 1190.9606
				xmax = 1191.0006
				text = "sil"
			intervals [1401]:
				xmin = 1191.0006
				xmax = 1191.0806
				text = "R"
			intervals [1402]:
				xmin = 1191.0806
				xmax = 1191.3306
				text = "AY1"
			intervals [1403]:
				xmin = 1191.3306
				xmax = 1191.4306
				text = "T"
			intervals [1404]:
				xmin = 1191.4306
				xmax = 1191.5606
				text = "sp"
			intervals [1405]:
				xmin = 1191.5606
				xmax = 1191.9012
				text = ""
			intervals [1406]:
				xmin = 1191.9012
				xmax = 1192.0712
				text = "N"
			intervals [1407]:
				xmin = 1192.0712
				xmax = 1192.1312
				text = "OW1"
			intervals [1408]:
				xmin = 1192.1312
				xmax = 1192.1712
				text = "W"
			intervals [1409]:
				xmin = 1192.1712
				xmax = 1192.2812
				text = "AH1"
			intervals [1410]:
				xmin = 1192.2812
				xmax = 1192.3112
				text = "T"
			intervals [1411]:
				xmin = 1192.3112
				xmax = 1192.3412
				text = "AH0"
			intervals [1412]:
				xmin = 1192.3412
				xmax = 1192.3712
				text = "M"
			intervals [1413]:
				xmin = 1192.3712
				xmax = 1192.4112
				text = "S"
			intervals [1414]:
				xmin = 1192.4112
				xmax = 1192.4912
				text = "EY1"
			intervals [1415]:
				xmin = 1192.4912
				xmax = 1192.5212
				text = "IH0"
			intervals [1416]:
				xmin = 1192.5212
				xmax = 1192.6312
				text = "NG"
			intervals [1417]:
				xmin = 1192.6312
				xmax = 1192.7716
				text = ""
			intervals [1418]:
				xmin = 1192.7716
				xmax = 1193.4516
				text = "spn"
			intervals [1419]:
				xmin = 1193.4516
				xmax = 1194.0264
				text = ""
			intervals [1420]:
				xmin = 1194.0264
				xmax = 1194.1164
				text = "EH1"
			intervals [1421]:
				xmin = 1194.1164
				xmax = 1194.3364
				text = "S"
			intervals [1422]:
				xmin = 1194.3364
				xmax = 1195.1664
				text = "spn"
			intervals [1423]:
				xmin = 1195.1664
				xmax = 1195.4093
				text = ""
			intervals [1424]:
				xmin = 1195.4093
				xmax = 1195.5093
				text = "sil"
			intervals [1425]:
				xmin = 1195.5093
				xmax = 1196.3093
				text = "spn"
			intervals [1426]:
				xmin = 1196.3093
				xmax = 1224.2714
				text = ""
			intervals [1427]:
				xmin = 1224.2714
				xmax = 1224.3014
				text = "sil"
			intervals [1428]:
				xmin = 1224.3014
				xmax = 1224.3414
				text = "M"
			intervals [1429]:
				xmin = 1224.3414
				xmax = 1224.3714
				text = "HH"
			intervals [1430]:
				xmin = 1224.3714
				xmax = 1224.8114
				text = "M"
			intervals [1431]:
				xmin = 1224.8114
				xmax = 1225.2114
				text = "sp"
			intervals [1432]:
				xmin = 1225.2114
				xmax = 1266.5334
				text = ""
			intervals [1433]:
				xmin = 1266.5334
				xmax = 1266.5834
				text = "HH"
			intervals [1434]:
				xmin = 1266.5834
				xmax = 1266.9234
				text = "M"
			intervals [1435]:
				xmin = 1266.9234
				xmax = 1268.2606
				text = ""
			intervals [1436]:
				xmin = 1268.2606
				xmax = 1268.3306
				text = "sil"
			intervals [1437]:
				xmin = 1268.3306
				xmax = 1268.3606
				text = "Y"
			intervals [1438]:
				xmin = 1268.3606
				xmax = 1268.3906
				text = "AE1"
			intervals [1439]:
				xmin = 1268.3906
				xmax = 1268.5906
				text = "sp"
			intervals [1440]:
				xmin = 1268.5906
				xmax = 1268.6206
				text = "IH0"
			intervals [1441]:
				xmin = 1268.6206
				xmax = 1268.6706
				text = "N"
			intervals [1442]:
				xmin = 1268.6706
				xmax = 1268.7306
				text = "S"
			intervals [1443]:
				xmin = 1268.7306
				xmax = 1268.7906
				text = "T"
			intervals [1444]:
				xmin = 1268.7906
				xmax = 1268.8606
				text = "EH1"
			intervals [1445]:
				xmin = 1268.8606
				xmax = 1268.9006
				text = "D"
			intervals [1446]:
				xmin = 1268.9006
				xmax = 1268.9506
				text = "AH0"
			intervals [1447]:
				xmin = 1268.9506
				xmax = 1268.9806
				text = "V"
			intervals [1448]:
				xmin = 1268.9806
				xmax = 1269.0106
				text = "DH"
			intervals [1449]:
				xmin = 1269.0106
				xmax = 1269.0706
				text = "AH0"
			intervals [1450]:
				xmin = 1269.0706
				xmax = 1269.1006
				text = "sp"
			intervals [1451]:
				xmin = 1269.1006
				xmax = 1269.2406
				text = "IH0"
			intervals [1452]:
				xmin = 1269.2406
				xmax = 1269.2906
				text = "L"
			intervals [1453]:
				xmin = 1269.2906
				xmax = 1269.5006
				text = "UW1"
			intervals [1454]:
				xmin = 1269.5006
				xmax = 1269.6006
				text = "ZH"
			intervals [1455]:
				xmin = 1269.6006
				xmax = 1269.6906
				text = "AH0"
			intervals [1456]:
				xmin = 1269.6906
				xmax = 1269.7406
				text = "N"
			intervals [1457]:
				xmin = 1269.7406
				xmax = 1269.7706
				text = "sp"
			intervals [1458]:
				xmin = 1269.7706
				xmax = 1270.0206
				text = "spn"
			intervals [1459]:
				xmin = 1270.0206
				xmax = 1270.6887
				text = ""
			intervals [1460]:
				xmin = 1270.6887
				xmax = 1272.0887
				text = "spn"
			intervals [1461]:
				xmin = 1272.0887
				xmax = 1272.1387
				text = "sp"
			intervals [1462]:
				xmin = 1272.1387
				xmax = 1276.2073
				text = ""
			intervals [1463]:
				xmin = 1276.2073
				xmax = 1276.3573
				text = "HH"
			intervals [1464]:
				xmin = 1276.3573
				xmax = 1276.6873
				text = "M"
			intervals [1465]:
				xmin = 1276.6873
				xmax = 1284.2665
				text = "sp"
			intervals [1466]:
				xmin = 1284.2665
				xmax = 1284.2965
				text = "AY1"
			intervals [1467]:
				xmin = 1284.2965
				xmax = 1284.5765
				text = "sp"
			intervals [1468]:
				xmin = 1284.5765
				xmax = 1284.6665
				text = "K"
			intervals [1469]:
				xmin = 1284.6665
				xmax = 1284.6965
				text = "AE1"
			intervals [1470]:
				xmin = 1284.6965
				xmax = 1284.7465
				text = "N"
			intervals [1471]:
				xmin = 1284.7465
				xmax = 1284.7765
				text = "sp"
			intervals [1472]:
				xmin = 1284.7765
				xmax = 1284.9665
				text = "OW1"
			intervals [1473]:
				xmin = 1284.9665
				xmax = 1284.9965
				text = "N"
			intervals [1474]:
				xmin = 1284.9965
				xmax = 1285.0265
				text = "L"
			intervals [1475]:
				xmin = 1285.0265
				xmax = 1285.0965
				text = "IY0"
			intervals [1476]:
				xmin = 1285.0965
				xmax = 1285.1565
				text = "IH0"
			intervals [1477]:
				xmin = 1285.1565
				xmax = 1285.2765
				text = "M"
			intervals [1478]:
				xmin = 1285.2765
				xmax = 1285.3065
				text = "AE1"
			intervals [1479]:
				xmin = 1285.3065
				xmax = 1285.3565
				text = "JH"
			intervals [1480]:
				xmin = 1285.3565
				xmax = 1285.5065
				text = "AH0"
			intervals [1481]:
				xmin = 1285.5065
				xmax = 1285.8465
				text = "N"
			intervals [1482]:
				xmin = 1285.8465
				xmax = 1285.8865
				text = "sp"
			intervals [1483]:
				xmin = 1285.8865
				xmax = 1286.6265
				text = "spn"
			intervals [1484]:
				xmin = 1286.6265
				xmax = 1287.0481
				text = "sp"
			intervals [1485]:
				xmin = 1287.0481
				xmax = 1287.1281
				text = "Y"
			intervals [1486]:
				xmin = 1287.1281
				xmax = 1287.2181
				text = "EH1"
			intervals [1487]:
				xmin = 1287.2181
				xmax = 1287.3381
				text = "S"
			intervals [1488]:
				xmin = 1287.3381
				xmax = 1287.3881
				text = "AY1"
			intervals [1489]:
				xmin = 1287.3881
				xmax = 1287.4281
				text = "V"
			intervals [1490]:
				xmin = 1287.4281
				xmax = 1287.4581
				text = "B"
			intervals [1491]:
				xmin = 1287.4581
				xmax = 1287.4881
				text = "IH0"
			intervals [1492]:
				xmin = 1287.4881
				xmax = 1287.5381
				text = "N"
			intervals [1493]:
				xmin = 1287.5381
				xmax = 1288.1067
				text = "sp"
			intervals [1494]:
				xmin = 1288.1067
				xmax = 1288.1667
				text = "AY1"
			intervals [1495]:
				xmin = 1288.1667
				xmax = 1288.2167
				text = "V"
			intervals [1496]:
				xmin = 1288.2167
				xmax = 1288.2667
				text = "sp"
			intervals [1497]:
				xmin = 1288.2667
				xmax = 1288.2967
				text = "B"
			intervals [1498]:
				xmin = 1288.2967
				xmax = 1288.3367
				text = "IH0"
			intervals [1499]:
				xmin = 1288.3367
				xmax = 1288.3867
				text = "N"
			intervals [1500]:
				xmin = 1288.3867
				xmax = 1290.3314
				text = "sp"
			intervals [1501]:
				xmin = 1290.3314
				xmax = 1290.4214
				text = "Y"
			intervals [1502]:
				xmin = 1290.4214
				xmax = 1290.5614
				text = "AE1"
			intervals [1503]:
				xmin = 1290.5614
				xmax = 1290.6214
				text = "W"
			intervals [1504]:
				xmin = 1290.6214
				xmax = 1290.8314
				text = "IY1"
			intervals [1505]:
				xmin = 1290.8314
				xmax = 1290.8714
				text = "sp"
			intervals [1506]:
				xmin = 1290.8714
				xmax = 1291.0014
				text = "AH0"
			intervals [1507]:
				xmin = 1291.0014
				xmax = 1291.0514
				text = "sp"
			intervals [1508]:
				xmin = 1291.0514
				xmax = 1291.1814
				text = "N"
			intervals [1509]:
				xmin = 1291.1814
				xmax = 1291.4314
				text = "AA1"
			intervals [1510]:
				xmin = 1291.4314
				xmax = 1291.5014
				text = "W"
			intervals [1511]:
				xmin = 1291.5014
				xmax = 1291.5414
				text = "IY1"
			intervals [1512]:
				xmin = 1291.5414
				xmax = 1291.5714
				text = "D"
			intervals [1513]:
				xmin = 1291.5714
				xmax = 1291.6014
				text = "IH1"
			intervals [1514]:
				xmin = 1291.6014
				xmax = 1291.6614
				text = "N"
			intervals [1515]:
				xmin = 1291.6614
				xmax = 1291.6914
				text = "T"
			intervals [1516]:
				xmin = 1291.6914
				xmax = 1291.7514
				text = "G"
			intervals [1517]:
				xmin = 1291.7514
				xmax = 1291.8114
				text = "OW1"
			intervals [1518]:
				xmin = 1291.8114
				xmax = 1291.8614
				text = "TH"
			intervals [1519]:
				xmin = 1291.8614
				xmax = 1291.8914
				text = "R"
			intervals [1520]:
				xmin = 1291.8914
				xmax = 1291.9214
				text = "UW1"
			intervals [1521]:
				xmin = 1291.9214
				xmax = 1291.9614
				text = "DH"
			intervals [1522]:
				xmin = 1291.9614
				xmax = 1291.9914
				text = "AH1"
			intervals [1523]:
				xmin = 1291.9914
				xmax = 1292.0214
				text = "HH"
			intervals [1524]:
				xmin = 1292.0214
				xmax = 1292.0514
				text = "OW1"
			intervals [1525]:
				xmin = 1292.0514
				xmax = 1292.0914
				text = "L"
			intervals [1526]:
				xmin = 1292.0914
				xmax = 1292.1714
				text = "TH"
			intervals [1527]:
				xmin = 1292.1714
				xmax = 1292.2214
				text = "IH1"
			intervals [1528]:
				xmin = 1292.2214
				xmax = 1292.2514
				text = "NG"
			intervals [1529]:
				xmin = 1292.2514
				xmax = 1292.2814
				text = "IH1"
			intervals [1530]:
				xmin = 1292.2814
				xmax = 1292.3314
				text = "T"
			intervals [1531]:
				xmin = 1292.3314
				xmax = 1292.3914
				text = "W"
			intervals [1532]:
				xmin = 1292.3914
				xmax = 1292.4314
				text = "AO1"
			intervals [1533]:
				xmin = 1292.4314
				xmax = 1292.4614
				text = "Z"
			intervals [1534]:
				xmin = 1292.4614
				xmax = 1292.5614
				text = "AH0"
			intervals [1535]:
				xmin = 1292.5614
				xmax = 1292.6214
				text = "L"
			intervals [1536]:
				xmin = 1292.6214
				xmax = 1292.7414
				text = "AA1"
			intervals [1537]:
				xmin = 1292.7414
				xmax = 1292.8314
				text = "T"
			intervals [1538]:
				xmin = 1292.8314
				xmax = 1293.0959
				text = ""
			intervals [1539]:
				xmin = 1293.0959
				xmax = 1293.1759
				text = "sil"
			intervals [1540]:
				xmin = 1293.1759
				xmax = 1293.2059
				text = "K"
			intervals [1541]:
				xmin = 1293.2059
				xmax = 1293.2859
				text = "AA1"
			intervals [1542]:
				xmin = 1293.2859
				xmax = 1293.3259
				text = "Z"
			intervals [1543]:
				xmin = 1293.3259
				xmax = 1293.3559
				text = "HH"
			intervals [1544]:
				xmin = 1293.3559
				xmax = 1293.3959
				text = "ER0"
			intervals [1545]:
				xmin = 1293.3959
				xmax = 1293.4859
				text = "M"
			intervals [1546]:
				xmin = 1293.4859
				xmax = 1293.6459
				text = "AA1"
			intervals [1547]:
				xmin = 1293.6459
				xmax = 1293.7059
				text = "M"
			intervals [1548]:
				xmin = 1293.7059
				xmax = 1293.7359
				text = "sp"
			intervals [1549]:
				xmin = 1293.7359
				xmax = 1293.7759
				text = "W"
			intervals [1550]:
				xmin = 1293.7759
				xmax = 1293.8059
				text = "AH0"
			intervals [1551]:
				xmin = 1293.8059
				xmax = 1293.8859
				text = "Z"
			intervals [1552]:
				xmin = 1293.8859
				xmax = 1293.9859
				text = "T"
			intervals [1553]:
				xmin = 1293.9859
				xmax = 1294.1859
				text = "AY1"
			intervals [1554]:
				xmin = 1294.1859
				xmax = 1294.2159
				text = "ER0"
			intervals [1555]:
				xmin = 1294.2159
				xmax = 1294.2959
				text = "D"
			intervals [1556]:
				xmin = 1294.2959
				xmax = 1295.2238
				text = ""
			intervals [1557]:
				xmin = 1295.2238
				xmax = 1295.3138
				text = "B"
			intervals [1558]:
				xmin = 1295.3138
				xmax = 1295.3438
				text = "AH1"
			intervals [1559]:
				xmin = 1295.3438
				xmax = 1295.3738
				text = "T"
			intervals [1560]:
				xmin = 1295.3738
				xmax = 1295.5838
				text = "sp"
			intervals [1561]:
				xmin = 1295.5838
				xmax = 1295.7193
				text = ""
			intervals [1562]:
				xmin = 1295.7193
				xmax = 1295.8193
				text = "IH0"
			intervals [1563]:
				xmin = 1295.8193
				xmax = 1295.8693
				text = "T"
			intervals [1564]:
				xmin = 1295.8693
				xmax = 1295.9193
				text = "W"
			intervals [1565]:
				xmin = 1295.9193
				xmax = 1295.9693
				text = "AH1"
			intervals [1566]:
				xmin = 1295.9693
				xmax = 1296.3393
				text = "Z"
			intervals [1567]:
				xmin = 1296.3393
				xmax = 1296.4484
				text = ""
			intervals [1568]:
				xmin = 1296.4484
				xmax = 1296.4884
				text = "sil"
			intervals [1569]:
				xmin = 1296.4884
				xmax = 1296.5384
				text = "IH0"
			intervals [1570]:
				xmin = 1296.5384
				xmax = 1296.5684
				text = "T"
			intervals [1571]:
				xmin = 1296.5684
				xmax = 1296.6284
				text = "W"
			intervals [1572]:
				xmin = 1296.6284
				xmax = 1296.6584
				text = "AO1"
			intervals [1573]:
				xmin = 1296.6584
				xmax = 1296.7684
				text = "Z"
			intervals [1574]:
				xmin = 1296.7684
				xmax = 1296.8384
				text = "D"
			intervals [1575]:
				xmin = 1296.8384
				xmax = 1296.9184
				text = "EH1"
			intervals [1576]:
				xmin = 1296.9184
				xmax = 1297.0384
				text = "F"
			intervals [1577]:
				xmin = 1297.0384
				xmax = 1297.0784
				text = "AH0"
			intervals [1578]:
				xmin = 1297.0784
				xmax = 1297.1084
				text = "N"
			intervals [1579]:
				xmin = 1297.1084
				xmax = 1297.1684
				text = "AH0"
			intervals [1580]:
				xmin = 1297.1684
				xmax = 1297.2084
				text = "T"
			intervals [1581]:
				xmin = 1297.2084
				xmax = 1297.2384
				text = "L"
			intervals [1582]:
				xmin = 1297.2384
				xmax = 1297.2784
				text = "IY0"
			intervals [1583]:
				xmin = 1297.2784
				xmax = 1297.3084
				text = "IH1"
			intervals [1584]:
				xmin = 1297.3084
				xmax = 1297.3384
				text = "N"
			intervals [1585]:
				xmin = 1297.3384
				xmax = 1297.3684
				text = "T"
			intervals [1586]:
				xmin = 1297.3684
				xmax = 1297.4684
				text = "ER0"
			intervals [1587]:
				xmin = 1297.4684
				xmax = 1297.5584
				text = "AH0"
			intervals [1588]:
				xmin = 1297.5584
				xmax = 1297.6684
				text = "S"
			intervals [1589]:
				xmin = 1297.6684
				xmax = 1297.6984
				text = "T"
			intervals [1590]:
				xmin = 1297.6984
				xmax = 1297.7284
				text = "IH0"
			intervals [1591]:
				xmin = 1297.7284
				xmax = 1297.7784
				text = "N"
			intervals [1592]:
				xmin = 1297.7784
				xmax = 1301.8326
				text = ""
			intervals [1593]:
				xmin = 1301.8326
				xmax = 1301.9626
				text = "sil"
			intervals [1594]:
				xmin = 1301.9626
				xmax = 1302.0226
				text = "OW1"
			intervals [1595]:
				xmin = 1302.0226
				xmax = 1302.3726
				text = "sp"
			intervals [1596]:
				xmin = 1302.3726
				xmax = 1302.5126
				text = "W"
			intervals [1597]:
				xmin = 1302.5126
				xmax = 1302.5426
				text = "AH1"
			intervals [1598]:
				xmin = 1302.5426
				xmax = 1302.5726
				text = "N"
			intervals [1599]:
				xmin = 1302.5726
				xmax = 1302.6026
				text = "AH0"
			intervals [1600]:
				xmin = 1302.6026
				xmax = 1302.6326
				text = "V"
			intervals [1601]:
				xmin = 1302.6326
				xmax = 1302.6926
				text = "DH"
			intervals [1602]:
				xmin = 1302.6926
				xmax = 1302.7226
				text = "IY0"
			intervals [1603]:
				xmin = 1302.7226
				xmax = 1302.7726
				text = "IH1"
			intervals [1604]:
				xmin = 1302.7726
				xmax = 1302.8026
				text = "N"
			intervals [1605]:
				xmin = 1302.8026
				xmax = 1302.8326
				text = "T"
			intervals [1606]:
				xmin = 1302.8326
				xmax = 1302.9726
				text = "ER0"
			intervals [1607]:
				xmin = 1302.9726
				xmax = 1303.0326
				text = "AH0"
			intervals [1608]:
				xmin = 1303.0326
				xmax = 1303.0826
				text = "S"
			intervals [1609]:
				xmin = 1303.0826
				xmax = 1303.1126
				text = "T"
			intervals [1610]:
				xmin = 1303.1126
				xmax = 1303.1426
				text = "IH0"
			intervals [1611]:
				xmin = 1303.1426
				xmax = 1303.1926
				text = "N"
			intervals [1612]:
				xmin = 1303.1926
				xmax = 1303.2526
				text = "TH"
			intervals [1613]:
				xmin = 1303.2526
				xmax = 1303.3226
				text = "IH1"
			intervals [1614]:
				xmin = 1303.3226
				xmax = 1303.4626
				text = "NG"
			intervals [1615]:
				xmin = 1303.4626
				xmax = 1303.5426
				text = "Z"
			intervals [1616]:
				xmin = 1303.5426
				xmax = 1303.5826
				text = "F"
			intervals [1617]:
				xmin = 1303.5826
				xmax = 1303.6326
				text = "ER0"
			intervals [1618]:
				xmin = 1303.6326
				xmax = 1303.7226
				text = "M"
			intervals [1619]:
				xmin = 1303.7226
				xmax = 1303.8626
				text = "IY1"
			intervals [1620]:
				xmin = 1303.8626
				xmax = 1303.9026
				text = "L"
			intervals [1621]:
				xmin = 1303.9026
				xmax = 1303.9426
				text = "AY1"
			intervals [1622]:
				xmin = 1303.9426
				xmax = 1303.9926
				text = "K"
			intervals [1623]:
				xmin = 1303.9926
				xmax = 1304.0326
				text = "W"
			intervals [1624]:
				xmin = 1304.0326
				xmax = 1304.0726
				text = "EH1"
			intervals [1625]:
				xmin = 1304.0726
				xmax = 1304.1326
				text = "N"
			intervals [1626]:
				xmin = 1304.1326
				xmax = 1304.2126
				text = "AY1"
			intervals [1627]:
				xmin = 1304.2126
				xmax = 1304.3026
				text = "W"
			intervals [1628]:
				xmin = 1304.3026
				xmax = 1304.3326
				text = "EH1"
			intervals [1629]:
				xmin = 1304.3326
				xmax = 1304.3626
				text = "N"
			intervals [1630]:
				xmin = 1304.3626
				xmax = 1304.3926
				text = "T"
			intervals [1631]:
				xmin = 1304.3926
				xmax = 1304.4226
				text = "IH0"
			intervals [1632]:
				xmin = 1304.4226
				xmax = 1304.4726
				text = "N"
			intervals [1633]:
				xmin = 1304.4726
				xmax = 1304.5026
				text = "sp"
			intervals [1634]:
				xmin = 1304.5026
				xmax = 1304.5326
				text = "DH"
			intervals [1635]:
				xmin = 1304.5326
				xmax = 1304.7426
				text = "EH1"
			intervals [1636]:
				xmin = 1304.7426
				xmax = 1304.8026
				text = "R"
			intervals [1637]:
				xmin = 1304.8026
				xmax = 1304.8626
				text = "sp"
			intervals [1638]:
				xmin = 1304.8626
				xmax = 1305.1951
				text = ""
			intervals [1639]:
				xmin = 1305.1951
				xmax = 1305.3351
				text = "W"
			intervals [1640]:
				xmin = 1305.3351
				xmax = 1305.3851
				text = "AO1"
			intervals [1641]:
				xmin = 1305.3851
				xmax = 1305.5651
				text = "Z"
			intervals [1642]:
				xmin = 1305.5651
				xmax = 1305.5951
				text = "sp"
			intervals [1643]:
				xmin = 1305.5951
				xmax = 1305.6251
				text = "AH1"
			intervals [1644]:
				xmin = 1305.6251
				xmax = 1306.0151
				text = "M"
			intervals [1645]:
				xmin = 1306.0151
				xmax = 1306.6321
				text = ""
			intervals [1646]:
				xmin = 1306.6321
				xmax = 1306.6921
				text = "sil"
			intervals [1647]:
				xmin = 1306.6921
				xmax = 1306.7521
				text = "Y"
			intervals [1648]:
				xmin = 1306.7521
				xmax = 1306.7921
				text = "UW1"
			intervals [1649]:
				xmin = 1306.7921
				xmax = 1306.8521
				text = "N"
			intervals [1650]:
				xmin = 1306.8521
				xmax = 1306.9021
				text = "OW1"
			intervals [1651]:
				xmin = 1306.9021
				xmax = 1307.0221
				text = "Y"
			intervals [1652]:
				xmin = 1307.0221
				xmax = 1307.0621
				text = "UW1"
			intervals [1653]:
				xmin = 1307.0621
				xmax = 1307.0921
				text = "G"
			intervals [1654]:
				xmin = 1307.0921
				xmax = 1307.1621
				text = "OW1"
			intervals [1655]:
				xmin = 1307.1621
				xmax = 1307.3321
				text = "ER0"
			intervals [1656]:
				xmin = 1307.3321
				xmax = 1307.4121
				text = "AW1"
			intervals [1657]:
				xmin = 1307.4121
				xmax = 1307.4421
				text = "N"
			intervals [1658]:
				xmin = 1307.4421
				xmax = 1307.4721
				text = "D"
			intervals [1659]:
				xmin = 1307.4721
				xmax = 1307.5021
				text = "AE1"
			intervals [1660]:
				xmin = 1307.5021
				xmax = 1307.5421
				text = "N"
			intervals [1661]:
				xmin = 1307.5421
				xmax = 1307.5721
				text = "Y"
			intervals [1662]:
				xmin = 1307.5721
				xmax = 1307.6321
				text = "UW1"
			intervals [1663]:
				xmin = 1307.6321
				xmax = 1307.6721
				text = "S"
			intervals [1664]:
				xmin = 1307.6721
				xmax = 1307.7321
				text = "T"
			intervals [1665]:
				xmin = 1307.7321
				xmax = 1307.8021
				text = "AA1"
			intervals [1666]:
				xmin = 1307.8021
				xmax = 1307.8721
				text = "R"
			intervals [1667]:
				xmin = 1307.8721
				xmax = 1307.9021
				text = "T"
			intervals [1668]:
				xmin = 1307.9021
				xmax = 1307.9321
				text = "sp"
			intervals [1669]:
				xmin = 1307.9321
				xmax = 1307.9921
				text = "N"
			intervals [1670]:
				xmin = 1307.9921
				xmax = 1308.1121
				text = "OW1"
			intervals [1671]:
				xmin = 1308.1121
				xmax = 1308.1521
				text = "T"
			intervals [1672]:
				xmin = 1308.1521
				xmax = 1308.2221
				text = "IH0"
			intervals [1673]:
				xmin = 1308.2221
				xmax = 1308.2921
				text = "S"
			intervals [1674]:
				xmin = 1308.2921
				xmax = 1308.3321
				text = "IH0"
			intervals [1675]:
				xmin = 1308.3321
				xmax = 1308.3921
				text = "N"
			intervals [1676]:
				xmin = 1308.3921
				xmax = 1308.4921
				text = "AH1"
			intervals [1677]:
				xmin = 1308.4921
				xmax = 1308.5221
				text = "DH"
			intervals [1678]:
				xmin = 1308.5221
				xmax = 1308.6121
				text = "ER0"
			intervals [1679]:
				xmin = 1308.6121
				xmax = 1308.6621
				text = "sp"
			intervals [1680]:
				xmin = 1308.6621
				xmax = 1308.7121
				text = "TH"
			intervals [1681]:
				xmin = 1308.7121
				xmax = 1308.7521
				text = "IH1"
			intervals [1682]:
				xmin = 1308.7521
				xmax = 1308.9321
				text = "NG"
			intervals [1683]:
				xmin = 1308.9321
				xmax = 1309.0021
				text = "Z"
			intervals [1684]:
				xmin = 1309.0021
				xmax = 1309.0921
				text = "AW1"
			intervals [1685]:
				xmin = 1309.0921
				xmax = 1309.1921
				text = "T"
			intervals [1686]:
				xmin = 1309.1921
				xmax = 1309.3321
				text = "S"
			intervals [1687]:
				xmin = 1309.3321
				xmax = 1309.5421
				text = "AY1"
			intervals [1688]:
				xmin = 1309.5421
				xmax = 1309.5921
				text = "D"
			intervals [1689]:
				xmin = 1309.5921
				xmax = 1309.6221
				text = "AH0"
			intervals [1690]:
				xmin = 1309.6221
				xmax = 1309.6521
				text = "V"
			intervals [1691]:
				xmin = 1309.6521
				xmax = 1309.6821
				text = "sp"
			intervals [1692]:
				xmin = 1309.6821
				xmax = 1309.7321
				text = "DH"
			intervals [1693]:
				xmin = 1309.7321
				xmax = 1309.8321
				text = "AH0"
			intervals [1694]:
				xmin = 1309.8321
				xmax = 1310.4139
				text = "sp"
			intervals [1695]:
				xmin = 1310.4139
				xmax = 1310.4539
				text = "M"
			intervals [1696]:
				xmin = 1310.4539
				xmax = 1310.5139
				text = "Y"
			intervals [1697]:
				xmin = 1310.5139
				xmax = 1310.5939
				text = "UW1"
			intervals [1698]:
				xmin = 1310.5939
				xmax = 1310.7139
				text = "Z"
			intervals [1699]:
				xmin = 1310.7139
				xmax = 1310.7539
				text = "IY0"
			intervals [1700]:
				xmin = 1310.7539
				xmax = 1310.8039
				text = "AH0"
			intervals [1701]:
				xmin = 1310.8039
				xmax = 1310.8339
				text = "M"
			intervals [1702]:
				xmin = 1310.8339
				xmax = 1310.8639
				text = "Y"
			intervals [1703]:
				xmin = 1310.8639
				xmax = 1310.9439
				text = "UW1"
			intervals [1704]:
				xmin = 1310.9439
				xmax = 1310.9739
				text = "sp"
			intervals [1705]:
				xmin = 1310.9739
				xmax = 1311.2739
				text = "N"
			intervals [1706]:
				xmin = 1311.2739
				xmax = 1311.3539
				text = "OW1"
			intervals [1707]:
				xmin = 1311.3539
				xmax = 1311.3839
				text = "Y"
			intervals [1708]:
				xmin = 1311.3839
				xmax = 1311.4339
				text = "UW1"
			intervals [1709]:
				xmin = 1311.4339
				xmax = 1311.5139
				text = "S"
			intervals [1710]:
				xmin = 1311.5139
				xmax = 1311.5639
				text = "T"
			intervals [1711]:
				xmin = 1311.5639
				xmax = 1311.6139
				text = "AA1"
			intervals [1712]:
				xmin = 1311.6139
				xmax = 1311.6839
				text = "R"
			intervals [1713]:
				xmin = 1311.6839
				xmax = 1311.7139
				text = "T"
			intervals [1714]:
				xmin = 1311.7139
				xmax = 1311.7639
				text = "L"
			intervals [1715]:
				xmin = 1311.7639
				xmax = 1311.8239
				text = "UH1"
			intervals [1716]:
				xmin = 1311.8239
				xmax = 1311.8939
				text = "K"
			intervals [1717]:
				xmin = 1311.8939
				xmax = 1311.9439
				text = "IH0"
			intervals [1718]:
				xmin = 1311.9439
				xmax = 1312.0839
				text = "N"
			intervals [1719]:
				xmin = 1312.0839
				xmax = 1312.1139
				text = "Y"
			intervals [1720]:
				xmin = 1312.1139
				xmax = 1312.1639
				text = "UW1"
			intervals [1721]:
				xmin = 1312.1639
				xmax = 1312.2339
				text = "N"
			intervals [1722]:
				xmin = 1312.2339
				xmax = 1312.4239
				text = "OW1"
			intervals [1723]:
				xmin = 1312.4239
				xmax = 1312.6538
				text = "sp"
			intervals [1724]:
				xmin = 1312.6538
				xmax = 1312.6838
				text = "AH0"
			intervals [1725]:
				xmin = 1312.6838
				xmax = 1312.7338
				text = "N"
			intervals [1726]:
				xmin = 1312.7338
				xmax = 1312.7638
				text = "Y"
			intervals [1727]:
				xmin = 1312.7638
				xmax = 1312.8038
				text = "UW1"
			intervals [1728]:
				xmin = 1312.8038
				xmax = 1312.8738
				text = "S"
			intervals [1729]:
				xmin = 1312.8738
				xmax = 1312.9338
				text = "T"
			intervals [1730]:
				xmin = 1312.9338
				xmax = 1313.0438
				text = "AA1"
			intervals [1731]:
				xmin = 1313.0438
				xmax = 1313.0938
				text = "R"
			intervals [1732]:
				xmin = 1313.0938
				xmax = 1313.1638
				text = "T"
			intervals [1733]:
				xmin = 1313.1638
				xmax = 1313.2238
				text = "N"
			intervals [1734]:
				xmin = 1313.2238
				xmax = 1313.3638
				text = "OW1"
			intervals [1735]:
				xmin = 1313.3638
				xmax = 1313.3938
				text = "T"
			intervals [1736]:
				xmin = 1313.3938
				xmax = 1313.4438
				text = "IH0"
			intervals [1737]:
				xmin = 1313.4438
				xmax = 1313.5238
				text = "S"
			intervals [1738]:
				xmin = 1313.5238
				xmax = 1313.5638
				text = "IH0"
			intervals [1739]:
				xmin = 1313.5638
				xmax = 1313.5938
				text = "N"
			intervals [1740]:
				xmin = 1313.5938
				xmax = 1313.6238
				text = "sp"
			intervals [1741]:
				xmin = 1313.6238
				xmax = 1313.6638
				text = "Y"
			intervals [1742]:
				xmin = 1313.6638
				xmax = 1313.7038
				text = "UW1"
			intervals [1743]:
				xmin = 1313.7038
				xmax = 1313.7538
				text = "S"
			intervals [1744]:
				xmin = 1313.7538
				xmax = 1313.8238
				text = "T"
			intervals [1745]:
				xmin = 1313.8238
				xmax = 1313.8738
				text = "AA1"
			intervals [1746]:
				xmin = 1313.8738
				xmax = 1313.9238
				text = "R"
			intervals [1747]:
				xmin = 1313.9238
				xmax = 1313.9638
				text = "T"
			intervals [1748]:
				xmin = 1313.9638
				xmax = 1314.0938
				text = "S"
			intervals [1749]:
				xmin = 1314.0938
				xmax = 1314.1838
				text = "IY1"
			intervals [1750]:
				xmin = 1314.1838
				xmax = 1314.2138
				text = "IH0"
			intervals [1751]:
				xmin = 1314.2138
				xmax = 1314.2438
				text = "NG"
			intervals [1752]:
				xmin = 1314.2438
				xmax = 1314.2738
				text = "sp"
			intervals [1753]:
				xmin = 1314.2738
				xmax = 1314.3438
				text = "W"
			intervals [1754]:
				xmin = 1314.3438
				xmax = 1314.3738
				text = "AH1"
			intervals [1755]:
				xmin = 1314.3738
				xmax = 1314.4338
				text = "T"
			intervals [1756]:
				xmin = 1314.4338
				xmax = 1314.5438
				text = "P"
			intervals [1757]:
				xmin = 1314.5438
				xmax = 1314.5738
				text = "R"
			intervals [1758]:
				xmin = 1314.5738
				xmax = 1314.7138
				text = "AA1"
			intervals [1759]:
				xmin = 1314.7138
				xmax = 1314.8338
				text = "D"
			intervals [1760]:
				xmin = 1314.8338
				xmax = 1314.8938
				text = "AH0"
			intervals [1761]:
				xmin = 1314.8938
				xmax = 1314.9938
				text = "K"
			intervals [1762]:
				xmin = 1314.9938
				xmax = 1315.1338
				text = "S"
			intervals [1763]:
				xmin = 1315.1338
				xmax = 1315.6235
				text = ""
			intervals [1764]:
				xmin = 1315.6235
				xmax = 1315.6535
				text = "sil"
			intervals [1765]:
				xmin = 1315.6535
				xmax = 1315.7235
				text = "AA1"
			intervals [1766]:
				xmin = 1315.7235
				xmax = 1315.8235
				text = "R"
			intervals [1767]:
				xmin = 1315.8235
				xmax = 1315.8635
				text = "sp"
			intervals [1768]:
				xmin = 1315.8635
				xmax = 1315.9035
				text = "B"
			intervals [1769]:
				xmin = 1315.9035
				xmax = 1316.0935
				text = "IY1"
			intervals [1770]:
				xmin = 1316.0935
				xmax = 1316.1235
				text = "IH0"
			intervals [1771]:
				xmin = 1316.1235
				xmax = 1316.1935
				text = "N"
			intervals [1772]:
				xmin = 1316.1935
				xmax = 1316.3435
				text = "S"
			intervals [1773]:
				xmin = 1316.3435
				xmax = 1316.4135
				text = "OW1"
			intervals [1774]:
				xmin = 1316.4135
				xmax = 1316.5935
				text = "L"
			intervals [1775]:
				xmin = 1316.5935
				xmax = 1316.6735
				text = "D"
			intervals [1776]:
				xmin = 1316.6735
				xmax = 1316.7135
				text = "sp"
			intervals [1777]:
				xmin = 1316.7135
				xmax = 1316.8057
				text = ""
			intervals [1778]:
				xmin = 1316.8057
				xmax = 1316.8757
				text = "Y"
			intervals [1779]:
				xmin = 1316.8757
				xmax = 1316.9857
				text = "UW1"
			intervals [1780]:
				xmin = 1316.9857
				xmax = 1317.0457
				text = "N"
			intervals [1781]:
				xmin = 1317.0457
				xmax = 1317.1357
				text = "OW1"
			intervals [1782]:
				xmin = 1317.1357
				xmax = 1317.2957
				text = "AY1"
			intervals [1783]:
				xmin = 1317.2957
				xmax = 1317.3557
				text = "L"
			intervals [1784]:
				xmin = 1317.3557
				xmax = 1317.4257
				text = "UH1"
			intervals [1785]:
				xmin = 1317.4257
				xmax = 1317.4657
				text = "K"
			intervals [1786]:
				xmin = 1317.4657
				xmax = 1317.5157
				text = "T"
			intervals [1787]:
				xmin = 1317.5157
				xmax = 1317.5657
				text = "AE1"
			intervals [1788]:
				xmin = 1317.5657
				xmax = 1317.6357
				text = "T"
			intervals [1789]:
				xmin = 1317.6357
				xmax = 1317.7757
				text = "AY1"
			intervals [1790]:
				xmin = 1317.7757
				xmax = 1317.8057
				text = "L"
			intervals [1791]:
				xmin = 1317.8057
				xmax = 1317.8557
				text = "UH1"
			intervals [1792]:
				xmin = 1317.8557
				xmax = 1317.9257
				text = "K"
			intervals [1793]:
				xmin = 1317.9257
				xmax = 1317.9657
				text = "T"
			intervals [1794]:
				xmin = 1317.9657
				xmax = 1318.0057
				text = "AE1"
			intervals [1795]:
				xmin = 1318.0057
				xmax = 1318.0657
				text = "T"
			intervals [1796]:
				xmin = 1318.0657
				xmax = 1318.1557
				text = "EH1"
			intervals [1797]:
				xmin = 1318.1557
				xmax = 1318.2057
				text = "V"
			intervals [1798]:
				xmin = 1318.2057
				xmax = 1318.2557
				text = "R"
			intervals [1799]:
				xmin = 1318.2557
				xmax = 1318.3157
				text = "IY0"
			intervals [1800]:
				xmin = 1318.3157
				xmax = 1318.3757
				text = "TH"
			intervals [1801]:
				xmin = 1318.3757
				xmax = 1318.4457
				text = "IH2"
			intervals [1802]:
				xmin = 1318.4457
				xmax = 1318.5057
				text = "N"
			intervals [1803]:
				xmin = 1318.5057
				xmax = 1318.5857
				text = "AY1"
			intervals [1804]:
				xmin = 1318.5857
				xmax = 1318.6457
				text = "W"
			intervals [1805]:
				xmin = 1318.6457
				xmax = 1318.6857
				text = "AA1"
			intervals [1806]:
				xmin = 1318.6857
				xmax = 1318.7157
				text = "N"
			intervals [1807]:
				xmin = 1318.7157
				xmax = 1318.7657
				text = "AH0"
			intervals [1808]:
				xmin = 1318.7657
				xmax = 1318.8557
				text = "N"
			intervals [1809]:
				xmin = 1318.8557
				xmax = 1318.9257
				text = "OW1"
			intervals [1810]:
				xmin = 1318.9257
				xmax = 1318.9557
				text = "HH"
			intervals [1811]:
				xmin = 1318.9557
				xmax = 1319.2357
				text = "UW1"
			intervals [1812]:
				xmin = 1319.2357
				xmax = 1319.2657
				text = "sp"
			intervals [1813]:
				xmin = 1319.2657
				xmax = 1319.3857
				text = "Z"
			intervals [1814]:
				xmin = 1319.3857
				xmax = 1319.4957
				text = "OW2"
			intervals [1815]:
				xmin = 1319.4957
				xmax = 1319.5957
				text = "K"
			intervals [1816]:
				xmin = 1319.5957
				xmax = 1319.8357
				text = "EY1"
			intervals [1817]:
				xmin = 1319.8357
				xmax = 1320.1032
				text = "sp"
			intervals [1818]:
				xmin = 1320.1032
				xmax = 1320.1932
				text = "AY1"
			intervals [1819]:
				xmin = 1320.1932
				xmax = 1320.2732
				text = "N"
			intervals [1820]:
				xmin = 1320.2732
				xmax = 1320.3932
				text = "OW1"
			intervals [1821]:
				xmin = 1320.3932
				xmax = 1320.4432
				text = "DH"
			intervals [1822]:
				xmin = 1320.4432
				xmax = 1320.5232
				text = "IH1"
			intervals [1823]:
				xmin = 1320.5232
				xmax = 1320.6232
				text = "S"
			intervals [1824]:
				xmin = 1320.6232
				xmax = 1320.7432
				text = "IH0"
			intervals [1825]:
				xmin = 1320.7432
				xmax = 1320.7732
				text = "Z"
			intervals [1826]:
				xmin = 1320.7732
				xmax = 1320.8232
				text = "Y"
			intervals [1827]:
				xmin = 1320.8232
				xmax = 1320.8632
				text = "UW1"
			intervals [1828]:
				xmin = 1320.8632
				xmax = 1320.9232
				text = "N"
			intervals [1829]:
				xmin = 1320.9232
				xmax = 1321.0032
				text = "OW1"
			intervals [1830]:
				xmin = 1321.0032
				xmax = 1321.0532
				text = "IH0"
			intervals [1831]:
				xmin = 1321.0532
				xmax = 1321.0832
				text = "T"
			intervals [1832]:
				xmin = 1321.0832
				xmax = 1321.1332
				text = "S"
			intervals [1833]:
				xmin = 1321.1332
				xmax = 1321.2032
				text = "N"
			intervals [1834]:
				xmin = 1321.2032
				xmax = 1321.3532
				text = "AY1"
			intervals [1835]:
				xmin = 1321.3532
				xmax = 1321.4432
				text = "S"
			intervals [1836]:
				xmin = 1321.4432
				xmax = 1321.4732
				text = "AH0"
			intervals [1837]:
				xmin = 1321.4732
				xmax = 1321.5132
				text = "N"
			intervals [1838]:
				xmin = 1321.5132
				xmax = 1321.5432
				text = "EH1"
			intervals [1839]:
				xmin = 1321.5432
				xmax = 1321.5732
				text = "V"
			intervals [1840]:
				xmin = 1321.5732
				xmax = 1321.6132
				text = "R"
			intervals [1841]:
				xmin = 1321.6132
				xmax = 1321.6932
				text = "IY0"
			intervals [1842]:
				xmin = 1321.6932
				xmax = 1321.7332
				text = "TH"
			intervals [1843]:
				xmin = 1321.7332
				xmax = 1321.8032
				text = "IH2"
			intervals [1844]:
				xmin = 1321.8032
				xmax = 1321.9232
				text = "N"
			intervals [1845]:
				xmin = 1321.9232
				xmax = 1321.9932
				text = "AO2"
			intervals [1846]:
				xmin = 1321.9932
				xmax = 1322.0232
				text = "L"
			intervals [1847]:
				xmin = 1322.0232
				xmax = 1322.0832
				text = "R"
			intervals [1848]:
				xmin = 1322.0832
				xmax = 1322.1132
				text = "AY1"
			intervals [1849]:
				xmin = 1322.1132
				xmax = 1322.1432
				text = "T"
			intervals [1850]:
				xmin = 1322.1432
				xmax = 1322.1932
				text = "W"
			intervals [1851]:
				xmin = 1322.1932
				xmax = 1322.2232
				text = "EH1"
			intervals [1852]:
				xmin = 1322.2232
				xmax = 1322.2532
				text = "R"
			intervals [1853]:
				xmin = 1322.2532
				xmax = 1322.2832
				text = "DH"
			intervals [1854]:
				xmin = 1322.2832
				xmax = 1322.3232
				text = "AH0"
			intervals [1855]:
				xmin = 1322.3232
				xmax = 1322.3832
				text = "M"
			intervals [1856]:
				xmin = 1322.3832
				xmax = 1322.4632
				text = "AH1"
			intervals [1857]:
				xmin = 1322.4632
				xmax = 1322.5132
				text = "N"
			intervals [1858]:
				xmin = 1322.5132
				xmax = 1322.5832
				text = "IY0"
			intervals [1859]:
				xmin = 1322.5832
				xmax = 1322.6432
				text = "G"
			intervals [1860]:
				xmin = 1322.6432
				xmax = 1322.6832
				text = "OW1"
			intervals [1861]:
				xmin = 1322.6832
				xmax = 1322.7132
				text = "IH0"
			intervals [1862]:
				xmin = 1322.7132
				xmax = 1322.7632
				text = "N"
			intervals [1863]:
				xmin = 1322.7632
				xmax = 1322.8632
				text = "sp"
			intervals [1864]:
				xmin = 1322.8632
				xmax = 1323.641
				text = ""
			intervals [1865]:
				xmin = 1323.641
				xmax = 1323.781
				text = "S"
			intervals [1866]:
				xmin = 1323.781
				xmax = 1323.821
				text = "OW1"
			intervals [1867]:
				xmin = 1323.821
				xmax = 1323.971
				text = "AY1"
			intervals [1868]:
				xmin = 1323.971
				xmax = 1324.041
				text = "sp"
			intervals [1869]:
				xmin = 1324.041
				xmax = 1324.121
				text = "T"
			intervals [1870]:
				xmin = 1324.121
				xmax = 1324.171
				text = "R"
			intervals [1871]:
				xmin = 1324.171
				xmax = 1324.211
				text = "AY1"
			intervals [1872]:
				xmin = 1324.211
				xmax = 1324.241
				text = "T"
			intervals [1873]:
				xmin = 1324.241
				xmax = 1324.281
				text = "AH0"
			intervals [1874]:
				xmin = 1324.281
				xmax = 1324.391
				text = "P"
			intervals [1875]:
				xmin = 1324.391
				xmax = 1324.451
				text = "EY1"
			intervals [1876]:
				xmin = 1324.451
				xmax = 1324.511
				text = "AH0"
			intervals [1877]:
				xmin = 1324.511
				xmax = 1324.601
				text = "T"
			intervals [1878]:
				xmin = 1324.601
				xmax = 1324.631
				text = "EH1"
			intervals [1879]:
				xmin = 1324.631
				xmax = 1324.671
				text = "N"
			intervals [1880]:
				xmin = 1324.671
				xmax = 1324.751
				text = "SH"
			intervals [1881]:
				xmin = 1324.751
				xmax = 1324.781
				text = "AH0"
			intervals [1882]:
				xmin = 1324.781
				xmax = 1324.811
				text = "N"
			intervals [1883]:
				xmin = 1324.811
				xmax = 1324.841
				text = "T"
			intervals [1884]:
				xmin = 1324.841
				xmax = 1324.871
				text = "IH0"
			intervals [1885]:
				xmin = 1324.871
				xmax = 1324.991
				text = "EH1"
			intervals [1886]:
				xmin = 1324.991
				xmax = 1325.041
				text = "V"
			intervals [1887]:
				xmin = 1325.041
				xmax = 1325.071
				text = "R"
			intervals [1888]:
				xmin = 1325.071
				xmax = 1325.101
				text = "IY0"
			intervals [1889]:
				xmin = 1325.101
				xmax = 1325.141
				text = "TH"
			intervals [1890]:
				xmin = 1325.141
				xmax = 1325.171
				text = "IH2"
			intervals [1891]:
				xmin = 1325.171
				xmax = 1325.261
				text = "NG"
			intervals [1892]:
				xmin = 1325.261
				xmax = 1325.291
				text = "Y"
			intervals [1893]:
				xmin = 1325.291
				xmax = 1325.341
				text = "UW1"
			intervals [1894]:
				xmin = 1325.341
				xmax = 1325.381
				text = "N"
			intervals [1895]:
				xmin = 1325.381
				xmax = 1325.411
				text = "OW1"
			intervals [1896]:
				xmin = 1325.411
				xmax = 1325.581
				text = "sp"
			intervals [1897]:
				xmin = 1325.581
				xmax = 1325.611
				text = "AY1"
			intervals [1898]:
				xmin = 1325.611
				xmax = 1325.711
				text = "sp"
			intervals [1899]:
				xmin = 1325.711
				xmax = 1325.761
				text = "W"
			intervals [1900]:
				xmin = 1325.761
				xmax = 1325.801
				text = "AO1"
			intervals [1901]:
				xmin = 1325.801
				xmax = 1325.881
				text = "Z"
			intervals [1902]:
				xmin = 1325.881
				xmax = 1325.911
				text = "sp"
			intervals [1903]:
				xmin = 1325.911
				xmax = 1325.961
				text = "L"
			intervals [1904]:
				xmin = 1325.961
				xmax = 1325.991
				text = "UH1"
			intervals [1905]:
				xmin = 1325.991
				xmax = 1326.021
				text = "K"
			intervals [1906]:
				xmin = 1326.021
				xmax = 1326.071
				text = "IH0"
			intervals [1907]:
				xmin = 1326.071
				xmax = 1326.141
				text = "N"
			intervals [1908]:
				xmin = 1326.141
				xmax = 1326.211
				text = "AE1"
			intervals [1909]:
				xmin = 1326.211
				xmax = 1326.291
				text = "T"
			intervals [1910]:
				xmin = 1326.291
				xmax = 1326.351
				text = "AO1"
			intervals [1911]:
				xmin = 1326.351
				xmax = 1326.601
				text = "L"
			intervals [1912]:
				xmin = 1326.601
				xmax = 1326.631
				text = "sp"
			intervals [1913]:
				xmin = 1326.631
				xmax = 1326.681
				text = "HH"
			intervals [1914]:
				xmin = 1326.681
				xmax = 1326.941
				text = "UW1"
			intervals [1915]:
				xmin = 1326.941
				xmax = 1326.971
				text = "sp"
			intervals [1916]:
				xmin = 1326.971
				xmax = 1327.111
				text = "Z"
			intervals [1917]:
				xmin = 1327.111
				xmax = 1327.141
				text = "sp"
			intervals [1918]:
				xmin = 1327.141
				xmax = 1327.5952
				text = ""
			intervals [1919]:
				xmin = 1327.5952
				xmax = 1327.6752
				text = "W"
			intervals [1920]:
				xmin = 1327.6752
				xmax = 1327.7152
				text = "AH1"
			intervals [1921]:
				xmin = 1327.7152
				xmax = 1327.7652
				text = "T"
			intervals [1922]:
				xmin = 1327.7652
				xmax = 1327.8552
				text = "P"
			intervals [1923]:
				xmin = 1327.8552
				xmax = 1327.8952
				text = "R"
			intervals [1924]:
				xmin = 1327.8952
				xmax = 1328.0252
				text = "AA1"
			intervals [1925]:
				xmin = 1328.0252
				xmax = 1328.0652
				text = "D"
			intervals [1926]:
				xmin = 1328.0652
				xmax = 1328.0952
				text = "AH0"
			intervals [1927]:
				xmin = 1328.0952
				xmax = 1328.1252
				text = "K"
			intervals [1928]:
				xmin = 1328.1252
				xmax = 1328.1552
				text = "S"
			intervals [1929]:
				xmin = 1328.1552
				xmax = 1328.1852
				text = "K"
			intervals [1930]:
				xmin = 1328.1852
				xmax = 1328.2352
				text = "AH0"
			intervals [1931]:
				xmin = 1328.2352
				xmax = 1328.2652
				text = "N"
			intervals [1932]:
				xmin = 1328.2652
				xmax = 1328.3152
				text = "B"
			intervals [1933]:
				xmin = 1328.3152
				xmax = 1328.4052
				text = "IY0"
			intervals [1934]:
				xmin = 1328.4052
				xmax = 1328.5152
				text = "S"
			intervals [1935]:
				xmin = 1328.5152
				xmax = 1328.6352
				text = "OW1"
			intervals [1936]:
				xmin = 1328.6352
				xmax = 1328.6652
				text = "L"
			intervals [1937]:
				xmin = 1328.6652
				xmax = 1328.6952
				text = "D"
			intervals [1938]:
				xmin = 1328.6952
				xmax = 1328.7352
				text = "W"
			intervals [1939]:
				xmin = 1328.7352
				xmax = 1328.7752
				text = "EH1"
			intervals [1940]:
				xmin = 1328.7752
				xmax = 1328.8052
				text = "N"
			intervals [1941]:
				xmin = 1328.8052
				xmax = 1328.8352
				text = "T"
			intervals [1942]:
				xmin = 1328.8352
				xmax = 1328.9452
				text = "T"
			intervals [1943]:
				xmin = 1328.9452
				xmax = 1328.9852
				text = "AH0"
			intervals [1944]:
				xmin = 1328.9852
				xmax = 1329.0152
				text = "DH"
			intervals [1945]:
				xmin = 1329.0152
				xmax = 1329.0452
				text = "AH0"
			intervals [1946]:
				xmin = 1329.0452
				xmax = 1329.1152
				text = "B"
			intervals [1947]:
				xmin = 1329.1152
				xmax = 1329.1852
				text = "UH1"
			intervals [1948]:
				xmin = 1329.1852
				xmax = 1329.2552
				text = "K"
			intervals [1949]:
				xmin = 1329.2552
				xmax = 1329.3352
				text = "S"
			intervals [1950]:
				xmin = 1329.3352
				xmax = 1329.4152
				text = "T"
			intervals [1951]:
				xmin = 1329.4152
				xmax = 1329.4952
				text = "AO2"
			intervals [1952]:
				xmin = 1329.4952
				xmax = 1329.5252
				text = "R"
			intervals [1953]:
				xmin = 1329.5252
				xmax = 1329.5552
				text = "AH0"
			intervals [1954]:
				xmin = 1329.5552
				xmax = 1329.8452
				text = "N"
			intervals [1955]:
				xmin = 1329.8452
				xmax = 1329.9852
				text = "sp"
			intervals [1956]:
				xmin = 1329.9852
				xmax = 1330.0152
				text = "DH"
			intervals [1957]:
				xmin = 1330.0152
				xmax = 1330.0452
				text = "EH1"
			intervals [1958]:
				xmin = 1330.0452
				xmax = 1330.0752
				text = "N"
			intervals [1959]:
				xmin = 1330.0752
				xmax = 1330.1152
				text = "AE1"
			intervals [1960]:
				xmin = 1330.1152
				xmax = 1330.1852
				text = "K"
			intervals [1961]:
				xmin = 1330.1852
				xmax = 1330.2252
				text = "S"
			intervals [1962]:
				xmin = 1330.2252
				xmax = 1330.2552
				text = "F"
			intervals [1963]:
				xmin = 1330.2552
				xmax = 1330.3052
				text = "ER0"
			intervals [1964]:
				xmin = 1330.3052
				xmax = 1330.4452
				text = "S"
			intervals [1965]:
				xmin = 1330.4452
				xmax = 1330.5252
				text = "ER1"
			intervals [1966]:
				xmin = 1330.5252
				xmax = 1330.5552
				text = "T"
			intervals [1967]:
				xmin = 1330.5552
				xmax = 1330.5852
				text = "AH0"
			intervals [1968]:
				xmin = 1330.5852
				xmax = 1330.6752
				text = "N"
			intervals [1969]:
				xmin = 1330.6752
				xmax = 1330.7052
				text = "sp"
			intervals [1970]:
				xmin = 1330.7052
				xmax = 1330.7452
				text = "B"
			intervals [1971]:
				xmin = 1330.7452
				xmax = 1330.8652
				text = "UH1"
			intervals [1972]:
				xmin = 1330.8652
				xmax = 1330.9152
				text = "K"
			intervals [1973]:
				xmin = 1330.9152
				xmax = 1330.9452
				text = "S"
			intervals [1974]:
				xmin = 1330.9452
				xmax = 1330.9952
				text = "HH"
			intervals [1975]:
				xmin = 1330.9952
				xmax = 1331.0252
				text = "IY1"
			intervals [1976]:
				xmin = 1331.0252
				xmax = 1331.0552
				text = "W"
			intervals [1977]:
				xmin = 1331.0552
				xmax = 1331.0852
				text = "AH0"
			intervals [1978]:
				xmin = 1331.0852
				xmax = 1331.1152
				text = "Z"
			intervals [1979]:
				xmin = 1331.1152
				xmax = 1331.1452
				text = "sp"
			intervals [1980]:
				xmin = 1331.1452
				xmax = 1331.2152
				text = "L"
			intervals [1981]:
				xmin = 1331.2152
				xmax = 1331.2852
				text = "AY1"
			intervals [1982]:
				xmin = 1331.2852
				xmax = 1331.3152
				text = "K"
			intervals [1983]:
				xmin = 1331.3152
				xmax = 1331.4152
				text = "OW1"
			intervals [1984]:
				xmin = 1331.4152
				xmax = 1331.4652
				text = "DH"
			intervals [1985]:
				xmin = 1331.4652
				xmax = 1331.5452
				text = "EY1"
			intervals [1986]:
				xmin = 1331.5452
				xmax = 1331.5852
				text = "W"
			intervals [1987]:
				xmin = 1331.5852
				xmax = 1331.6652
				text = "OW1"
			intervals [1988]:
				xmin = 1331.6652
				xmax = 1331.6952
				text = "N"
			intervals [1989]:
				xmin = 1331.6952
				xmax = 1331.7252
				text = "T"
			intervals [1990]:
				xmin = 1331.7252
				xmax = 1331.7652
				text = "AH0"
			intervals [1991]:
				xmin = 1331.7652
				xmax = 1331.7952
				text = "L"
			intervals [1992]:
				xmin = 1331.7952
				xmax = 1331.9252
				text = "AW1"
			intervals [1993]:
				xmin = 1331.9252
				xmax = 1331.9652
				text = "DH"
			intervals [1994]:
				xmin = 1331.9652
				xmax = 1332.0352
				text = "AE1"
			intervals [1995]:
				xmin = 1332.0352
				xmax = 1332.1052
				text = "T"
			intervals [1996]:
				xmin = 1332.1052
				xmax = 1332.1352
				text = "sp"
			intervals [1997]:
				xmin = 1332.1352
				xmax = 1332.1752
				text = "B"
			intervals [1998]:
				xmin = 1332.1752
				xmax = 1332.3052
				text = "UH1"
			intervals [1999]:
				xmin = 1332.3052
				xmax = 1332.3852
				text = "K"
			intervals [2000]:
				xmin = 1332.3852
				xmax = 1332.9369
				text = ""
			intervals [2001]:
				xmin = 1332.9369
				xmax = 1333.0569
				text = "Y"
			intervals [2002]:
				xmin = 1333.0569
				xmax = 1333.1669
				text = "UW1"
			intervals [2003]:
				xmin = 1333.1669
				xmax = 1333.2069
				text = "N"
			intervals [2004]:
				xmin = 1333.2069
				xmax = 1333.3569
				text = "OW1"
			intervals [2005]:
				xmin = 1333.3569
				xmax = 1333.4269
				text = "EY1"
			intervals [2006]:
				xmin = 1333.4269
				xmax = 1333.4569
				text = "N"
			intervals [2007]:
				xmin = 1333.4569
				xmax = 1333.4869
				text = "T"
			intervals [2008]:
				xmin = 1333.4869
				xmax = 1333.5169
				text = "G"
			intervals [2009]:
				xmin = 1333.5169
				xmax = 1333.5469
				text = "AH1"
			intervals [2010]:
				xmin = 1333.5469
				xmax = 1333.5769
				text = "N"
			intervals [2011]:
				xmin = 1333.5769
				xmax = 1333.6069
				text = "AH0"
			intervals [2012]:
				xmin = 1333.6069
				xmax = 1333.6369
				text = "AH0"
			intervals [2013]:
				xmin = 1333.6369
				xmax = 1333.6869
				text = "L"
			intervals [2014]:
				xmin = 1333.6869
				xmax = 1333.8669
				text = "AW1"
			intervals [2015]:
				xmin = 1333.8669
				xmax = 1333.9069
				text = "DH"
			intervals [2016]:
				xmin = 1333.9069
				xmax = 1333.9869
				text = "AE1"
			intervals [2017]:
				xmin = 1333.9869
				xmax = 1334.0369
				text = "T"
			intervals [2018]:
				xmin = 1334.0369
				xmax = 1334.0669
				text = "B"
			intervals [2019]:
				xmin = 1334.0669
				xmax = 1334.0969
				text = "AH1"
			intervals [2020]:
				xmin = 1334.0969
				xmax = 1334.1269
				text = "T"
			intervals [2021]:
				xmin = 1334.1269
				xmax = 1334.1569
				text = "DH"
			intervals [2022]:
				xmin = 1334.1569
				xmax = 1334.3169
				text = "EY1"
			intervals [2023]:
				xmin = 1334.3169
				xmax = 1334.3969
				text = "DH"
			intervals [2024]:
				xmin = 1334.3969
				xmax = 1334.5069
				text = "EY1"
			intervals [2025]:
				xmin = 1334.5069
				xmax = 1334.5369
				text = "spn"
			intervals [2026]:
				xmin = 1334.5369
				xmax = 1334.6069
				text = "DH"
			intervals [2027]:
				xmin = 1334.6069
				xmax = 1334.6469
				text = "IH0"
			intervals [2028]:
				xmin = 1334.6469
				xmax = 1334.6769
				text = "S"
			intervals [2029]:
				xmin = 1334.6769
				xmax = 1334.7069
				text = "IH0"
			intervals [2030]:
				xmin = 1334.7069
				xmax = 1334.7369
				text = "Z"
			intervals [2031]:
				xmin = 1334.7369
				xmax = 1334.7669
				text = "DH"
			intervals [2032]:
				xmin = 1334.7669
				xmax = 1334.7969
				text = "AH0"
			intervals [2033]:
				xmin = 1334.7969
				xmax = 1334.8569
				text = "OW1"
			intervals [2034]:
				xmin = 1334.8569
				xmax = 1334.8969
				text = "N"
			intervals [2035]:
				xmin = 1334.8969
				xmax = 1334.9269
				text = "L"
			intervals [2036]:
				xmin = 1334.9269
				xmax = 1334.9669
				text = "IY0"
			intervals [2037]:
				xmin = 1334.9669
				xmax = 1335.0469
				text = "W"
			intervals [2038]:
				xmin = 1335.0469
				xmax = 1335.0869
				text = "AH1"
			intervals [2039]:
				xmin = 1335.0869
				xmax = 1335.1169
				text = "N"
			intervals [2040]:
				xmin = 1335.1169
				xmax = 1335.1569
				text = "DH"
			intervals [2041]:
				xmin = 1335.1569
				xmax = 1335.2369
				text = "EY1"
			intervals [2042]:
				xmin = 1335.2369
				xmax = 1335.3469
				text = "DH"
			intervals [2043]:
				xmin = 1335.3469
				xmax = 1335.4669
				text = "EY1"
			intervals [2044]:
				xmin = 1335.4669
				xmax = 1335.5069
				text = "L"
			intervals [2045]:
				xmin = 1335.5069
				xmax = 1335.5769
				text = "EH1"
			intervals [2046]:
				xmin = 1335.5769
				xmax = 1335.6469
				text = "T"
			intervals [2047]:
				xmin = 1335.6469
				xmax = 1335.6969
				text = "DH"
			intervals [2048]:
				xmin = 1335.6969
				xmax = 1335.7569
				text = "IH0"
			intervals [2049]:
				xmin = 1335.7569
				xmax = 1335.8069
				text = "S"
			intervals [2050]:
				xmin = 1335.8069
				xmax = 1335.8469
				text = "W"
			intervals [2051]:
				xmin = 1335.8469
				xmax = 1335.8769
				text = "AH1"
			intervals [2052]:
				xmin = 1335.8769
				xmax = 1335.9269
				text = "N"
			intervals [2053]:
				xmin = 1335.9269
				xmax = 1335.9769
				text = "G"
			intervals [2054]:
				xmin = 1335.9769
				xmax = 1336.0369
				text = "IH1"
			intervals [2055]:
				xmin = 1336.0369
				xmax = 1336.1069
				text = "T"
			intervals [2056]:
				xmin = 1336.1069
				xmax = 1336.1469
				text = "TH"
			intervals [2057]:
				xmin = 1336.1469
				xmax = 1336.2769
				text = "R"
			intervals [2058]:
				xmin = 1336.2769
				xmax = 1336.3969
				text = "UW1"
			intervals [2059]:
				xmin = 1336.3969
				xmax = 1336.8586
				text = ""
			intervals [2060]:
				xmin = 1336.8586
				xmax = 1336.9286
				text = "Y"
			intervals [2061]:
				xmin = 1336.9286
				xmax = 1337.0586
				text = "UW1"
			intervals [2062]:
				xmin = 1337.0586
				xmax = 1337.0886
				text = "N"
			intervals [2063]:
				xmin = 1337.0886
				xmax = 1337.2786
				text = "OW1"
			intervals [2064]:
				xmin = 1337.2786
				xmax = 1337.3086
				text = "sp"
			intervals [2065]:
				xmin = 1337.3086
				xmax = 1337.3386
				text = "AH0"
			intervals [2066]:
				xmin = 1337.3386
				xmax = 1337.3686
				text = "M"
			intervals [2067]:
				xmin = 1337.3686
				xmax = 1337.3986
				text = "sp"
			intervals [2068]:
				xmin = 1337.3986
				xmax = 1337.4486
				text = "L"
			intervals [2069]:
				xmin = 1337.4486
				xmax = 1337.5086
				text = "AY1"
			intervals [2070]:
				xmin = 1337.5086
				xmax = 1337.5386
				text = "K"
			intervals [2071]:
				xmin = 1337.5386
				xmax = 1337.9786
				text = "OW2"
			intervals [2072]:
				xmin = 1337.9786
				xmax = 1338.0986
				text = "K"
			intervals [2073]:
				xmin = 1338.0986
				xmax = 1338.2686
				text = "EY1"
			intervals [2074]:
				xmin = 1338.2686
				xmax = 1338.2986
				text = "sp"
			intervals [2075]:
				xmin = 1338.2986
				xmax = 1338.3776
				text = ""
			intervals [2076]:
				xmin = 1338.3776
				xmax = 1338.5476
				text = "S"
			intervals [2077]:
				xmin = 1338.5476
				xmax = 1338.6976
				text = "OW1"
			intervals [2078]:
				xmin = 1338.6976
				xmax = 1338.7876
				text = "AY1"
			intervals [2079]:
				xmin = 1338.7876
				xmax = 1338.8976
				text = "N"
			intervals [2080]:
				xmin = 1338.8976
				xmax = 1339.0076
				text = "OW1"
			intervals [2081]:
				xmin = 1339.0076
				xmax = 1339.0776
				text = "DH"
			intervals [2082]:
				xmin = 1339.0776
				xmax = 1339.2676
				text = "AH1"
			intervals [2083]:
				xmin = 1339.2676
				xmax = 1339.4536
				text = ""
			intervals [2084]:
				xmin = 1339.4536
				xmax = 1339.5336
				text = "sil"
			intervals [2085]:
				xmin = 1339.5336
				xmax = 1339.5936
				text = "Y"
			intervals [2086]:
				xmin = 1339.5936
				xmax = 1339.6636
				text = "UW1"
			intervals [2087]:
				xmin = 1339.6636
				xmax = 1339.7636
				text = "N"
			intervals [2088]:
				xmin = 1339.7636
				xmax = 1339.8836
				text = "OW1"
			intervals [2089]:
				xmin = 1339.8836
				xmax = 1340.0236
				text = "IH1"
			intervals [2090]:
				xmin = 1340.0236
				xmax = 1340.1136
				text = "T"
			intervals [2091]:
				xmin = 1340.1136
				xmax = 1340.2336
				text = "S"
			intervals [2092]:
				xmin = 1340.2336
				xmax = 1340.3136
				text = "IH1"
			intervals [2093]:
				xmin = 1340.3136
				xmax = 1340.4336
				text = "T"
			intervals [2094]:
				xmin = 1340.4336
				xmax = 1340.6436
				text = "S"
			intervals [2095]:
				xmin = 1340.6436
				xmax = 1340.7536
				text = "sp"
			intervals [2096]:
				xmin = 1340.7536
				xmax = 1340.8036
				text = "IH1"
			intervals [2097]:
				xmin = 1340.8036
				xmax = 1340.8436
				text = "T"
			intervals [2098]:
				xmin = 1340.8436
				xmax = 1340.9836
				text = "S"
			intervals [2099]:
				xmin = 1340.9836
				xmax = 1364.9902
				text = "sp"
			intervals [2100]:
				xmin = 1364.9902
				xmax = 1365.1302
				text = "R"
			intervals [2101]:
				xmin = 1365.1302
				xmax = 1365.5102
				text = "AY1"
			intervals [2102]:
				xmin = 1365.5102
				xmax = 1365.5602
				text = "T"
			intervals [2103]:
				xmin = 1365.5602
				xmax = 1391.4928
				text = ""
			intervals [2104]:
				xmin = 1391.4928
				xmax = 1391.5328
				text = "sil"
			intervals [2105]:
				xmin = 1391.5328
				xmax = 1391.6028
				text = "M"
			intervals [2106]:
				xmin = 1391.6028
				xmax = 1391.6328
				text = "HH"
			intervals [2107]:
				xmin = 1391.6328
				xmax = 1392.0228
				text = "M"
			intervals [2108]:
				xmin = 1392.0228
				xmax = 1399.3545
				text = ""
			intervals [2109]:
				xmin = 1399.3545
				xmax = 1399.4045
				text = "sil"
			intervals [2110]:
				xmin = 1399.4045
				xmax = 1399.6645
				text = "M"
			intervals [2111]:
				xmin = 1399.6645
				xmax = 1399.7145
				text = "HH"
			intervals [2112]:
				xmin = 1399.7145
				xmax = 1400.2745
				text = "M"
			intervals [2113]:
				xmin = 1400.2745
				xmax = 1402.4551
				text = ""
			intervals [2114]:
				xmin = 1402.4551
				xmax = 1402.8951
				text = "R"
			intervals [2115]:
				xmin = 1402.8951
				xmax = 1402.9451
				text = "AY1"
			intervals [2116]:
				xmin = 1402.9451
				xmax = 1403.1151
				text = "T"
			intervals [2117]:
				xmin = 1403.1151
				xmax = 1403.1451
				text = "sp"
			intervals [2118]:
				xmin = 1403.1451
				xmax = 1403.2951
				text = "R"
			intervals [2119]:
				xmin = 1403.2951
				xmax = 1403.4551
				text = "AY1"
			intervals [2120]:
				xmin = 1403.4551
				xmax = 1403.5251
				text = "T"
			intervals [2121]:
				xmin = 1403.5251
				xmax = 1422.9302
				text = "sp"
			intervals [2122]:
				xmin = 1422.9302
				xmax = 1423.1002
				text = "R"
			intervals [2123]:
				xmin = 1423.1002
				xmax = 1423.1302
				text = "AY1"
			intervals [2124]:
				xmin = 1423.1302
				xmax = 1423.1802
				text = "T"
			intervals [2125]:
				xmin = 1423.1802
				xmax = 1423.2202
				text = "sp"
			intervals [2126]:
				xmin = 1423.2202
				xmax = 1423.5527
				text = ""
			intervals [2127]:
				xmin = 1423.5527
				xmax = 1423.6727
				text = "K"
			intervals [2128]:
				xmin = 1423.6727
				xmax = 1423.7227
				text = "AA1"
			intervals [2129]:
				xmin = 1423.7227
				xmax = 1423.8227
				text = "Z"
			intervals [2130]:
				xmin = 1423.8227
				xmax = 1423.9527
				text = "AA1"
			intervals [2131]:
				xmin = 1423.9527
				xmax = 1424.0027
				text = "R"
			intervals [2132]:
				xmin = 1424.0027
				xmax = 1424.0527
				text = "HH"
			intervals [2133]:
				xmin = 1424.0527
				xmax = 1424.1327
				text = "IH1"
			intervals [2134]:
				xmin = 1424.1327
				xmax = 1424.2127
				text = "S"
			intervals [2135]:
				xmin = 1424.2127
				xmax = 1424.2427
				text = "T"
			intervals [2136]:
				xmin = 1424.2427
				xmax = 1424.4427
				text = "ER0"
			intervals [2137]:
				xmin = 1424.4427
				xmax = 1424.4827
				text = "IY0"
			intervals [2138]:
				xmin = 1424.4827
				xmax = 1424.8827
				text = "spn"
			intervals [2139]:
				xmin = 1424.8827
				xmax = 1424.9227
				text = "W"
			intervals [2140]:
				xmin = 1424.9227
				xmax = 1425.1227
				text = "IH0"
			intervals [2141]:
				xmin = 1425.1227
				xmax = 1425.1827
				text = "DH"
			intervals [2142]:
				xmin = 1425.1827
				xmax = 1425.2727
				text = "AA1"
			intervals [2143]:
				xmin = 1425.2727
				xmax = 1425.3527
				text = "R"
			intervals [2144]:
				xmin = 1425.3527
				xmax = 1425.3827
				text = "HH"
			intervals [2145]:
				xmin = 1425.3827
				xmax = 1425.4427
				text = "IH1"
			intervals [2146]:
				xmin = 1425.4427
				xmax = 1425.5227
				text = "S"
			intervals [2147]:
				xmin = 1425.5227
				xmax = 1425.5827
				text = "T"
			intervals [2148]:
				xmin = 1425.5827
				xmax = 1425.6127
				text = "R"
			intervals [2149]:
				xmin = 1425.6127
				xmax = 1425.6427
				text = "IY0"
			intervals [2150]:
				xmin = 1425.6427
				xmax = 1425.6727
				text = "IH0"
			intervals [2151]:
				xmin = 1425.6727
				xmax = 1425.7227
				text = "Z"
			intervals [2152]:
				xmin = 1425.7227
				xmax = 1425.7627
				text = "AH0"
			intervals [2153]:
				xmin = 1425.7627
				xmax = 1425.8327
				text = "M"
			intervals [2154]:
				xmin = 1425.8327
				xmax = 1425.9027
				text = "EH1"
			intervals [2155]:
				xmin = 1425.9027
				xmax = 1425.9827
				text = "R"
			intervals [2156]:
				xmin = 1425.9827
				xmax = 1426.0627
				text = "AH0"
			intervals [2157]:
				xmin = 1426.0627
				xmax = 1426.1127
				text = "K"
			intervals [2158]:
				xmin = 1426.1127
				xmax = 1426.1627
				text = "AH0"
			intervals [2159]:
				xmin = 1426.1627
				xmax = 1426.1927
				text = "N"
			intervals [2160]:
				xmin = 1426.1927
				xmax = 1426.2327
				text = "HH"
			intervals [2161]:
				xmin = 1426.2327
				xmax = 1426.3227
				text = "IH1"
			intervals [2162]:
				xmin = 1426.3227
				xmax = 1426.3527
				text = "S"
			intervals [2163]:
				xmin = 1426.3527
				xmax = 1426.4027
				text = "T"
			intervals [2164]:
				xmin = 1426.4027
				xmax = 1426.4327
				text = "ER0"
			intervals [2165]:
				xmin = 1426.4327
				xmax = 1426.5227
				text = "IY0"
			intervals [2166]:
				xmin = 1426.5227
				xmax = 1426.5527
				text = "sp"
			intervals [2167]:
				xmin = 1426.5527
				xmax = 1426.6027
				text = "S"
			intervals [2168]:
				xmin = 1426.6027
				xmax = 1427.0627
				text = "OW1"
			intervals [2169]:
				xmin = 1427.0627
				xmax = 1427.6873
				text = "sp"
			intervals [2170]:
				xmin = 1427.6873
				xmax = 1427.7173
				text = "AO2"
			intervals [2171]:
				xmin = 1427.7173
				xmax = 1427.7473
				text = "L"
			intervals [2172]:
				xmin = 1427.7473
				xmax = 1427.8073
				text = "R"
			intervals [2173]:
				xmin = 1427.8073
				xmax = 1427.8773
				text = "AY1"
			intervals [2174]:
				xmin = 1427.8773
				xmax = 1427.9373
				text = "T"
			intervals [2175]:
				xmin = 1427.9373
				xmax = 1427.9973
				text = "sp"
			intervals [2176]:
				xmin = 1427.9973
				xmax = 1428.1573
				text = "S"
			intervals [2177]:
				xmin = 1428.1573
				xmax = 1428.3973
				text = "OW1"
			intervals [2178]:
				xmin = 1428.3973
				xmax = 1428.4773
				text = "Y"
			intervals [2179]:
				xmin = 1428.4773
				xmax = 1428.5373
				text = "UW1"
			intervals [2180]:
				xmin = 1428.5373
				xmax = 1428.5973
				text = "N"
			intervals [2181]:
				xmin = 1428.5973
				xmax = 1428.6973
				text = "OW1"
			intervals [2182]:
				xmin = 1428.6973
				xmax = 1428.7573
				text = "HH"
			intervals [2183]:
				xmin = 1428.7573
				xmax = 1428.7873
				text = "W"
			intervals [2184]:
				xmin = 1428.7873
				xmax = 1428.8173
				text = "EH1"
			intervals [2185]:
				xmin = 1428.8173
				xmax = 1428.8473
				text = "N"
			intervals [2186]:
				xmin = 1428.8473
				xmax = 1428.8773
				text = "Y"
			intervals [2187]:
				xmin = 1428.8773
				xmax = 1428.9073
				text = "UW1"
			intervals [2188]:
				xmin = 1428.9073
				xmax = 1428.9573
				text = "S"
			intervals [2189]:
				xmin = 1428.9573
				xmax = 1429.0173
				text = "T"
			intervals [2190]:
				xmin = 1429.0173
				xmax = 1429.1073
				text = "AA1"
			intervals [2191]:
				xmin = 1429.1073
				xmax = 1429.1473
				text = "R"
			intervals [2192]:
				xmin = 1429.1473
				xmax = 1429.1773
				text = "T"
			intervals [2193]:
				xmin = 1429.1773
				xmax = 1429.2173
				text = "L"
			intervals [2194]:
				xmin = 1429.2173
				xmax = 1429.2573
				text = "UH1"
			intervals [2195]:
				xmin = 1429.2573
				xmax = 1429.2873
				text = "K"
			intervals [2196]:
				xmin = 1429.2873
				xmax = 1429.3173
				text = "IH0"
			intervals [2197]:
				xmin = 1429.3173
				xmax = 1429.3473
				text = "N"
			intervals [2198]:
				xmin = 1429.3473
				xmax = 1429.3773
				text = "AE1"
			intervals [2199]:
				xmin = 1429.3773
				xmax = 1429.4273
				text = "T"
			intervals [2200]:
				xmin = 1429.4273
				xmax = 1429.5173
				text = "AA1"
			intervals [2201]:
				xmin = 1429.5173
				xmax = 1429.5973
				text = "R"
			intervals [2202]:
				xmin = 1429.5973
				xmax = 1429.6473
				text = "HH"
			intervals [2203]:
				xmin = 1429.6473
				xmax = 1429.7273
				text = "IH1"
			intervals [2204]:
				xmin = 1429.7273
				xmax = 1429.7873
				text = "S"
			intervals [2205]:
				xmin = 1429.7873
				xmax = 1429.8273
				text = "T"
			intervals [2206]:
				xmin = 1429.8273
				xmax = 1429.8673
				text = "ER0"
			intervals [2207]:
				xmin = 1429.8673
				xmax = 1429.9073
				text = "IY0"
			intervals [2208]:
				xmin = 1429.9073
				xmax = 1429.9373
				text = "IH0"
			intervals [2209]:
				xmin = 1429.9373
				xmax = 1429.9673
				text = "T"
			intervals [2210]:
				xmin = 1429.9673
				xmax = 1430.0373
				text = "S"
			intervals [2211]:
				xmin = 1430.0373
				xmax = 1430.0873
				text = "T"
			intervals [2212]:
				xmin = 1430.0873
				xmax = 1430.1173
				text = "AA1"
			intervals [2213]:
				xmin = 1430.1173
				xmax = 1430.1473
				text = "R"
			intervals [2214]:
				xmin = 1430.1473
				xmax = 1430.1773
				text = "T"
			intervals [2215]:
				xmin = 1430.1773
				xmax = 1430.2073
				text = "T"
			intervals [2216]:
				xmin = 1430.2073
				xmax = 1430.2373
				text = "IH0"
			intervals [2217]:
				xmin = 1430.2373
				xmax = 1430.2673
				text = "G"
			intervals [2218]:
				xmin = 1430.2673
				xmax = 1430.2973
				text = "EH1"
			intervals [2219]:
				xmin = 1430.2973
				xmax = 1430.3373
				text = "T"
			intervals [2220]:
				xmin = 1430.3373
				xmax = 1430.4473
				text = "AH1"
			intervals [2221]:
				xmin = 1430.4473
				xmax = 1430.5373
				text = "G"
			intervals [2222]:
				xmin = 1430.5373
				xmax = 1430.6073
				text = "L"
			intervals [2223]:
				xmin = 1430.6073
				xmax = 1430.6373
				text = "IY0"
			intervals [2224]:
				xmin = 1430.6373
				xmax = 1431.6415
				text = "sp"
			intervals [2225]:
				xmin = 1431.6415
				xmax = 1431.6815
				text = "EH1"
			intervals [2226]:
				xmin = 1431.6815
				xmax = 1431.7115
				text = "V"
			intervals [2227]:
				xmin = 1431.7115
				xmax = 1431.7415
				text = "R"
			intervals [2228]:
				xmin = 1431.7415
				xmax = 1431.7715
				text = "IY0"
			intervals [2229]:
				xmin = 1431.7715
				xmax = 1431.8215
				text = "B"
			intervals [2230]:
				xmin = 1431.8215
				xmax = 1431.8615
				text = "AA2"
			intervals [2231]:
				xmin = 1431.8615
				xmax = 1431.8915
				text = "D"
			intervals [2232]:
				xmin = 1431.8915
				xmax = 1431.9215
				text = "IY0"
			intervals [2233]:
				xmin = 1431.9215
				xmax = 1431.9715
				text = "EH1"
			intervals [2234]:
				xmin = 1431.9715
				xmax = 1432.0315
				text = "L"
			intervals [2235]:
				xmin = 1432.0315
				xmax = 1432.0815
				text = "S"
			intervals [2236]:
				xmin = 1432.0815
				xmax = 1432.1515
				text = "G"
			intervals [2237]:
				xmin = 1432.1515
				xmax = 1432.2015
				text = "AA1"
			intervals [2238]:
				xmin = 1432.2015
				xmax = 1432.2315
				text = "T"
			intervals [2239]:
				xmin = 1432.2315
				xmax = 1432.2615
				text = "T"
			intervals [2240]:
				xmin = 1432.2615
				xmax = 1432.2915
				text = "AH0"
			intervals [2241]:
				xmin = 1432.2915
				xmax = 1432.3515
				text = "T"
			intervals [2242]:
				xmin = 1432.3515
				xmax = 1432.4115
				text = "EY1"
			intervals [2243]:
				xmin = 1432.4115
				xmax = 1432.4615
				text = "K"
			intervals [2244]:
				xmin = 1432.4615
				xmax = 1432.5015
				text = "DH"
			intervals [2245]:
				xmin = 1432.5015
				xmax = 1432.6015
				text = "EY1"
			intervals [2246]:
				xmin = 1432.6015
				xmax = 1432.7015
				text = "K"
			intervals [2247]:
				xmin = 1432.7015
				xmax = 1432.7315
				text = "L"
			intervals [2248]:
				xmin = 1432.7315
				xmax = 1432.8715
				text = "OW1"
			intervals [2249]:
				xmin = 1432.8715
				xmax = 1432.9415
				text = "Z"
			intervals [2250]:
				xmin = 1432.9415
				xmax = 1433.0815
				text = "AO1"
			intervals [2251]:
				xmin = 1433.0815
				xmax = 1433.1315
				text = "F"
			intervals [2252]:
				xmin = 1433.1315
				xmax = 1433.2215
				text = "T"
			intervals [2253]:
				xmin = 1433.2215
				xmax = 1433.3215
				text = "UW1"
			intervals [2254]:
				xmin = 1433.3215
				xmax = 1433.3515
				text = "sp"
			intervals [2255]:
				xmin = 1433.3515
				xmax = 1433.3815
				text = "R"
			intervals [2256]:
				xmin = 1433.3815
				xmax = 1433.4115
				text = "AY1"
			intervals [2257]:
				xmin = 1433.4115
				xmax = 1433.6015
				text = "T"
			intervals [2258]:
				xmin = 1433.6015
				xmax = 1434.4909
				text = ""
			intervals [2259]:
				xmin = 1434.4909
				xmax = 1434.5209
				text = "AH0"
			intervals [2260]:
				xmin = 1434.5209
				xmax = 1434.6009
				text = "N"
			intervals [2261]:
				xmin = 1434.6009
				xmax = 1434.6309
				text = "sp"
			intervals [2262]:
				xmin = 1434.6309
				xmax = 1434.7009
				text = "L"
			intervals [2263]:
				xmin = 1434.7009
				xmax = 1434.7409
				text = "AY1"
			intervals [2264]:
				xmin = 1434.7409
				xmax = 1434.7709
				text = "K"
			intervals [2265]:
				xmin = 1434.7709
				xmax = 1434.8109
				text = "sp"
			intervals [2266]:
				xmin = 1434.8109
				xmax = 1434.8709
				text = "DH"
			intervals [2267]:
				xmin = 1434.8709
				xmax = 1434.9209
				text = "AH0"
			intervals [2268]:
				xmin = 1434.9209
				xmax = 1434.9709
				text = "L"
			intervals [2269]:
				xmin = 1434.9709
				xmax = 1435.0509
				text = "EY1"
			intervals [2270]:
				xmin = 1435.0509
				xmax = 1435.1009
				text = "D"
			intervals [2271]:
				xmin = 1435.1009
				xmax = 1435.1409
				text = "IY0"
			intervals [2272]:
				xmin = 1435.1409
				xmax = 1435.1909
				text = "Z"
			intervals [2273]:
				xmin = 1435.1909
				xmax = 1435.3009
				text = "S"
			intervals [2274]:
				xmin = 1435.3009
				xmax = 1435.4109
				text = "EY1"
			intervals [2275]:
				xmin = 1435.4109
				xmax = 1435.5209
				text = "S"
			intervals [2276]:
				xmin = 1435.5209
				xmax = 1435.5609
				text = "AH1"
			intervals [2277]:
				xmin = 1435.5609
				xmax = 1435.6209
				text = "M"
			intervals [2278]:
				xmin = 1435.6209
				xmax = 1435.7509
				text = "T"
			intervals [2279]:
				xmin = 1435.7509
				xmax = 1435.8709
				text = "AY2"
			intervals [2280]:
				xmin = 1435.8709
				xmax = 1435.9309
				text = "M"
			intervals [2281]:
				xmin = 1435.9309
				xmax = 1435.9709
				text = "Z"
			intervals [2282]:
				xmin = 1435.9709
				xmax = 1436.0309
				text = "DH"
			intervals [2283]:
				xmin = 1436.0309
				xmax = 1436.0609
				text = "AH0"
			intervals [2284]:
				xmin = 1436.0609
				xmax = 1436.1109
				text = "T"
			intervals [2285]:
				xmin = 1436.1109
				xmax = 1436.1809
				text = "S"
			intervals [2286]:
				xmin = 1436.1809
				xmax = 1436.2209
				text = "N"
			intervals [2287]:
				xmin = 1436.2209
				xmax = 1436.2809
				text = "AA1"
			intervals [2288]:
				xmin = 1436.2809
				xmax = 1436.3309
				text = "T"
			intervals [2289]:
				xmin = 1436.3309
				xmax = 1436.4709
				text = "AO1"
			intervals [2290]:
				xmin = 1436.4709
				xmax = 1436.5409
				text = "L"
			intervals [2291]:
				xmin = 1436.5409
				xmax = 1436.6209
				text = "W"
			intervals [2292]:
				xmin = 1436.6209
				xmax = 1436.6909
				text = "EY2"
			intervals [2293]:
				xmin = 1436.6909
				xmax = 1436.7909
				text = "Z"
			intervals [2294]:
				xmin = 1436.7909
				xmax = 1436.8709
				text = "K"
			intervals [2295]:
				xmin = 1436.8709
				xmax = 1436.9209
				text = "AH1"
			intervals [2296]:
				xmin = 1436.9209
				xmax = 1436.9909
				text = "M"
			intervals [2297]:
				xmin = 1436.9909
				xmax = 1437.0609
				text = "F"
			intervals [2298]:
				xmin = 1437.0609
				xmax = 1437.1209
				text = "ER0"
			intervals [2299]:
				xmin = 1437.1209
				xmax = 1437.1909
				text = "T"
			intervals [2300]:
				xmin = 1437.1909
				xmax = 1437.2309
				text = "AH0"
			intervals [2301]:
				xmin = 1437.2309
				xmax = 1437.2609
				text = "B"
			intervals [2302]:
				xmin = 1437.2609
				xmax = 1437.2909
				text = "AH0"
			intervals [2303]:
				xmin = 1437.2909
				xmax = 1437.3209
				text = "L"
			intervals [2304]:
				xmin = 1437.3209
				xmax = 1438.0658
				text = ""
			intervals [2305]:
				xmin = 1438.0658
				xmax = 1438.1158
				text = "sil"
			intervals [2306]:
				xmin = 1438.1158
				xmax = 1438.9058
				text = "spn"
			intervals [2307]:
				xmin = 1438.9058
				xmax = 1441.4041
				text = ""
			intervals [2308]:
				xmin = 1441.4041
				xmax = 1442.0341
				text = "M"
			intervals [2309]:
				xmin = 1442.0341
				xmax = 1446.9156
				text = ""
			intervals [2310]:
				xmin = 1446.9156
				xmax = 1447.0356
				text = "M"
			intervals [2311]:
				xmin = 1447.0356
				xmax = 1447.0756
				text = "HH"
			intervals [2312]:
				xmin = 1447.0756
				xmax = 1447.6456
				text = "M"
			intervals [2313]:
				xmin = 1447.6456
				xmax = 1453.9775
				text = ""
			intervals [2314]:
				xmin = 1453.9775
				xmax = 1454.3475
				text = "M"
			intervals [2315]:
				xmin = 1454.3475
				xmax = 1454.3875
				text = "M"
			intervals [2316]:
				xmin = 1454.3875
				xmax = 1454.5075
				text = "HH"
			intervals [2317]:
				xmin = 1454.5075
				xmax = 1454.6875
				text = "M"
			intervals [2318]:
				xmin = 1454.6875
				xmax = 1459.305
				text = ""
			intervals [2319]:
				xmin = 1459.305
				xmax = 1459.335
				text = "AO2"
			intervals [2320]:
				xmin = 1459.335
				xmax = 1459.365
				text = "L"
			intervals [2321]:
				xmin = 1459.365
				xmax = 1459.395
				text = "R"
			intervals [2322]:
				xmin = 1459.395
				xmax = 1459.425
				text = "AY1"
			intervals [2323]:
				xmin = 1459.425
				xmax = 1459.455
				text = "T"
			intervals [2324]:
				xmin = 1459.455
				xmax = 1459.495
				text = "DH"
			intervals [2325]:
				xmin = 1459.495
				xmax = 1459.925
				text = "AH0"
			intervals [2326]:
				xmin = 1459.925
				xmax = 1459.955
				text = "sp"
			intervals [2327]:
				xmin = 1459.955
				xmax = 1460.015
				text = "T"
			intervals [2328]:
				xmin = 1460.015
				xmax = 1460.135
				text = "R"
			intervals [2329]:
				xmin = 1460.135
				xmax = 1460.265
				text = "UW1"
			intervals [2330]:
				xmin = 1460.265
				xmax = 1460.295
				text = "TH"
			intervals [2331]:
				xmin = 1460.295
				xmax = 1461.8214
				text = "sp"
			intervals [2332]:
				xmin = 1461.8214
				xmax = 1461.9714
				text = "M"
			intervals [2333]:
				xmin = 1461.9714
				xmax = 1462.2014
				text = "HH"
			intervals [2334]:
				xmin = 1462.2014
				xmax = 1462.4114
				text = "M"
			intervals [2335]:
				xmin = 1462.4114
				xmax = 1462.5214
				text = "sp"
			intervals [2336]:
				xmin = 1462.5214
				xmax = 1462.5514
				text = "AH0"
			intervals [2337]:
				xmin = 1462.5514
				xmax = 1462.9014
				text = "N"
			intervals [2338]:
				xmin = 1462.9014
				xmax = 1463.2667
				text = "sp"
			intervals [2339]:
				xmin = 1463.2667
				xmax = 1463.3867
				text = "AY1"
			intervals [2340]:
				xmin = 1463.3867
				xmax = 1463.4167
				text = "AO1"
			intervals [2341]:
				xmin = 1463.4167
				xmax = 1463.4467
				text = "L"
			intervals [2342]:
				xmin = 1463.4467
				xmax = 1463.4867
				text = "W"
			intervals [2343]:
				xmin = 1463.4867
				xmax = 1463.5467
				text = "IY0"
			intervals [2344]:
				xmin = 1463.5467
				xmax = 1463.5867
				text = "Z"
			intervals [2345]:
				xmin = 1463.5867
				xmax = 1463.7067
				text = "S"
			intervals [2346]:
				xmin = 1463.7067
				xmax = 1463.9367
				text = "EY1"
			intervals [2347]:
				xmin = 1463.9367
				xmax = 1463.9667
				text = "sp"
			intervals [2348]:
				xmin = 1463.9667
				xmax = 1464.137
				text = ""
			intervals [2349]:
				xmin = 1464.137
				xmax = 1464.177
				text = "W"
			intervals [2350]:
				xmin = 1464.177
				xmax = 1464.207
				text = "AH1"
			intervals [2351]:
				xmin = 1464.207
				xmax = 1464.237
				text = "N"
			intervals [2352]:
				xmin = 1464.237
				xmax = 1464.267
				text = "AH0"
			intervals [2353]:
				xmin = 1464.267
				xmax = 1464.297
				text = "V"
			intervals [2354]:
				xmin = 1464.297
				xmax = 1464.327
				text = "M"
			intervals [2355]:
				xmin = 1464.327
				xmax = 1464.367
				text = "AY1"
			intervals [2356]:
				xmin = 1464.367
				xmax = 1464.497
				text = "F"
			intervals [2357]:
				xmin = 1464.497
				xmax = 1464.607
				text = "EY1"
			intervals [2358]:
				xmin = 1464.607
				xmax = 1464.637
				text = "V"
			intervals [2359]:
				xmin = 1464.637
				xmax = 1464.667
				text = "ER0"
			intervals [2360]:
				xmin = 1464.667
				xmax = 1464.697
				text = "IH0"
			intervals [2361]:
				xmin = 1464.697
				xmax = 1464.727
				text = "T"
			intervals [2362]:
				xmin = 1464.727
				xmax = 1464.757
				text = "L"
			intervals [2363]:
				xmin = 1464.757
				xmax = 1464.787
				text = "IH1"
			intervals [2364]:
				xmin = 1464.787
				xmax = 1464.887
				text = "T"
			intervals [2365]:
				xmin = 1464.887
				xmax = 1464.917
				text = "AH0"
			intervals [2366]:
				xmin = 1464.917
				xmax = 1464.977
				text = "L"
			intervals [2367]:
				xmin = 1464.977
				xmax = 1465.117
				text = "S"
			intervals [2368]:
				xmin = 1465.117
				xmax = 1465.277
				text = "EY1"
			intervals [2369]:
				xmin = 1465.277
				xmax = 1465.307
				text = "IH0"
			intervals [2370]:
				xmin = 1465.307
				xmax = 1465.347
				text = "NG"
			intervals [2371]:
				xmin = 1465.347
				xmax = 1465.407
				text = "Z"
			intervals [2372]:
				xmin = 1465.407
				xmax = 1465.447
				text = "IH0"
			intervals [2373]:
				xmin = 1465.447
				xmax = 1465.477
				text = "Z"
			intervals [2374]:
				xmin = 1465.477
				xmax = 1465.507
				text = "sp"
			intervals [2375]:
				xmin = 1465.507
				xmax = 1465.567
				text = "Y"
			intervals [2376]:
				xmin = 1465.567
				xmax = 1465.597
				text = "UW0"
			intervals [2377]:
				xmin = 1465.597
				xmax = 1465.657
				text = "N"
			intervals [2378]:
				xmin = 1465.657
				xmax = 1465.757
				text = "AY1"
			intervals [2379]:
				xmin = 1465.757
				xmax = 1465.787
				text = "T"
			intervals [2380]:
				xmin = 1465.787
				xmax = 1465.817
				text = "AH0"
			intervals [2381]:
				xmin = 1465.817
				xmax = 1465.847
				text = "D"
			intervals [2382]:
				xmin = 1465.847
				xmax = 1465.927
				text = "S"
			intervals [2383]:
				xmin = 1465.927
				xmax = 1465.987
				text = "T"
			intervals [2384]:
				xmin = 1465.987
				xmax = 1466.067
				text = "EY1"
			intervals [2385]:
				xmin = 1466.067
				xmax = 1466.147
				text = "T"
			intervals [2386]:
				xmin = 1466.147
				xmax = 1466.187
				text = "S"
			intervals [2387]:
				xmin = 1466.187
				xmax = 1466.237
				text = "AH0"
			intervals [2388]:
				xmin = 1466.237
				xmax = 1466.317
				text = "V"
			intervals [2389]:
				xmin = 1466.317
				xmax = 1466.457
				text = "AE0"
			intervals [2390]:
				xmin = 1466.457
				xmax = 1466.517
				text = "M"
			intervals [2391]:
				xmin = 1466.517
				xmax = 1466.567
				text = "N"
			intervals [2392]:
				xmin = 1466.567
				xmax = 1466.747
				text = "IY1"
			intervals [2393]:
				xmin = 1466.747
				xmax = 1466.827
				text = "ZH"
			intervals [2394]:
				xmin = 1466.827
				xmax = 1466.867
				text = "AH0"
			intervals [2395]:
				xmin = 1466.867
				xmax = 1467.6515
				text = "sp"
			intervals [2396]:
				xmin = 1467.6515
				xmax = 1468.8215
				text = "spn"
			intervals [2397]:
				xmin = 1468.8215
				xmax = 1469.0473
				text = "sp"
			intervals [2398]:
				xmin = 1469.0473
				xmax = 1470.6473
				text = "spn"
			intervals [2399]:
				xmin = 1470.6473
				xmax = 1471.1155
				text = "sp"
			intervals [2400]:
				xmin = 1471.1155
				xmax = 1471.1455
				text = "AY1"
			intervals [2401]:
				xmin = 1471.1455
				xmax = 1471.1755
				text = "W"
			intervals [2402]:
				xmin = 1471.1755
				xmax = 1471.2055
				text = "AA1"
			intervals [2403]:
				xmin = 1471.2055
				xmax = 1471.2455
				text = "N"
			intervals [2404]:
				xmin = 1471.2455
				xmax = 1471.3255
				text = "AH0"
			intervals [2405]:
				xmin = 1471.3255
				xmax = 1471.3755
				text = "G"
			intervals [2406]:
				xmin = 1471.3755
				xmax = 1471.4555
				text = "OW1"
			intervals [2407]:
				xmin = 1471.4555
				xmax = 1471.4955
				text = "R"
			intervals [2408]:
				xmin = 1471.4955
				xmax = 1471.5355
				text = "IH0"
			intervals [2409]:
				xmin = 1471.5355
				xmax = 1471.6255
				text = "M"
			intervals [2410]:
				xmin = 1471.6255
				xmax = 1471.6655
				text = "EH1"
			intervals [2411]:
				xmin = 1471.6655
				xmax = 1471.7255
				text = "M"
			intervals [2412]:
				xmin = 1471.7255
				xmax = 1471.7555
				text = "B"
			intervals [2413]:
				xmin = 1471.7555
				xmax = 1471.8355
				text = "ER0"
			intervals [2414]:
				xmin = 1471.8355
				xmax = 1471.8955
				text = "W"
			intervals [2415]:
				xmin = 1471.8955
				xmax = 1471.9655
				text = "AH1"
			intervals [2416]:
				xmin = 1471.9655
				xmax = 1472.0355
				text = "T"
			intervals [2417]:
				xmin = 1472.0355
				xmax = 1472.5525
				text = "sp"
			intervals [2418]:
				xmin = 1472.5525
				xmax = 1472.6325
				text = "AY1"
			intervals [2419]:
				xmin = 1472.6325
				xmax = 1472.7525
				text = "W"
			intervals [2420]:
				xmin = 1472.7525
				xmax = 1472.8125
				text = "AA1"
			intervals [2421]:
				xmin = 1472.8125
				xmax = 1472.8625
				text = "N"
			intervals [2422]:
				xmin = 1472.8625
				xmax = 1472.9225
				text = "AH0"
			intervals [2423]:
				xmin = 1472.9225
				xmax = 1472.9925
				text = "R"
			intervals [2424]:
				xmin = 1472.9925
				xmax = 1473.0425
				text = "IH0"
			intervals [2425]:
				xmin = 1473.0425
				xmax = 1473.0825
				text = "M"
			intervals [2426]:
				xmin = 1473.0825
				xmax = 1473.1525
				text = "EH1"
			intervals [2427]:
				xmin = 1473.1525
				xmax = 1473.2225
				text = "M"
			intervals [2428]:
				xmin = 1473.2225
				xmax = 1473.2525
				text = "B"
			intervals [2429]:
				xmin = 1473.2525
				xmax = 1473.3025
				text = "ER0"
			intervals [2430]:
				xmin = 1473.3025
				xmax = 1473.818
				text = ""
			intervals [2431]:
				xmin = 1473.818
				xmax = 1473.888
				text = "sil"
			intervals [2432]:
				xmin = 1473.888
				xmax = 1474.348
				text = "spn"
			intervals [2433]:
				xmin = 1474.348
				xmax = 1474.428
				text = "sp"
			intervals [2434]:
				xmin = 1474.428
				xmax = 1475.2308
				text = ""
			intervals [2435]:
				xmin = 1475.2308
				xmax = 1475.4008
				text = "S"
			intervals [2436]:
				xmin = 1475.4008
				xmax = 1475.4508
				text = "OW1"
			intervals [2437]:
				xmin = 1475.4508
				xmax = 1475.5208
				text = "W"
			intervals [2438]:
				xmin = 1475.5208
				xmax = 1475.5708
				text = "AH1"
			intervals [2439]:
				xmin = 1475.5708
				xmax = 1475.6008
				text = "T"
			intervals [2440]:
				xmin = 1475.6008
				xmax = 1475.6808
				text = "AH0"
			intervals [2441]:
				xmin = 1475.6808
				xmax = 1475.7208
				text = "B"
			intervals [2442]:
				xmin = 1475.7208
				xmax = 1475.8308
				text = "AW1"
			intervals [2443]:
				xmin = 1475.8308
				xmax = 1475.8708
				text = "T"
			intervals [2444]:
				xmin = 1475.8708
				xmax = 1475.9408
				text = "L"
			intervals [2445]:
				xmin = 1475.9408
				xmax = 1476.0508
				text = "AY1"
			intervals [2446]:
				xmin = 1476.0508
				xmax = 1476.1408
				text = "K"
			intervals [2447]:
				xmin = 1476.1408
				xmax = 1476.1808
				text = "sp"
			intervals [2448]:
				xmin = 1476.1808
				xmax = 1476.2808
				text = "L"
			intervals [2449]:
				xmin = 1476.2808
				xmax = 1476.3308
				text = "AY1"
			intervals [2450]:
				xmin = 1476.3308
				xmax = 1476.3608
				text = "K"
			intervals [2451]:
				xmin = 1476.3608
				xmax = 1476.4308
				text = "W"
			intervals [2452]:
				xmin = 1476.4308
				xmax = 1476.4708
				text = "IH0"
			intervals [2453]:
				xmin = 1476.4708
				xmax = 1476.5108
				text = "TH"
			intervals [2454]:
				xmin = 1476.5108
				xmax = 1476.5508
				text = "DH"
			intervals [2455]:
				xmin = 1476.5508
				xmax = 1476.5808
				text = "AH0"
			intervals [2456]:
				xmin = 1476.5808
				xmax = 1476.6508
				text = "M"
			intervals [2457]:
				xmin = 1476.6508
				xmax = 1476.7408
				text = "Y"
			intervals [2458]:
				xmin = 1476.7408
				xmax = 1476.8208
				text = "UW1"
			intervals [2459]:
				xmin = 1476.8208
				xmax = 1476.8708
				text = "Z"
			intervals [2460]:
				xmin = 1476.8708
				xmax = 1476.9608
				text = "IH0"
			intervals [2461]:
				xmin = 1476.9608
				xmax = 1477.0108
				text = "K"
			intervals [2462]:
				xmin = 1477.0108
				xmax = 1477.0508
				text = "TH"
			intervals [2463]:
				xmin = 1477.0508
				xmax = 1477.0908
				text = "IH1"
			intervals [2464]:
				xmin = 1477.0908
				xmax = 1477.3308
				text = "NG"
			intervals [2465]:
				xmin = 1477.3308
				xmax = 1477.4108
				text = "sp"
			intervals [2466]:
				xmin = 1477.4108
				xmax = 1478.1403
				text = ""
			intervals [2467]:
				xmin = 1478.1403
				xmax = 1478.3403
				text = "S"
			intervals [2468]:
				xmin = 1478.3403
				xmax = 1478.4203
				text = "OW1"
			intervals [2469]:
				xmin = 1478.4203
				xmax = 1478.4503
				text = "sp"
			intervals [2470]:
				xmin = 1478.4503
				xmax = 1478.5703
				text = "Y"
			intervals [2471]:
				xmin = 1478.5703
				xmax = 1478.6103
				text = "AE1"
			intervals [2472]:
				xmin = 1478.6103
				xmax = 1478.7703
				text = "Y"
			intervals [2473]:
				xmin = 1478.7703
				xmax = 1478.8003
				text = "UW1"
			intervals [2474]:
				xmin = 1478.8003
				xmax = 1478.8603
				text = "JH"
			intervals [2475]:
				xmin = 1478.8603
				xmax = 1478.9203
				text = "IH0"
			intervals [2476]:
				xmin = 1478.9203
				xmax = 1478.9903
				text = "S"
			intervals [2477]:
				xmin = 1478.9903
				xmax = 1479.0603
				text = "G"
			intervals [2478]:
				xmin = 1479.0603
				xmax = 1479.1303
				text = "EY1"
			intervals [2479]:
				xmin = 1479.1303
				xmax = 1479.1703
				text = "V"
			intervals [2480]:
				xmin = 1479.1703
				xmax = 1479.2103
				text = "M"
			intervals [2481]:
				xmin = 1479.2103
				xmax = 1479.2903
				text = "IY1"
			intervals [2482]:
				xmin = 1479.2903
				xmax = 1479.3903
				text = "S"
			intervals [2483]:
				xmin = 1479.3903
				xmax = 1479.4203
				text = "AH1"
			intervals [2484]:
				xmin = 1479.4203
				xmax = 1479.4503
				text = "M"
			intervals [2485]:
				xmin = 1479.4503
				xmax = 1479.4803
				text = "sp"
			intervals [2486]:
				xmin = 1479.4803
				xmax = 1479.6003
				text = "R"
			intervals [2487]:
				xmin = 1479.6003
				xmax = 1479.6403
				text = "IH1"
			intervals [2488]:
				xmin = 1479.6403
				xmax = 1479.7103
				text = "L"
			intervals [2489]:
				xmin = 1479.7103
				xmax = 1479.7903
				text = "IY0"
			intervals [2490]:
				xmin = 1479.7903
				xmax = 1479.8503
				text = "G"
			intervals [2491]:
				xmin = 1479.8503
				xmax = 1479.9103
				text = "IH0"
			intervals [2492]:
				xmin = 1479.9103
				xmax = 1479.9703
				text = "D"
			intervals [2493]:
				xmin = 1479.9703
				xmax = 1480.0003
				text = "sp"
			intervals [2494]:
				xmin = 1480.0003
				xmax = 1480.0403
				text = "HH"
			intervals [2495]:
				xmin = 1480.0403
				xmax = 1480.1203
				text = "IH1"
			intervals [2496]:
				xmin = 1480.1203
				xmax = 1480.1603
				text = "S"
			intervals [2497]:
				xmin = 1480.1603
				xmax = 1480.2403
				text = "T"
			intervals [2498]:
				xmin = 1480.2403
				xmax = 1480.2903
				text = "R"
			intervals [2499]:
				xmin = 1480.2903
				xmax = 1480.3503
				text = "IY0"
			intervals [2500]:
				xmin = 1480.3503
				xmax = 1480.4603
				text = "AY1"
			intervals [2501]:
				xmin = 1480.4603
				xmax = 1480.5203
				text = "F"
			intervals [2502]:
				xmin = 1480.5203
				xmax = 1480.5703
				text = "EH1"
			intervals [2503]:
				xmin = 1480.5703
				xmax = 1480.6003
				text = "L"
			intervals [2504]:
				xmin = 1480.6003
				xmax = 1480.6303
				text = "T"
			intervals [2505]:
				xmin = 1480.6303
				xmax = 1480.6903
				text = "L"
			intervals [2506]:
				xmin = 1480.6903
				xmax = 1480.7603
				text = "AY1"
			intervals [2507]:
				xmin = 1480.7603
				xmax = 1480.8603
				text = "K"
			intervals [2508]:
				xmin = 1480.8603
				xmax = 1480.9103
				text = "AY1"
			intervals [2509]:
				xmin = 1480.9103
				xmax = 1481.0103
				text = "W"
			intervals [2510]:
				xmin = 1481.0103
				xmax = 1481.0503
				text = "AH0"
			intervals [2511]:
				xmin = 1481.0503
				xmax = 1481.0903
				text = "Z"
			intervals [2512]:
				xmin = 1481.0903
				xmax = 1481.1203
				text = "IH0"
			intervals [2513]:
				xmin = 1481.1203
				xmax = 1481.1503
				text = "N"
			intervals [2514]:
				xmin = 1481.1503
				xmax = 1481.2203
				text = "sp"
			intervals [2515]:
				xmin = 1481.2203
				xmax = 1481.2503
				text = "N"
			intervals [2516]:
				xmin = 1481.2503
				xmax = 1481.3003
				text = "UW1"
			intervals [2517]:
				xmin = 1481.3003
				xmax = 1481.4003
				text = "Y"
			intervals [2518]:
				xmin = 1481.4003
				xmax = 1481.4803
				text = "AO1"
			intervals [2519]:
				xmin = 1481.4803
				xmax = 1481.5603
				text = "R"
			intervals [2520]:
				xmin = 1481.5603
				xmax = 1481.6303
				text = "K"
			intervals [2521]:
				xmin = 1481.6303
				xmax = 1481.6803
				text = "ER0"
			intervals [2522]:
				xmin = 1481.6803
				xmax = 1481.7803
				text = "S"
			intervals [2523]:
				xmin = 1481.7803
				xmax = 1481.8103
				text = "AH1"
			intervals [2524]:
				xmin = 1481.8103
				xmax = 1481.8403
				text = "M"
			intervals [2525]:
				xmin = 1481.8403
				xmax = 1481.8703
				text = "TH"
			intervals [2526]:
				xmin = 1481.8703
				xmax = 1481.9003
				text = "IH0"
			intervals [2527]:
				xmin = 1481.9003
				xmax = 1481.9403
				text = "N"
			intervals [2528]:
				xmin = 1481.9403
				xmax = 1481.9703
				text = "DH"
			intervals [2529]:
				xmin = 1481.9703
				xmax = 1482.0803
				text = "EY1"
			intervals [2530]:
				xmin = 1482.0803
				xmax = 1482.1103
				text = "sp"
			intervals [2531]:
				xmin = 1482.1103
				xmax = 1482.2903
				text = "W"
			intervals [2532]:
				xmin = 1482.2903
				xmax = 1482.4103
				text = "EY1"
			intervals [2533]:
				xmin = 1482.4103
				xmax = 1482.4903
				text = "Y"
			intervals [2534]:
				xmin = 1482.4903
				xmax = 1482.5403
				text = "UW1"
			intervals [2535]:
				xmin = 1482.5403
				xmax = 1482.6103
				text = "JH"
			intervals [2536]:
				xmin = 1482.6103
				xmax = 1482.7103
				text = "IH0"
			intervals [2537]:
				xmin = 1482.7103
				xmax = 1482.9003
				text = "S"
			intervals [2538]:
				xmin = 1482.9003
				xmax = 1483.0103
				text = "B"
			intervals [2539]:
				xmin = 1483.0103
				xmax = 1483.0603
				text = "R"
			intervals [2540]:
				xmin = 1483.0603
				xmax = 1483.1003
				text = "OW1"
			intervals [2541]:
				xmin = 1483.1003
				xmax = 1483.1803
				text = "K"
			intervals [2542]:
				xmin = 1483.1803
				xmax = 1483.2203
				text = "IH1"
			intervals [2543]:
				xmin = 1483.2203
				xmax = 1483.2803
				text = "T"
			intervals [2544]:
				xmin = 1483.2803
				xmax = 1483.3403
				text = "D"
			intervals [2545]:
				xmin = 1483.3403
				xmax = 1483.5703
				text = "AW1"
			intervals [2546]:
				xmin = 1483.5703
				xmax = 1483.6103
				text = "N"
			intervals [2547]:
				xmin = 1483.6103
				xmax = 1483.6503
				text = "L"
			intervals [2548]:
				xmin = 1483.6503
				xmax = 1483.7203
				text = "AY1"
			intervals [2549]:
				xmin = 1483.7203
				xmax = 1483.7703
				text = "K"
			intervals [2550]:
				xmin = 1483.7703
				xmax = 1483.8203
				text = "DH"
			intervals [2551]:
				xmin = 1483.8203
				xmax = 1483.8503
				text = "AE1"
			intervals [2552]:
				xmin = 1483.8503
				xmax = 1483.9003
				text = "T"
			intervals [2553]:
				xmin = 1483.9003
				xmax = 1483.9303
				text = "W"
			intervals [2554]:
				xmin = 1483.9303
				xmax = 1484.0003
				text = "IH0"
			intervals [2555]:
				xmin = 1484.0003
				xmax = 1484.0303
				text = "TH"
			intervals [2556]:
				xmin = 1484.0303
				xmax = 1484.0703
				text = "DH"
			intervals [2557]:
				xmin = 1484.0703
				xmax = 1484.1203
				text = "AH0"
			intervals [2558]:
				xmin = 1484.1203
				xmax = 1484.2103
				text = "M"
			intervals [2559]:
				xmin = 1484.2103
				xmax = 1484.2903
				text = "Y"
			intervals [2560]:
				xmin = 1484.2903
				xmax = 1484.4003
				text = "UW1"
			intervals [2561]:
				xmin = 1484.4003
				xmax = 1484.4503
				text = "Z"
			intervals [2562]:
				xmin = 1484.4503
				xmax = 1484.5003
				text = "IH0"
			intervals [2563]:
				xmin = 1484.5003
				xmax = 1484.5303
				text = "K"
			intervals [2564]:
				xmin = 1484.5303
				xmax = 1484.5603
				text = "K"
			intervals [2565]:
				xmin = 1484.5603
				xmax = 1484.6003
				text = "AA1"
			intervals [2566]:
				xmin = 1484.6003
				xmax = 1484.7003
				text = "Z"
			intervals [2567]:
				xmin = 1484.7003
				xmax = 1484.7603
				text = "N"
			intervals [2568]:
				xmin = 1484.7603
				xmax = 1484.8403
				text = "AA1"
			intervals [2569]:
				xmin = 1484.8403
				xmax = 1484.8903
				text = "T"
			intervals [2570]:
				xmin = 1484.8903
				xmax = 1484.9303
				text = "AH0"
			intervals [2571]:
				xmin = 1484.9303
				xmax = 1484.9903
				text = "L"
			intervals [2572]:
				xmin = 1484.9903
				xmax = 1485.0603
				text = "AA1"
			intervals [2573]:
				xmin = 1485.0603
				xmax = 1485.1003
				text = "T"
			intervals [2574]:
				xmin = 1485.1003
				xmax = 1485.1303
				text = "AH0"
			intervals [2575]:
				xmin = 1485.1303
				xmax = 1485.1603
				text = "V"
			intervals [2576]:
				xmin = 1485.1603
				xmax = 1485.1903
				text = "P"
			intervals [2577]:
				xmin = 1485.1903
				xmax = 1485.2603
				text = "IY1"
			intervals [2578]:
				xmin = 1485.2603
				xmax = 1485.3203
				text = "P"
			intervals [2579]:
				xmin = 1485.3203
				xmax = 1485.3503
				text = "AH0"
			intervals [2580]:
				xmin = 1485.3503
				xmax = 1485.3803
				text = "L"
			intervals [2581]:
				xmin = 1485.3803
				xmax = 1485.4803
				text = "N"
			intervals [2582]:
				xmin = 1485.4803
				xmax = 1485.6803
				text = "OW1"
			intervals [2583]:
				xmin = 1485.6803
				xmax = 1486.1382
				text = "sp"
			intervals [2584]:
				xmin = 1486.1382
				xmax = 1486.1782
				text = "L"
			intervals [2585]:
				xmin = 1486.1782
				xmax = 1486.2182
				text = "AY1"
			intervals [2586]:
				xmin = 1486.2182
				xmax = 1486.3082
				text = "K"
			intervals [2587]:
				xmin = 1486.3082
				xmax = 1486.3782
				text = "AY1"
			intervals [2588]:
				xmin = 1486.3782
				xmax = 1486.4182
				text = "D"
			intervals [2589]:
				xmin = 1486.4182
				xmax = 1486.4882
				text = "IH1"
			intervals [2590]:
				xmin = 1486.4882
				xmax = 1486.5482
				text = "N"
			intervals [2591]:
				xmin = 1486.5482
				xmax = 1486.5782
				text = "T"
			intervals [2592]:
				xmin = 1486.5782
				xmax = 1486.6282
				text = "N"
			intervals [2593]:
				xmin = 1486.6282
				xmax = 1486.6982
				text = "OW1"
			intervals [2594]:
				xmin = 1486.6982
				xmax = 1486.8782
				text = "AO1"
			intervals [2595]:
				xmin = 1486.8782
				xmax = 1486.9782
				text = "L"
			intervals [2596]:
				xmin = 1486.9782
				xmax = 1487.0082
				text = "AH0"
			intervals [2597]:
				xmin = 1487.0082
				xmax = 1487.0682
				text = "V"
			intervals [2598]:
				xmin = 1487.0682
				xmax = 1487.1082
				text = "DH"
			intervals [2599]:
				xmin = 1487.1082
				xmax = 1487.3482
				text = "AE1"
			intervals [2600]:
				xmin = 1487.3482
				xmax = 1487.4082
				text = "T"
			intervals [2601]:
				xmin = 1487.4082
				xmax = 1487.4782
				text = "AY1"
			intervals [2602]:
				xmin = 1487.4782
				xmax = 1487.5382
				text = "M"
			intervals [2603]:
				xmin = 1487.5382
				xmax = 1487.6582
				text = "IY1"
			intervals [2604]:
				xmin = 1487.6582
				xmax = 1487.7182
				text = "N"
			intervals [2605]:
				xmin = 1487.7182
				xmax = 1487.7982
				text = "AY1"
			intervals [2606]:
				xmin = 1487.7982
				xmax = 1487.9082
				text = "N"
			intervals [2607]:
				xmin = 1487.9082
				xmax = 1488.0282
				text = "UW1"
			intervals [2608]:
				xmin = 1488.0282
				xmax = 1488.0682
				text = "AH0"
			intervals [2609]:
				xmin = 1488.0682
				xmax = 1488.1282
				text = "L"
			intervals [2610]:
				xmin = 1488.1282
				xmax = 1488.1582
				text = "AO1"
			intervals [2611]:
				xmin = 1488.1582
				xmax = 1488.1882
				text = "T"
			intervals [2612]:
				xmin = 1488.1882
				xmax = 1488.2182
				text = "sp"
			intervals [2613]:
				xmin = 1488.2182
				xmax = 1488.2982
				text = "AY1"
			intervals [2614]:
				xmin = 1488.2982
				xmax = 1488.3482
				text = "M"
			intervals [2615]:
				xmin = 1488.3482
				xmax = 1488.3782
				text = "IY1"
			intervals [2616]:
				xmin = 1488.3782
				xmax = 1488.4782
				text = "N"
			intervals [2617]:
				xmin = 1488.4782
				xmax = 1488.5282
				text = "AY1"
			intervals [2618]:
				xmin = 1488.5282
				xmax = 1488.5982
				text = "N"
			intervals [2619]:
				xmin = 1488.5982
				xmax = 1488.7182
				text = "UW1"
			intervals [2620]:
				xmin = 1488.7182
				xmax = 1489.0482
				text = "S"
			intervals [2621]:
				xmin = 1489.0482
				xmax = 1489.0782
				text = "sp"
			intervals [2622]:
				xmin = 1489.0782
				xmax = 1489.2482
				text = "S"
			intervals [2623]:
				xmin = 1489.2482
				xmax = 1489.3082
				text = "AH1"
			intervals [2624]:
				xmin = 1489.3082
				xmax = 1489.4082
				text = "M"
			intervals [2625]:
				xmin = 1489.4082
				xmax = 1489.5582
				text = "AH1"
			intervals [2626]:
				xmin = 1489.5582
				xmax = 1489.6382
				text = "V"
			intervals [2627]:
				xmin = 1489.6382
				xmax = 1489.6682
				text = "sp"
			intervals [2628]:
				xmin = 1489.6682
				xmax = 1489.6982
				text = "IH0"
			intervals [2629]:
				xmin = 1489.6982
				xmax = 1489.7282
				text = "T"
			intervals [2630]:
				xmin = 1489.7282
				xmax = 1489.7582
				text = "sp"
			intervals [2631]:
				xmin = 1489.7582
				xmax = 1489.7882
				text = "B"
			intervals [2632]:
				xmin = 1489.7882
				xmax = 1489.8182
				text = "AH1"
			intervals [2633]:
				xmin = 1489.8182
				xmax = 1489.8482
				text = "T"
			intervals [2634]:
				xmin = 1489.8482
				xmax = 1489.8782
				text = "sp"
			intervals [2635]:
				xmin = 1489.8782
				xmax = 1489.9482
				text = "N"
			intervals [2636]:
				xmin = 1489.9482
				xmax = 1490.0482
				text = "AA1"
			intervals [2637]:
				xmin = 1490.0482
				xmax = 1490.0982
				text = "T"
			intervals [2638]:
				xmin = 1490.0982
				xmax = 1490.3082
				text = "AO1"
			intervals [2639]:
				xmin = 1490.3082
				xmax = 1490.4382
				text = "L"
			intervals [2640]:
				xmin = 1490.4382
				xmax = 1490.5182
				text = "AH1"
			intervals [2641]:
				xmin = 1490.5182
				xmax = 1490.5482
				text = "V"
			intervals [2642]:
				xmin = 1490.5482
				xmax = 1490.5782
				text = "IH0"
			intervals [2643]:
				xmin = 1490.5782
				xmax = 1490.6082
				text = "T"
			intervals [2644]:
				xmin = 1490.6082
				xmax = 1490.6582
				text = "sp"
			intervals [2645]:
				xmin = 1490.6582
				xmax = 1490.7182
				text = "L"
			intervals [2646]:
				xmin = 1490.7182
				xmax = 1490.7582
				text = "AY1"
			intervals [2647]:
				xmin = 1490.7582
				xmax = 1490.7882
				text = "K"
			intervals [2648]:
				xmin = 1490.7882
				xmax = 1490.8582
				text = "sp"
			intervals [2649]:
				xmin = 1490.8582
				xmax = 1490.9082
				text = "D"
			intervals [2650]:
				xmin = 1490.9082
				xmax = 1490.9782
				text = "AE1"
			intervals [2651]:
				xmin = 1490.9782
				xmax = 1491.1782
				text = "NG"
			intervals [2652]:
				xmin = 1491.1782
				xmax = 1491.2182
				text = "sp"
			intervals [2653]:
				xmin = 1491.2182
				xmax = 1538.2323
				text = ""
			intervals [2654]:
				xmin = 1538.2323
				xmax = 1538.4023
				text = "M"
			intervals [2655]:
				xmin = 1538.4023
				xmax = 1538.8423
				text = "HH"
			intervals [2656]:
				xmin = 1538.8423
				xmax = 1539.0423
				text = "M"
			intervals [2657]:
				xmin = 1539.0423
				xmax = 1555.9867
				text = "sp"
			intervals [2658]:
				xmin = 1555.9867
				xmax = 1556.0667
				text = "M"
			intervals [2659]:
				xmin = 1556.0667
				xmax = 1586.6617
				text = "sp"
			intervals [2660]:
				xmin = 1586.6617
				xmax = 1586.8517
				text = "M"
			intervals [2661]:
				xmin = 1586.8517
				xmax = 1587.2717
				text = "HH"
			intervals [2662]:
				xmin = 1587.2717
				xmax = 1587.3017
				text = "M"
			intervals [2663]:
				xmin = 1587.3017
				xmax = 1605.9525
				text = ""
			intervals [2664]:
				xmin = 1605.9525
				xmax = 1605.9925
				text = "sil"
			intervals [2665]:
				xmin = 1605.9925
				xmax = 1606.1625
				text = "M"
			intervals [2666]:
				xmin = 1606.1625
				xmax = 1607.6248
				text = "sp"
			intervals [2667]:
				xmin = 1607.6248
				xmax = 1607.6748
				text = "Y"
			intervals [2668]:
				xmin = 1607.6748
				xmax = 1607.7348
				text = "UW1"
			intervals [2669]:
				xmin = 1607.7348
				xmax = 1607.8448
				text = "S"
			intervals [2670]:
				xmin = 1607.8448
				xmax = 1607.9548
				text = "EH1"
			intervals [2671]:
				xmin = 1607.9548
				xmax = 1608.0348
				text = "D"
			intervals [2672]:
				xmin = 1608.0348
				xmax = 1608.0648
				text = "sp"
			intervals [2673]:
				xmin = 1608.0648
				xmax = 1608.1948
				text = "AH1"
			intervals [2674]:
				xmin = 1608.1948
				xmax = 1608.2748
				text = "M"
			intervals [2675]:
				xmin = 1608.2748
				xmax = 1608.3248
				text = "L"
			intervals [2676]:
				xmin = 1608.3248
				xmax = 1608.3748
				text = "AY1"
			intervals [2677]:
				xmin = 1608.3748
				xmax = 1608.4548
				text = "K"
			intervals [2678]:
				xmin = 1608.4548
				xmax = 1608.4848
				text = "Y"
			intervals [2679]:
				xmin = 1608.4848
				xmax = 1608.5348
				text = "UW1"
			intervals [2680]:
				xmin = 1608.5348
				xmax = 1608.6548
				text = "S"
			intervals [2681]:
				xmin = 1608.6548
				xmax = 1608.7748
				text = "EY1"
			intervals [2682]:
				xmin = 1608.7748
				xmax = 1608.8048
				text = "Y"
			intervals [2683]:
				xmin = 1608.8048
				xmax = 1608.8448
				text = "UW1"
			intervals [2684]:
				xmin = 1608.8448
				xmax = 1608.9248
				text = "S"
			intervals [2685]:
				xmin = 1608.9248
				xmax = 1608.9848
				text = "T"
			intervals [2686]:
				xmin = 1608.9848
				xmax = 1609.0448
				text = "AH1"
			intervals [2687]:
				xmin = 1609.0448
				xmax = 1609.1148
				text = "D"
			intervals [2688]:
				xmin = 1609.1148
				xmax = 1609.1648
				text = "IY0"
			intervals [2689]:
				xmin = 1609.1648
				xmax = 1609.1948
				text = "HH"
			intervals [2690]:
				xmin = 1609.1948
				xmax = 1609.2948
				text = "IH1"
			intervals [2691]:
				xmin = 1609.2948
				xmax = 1609.3948
				text = "S"
			intervals [2692]:
				xmin = 1609.3948
				xmax = 1609.4348
				text = "T"
			intervals [2693]:
				xmin = 1609.4348
				xmax = 1609.5748
				text = "R"
			intervals [2694]:
				xmin = 1609.5748
				xmax = 1609.7048
				text = "IY0"
			intervals [2695]:
				xmin = 1609.7048
				xmax = 1609.7348
				text = "sp"
			intervals [2696]:
				xmin = 1609.7348
				xmax = 1609.8048
				text = "HH"
			intervals [2697]:
				xmin = 1609.8048
				xmax = 1609.8548
				text = "AE1"
			intervals [2698]:
				xmin = 1609.8548
				xmax = 1609.9048
				text = "V"
			intervals [2699]:
				xmin = 1609.9048
				xmax = 1610.0048
				text = "Y"
			intervals [2700]:
				xmin = 1610.0048
				xmax = 1610.0448
				text = "UW1"
			intervals [2701]:
				xmin = 1610.0448
				xmax = 1610.1148
				text = "EH1"
			intervals [2702]:
				xmin = 1610.1148
				xmax = 1610.1848
				text = "V"
			intervals [2703]:
				xmin = 1610.1848
				xmax = 1610.3148
				text = "ER0"
			intervals [2704]:
				xmin = 1610.3148
				xmax = 1610.3548
				text = "sp"
			intervals [2705]:
				xmin = 1610.3548
				xmax = 1611.6269
				text = ""
			intervals [2706]:
				xmin = 1611.6269
				xmax = 1611.6969
				text = "TH"
			intervals [2707]:
				xmin = 1611.6969
				xmax = 1611.7569
				text = "R"
			intervals [2708]:
				xmin = 1611.7569
				xmax = 1611.8569
				text = "UW0"
			intervals [2709]:
				xmin = 1611.8569
				xmax = 1611.9869
				text = "AW1"
			intervals [2710]:
				xmin = 1611.9869
				xmax = 1612.0469
				text = "T"
			intervals [2711]:
				xmin = 1612.0469
				xmax = 1612.1069
				text = "S"
			intervals [2712]:
				xmin = 1612.1069
				xmax = 1612.1669
				text = "T"
			intervals [2713]:
				xmin = 1612.1669
				xmax = 1612.2469
				text = "AH1"
			intervals [2714]:
				xmin = 1612.2469
				xmax = 1612.3169
				text = "D"
			intervals [2715]:
				xmin = 1612.3169
				xmax = 1612.3569
				text = "IY0"
			intervals [2716]:
				xmin = 1612.3569
				xmax = 1612.3869
				text = "IH0"
			intervals [2717]:
				xmin = 1612.3869
				xmax = 1612.4469
				text = "NG"
			intervals [2718]:
				xmin = 1612.4469
				xmax = 1612.4769
				text = "HH"
			intervals [2719]:
				xmin = 1612.4769
				xmax = 1612.5669
				text = "IH1"
			intervals [2720]:
				xmin = 1612.5669
				xmax = 1612.6469
				text = "S"
			intervals [2721]:
				xmin = 1612.6469
				xmax = 1612.6769
				text = "T"
			intervals [2722]:
				xmin = 1612.6769
				xmax = 1612.7169
				text = "R"
			intervals [2723]:
				xmin = 1612.7169
				xmax = 1612.7869
				text = "IY0"
			intervals [2724]:
				xmin = 1612.7869
				xmax = 1612.8569
				text = "EH1"
			intervals [2725]:
				xmin = 1612.8569
				xmax = 1612.9469
				text = "V"
			intervals [2726]:
				xmin = 1612.9469
				xmax = 1613.1469
				text = "ER0"
			intervals [2727]:
				xmin = 1613.1469
				xmax = 1613.6036
				text = "sp"
			intervals [2728]:
				xmin = 1613.6036
				xmax = 1613.6636
				text = "F"
			intervals [2729]:
				xmin = 1613.6636
				xmax = 1613.7336
				text = "AW1"
			intervals [2730]:
				xmin = 1613.7336
				xmax = 1613.7636
				text = "N"
			intervals [2731]:
				xmin = 1613.7636
				xmax = 1613.8036
				text = "D"
			intervals [2732]:
				xmin = 1613.8036
				xmax = 1613.8836
				text = "S"
			intervals [2733]:
				xmin = 1613.8836
				xmax = 1613.9136
				text = "AH1"
			intervals [2734]:
				xmin = 1613.9136
				xmax = 1613.9836
				text = "M"
			intervals [2735]:
				xmin = 1613.9836
				xmax = 1614.0236
				text = "IH2"
			intervals [2736]:
				xmin = 1614.0236
				xmax = 1614.0936
				text = "N"
			intervals [2737]:
				xmin = 1614.0936
				xmax = 1614.1336
				text = "F"
			intervals [2738]:
				xmin = 1614.1336
				xmax = 1614.1736
				text = "ER0"
			intervals [2739]:
				xmin = 1614.1736
				xmax = 1614.2636
				text = "M"
			intervals [2740]:
				xmin = 1614.2636
				xmax = 1614.3636
				text = "EY1"
			intervals [2741]:
				xmin = 1614.3636
				xmax = 1614.4536
				text = "SH"
			intervals [2742]:
				xmin = 1614.4536
				xmax = 1614.5036
				text = "AH0"
			intervals [2743]:
				xmin = 1614.5036
				xmax = 1614.5436
				text = "N"
			intervals [2744]:
				xmin = 1614.5436
				xmax = 1614.5936
				text = "AE1"
			intervals [2745]:
				xmin = 1614.5936
				xmax = 1614.6236
				text = "T"
			intervals [2746]:
				xmin = 1614.6236
				xmax = 1614.8036
				text = "sp"
			intervals [2747]:
				xmin = 1614.8036
				xmax = 1614.8736
				text = "P"
			intervals [2748]:
				xmin = 1614.8736
				xmax = 1614.9736
				text = "OY1"
			intervals [2749]:
				xmin = 1614.9736
				xmax = 1615.0036
				text = "N"
			intervals [2750]:
				xmin = 1615.0036
				xmax = 1615.0936
				text = "T"
			intervals [2751]:
				xmin = 1615.0936
				xmax = 1615.1436
				text = "Y"
			intervals [2752]:
				xmin = 1615.1436
				xmax = 1615.2136
				text = "UW1"
			intervals [2753]:
				xmin = 1615.2136
				xmax = 1615.2736
				text = "B"
			intervals [2754]:
				xmin = 1615.2736
				xmax = 1615.3736
				text = "IH0"
			intervals [2755]:
				xmin = 1615.3736
				xmax = 1615.4236
				text = "L"
			intervals [2756]:
				xmin = 1615.4236
				xmax = 1615.5836
				text = "IY1"
			intervals [2757]:
				xmin = 1615.5836
				xmax = 1615.6136
				text = "V"
			intervals [2758]:
				xmin = 1615.6136
				xmax = 1615.6536
				text = "D"
			intervals [2759]:
				xmin = 1615.6536
				xmax = 1615.7236
				text = "S"
			intervals [2760]:
				xmin = 1615.7236
				xmax = 1615.7736
				text = "AH1"
			intervals [2761]:
				xmin = 1615.7736
				xmax = 1615.8236
				text = "M"
			intervals [2762]:
				xmin = 1615.8236
				xmax = 1615.8836
				text = "TH"
			intervals [2763]:
				xmin = 1615.8836
				xmax = 1615.9136
				text = "IH0"
			intervals [2764]:
				xmin = 1615.9136
				xmax = 1615.9836
				text = "N"
			intervals [2765]:
				xmin = 1615.9836
				xmax = 1616.0436
				text = "W"
			intervals [2766]:
				xmin = 1616.0436
				xmax = 1616.0736
				text = "AH0"
			intervals [2767]:
				xmin = 1616.0736
				xmax = 1616.1136
				text = "Z"
			intervals [2768]:
				xmin = 1616.1136
				xmax = 1616.2136
				text = "T"
			intervals [2769]:
				xmin = 1616.2136
				xmax = 1616.3436
				text = "R"
			intervals [2770]:
				xmin = 1616.3436
				xmax = 1616.4236
				text = "UW1"
			intervals [2771]:
				xmin = 1616.4236
				xmax = 1616.5436
				text = "AE1"
			intervals [2772]:
				xmin = 1616.5436
				xmax = 1616.5836
				text = "N"
			intervals [2773]:
				xmin = 1616.5836
				xmax = 1616.6136
				text = "D"
			intervals [2774]:
				xmin = 1616.6136
				xmax = 1616.6436
				text = "DH"
			intervals [2775]:
				xmin = 1616.6436
				xmax = 1616.8436
				text = "EH1"
			intervals [2776]:
				xmin = 1616.8436
				xmax = 1616.8836
				text = "N"
			intervals [2777]:
				xmin = 1616.8836
				xmax = 1617.2871
				text = ""
			intervals [2778]:
				xmin = 1617.2871
				xmax = 1617.3971
				text = "K"
			intervals [2779]:
				xmin = 1617.3971
				xmax = 1617.4371
				text = "AH1"
			intervals [2780]:
				xmin = 1617.4371
				xmax = 1617.4771
				text = "M"
			intervals [2781]:
				xmin = 1617.4771
				xmax = 1617.5071
				text = "T"
			intervals [2782]:
				xmin = 1617.5071
				xmax = 1617.5571
				text = "AH0"
			intervals [2783]:
				xmin = 1617.5571
				xmax = 1617.6571
				text = "F"
			intervals [2784]:
				xmin = 1617.6571
				xmax = 1617.7371
				text = "AY1"
			intervals [2785]:
				xmin = 1617.7371
				xmax = 1617.7671
				text = "N"
			intervals [2786]:
				xmin = 1617.7671
				xmax = 1617.7971
				text = "D"
			intervals [2787]:
				xmin = 1617.7971
				xmax = 1617.9071
				text = "AW1"
			intervals [2788]:
				xmin = 1617.9071
				xmax = 1617.9871
				text = "T"
			intervals [2789]:
				xmin = 1617.9871
				xmax = 1618.0271
				text = "TH"
			intervals [2790]:
				xmin = 1618.0271
				xmax = 1618.0671
				text = "R"
			intervals [2791]:
				xmin = 1618.0671
				xmax = 1618.0971
				text = "UW1"
			intervals [2792]:
				xmin = 1618.0971
				xmax = 1618.2171
				text = "Y"
			intervals [2793]:
				xmin = 1618.2171
				xmax = 1618.2671
				text = "UW1"
			intervals [2794]:
				xmin = 1618.2671
				xmax = 1618.3571
				text = "S"
			intervals [2795]:
				xmin = 1618.3571
				xmax = 1618.4171
				text = "T"
			intervals [2796]:
				xmin = 1618.4171
				xmax = 1618.5071
				text = "AH1"
			intervals [2797]:
				xmin = 1618.5071
				xmax = 1618.5671
				text = "D"
			intervals [2798]:
				xmin = 1618.5671
				xmax = 1618.7171
				text = "IY0"
			intervals [2799]:
				xmin = 1618.7171
				xmax = 1618.7471
				text = "IH0"
			intervals [2800]:
				xmin = 1618.7471
				xmax = 1618.7971
				text = "N"
			intervals [2801]:
				xmin = 1618.7971
				xmax = 1618.9371
				text = "IH0"
			intervals [2802]:
				xmin = 1618.9371
				xmax = 1618.9671
				text = "T"
			intervals [2803]:
				xmin = 1618.9671
				xmax = 1618.9971
				text = "sp"
			intervals [2804]:
				xmin = 1618.9971
				xmax = 1619.330
				text = ""
			intervals [2805]:
				xmin = 1619.330
				xmax = 1619.400
				text = "IH1"
			intervals [2806]:
				xmin = 1619.400
				xmax = 1619.490
				text = "T"
			intervals [2807]:
				xmin = 1619.490
				xmax = 1619.550
				text = "W"
			intervals [2808]:
				xmin = 1619.550
				xmax = 1619.620
				text = "AH1"
			intervals [2809]:
				xmin = 1619.620
				xmax = 1619.700
				text = "Z"
			intervals [2810]:
				xmin = 1619.700
				xmax = 1619.750
				text = "AH0"
			intervals [2811]:
				xmin = 1619.750
				xmax = 1619.790
				text = "N"
			intervals [2812]:
				xmin = 1619.790
				xmax = 1619.820
				text = "T"
			intervals [2813]:
				xmin = 1619.820
				xmax = 1619.890
				text = "T"
			intervals [2814]:
				xmin = 1619.890
				xmax = 1620.000
				text = "R"
			intervals [2815]:
				xmin = 1620.000
				xmax = 1620.130
				text = "UW1"
			intervals [2816]:
				xmin = 1620.130
				xmax = 1624.7949
				text = ""
			intervals [2817]:
				xmin = 1624.7949
				xmax = 1624.8749
				text = "sil"
			intervals [2818]:
				xmin = 1624.8749
				xmax = 1625.1049
				text = "spn"
			intervals [2819]:
				xmin = 1625.1049
				xmax = 1677.7377
				text = "sp"
			intervals [2820]:
				xmin = 1677.7377
				xmax = 1677.8877
				text = "M"
			intervals [2821]:
				xmin = 1677.8877
				xmax = 1677.9177
				text = "HH"
			intervals [2822]:
				xmin = 1677.9177
				xmax = 1678.0877
				text = "M"
			intervals [2823]:
				xmin = 1678.0877
				xmax = 1707.7189
				text = ""
			intervals [2824]:
				xmin = 1707.7189
				xmax = 1708.0089
				text = "M"
			intervals [2825]:
				xmin = 1708.0089
				xmax = 1708.0789
				text = "sp"
			intervals [2826]:
				xmin = 1708.0789
				xmax = 1784.4022
				text = ""
			intervals [2827]:
				xmin = 1784.4022
				xmax = 1784.8422
				text = "M"
			intervals [2828]:
				xmin = 1784.8422
				xmax = 1784.9922
				text = "HH"
			intervals [2829]:
				xmin = 1784.9922
				xmax = 1785.0822
				text = "M"
			intervals [2830]:
				xmin = 1785.0822
				xmax = 1785.1222
				text = "IH1"
			intervals [2831]:
				xmin = 1785.1222
				xmax = 1785.1922
				text = "T"
			intervals [2832]:
				xmin = 1785.1922
				xmax = 1785.2922
				text = "EY1"
			intervals [2833]:
				xmin = 1785.2922
				xmax = 1785.3322
				text = "N"
			intervals [2834]:
				xmin = 1785.3322
				xmax = 1785.3722
				text = "T"
			intervals [2835]:
				xmin = 1785.3722
				xmax = 1785.5522
				text = "AO1"
			intervals [2836]:
				xmin = 1785.5522
				xmax = 1785.6422
				text = "L"
			intervals [2837]:
				xmin = 1785.6422
				xmax = 1785.7422
				text = "F"
			intervals [2838]:
				xmin = 1785.7422
				xmax = 1785.8622
				text = "AH1"
			intervals [2839]:
				xmin = 1785.8622
				xmax = 1785.8922
				text = "N"
			intervals [2840]:
				xmin = 1785.8922
				xmax = 1785.9422
				text = "AH0"
			intervals [2841]:
				xmin = 1785.9422
				xmax = 1786.0222
				text = "N"
			intervals [2842]:
				xmin = 1786.0222
				xmax = 1786.0522
				text = "D"
			intervals [2843]:
				xmin = 1786.0522
				xmax = 1786.0822
				text = "V"
			intervals [2844]:
				xmin = 1786.0822
				xmax = 1786.1322
				text = "IH1"
			intervals [2845]:
				xmin = 1786.1322
				xmax = 1786.2122
				text = "D"
			intervals [2846]:
				xmin = 1786.2122
				xmax = 1786.3422
				text = "IY0"
			intervals [2847]:
				xmin = 1786.3422
				xmax = 1786.4122
				text = "OW0"
			intervals [2848]:
				xmin = 1786.4122
				xmax = 1786.5122
				text = "G"
			intervals [2849]:
				xmin = 1786.5122
				xmax = 1786.7522
				text = "EY1"
			intervals [2850]:
				xmin = 1786.7522
				xmax = 1786.8522
				text = "M"
			intervals [2851]:
				xmin = 1786.8522
				xmax = 1786.8922
				text = "Z"
			intervals [2852]:
				xmin = 1786.8922
				xmax = 1787.0922
				text = "sp"
			intervals [2853]:
				xmin = 1787.0922
				xmax = 1787.1222
				text = "AH0"
			intervals [2854]:
				xmin = 1787.1222
				xmax = 1787.1522
				text = "N"
			intervals [2855]:
				xmin = 1787.1522
				xmax = 1787.2122
				text = "sp"
			intervals [2856]:
				xmin = 1787.2122
				xmax = 1787.3022
				text = "Y"
			intervals [2857]:
				xmin = 1787.3022
				xmax = 1787.3622
				text = "UW1"
			intervals [2858]:
				xmin = 1787.3622
				xmax = 1787.4522
				text = "sp"
			intervals [2859]:
				xmin = 1787.4522
				xmax = 1787.5422
				text = "N"
			intervals [2860]:
				xmin = 1787.5422
				xmax = 1787.7422
				text = "OW1"
			intervals [2861]:
				xmin = 1787.7422
				xmax = 1835.2125
				text = ""
			intervals [2862]:
				xmin = 1835.2125
				xmax = 1835.7825
				text = "spn"
			intervals [2863]:
				xmin = 1835.7825
				xmax = 1835.8125
				text = "R"
			intervals [2864]:
				xmin = 1835.8125
				xmax = 1836.0125
				text = "AY1"
			intervals [2865]:
				xmin = 1836.0125
				xmax = 1836.1925
				text = "T"
			intervals [2866]:
				xmin = 1836.1925
				xmax = 1836.7599
				text = ""
			intervals [2867]:
				xmin = 1836.7599
				xmax = 1836.8699
				text = "S"
			intervals [2868]:
				xmin = 1836.8699
				xmax = 1837.0599
				text = "AW1"
			intervals [2869]:
				xmin = 1837.0599
				xmax = 1837.1099
				text = "N"
			intervals [2870]:
				xmin = 1837.1099
				xmax = 1837.1799
				text = "Z"
			intervals [2871]:
				xmin = 1837.1799
				xmax = 1837.2099
				text = "G"
			intervals [2872]:
				xmin = 1837.2099
				xmax = 1837.3899
				text = "IH0"
			intervals [2873]:
				xmin = 1837.3899
				xmax = 1837.4199
				text = "D"
			intervals [2874]:
				xmin = 1837.4199
				xmax = 1838.172
				text = "sp"
			intervals [2875]:
				xmin = 1838.172
				xmax = 1838.622
				text = "spn"
			intervals [2876]:
				xmin = 1838.622
				xmax = 1840.1436
				text = ""
			intervals [2877]:
				xmin = 1840.1436
				xmax = 1840.2036
				text = "sil"
			intervals [2878]:
				xmin = 1840.2036
				xmax = 1840.3236
				text = "R"
			intervals [2879]:
				xmin = 1840.3236
				xmax = 1840.5436
				text = "AY1"
			intervals [2880]:
				xmin = 1840.5436
				xmax = 1840.6036
				text = "T"
			intervals [2881]:
				xmin = 1840.6036
				xmax = 1840.6336
				text = "sp"
			intervals [2882]:
				xmin = 1840.6336
				xmax = 1842.7953
				text = ""
			intervals [2883]:
				xmin = 1842.7953
				xmax = 1842.8653
				text = "D"
			intervals [2884]:
				xmin = 1842.8653
				xmax = 1842.9253
				text = "UW1"
			intervals [2885]:
				xmin = 1842.9253
				xmax = 1843.0053
				text = "Y"
			intervals [2886]:
				xmin = 1843.0053
				xmax = 1843.0753
				text = "UW1"
			intervals [2887]:
				xmin = 1843.0753
				xmax = 1843.1453
				text = "S"
			intervals [2888]:
				xmin = 1843.1453
				xmax = 1843.2153
				text = "T"
			intervals [2889]:
				xmin = 1843.2153
				xmax = 1843.3053
				text = "IH1"
			intervals [2890]:
				xmin = 1843.3053
				xmax = 1843.3753
				text = "L"
			intervals [2891]:
				xmin = 1843.3753
				xmax = 1843.4653
				text = "L"
			intervals [2892]:
				xmin = 1843.4653
				xmax = 1843.5553
				text = "AY1"
			intervals [2893]:
				xmin = 1843.5553
				xmax = 1843.5953
				text = "K"
			intervals [2894]:
				xmin = 1843.5953
				xmax = 1843.9101
				text = "sp"
			intervals [2895]:
				xmin = 1843.9101
				xmax = 1843.9701
				text = "W"
			intervals [2896]:
				xmin = 1843.9701
				xmax = 1844.0001
				text = "AH1"
			intervals [2897]:
				xmin = 1844.0001
				xmax = 1844.0501
				text = "T"
			intervals [2898]:
				xmin = 1844.0501
				xmax = 1844.1301
				text = "S"
			intervals [2899]:
				xmin = 1844.1301
				xmax = 1844.1901
				text = "K"
			intervals [2900]:
				xmin = 1844.1901
				xmax = 1844.2501
				text = "UW1"
			intervals [2901]:
				xmin = 1844.2501
				xmax = 1844.3601
				text = "L"
			intervals [2902]:
				xmin = 1844.3601
				xmax = 1844.4101
				text = "Z"
			intervals [2903]:
				xmin = 1844.4101
				xmax = 1844.4401
				text = "D"
			intervals [2904]:
				xmin = 1844.4401
				xmax = 1844.4801
				text = "IH0"
			intervals [2905]:
				xmin = 1844.4801
				xmax = 1844.5401
				text = "D"
			intervals [2906]:
				xmin = 1844.5401
				xmax = 1844.5901
				text = "Y"
			intervals [2907]:
				xmin = 1844.5901
				xmax = 1844.6201
				text = "UW1"
			intervals [2908]:
				xmin = 1844.6201
				xmax = 1844.6701
				text = "G"
			intervals [2909]:
				xmin = 1844.6701
				xmax = 1844.7701
				text = "OW1"
			intervals [2910]:
				xmin = 1844.7701
				xmax = 1844.8701
				text = "T"
			intervals [2911]:
				xmin = 1844.8701
				xmax = 1844.9701
				text = "UW1"
			intervals [2912]:
				xmin = 1844.9701
				xmax = 1845.0001
				text = "sp"
			intervals [2913]:
				xmin = 1845.0001
				xmax = 1886.9048
				text = ""
			intervals [2914]:
				xmin = 1886.9048
				xmax = 1887.3448
				text = "M"
			intervals [2915]:
				xmin = 1887.3448
				xmax = 1899.5895
				text = "sp"
			intervals [2916]:
				xmin = 1899.5895
				xmax = 1899.6395
				text = "K"
			intervals [2917]:
				xmin = 1899.6395
				xmax = 1899.6995
				text = "AA1"
			intervals [2918]:
				xmin = 1899.6995
				xmax = 1899.7395
				text = "Z"
			intervals [2919]:
				xmin = 1899.7395
				xmax = 1899.7795
				text = "DH"
			intervals [2920]:
				xmin = 1899.7795
				xmax = 1899.8095
				text = "EY1"
			intervals [2921]:
				xmin = 1899.8095
				xmax = 1899.8895
				text = "EY1"
			intervals [2922]:
				xmin = 1899.8895
				xmax = 1899.9195
				text = "N"
			intervals [2923]:
				xmin = 1899.9195
				xmax = 1899.9495
				text = "T"
			intervals [2924]:
				xmin = 1899.9495
				xmax = 1899.9895
				text = "W"
			intervals [2925]:
				xmin = 1899.9895
				xmax = 1900.0395
				text = "AA1"
			intervals [2926]:
				xmin = 1900.0395
				xmax = 1900.0695
				text = "N"
			intervals [2927]:
				xmin = 1900.0695
				xmax = 1900.0995
				text = "T"
			intervals [2928]:
				xmin = 1900.0995
				xmax = 1900.1295
				text = "AH0"
			intervals [2929]:
				xmin = 1900.1295
				xmax = 1900.1695
				text = "M"
			intervals [2930]:
				xmin = 1900.1695
				xmax = 1900.1995
				text = "T"
			intervals [2931]:
				xmin = 1900.1995
				xmax = 1900.2295
				text = "AH0"
			intervals [2932]:
				xmin = 1900.2295
				xmax = 1900.3195
				text = "M"
			intervals [2933]:
				xmin = 1900.3195
				xmax = 1900.3895
				text = "IH1"
			intervals [2934]:
				xmin = 1900.3895
				xmax = 1900.4595
				text = "NG"
			intervals [2935]:
				xmin = 1900.4595
				xmax = 1900.5095
				text = "G"
			intervals [2936]:
				xmin = 1900.5095
				xmax = 1900.6095
				text = "AH0"
			intervals [2937]:
				xmin = 1900.6095
				xmax = 1900.8095
				text = "L"
			intervals [2938]:
				xmin = 1900.8095
				xmax = 1902.1086
				text = ""
			intervals [2939]:
				xmin = 1902.1086
				xmax = 1902.1386
				text = "sil"
			intervals [2940]:
				xmin = 1902.1386
				xmax = 1902.1786
				text = "G"
			intervals [2941]:
				xmin = 1902.1786
				xmax = 1902.3686
				text = "AA1"
			intervals [2942]:
				xmin = 1902.3686
				xmax = 1902.4686
				text = "T"
			intervals [2943]:
				xmin = 1902.4686
				xmax = 1902.5686
				text = "Y"
			intervals [2944]:
				xmin = 1902.5686
				xmax = 1902.7186
				text = "UW1"
			intervals [2945]:
				xmin = 1902.7186
				xmax = 1948.9657
				text = "sp"
			intervals [2946]:
				xmin = 1948.9657
				xmax = 1949.4757
				text = "M"
			intervals [2947]:
				xmin = 1949.4757
				xmax = 1949.5457
				text = "HH"
			intervals [2948]:
				xmin = 1949.5457
				xmax = 1949.7557
				text = "M"
			intervals [2949]:
				xmin = 1949.7557
				xmax = 1949.7857
				text = "sp"
			intervals [2950]:
				xmin = 1949.7857
				xmax = 1968.2998
				text = ""
			intervals [2951]:
				xmin = 1968.2998
				xmax = 1968.5398
				text = "S"
			intervals [2952]:
				xmin = 1968.5398
				xmax = 1968.5998
				text = "EH1"
			intervals [2953]:
				xmin = 1968.5998
				xmax = 1968.6498
				text = "V"
			intervals [2954]:
				xmin = 1968.6498
				xmax = 1968.6798
				text = "AH0"
			intervals [2955]:
				xmin = 1968.6798
				xmax = 1968.7298
				text = "N"
			intervals [2956]:
				xmin = 1968.7298
				xmax = 1968.7898
				text = "IY0"
			intervals [2957]:
				xmin = 1968.7898
				xmax = 1968.8498
				text = "TH"
			intervals [2958]:
				xmin = 1968.8498
				xmax = 1969.0098
				text = "ER1"
			intervals [2959]:
				xmin = 1969.0098
				xmax = 1969.0398
				text = "D"
			intervals [2960]:
				xmin = 1969.0398
				xmax = 1969.0698
				text = "IY0"
			intervals [2961]:
				xmin = 1969.0698
				xmax = 1971.5557
				text = "sp"
			intervals [2962]:
				xmin = 1971.5557
				xmax = 1971.5857
				text = "W"
			intervals [2963]:
				xmin = 1971.5857
				xmax = 1971.6257
				text = "AH1"
			intervals [2964]:
				xmin = 1971.6257
				xmax = 1971.6557
				text = "T"
			intervals [2965]:
				xmin = 1971.6557
				xmax = 1971.7357
				text = "AH0"
			intervals [2966]:
				xmin = 1971.7357
				xmax = 1971.7657
				text = "B"
			intervals [2967]:
				xmin = 1971.7657
				xmax = 1971.8657
				text = "AW1"
			intervals [2968]:
				xmin = 1971.8657
				xmax = 1971.9357
				text = "T"
			intervals [2969]:
				xmin = 1971.9357
				xmax = 1972.4252
				text = "sp"
			intervals [2970]:
				xmin = 1972.4252
				xmax = 1972.5352
				text = "B"
			intervals [2971]:
				xmin = 1972.5352
				xmax = 1972.6452
				text = "AE1"
			intervals [2972]:
				xmin = 1972.6452
				xmax = 1972.7052
				text = "K"
			intervals [2973]:
				xmin = 1972.7052
				xmax = 1972.7352
				text = "IH0"
			intervals [2974]:
				xmin = 1972.7352
				xmax = 1972.7652
				text = "N"
			intervals [2975]:
				xmin = 1972.7652
				xmax = 1972.8152
				text = "DH"
			intervals [2976]:
				xmin = 1972.8152
				xmax = 1972.8652
				text = "AH0"
			intervals [2977]:
				xmin = 1972.8652
				xmax = 1972.9652
				text = "T"
			intervals [2978]:
				xmin = 1972.9652
				xmax = 1973.1352
				text = "AY1"
			intervals [2979]:
				xmin = 1973.1352
				xmax = 1973.1652
				text = "M"
			intervals [2980]:
				xmin = 1973.1652
				xmax = 1973.1952
				text = "Z"
			intervals [2981]:
				xmin = 1973.1952
				xmax = 1973.2252
				text = "D"
			intervals [2982]:
				xmin = 1973.2252
				xmax = 1973.2552
				text = "AH1"
			intervals [2983]:
				xmin = 1973.2552
				xmax = 1973.2852
				text = "B"
			intervals [2984]:
				xmin = 1973.2852
				xmax = 1973.3152
				text = "AH0"
			intervals [2985]:
				xmin = 1973.3152
				xmax = 1973.3452
				text = "L"
			intervals [2986]:
				xmin = 1973.3452
				xmax = 1973.3752
				text = "Y"
			intervals [2987]:
				xmin = 1973.3752
				xmax = 1973.4052
				text = "UW0"
			intervals [2988]:
				xmin = 1973.4052
				xmax = 1973.4752
				text = "AH1"
			intervals [2989]:
				xmin = 1973.4752
				xmax = 1973.6852
				text = "M"
			intervals [2990]:
				xmin = 1973.6852
				xmax = 1973.7452
				text = "W"
			intervals [2991]:
				xmin = 1973.7452
				xmax = 1973.7852
				text = "AH1"
			intervals [2992]:
				xmin = 1973.7852
				xmax = 1973.8152
				text = "T"
			intervals [2993]:
				xmin = 1973.8152
				xmax = 1973.8552
				text = "AH0"
			intervals [2994]:
				xmin = 1973.8552
				xmax = 1973.9052
				text = "B"
			intervals [2995]:
				xmin = 1973.9052
				xmax = 1973.9452
				text = "AW1"
			intervals [2996]:
				xmin = 1973.9452
				xmax = 1973.9852
				text = "T"
			intervals [2997]:
				xmin = 1973.9852
				xmax = 1974.0152
				text = "DH"
			intervals [2998]:
				xmin = 1974.0152
				xmax = 1974.0852
				text = "AH0"
			intervals [2999]:
				xmin = 1974.0852
				xmax = 1974.1752
				text = "R"
			intervals [3000]:
				xmin = 1974.1752
				xmax = 1974.3752
				text = "AY1"
			intervals [3001]:
				xmin = 1974.3752
				xmax = 1974.4152
				text = "AH0"
			intervals [3002]:
				xmin = 1974.4152
				xmax = 1974.4552
				text = "T"
			intervals [3003]:
				xmin = 1974.4552
				xmax = 1974.5152
				text = "S"
			intervals [3004]:
				xmin = 1974.5152
				xmax = 1974.5552
				text = "IH0"
			intervals [3005]:
				xmin = 1974.5552
				xmax = 1974.6152
				text = "N"
			intervals [3006]:
				xmin = 1974.6152
				xmax = 1974.6552
				text = "D"
			intervals [3007]:
				xmin = 1974.6552
				xmax = 1974.7652
				text = "IY1"
			intervals [3008]:
				xmin = 1974.7652
				xmax = 1974.8752
				text = "S"
			intervals [3009]:
				xmin = 1974.8752
				xmax = 1974.9952
				text = "IY1"
			intervals [3010]:
				xmin = 1974.9952
				xmax = 1975.0952
				text = "HH"
			intervals [3011]:
				xmin = 1975.0952
				xmax = 1975.1952
				text = "AW1"
			intervals [3012]:
				xmin = 1975.1952
				xmax = 1975.2752
				text = "W"
			intervals [3013]:
				xmin = 1975.2752
				xmax = 1975.3052
				text = "AH0"
			intervals [3014]:
				xmin = 1975.3052
				xmax = 1975.3352
				text = "Z"
			intervals [3015]:
				xmin = 1975.3352
				xmax = 1975.3752
				text = "DH"
			intervals [3016]:
				xmin = 1975.3752
				xmax = 1975.4352
				text = "AE1"
			intervals [3017]:
				xmin = 1975.4352
				xmax = 1975.4752
				text = "T"
			intervals [3018]:
				xmin = 1975.4752
				xmax = 1975.5352
				text = "IH0"
			intervals [3019]:
				xmin = 1975.5352
				xmax = 1975.5752
				text = "K"
			intervals [3020]:
				xmin = 1975.5752
				xmax = 1975.6252
				text = "S"
			intervals [3021]:
				xmin = 1975.6252
				xmax = 1975.6652
				text = "P"
			intervals [3022]:
				xmin = 1975.6652
				xmax = 1975.6952
				text = "IH1"
			intervals [3023]:
				xmin = 1975.6952
				xmax = 1975.7752
				text = "R"
			intervals [3024]:
				xmin = 1975.7752
				xmax = 1975.8052
				text = "IY0"
			intervals [3025]:
				xmin = 1975.8052
				xmax = 1975.8552
				text = "AH0"
			intervals [3026]:
				xmin = 1975.8552
				xmax = 1975.8852
				text = "N"
			intervals [3027]:
				xmin = 1975.8852
				xmax = 1976.1252
				text = "S"
			intervals [3028]:
				xmin = 1976.1252
				xmax = 2056.715
				text = ""
			intervals [3029]:
				xmin = 2056.715
				xmax = 2056.785
				text = "sil"
			intervals [3030]:
				xmin = 2056.785
				xmax = 2056.865
				text = "W"
			intervals [3031]:
				xmin = 2056.865
				xmax = 2056.905
				text = "AH1"
			intervals [3032]:
				xmin = 2056.905
				xmax = 2056.935
				text = "Z"
			intervals [3033]:
				xmin = 2056.935
				xmax = 2056.965
				text = "AH0"
			intervals [3034]:
				xmin = 2056.965
				xmax = 2057.025
				text = "N"
			intervals [3035]:
				xmin = 2057.025
				xmax = 2057.055
				text = "T"
			intervals [3036]:
				xmin = 2057.055
				xmax = 2057.085
				text = "D"
			intervals [3037]:
				xmin = 2057.085
				xmax = 2057.205
				text = "UW1"
			intervals [3038]:
				xmin = 2057.205
				xmax = 2057.265
				text = "IH0"
			intervals [3039]:
				xmin = 2057.265
				xmax = 2057.295
				text = "N"
			intervals [3040]:
				xmin = 2057.295
				xmax = 2057.335
				text = "N"
			intervals [3041]:
				xmin = 2057.335
				xmax = 2057.425
				text = "AH1"
			intervals [3042]:
				xmin = 2057.425
				xmax = 2057.485
				text = "TH"
			intervals [3043]:
				xmin = 2057.485
				xmax = 2057.515
				text = "IH0"
			intervals [3044]:
				xmin = 2057.515
				xmax = 2057.545
				text = "N"
			intervals [3045]:
				xmin = 2057.545
				xmax = 2085.0819
				text = "sp"
			intervals [3046]:
				xmin = 2085.0819
				xmax = 2085.1119
				text = "AH0"
			intervals [3047]:
				xmin = 2085.1119
				xmax = 2085.1919
				text = "N"
			intervals [3048]:
				xmin = 2085.1919
				xmax = 2085.2219
				text = "sp"
			intervals [3049]:
				xmin = 2085.2219
				xmax = 2085.2519
				text = "DH"
			intervals [3050]:
				xmin = 2085.2519
				xmax = 2085.3019
				text = "EH1"
			intervals [3051]:
				xmin = 2085.3019
				xmax = 2085.3419
				text = "N"
			intervals [3052]:
				xmin = 2085.3419
				xmax = 2085.3819
				text = "DH"
			intervals [3053]:
				xmin = 2085.3819
				xmax = 2085.4719
				text = "EY1"
			intervals [3054]:
				xmin = 2085.4719
				xmax = 2085.5619
				text = "K"
			intervals [3055]:
				xmin = 2085.5619
				xmax = 2085.6119
				text = "AH1"
			intervals [3056]:
				xmin = 2085.6119
				xmax = 2085.7019
				text = "M"
			intervals [3057]:
				xmin = 2085.7019
				xmax = 2085.7519
				text = "IH0"
			intervals [3058]:
				xmin = 2085.7519
				xmax = 2085.8219
				text = "N"
			intervals [3059]:
				xmin = 2085.8219
				xmax = 2085.8519
				text = "W"
			intervals [3060]:
				xmin = 2085.8519
				xmax = 2085.9019
				text = "IH0"
			intervals [3061]:
				xmin = 2085.9019
				xmax = 2085.9419
				text = "DH"
			intervals [3062]:
				xmin = 2085.9419
				xmax = 2086.0019
				text = "N"
			intervals [3063]:
				xmin = 2086.0019
				xmax = 2086.1519
				text = "UW1"
			intervals [3064]:
				xmin = 2086.1519
				xmax = 2086.1819
				text = "sp"
			intervals [3065]:
				xmin = 2086.1819
				xmax = 2086.2619
				text = "R"
			intervals [3066]:
				xmin = 2086.2619
				xmax = 2086.3319
				text = "IY1"
			intervals [3067]:
				xmin = 2086.3319
				xmax = 2086.3819
				text = "S"
			intervals [3068]:
				xmin = 2086.3819
				xmax = 2086.4119
				text = "AO0"
			intervals [3069]:
				xmin = 2086.4119
				xmax = 2086.4419
				text = "R"
			intervals [3070]:
				xmin = 2086.4419
				xmax = 2086.4719
				text = "S"
			intervals [3071]:
				xmin = 2086.4719
				xmax = 2086.6619
				text = "IH0"
			intervals [3072]:
				xmin = 2086.6619
				xmax = 2086.7819
				text = "Z"
			intervals [3073]:
				xmin = 2086.7819
				xmax = 2086.8119
				text = "AH0"
			intervals [3074]:
				xmin = 2086.8119
				xmax = 2086.8519
				text = "N"
			intervals [3075]:
				xmin = 2086.8519
				xmax = 2087.0219
				text = "sp"
			intervals [3076]:
				xmin = 2087.0219
				xmax = 2087.1319
				text = "T"
			intervals [3077]:
				xmin = 2087.1319
				xmax = 2087.1919
				text = "EY1"
			intervals [3078]:
				xmin = 2087.1919
				xmax = 2087.2219
				text = "K"
			intervals [3079]:
				xmin = 2087.2219
				xmax = 2087.2519
				text = "sp"
			intervals [3080]:
				xmin = 2087.2519
				xmax = 2087.4319
				text = "OW1"
			intervals [3081]:
				xmin = 2087.4319
				xmax = 2087.4719
				text = "V"
			intervals [3082]:
				xmin = 2087.4719
				xmax = 2087.5019
				text = "ER0"
			intervals [3083]:
				xmin = 2087.5019
				xmax = 2087.6819
				text = "sp"
			intervals [3084]:
				xmin = 2087.6819
				xmax = 2087.7219
				text = "F"
			intervals [3085]:
				xmin = 2087.7219
				xmax = 2087.7819
				text = "ER0"
			intervals [3086]:
				xmin = 2087.7819
				xmax = 2087.8419
				text = "M"
			intervals [3087]:
				xmin = 2087.8419
				xmax = 2087.8719
				text = "DH"
			intervals [3088]:
				xmin = 2087.8719
				xmax = 2087.9619
				text = "AH0"
			intervals [3089]:
				xmin = 2087.9619
				xmax = 2088.0719
				text = "T"
			intervals [3090]:
				xmin = 2088.0719
				xmax = 2088.1319
				text = "sp"
			intervals [3091]:
				xmin = 2088.1319
				xmax = 2088.1619
				text = "P"
			intervals [3092]:
				xmin = 2088.1619
				xmax = 2088.1919
				text = "OY1"
			intervals [3093]:
				xmin = 2088.1919
				xmax = 2088.2219
				text = "N"
			intervals [3094]:
				xmin = 2088.2219
				xmax = 2088.2819
				text = "T"
			intervals [3095]:
				xmin = 2088.2819
				xmax = 2088.3119
				text = "sp"
			intervals [3096]:
				xmin = 2088.3119
				xmax = 2088.3419
				text = "AO1"
			intervals [3097]:
				xmin = 2088.3419
				xmax = 2088.4119
				text = "N"
			intervals [3098]:
				xmin = 2088.4119
				xmax = 2089.7694
				text = "sp"
			intervals [3099]:
				xmin = 2089.7694
				xmax = 2089.8194
				text = "M"
			intervals [3100]:
				xmin = 2089.8194
				xmax = 2089.9194
				text = "EY1"
			intervals [3101]:
				xmin = 2089.9194
				xmax = 2089.9794
				text = "K"
			intervals [3102]:
				xmin = 2089.9794
				xmax = 2090.0294
				text = "S"
			intervals [3103]:
				xmin = 2090.0294
				xmax = 2090.0794
				text = "S"
			intervals [3104]:
				xmin = 2090.0794
				xmax = 2090.1694
				text = "EH1"
			intervals [3105]:
				xmin = 2090.1694
				xmax = 2090.1994
				text = "N"
			intervals [3106]:
				xmin = 2090.1994
				xmax = 2090.4894
				text = "S"
			intervals [3107]:
				xmin = 2090.4894
				xmax = 2121.4266
				text = ""
			intervals [3108]:
				xmin = 2121.4266
				xmax = 2121.9266
				text = "M"
			intervals [3109]:
				xmin = 2121.9266
				xmax = 2121.9566
				text = "sp"
			intervals [3110]:
				xmin = 2121.9566
				xmax = 2133.0797
				text = ""
			intervals [3111]:
				xmin = 2133.0797
				xmax = 2133.1397
				text = "Y"
			intervals [3112]:
				xmin = 2133.1397
				xmax = 2133.1697
				text = "AH1"
			intervals [3113]:
				xmin = 2133.1697
				xmax = 2133.1997
				text = "P"
			intervals [3114]:
				xmin = 2133.1997
				xmax = 2133.5197
				text = "sp"
			intervals [3115]:
				xmin = 2133.5197
				xmax = 2134.177
				text = ""
			intervals [3116]:
				xmin = 2134.177
				xmax = 2134.237
				text = "HH"
			intervals [3117]:
				xmin = 2134.237
				xmax = 2134.287
				text = "W"
			intervals [3118]:
				xmin = 2134.287
				xmax = 2134.367
				text = "AY1"
			intervals [3119]:
				xmin = 2134.367
				xmax = 2134.437
				text = "Y"
			intervals [3120]:
				xmin = 2134.437
				xmax = 2134.487
				text = "UW1"
			intervals [3121]:
				xmin = 2134.487
				xmax = 2134.537
				text = "TH"
			intervals [3122]:
				xmin = 2134.537
				xmax = 2134.587
				text = "IH1"
			intervals [3123]:
				xmin = 2134.587
				xmax = 2134.627
				text = "NG"
			intervals [3124]:
				xmin = 2134.627
				xmax = 2134.657
				text = "K"
			intervals [3125]:
				xmin = 2134.657
				xmax = 2134.707
				text = "IH1"
			intervals [3126]:
				xmin = 2134.707
				xmax = 2134.737
				text = "T"
			intervals [3127]:
				xmin = 2134.737
				xmax = 2134.767
				text = "HH"
			intervals [3128]:
				xmin = 2134.767
				xmax = 2134.817
				text = "AE1"
			intervals [3129]:
				xmin = 2134.817
				xmax = 2134.887
				text = "Z"
			intervals [3130]:
				xmin = 2134.887
				xmax = 2134.917
				text = "AH0"
			intervals [3131]:
				xmin = 2134.917
				xmax = 2134.947
				text = "N"
			intervals [3132]:
				xmin = 2134.947
				xmax = 2134.987
				text = "T"
			intervals [3133]:
				xmin = 2134.987
				xmax = 2135.017
				text = "B"
			intervals [3134]:
				xmin = 2135.017
				xmax = 2135.077
				text = "IH1"
			intervals [3135]:
				xmin = 2135.077
				xmax = 2135.137
				text = "N"
			intervals [3136]:
				xmin = 2135.137
				xmax = 2135.227
				text = "CH"
			intervals [3137]:
				xmin = 2135.227
				xmax = 2135.347
				text = "EY1"
			intervals [3138]:
				xmin = 2135.347
				xmax = 2135.457
				text = "N"
			intervals [3139]:
				xmin = 2135.457
				xmax = 2135.597
				text = "JH"
			intervals [3140]:
				xmin = 2135.597
				xmax = 2212.329
				text = "sp"
			intervals [3141]:
				xmin = 2212.329
				xmax = 2212.359
				text = "HH"
			intervals [3142]:
				xmin = 2212.359
				xmax = 2212.389
				text = "M"
			intervals [3143]:
				xmin = 2212.389
				xmax = 2212.419
				text = "M"
			intervals [3144]:
				xmin = 2212.419
				xmax = 2212.459
				text = "HH"
			intervals [3145]:
				xmin = 2212.459
				xmax = 2213.009
				text = "M"
			intervals [3146]:
				xmin = 2213.009
				xmax = 2280.5909
				text = ""
			intervals [3147]:
				xmin = 2280.5909
				xmax = 2280.8309
				text = "sil"
			intervals [3148]:
				xmin = 2280.8309
				xmax = 2280.8609
				text = "spn"
			intervals [3149]:
				xmin = 2280.8609
				xmax = 2339.0507
				text = "sp"
			intervals [3150]:
				xmin = 2339.0507
				xmax = 2339.3207
				text = "M"
			intervals [3151]:
				xmin = 2339.3207
				xmax = 2515.6598
				text = ""
			intervals [3152]:
				xmin = 2515.6598
				xmax = 2515.7298
				text = "sil"
			intervals [3153]:
				xmin = 2515.7298
				xmax = 2516.2598
				text = "spn"
			intervals [3154]:
				xmin = 2516.2598
				xmax = 2565.6602
				text = ""
			intervals [3155]:
				xmin = 2565.6602
				xmax = 2565.7402
				text = "sil"
			intervals [3156]:
				xmin = 2565.7402
				xmax = 2565.9502
				text = "HH"
			intervals [3157]:
				xmin = 2565.9502
				xmax = 2566.0802
				text = "M"
			intervals [3158]:
				xmin = 2566.0802
				xmax = 2587.5465
				text = ""
			intervals [3159]:
				xmin = 2587.5465
				xmax = 2587.6665
				text = "sil"
			intervals [3160]:
				xmin = 2587.6665
				xmax = 2587.8565
				text = "spn"
			intervals [3161]:
				xmin = 2587.8565
				xmax = 2592.907
				text = "sp"
			intervals [3162]:
				xmin = 2592.907
				xmax = 2593.577
				text = "spn"
			intervals [3163]:
				xmin = 2593.577
				xmax = 2594.1907
				text = ""
			intervals [3164]:
				xmin = 2594.1907
				xmax = 2594.3107
				text = "Y"
			intervals [3165]:
				xmin = 2594.3107
				xmax = 2594.3807
				text = "UW1"
			intervals [3166]:
				xmin = 2594.3807
				xmax = 2594.4807
				text = "R"
			intervals [3167]:
				xmin = 2594.4807
				xmax = 2594.6707
				text = "AY1"
			intervals [3168]:
				xmin = 2594.6707
				xmax = 2594.7107
				text = "T"
			intervals [3169]:
				xmin = 2594.7107
				xmax = 2595.7668
				text = "sp"
			intervals [3170]:
				xmin = 2595.7668
				xmax = 2595.7968
				text = "L"
			intervals [3171]:
				xmin = 2595.7968
				xmax = 2595.8268
				text = "EH1"
			intervals [3172]:
				xmin = 2595.8268
				xmax = 2595.8568
				text = "T"
			intervals [3173]:
				xmin = 2595.8568
				xmax = 2595.8968
				text = "M"
			intervals [3174]:
				xmin = 2595.8968
				xmax = 2596.0068
				text = "IY1"
			intervals [3175]:
				xmin = 2596.0068
				xmax = 2596.0668
				text = "AE1"
			intervals [3176]:
				xmin = 2596.0668
				xmax = 2596.1068
				text = "K"
			intervals [3177]:
				xmin = 2596.1068
				xmax = 2596.1768
				text = "S"
			intervals [3178]:
				xmin = 2596.1768
				xmax = 2596.2168
				text = "Y"
			intervals [3179]:
				xmin = 2596.2168
				xmax = 2596.2568
				text = "UW1"
			intervals [3180]:
				xmin = 2596.2568
				xmax = 2596.3068
				text = "AH0"
			intervals [3181]:
				xmin = 2596.3068
				xmax = 2596.3868
				text = "K"
			intervals [3182]:
				xmin = 2596.3868
				xmax = 2596.4168
				text = "W"
			intervals [3183]:
				xmin = 2596.4168
				xmax = 2596.4768
				text = "EH1"
			intervals [3184]:
				xmin = 2596.4768
				xmax = 2596.5768
				text = "SH"
			intervals [3185]:
				xmin = 2596.5768
				xmax = 2596.6168
				text = "AH0"
			intervals [3186]:
				xmin = 2596.6168
				xmax = 2596.6668
				text = "N"
			intervals [3187]:
				xmin = 2596.6668
				xmax = 2596.7168
				text = "Y"
			intervals [3188]:
				xmin = 2596.7168
				xmax = 2596.7668
				text = "UW1"
			intervals [3189]:
				xmin = 2596.7668
				xmax = 2596.8068
				text = "sp"
			intervals [3190]:
				xmin = 2596.8068
				xmax = 2596.8368
				text = "W"
			intervals [3191]:
				xmin = 2596.8368
				xmax = 2596.8668
				text = "AH0"
			intervals [3192]:
				xmin = 2596.8668
				xmax = 2596.9468
				text = "Z"
			intervals [3193]:
				xmin = 2596.9468
				xmax = 2596.9968
				text = "T"
			intervals [3194]:
				xmin = 2596.9968
				xmax = 2597.0768
				text = "AO1"
			intervals [3195]:
				xmin = 2597.0768
				xmax = 2597.1268
				text = "K"
			intervals [3196]:
				xmin = 2597.1268
				xmax = 2597.1568
				text = "IH0"
			intervals [3197]:
				xmin = 2597.1568
				xmax = 2597.1868
				text = "N"
			intervals [3198]:
				xmin = 2597.1868
				xmax = 2597.2468
				text = "AH0"
			intervals [3199]:
				xmin = 2597.2468
				xmax = 2597.3068
				text = "B"
			intervals [3200]:
				xmin = 2597.3068
				xmax = 2597.4268
				text = "AW1"
			intervals [3201]:
				xmin = 2597.4268
				xmax = 2597.4568
				text = "T"
			intervals [3202]:
				xmin = 2597.4568
				xmax = 2597.4868
				text = "DH"
			intervals [3203]:
				xmin = 2597.4868
				xmax = 2597.5468
				text = "IH0"
			intervals [3204]:
				xmin = 2597.5468
				xmax = 2597.6368
				text = "S"
			intervals [3205]:
				xmin = 2597.6368
				xmax = 2597.6868
				text = "IH0"
			intervals [3206]:
				xmin = 2597.6868
				xmax = 2597.7368
				text = "Z"
			intervals [3207]:
				xmin = 2597.7368
				xmax = 2597.8468
				text = "EY1"
			intervals [3208]:
				xmin = 2597.8468
				xmax = 2597.8868
				text = "sp"
			intervals [3209]:
				xmin = 2597.8868
				xmax = 2597.9868
				text = "AH0"
			intervals [3210]:
				xmin = 2597.9868
				xmax = 2598.0468
				text = "N"
			intervals [3211]:
				xmin = 2598.0468
				xmax = 2598.1168
				text = "AH1"
			intervals [3212]:
				xmin = 2598.1168
				xmax = 2598.1668
				text = "DH"
			intervals [3213]:
				xmin = 2598.1668
				xmax = 2598.1968
				text = "ER0"
			intervals [3214]:
				xmin = 2598.1968
				xmax = 2598.2968
				text = "HH"
			intervals [3215]:
				xmin = 2598.2968
				xmax = 2598.3668
				text = "IH1"
			intervals [3216]:
				xmin = 2598.3668
				xmax = 2598.4568
				text = "S"
			intervals [3217]:
				xmin = 2598.4568
				xmax = 2598.5068
				text = "T"
			intervals [3218]:
				xmin = 2598.5068
				xmax = 2598.5868
				text = "R"
			intervals [3219]:
				xmin = 2598.5868
				xmax = 2598.6268
				text = "IY0"
			intervals [3220]:
				xmin = 2598.6268
				xmax = 2598.7168
				text = "K"
			intervals [3221]:
				xmin = 2598.7168
				xmax = 2598.7568
				text = "W"
			intervals [3222]:
				xmin = 2598.7568
				xmax = 2598.8468
				text = "EH1"
			intervals [3223]:
				xmin = 2598.8468
				xmax = 2598.9468
				text = "SH"
			intervals [3224]:
				xmin = 2598.9468
				xmax = 2598.9868
				text = "AH0"
			intervals [3225]:
				xmin = 2598.9868
				xmax = 2599.0468
				text = "N"
			intervals [3226]:
				xmin = 2599.0468
				xmax = 2599.4474
				text = ""
			intervals [3227]:
				xmin = 2599.4474
				xmax = 2599.5174
				text = "HH"
			intervals [3228]:
				xmin = 2599.5174
				xmax = 2599.5674
				text = "AW1"
			intervals [3229]:
				xmin = 2599.5674
				xmax = 2599.5974
				text = "D"
			intervals [3230]:
				xmin = 2599.5974
				xmax = 2599.6274
				text = "IH0"
			intervals [3231]:
				xmin = 2599.6274
				xmax = 2599.6974
				text = "Z"
			intervals [3232]:
				xmin = 2599.6974
				xmax = 2599.7274
				text = "IH1"
			intervals [3233]:
				xmin = 2599.7274
				xmax = 2599.7874
				text = "T"
			intervals [3234]:
				xmin = 2599.7874
				xmax = 2599.8674
				text = "F"
			intervals [3235]:
				xmin = 2599.8674
				xmax = 2599.9874
				text = "IY1"
			intervals [3236]:
				xmin = 2599.9874
				xmax = 2600.0374
				text = "L"
			intervals [3237]:
				xmin = 2600.0374
				xmax = 2600.0974
				text = "L"
			intervals [3238]:
				xmin = 2600.0974
				xmax = 2600.1674
				text = "AY1"
			intervals [3239]:
				xmin = 2600.1674
				xmax = 2600.2074
				text = "K"
			intervals [3240]:
				xmin = 2600.2074
				xmax = 2600.2474
				text = "HH"
			intervals [3241]:
				xmin = 2600.2474
				xmax = 2600.2774
				text = "W"
			intervals [3242]:
				xmin = 2600.2774
				xmax = 2600.3374
				text = "EH1"
			intervals [3243]:
				xmin = 2600.3374
				xmax = 2600.3974
				text = "N"
			intervals [3244]:
				xmin = 2600.3974
				xmax = 2600.5174
				text = "Y"
			intervals [3245]:
				xmin = 2600.5174
				xmax = 2600.5874
				text = "UW1"
			intervals [3246]:
				xmin = 2600.5874
				xmax = 2600.6474
				text = "N"
			intervals [3247]:
				xmin = 2600.6474
				xmax = 2600.8174
				text = "OW1"
			intervals [3248]:
				xmin = 2600.8174
				xmax = 2600.8774
				text = "DH"
			intervals [3249]:
				xmin = 2600.8774
				xmax = 2601.0174
				text = "AE1"
			intervals [3250]:
				xmin = 2601.0174
				xmax = 2601.1074
				text = "T"
			intervals [3251]:
				xmin = 2601.1074
				xmax = 2601.7735
				text = ""
			intervals [3252]:
				xmin = 2601.7735
				xmax = 2601.8835
				text = "DH"
			intervals [3253]:
				xmin = 2601.8835
				xmax = 2601.9835
				text = "AE1"
			intervals [3254]:
				xmin = 2601.9835
				xmax = 2602.0835
				text = "T"
			intervals [3255]:
				xmin = 2602.0835
				xmax = 2602.5238
				text = ""
			intervals [3256]:
				xmin = 2602.5238
				xmax = 2602.5638
				text = "AH0"
			intervals [3257]:
				xmin = 2602.5638
				xmax = 2602.6038
				text = "B"
			intervals [3258]:
				xmin = 2602.6038
				xmax = 2602.6738
				text = "AW1"
			intervals [3259]:
				xmin = 2602.6738
				xmax = 2602.7438
				text = "T"
			intervals [3260]:
				xmin = 2602.7438
				xmax = 2602.8338
				text = "Y"
			intervals [3261]:
				xmin = 2602.8338
				xmax = 2602.9638
				text = "UW1"
			intervals [3262]:
				xmin = 2602.9638
				xmax = 2602.9938
				text = "sp"
			intervals [3263]:
				xmin = 2602.9938
				xmax = 2603.0238
				text = "AH0"
			intervals [3264]:
				xmin = 2603.0238
				xmax = 2603.0638
				text = "B"
			intervals [3265]:
				xmin = 2603.0638
				xmax = 2603.1238
				text = "AW1"
			intervals [3266]:
				xmin = 2603.1238
				xmax = 2603.2038
				text = "T"
			intervals [3267]:
				xmin = 2603.2038
				xmax = 2603.2538
				text = "Y"
			intervals [3268]:
				xmin = 2603.2538
				xmax = 2603.3238
				text = "UW1"
			intervals [3269]:
				xmin = 2603.3238
				xmax = 2603.3738
				text = "S"
			intervals [3270]:
				xmin = 2603.3738
				xmax = 2603.4338
				text = "T"
			intervals [3271]:
				xmin = 2603.4338
				xmax = 2603.5038
				text = "AH1"
			intervals [3272]:
				xmin = 2603.5038
				xmax = 2603.5638
				text = "D"
			intervals [3273]:
				xmin = 2603.5638
				xmax = 2603.6238
				text = "IY0"
			intervals [3274]:
				xmin = 2603.6238
				xmax = 2603.6538
				text = "IH0"
			intervals [3275]:
				xmin = 2603.6538
				xmax = 2603.6838
				text = "NG"
			intervals [3276]:
				xmin = 2603.6838
				xmax = 2603.7138
				text = "HH"
			intervals [3277]:
				xmin = 2603.7138
				xmax = 2603.7938
				text = "IH1"
			intervals [3278]:
				xmin = 2603.7938
				xmax = 2603.8738
				text = "S"
			intervals [3279]:
				xmin = 2603.8738
				xmax = 2603.9138
				text = "T"
			intervals [3280]:
				xmin = 2603.9138
				xmax = 2603.9738
				text = "R"
			intervals [3281]:
				xmin = 2603.9738
				xmax = 2604.0238
				text = "IY0"
			intervals [3282]:
				xmin = 2604.0238
				xmax = 2604.1138
				text = "N"
			intervals [3283]:
				xmin = 2604.1138
				xmax = 2604.1638
				text = "AW1"
			intervals [3284]:
				xmin = 2604.1638
				xmax = 2604.2938
				text = "Y"
			intervals [3285]:
				xmin = 2604.2938
				xmax = 2604.3538
				text = "UW1"
			intervals [3286]:
				xmin = 2604.3538
				xmax = 2604.4138
				text = "N"
			intervals [3287]:
				xmin = 2604.4138
				xmax = 2604.5038
				text = "OW1"
			intervals [3288]:
				xmin = 2604.5038
				xmax = 2604.5538
				text = "DH"
			intervals [3289]:
				xmin = 2604.5538
				xmax = 2604.6538
				text = "AE1"
			intervals [3290]:
				xmin = 2604.6538
				xmax = 2604.6938
				text = "T"
			intervals [3291]:
				xmin = 2604.6938
				xmax = 2604.7938
				text = "sp"
			intervals [3292]:
				xmin = 2604.7938
				xmax = 2605.9996
				text = ""
			intervals [3293]:
				xmin = 2605.9996
				xmax = 2606.0896
				text = "DH"
			intervals [3294]:
				xmin = 2606.0896
				xmax = 2606.1196
				text = "AE1"
			intervals [3295]:
				xmin = 2606.1196
				xmax = 2606.1896
				text = "T"
			intervals [3296]:
				xmin = 2606.1896
				xmax = 2606.2396
				text = "DH"
			intervals [3297]:
				xmin = 2606.2396
				xmax = 2606.3196
				text = "EY1"
			intervals [3298]:
				xmin = 2606.3196
				xmax = 2606.3496
				text = "HH"
			intervals [3299]:
				xmin = 2606.3496
				xmax = 2606.4396
				text = "AE1"
			intervals [3300]:
				xmin = 2606.4396
				xmax = 2606.4796
				text = "V"
			intervals [3301]:
				xmin = 2606.4796
				xmax = 2606.5296
				text = "AH0"
			intervals [3302]:
				xmin = 2606.5296
				xmax = 2606.5796
				text = "N"
			intervals [3303]:
				xmin = 2606.5796
				xmax = 2606.6696
				text = "AH1"
			intervals [3304]:
				xmin = 2606.6696
				xmax = 2606.7396
				text = "P"
			intervals [3305]:
				xmin = 2606.7396
				xmax = 2606.7996
				text = "D"
			intervals [3306]:
				xmin = 2606.7996
				xmax = 2606.8896
				text = "EY2"
			intervals [3307]:
				xmin = 2606.8896
				xmax = 2606.9196
				text = "T"
			intervals [3308]:
				xmin = 2606.9196
				xmax = 2606.9796
				text = "IH0"
			intervals [3309]:
				xmin = 2606.9796
				xmax = 2607.0096
				text = "D"
			intervals [3310]:
				xmin = 2607.0096
				xmax = 2607.0396
				text = "DH"
			intervals [3311]:
				xmin = 2607.0396
				xmax = 2607.0996
				text = "AH0"
			intervals [3312]:
				xmin = 2607.0996
				xmax = 2607.1396
				text = "sp"
			intervals [3313]:
				xmin = 2607.1396
				xmax = 2607.1996
				text = "B"
			intervals [3314]:
				xmin = 2607.1996
				xmax = 2607.2696
				text = "UH1"
			intervals [3315]:
				xmin = 2607.2696
				xmax = 2607.3396
				text = "K"
			intervals [3316]:
				xmin = 2607.3396
				xmax = 2607.4196
				text = "S"
			intervals [3317]:
				xmin = 2607.4196
				xmax = 2607.4496
				text = "AE1"
			intervals [3318]:
				xmin = 2607.4496
				xmax = 2607.4996
				text = "T"
			intervals [3319]:
				xmin = 2607.4996
				xmax = 2607.5996
				text = "S"
			intervals [3320]:
				xmin = 2607.5996
				xmax = 2607.6796
				text = "K"
			intervals [3321]:
				xmin = 2607.6796
				xmax = 2608.1196
				text = "UW1"
			intervals [3322]:
				xmin = 2608.1196
				xmax = 2608.1796
				text = "L"
			intervals [3323]:
				xmin = 2608.1796
				xmax = 2608.2296
				text = "AH0"
			intervals [3324]:
				xmin = 2608.2296
				xmax = 2608.2696
				text = "N"
			intervals [3325]:
				xmin = 2608.2696
				xmax = 2608.3196
				text = "D"
			intervals [3326]:
				xmin = 2608.3196
				xmax = 2608.3796
				text = "S"
			intervals [3327]:
				xmin = 2608.3796
				xmax = 2608.4396
				text = "T"
			intervals [3328]:
				xmin = 2608.4396
				xmax = 2608.5096
				text = "AH1"
			intervals [3329]:
				xmin = 2608.5096
				xmax = 2608.5596
				text = "F"
			intervals [3330]:
				xmin = 2608.5596
				xmax = 2608.6867
				text = ""
			intervals [3331]:
				xmin = 2608.6867
				xmax = 2608.7667
				text = "Y"
			intervals [3332]:
				xmin = 2608.7667
				xmax = 2608.8067
				text = "UW1"
			intervals [3333]:
				xmin = 2608.8067
				xmax = 2608.8567
				text = "N"
			intervals [3334]:
				xmin = 2608.8567
				xmax = 2608.8867
				text = "OW1"
			intervals [3335]:
				xmin = 2608.8867
				xmax = 2608.9167
				text = "sp"
			intervals [3336]:
				xmin = 2608.9167
				xmax = 2608.9467
				text = "AE1"
			intervals [3337]:
				xmin = 2608.9467
				xmax = 2608.9967
				text = "T"
			intervals [3338]:
				xmin = 2608.9967
				xmax = 2609.0367
				text = "DH"
			intervals [3339]:
				xmin = 2609.0367
				xmax = 2609.0667
				text = "AH0"
			intervals [3340]:
				xmin = 2609.0667
				xmax = 2609.1767
				text = "S"
			intervals [3341]:
				xmin = 2609.1767
				xmax = 2609.2567
				text = "K"
			intervals [3342]:
				xmin = 2609.2567
				xmax = 2609.2867
				text = "UW1"
			intervals [3343]:
				xmin = 2609.2867
				xmax = 2609.5767
				text = "L"
			intervals [3344]:
				xmin = 2609.5767
				xmax = 2609.6967
				text = "Z"
			intervals [3345]:
				xmin = 2609.6967
				xmax = 2609.7267
				text = "sp"
			intervals [3346]:
				xmin = 2609.7267
				xmax = 2609.7667
				text = "AH0"
			intervals [3347]:
				xmin = 2609.7667
				xmax = 2609.8167
				text = "N"
			intervals [3348]:
				xmin = 2609.8167
				xmax = 2609.8767
				text = "EH2"
			intervals [3349]:
				xmin = 2609.8767
				xmax = 2609.9567
				text = "JH"
			intervals [3350]:
				xmin = 2609.9567
				xmax = 2610.0167
				text = "AH0"
			intervals [3351]:
				xmin = 2610.0167
				xmax = 2610.0467
				text = "K"
			intervals [3352]:
				xmin = 2610.0467
				xmax = 2610.1667
				text = "EY1"
			intervals [3353]:
				xmin = 2610.1667
				xmax = 2610.1967
				text = "SH"
			intervals [3354]:
				xmin = 2610.1967
				xmax = 2610.2467
				text = "AH0"
			intervals [3355]:
				xmin = 2610.2467
				xmax = 2610.2767
				text = "N"
			intervals [3356]:
				xmin = 2610.2767
				xmax = 2610.3067
				text = "AH0"
			intervals [3357]:
				xmin = 2610.3067
				xmax = 2610.3567
				text = "L"
			intervals [3358]:
				xmin = 2610.3567
				xmax = 2610.4467
				text = "S"
			intervals [3359]:
				xmin = 2610.4467
				xmax = 2610.5067
				text = "IH1"
			intervals [3360]:
				xmin = 2610.5067
				xmax = 2610.5967
				text = "S"
			intervals [3361]:
				xmin = 2610.5967
				xmax = 2610.6267
				text = "T"
			intervals [3362]:
				xmin = 2610.6267
				xmax = 2610.6667
				text = "AH0"
			intervals [3363]:
				xmin = 2610.6667
				xmax = 2610.6967
				text = "M"
			intervals [3364]:
				xmin = 2610.6967
				xmax = 2610.7267
				text = "AH0"
			intervals [3365]:
				xmin = 2610.7267
				xmax = 2610.7567
				text = "N"
			intervals [3366]:
				xmin = 2610.7567
				xmax = 2610.8367
				text = "N"
			intervals [3367]:
				xmin = 2610.8367
				xmax = 2610.9067
				text = "AW1"
			intervals [3368]:
				xmin = 2610.9067
				xmax = 2610.9967
				text = "Y"
			intervals [3369]:
				xmin = 2610.9967
				xmax = 2611.0467
				text = "UW1"
			intervals [3370]:
				xmin = 2611.0467
				xmax = 2611.0967
				text = "N"
			intervals [3371]:
				xmin = 2611.0967
				xmax = 2611.1367
				text = "OW1"
			intervals [3372]:
				xmin = 2611.1367
				xmax = 2611.1967
				text = "DH"
			intervals [3373]:
				xmin = 2611.1967
				xmax = 2611.2367
				text = "AH0"
			intervals [3374]:
				xmin = 2611.2367
				xmax = 2611.2967
				text = "T"
			intervals [3375]:
				xmin = 2611.2967
				xmax = 2611.3367
				text = "Y"
			intervals [3376]:
				xmin = 2611.3367
				xmax = 2611.3867
				text = "UH1"
			intervals [3377]:
				xmin = 2611.3867
				xmax = 2611.4767
				text = "R"
			intervals [3378]:
				xmin = 2611.4767
				xmax = 2611.6167
				text = "S"
			intervals [3379]:
				xmin = 2611.6167
				xmax = 2611.7367
				text = "AH1"
			intervals [3380]:
				xmin = 2611.7367
				xmax = 2611.7767
				text = "N"
			intervals [3381]:
				xmin = 2611.7767
				xmax = 2611.8867
				text = "Z"
			intervals [3382]:
				xmin = 2611.8867
				xmax = 2611.9167
				text = "AH0"
			intervals [3383]:
				xmin = 2611.9167
				xmax = 2611.9767
				text = "N"
			intervals [3384]:
				xmin = 2611.9767
				xmax = 2612.0167
				text = "sp"
			intervals [3385]:
				xmin = 2612.0167
				xmax = 2612.0667
				text = "D"
			intervals [3386]:
				xmin = 2612.0667
				xmax = 2612.0967
				text = "AO1"
			intervals [3387]:
				xmin = 2612.0967
				xmax = 2612.1267
				text = "T"
			intervals [3388]:
				xmin = 2612.1267
				xmax = 2612.1567
				text = "ER0"
			intervals [3389]:
				xmin = 2612.1567
				xmax = 2612.1867
				text = "Z"
			intervals [3390]:
				xmin = 2612.1867
				xmax = 2612.2167
				text = "ER0"
			intervals [3391]:
				xmin = 2612.2167
				xmax = 2612.2567
				text = "G"
			intervals [3392]:
				xmin = 2612.2567
				xmax = 2612.2967
				text = "AH1"
			intervals [3393]:
				xmin = 2612.2967
				xmax = 2612.3267
				text = "N"
			intervals [3394]:
				xmin = 2612.3267
				xmax = 2612.3667
				text = "AH0"
			intervals [3395]:
				xmin = 2612.3667
				xmax = 2612.6567
				text = "sp"
			intervals [3396]:
				xmin = 2612.6567
				xmax = 2612.6867
				text = "G"
			intervals [3397]:
				xmin = 2612.6867
				xmax = 2612.7267
				text = "IH1"
			intervals [3398]:
				xmin = 2612.7267
				xmax = 2612.7767
				text = "T"
			intervals [3399]:
				xmin = 2612.7767
				xmax = 2612.8067
				text = "sp"
			intervals [3400]:
				xmin = 2612.8067
				xmax = 2613.3416
				text = ""
			intervals [3401]:
				xmin = 2613.3416
				xmax = 2613.4716
				text = "T"
			intervals [3402]:
				xmin = 2613.4716
				xmax = 2613.5916
				text = "AO1"
			intervals [3403]:
				xmin = 2613.5916
				xmax = 2613.6316
				text = "T"
			intervals [3404]:
				xmin = 2613.6316
				xmax = 2613.6616
				text = "sp"
			intervals [3405]:
				xmin = 2613.6616
				xmax = 2613.7316
				text = "L"
			intervals [3406]:
				xmin = 2613.7316
				xmax = 2614.0016
				text = "AY1"
			intervals [3407]:
				xmin = 2614.0016
				xmax = 2614.2016
				text = "Z"
			intervals [3408]:
				xmin = 2614.2016
				xmax = 2614.2416
				text = "sp"
			intervals [3409]:
				xmin = 2614.2416
				xmax = 2614.3816
				text = "IH0"
			intervals [3410]:
				xmin = 2614.3816
				xmax = 2614.4116
				text = "N"
			intervals [3411]:
				xmin = 2614.4116
				xmax = 2614.4516
				text = "AH0"
			intervals [3412]:
				xmin = 2614.4516
				xmax = 2614.5516
				text = "S"
			intervals [3413]:
				xmin = 2614.5516
				xmax = 2614.6616
				text = "EH1"
			intervals [3414]:
				xmin = 2614.6616
				xmax = 2614.7216
				text = "N"
			intervals [3415]:
				xmin = 2614.7216
				xmax = 2614.9316
				text = "S"
			intervals [3416]:
				xmin = 2614.9316
				xmax = 2614.9616
				text = "sp"
			intervals [3417]:
				xmin = 2614.9616
				xmax = 2615.0216
				text = "HH"
			intervals [3418]:
				xmin = 2615.0216
				xmax = 2615.0916
				text = "AW1"
			intervals [3419]:
				xmin = 2615.0916
				xmax = 2615.1616
				text = "D"
			intervals [3420]:
				xmin = 2615.1616
				xmax = 2615.2116
				text = "UW1"
			intervals [3421]:
				xmin = 2615.2116
				xmax = 2615.3116
				text = "Y"
			intervals [3422]:
				xmin = 2615.3116
				xmax = 2615.4216
				text = "UW1"
			intervals [3423]:
				xmin = 2615.4216
				xmax = 2615.4516
				text = "sp"
			intervals [3424]:
				xmin = 2615.4516
				xmax = 2615.6848
				text = ""
			intervals [3425]:
				xmin = 2615.6848
				xmax = 2615.8248
				text = "K"
			intervals [3426]:
				xmin = 2615.8248
				xmax = 2615.8648
				text = "AH0"
			intervals [3427]:
				xmin = 2615.8648
				xmax = 2615.9448
				text = "M"
			intervals [3428]:
				xmin = 2615.9448
				xmax = 2616.0048
				text = "B"
			intervals [3429]:
				xmin = 2616.0048
				xmax = 2616.0848
				text = "AE1"
			intervals [3430]:
				xmin = 2616.0848
				xmax = 2616.1448
				text = "T"
			intervals [3431]:
				xmin = 2616.1448
				xmax = 2616.1748
				text = "sp"
			intervals [3432]:
				xmin = 2616.1748
				xmax = 2616.2248
				text = "DH"
			intervals [3433]:
				xmin = 2616.2248
				xmax = 2616.3048
				text = "AE1"
			intervals [3434]:
				xmin = 2616.3048
				xmax = 2616.4248
				text = "T"
			intervals [3435]:
				xmin = 2616.4248
				xmax = 2616.9378
				text = ""
			intervals [3436]:
				xmin = 2616.9378
				xmax = 2617.0078
				text = "sil"
			intervals [3437]:
				xmin = 2617.0078
				xmax = 2617.1078
				text = "ER0"
			intervals [3438]:
				xmin = 2617.1078
				xmax = 2617.1378
				text = "HH"
			intervals [3439]:
				xmin = 2617.1378
				xmax = 2617.1778
				text = "AW1"
			intervals [3440]:
				xmin = 2617.1778
				xmax = 2617.2278
				text = "D"
			intervals [3441]:
				xmin = 2617.2278
				xmax = 2617.2778
				text = "UW1"
			intervals [3442]:
				xmin = 2617.2778
				xmax = 2617.3178
				text = "Y"
			intervals [3443]:
				xmin = 2617.3178
				xmax = 2617.3578
				text = "UW1"
			intervals [3444]:
				xmin = 2617.3578
				xmax = 2617.4378
				text = "F"
			intervals [3445]:
				xmin = 2617.4378
				xmax = 2617.4678
				text = "IY1"
			intervals [3446]:
				xmin = 2617.4678
				xmax = 2617.5378
				text = "L"
			intervals [3447]:
				xmin = 2617.5378
				xmax = 2617.5978
				text = "AH0"
			intervals [3448]:
				xmin = 2617.5978
				xmax = 2617.6278
				text = "B"
			intervals [3449]:
				xmin = 2617.6278
				xmax = 2617.6778
				text = "AW1"
			intervals [3450]:
				xmin = 2617.6778
				xmax = 2617.7278
				text = "T"
			intervals [3451]:
				xmin = 2617.7278
				xmax = 2617.7678
				text = "sp"
			intervals [3452]:
				xmin = 2617.7678
				xmax = 2617.8278
				text = "DH"
			intervals [3453]:
				xmin = 2617.8278
				xmax = 2617.8978
				text = "AH0"
			intervals [3454]:
				xmin = 2617.8978
				xmax = 2617.9578
				text = "T"
			intervals [3455]:
				xmin = 2617.9578
				xmax = 2652.6426
				text = "sp"
			intervals [3456]:
				xmin = 2652.6426
				xmax = 2652.9226
				text = "spn"
			intervals [3457]:
				xmin = 2652.9226
				xmax = 2655.5328
				text = ""
			intervals [3458]:
				xmin = 2655.5328
				xmax = 2655.6928
				text = "R"
			intervals [3459]:
				xmin = 2655.6928
				xmax = 2655.8028
				text = "AY1"
			intervals [3460]:
				xmin = 2655.8028
				xmax = 2655.8328
				text = "T"
			intervals [3461]:
				xmin = 2655.8328
				xmax = 2655.8628
				text = "S"
			intervals [3462]:
				xmin = 2655.8628
				xmax = 2655.8928
				text = "OW1"
			intervals [3463]:
				xmin = 2655.8928
				xmax = 2655.9228
				text = "sp"
			intervals [3464]:
				xmin = 2655.9228
				xmax = 2655.9928
				text = "DH"
			intervals [3465]:
				xmin = 2655.9928
				xmax = 2656.1428
				text = "IH1"
			intervals [3466]:
				xmin = 2656.1428
				xmax = 2656.2428
				text = "S"
			intervals [3467]:
				xmin = 2656.2428
				xmax = 2656.3228
				text = "HH"
			intervals [3468]:
				xmin = 2656.3228
				xmax = 2656.3528
				text = "AA1"
			intervals [3469]:
				xmin = 2656.3528
				xmax = 2656.4128
				text = "L"
			intervals [3470]:
				xmin = 2656.4128
				xmax = 2656.6328
				text = "AH0"
			intervals [3471]:
				xmin = 2656.6328
				xmax = 2656.6828
				text = "K"
			intervals [3472]:
				xmin = 2656.6828
				xmax = 2656.7428
				text = "AO2"
			intervals [3473]:
				xmin = 2656.7428
				xmax = 2656.7728
				text = "S"
			intervals [3474]:
				xmin = 2656.7728
				xmax = 2656.8128
				text = "T"
			intervals [3475]:
				xmin = 2656.8128
				xmax = 2657.0328
				text = "IH1"
			intervals [3476]:
				xmin = 2657.0328
				xmax = 2657.2928
				text = "Z"
			intervals [3477]:
				xmin = 2657.2928
				xmax = 2657.3228
				text = "sp"
			intervals [3478]:
				xmin = 2657.3228
				xmax = 2657.4328
				text = "S"
			intervals [3479]:
				xmin = 2657.4328
				xmax = 2657.5028
				text = "T"
			intervals [3480]:
				xmin = 2657.5028
				xmax = 2657.6428
				text = "IH1"
			intervals [3481]:
				xmin = 2657.6428
				xmax = 2657.7628
				text = "L"
			intervals [3482]:
				xmin = 2657.7628
				xmax = 2657.8128
				text = "Y"
			intervals [3483]:
				xmin = 2657.8128
				xmax = 2657.8428
				text = "AE1"
			intervals [3484]:
				xmin = 2657.8428
				xmax = 2657.8728
				text = "sp"
			intervals [3485]:
				xmin = 2657.8728
				xmax = 2657.9328
				text = "IH0"
			intervals [3486]:
				xmin = 2657.9328
				xmax = 2657.9728
				text = "T"
			intervals [3487]:
				xmin = 2657.9728
				xmax = 2658.0028
				text = "Z"
			intervals [3488]:
				xmin = 2658.0028
				xmax = 2658.0628
				text = "S"
			intervals [3489]:
				xmin = 2658.0628
				xmax = 2658.1228
				text = "T"
			intervals [3490]:
				xmin = 2658.1228
				xmax = 2658.2228
				text = "IH1"
			intervals [3491]:
				xmin = 2658.2228
				xmax = 2658.2928
				text = "L"
			intervals [3492]:
				xmin = 2658.2928
				xmax = 2658.3428
				text = "G"
			intervals [3493]:
				xmin = 2658.3428
				xmax = 2658.5028
				text = "OW1"
			intervals [3494]:
				xmin = 2658.5028
				xmax = 2658.5528
				text = "IH0"
			intervals [3495]:
				xmin = 2658.5528
				xmax = 2658.5828
				text = "N"
			intervals [3496]:
				xmin = 2658.5828
				xmax = 2658.6328
				text = "sp"
			intervals [3497]:
				xmin = 2658.6328
				xmax = 2658.7328
				text = "AA1"
			intervals [3498]:
				xmin = 2658.7328
				xmax = 2658.9628
				text = "N"
			intervals [3499]:
				xmin = 2658.9628
				xmax = 2713.1006
				text = ""
			intervals [3500]:
				xmin = 2713.1006
				xmax = 2713.1306
				text = "sil"
			intervals [3501]:
				xmin = 2713.1306
				xmax = 2713.4206
				text = "M"
			intervals [3502]:
				xmin = 2713.4206
				xmax = 2713.5406
				text = "HH"
			intervals [3503]:
				xmin = 2713.5406
				xmax = 2713.7006
				text = "M"
			intervals [3504]:
				xmin = 2713.7006
				xmax = 2713.7506
				text = "sp"
			intervals [3505]:
				xmin = 2713.7506
				xmax = 2746.6654
				text = ""
			intervals [3506]:
				xmin = 2746.6654
				xmax = 2746.7754
				text = "M"
			intervals [3507]:
				xmin = 2746.7754
				xmax = 2746.9954
				text = "HH"
			intervals [3508]:
				xmin = 2746.9954
				xmax = 2747.3454
				text = "M"
			intervals [3509]:
				xmin = 2747.3454
				xmax = 2747.4154
				text = "sp"
			intervals [3510]:
				xmin = 2747.4154
				xmax = 2754.9023
				text = ""
			intervals [3511]:
				xmin = 2754.9023
				xmax = 2754.9723
				text = "HH"
			intervals [3512]:
				xmin = 2754.9723
				xmax = 2755.1523
				text = "M"
			intervals [3513]:
				xmin = 2755.1523
				xmax = 2768.1545
				text = "sp"
			intervals [3514]:
				xmin = 2768.1545
				xmax = 2768.5045
				text = "M"
			intervals [3515]:
				xmin = 2768.5045
				xmax = 2768.6745
				text = "HH"
			intervals [3516]:
				xmin = 2768.6745
				xmax = 2768.8645
				text = "M"
			intervals [3517]:
				xmin = 2768.8645
				xmax = 2775.2867
				text = "sp"
			intervals [3518]:
				xmin = 2775.2867
				xmax = 2775.3367
				text = "HH"
			intervals [3519]:
				xmin = 2775.3367
				xmax = 2775.3667
				text = "UW1"
			intervals [3520]:
				xmin = 2775.3667
				xmax = 2775.4067
				text = "W"
			intervals [3521]:
				xmin = 2775.4067
				xmax = 2775.4467
				text = "AH0"
			intervals [3522]:
				xmin = 2775.4467
				xmax = 2775.4967
				text = "Z"
			intervals [3523]:
				xmin = 2775.4967
				xmax = 2775.5267
				text = "Y"
			intervals [3524]:
				xmin = 2775.5267
				xmax = 2775.5867
				text = "UH1"
			intervals [3525]:
				xmin = 2775.5867
				xmax = 2775.6167
				text = "R"
			intervals [3526]:
				xmin = 2775.6167
				xmax = 2775.8367
				text = "AH1"
			intervals [3527]:
				xmin = 2775.8367
				xmax = 2775.9867
				text = "M"
			intervals [3528]:
				xmin = 2775.9867
				xmax = 2776.2761
				text = ""
			intervals [3529]:
				xmin = 2776.2761
				xmax = 2776.3461
				text = "HH"
			intervals [3530]:
				xmin = 2776.3461
				xmax = 2776.3961
				text = "UW1"
			intervals [3531]:
				xmin = 2776.3961
				xmax = 2776.4361
				text = "Z"
			intervals [3532]:
				xmin = 2776.4361
				xmax = 2776.4661
				text = "Y"
			intervals [3533]:
				xmin = 2776.4661
				xmax = 2776.4961
				text = "UH1"
			intervals [3534]:
				xmin = 2776.4961
				xmax = 2776.5461
				text = "R"
			intervals [3535]:
				xmin = 2776.5461
				xmax = 2776.6361
				text = "F"
			intervals [3536]:
				xmin = 2776.6361
				xmax = 2776.7161
				text = "EY1"
			intervals [3537]:
				xmin = 2776.7161
				xmax = 2776.7761
				text = "V"
			intervals [3538]:
				xmin = 2776.7761
				xmax = 2776.8061
				text = "ER0"
			intervals [3539]:
				xmin = 2776.8061
				xmax = 2776.8361
				text = "IH0"
			intervals [3540]:
				xmin = 2776.8361
				xmax = 2776.8761
				text = "T"
			intervals [3541]:
				xmin = 2776.8761
				xmax = 2776.9661
				text = "T"
			intervals [3542]:
				xmin = 2776.9661
				xmax = 2777.0461
				text = "IY1"
			intervals [3543]:
				xmin = 2777.0461
				xmax = 2777.1561
				text = "CH"
			intervals [3544]:
				xmin = 2777.1561
				xmax = 2777.2361
				text = "ER0"
			intervals [3545]:
				xmin = 2777.2361
				xmax = 2777.2961
				text = "sp"
			intervals [3546]:
				xmin = 2777.2961
				xmax = 2939.2813
				text = ""
			intervals [3547]:
				xmin = 2939.2813
				xmax = 2939.6913
				text = "M"
			intervals [3548]:
				xmin = 2939.6913
				xmax = 2940.0013
				text = "sp"
			intervals [3549]:
				xmin = 2940.0013
				xmax = 2956.1274
				text = ""
			intervals [3550]:
				xmin = 2956.1274
				xmax = 2956.1774
				text = "M"
			intervals [3551]:
				xmin = 2956.1774
				xmax = 2956.2774
				text = "EY1"
			intervals [3552]:
				xmin = 2956.2774
				xmax = 2956.3474
				text = "K"
			intervals [3553]:
				xmin = 2956.3474
				xmax = 2956.3874
				text = "S"
			intervals [3554]:
				xmin = 2956.3874
				xmax = 2956.4774
				text = "S"
			intervals [3555]:
				xmin = 2956.4774
				xmax = 2956.5174
				text = "EH1"
			intervals [3556]:
				xmin = 2956.5174
				xmax = 2956.6674
				text = "N"
			intervals [3557]:
				xmin = 2956.6674
				xmax = 2956.9174
				text = "S"
			intervals [3558]:
				xmin = 2956.9174
				xmax = 2956.9474
				text = "sp"
			intervals [3559]:
				xmin = 2956.9474
				xmax = 2957.9821
				text = ""
			intervals [3560]:
				xmin = 2957.9821
				xmax = 2958.0221
				text = "W"
			intervals [3561]:
				xmin = 2958.0221
				xmax = 2958.0521
				text = "AH1"
			intervals [3562]:
				xmin = 2958.0521
				xmax = 2958.0821
				text = "T"
			intervals [3563]:
				xmin = 2958.0821
				xmax = 2958.1121
				text = "D"
			intervals [3564]:
				xmin = 2958.1121
				xmax = 2958.1421
				text = "UW1"
			intervals [3565]:
				xmin = 2958.1421
				xmax = 2958.1821
				text = "Y"
			intervals [3566]:
				xmin = 2958.1821
				xmax = 2958.2121
				text = "UW1"
			intervals [3567]:
				xmin = 2958.2121
				xmax = 2958.2621
				text = "N"
			intervals [3568]:
				xmin = 2958.2621
				xmax = 2958.3121
				text = "OW1"
			intervals [3569]:
				xmin = 2958.3121
				xmax = 2958.3821
				text = "AH0"
			intervals [3570]:
				xmin = 2958.3821
				xmax = 2958.4121
				text = "B"
			intervals [3571]:
				xmin = 2958.4121
				xmax = 2958.5021
				text = "AW1"
			intervals [3572]:
				xmin = 2958.5021
				xmax = 2958.6121
				text = "T"
			intervals [3573]:
				xmin = 2958.6121
				xmax = 2958.6421
				text = "sp"
			intervals [3574]:
				xmin = 2958.6421
				xmax = 2958.8421
				text = "AH1"
			intervals [3575]:
				xmin = 2958.8421
				xmax = 2958.9221
				text = "M"
			intervals [3576]:
				xmin = 2958.9221
				xmax = 2958.9921
				text = "M"
			intervals [3577]:
				xmin = 2958.9921
				xmax = 2959.0521
				text = "AA1"
			intervals [3578]:
				xmin = 2959.0521
				xmax = 2959.1321
				text = "R"
			intervals [3579]:
				xmin = 2959.1321
				xmax = 2959.1821
				text = "K"
			intervals [3580]:
				xmin = 2959.1821
				xmax = 2959.2421
				text = "AH0"
			intervals [3581]:
				xmin = 2959.2421
				xmax = 2959.3021
				text = "S"
			intervals [3582]:
				xmin = 2959.3021
				xmax = 2959.3721
				text = "G"
			intervals [3583]:
				xmin = 2959.3721
				xmax = 2959.5021
				text = "AA1"
			intervals [3584]:
				xmin = 2959.5021
				xmax = 2959.5621
				text = "R"
			intervals [3585]:
				xmin = 2959.5621
				xmax = 2959.6221
				text = "V"
			intervals [3586]:
				xmin = 2959.6221
				xmax = 2959.6821
				text = "IY0"
			intervals [3587]:
				xmin = 2959.6821
				xmax = 2965.8863
				text = ""
			intervals [3588]:
				xmin = 2965.8863
				xmax = 2965.9363
				text = "sil"
			intervals [3589]:
				xmin = 2965.9363
				xmax = 2966.2563
				text = "spn"
			intervals [3590]:
				xmin = 2966.2563
				xmax = 3066.5201
				text = ""
			intervals [3591]:
				xmin = 3066.5201
				xmax = 3066.8201
				text = "M"
			intervals [3592]:
				xmin = 3066.8201
				xmax = 3066.8801
				text = "HH"
			intervals [3593]:
				xmin = 3066.8801
				xmax = 3067.1701
				text = "M"
			intervals [3594]:
				xmin = 3067.1701
				xmax = 3072.5909
				text = ""
			intervals [3595]:
				xmin = 3072.5909
				xmax = 3072.6209
				text = "spn"
			intervals [3596]:
				xmin = 3072.6209
				xmax = 3073.0509
				text = "sp"
			intervals [3597]:
				xmin = 3073.0509
				xmax = 3094.7787
				text = ""
			intervals [3598]:
				xmin = 3094.7787
				xmax = 3094.8687
				text = "HH"
			intervals [3599]:
				xmin = 3094.8687
				xmax = 3095.0187
				text = "M"
			intervals [3600]:
				xmin = 3095.0187
				xmax = 3095.1187
				text = "sp"
			intervals [3601]:
				xmin = 3095.1187
				xmax = 3107.3308
				text = ""
			intervals [3602]:
				xmin = 3107.3308
				xmax = 3107.7108
				text = "M"
			intervals [3603]:
				xmin = 3107.7108
				xmax = 3150.0621
				text = "sp"
			intervals [3604]:
				xmin = 3150.0621
				xmax = 3150.2021
				text = "R"
			intervals [3605]:
				xmin = 3150.2021
				xmax = 3150.4121
				text = "AY1"
			intervals [3606]:
				xmin = 3150.4121
				xmax = 3150.4621
				text = "T"
			intervals [3607]:
				xmin = 3150.4621
				xmax = 3212.3004
				text = "sp"
			intervals [3608]:
				xmin = 3212.3004
				xmax = 3212.3704
				text = "spn"
			intervals [3609]:
				xmin = 3212.3704
				xmax = 3246.7866
				text = "sp"
			intervals [3610]:
				xmin = 3246.7866
				xmax = 3246.9866
				text = "M"
			intervals [3611]:
				xmin = 3246.9866
				xmax = 3247.0666
				text = "HH"
			intervals [3612]:
				xmin = 3247.0666
				xmax = 3247.2666
				text = "M"
			intervals [3613]:
				xmin = 3247.2666
				xmax = 3249.7452
				text = ""
			intervals [3614]:
				xmin = 3249.7452
				xmax = 3249.8252
				text = "W"
			intervals [3615]:
				xmin = 3249.8252
				xmax = 3250.1852
				text = "AW1"
			intervals [3616]:
				xmin = 3250.1852
				xmax = 3255.1576
				text = ""
			intervals [3617]:
				xmin = 3255.1576
				xmax = 3255.6276
				text = "spn"
			intervals [3618]:
				xmin = 3255.6276
				xmax = 3255.8301
				text = ""
			intervals [3619]:
				xmin = 3255.8301
				xmax = 3255.9101
				text = "Y"
			intervals [3620]:
				xmin = 3255.9101
				xmax = 3256.2001
				text = "AE1"
			intervals [3621]:
				xmin = 3256.2001
				xmax = 3256.3201
				text = "EY1"
			intervals [3622]:
				xmin = 3256.3201
				xmax = 3256.3501
				text = "N"
			intervals [3623]:
				xmin = 3256.3501
				xmax = 3256.3801
				text = "T"
			intervals [3624]:
				xmin = 3256.3801
				xmax = 3256.4201
				text = "N"
			intervals [3625]:
				xmin = 3256.4201
				xmax = 3256.4701
				text = "OW1"
			intervals [3626]:
				xmin = 3256.4701
				xmax = 3256.5001
				text = "B"
			intervals [3627]:
				xmin = 3256.5001
				xmax = 3256.5301
				text = "AH0"
			intervals [3628]:
				xmin = 3256.5301
				xmax = 3256.6201
				text = "D"
			intervals [3629]:
				xmin = 3256.6201
				xmax = 3256.6501
				text = "IY0"
			intervals [3630]:
				xmin = 3256.6501
				xmax = 3256.6901
				text = "Y"
			intervals [3631]:
				xmin = 3256.6901
				xmax = 3257.0001
				text = "AE1"
			intervals [3632]:
				xmin = 3257.0001
				xmax = 3257.1001
				text = "sp"
			intervals [3633]:
				xmin = 3257.1001
				xmax = 3257.3601
				text = "W"
			intervals [3634]:
				xmin = 3257.3601
				xmax = 3257.4001
				text = "IY1"
			intervals [3635]:
				xmin = 3257.4001
				xmax = 3257.5101
				text = "S"
			intervals [3636]:
				xmin = 3257.5101
				xmax = 3257.5401
				text = "T"
			intervals [3637]:
				xmin = 3257.5401
				xmax = 3257.5701
				text = "IH1"
			intervals [3638]:
				xmin = 3257.5701
				xmax = 3257.6001
				text = "L"
			intervals [3639]:
				xmin = 3257.6001
				xmax = 3257.8701
				text = "AO1"
			intervals [3640]:
				xmin = 3257.8701
				xmax = 3257.9201
				text = "N"
			intervals [3641]:
				xmin = 3257.9201
				xmax = 3257.9501
				text = "sp"
			intervals [3642]:
				xmin = 3257.9501
				xmax = 3257.9901
				text = "IH0"
			intervals [3643]:
				xmin = 3257.9901
				xmax = 3258.0201
				text = "T"
			intervals [3644]:
				xmin = 3258.0201
				xmax = 3258.1237
				text = ""
			intervals [3645]:
				xmin = 3258.1237
				xmax = 3258.2737
				text = "sil"
			intervals [3646]:
				xmin = 3258.2737
				xmax = 3258.3537
				text = "AH1"
			intervals [3647]:
				xmin = 3258.3537
				xmax = 3258.6437
				text = "M"
			intervals [3648]:
				xmin = 3258.6437
				xmax = 3258.6837
				text = "sp"
			intervals [3649]:
				xmin = 3258.6837
				xmax = 3260.301
				text = ""
			intervals [3650]:
				xmin = 3260.301
				xmax = 3260.391
				text = "T"
			intervals [3651]:
				xmin = 3260.391
				xmax = 3260.421
				text = "EH1"
			intervals [3652]:
				xmin = 3260.421
				xmax = 3260.451
				text = "L"
			intervals [3653]:
				xmin = 3260.451
				xmax = 3260.501
				text = "M"
			intervals [3654]:
				xmin = 3260.501
				xmax = 3260.541
				text = "IY1"
			intervals [3655]:
				xmin = 3260.541
				xmax = 3260.621
				text = "AH0"
			intervals [3656]:
				xmin = 3260.621
				xmax = 3260.661
				text = "B"
			intervals [3657]:
				xmin = 3260.661
				xmax = 3260.761
				text = "AW1"
			intervals [3658]:
				xmin = 3260.761
				xmax = 3260.851
				text = "T"
			intervals [3659]:
				xmin = 3260.851
				xmax = 3260.951
				text = "sp"
			intervals [3660]:
				xmin = 3260.951
				xmax = 3261.091
				text = "AH1"
			intervals [3661]:
				xmin = 3261.091
				xmax = 3261.351
				text = "M"
			intervals [3662]:
				xmin = 3261.351
				xmax = 3261.381
				text = "sp"
			intervals [3663]:
				xmin = 3261.381
				xmax = 3261.451
				text = "G"
			intervals [3664]:
				xmin = 3261.451
				xmax = 3261.541
				text = "OW1"
			intervals [3665]:
				xmin = 3261.541
				xmax = 3261.591
				text = "G"
			intervals [3666]:
				xmin = 3261.591
				xmax = 3261.701
				text = "OW1"
			intervals [3667]:
[truncated: 2,993,366 more chars]
