# Supplementary material for: Considering Performance in the Automated and Manual Coding of Sociolinguistic Variables: Lessons From Variable (ING)
Source: Front Artif Intell. 2021 Apr 29;4:648543. doi: 10.3389/frai.2021.648543 (PMC8117961; doi:10.3389/frai.2021.648543)
Supplement: Supplementary file 6 [file Data_Sheet_6.ZIP › CORAAL_VARAligned_as_TextGrids_p2/DCB_se2_ag3_m_03_1.TextGrid]

File type = "ooTextFile"
Object class = "TextGrid"

xmin = 0.0
xmax = 3053.999977324263
tiers? <exists>
size = 4
item []:
	item [1]:
		class = "IntervalTier"
		name = "DCB_se1_ag3_m_01 - words"
		xmin = 0.0
		xmax = 3053.999977324263
		intervals: size = 485
			intervals [1]:
				xmin = 0.0
				xmax = 0.6263
				text = ""
			intervals [2]:
				xmin = 0.6263
				xmax = 1.1263
				text = "alright"
			intervals [3]:
				xmin = 1.1263
				xmax = 1.6563
				text = "rdx"
			intervals [4]:
				xmin = 1.6563
				xmax = 1.6863
				text = ""
			intervals [5]:
				xmin = 1.6863
				xmax = 2.1763
				text = "um"
			intervals [6]:
				xmin = 2.1763
				xmax = 2.443
				text = ""
			intervals [7]:
				xmin = 2.443
				xmax = 2.613
				text = "how"
			intervals [8]:
				xmin = 2.613
				xmax = 2.793
				text = "long"
			intervals [9]:
				xmin = 2.793
				xmax = 2.883
				text = "have"
			intervals [10]:
				xmin = 2.883
				xmax = 2.993
				text = "you"
			intervals [11]:
				xmin = 2.993
				xmax = 3.203
				text = "lived"
			intervals [12]:
				xmin = 3.203
				xmax = 3.283
				text = "in"
			intervals [13]:
				xmin = 3.283
				xmax = 3.693
				text = "dc"
			intervals [14]:
				xmin = 3.693
				xmax = 18.5897
				text = ""
			intervals [15]:
				xmin = 18.5897
				xmax = 18.8297
				text = "how"
			intervals [16]:
				xmin = 18.8297
				xmax = 19.1097
				text = "long"
			intervals [17]:
				xmin = 19.1097
				xmax = 19.1997
				text = "have"
			intervals [18]:
				xmin = 19.1997
				xmax = 19.2297
				text = ""
			intervals [19]:
				xmin = 19.2297
				xmax = 19.4297
				text = "you"
			intervals [20]:
				xmin = 19.4297
				xmax = 19.4697
				text = ""
			intervals [21]:
				xmin = 19.4697
				xmax = 20.6197
				text = "specifically"
			intervals [22]:
				xmin = 20.6197
				xmax = 20.6497
				text = ""
			intervals [23]:
				xmin = 20.6497
				xmax = 20.7897
				text = "lived"
			intervals [24]:
				xmin = 20.7897
				xmax = 20.8497
				text = "in"
			intervals [25]:
				xmin = 20.8497
				xmax = 20.9797
				text = "the"
			intervals [26]:
				xmin = 20.9797
				xmax = 21.377
				text = ""
			intervals [27]:
				xmin = 21.377
				xmax = 21.767
				text = "dc"
			intervals [28]:
				xmin = 21.767
				xmax = 22.057
				text = "area"
			intervals [29]:
				xmin = 22.057
				xmax = 50.9269
				text = ""
			intervals [30]:
				xmin = 50.9269
				xmax = 51.3769
				text = "mm-hm"
			intervals [31]:
				xmin = 51.3769
				xmax = 68.0085
				text = ""
			intervals [32]:
				xmin = 68.0085
				xmax = 68.2385
				text = "tell"
			intervals [33]:
				xmin = 68.2385
				xmax = 68.3485
				text = "me"
			intervals [34]:
				xmin = 68.3485
				xmax = 68.7185
				text = "about"
			intervals [35]:
				xmin = 68.7185
				xmax = 68.9469
				text = ""
			intervals [36]:
				xmin = 68.9469
				xmax = 69.4369
				text = "um"
			intervals [37]:
				xmin = 69.4369
				xmax = 69.8513
				text = ""
			intervals [38]:
				xmin = 69.8513
				xmax = 69.9513
				text = "what"
			intervals [39]:
				xmin = 69.9513
				xmax = 70.0613
				text = "you"
			intervals [40]:
				xmin = 70.0613
				xmax = 70.3613
				text = "remember"
			intervals [41]:
				xmin = 70.3613
				xmax = 70.9413
				text = "elementary"
			intervals [42]:
				xmin = 70.9413
				xmax = 71.2213
				text = "school"
			intervals [43]:
				xmin = 71.2213
				xmax = 71.7062
				text = ""
			intervals [44]:
				xmin = 71.7062
				xmax = 71.9062
				text = "what"
			intervals [45]:
				xmin = 71.9062
				xmax = 72.3562
				text = "elementary"
			intervals [46]:
				xmin = 72.3562
				xmax = 72.5662
				text = "school"
			intervals [47]:
				xmin = 72.5662
				xmax = 72.7062
				text = "did"
			intervals [48]:
				xmin = 72.7062
				xmax = 72.7862
				text = "you"
			intervals [49]:
				xmin = 72.7862
				xmax = 72.9262
				text = "go"
			intervals [50]:
				xmin = 72.9262
				xmax = 73.0762
				text = "to"
			intervals [51]:
				xmin = 73.0762
				xmax = 73.1462
				text = "in"
			intervals [52]:
				xmin = 73.1462
				xmax = 73.4562
				text = "dc"
			intervals [53]:
				xmin = 73.4562
				xmax = 73.5262
				text = "and"
			intervals [54]:
				xmin = 73.5262
				xmax = 73.5562
				text = ""
			intervals [55]:
				xmin = 73.5562
				xmax = 73.7062
				text = "tell"
			intervals [56]:
				xmin = 73.7062
				xmax = 73.7662
				text = "me"
			intervals [57]:
				xmin = 73.7662
				xmax = 73.9762
				text = "about"
			intervals [58]:
				xmin = 73.9762
				xmax = 74.0062
				text = ""
			intervals [59]:
				xmin = 74.0062
				xmax = 74.0762
				text = "it"
			intervals [60]:
				xmin = 74.0762
				xmax = 78.0727
				text = ""
			intervals [61]:
				xmin = 78.0727
				xmax = 78.4827
				text = "oh"
			intervals [62]:
				xmin = 78.4827
				xmax = 78.8227
				text = "okay"
			intervals [63]:
				xmin = 78.8227
				xmax = 108.3667
				text = ""
			intervals [64]:
				xmin = 108.3667
				xmax = 108.5067
				text = "give"
			intervals [65]:
				xmin = 108.5067
				xmax = 108.6067
				text = "me"
			intervals [66]:
				xmin = 108.6067
				xmax = 108.6867
				text = "an"
			intervals [67]:
				xmin = 108.6867
				xmax = 109.1567
				text = "example"
			intervals [68]:
				xmin = 109.1567
				xmax = 109.2367
				text = "of"
			intervals [69]:
				xmin = 109.2367
				xmax = 109.3367
				text = "the"
			intervals [70]:
				xmin = 109.3367
				xmax = 109.6767
				text = "different"
			intervals [71]:
				xmin = 109.6767
				xmax = 110.0167
				text = "lingo"
			intervals [72]:
				xmin = 110.0167
				xmax = 166.4342
				text = ""
			intervals [73]:
				xmin = 166.4342
				xmax = 166.6642
				text = "how"
			intervals [74]:
				xmin = 166.6642
				xmax = 166.7842
				text = "would"
			intervals [75]:
				xmin = 166.7842
				xmax = 166.8842
				text = "you"
			intervals [76]:
				xmin = 166.8842
				xmax = 167.3442
				text = "describe"
			intervals [77]:
				xmin = 167.3442
				xmax = 167.5442
				text = "go"
			intervals [78]:
				xmin = 167.5442
				xmax = 167.7242
				text = "go"
			intervals [79]:
				xmin = 167.7242
				xmax = 167.7642
				text = ""
			intervals [80]:
				xmin = 167.7642
				xmax = 168.1442
				text = "music"
			intervals [81]:
				xmin = 168.1442
				xmax = 213.1694
				text = ""
			intervals [82]:
				xmin = 213.1694
				xmax = 213.3094
				text = "<unk>"
			intervals [83]:
				xmin = 213.3094
				xmax = 272.0946
				text = ""
			intervals [84]:
				xmin = 272.0946
				xmax = 272.3246
				text = "ah"
			intervals [85]:
				xmin = 272.3246
				xmax = 272.5446
				text = ""
			intervals [86]:
				xmin = 272.5446
				xmax = 272.8446
				text = "okay"
			intervals [87]:
				xmin = 272.8446
				xmax = 273.8514
				text = ""
			intervals [88]:
				xmin = 273.8514
				xmax = 273.9614
				text = "have"
			intervals [89]:
				xmin = 273.9614
				xmax = 274.1114
				text = "you"
			intervals [90]:
				xmin = 274.1114
				xmax = 274.3214
				text = "ever"
			intervals [91]:
				xmin = 274.3214
				xmax = 274.4514
				text = "had"
			intervals [92]:
				xmin = 274.4514
				xmax = 274.6914
				text = "any"
			intervals [93]:
				xmin = 274.6914
				xmax = 275.5014
				text = "altercations"
			intervals [94]:
				xmin = 275.5014
				xmax = 275.6114
				text = "at"
			intervals [95]:
				xmin = 275.6114
				xmax = 275.6914
				text = "a"
			intervals [96]:
				xmin = 275.6914
				xmax = 275.8514
				text = "go"
			intervals [97]:
				xmin = 275.8514
				xmax = 275.8814
				text = ""
			intervals [98]:
				xmin = 275.8814
				xmax = 276.0214
				text = "go"
			intervals [99]:
				xmin = 276.0214
				xmax = 276.0614
				text = ""
			intervals [100]:
				xmin = 276.0614
				xmax = 276.3914
				text = "before"
			intervals [101]:
				xmin = 276.3914
				xmax = 346.3689
				text = ""
			intervals [102]:
				xmin = 346.3689
				xmax = 346.4889
				text = "how"
			intervals [103]:
				xmin = 346.4889
				xmax = 346.5889
				text = "do"
			intervals [104]:
				xmin = 346.5889
				xmax = 346.7789
				text = "you"
			intervals [105]:
				xmin = 346.7789
				xmax = 347.1489
				text = "um"
			intervals [106]:
				xmin = 347.1489
				xmax = 347.2889
				text = "how"
			intervals [107]:
				xmin = 347.2889
				xmax = 347.4289
				text = "would"
			intervals [108]:
				xmin = 347.4289
				xmax = 347.5189
				text = "you"
			intervals [109]:
				xmin = 347.5189
				xmax = 347.9789
				text = "describe"
			intervals [110]:
				xmin = 347.9789
				xmax = 348.0889
				text = "how"
			intervals [111]:
				xmin = 348.0889
				xmax = 348.4089
				text = "people"
			intervals [112]:
				xmin = 348.4089
				xmax = 348.7689
				text = "talk"
			intervals [113]:
				xmin = 348.7689
				xmax = 349.2903
				text = ""
			intervals [114]:
				xmin = 349.2903
				xmax = 349.3803
				text = "you"
			intervals [115]:
				xmin = 349.3803
				xmax = 349.5903
				text = "know"
			intervals [116]:
				xmin = 349.5903
				xmax = 350.3203
				text = "specifically"
			intervals [117]:
				xmin = 350.3203
				xmax = 350.4503
				text = "in"
			intervals [118]:
				xmin = 350.4503
				xmax = 350.5203
				text = ""
			intervals [119]:
				xmin = 350.5203
				xmax = 350.6503
				text = "you"
			intervals [120]:
				xmin = 350.6503
				xmax = 350.7903
				text = "know"
			intervals [121]:
				xmin = 350.7903
				xmax = 350.8503
				text = ""
			intervals [122]:
				xmin = 350.8503
				xmax = 351.2503
				text = "dc"
			intervals [123]:
				xmin = 351.2503
				xmax = 351.3103
				text = "and"
			intervals [124]:
				xmin = 351.3103
				xmax = 351.3803
				text = "the"
			intervals [125]:
				xmin = 351.3803
				xmax = 351.9603
				text = "differences"
			intervals [126]:
				xmin = 351.9603
				xmax = 352.2003
				text = "between"
			intervals [127]:
				xmin = 352.2003
				xmax = 352.5003
				text = "dc"
			intervals [128]:
				xmin = 352.5003
				xmax = 352.5903
				text = "and"
			intervals [129]:
				xmin = 352.5903
				xmax = 352.9403
				text = "maryland"
			intervals [130]:
				xmin = 352.9403
				xmax = 360.3098
				text = ""
			intervals [131]:
				xmin = 360.3098
				xmax = 360.4398
				text = "like"
			intervals [132]:
				xmin = 360.4398
				xmax = 360.5798
				text = "give"
			intervals [133]:
				xmin = 360.5798
				xmax = 360.6698
				text = "me"
			intervals [134]:
				xmin = 360.6698
				xmax = 360.7498
				text = "a"
			intervals [135]:
				xmin = 360.7498
				xmax = 360.9998
				text = "word"
			intervals [136]:
				xmin = 360.9998
				xmax = 361.1298
				text = "that"
			intervals [137]:
				xmin = 361.1298
				xmax = 361.5698
				text = "someone"
			intervals [138]:
				xmin = 361.5698
				xmax = 361.5998
				text = ""
			intervals [139]:
				xmin = 361.5998
				xmax = 361.6998
				text = "in"
			intervals [140]:
				xmin = 361.6998
				xmax = 362.2298
				text = "dc"
			intervals [141]:
				xmin = 362.2298
				xmax = 362.2898
				text = ""
			intervals [142]:
				xmin = 362.2898
				xmax = 362.3898
				text = "would"
			intervals [143]:
				xmin = 362.3898
				xmax = 362.7898
				text = "normally"
			intervals [144]:
				xmin = 362.7898
				xmax = 363.2198
				text = "use"
			intervals [145]:
				xmin = 363.2198
				xmax = 363.4198
				text = "and"
			intervals [146]:
				xmin = 363.4198
				xmax = 363.5498
				text = ""
			intervals [147]:
				xmin = 363.5498
				xmax = 363.8798
				text = "someone"
			intervals [148]:
				xmin = 363.8798
				xmax = 363.9398
				text = "in"
			intervals [149]:
				xmin = 363.9398
				xmax = 364.3198
				text = "maryland"
			intervals [150]:
				xmin = 364.3198
				xmax = 364.5898
				text = "doesn't"
			intervals [151]:
				xmin = 364.5898
				xmax = 364.6798
				text = ""
			intervals [152]:
				xmin = 364.6798
				xmax = 365.1398
				text = "normally"
			intervals [153]:
				xmin = 365.1398
				xmax = 365.4098
				text = ""
			intervals [154]:
				xmin = 365.4098
				xmax = 365.5298
				text = "use"
			intervals [155]:
				xmin = 365.5298
				xmax = 501.6652
				text = ""
			intervals [156]:
				xmin = 501.6652
				xmax = 501.9652
				text = "oh"
			intervals [157]:
				xmin = 501.9652
				xmax = 502.1152
				text = "you're"
			intervals [158]:
				xmin = 502.1152
				xmax = 502.3652
				text = "good"
			intervals [159]:
				xmin = 502.3652
				xmax = 502.4652
				text = "you're"
			intervals [160]:
				xmin = 502.4652
				xmax = 502.7152
				text = "good"
			intervals [161]:
				xmin = 502.7152
				xmax = 504.3985
				text = ""
			intervals [162]:
				xmin = 504.3985
				xmax = 504.7585
				text = "oh"
			intervals [163]:
				xmin = 504.7585
				xmax = 504.8585
				text = ""
			intervals [164]:
				xmin = 504.8585
				xmax = 505.1085
				text = "okay"
			intervals [165]:
				xmin = 505.1085
				xmax = 506.2306
				text = ""
			intervals [166]:
				xmin = 506.2306
				xmax = 506.5006
				text = "so"
			intervals [167]:
				xmin = 506.5006
				xmax = 506.9506
				text = "um"
			intervals [168]:
				xmin = 506.9506
				xmax = 507.7013
				text = ""
			intervals [169]:
				xmin = 507.7013
				xmax = 508.0713
				text = "you're"
			intervals [170]:
				xmin = 508.0713
				xmax = 508.1535
				text = ""
			intervals [171]:
				xmin = 508.1535
				xmax = 508.3935
				text = "what"
			intervals [172]:
				xmin = 508.3935
				xmax = 508.8538
				text = ""
			intervals [173]:
				xmin = 508.8538
				xmax = 509.0938
				text = "part"
			intervals [174]:
				xmin = 509.0938
				xmax = 509.1538
				text = "of"
			intervals [175]:
				xmin = 509.1538
				xmax = 509.5438
				text = "maryland"
			intervals [176]:
				xmin = 509.5438
				xmax = 509.6738
				text = "where"
			intervals [177]:
				xmin = 509.6738
				xmax = 509.7638
				text = "do"
			intervals [178]:
				xmin = 509.7638
				xmax = 509.9038
				text = "you"
			intervals [179]:
				xmin = 509.9038
				xmax = 510.1038
				text = "live"
			intervals [180]:
				xmin = 510.1038
				xmax = 510.2038
				text = "at"
			intervals [181]:
				xmin = 510.2038
				xmax = 510.4738
				text = "now"
			intervals [182]:
				xmin = 510.4738
				xmax = 514.6977
				text = ""
			intervals [183]:
				xmin = 514.6977
				xmax = 514.8477
				text = "in"
			intervals [184]:
				xmin = 514.8477
				xmax = 515.1577
				text = "southern"
			intervals [185]:
				xmin = 515.1577
				xmax = 515.5777
				text = "maryland"
			intervals [186]:
				xmin = 515.5777
				xmax = 515.6077
				text = ""
			intervals [187]:
				xmin = 515.6077
				xmax = 515.8977
				text = "okay"
			intervals [188]:
				xmin = 515.8977
				xmax = 516.0584
				text = ""
			intervals [189]:
				xmin = 516.0584
				xmax = 516.4784
				text = "so"
			intervals [190]:
				xmin = 516.4784
				xmax = 516.6084
				text = "how"
			intervals [191]:
				xmin = 516.6084
				xmax = 516.8184
				text = "long"
			intervals [192]:
				xmin = 516.8184
				xmax = 516.9384
				text = "have"
			intervals [193]:
				xmin = 516.9384
				xmax = 517.0684
				text = "you"
			intervals [194]:
				xmin = 517.0684
				xmax = 517.3384
				text = "lived"
			intervals [195]:
				xmin = 517.3384
				xmax = 517.4684
				text = "in"
			intervals [196]:
				xmin = 517.4684
				xmax = 517.7284
				text = "southern"
			intervals [197]:
				xmin = 517.7284
				xmax = 518.1084
				text = "maryland"
			intervals [198]:
				xmin = 518.1084
				xmax = 525.2391
				text = ""
			intervals [199]:
				xmin = 525.2391
				xmax = 525.3891
				text = "two"
			intervals [200]:
				xmin = 525.3891
				xmax = 525.8691
				text = "thousand"
			intervals [201]:
				xmin = 525.8691
				xmax = 526.2391
				text = "seven"
			intervals [202]:
				xmin = 526.2391
				xmax = 528.9768
				text = ""
			intervals [203]:
				xmin = 528.9768
				xmax = 529.2168
				text = "are"
			intervals [204]:
				xmin = 529.2168
				xmax = 529.3968
				text = "you"
			intervals [205]:
				xmin = 529.3968
				xmax = 529.4368
				text = ""
			intervals [206]:
				xmin = 529.4368
				xmax = 529.8868
				text = "married"
			intervals [207]:
				xmin = 529.8868
				xmax = 529.9568
				text = "d"
			intervals [208]:
				xmin = 529.9568
				xmax = 530.3447
				text = ""
			intervals [209]:
				xmin = 530.3447
				xmax = 530.7847
				text = "single"
			intervals [210]:
				xmin = 530.7847
				xmax = 531.3647
				text = "divorced"
			intervals [211]:
				xmin = 531.3647
				xmax = 559.1588
				text = ""
			intervals [212]:
				xmin = 559.1588
				xmax = 559.2688
				text = "what"
			intervals [213]:
				xmin = 559.2688
				xmax = 559.3288
				text = "do"
			intervals [214]:
				xmin = 559.3288
				xmax = 559.4388
				text = "you"
			intervals [215]:
				xmin = 559.4388
				xmax = 559.5588
				text = "know"
			intervals [216]:
				xmin = 559.5588
				xmax = 559.7388
				text = "about"
			intervals [217]:
				xmin = 559.7388
				xmax = 560.1188
				text = "mumbo"
			intervals [218]:
				xmin = 560.1188
				xmax = 560.6788
				text = "sauce"
			intervals [219]:
				xmin = 560.6788
				xmax = 564.9968
				text = ""
			intervals [220]:
				xmin = 564.9968
				xmax = 565.1868
				text = "tell"
			intervals [221]:
				xmin = 565.1868
				xmax = 565.2868
				text = "me"
			intervals [222]:
				xmin = 565.2868
				xmax = 565.3468
				text = "a"
			intervals [223]:
				xmin = 565.3468
				xmax = 565.5668
				text = "little"
			intervals [224]:
				xmin = 565.5668
				xmax = 565.6668
				text = "bit"
			intervals [225]:
				xmin = 565.6668
				xmax = 565.9468
				text = "about"
			intervals [226]:
				xmin = 565.9468
				xmax = 565.9968
				text = ""
			intervals [227]:
				xmin = 565.9968
				xmax = 566.2568
				text = "both"
			intervals [228]:
				xmin = 566.2568
				xmax = 604.2976
				text = ""
			intervals [229]:
				xmin = 604.2976
				xmax = 604.3276
				text = "<unk>"
			intervals [230]:
				xmin = 604.3276
				xmax = 691.2963
				text = ""
			intervals [231]:
				xmin = 691.2963
				xmax = 691.3263
				text = "<unk>"
			intervals [232]:
				xmin = 691.3263
				xmax = 696.8544
				text = ""
			intervals [233]:
				xmin = 696.8544
				xmax = 696.9044
				text = "ah"
			intervals [234]:
				xmin = 696.9044
				xmax = 697.6444
				text = "okay"
			intervals [235]:
				xmin = 697.6444
				xmax = 698.9934
				text = ""
			intervals [236]:
				xmin = 698.9934
				xmax = 699.6134
				text = "um"
			intervals [237]:
				xmin = 699.6134
				xmax = 700.4201
				text = ""
			intervals [238]:
				xmin = 700.4201
				xmax = 700.4501
				text = "i"
			intervals [239]:
				xmin = 700.4501
				xmax = 700.6301
				text = "wanna"
			intervals [240]:
				xmin = 700.6301
				xmax = 700.8801
				text = "aks"
			intervals [241]:
				xmin = 700.8801
				xmax = 700.9501
				text = "you"
			intervals [242]:
				xmin = 700.9501
				xmax = 701.2101
				text = "about"
			intervals [243]:
				xmin = 701.2101
				xmax = 701.3201
				text = "your"
			intervals [244]:
				xmin = 701.3201
				xmax = 701.8701
				text = "neighborhood"
			intervals [245]:
				xmin = 701.8701
				xmax = 701.9601
				text = ""
			intervals [246]:
				xmin = 701.9601
				xmax = 702.1001
				text = "when"
			intervals [247]:
				xmin = 702.1001
				xmax = 702.4101
				text = "you"
			intervals [248]:
				xmin = 702.4101
				xmax = 702.5864
				text = ""
			intervals [249]:
				xmin = 702.5864
				xmax = 702.9164
				text = "lived"
			intervals [250]:
				xmin = 702.9164
				xmax = 702.9864
				text = "in"
			intervals [251]:
				xmin = 702.9864
				xmax = 703.0364
				text = ""
			intervals [252]:
				xmin = 703.0364
				xmax = 703.5664
				text = "dc"
			intervals [253]:
				xmin = 703.5664
				xmax = 703.9069
				text = ""
			intervals [254]:
				xmin = 703.9069
				xmax = 704.0969
				text = "has"
			intervals [255]:
				xmin = 704.0969
				xmax = 704.2069
				text = "it"
			intervals [256]:
				xmin = 704.2069
				xmax = 704.8369
				text = "changed"
			intervals [257]:
				xmin = 704.8369
				xmax = 705.8278
				text = ""
			intervals [258]:
				xmin = 705.8278
				xmax = 706.0678
				text = "um"
			intervals [259]:
				xmin = 706.0678
				xmax = 706.1978
				text = "can"
			intervals [260]:
				xmin = 706.1978
				xmax = 706.2778
				text = "you"
			intervals [261]:
				xmin = 706.2778
				xmax = 706.7678
				text = "describe"
			intervals [262]:
				xmin = 706.7678
				xmax = 706.8578
				text = "it"
			intervals [263]:
				xmin = 706.8578
				xmax = 706.9178
				text = ""
			intervals [264]:
				xmin = 706.9178
				xmax = 707.0978
				text = "at"
			intervals [265]:
				xmin = 707.0978
				xmax = 707.2878
				text = "what"
			intervals [266]:
				xmin = 707.2878
				xmax = 707.5278
				text = "w"
			intervals [267]:
				xmin = 707.5278
				xmax = 707.6578
				text = "how"
			intervals [268]:
				xmin = 707.6578
				xmax = 707.8278
				text = "you"
			intervals [269]:
				xmin = 707.8278
				xmax = 708.3178
				text = "remember"
			intervals [270]:
				xmin = 708.3178
				xmax = 708.4178
				text = "it"
			intervals [271]:
				xmin = 708.4178
				xmax = 709.0005
				text = ""
			intervals [272]:
				xmin = 709.0005
				xmax = 709.2205
				text = "from"
			intervals [273]:
				xmin = 709.2205
				xmax = 709.6205
				text = "now"
			intervals [274]:
				xmin = 709.6205
				xmax = 709.6505
				text = ""
			intervals [275]:
				xmin = 709.6505
				xmax = 709.6905
				text = "i"
			intervals [276]:
				xmin = 709.6905
				xmax = 709.8505
				text = "mean"
			intervals [277]:
				xmin = 709.8505
				xmax = 710.0405
				text = "from"
			intervals [278]:
				xmin = 710.0405
				xmax = 710.0705
				text = ""
			intervals [279]:
				xmin = 710.0705
				xmax = 710.3105
				text = "then"
			intervals [280]:
				xmin = 710.3105
				xmax = 710.3505
				text = ""
			intervals [281]:
				xmin = 710.3505
				xmax = 710.4805
				text = "til"
			intervals [282]:
				xmin = 710.4805
				xmax = 710.7305
				text = "now"
			intervals [283]:
				xmin = 710.7305
				xmax = 711.8918
				text = ""
			intervals [284]:
				xmin = 711.8918
				xmax = 711.9718
				text = "to"
			intervals [285]:
				xmin = 711.9718
				xmax = 712.1218
				text = "how"
			intervals [286]:
				xmin = 712.1218
				xmax = 712.1818
				text = "it"
			intervals [287]:
				xmin = 712.1818
				xmax = 712.3718
				text = "is"
			intervals [288]:
				xmin = 712.3718
				xmax = 712.4018
				text = ""
			intervals [289]:
				xmin = 712.4018
				xmax = 712.5618
				text = "now"
			intervals [290]:
				xmin = 712.5618
				xmax = 913.4896
				text = ""
			intervals [291]:
				xmin = 913.4896
				xmax = 914.2196
				text = "<unk>"
			intervals [292]:
				xmin = 914.2196
				xmax = 914.7774
				text = ""
			intervals [293]:
				xmin = 914.7774
				xmax = 914.9774
				text = "tell"
			intervals [294]:
				xmin = 914.9774
				xmax = 915.0774
				text = "me"
			intervals [295]:
				xmin = 915.0774
				xmax = 915.3974
				text = "about"
			intervals [296]:
				xmin = 915.3974
				xmax = 915.7874
				text = "um"
			intervals [297]:
				xmin = 915.7874
				xmax = 915.9359
				text = ""
			intervals [298]:
				xmin = 915.9359
				xmax = 916.0559
				text = "tell"
			intervals [299]:
				xmin = 916.0559
				xmax = 916.1159
				text = "me"
			intervals [300]:
				xmin = 916.1159
				xmax = 916.3259
				text = "about"
			intervals [301]:
				xmin = 916.3259
				xmax = 916.4159
				text = "your"
			intervals [302]:
				xmin = 916.4159
				xmax = 916.8959
				text = "parents"
			intervals [303]:
				xmin = 916.8959
				xmax = 1212.0691
				text = ""
			intervals [304]:
				xmin = 1212.0691
				xmax = 1212.6091
				text = "mm"
			intervals [305]:
				xmin = 1212.6091
				xmax = 1212.7691
				text = ""
			intervals [306]:
				xmin = 1212.7691
				xmax = 1213.0391
				text = "okay"
			intervals [307]:
				xmin = 1213.0391
				xmax = 1214.0263
				text = ""
			intervals [308]:
				xmin = 1214.0263
				xmax = 1214.4863
				text = "sorry"
			intervals [309]:
				xmin = 1214.4863
				xmax = 1214.5963
				text = "to"
			intervals [310]:
				xmin = 1214.5963
				xmax = 1214.6863
				text = "hear"
			intervals [311]:
				xmin = 1214.6863
				xmax = 1214.9463
				text = "about"
			intervals [312]:
				xmin = 1214.9463
				xmax = 1215.0863
				text = "your"
			intervals [313]:
				xmin = 1215.0863
				xmax = 1215.3873
				text = ""
			intervals [314]:
				xmin = 1215.3873
				xmax = 1215.8473
				text = "father"
			intervals [315]:
				xmin = 1215.8473
				xmax = 1218.3798
				text = ""
			intervals [316]:
				xmin = 1218.3798
				xmax = 1218.6398
				text = "what"
			intervals [317]:
				xmin = 1218.6398
				xmax = 1219.1498
				text = "um"
			intervals [318]:
				xmin = 1219.1498
				xmax = 1219.6535
				text = ""
			intervals [319]:
				xmin = 1219.6535
				xmax = 1219.8535
				text = "did"
			intervals [320]:
				xmin = 1219.8535
				xmax = 1219.9635
				text = "your"
			intervals [321]:
				xmin = 1219.9635
				xmax = 1220.3835
				text = "sisters"
			intervals [322]:
				xmin = 1220.3835
				xmax = 1220.4935
				text = "grow"
			intervals [323]:
				xmin = 1220.4935
				xmax = 1220.6635
				text = "up"
			intervals [324]:
				xmin = 1220.6635
				xmax = 1220.7335
				text = "in"
			intervals [325]:
				xmin = 1220.7335
				xmax = 1221.0235
				text = "dc"
			intervals [326]:
				xmin = 1221.0235
				xmax = 1384.5793
				text = ""
			intervals [327]:
				xmin = 1384.5793
				xmax = 1384.7993
				text = "what"
			intervals [328]:
				xmin = 1384.7993
				xmax = 1385.2293
				text = "um"
			intervals [329]:
				xmin = 1385.2293
				xmax = 1385.5515
				text = ""
			intervals [330]:
				xmin = 1385.5515
				xmax = 1385.6915
				text = "what"
			intervals [331]:
				xmin = 1385.6915
				xmax = 1385.9715
				text = "kinds"
			intervals [332]:
				xmin = 1385.9715
				xmax = 1386.0715
				text = "of"
			intervals [333]:
				xmin = 1386.0715
				xmax = 1386.8415
				text = "traditions"
			intervals [334]:
				xmin = 1386.8415
				xmax = 1386.9915
				text = "can"
			intervals [335]:
				xmin = 1386.9915
				xmax = 1387.0815
				text = "you"
			intervals [336]:
				xmin = 1387.0815
				xmax = 1387.4815
				text = "remember"
			intervals [337]:
				xmin = 1387.4815
				xmax = 1387.8215
				text = "growing"
			intervals [338]:
				xmin = 1387.8215
				xmax = 1387.9015
				text = "up"
			intervals [339]:
				xmin = 1387.9015
				xmax = 1388.7835
				text = ""
			intervals [340]:
				xmin = 1388.7835
				xmax = 1388.9135
				text = "with"
			intervals [341]:
				xmin = 1388.9135
				xmax = 1389.0235
				text = "your"
			intervals [342]:
				xmin = 1389.0235
				xmax = 1389.4535
				text = "family"
			intervals [343]:
				xmin = 1389.4535
				xmax = 1610.4328
				text = ""
			intervals [344]:
				xmin = 1610.4328
				xmax = 1610.8328
				text = "<unk>"
			intervals [345]:
				xmin = 1610.8328
				xmax = 1669.6149
				text = ""
			intervals [346]:
				xmin = 1669.6149
				xmax = 1669.7849
				text = "do"
			intervals [347]:
				xmin = 1669.7849
				xmax = 1669.9149
				text = "you"
			intervals [348]:
				xmin = 1669.9149
				xmax = 1670.1849
				text = "keep"
			intervals [349]:
				xmin = 1670.1849
				xmax = 1670.3049
				text = "the"
			intervals [350]:
				xmin = 1670.3049
				xmax = 1670.6249
				text = "um"
			intervals [351]:
				xmin = 1670.6249
				xmax = 1670.6849
				text = ""
			intervals [352]:
				xmin = 1670.6849
				xmax = 1670.9549
				text = "any"
			intervals [353]:
				xmin = 1670.9549
				xmax = 1671.0149
				text = "of"
			intervals [354]:
				xmin = 1671.0149
				xmax = 1671.1949
				text = "them"
			intervals [355]:
				xmin = 1671.1949
				xmax = 1671.2249
				text = ""
			intervals [356]:
				xmin = 1671.2249
				xmax = 1671.8249
				text = "traditions"
			intervals [357]:
				xmin = 1671.8249
				xmax = 1672.1449
				text = "live"
			intervals [358]:
				xmin = 1672.1449
				xmax = 1672.3649
				text = ""
			intervals [359]:
				xmin = 1672.3649
				xmax = 1672.8949
				text = "alive"
			intervals [360]:
				xmin = 1672.8949
				xmax = 1673.9932
				text = ""
			intervals [361]:
				xmin = 1673.9932
				xmax = 1674.1532
				text = "with"
			intervals [362]:
				xmin = 1674.1532
				xmax = 1674.2832
				text = "your"
			intervals [363]:
				xmin = 1674.2832
				xmax = 1674.4632
				text = "own"
			intervals [364]:
				xmin = 1674.4632
				xmax = 1674.8032
				text = "family"
			intervals [365]:
				xmin = 1674.8032
				xmax = 1787.4423
				text = ""
			intervals [366]:
				xmin = 1787.4423
				xmax = 1787.5723
				text = "what"
			intervals [367]:
				xmin = 1787.5723
				xmax = 1787.7823
				text = "part"
			intervals [368]:
				xmin = 1787.7823
				xmax = 1787.8423
				text = "of"
			intervals [369]:
				xmin = 1787.8423
				xmax = 1788.1823
				text = "dc"
			intervals [370]:
				xmin = 1788.1823
				xmax = 1788.3523
				text = "was"
			intervals [371]:
				xmin = 1788.3523
				xmax = 1788.4523
				text = "your"
			intervals [372]:
				xmin = 1788.4523
				xmax = 1788.7123
				text = "dad"
			intervals [373]:
				xmin = 1788.7123
				xmax = 1788.9923
				text = "from"
			intervals [374]:
				xmin = 1788.9923
				xmax = 1791.3464
				text = ""
			intervals [375]:
				xmin = 1791.3464
				xmax = 1791.9464
				text = "southeast"
			intervals [376]:
				xmin = 1791.9464
				xmax = 1793.4483
				text = ""
			intervals [377]:
				xmin = 1793.4483
				xmax = 1793.5983
				text = "and"
			intervals [378]:
				xmin = 1793.5983
				xmax = 1793.7083
				text = "your"
			intervals [379]:
				xmin = 1793.7083
				xmax = 1794.0183
				text = "mom"
			intervals [380]:
				xmin = 1794.0183
				xmax = 1796.0611
				text = ""
			intervals [381]:
				xmin = 1796.0611
				xmax = 1796.6811
				text = "southeast"
			intervals [382]:
				xmin = 1796.6811
				xmax = 1798.2049
				text = ""
			intervals [383]:
				xmin = 1798.2049
				xmax = 1798.7449
				text = "okay"
			intervals [384]:
				xmin = 1798.7449
				xmax = 1813.543
				text = ""
			intervals [385]:
				xmin = 1813.543
				xmax = 1813.783
				text = "<unk>"
			intervals [386]:
				xmin = 1813.783
				xmax = 1814.9781
				text = ""
			intervals [387]:
				xmin = 1814.9781
				xmax = 1815.1581
				text = "where"
			intervals [388]:
				xmin = 1815.1581
				xmax = 1815.2781
				text = "does"
			intervals [389]:
				xmin = 1815.2781
				xmax = 1815.3681
				text = "the"
			intervals [390]:
				xmin = 1815.3681
				xmax = 1815.6081
				text = "rest"
			intervals [391]:
				xmin = 1815.6081
				xmax = 1815.6681
				text = "of"
			intervals [392]:
				xmin = 1815.6681
				xmax = 1815.7681
				text = "your"
			intervals [393]:
				xmin = 1815.7681
				xmax = 1816.1381
				text = "family"
			intervals [394]:
				xmin = 1816.1381
				xmax = 1816.3581
				text = "live"
			intervals [395]:
				xmin = 1816.3581
				xmax = 1816.5281
				text = "at"
			intervals [396]:
				xmin = 1816.5281
				xmax = 1956.8562
				text = ""
			intervals [397]:
				xmin = 1956.8562
				xmax = 1956.9762
				text = "are"
			intervals [398]:
				xmin = 1956.9762
				xmax = 1957.0862
				text = "you"
			intervals [399]:
				xmin = 1957.0862
				xmax = 1957.1862
				text = "the"
			intervals [400]:
				xmin = 1957.1862
				xmax = 1957.7762
				text = "oldest"
			intervals [401]:
				xmin = 1957.7762
				xmax = 1958.2962
				text = "middle"
			intervals [402]:
				xmin = 1958.2962
				xmax = 1961.104
				text = ""
			intervals [403]:
				xmin = 1961.104
				xmax = 1961.304
				text = "you're"
			intervals [404]:
				xmin = 1961.304
				xmax = 1961.414
				text = "the"
			intervals [405]:
				xmin = 1961.414
				xmax = 1961.824
				text = "baby"
			intervals [406]:
				xmin = 1961.824
				xmax = 1962.2853
				text = ""
			intervals [407]:
				xmin = 1962.2853
				xmax = 1962.5253
				text = "how"
			intervals [408]:
				xmin = 1962.5253
				xmax = 1962.6053
				text = "were"
			intervals [409]:
				xmin = 1962.6053
				xmax = 1962.7453
				text = "you"
			intervals [410]:
				xmin = 1962.7453
				xmax = 1963.0253
				text = "treated"
			intervals [411]:
				xmin = 1963.0253
				xmax = 1963.0553
				text = ""
			intervals [412]:
				xmin = 1963.0553
				xmax = 1963.5553
				text = "differently"
			intervals [413]:
				xmin = 1963.5553
				xmax = 2160.6115
				text = ""
			intervals [414]:
				xmin = 2160.6115
				xmax = 2160.7215
				text = "let"
			intervals [415]:
				xmin = 2160.7215
				xmax = 2160.8115
				text = "me"
			intervals [416]:
				xmin = 2160.8115
				xmax = 2161.1515
				text = "aks"
			intervals [417]:
				xmin = 2161.1515
				xmax = 2161.2715
				text = "you"
			intervals [418]:
				xmin = 2161.2715
				xmax = 2161.7215
				text = "this"
			intervals [419]:
				xmin = 2161.7215
				xmax = 2161.7515
				text = ""
			intervals [420]:
				xmin = 2161.7515
				xmax = 2162.2315
				text = "um"
			intervals [421]:
				xmin = 2162.2315
				xmax = 2163.2524
				text = ""
			intervals [422]:
				xmin = 2163.2524
				xmax = 2163.3224
				text = "<unk>"
			intervals [423]:
				xmin = 2163.3224
				xmax = 2164.0363
				text = ""
			intervals [424]:
				xmin = 2164.0363
				xmax = 2164.1663
				text = "what"
			intervals [425]:
				xmin = 2164.1663
				xmax = 2164.3963
				text = "about"
			intervals [426]:
				xmin = 2164.3963
				xmax = 2164.5063
				text = "your"
			intervals [427]:
				xmin = 2164.5063
				xmax = 2164.7663
				text = "aunts"
			intervals [428]:
				xmin = 2164.7663
				xmax = 2164.8463
				text = "and"
			intervals [429]:
				xmin = 2164.8463
				xmax = 2165.4363
				text = "uncles"
			intervals [430]:
				xmin = 2165.4363
				xmax = 2182.9112
				text = ""
			intervals [431]:
				xmin = 2182.9112
				xmax = 2183.0012
				text = "are"
			intervals [432]:
				xmin = 2183.0012
				xmax = 2183.1412
				text = "they"
			intervals [433]:
				xmin = 2183.1412
				xmax = 2183.4012
				text = "from"
			intervals [434]:
				xmin = 2183.4012
				xmax = 2183.9412
				text = "dc"
			intervals [435]:
				xmin = 2183.9412
				xmax = 2183.9712
				text = ""
			intervals [436]:
				xmin = 2183.9712
				xmax = 2184.0012
				text = "or"
			intervals [437]:
				xmin = 2184.0012
				xmax = 2312.1947
				text = ""
			intervals [438]:
				xmin = 2312.1947
				xmax = 2312.2947
				text = "give"
			intervals [439]:
				xmin = 2312.2947
				xmax = 2312.3647
				text = "me"
			intervals [440]:
				xmin = 2312.3647
				xmax = 2312.4647
				text = "an"
			intervals [441]:
				xmin = 2312.4647
				xmax = 2312.9847
				text = "example"
			intervals [442]:
				xmin = 2312.9847
				xmax = 2316.6833
				text = ""
			intervals [443]:
				xmin = 2316.6833
				xmax = 2316.9933
				text = "yeah"
			intervals [444]:
				xmin = 2316.9933
				xmax = 2379.8281
				text = ""
			intervals [445]:
				xmin = 2379.8281
				xmax = 2380.0081
				text = "tell"
			intervals [446]:
				xmin = 2380.0081
				xmax = 2380.0981
				text = "me"
			intervals [447]:
				xmin = 2380.0981
				xmax = 2380.3181
				text = "about"
			intervals [448]:
				xmin = 2380.3181
				xmax = 2380.3581
				text = ""
			intervals [449]:
				xmin = 2380.3581
				xmax = 2380.4681
				text = "your"
			intervals [450]:
				xmin = 2380.4681
				xmax = 2381.0481
				text = "cousins"
			intervals [451]:
				xmin = 2381.0481
				xmax = 2589.0923
				text = ""
			intervals [452]:
				xmin = 2589.0923
				xmax = 2589.5523
				text = "um"
			intervals [453]:
				xmin = 2589.5523
				xmax = 2589.9987
				text = ""
			intervals [454]:
				xmin = 2589.9987
				xmax = 2590.1887
				text = "back"
			intervals [455]:
				xmin = 2590.1887
				xmax = 2590.2187
				text = ""
			intervals [456]:
				xmin = 2590.2187
				xmax = 2590.4187
				text = "to"
			intervals [457]:
				xmin = 2590.4187
				xmax = 2590.5287
				text = "the"
			intervals [458]:
				xmin = 2590.5287
				xmax = 2590.6987
				text = "to"
			intervals [459]:
				xmin = 2590.6987
				xmax = 2590.7987
				text = "the"
			intervals [460]:
				xmin = 2590.7987
				xmax = 2591.0187
				text = "go"
			intervals [461]:
				xmin = 2591.0187
				xmax = 2591.1887
				text = "go"
			intervals [462]:
				xmin = 2591.1887
				xmax = 2591.6287
				text = "music"
			intervals [463]:
				xmin = 2591.6287
				xmax = 2592.0159
				text = ""
			intervals [464]:
				xmin = 2592.0159
				xmax = 2592.1259
				text = "give"
			intervals [465]:
				xmin = 2592.1259
				xmax = 2592.2059
				text = "me"
			intervals [466]:
				xmin = 2592.2059
				xmax = 2592.3459
				text = "your"
			intervals [467]:
				xmin = 2592.3459
				xmax = 2592.8659
				text = "five"
			intervals [468]:
				xmin = 2592.8659
				xmax = 2592.8959
				text = ""
			intervals [469]:
				xmin = 2592.8959
				xmax = 2593.0559
				text = "your"
			intervals [470]:
				xmin = 2593.0559
				xmax = 2593.3559
				text = "top"
			intervals [471]:
				xmin = 2593.3559
				xmax = 2593.3959
				text = ""
			intervals [472]:
				xmin = 2593.3959
				xmax = 2593.8259
				text = "five"
			intervals [473]:
				xmin = 2593.8259
				xmax = 2593.9859
				text = "go"
			intervals [474]:
				xmin = 2593.9859
				xmax = 2594.1259
				text = "go"
			intervals [475]:
				xmin = 2594.1259
				xmax = 2594.4959
				text = "bands"
			intervals [476]:
				xmin = 2594.4959
				xmax = 2594.6359
				text = "of"
			intervals [477]:
				xmin = 2594.6359
				xmax = 2594.8259
				text = "all"
			intervals [478]:
				xmin = 2594.8259
				xmax = 2595.3159
				text = "time"
			intervals [479]:
				xmin = 2595.3159
				xmax = 2595.8405
				text = ""
			intervals [480]:
				xmin = 2595.8405
				xmax = 2596.0105
				text = "and"
			intervals [481]:
				xmin = 2596.0105
				xmax = 2596.3205
				text = "why"
			intervals [482]:
				xmin = 2596.3205
				xmax = 3052.918
				text = ""
			intervals [483]:
				xmin = 3052.918
				xmax = 3053.078
				text = "mm-"
			intervals [484]:
				xmin = 3053.078
				xmax = 3053.468
				text = "kay"
			intervals [485]:
				xmin = 3053.468
				xmax = 3053.999977324263
				text = ""
	item [2]:
		class = "IntervalTier"
		name = "DCB_se1_ag3_m_01 - phones"
		xmin = 0.0
		xmax = 3053.999977324263
		intervals: size = 1338
			intervals [1]:
				xmin = 0.0
				xmax = 0.5363
				text = ""
			intervals [2]:
				xmin = 0.5363
				xmax = 0.6263
				text = "sil"
			intervals [3]:
				xmin = 0.6263
				xmax = 0.7863
				text = "AO2"
			intervals [4]:
				xmin = 0.7863
				xmax = 0.8163
				text = "L"
			intervals [5]:
				xmin = 0.8163
				xmax = 0.8463
				text = "R"
			intervals [6]:
				xmin = 0.8463
				xmax = 1.0963
				text = "AY1"
			intervals [7]:
				xmin = 1.0963
				xmax = 1.1263
				text = "T"
			intervals [8]:
				xmin = 1.1263
				xmax = 1.6563
				text = "TN"
			intervals [9]:
				xmin = 1.6563
				xmax = 1.6863
				text = "sp"
			intervals [10]:
				xmin = 1.6863
				xmax = 2.0063
				text = "AH1"
			intervals [11]:
				xmin = 2.0063
				xmax = 2.1763
				text = "M"
			intervals [12]:
				xmin = 2.1763
				xmax = 2.443
				text = ""
			intervals [13]:
				xmin = 2.443
				xmax = 2.553
				text = "HH"
			intervals [14]:
				xmin = 2.553
				xmax = 2.613
				text = "AW1"
			intervals [15]:
				xmin = 2.613
				xmax = 2.673
				text = "L"
			intervals [16]:
				xmin = 2.673
				xmax = 2.743
				text = "AO1"
			intervals [17]:
				xmin = 2.743
				xmax = 2.793
				text = "NG"
			intervals [18]:
				xmin = 2.793
				xmax = 2.823
				text = "HH"
			intervals [19]:
				xmin = 2.823
				xmax = 2.853
				text = "AE1"
			intervals [20]:
				xmin = 2.853
				xmax = 2.883
				text = "V"
			intervals [21]:
				xmin = 2.883
				xmax = 2.953
				text = "Y"
			intervals [22]:
				xmin = 2.953
				xmax = 2.993
				text = "UW1"
			intervals [23]:
				xmin = 2.993
				xmax = 3.043
				text = "L"
			intervals [24]:
				xmin = 3.043
				xmax = 3.083
				text = "IH1"
			intervals [25]:
				xmin = 3.083
				xmax = 3.163
				text = "V"
			intervals [26]:
				xmin = 3.163
				xmax = 3.203
				text = "D"
			intervals [27]:
				xmin = 3.203
				xmax = 3.253
				text = "IH1"
			intervals [28]:
				xmin = 3.253
				xmax = 3.283
				text = "N"
			intervals [29]:
				xmin = 3.283
				xmax = 3.353
				text = "D"
			intervals [30]:
				xmin = 3.353
				xmax = 3.463
				text = "IY1"
			intervals [31]:
				xmin = 3.463
				xmax = 3.573
				text = "S"
			intervals [32]:
				xmin = 3.573
				xmax = 3.693
				text = "IY1"
			intervals [33]:
				xmin = 3.693
				xmax = 18.5897
				text = ""
			intervals [34]:
				xmin = 18.5897
				xmax = 18.7397
				text = "HH"
			intervals [35]:
				xmin = 18.7397
				xmax = 18.8297
				text = "AW1"
			intervals [36]:
				xmin = 18.8297
				xmax = 18.8797
				text = "L"
			intervals [37]:
				xmin = 18.8797
				xmax = 19.0297
				text = "AO1"
			intervals [38]:
				xmin = 19.0297
				xmax = 19.1097
				text = "NG"
			intervals [39]:
				xmin = 19.1097
				xmax = 19.1397
				text = "HH"
			intervals [40]:
				xmin = 19.1397
				xmax = 19.1697
				text = "AE1"
			intervals [41]:
				xmin = 19.1697
				xmax = 19.1997
				text = "V"
			intervals [42]:
				xmin = 19.1997
				xmax = 19.2297
				text = "sp"
			intervals [43]:
				xmin = 19.2297
				xmax = 19.3797
				text = "Y"
			intervals [44]:
				xmin = 19.3797
				xmax = 19.4297
				text = "UW1"
			intervals [45]:
				xmin = 19.4297
				xmax = 19.4697
				text = "sp"
			intervals [46]:
				xmin = 19.4697
				xmax = 19.6497
				text = "S"
			intervals [47]:
				xmin = 19.6497
				xmax = 19.7297
				text = "P"
			intervals [48]:
				xmin = 19.7297
				xmax = 19.7997
				text = "AH0"
			intervals [49]:
				xmin = 19.7997
				xmax = 19.9097
				text = "S"
			intervals [50]:
				xmin = 19.9097
				xmax = 19.9797
				text = "IH1"
			intervals [51]:
				xmin = 19.9797
				xmax = 20.0697
				text = "F"
			intervals [52]:
				xmin = 20.0697
				xmax = 20.1597
				text = "IH0"
			intervals [53]:
				xmin = 20.1597
				xmax = 20.1897
				text = "K"
			intervals [54]:
				xmin = 20.1897
				xmax = 20.2797
				text = "L"
			intervals [55]:
				xmin = 20.2797
				xmax = 20.6197
				text = "IY0"
			intervals [56]:
				xmin = 20.6197
				xmax = 20.6497
				text = "sp"
			intervals [57]:
				xmin = 20.6497
				xmax = 20.6797
				text = "L"
			intervals [58]:
				xmin = 20.6797
				xmax = 20.7297
				text = "IH1"
			intervals [59]:
				xmin = 20.7297
				xmax = 20.7597
				text = "V"
			intervals [60]:
				xmin = 20.7597
				xmax = 20.7897
				text = "D"
			intervals [61]:
				xmin = 20.7897
				xmax = 20.8197
				text = "IH0"
			intervals [62]:
				xmin = 20.8197
				xmax = 20.8497
				text = "N"
			intervals [63]:
				xmin = 20.8497
				xmax = 20.8797
				text = "DH"
			intervals [64]:
				xmin = 20.8797
				xmax = 20.9797
				text = "AH0"
			intervals [65]:
				xmin = 20.9797
				xmax = 21.377
				text = "sp"
			intervals [66]:
				xmin = 21.377
				xmax = 21.437
				text = "D"
			intervals [67]:
				xmin = 21.437
				xmax = 21.527
				text = "IY1"
			intervals [68]:
				xmin = 21.527
				xmax = 21.637
				text = "S"
			intervals [69]:
				xmin = 21.637
				xmax = 21.767
				text = "IY1"
			intervals [70]:
				xmin = 21.767
				xmax = 21.817
				text = "EH1"
			intervals [71]:
				xmin = 21.817
				xmax = 21.967
				text = "R"
			intervals [72]:
				xmin = 21.967
				xmax = 22.017
				text = "IY0"
			intervals [73]:
				xmin = 22.017
				xmax = 22.057
				text = "AH0"
			intervals [74]:
				xmin = 22.057
				xmax = 50.9269
				text = "sp"
			intervals [75]:
				xmin = 50.9269
				xmax = 50.9569
				text = "M"
			intervals [76]:
				xmin = 50.9569
				xmax = 51.0069
				text = "HH"
			intervals [77]:
				xmin = 51.0069
				xmax = 51.3769
				text = "M"
			intervals [78]:
				xmin = 51.3769
				xmax = 68.0085
				text = ""
			intervals [79]:
				xmin = 68.0085
				xmax = 68.1585
				text = "T"
			intervals [80]:
				xmin = 68.1585
				xmax = 68.2085
				text = "EH1"
			intervals [81]:
				xmin = 68.2085
				xmax = 68.2385
				text = "L"
			intervals [82]:
				xmin = 68.2385
				xmax = 68.2985
				text = "M"
			intervals [83]:
				xmin = 68.2985
				xmax = 68.3485
				text = "IY1"
			intervals [84]:
				xmin = 68.3485
				xmax = 68.4085
				text = "AH0"
			intervals [85]:
				xmin = 68.4085
				xmax = 68.4685
				text = "B"
			intervals [86]:
				xmin = 68.4685
				xmax = 68.6185
				text = "AW1"
			intervals [87]:
				xmin = 68.6185
				xmax = 68.7185
				text = "T"
			intervals [88]:
				xmin = 68.7185
				xmax = 68.9169
				text = ""
			intervals [89]:
				xmin = 68.9169
				xmax = 68.9469
				text = "sil"
			intervals [90]:
				xmin = 68.9469
				xmax = 69.2369
				text = "AH1"
			intervals [91]:
				xmin = 69.2369
				xmax = 69.4369
				text = "M"
			intervals [92]:
				xmin = 69.4369
				xmax = 69.7613
				text = ""
			intervals [93]:
				xmin = 69.7613
				xmax = 69.8513
				text = "sil"
			intervals [94]:
				xmin = 69.8513
				xmax = 69.8813
				text = "W"
			intervals [95]:
				xmin = 69.8813
				xmax = 69.9113
				text = "AH1"
			intervals [96]:
				xmin = 69.9113
				xmax = 69.9513
				text = "T"
			intervals [97]:
				xmin = 69.9513
				xmax = 70.0313
				text = "Y"
			intervals [98]:
				xmin = 70.0313
				xmax = 70.0613
				text = "UW1"
			intervals [99]:
				xmin = 70.0613
				xmax = 70.0913
				text = "R"
			intervals [100]:
				xmin = 70.0913
				xmax = 70.1413
				text = "IH0"
			intervals [101]:
				xmin = 70.1413
				xmax = 70.1813
				text = "M"
			intervals [102]:
				xmin = 70.1813
				xmax = 70.2213
				text = "EH1"
			intervals [103]:
				xmin = 70.2213
				xmax = 70.2913
				text = "M"
			intervals [104]:
				xmin = 70.2913
				xmax = 70.3213
				text = "B"
			intervals [105]:
				xmin = 70.3213
				xmax = 70.3613
				text = "ER0"
			intervals [106]:
				xmin = 70.3613
				xmax = 70.4513
				text = "EH2"
			intervals [107]:
				xmin = 70.4513
				xmax = 70.5413
				text = "L"
			intervals [108]:
				xmin = 70.5413
				xmax = 70.5813
				text = "AH0"
			intervals [109]:
				xmin = 70.5813
				xmax = 70.6613
				text = "M"
			intervals [110]:
				xmin = 70.6613
				xmax = 70.6913
				text = "EH1"
			intervals [111]:
				xmin = 70.6913
				xmax = 70.7413
				text = "N"
			intervals [112]:
				xmin = 70.7413
				xmax = 70.8313
				text = "T"
			intervals [113]:
				xmin = 70.8313
				xmax = 70.8713
				text = "R"
			intervals [114]:
				xmin = 70.8713
				xmax = 70.9413
				text = "IY0"
			intervals [115]:
				xmin = 70.9413
				xmax = 71.0113
				text = "S"
			intervals [116]:
				xmin = 71.0113
				xmax = 71.0713
				text = "K"
			intervals [117]:
				xmin = 71.0713
				xmax = 71.1113
				text = "UW1"
			intervals [118]:
				xmin = 71.1113
				xmax = 71.2213
				text = "L"
			intervals [119]:
				xmin = 71.2213
				xmax = 71.2713
				text = "sp"
			intervals [120]:
				xmin = 71.2713
				xmax = 71.7062
				text = ""
			intervals [121]:
				xmin = 71.7062
				xmax = 71.7762
				text = "HH"
			intervals [122]:
				xmin = 71.7762
				xmax = 71.8262
				text = "W"
			intervals [123]:
				xmin = 71.8262
				xmax = 71.8662
				text = "AH1"
			intervals [124]:
				xmin = 71.8662
				xmax = 71.9062
				text = "T"
			intervals [125]:
				xmin = 71.9062
				xmax = 71.9662
				text = "EH2"
			intervals [126]:
				xmin = 71.9662
				xmax = 72.0462
				text = "L"
			intervals [127]:
				xmin = 72.0462
				xmax = 72.0762
				text = "AH0"
			intervals [128]:
				xmin = 72.0762
				xmax = 72.1362
				text = "M"
			intervals [129]:
				xmin = 72.1362
				xmax = 72.1762
				text = "EH1"
			intervals [130]:
				xmin = 72.1762
				xmax = 72.2162
				text = "N"
			intervals [131]:
				xmin = 72.2162
				xmax = 72.2762
				text = "CH"
			intervals [132]:
				xmin = 72.2762
				xmax = 72.3162
				text = "R"
			intervals [133]:
				xmin = 72.3162
				xmax = 72.3562
				text = "IY0"
			intervals [134]:
				xmin = 72.3562
				xmax = 72.4162
				text = "S"
			intervals [135]:
				xmin = 72.4162
				xmax = 72.4762
				text = "K"
			intervals [136]:
				xmin = 72.4762
				xmax = 72.5362
				text = "UW1"
			intervals [137]:
				xmin = 72.5362
				xmax = 72.5662
				text = "L"
			intervals [138]:
				xmin = 72.5662
				xmax = 72.5962
				text = "D"
			intervals [139]:
				xmin = 72.5962
				xmax = 72.6562
				text = "IH0"
			intervals [140]:
				xmin = 72.6562
				xmax = 72.7062
				text = "D"
			intervals [141]:
				xmin = 72.7062
				xmax = 72.7462
				text = "Y"
			intervals [142]:
				xmin = 72.7462
				xmax = 72.7862
				text = "UW1"
			intervals [143]:
				xmin = 72.7862
				xmax = 72.8462
				text = "G"
			intervals [144]:
				xmin = 72.8462
				xmax = 72.9262
				text = "OW1"
			intervals [145]:
				xmin = 72.9262
				xmax = 73.0262
				text = "T"
			intervals [146]:
				xmin = 73.0262
				xmax = 73.0762
				text = "UW1"
			intervals [147]:
				xmin = 73.0762
				xmax = 73.1062
				text = "IH0"
			intervals [148]:
				xmin = 73.1062
				xmax = 73.1462
				text = "N"
			intervals [149]:
				xmin = 73.1462
				xmax = 73.1962
				text = "D"
			intervals [150]:
				xmin = 73.1962
				xmax = 73.2862
				text = "IY1"
			intervals [151]:
				xmin = 73.2862
				xmax = 73.3962
				text = "S"
			intervals [152]:
				xmin = 73.3962
				xmax = 73.4562
				text = "IY1"
			intervals [153]:
				xmin = 73.4562
				xmax = 73.4962
				text = "AH0"
			intervals [154]:
				xmin = 73.4962
				xmax = 73.5262
				text = "N"
			intervals [155]:
				xmin = 73.5262
				xmax = 73.5562
				text = "sp"
			intervals [156]:
				xmin = 73.5562
				xmax = 73.6162
				text = "T"
			intervals [157]:
				xmin = 73.6162
				xmax = 73.6562
				text = "EH1"
			intervals [158]:
				xmin = 73.6562
				xmax = 73.7062
				text = "L"
			intervals [159]:
				xmin = 73.7062
				xmax = 73.7362
				text = "M"
			intervals [160]:
				xmin = 73.7362
				xmax = 73.7662
				text = "IY1"
			intervals [161]:
				xmin = 73.7662
				xmax = 73.8362
				text = "AH0"
			intervals [162]:
				xmin = 73.8362
				xmax = 73.8762
				text = "B"
			intervals [163]:
				xmin = 73.8762
				xmax = 73.9462
				text = "AW1"
			intervals [164]:
				xmin = 73.9462
				xmax = 73.9762
				text = "T"
			intervals [165]:
				xmin = 73.9762
				xmax = 74.0062
				text = "sp"
			intervals [166]:
				xmin = 74.0062
				xmax = 74.0362
				text = "IH0"
			intervals [167]:
				xmin = 74.0362
				xmax = 74.0762
				text = "T"
			intervals [168]:
				xmin = 74.0762
				xmax = 78.0727
				text = ""
			intervals [169]:
				xmin = 78.0727
				xmax = 78.4827
				text = "OW1"
			intervals [170]:
				xmin = 78.4827
				xmax = 78.5427
				text = "OW2"
			intervals [171]:
				xmin = 78.5427
				xmax = 78.6327
				text = "K"
			intervals [172]:
				xmin = 78.6327
				xmax = 78.8227
				text = "EY1"
			intervals [173]:
				xmin = 78.8227
				xmax = 108.3667
				text = "sp"
			intervals [174]:
				xmin = 108.3667
				xmax = 108.4167
				text = "G"
			intervals [175]:
				xmin = 108.4167
				xmax = 108.4767
				text = "IH1"
			intervals [176]:
				xmin = 108.4767
				xmax = 108.5067
				text = "V"
			intervals [177]:
				xmin = 108.5067
				xmax = 108.5667
				text = "M"
			intervals [178]:
				xmin = 108.5667
				xmax = 108.6067
				text = "IY1"
			intervals [179]:
				xmin = 108.6067
				xmax = 108.6567
				text = "AH0"
			intervals [180]:
				xmin = 108.6567
				xmax = 108.6867
				text = "N"
			intervals [181]:
				xmin = 108.6867
				xmax = 108.7567
				text = "IH0"
			intervals [182]:
				xmin = 108.7567
				xmax = 108.8067
				text = "G"
			intervals [183]:
				xmin = 108.8067
				xmax = 108.8967
				text = "Z"
			intervals [184]:
				xmin = 108.8967
				xmax = 108.9867
				text = "AE1"
			intervals [185]:
				xmin = 108.9867
				xmax = 109.0267
				text = "M"
			intervals [186]:
				xmin = 109.0267
				xmax = 109.0967
				text = "P"
			intervals [187]:
				xmin = 109.0967
				xmax = 109.1267
				text = "AH0"
			intervals [188]:
				xmin = 109.1267
				xmax = 109.1567
				text = "L"
			intervals [189]:
				xmin = 109.1567
				xmax = 109.2067
				text = "AH0"
			intervals [190]:
				xmin = 109.2067
				xmax = 109.2367
				text = "V"
			intervals [191]:
				xmin = 109.2367
				xmax = 109.2767
				text = "DH"
			intervals [192]:
				xmin = 109.2767
				xmax = 109.3367
				text = "AH0"
			intervals [193]:
				xmin = 109.3367
				xmax = 109.3867
				text = "D"
			intervals [194]:
				xmin = 109.3867
				xmax = 109.4667
				text = "IH1"
			intervals [195]:
				xmin = 109.4667
				xmax = 109.5467
				text = "F"
			intervals [196]:
				xmin = 109.5467
				xmax = 109.5767
				text = "R"
			intervals [197]:
				xmin = 109.5767
				xmax = 109.6067
				text = "AH0"
			intervals [198]:
				xmin = 109.6067
				xmax = 109.6467
				text = "N"
			intervals [199]:
				xmin = 109.6467
				xmax = 109.6767
				text = "T"
			intervals [200]:
				xmin = 109.6767
				xmax = 109.7067
				text = "L"
			intervals [201]:
				xmin = 109.7067
				xmax = 109.7567
				text = "IH1"
			intervals [202]:
				xmin = 109.7567
				xmax = 109.8467
				text = "NG"
			intervals [203]:
				xmin = 109.8467
				xmax = 109.9067
				text = "G"
			intervals [204]:
				xmin = 109.9067
				xmax = 110.0167
				text = "OW0"
			intervals [205]:
				xmin = 110.0167
				xmax = 110.0967
				text = "sp"
			intervals [206]:
				xmin = 110.0967
				xmax = 166.4342
				text = ""
			intervals [207]:
				xmin = 166.4342
				xmax = 166.5742
				text = "HH"
			intervals [208]:
				xmin = 166.5742
				xmax = 166.6642
				text = "AW1"
			intervals [209]:
				xmin = 166.6642
				xmax = 166.6942
				text = "W"
			intervals [210]:
				xmin = 166.6942
				xmax = 166.7342
				text = "UH1"
			intervals [211]:
				xmin = 166.7342
				xmax = 166.7842
				text = "D"
			intervals [212]:
				xmin = 166.7842
				xmax = 166.8442
				text = "Y"
			intervals [213]:
				xmin = 166.8442
				xmax = 166.8842
				text = "UW1"
			intervals [214]:
				xmin = 166.8842
				xmax = 166.9542
				text = "D"
			intervals [215]:
				xmin = 166.9542
				xmax = 167.0042
				text = "IH0"
			intervals [216]:
				xmin = 167.0042
				xmax = 167.0842
				text = "S"
			intervals [217]:
				xmin = 167.0842
				xmax = 167.1242
				text = "K"
			intervals [218]:
				xmin = 167.1242
				xmax = 167.1642
				text = "R"
			intervals [219]:
				xmin = 167.1642
				xmax = 167.2942
				text = "AY1"
			intervals [220]:
				xmin = 167.2942
				xmax = 167.3442
				text = "B"
			intervals [221]:
				xmin = 167.3442
				xmax = 167.4542
				text = "G"
			intervals [222]:
				xmin = 167.4542
				xmax = 167.5442
				text = "OW1"
			intervals [223]:
				xmin = 167.5442
				xmax = 167.6142
				text = "G"
			intervals [224]:
				xmin = 167.6142
				xmax = 167.7242
				text = "OW1"
			intervals [225]:
				xmin = 167.7242
				xmax = 167.7642
				text = "sp"
			intervals [226]:
				xmin = 167.7642
				xmax = 167.8042
				text = "M"
			intervals [227]:
				xmin = 167.8042
				xmax = 167.8542
				text = "Y"
			intervals [228]:
				xmin = 167.8542
				xmax = 167.9342
				text = "UW1"
			intervals [229]:
				xmin = 167.9342
				xmax = 168.0042
				text = "Z"
			intervals [230]:
				xmin = 168.0042
				xmax = 168.0442
				text = "IH0"
			intervals [231]:
				xmin = 168.0442
				xmax = 168.1442
				text = "K"
			intervals [232]:
				xmin = 168.1442
				xmax = 212.7494
				text = ""
			intervals [233]:
				xmin = 212.7494
				xmax = 213.1694
				text = "sil"
			intervals [234]:
				xmin = 213.1694
				xmax = 213.3094
				text = "spn"
			intervals [235]:
				xmin = 213.3094
				xmax = 272.0446
				text = ""
			intervals [236]:
				xmin = 272.0446
				xmax = 272.0946
				text = "sil"
			intervals [237]:
				xmin = 272.0946
				xmax = 272.3246
				text = "AA1"
			intervals [238]:
				xmin = 272.3246
				xmax = 272.5446
				text = "sp"
			intervals [239]:
				xmin = 272.5446
				xmax = 272.5946
				text = "OW2"
			intervals [240]:
				xmin = 272.5946
				xmax = 272.7146
				text = "K"
			intervals [241]:
				xmin = 272.7146
				xmax = 272.8446
				text = "EY1"
			intervals [242]:
				xmin = 272.8446
				xmax = 273.8514
				text = "sp"
			intervals [243]:
				xmin = 273.8514
				xmax = 273.9014
				text = "HH"
			intervals [244]:
				xmin = 273.9014
				xmax = 273.9314
				text = "AE1"
			intervals [245]:
				xmin = 273.9314
				xmax = 273.9614
				text = "V"
			intervals [246]:
				xmin = 273.9614
				xmax = 274.0514
				text = "Y"
			intervals [247]:
				xmin = 274.0514
				xmax = 274.1114
				text = "UW1"
			intervals [248]:
				xmin = 274.1114
				xmax = 274.1614
				text = "EH1"
			intervals [249]:
				xmin = 274.1614
				xmax = 274.2214
				text = "V"
			intervals [250]:
				xmin = 274.2214
				xmax = 274.3214
				text = "ER0"
			intervals [251]:
				xmin = 274.3214
				xmax = 274.3514
				text = "HH"
			intervals [252]:
				xmin = 274.3514
				xmax = 274.4014
				text = "AE1"
			intervals [253]:
				xmin = 274.4014
				xmax = 274.4514
				text = "D"
			intervals [254]:
				xmin = 274.4514
				xmax = 274.5214
				text = "EH1"
			intervals [255]:
				xmin = 274.5214
				xmax = 274.6014
				text = "N"
			intervals [256]:
				xmin = 274.6014
				xmax = 274.6914
				text = "IY0"
			intervals [257]:
				xmin = 274.6914
				xmax = 274.7514
				text = "AA2"
			intervals [258]:
				xmin = 274.7514
				xmax = 274.8414
				text = "L"
			intervals [259]:
				xmin = 274.8414
				xmax = 274.9014
				text = "T"
			intervals [260]:
				xmin = 274.9014
				xmax = 274.9314
				text = "ER0"
			intervals [261]:
				xmin = 274.9314
				xmax = 275.0314
				text = "K"
			intervals [262]:
				xmin = 275.0314
				xmax = 275.1514
				text = "EY1"
			intervals [263]:
				xmin = 275.1514
				xmax = 275.2214
				text = "SH"
			intervals [264]:
				xmin = 275.2214
				xmax = 275.2714
				text = "AH0"
			intervals [265]:
				xmin = 275.2714
				xmax = 275.4314
				text = "N"
			intervals [266]:
				xmin = 275.4314
				xmax = 275.5014
				text = "Z"
			intervals [267]:
				xmin = 275.5014
				xmax = 275.5614
				text = "AE1"
			intervals [268]:
				xmin = 275.5614
				xmax = 275.6114
				text = "T"
			intervals [269]:
				xmin = 275.6114
				xmax = 275.6914
				text = "AH0"
			intervals [270]:
				xmin = 275.6914
				xmax = 275.7614
				text = "G"
			intervals [271]:
				xmin = 275.7614
				xmax = 275.8514
				text = "OW1"
			intervals [272]:
				xmin = 275.8514
				xmax = 275.8814
				text = "sp"
			intervals [273]:
				xmin = 275.8814
				xmax = 275.9314
				text = "G"
			intervals [274]:
				xmin = 275.9314
				xmax = 276.0214
				text = "OW1"
			intervals [275]:
				xmin = 276.0214
				xmax = 276.0614
				text = "sp"
			intervals [276]:
				xmin = 276.0614
				xmax = 276.1014
				text = "B"
			intervals [277]:
				xmin = 276.1014
				xmax = 276.1614
				text = "IH0"
			intervals [278]:
				xmin = 276.1614
				xmax = 276.2514
				text = "F"
			intervals [279]:
				xmin = 276.2514
				xmax = 276.3314
				text = "AO1"
			intervals [280]:
				xmin = 276.3314
				xmax = 276.3914
				text = "R"
			intervals [281]:
				xmin = 276.3914
				xmax = 346.3689
				text = "sp"
			intervals [282]:
				xmin = 346.3689
				xmax = 346.4289
				text = "HH"
			intervals [283]:
				xmin = 346.4289
				xmax = 346.4889
				text = "AW1"
			intervals [284]:
				xmin = 346.4889
				xmax = 346.5389
				text = "D"
			intervals [285]:
				xmin = 346.5389
				xmax = 346.5889
				text = "UW1"
			intervals [286]:
				xmin = 346.5889
				xmax = 346.6689
				text = "Y"
			intervals [287]:
				xmin = 346.6689
				xmax = 346.7789
				text = "UW1"
			intervals [288]:
				xmin = 346.7789
				xmax = 347.0289
				text = "AH1"
			intervals [289]:
				xmin = 347.0289
				xmax = 347.1489
				text = "M"
			intervals [290]:
				xmin = 347.1489
				xmax = 347.1889
				text = "HH"
			intervals [291]:
				xmin = 347.1889
				xmax = 347.2889
				text = "AW1"
			intervals [292]:
				xmin = 347.2889
				xmax = 347.3389
				text = "W"
			intervals [293]:
				xmin = 347.3389
				xmax = 347.3789
				text = "UH1"
			intervals [294]:
				xmin = 347.3789
				xmax = 347.4289
				text = "D"
			intervals [295]:
				xmin = 347.4289
				xmax = 347.4789
				text = "Y"
			intervals [296]:
				xmin = 347.4789
				xmax = 347.5189
				text = "UW1"
			intervals [297]:
				xmin = 347.5189
				xmax = 347.5789
				text = "D"
			intervals [298]:
				xmin = 347.5789
				xmax = 347.6289
				text = "IH0"
			intervals [299]:
				xmin = 347.6289
				xmax = 347.7089
				text = "S"
			intervals [300]:
				xmin = 347.7089
				xmax = 347.7489
				text = "K"
			intervals [301]:
				xmin = 347.7489
				xmax = 347.7989
				text = "R"
			intervals [302]:
				xmin = 347.7989
				xmax = 347.9489
				text = "AY1"
			intervals [303]:
				xmin = 347.9489
				xmax = 347.9789
				text = "B"
			intervals [304]:
				xmin = 347.9789
				xmax = 348.0189
				text = "HH"
			intervals [305]:
				xmin = 348.0189
				xmax = 348.0889
				text = "AW1"
			intervals [306]:
				xmin = 348.0889
				xmax = 348.1889
				text = "P"
			intervals [307]:
				xmin = 348.1889
				xmax = 348.2689
				text = "IY1"
			intervals [308]:
				xmin = 348.2689
				xmax = 348.3389
				text = "P"
			intervals [309]:
				xmin = 348.3389
				xmax = 348.3689
				text = "AH0"
			intervals [310]:
				xmin = 348.3689
				xmax = 348.4089
				text = "L"
			intervals [311]:
				xmin = 348.4089
				xmax = 348.5089
				text = "T"
			intervals [312]:
				xmin = 348.5089
				xmax = 348.6889
				text = "AO1"
			intervals [313]:
				xmin = 348.6889
				xmax = 348.7689
				text = "K"
			intervals [314]:
				xmin = 348.7689
				xmax = 349.2203
				text = ""
			intervals [315]:
				xmin = 349.2203
				xmax = 349.2903
				text = "sil"
			intervals [316]:
				xmin = 349.2903
				xmax = 349.3303
				text = "Y"
			intervals [317]:
				xmin = 349.3303
				xmax = 349.3803
				text = "UW1"
			intervals [318]:
				xmin = 349.3803
				xmax = 349.4403
				text = "N"
			intervals [319]:
				xmin = 349.4403
				xmax = 349.5903
				text = "OW1"
			intervals [320]:
				xmin = 349.5903
				xmax = 349.6703
				text = "S"
			intervals [321]:
				xmin = 349.6703
				xmax = 349.7103
				text = "P"
			intervals [322]:
				xmin = 349.7103
				xmax = 349.8003
				text = "AH0"
			intervals [323]:
				xmin = 349.8003
				xmax = 349.8803
				text = "S"
			intervals [324]:
				xmin = 349.8803
				xmax = 349.9503
				text = "IH1"
			intervals [325]:
				xmin = 349.9503
				xmax = 350.0403
				text = "F"
			intervals [326]:
				xmin = 350.0403
				xmax = 350.0903
				text = "IH0"
			intervals [327]:
				xmin = 350.0903
				xmax = 350.1703
				text = "K"
			intervals [328]:
				xmin = 350.1703
				xmax = 350.2103
				text = "L"
			intervals [329]:
				xmin = 350.2103
				xmax = 350.3203
				text = "IY0"
			intervals [330]:
				xmin = 350.3203
				xmax = 350.3703
				text = "IH0"
			intervals [331]:
				xmin = 350.3703
				xmax = 350.4503
				text = "N"
			intervals [332]:
				xmin = 350.4503
				xmax = 350.5203
				text = "sp"
			intervals [333]:
				xmin = 350.5203
				xmax = 350.5803
				text = "Y"
			intervals [334]:
				xmin = 350.5803
				xmax = 350.6503
				text = "UW1"
			intervals [335]:
				xmin = 350.6503
				xmax = 350.7003
				text = "N"
			intervals [336]:
				xmin = 350.7003
				xmax = 350.7903
				text = "OW1"
			intervals [337]:
				xmin = 350.7903
				xmax = 350.8503
				text = "sp"
			intervals [338]:
				xmin = 350.8503
				xmax = 350.9003
				text = "D"
			intervals [339]:
				xmin = 350.9003
				xmax = 351.0203
				text = "IY1"
			intervals [340]:
				xmin = 351.0203
				xmax = 351.1303
				text = "S"
			intervals [341]:
				xmin = 351.1303
				xmax = 351.2503
				text = "IY1"
			intervals [342]:
				xmin = 351.2503
				xmax = 351.2803
				text = "AH0"
			intervals [343]:
				xmin = 351.2803
				xmax = 351.3103
				text = "N"
			intervals [344]:
				xmin = 351.3103
				xmax = 351.3403
				text = "DH"
			intervals [345]:
				xmin = 351.3403
				xmax = 351.3803
				text = "AH0"
			intervals [346]:
				xmin = 351.3803
				xmax = 351.4403
				text = "D"
			intervals [347]:
				xmin = 351.4403
				xmax = 351.5303
				text = "IH1"
			intervals [348]:
				xmin = 351.5303
				xmax = 351.6103
				text = "F"
			intervals [349]:
				xmin = 351.6103
				xmax = 351.6403
				text = "ER0"
			intervals [350]:
				xmin = 351.6403
				xmax = 351.6703
				text = "AH0"
			intervals [351]:
				xmin = 351.6703
				xmax = 351.7003
				text = "N"
			intervals [352]:
				xmin = 351.7003
				xmax = 351.7403
				text = "S"
			intervals [353]:
				xmin = 351.7403
				xmax = 351.8103
				text = "IH0"
			intervals [354]:
				xmin = 351.8103
				xmax = 351.9603
				text = "Z"
			intervals [355]:
				xmin = 351.9603
				xmax = 351.9903
				text = "B"
			intervals [356]:
				xmin = 351.9903
				xmax = 352.0203
				text = "IH0"
			intervals [357]:
				xmin = 352.0203
				xmax = 352.0503
				text = "T"
			intervals [358]:
				xmin = 352.0503
				xmax = 352.0803
				text = "W"
			intervals [359]:
				xmin = 352.0803
				xmax = 352.1603
				text = "IY1"
			intervals [360]:
				xmin = 352.1603
				xmax = 352.2003
				text = "N"
			intervals [361]:
				xmin = 352.2003
				xmax = 352.2403
				text = "D"
			intervals [362]:
				xmin = 352.2403
				xmax = 352.3403
				text = "IY1"
			intervals [363]:
				xmin = 352.3403
				xmax = 352.4403
				text = "S"
			intervals [364]:
				xmin = 352.4403
				xmax = 352.5003
				text = "IY1"
			intervals [365]:
				xmin = 352.5003
				xmax = 352.5303
				text = "AH0"
			intervals [366]:
				xmin = 352.5303
				xmax = 352.5903
				text = "N"
			intervals [367]:
				xmin = 352.5903
				xmax = 352.6403
				text = "M"
			intervals [368]:
				xmin = 352.6403
				xmax = 352.6803
				text = "EH1"
			intervals [369]:
				xmin = 352.6803
				xmax = 352.7103
				text = "R"
			intervals [370]:
				xmin = 352.7103
				xmax = 352.8203
				text = "AH0"
			intervals [371]:
				xmin = 352.8203
				xmax = 352.8503
				text = "L"
			intervals [372]:
				xmin = 352.8503
				xmax = 352.8803
				text = "AH0"
			intervals [373]:
				xmin = 352.8803
				xmax = 352.9103
				text = "N"
			intervals [374]:
				xmin = 352.9103
				xmax = 352.9403
				text = "D"
			intervals [375]:
				xmin = 352.9403
				xmax = 360.2198
				text = ""
			intervals [376]:
				xmin = 360.2198
				xmax = 360.3098
				text = "sil"
			intervals [377]:
				xmin = 360.3098
				xmax = 360.3398
				text = "L"
			intervals [378]:
				xmin = 360.3398
				xmax = 360.3998
				text = "AY1"
			intervals [379]:
				xmin = 360.3998
				xmax = 360.4398
				text = "K"
			intervals [380]:
				xmin = 360.4398
				xmax = 360.4998
				text = "G"
			intervals [381]:
				xmin = 360.4998
				xmax = 360.5498
				text = "IH1"
			intervals [382]:
				xmin = 360.5498
				xmax = 360.5798
				text = "V"
			intervals [383]:
				xmin = 360.5798
				xmax = 360.6298
				text = "M"
			intervals [384]:
				xmin = 360.6298
				xmax = 360.6698
				text = "IY1"
			intervals [385]:
				xmin = 360.6698
				xmax = 360.7498
				text = "AH0"
			intervals [386]:
				xmin = 360.7498
				xmax = 360.8398
				text = "W"
			intervals [387]:
				xmin = 360.8398
				xmax = 360.9698
				text = "ER1"
			intervals [388]:
				xmin = 360.9698
				xmax = 360.9998
				text = "D"
			intervals [389]:
				xmin = 360.9998
				xmax = 361.0398
				text = "DH"
			intervals [390]:
				xmin = 361.0398
				xmax = 361.0798
				text = "AH0"
			intervals [391]:
				xmin = 361.0798
				xmax = 361.1298
				text = "T"
			intervals [392]:
				xmin = 361.1298
				xmax = 361.2398
				text = "S"
			intervals [393]:
				xmin = 361.2398
				xmax = 361.2698
				text = "AH1"
			intervals [394]:
				xmin = 361.2698
				xmax = 361.3298
				text = "M"
			intervals [395]:
				xmin = 361.3298
				xmax = 361.3898
				text = "W"
			intervals [396]:
				xmin = 361.3898
				xmax = 361.4598
				text = "AH2"
			intervals [397]:
				xmin = 361.4598
				xmax = 361.5698
				text = "N"
			intervals [398]:
				xmin = 361.5698
				xmax = 361.5998
				text = "sp"
			intervals [399]:
				xmin = 361.5998
				xmax = 361.6498
				text = "IH1"
			intervals [400]:
				xmin = 361.6498
				xmax = 361.6998
				text = "N"
			intervals [401]:
				xmin = 361.6998
				xmax = 361.7798
				text = "D"
			intervals [402]:
				xmin = 361.7798
				xmax = 361.9098
				text = "IY1"
			intervals [403]:
				xmin = 361.9098
				xmax = 362.0198
				text = "S"
			intervals [404]:
				xmin = 362.0198
				xmax = 362.2298
				text = "IY1"
			intervals [405]:
				xmin = 362.2298
				xmax = 362.2898
				text = "sp"
			intervals [406]:
				xmin = 362.2898
				xmax = 362.3298
				text = "W"
			intervals [407]:
				xmin = 362.3298
				xmax = 362.3598
				text = "UH1"
			intervals [408]:
				xmin = 362.3598
				xmax = 362.3898
				text = "D"
			intervals [409]:
				xmin = 362.3898
				xmax = 362.4698
				text = "N"
			intervals [410]:
				xmin = 362.4698
				xmax = 362.5698
				text = "AO1"
			intervals [411]:
				xmin = 362.5698
				xmax = 362.6198
				text = "R"
			intervals [412]:
				xmin = 362.6198
				xmax = 362.6798
				text = "M"
			intervals [413]:
				xmin = 362.6798
				xmax = 362.7198
				text = "L"
			intervals [414]:
				xmin = 362.7198
				xmax = 362.7898
				text = "IY0"
			intervals [415]:
				xmin = 362.7898
				xmax = 362.8498
				text = "Y"
			intervals [416]:
				xmin = 362.8498
				xmax = 363.0998
				text = "UW1"
			intervals [417]:
				xmin = 363.0998
				xmax = 363.2198
				text = "Z"
			intervals [418]:
				xmin = 363.2198
				xmax = 363.2498
				text = "AE1"
			intervals [419]:
				xmin = 363.2498
				xmax = 363.4198
				text = "N"
			intervals [420]:
				xmin = 363.4198
				xmax = 363.5498
				text = "sp"
			intervals [421]:
				xmin = 363.5498
				xmax = 363.6798
				text = "S"
			intervals [422]:
				xmin = 363.6798
				xmax = 363.7298
				text = "AH1"
			intervals [423]:
				xmin = 363.7298
				xmax = 363.7798
				text = "M"
			intervals [424]:
				xmin = 363.7798
				xmax = 363.8098
				text = "W"
			intervals [425]:
				xmin = 363.8098
				xmax = 363.8398
				text = "AH2"
			intervals [426]:
				xmin = 363.8398
				xmax = 363.8798
				text = "N"
			intervals [427]:
				xmin = 363.8798
				xmax = 363.9098
				text = "IH0"
			intervals [428]:
				xmin = 363.9098
				xmax = 363.9398
				text = "N"
			intervals [429]:
				xmin = 363.9398
				xmax = 364.0298
				text = "M"
			intervals [430]:
				xmin = 364.0298
				xmax = 364.0598
				text = "EH1"
			intervals [431]:
				xmin = 364.0598
				xmax = 364.0898
				text = "R"
			intervals [432]:
				xmin = 364.0898
				xmax = 364.1898
				text = "AH0"
			intervals [433]:
				xmin = 364.1898
				xmax = 364.2298
				text = "L"
			intervals [434]:
				xmin = 364.2298
				xmax = 364.2598
				text = "AH0"
			intervals [435]:
				xmin = 364.2598
				xmax = 364.2898
				text = "N"
			intervals [436]:
				xmin = 364.2898
				xmax = 364.3198
				text = "D"
			intervals [437]:
				xmin = 364.3198
				xmax = 364.3498
				text = "D"
			intervals [438]:
				xmin = 364.3498
				xmax = 364.4098
				text = "AH1"
			intervals [439]:
				xmin = 364.4098
				xmax = 364.4898
				text = "Z"
			intervals [440]:
				xmin = 364.4898
				xmax = 364.5298
				text = "AH0"
			intervals [441]:
				xmin = 364.5298
				xmax = 364.5598
				text = "N"
			intervals [442]:
				xmin = 364.5598
				xmax = 364.5898
				text = "T"
			intervals [443]:
				xmin = 364.5898
				xmax = 364.6798
				text = "sp"
			intervals [444]:
				xmin = 364.6798
				xmax = 364.8098
				text = "N"
			intervals [445]:
				xmin = 364.8098
				xmax = 364.8498
				text = "AO1"
			intervals [446]:
				xmin = 364.8498
				xmax = 364.9498
				text = "R"
			intervals [447]:
				xmin = 364.9498
				xmax = 364.9998
				text = "M"
			intervals [448]:
				xmin = 364.9998
				xmax = 365.0398
				text = "L"
			intervals [449]:
				xmin = 365.0398
				xmax = 365.1398
				text = "IY0"
			intervals [450]:
				xmin = 365.1398
				xmax = 365.4098
				text = "sp"
			intervals [451]:
				xmin = 365.4098
				xmax = 365.4398
				text = "Y"
			intervals [452]:
				xmin = 365.4398
				xmax = 365.4698
				text = "UW1"
			intervals [453]:
				xmin = 365.4698
				xmax = 365.5298
				text = "Z"
			intervals [454]:
				xmin = 365.5298
				xmax = 501.6652
				text = "sp"
			intervals [455]:
				xmin = 501.6652
				xmax = 501.9652
				text = "OW1"
			intervals [456]:
				xmin = 501.9652
				xmax = 502.0552
				text = "Y"
			intervals [457]:
				xmin = 502.0552
				xmax = 502.0852
				text = "UW1"
			intervals [458]:
				xmin = 502.0852
				xmax = 502.1152
				text = "R"
			intervals [459]:
				xmin = 502.1152
				xmax = 502.1652
				text = "G"
			intervals [460]:
				xmin = 502.1652
				xmax = 502.3152
				text = "IH0"
			intervals [461]:
				xmin = 502.3152
				xmax = 502.3652
				text = "D"
			intervals [462]:
				xmin = 502.3652
				xmax = 502.4052
				text = "Y"
			intervals [463]:
				xmin = 502.4052
				xmax = 502.4352
				text = "UW1"
			intervals [464]:
				xmin = 502.4352
				xmax = 502.4652
				text = "R"
			intervals [465]:
				xmin = 502.4652
				xmax = 502.5252
				text = "G"
			intervals [466]:
				xmin = 502.5252
				xmax = 502.6452
				text = "IH0"
			intervals [467]:
				xmin = 502.6452
				xmax = 502.7152
				text = "D"
			intervals [468]:
				xmin = 502.7152
				xmax = 504.3585
				text = ""
			intervals [469]:
				xmin = 504.3585
				xmax = 504.3985
				text = "sil"
			intervals [470]:
				xmin = 504.3985
				xmax = 504.7585
				text = "OW1"
			intervals [471]:
				xmin = 504.7585
				xmax = 504.8585
				text = "sp"
			intervals [472]:
				xmin = 504.8585
				xmax = 504.8885
				text = "OW2"
			intervals [473]:
				xmin = 504.8885
				xmax = 504.9485
				text = "K"
			intervals [474]:
				xmin = 504.9485
				xmax = 505.1085
				text = "EY1"
			intervals [475]:
				xmin = 505.1085
				xmax = 506.2306
				text = "sp"
			intervals [476]:
				xmin = 506.2306
				xmax = 506.3306
				text = "S"
			intervals [477]:
				xmin = 506.3306
				xmax = 506.5006
				text = "OW1"
			intervals [478]:
				xmin = 506.5006
				xmax = 506.8106
				text = "AH1"
			intervals [479]:
				xmin = 506.8106
				xmax = 506.9506
				text = "M"
			intervals [480]:
				xmin = 506.9506
				xmax = 507.6613
				text = ""
			intervals [481]:
				xmin = 507.6613
				xmax = 507.7013
				text = "sil"
			intervals [482]:
				xmin = 507.7013
				xmax = 507.8013
				text = "Y"
			intervals [483]:
				xmin = 507.8013
				xmax = 507.8613
				text = "UH1"
			intervals [484]:
				xmin = 507.8613
				xmax = 508.0713
				text = "R"
			intervals [485]:
				xmin = 508.0713
				xmax = 508.1535
				text = ""
			intervals [486]:
				xmin = 508.1535
				xmax = 508.2435
				text = "HH"
			intervals [487]:
				xmin = 508.2435
				xmax = 508.2935
				text = "W"
			intervals [488]:
				xmin = 508.2935
				xmax = 508.3535
				text = "AH1"
			intervals [489]:
				xmin = 508.3535
				xmax = 508.3935
				text = "T"
			intervals [490]:
				xmin = 508.3935
				xmax = 508.4535
				text = "sp"
			intervals [491]:
				xmin = 508.4535
				xmax = 508.8538
				text = ""
			intervals [492]:
				xmin = 508.8538
				xmax = 508.9638
				text = "P"
			intervals [493]:
				xmin = 508.9638
				xmax = 509.0338
				text = "AA1"
			intervals [494]:
				xmin = 509.0338
				xmax = 509.0638
				text = "R"
			intervals [495]:
				xmin = 509.0638
				xmax = 509.0938
				text = "T"
			intervals [496]:
				xmin = 509.0938
				xmax = 509.1238
				text = "AH0"
			intervals [497]:
				xmin = 509.1238
				xmax = 509.1538
				text = "V"
			intervals [498]:
				xmin = 509.1538
				xmax = 509.2238
				text = "M"
			intervals [499]:
				xmin = 509.2238
				xmax = 509.2638
				text = "EH1"
			intervals [500]:
				xmin = 509.2638
				xmax = 509.2938
				text = "R"
			intervals [501]:
				xmin = 509.2938
				xmax = 509.4038
				text = "AH0"
			intervals [502]:
				xmin = 509.4038
				xmax = 509.4438
				text = "L"
			intervals [503]:
				xmin = 509.4438
				xmax = 509.4738
				text = "AH0"
			intervals [504]:
				xmin = 509.4738
				xmax = 509.5038
				text = "N"
			intervals [505]:
				xmin = 509.5038
				xmax = 509.5438
				text = "D"
			intervals [506]:
				xmin = 509.5438
				xmax = 509.5938
				text = "W"
			intervals [507]:
				xmin = 509.5938
				xmax = 509.6438
				text = "EH1"
			intervals [508]:
				xmin = 509.6438
				xmax = 509.6738
				text = "R"
			intervals [509]:
				xmin = 509.6738
				xmax = 509.7038
				text = "D"
			intervals [510]:
				xmin = 509.7038
				xmax = 509.7638
				text = "UW1"
			intervals [511]:
				xmin = 509.7638
				xmax = 509.8738
				text = "Y"
			intervals [512]:
				xmin = 509.8738
				xmax = 509.9038
				text = "UW1"
			intervals [513]:
				xmin = 509.9038
				xmax = 509.9538
				text = "L"
			intervals [514]:
				xmin = 509.9538
				xmax = 510.0138
				text = "IH1"
			intervals [515]:
				xmin = 510.0138
				xmax = 510.1038
				text = "V"
			intervals [516]:
				xmin = 510.1038
				xmax = 510.1538
				text = "AE1"
			intervals [517]:
				xmin = 510.1538
				xmax = 510.2038
				text = "T"
			intervals [518]:
				xmin = 510.2038
				xmax = 510.2938
				text = "N"
			intervals [519]:
				xmin = 510.2938
				xmax = 510.4738
				text = "AW1"
			intervals [520]:
				xmin = 510.4738
				xmax = 514.6977
				text = "sp"
			intervals [521]:
				xmin = 514.6977
				xmax = 514.7777
				text = "IH0"
			intervals [522]:
				xmin = 514.7777
				xmax = 514.8477
				text = "N"
			intervals [523]:
				xmin = 514.8477
				xmax = 514.9477
				text = "S"
			intervals [524]:
				xmin = 514.9477
				xmax = 515.0377
				text = "AH1"
			intervals [525]:
				xmin = 515.0377
				xmax = 515.0977
				text = "DH"
			intervals [526]:
				xmin = 515.0977
				xmax = 515.1277
				text = "ER0"
			intervals [527]:
				xmin = 515.1277
				xmax = 515.1577
				text = "N"
			intervals [528]:
				xmin = 515.1577
				xmax = 515.2377
				text = "M"
			intervals [529]:
				xmin = 515.2377
				xmax = 515.2677
				text = "EH1"
			intervals [530]:
				xmin = 515.2677
				xmax = 515.2977
				text = "R"
			intervals [531]:
				xmin = 515.2977
				xmax = 515.3777
				text = "AH0"
			intervals [532]:
				xmin = 515.3777
				xmax = 515.4877
				text = "L"
			intervals [533]:
				xmin = 515.4877
				xmax = 515.5177
				text = "AH0"
			intervals [534]:
				xmin = 515.5177
				xmax = 515.5477
				text = "N"
			intervals [535]:
				xmin = 515.5477
				xmax = 515.5777
				text = "D"
			intervals [536]:
				xmin = 515.5777
				xmax = 515.6077
				text = "sp"
			intervals [537]:
				xmin = 515.6077
				xmax = 515.6377
				text = "OW2"
			intervals [538]:
				xmin = 515.6377
				xmax = 515.6977
				text = "K"
			intervals [539]:
				xmin = 515.6977
				xmax = 515.8977
				text = "EY1"
			intervals [540]:
				xmin = 515.8977
				xmax = 516.0584
				text = ""
			intervals [541]:
				xmin = 516.0584
				xmax = 516.4284
				text = "S"
			intervals [542]:
				xmin = 516.4284
				xmax = 516.4784
				text = "OW1"
			intervals [543]:
				xmin = 516.4784
				xmax = 516.5084
				text = "HH"
			intervals [544]:
				xmin = 516.5084
				xmax = 516.6084
				text = "AW1"
			intervals [545]:
				xmin = 516.6084
				xmax = 516.6684
				text = "L"
			intervals [546]:
				xmin = 516.6684
				xmax = 516.7584
				text = "AO1"
			intervals [547]:
				xmin = 516.7584
				xmax = 516.8184
				text = "NG"
			intervals [548]:
				xmin = 516.8184
				xmax = 516.8484
				text = "HH"
			intervals [549]:
				xmin = 516.8484
				xmax = 516.8784
				text = "AE1"
			intervals [550]:
				xmin = 516.8784
				xmax = 516.9384
				text = "V"
			intervals [551]:
				xmin = 516.9384
				xmax = 517.0284
				text = "Y"
			intervals [552]:
				xmin = 517.0284
				xmax = 517.0684
				text = "UW1"
			intervals [553]:
				xmin = 517.0684
				xmax = 517.1284
				text = "L"
			intervals [554]:
				xmin = 517.1284
				xmax = 517.2384
				text = "IH1"
			intervals [555]:
				xmin = 517.2384
				xmax = 517.3084
				text = "V"
			intervals [556]:
				xmin = 517.3084
				xmax = 517.3384
				text = "D"
			intervals [557]:
				xmin = 517.3384
				xmax = 517.3884
				text = "IH0"
			intervals [558]:
				xmin = 517.3884
				xmax = 517.4684
				text = "N"
			intervals [559]:
				xmin = 517.4684
				xmax = 517.5284
				text = "S"
			intervals [560]:
				xmin = 517.5284
				xmax = 517.6184
				text = "AH1"
			intervals [561]:
				xmin = 517.6184
				xmax = 517.6684
				text = "DH"
			intervals [562]:
				xmin = 517.6684
				xmax = 517.6984
				text = "ER0"
			intervals [563]:
				xmin = 517.6984
				xmax = 517.7284
				text = "N"
			intervals [564]:
				xmin = 517.7284
				xmax = 517.8084
				text = "M"
			intervals [565]:
				xmin = 517.8084
				xmax = 517.8484
				text = "EH1"
			intervals [566]:
				xmin = 517.8484
				xmax = 517.8784
				text = "R"
			intervals [567]:
				xmin = 517.8784
				xmax = 517.9584
				text = "AH0"
			intervals [568]:
				xmin = 517.9584
				xmax = 518.0184
				text = "L"
			intervals [569]:
				xmin = 518.0184
				xmax = 518.0484
				text = "AH0"
			intervals [570]:
				xmin = 518.0484
				xmax = 518.0784
				text = "N"
			intervals [571]:
				xmin = 518.0784
				xmax = 518.1084
				text = "D"
			intervals [572]:
				xmin = 518.1084
				xmax = 525.2091
				text = ""
			intervals [573]:
				xmin = 525.2091
				xmax = 525.2391
				text = "sil"
			intervals [574]:
				xmin = 525.2391
				xmax = 525.3391
				text = "T"
			intervals [575]:
				xmin = 525.3391
				xmax = 525.3891
				text = "UW1"
			intervals [576]:
				xmin = 525.3891
				xmax = 525.5591
				text = "TH"
			intervals [577]:
				xmin = 525.5591
				xmax = 525.7191
				text = "AW1"
			intervals [578]:
				xmin = 525.7191
				xmax = 525.7691
				text = "Z"
			intervals [579]:
				xmin = 525.7691
				xmax = 525.7991
				text = "AH0"
			intervals [580]:
				xmin = 525.7991
				xmax = 525.8291
				text = "N"
			intervals [581]:
				xmin = 525.8291
				xmax = 525.8691
				text = "D"
			intervals [582]:
				xmin = 525.8691
				xmax = 525.9791
				text = "S"
			intervals [583]:
				xmin = 525.9791
				xmax = 526.0891
				text = "EH1"
			intervals [584]:
				xmin = 526.0891
				xmax = 526.1791
				text = "V"
			intervals [585]:
				xmin = 526.1791
				xmax = 526.2091
				text = "AH0"
			intervals [586]:
				xmin = 526.2091
				xmax = 526.2391
				text = "N"
			intervals [587]:
				xmin = 526.2391
				xmax = 528.9768
				text = "sp"
			intervals [588]:
				xmin = 528.9768
				xmax = 529.1468
				text = "AA1"
			intervals [589]:
				xmin = 529.1468
				xmax = 529.2168
				text = "R"
			intervals [590]:
				xmin = 529.2168
				xmax = 529.3568
				text = "Y"
			intervals [591]:
				xmin = 529.3568
				xmax = 529.3968
				text = "UW1"
			intervals [592]:
				xmin = 529.3968
				xmax = 529.4368
				text = "sp"
			intervals [593]:
				xmin = 529.4368
				xmax = 529.4968
				text = "M"
			intervals [594]:
				xmin = 529.4968
				xmax = 529.5868
				text = "EH1"
			intervals [595]:
				xmin = 529.5868
				xmax = 529.8068
				text = "R"
			intervals [596]:
				xmin = 529.8068
				xmax = 529.8468
				text = "IY0"
			intervals [597]:
				xmin = 529.8468
				xmax = 529.8868
				text = "D"
			intervals [598]:
				xmin = 529.8868
				xmax = 529.9168
				text = "D"
			intervals [599]:
				xmin = 529.9168
				xmax = 529.9568
				text = "IY1"
			intervals [600]:
				xmin = 529.9568
				xmax = 530.0368
				text = "sp"
			intervals [601]:
				xmin = 530.0368
				xmax = 530.3447
				text = ""
			intervals [602]:
				xmin = 530.3447
				xmax = 530.5347
				text = "S"
			intervals [603]:
				xmin = 530.5347
				xmax = 530.6147
				text = "IH1"
			intervals [604]:
				xmin = 530.6147
				xmax = 530.6847
				text = "NG"
			intervals [605]:
				xmin = 530.6847
				xmax = 530.7147
				text = "G"
			intervals [606]:
				xmin = 530.7147
				xmax = 530.7547
				text = "AH0"
			intervals [607]:
				xmin = 530.7547
				xmax = 530.7847
				text = "L"
			intervals [608]:
				xmin = 530.7847
				xmax = 530.8247
				text = "D"
			intervals [609]:
				xmin = 530.8247
				xmax = 530.8547
				text = "IH0"
			intervals [610]:
				xmin = 530.8547
				xmax = 530.8947
				text = "V"
			intervals [611]:
				xmin = 530.8947
				xmax = 531.1447
				text = "AO1"
			intervals [612]:
				xmin = 531.1447
				xmax = 531.2047
				text = "R"
			intervals [613]:
				xmin = 531.2047
				xmax = 531.2347
				text = "S"
			intervals [614]:
				xmin = 531.2347
				xmax = 531.3647
				text = "T"
			intervals [615]:
				xmin = 531.3647
				xmax = 559.0988
				text = ""
			intervals [616]:
				xmin = 559.0988
				xmax = 559.1588
				text = "sil"
			intervals [617]:
				xmin = 559.1588
				xmax = 559.1988
				text = "W"
			intervals [618]:
				xmin = 559.1988
				xmax = 559.2388
				text = "AH1"
			intervals [619]:
				xmin = 559.2388
				xmax = 559.2688
				text = "T"
			intervals [620]:
				xmin = 559.2688
				xmax = 559.2988
				text = "D"
			intervals [621]:
				xmin = 559.2988
				xmax = 559.3288
				text = "UW1"
			intervals [622]:
				xmin = 559.3288
				xmax = 559.3888
				text = "Y"
			intervals [623]:
				xmin = 559.3888
				xmax = 559.4388
				text = "UW1"
			intervals [624]:
				xmin = 559.4388
				xmax = 559.4888
				text = "N"
			intervals [625]:
				xmin = 559.4888
				xmax = 559.5588
				text = "OW1"
			intervals [626]:
				xmin = 559.5588
				xmax = 559.5888
				text = "AH0"
			intervals [627]:
				xmin = 559.5888
				xmax = 559.6188
				text = "B"
			intervals [628]:
				xmin = 559.6188
				xmax = 559.6988
				text = "AW1"
			intervals [629]:
				xmin = 559.6988
				xmax = 559.7388
				text = "T"
			intervals [630]:
				xmin = 559.7388
				xmax = 559.8188
				text = "M"
			intervals [631]:
				xmin = 559.8188
				xmax = 559.8688
				text = "AH1"
			intervals [632]:
				xmin = 559.8688
				xmax = 559.9388
				text = "M"
			intervals [633]:
				xmin = 559.9388
				xmax = 560.0088
				text = "B"
			intervals [634]:
				xmin = 560.0088
				xmax = 560.1188
				text = "OW0"
			intervals [635]:
				xmin = 560.1188
				xmax = 560.2388
				text = "S"
			intervals [636]:
				xmin = 560.2388
				xmax = 560.3888
				text = "AO1"
			intervals [637]:
				xmin = 560.3888
				xmax = 560.6788
				text = "S"
			intervals [638]:
				xmin = 560.6788
				xmax = 564.9468
				text = ""
			intervals [639]:
				xmin = 564.9468
				xmax = 564.9968
				text = "sil"
			intervals [640]:
				xmin = 564.9968
				xmax = 565.0768
				text = "T"
			intervals [641]:
				xmin = 565.0768
				xmax = 565.1568
				text = "EH1"
			intervals [642]:
				xmin = 565.1568
				xmax = 565.1868
				text = "L"
			intervals [643]:
				xmin = 565.1868
				xmax = 565.2468
				text = "M"
			intervals [644]:
				xmin = 565.2468
				xmax = 565.2868
				text = "IY1"
			intervals [645]:
				xmin = 565.2868
				xmax = 565.3468
				text = "AH0"
			intervals [646]:
				xmin = 565.3468
				xmax = 565.3868
				text = "L"
			intervals [647]:
				xmin = 565.3868
				xmax = 565.4468
				text = "IH1"
			intervals [648]:
				xmin = 565.4468
				xmax = 565.4768
				text = "T"
			intervals [649]:
				xmin = 565.4768
				xmax = 565.5068
				text = "AH0"
			intervals [650]:
				xmin = 565.5068
				xmax = 565.5668
				text = "L"
			intervals [651]:
				xmin = 565.5668
				xmax = 565.6068
				text = "B"
			intervals [652]:
				xmin = 565.6068
				xmax = 565.6368
				text = "IH1"
			intervals [653]:
				xmin = 565.6368
				xmax = 565.6668
				text = "T"
			intervals [654]:
				xmin = 565.6668
				xmax = 565.7568
				text = "AH0"
			intervals [655]:
				xmin = 565.7568
				xmax = 565.8068
				text = "B"
			intervals [656]:
				xmin = 565.8068
				xmax = 565.8868
				text = "AW1"
			intervals [657]:
				xmin = 565.8868
				xmax = 565.9468
				text = "T"
			intervals [658]:
				xmin = 565.9468
				xmax = 565.9968
				text = "sp"
			intervals [659]:
				xmin = 565.9968
				xmax = 566.0668
				text = "B"
			intervals [660]:
				xmin = 566.0668
				xmax = 566.1668
				text = "OW1"
			intervals [661]:
				xmin = 566.1668
				xmax = 566.2568
				text = "TH"
			intervals [662]:
				xmin = 566.2568
				xmax = 604.2976
				text = ""
			intervals [663]:
				xmin = 604.2976
				xmax = 604.3276
				text = "spn"
			intervals [664]:
				xmin = 604.3276
				xmax = 691.2963
				text = "sp"
			intervals [665]:
				xmin = 691.2963
				xmax = 691.3263
				text = "spn"
			intervals [666]:
				xmin = 691.3263
				xmax = 696.8544
				text = "sp"
			intervals [667]:
				xmin = 696.8544
				xmax = 696.9044
				text = "AA1"
			intervals [668]:
				xmin = 696.9044
				xmax = 697.2744
				text = "OW2"
			intervals [669]:
				xmin = 697.2744
				xmax = 697.4244
				text = "K"
			intervals [670]:
				xmin = 697.4244
				xmax = 697.6444
				text = "EY1"
			intervals [671]:
				xmin = 697.6444
				xmax = 698.9934
				text = "sp"
			intervals [672]:
				xmin = 698.9934
				xmax = 699.3634
				text = "AH1"
			intervals [673]:
				xmin = 699.3634
				xmax = 699.6134
				text = "M"
			intervals [674]:
				xmin = 699.6134
				xmax = 700.3801
				text = ""
			intervals [675]:
				xmin = 700.3801
				xmax = 700.4201
				text = "sil"
			intervals [676]:
				xmin = 700.4201
				xmax = 700.4501
				text = "AY1"
			intervals [677]:
				xmin = 700.4501
				xmax = 700.5001
				text = "W"
			intervals [678]:
				xmin = 700.5001
				xmax = 700.5401
				text = "AA1"
			intervals [679]:
				xmin = 700.5401
				xmax = 700.5801
				text = "N"
			intervals [680]:
				xmin = 700.5801
				xmax = 700.6301
				text = "AH0"
			intervals [681]:
				xmin = 700.6301
				xmax = 700.7501
				text = "AE1"
			intervals [682]:
				xmin = 700.7501
				xmax = 700.8101
				text = "K"
			intervals [683]:
				xmin = 700.8101
				xmax = 700.8801
				text = "S"
			intervals [684]:
				xmin = 700.8801
				xmax = 700.9201
				text = "Y"
			intervals [685]:
				xmin = 700.9201
				xmax = 700.9501
				text = "UW1"
			intervals [686]:
				xmin = 700.9501
				xmax = 701.0001
				text = "AH0"
			intervals [687]:
				xmin = 701.0001
				xmax = 701.0701
				text = "B"
			intervals [688]:
				xmin = 701.0701
				xmax = 701.1301
				text = "AW1"
			intervals [689]:
				xmin = 701.1301
				xmax = 701.2101
				text = "T"
			intervals [690]:
				xmin = 701.2101
				xmax = 701.2601
				text = "Y"
			intervals [691]:
				xmin = 701.2601
				xmax = 701.2901
				text = "UH1"
			intervals [692]:
				xmin = 701.2901
				xmax = 701.3201
				text = "R"
			intervals [693]:
				xmin = 701.3201
				xmax = 701.3901
				text = "N"
			intervals [694]:
				xmin = 701.3901
				xmax = 701.5201
				text = "EY1"
			intervals [695]:
				xmin = 701.5201
				xmax = 701.5601
				text = "B"
			intervals [696]:
				xmin = 701.5601
				xmax = 701.5901
				text = "ER0"
			intervals [697]:
				xmin = 701.5901
				xmax = 701.6201
				text = "HH"
			intervals [698]:
				xmin = 701.6201
				xmax = 701.8201
				text = "UH2"
			intervals [699]:
				xmin = 701.8201
				xmax = 701.8701
				text = "D"
			intervals [700]:
				xmin = 701.8701
				xmax = 701.9601
				text = "sp"
			intervals [701]:
				xmin = 701.9601
				xmax = 702.0001
				text = "W"
			intervals [702]:
				xmin = 702.0001
				xmax = 702.0301
				text = "IH1"
			intervals [703]:
				xmin = 702.0301
				xmax = 702.1001
				text = "N"
			intervals [704]:
				xmin = 702.1001
				xmax = 702.2401
				text = "Y"
			intervals [705]:
				xmin = 702.2401
				xmax = 702.4101
				text = "UW1"
			intervals [706]:
				xmin = 702.4101
				xmax = 702.4601
				text = "sp"
			intervals [707]:
				xmin = 702.4601
				xmax = 702.5864
				text = ""
			intervals [708]:
				xmin = 702.5864
				xmax = 702.7364
				text = "L"
			intervals [709]:
				xmin = 702.7364
				xmax = 702.8064
				text = "IH1"
			intervals [710]:
				xmin = 702.8064
				xmax = 702.8364
				text = "V"
			intervals [711]:
				xmin = 702.8364
				xmax = 702.9164
				text = "D"
			intervals [712]:
				xmin = 702.9164
				xmax = 702.9564
				text = "IH1"
			intervals [713]:
				xmin = 702.9564
				xmax = 702.9864
				text = "N"
			intervals [714]:
				xmin = 702.9864
				xmax = 703.0364
				text = "sp"
			intervals [715]:
				xmin = 703.0364
				xmax = 703.0864
				text = "D"
			intervals [716]:
				xmin = 703.0864
				xmax = 703.2164
				text = "IY1"
			intervals [717]:
				xmin = 703.2164
				xmax = 703.3564
				text = "S"
			intervals [718]:
				xmin = 703.3564
				xmax = 703.5664
				text = "IY1"
			intervals [719]:
				xmin = 703.5664
				xmax = 703.9069
				text = "sp"
			intervals [720]:
				xmin = 703.9069
				xmax = 703.9469
				text = "HH"
			intervals [721]:
				xmin = 703.9469
				xmax = 704.0069
				text = "AE1"
			intervals [722]:
				xmin = 704.0069
				xmax = 704.0969
				text = "Z"
			intervals [723]:
				xmin = 704.0969
				xmax = 704.1669
				text = "IH0"
			intervals [724]:
				xmin = 704.1669
				xmax = 704.2069
				text = "T"
			intervals [725]:
				xmin = 704.2069
				xmax = 704.3069
				text = "CH"
			intervals [726]:
				xmin = 704.3069
				xmax = 704.5369
				text = "EY1"
			intervals [727]:
				xmin = 704.5369
				xmax = 704.6169
				text = "N"
			intervals [728]:
				xmin = 704.6169
				xmax = 704.8069
				text = "JH"
			intervals [729]:
				xmin = 704.8069
				xmax = 704.8369
				text = "D"
			intervals [730]:
				xmin = 704.8369
				xmax = 705.7878
				text = ""
			intervals [731]:
				xmin = 705.7878
				xmax = 705.8278
				text = "sil"
			intervals [732]:
				xmin = 705.8278
				xmax = 705.9978
				text = "AH1"
			intervals [733]:
				xmin = 705.9978
				xmax = 706.0678
				text = "M"
			intervals [734]:
				xmin = 706.0678
				xmax = 706.1078
				text = "K"
			intervals [735]:
				xmin = 706.1078
				xmax = 706.1578
				text = "AH0"
			intervals [736]:
				xmin = 706.1578
				xmax = 706.1978
				text = "N"
			intervals [737]:
				xmin = 706.1978
				xmax = 706.2478
				text = "Y"
			intervals [738]:
				xmin = 706.2478
				xmax = 706.2778
				text = "UW1"
			intervals [739]:
				xmin = 706.2778
				xmax = 706.3278
				text = "D"
			intervals [740]:
				xmin = 706.3278
				xmax = 706.3878
				text = "IH0"
			intervals [741]:
				xmin = 706.3878
				xmax = 706.4678
				text = "S"
			intervals [742]:
				xmin = 706.4678
				xmax = 706.5078
				text = "K"
			intervals [743]:
				xmin = 706.5078
				xmax = 706.5578
				text = "R"
			intervals [744]:
				xmin = 706.5578
				xmax = 706.6978
				text = "AY1"
			intervals [745]:
				xmin = 706.6978
				xmax = 706.7678
				text = "B"
			intervals [746]:
				xmin = 706.7678
				xmax = 706.8178
				text = "IH1"
			intervals [747]:
				xmin = 706.8178
				xmax = 706.8578
				text = "T"
			intervals [748]:
				xmin = 706.8578
				xmax = 706.9178
				text = "sp"
			intervals [749]:
				xmin = 706.9178
				xmax = 707.0278
				text = "AE1"
			intervals [750]:
				xmin = 707.0278
				xmax = 707.0978
				text = "T"
			intervals [751]:
				xmin = 707.0978
				xmax = 707.2278
				text = "W"
			intervals [752]:
				xmin = 707.2278
				xmax = 707.2578
				text = "AH1"
			intervals [753]:
				xmin = 707.2578
				xmax = 707.2878
				text = "T"
			intervals [754]:
				xmin = 707.2878
				xmax = 707.3178
				text = "D"
			intervals [755]:
				xmin = 707.3178
				xmax = 707.3478
				text = "AH1"
			intervals [756]:
				xmin = 707.3478
				xmax = 707.3778
				text = "B"
			intervals [757]:
				xmin = 707.3778
				xmax = 707.4278
				text = "AH0"
			intervals [758]:
				xmin = 707.4278
				xmax = 707.4678
				text = "L"
			intervals [759]:
				xmin = 707.4678
				xmax = 707.4978
				text = "Y"
			intervals [760]:
				xmin = 707.4978
				xmax = 707.5278
				text = "UW0"
			intervals [761]:
				xmin = 707.5278
				xmax = 707.5578
				text = "HH"
			intervals [762]:
				xmin = 707.5578
				xmax = 707.6578
				text = "AW1"
			intervals [763]:
				xmin = 707.6578
				xmax = 707.7778
				text = "Y"
			intervals [764]:
				xmin = 707.7778
				xmax = 707.8278
				text = "UW1"
			intervals [765]:
				xmin = 707.8278
				xmax = 707.8778
				text = "R"
			intervals [766]:
				xmin = 707.8778
				xmax = 707.9278
				text = "IH0"
			intervals [767]:
				xmin = 707.9278
				xmax = 708.0078
				text = "M"
			intervals [768]:
				xmin = 708.0078
				xmax = 708.0778
				text = "EH1"
			intervals [769]:
				xmin = 708.0778
				xmax = 708.1178
				text = "M"
			intervals [770]:
				xmin = 708.1178
				xmax = 708.1478
				text = "B"
			intervals [771]:
				xmin = 708.1478
				xmax = 708.3178
				text = "ER0"
			intervals [772]:
				xmin = 708.3178
				xmax = 708.3778
				text = "IH1"
			intervals [773]:
				xmin = 708.3778
				xmax = 708.4178
				text = "T"
			intervals [774]:
				xmin = 708.4178
				xmax = 709.0005
				text = "sp"
			intervals [775]:
				xmin = 709.0005
				xmax = 709.0305
				text = "F"
			intervals [776]:
				xmin = 709.0305
				xmax = 709.0805
				text = "ER0"
			intervals [777]:
				xmin = 709.0805
				xmax = 709.2205
				text = "M"
			intervals [778]:
				xmin = 709.2205
				xmax = 709.2705
				text = "N"
			intervals [779]:
				xmin = 709.2705
				xmax = 709.6205
				text = "AW1"
			intervals [780]:
				xmin = 709.6205
				xmax = 709.6505
				text = "sp"
			intervals [781]:
				xmin = 709.6505
				xmax = 709.6905
				text = "AY1"
			intervals [782]:
				xmin = 709.6905
				xmax = 709.7705
				text = "M"
			intervals [783]:
				xmin = 709.7705
				xmax = 709.8005
				text = "IY1"
			intervals [784]:
				xmin = 709.8005
				xmax = 709.8505
				text = "N"
			intervals [785]:
				xmin = 709.8505
				xmax = 709.9305
				text = "F"
			intervals [786]:
				xmin = 709.9305
				xmax = 709.9605
				text = "ER0"
			intervals [787]:
				xmin = 709.9605
				xmax = 710.0405
				text = "M"
			intervals [788]:
				xmin = 710.0405
				xmax = 710.0705
				text = "sp"
			intervals [789]:
				xmin = 710.0705
				xmax = 710.1205
				text = "DH"
			intervals [790]:
				xmin = 710.1205
				xmax = 710.2105
				text = "EH1"
			intervals [791]:
				xmin = 710.2105
				xmax = 710.3105
				text = "N"
			intervals [792]:
				xmin = 710.3105
				xmax = 710.3505
				text = "sp"
			intervals [793]:
				xmin = 710.3505
				xmax = 710.4105
				text = "T"
			intervals [794]:
				xmin = 710.4105
				xmax = 710.4505
				text = "IH1"
			intervals [795]:
				xmin = 710.4505
				xmax = 710.4805
				text = "L"
			intervals [796]:
				xmin = 710.4805
				xmax = 710.5605
				text = "N"
			intervals [797]:
				xmin = 710.5605
				xmax = 710.7305
				text = "AW1"
			intervals [798]:
				xmin = 710.7305
				xmax = 711.8918
				text = "sp"
			intervals [799]:
				xmin = 711.8918
				xmax = 711.9218
				text = "T"
			intervals [800]:
				xmin = 711.9218
				xmax = 711.9718
				text = "AH0"
			intervals [801]:
				xmin = 711.9718
				xmax = 712.0018
				text = "HH"
			intervals [802]:
				xmin = 712.0018
				xmax = 712.1218
				text = "AW1"
			intervals [803]:
				xmin = 712.1218
				xmax = 712.1518
				text = "IH0"
			intervals [804]:
				xmin = 712.1518
				xmax = 712.1818
				text = "T"
			intervals [805]:
				xmin = 712.1818
				xmax = 712.2918
				text = "IH1"
			intervals [806]:
				xmin = 712.2918
				xmax = 712.3718
				text = "Z"
			intervals [807]:
				xmin = 712.3718
				xmax = 712.4018
				text = "sp"
			intervals [808]:
				xmin = 712.4018
				xmax = 712.4318
				text = "N"
			intervals [809]:
				xmin = 712.4318
				xmax = 712.5618
				text = "AW1"
			intervals [810]:
				xmin = 712.5618
				xmax = 913.4896
				text = "sp"
			intervals [811]:
				xmin = 913.4896
				xmax = 914.2196
				text = "spn"
			intervals [812]:
				xmin = 914.2196
				xmax = 914.7774
				text = ""
			intervals [813]:
				xmin = 914.7774
				xmax = 914.8774
				text = "T"
			intervals [814]:
				xmin = 914.8774
				xmax = 914.9474
				text = "EH1"
			intervals [815]:
				xmin = 914.9474
				xmax = 914.9774
				text = "L"
			intervals [816]:
				xmin = 914.9774
				xmax = 915.0174
				text = "M"
			intervals [817]:
				xmin = 915.0174
				xmax = 915.0774
				text = "IY1"
			intervals [818]:
				xmin = 915.0774
				xmax = 915.1374
				text = "AH0"
			intervals [819]:
				xmin = 915.1374
				xmax = 915.2074
				text = "B"
			intervals [820]:
				xmin = 915.2074
				xmax = 915.3474
				text = "AW1"
			intervals [821]:
				xmin = 915.3474
				xmax = 915.3974
				text = "T"
			intervals [822]:
				xmin = 915.3974
				xmax = 915.6074
				text = "AH1"
			intervals [823]:
				xmin = 915.6074
				xmax = 915.7874
				text = "M"
			intervals [824]:
				xmin = 915.7874
				xmax = 915.9059
				text = ""
			intervals [825]:
				xmin = 915.9059
				xmax = 915.9359
				text = "sil"
			intervals [826]:
				xmin = 915.9359
				xmax = 915.9959
				text = "T"
			intervals [827]:
				xmin = 915.9959
				xmax = 916.0259
				text = "EH1"
			intervals [828]:
				xmin = 916.0259
				xmax = 916.0559
				text = "L"
			intervals [829]:
				xmin = 916.0559
				xmax = 916.0859
				text = "M"
			intervals [830]:
				xmin = 916.0859
				xmax = 916.1159
				text = "IY1"
			intervals [831]:
				xmin = 916.1159
				xmax = 916.1459
				text = "AH0"
			intervals [832]:
				xmin = 916.1459
				xmax = 916.2059
				text = "B"
			intervals [833]:
				xmin = 916.2059
				xmax = 916.2459
				text = "AW1"
			intervals [834]:
				xmin = 916.2459
				xmax = 916.3259
				text = "T"
			intervals [835]:
				xmin = 916.3259
				xmax = 916.3559
				text = "Y"
			intervals [836]:
				xmin = 916.3559
				xmax = 916.3859
				text = "UH1"
			intervals [837]:
				xmin = 916.3859
				xmax = 916.4159
				text = "R"
			intervals [838]:
				xmin = 916.4159
				xmax = 916.4859
				text = "P"
			intervals [839]:
				xmin = 916.4859
				xmax = 916.5259
				text = "EH1"
			intervals [840]:
				xmin = 916.5259
				xmax = 916.6559
				text = "R"
			intervals [841]:
				xmin = 916.6559
				xmax = 916.6859
				text = "AH0"
			intervals [842]:
				xmin = 916.6859
				xmax = 916.7259
				text = "N"
			intervals [843]:
				xmin = 916.7259
				xmax = 916.8259
				text = "T"
			intervals [844]:
				xmin = 916.8259
				xmax = 916.8959
				text = "S"
			intervals [845]:
				xmin = 916.8959
				xmax = 1211.9191
				text = ""
			intervals [846]:
				xmin = 1211.9191
				xmax = 1212.0691
				text = "sil"
			intervals [847]:
				xmin = 1212.0691
				xmax = 1212.6091
				text = "M"
			intervals [848]:
				xmin = 1212.6091
				xmax = 1212.7691
				text = "sp"
			intervals [849]:
				xmin = 1212.7691
				xmax = 1212.8091
				text = "OW2"
			intervals [850]:
				xmin = 1212.8091
				xmax = 1212.8791
				text = "K"
			intervals [851]:
				xmin = 1212.8791
				xmax = 1213.0391
				text = "EY1"
			intervals [852]:
				xmin = 1213.0391
				xmax = 1213.1091
				text = "sp"
			intervals [853]:
				xmin = 1213.1091
				xmax = 1214.0263
				text = ""
			intervals [854]:
				xmin = 1214.0263
				xmax = 1214.3363
				text = "S"
			intervals [855]:
				xmin = 1214.3363
				xmax = 1214.3663
				text = "AA1"
			intervals [856]:
				xmin = 1214.3663
				xmax = 1214.4563
				text = "R"
			intervals [857]:
				xmin = 1214.4563
				xmax = 1214.4863
				text = "IY0"
			intervals [858]:
				xmin = 1214.4863
				xmax = 1214.5263
				text = "T"
			intervals [859]:
				xmin = 1214.5263
				xmax = 1214.5963
				text = "IH0"
			intervals [860]:
				xmin = 1214.5963
				xmax = 1214.6263
				text = "HH"
			intervals [861]:
				xmin = 1214.6263
				xmax = 1214.6563
				text = "IY1"
			intervals [862]:
				xmin = 1214.6563
				xmax = 1214.6863
				text = "R"
			intervals [863]:
				xmin = 1214.6863
				xmax = 1214.7463
				text = "AH0"
			intervals [864]:
				xmin = 1214.7463
				xmax = 1214.7963
				text = "B"
			intervals [865]:
				xmin = 1214.7963
				xmax = 1214.8763
				text = "AW1"
			intervals [866]:
				xmin = 1214.8763
				xmax = 1214.9463
				text = "T"
			intervals [867]:
				xmin = 1214.9463
				xmax = 1215.0163
				text = "Y"
			intervals [868]:
				xmin = 1215.0163
				xmax = 1215.0463
				text = "UH1"
			intervals [869]:
				xmin = 1215.0463
				xmax = 1215.0863
				text = "R"
			intervals [870]:
				xmin = 1215.0863
				xmax = 1215.1863
				text = "sp"
			intervals [871]:
				xmin = 1215.1863
				xmax = 1215.3873
				text = ""
			intervals [872]:
				xmin = 1215.3873
				xmax = 1215.5673
				text = "F"
			intervals [873]:
				xmin = 1215.5673
				xmax = 1215.7473
				text = "AA1"
			intervals [874]:
				xmin = 1215.7473
				xmax = 1215.7873
				text = "DH"
			intervals [875]:
				xmin = 1215.7873
				xmax = 1215.8473
				text = "ER0"
			intervals [876]:
				xmin = 1215.8473
				xmax = 1215.9573
				text = "sp"
			intervals [877]:
				xmin = 1215.9573
				xmax = 1218.3798
				text = ""
			intervals [878]:
				xmin = 1218.3798
				xmax = 1218.4698
				text = "HH"
			intervals [879]:
				xmin = 1218.4698
				xmax = 1218.5198
				text = "W"
			intervals [880]:
				xmin = 1218.5198
				xmax = 1218.6098
				text = "AH1"
			intervals [881]:
				xmin = 1218.6098
				xmax = 1218.6398
				text = "T"
			intervals [882]:
				xmin = 1218.6398
				xmax = 1218.9198
				text = "AH1"
			intervals [883]:
				xmin = 1218.9198
				xmax = 1219.1498
				text = "M"
			intervals [884]:
				xmin = 1219.1498
				xmax = 1219.6535
				text = ""
			intervals [885]:
				xmin = 1219.6535
				xmax = 1219.7935
				text = "D"
			intervals [886]:
				xmin = 1219.7935
				xmax = 1219.8235
				text = "IH0"
			intervals [887]:
				xmin = 1219.8235
				xmax = 1219.8535
				text = "D"
			intervals [888]:
				xmin = 1219.8535
				xmax = 1219.8835
				text = "Y"
			intervals [889]:
				xmin = 1219.8835
				xmax = 1219.9235
				text = "UH1"
			intervals [890]:
				xmin = 1219.9235
				xmax = 1219.9635
				text = "R"
			intervals [891]:
				xmin = 1219.9635
				xmax = 1220.0635
				text = "S"
			intervals [892]:
				xmin = 1220.0635
				xmax = 1220.1335
				text = "IH1"
			intervals [893]:
				xmin = 1220.1335
				xmax = 1220.1835
				text = "S"
			intervals [894]:
				xmin = 1220.1835
				xmax = 1220.2535
				text = "T"
			intervals [895]:
				xmin = 1220.2535
				xmax = 1220.2935
				text = "ER0"
			intervals [896]:
				xmin = 1220.2935
				xmax = 1220.3835
				text = "Z"
			intervals [897]:
				xmin = 1220.3835
				xmax = 1220.4135
				text = "G"
			intervals [898]:
				xmin = 1220.4135
				xmax = 1220.4535
				text = "R"
			intervals [899]:
				xmin = 1220.4535
				xmax = 1220.4935
				text = "OW1"
			intervals [900]:
				xmin = 1220.4935
				xmax = 1220.5835
				text = "AH1"
			intervals [901]:
				xmin = 1220.5835
				xmax = 1220.6635
				text = "P"
			intervals [902]:
				xmin = 1220.6635
				xmax = 1220.6935
				text = "IH0"
			intervals [903]:
				xmin = 1220.6935
				xmax = 1220.7335
				text = "N"
			intervals [904]:
				xmin = 1220.7335
				xmax = 1220.7735
				text = "D"
			intervals [905]:
				xmin = 1220.7735
				xmax = 1220.8635
				text = "IY1"
			intervals [906]:
				xmin = 1220.8635
				xmax = 1220.9435
				text = "S"
			intervals [907]:
				xmin = 1220.9435
				xmax = 1221.0235
				text = "IY1"
			intervals [908]:
				xmin = 1221.0235
				xmax = 1221.0935
				text = "sp"
			intervals [909]:
				xmin = 1221.0935
				xmax = 1384.5793
				text = ""
			intervals [910]:
				xmin = 1384.5793
				xmax = 1384.6493
				text = "W"
			intervals [911]:
				xmin = 1384.6493
				xmax = 1384.7293
				text = "AH1"
			intervals [912]:
				xmin = 1384.7293
				xmax = 1384.7993
				text = "T"
			intervals [913]:
				xmin = 1384.7993
				xmax = 1385.0893
				text = "AH1"
			intervals [914]:
				xmin = 1385.0893
				xmax = 1385.2293
				text = "M"
			intervals [915]:
				xmin = 1385.2293
				xmax = 1385.5515
				text = ""
			intervals [916]:
				xmin = 1385.5515
				xmax = 1385.6215
				text = "W"
			intervals [917]:
				xmin = 1385.6215
				xmax = 1385.6515
				text = "AH1"
			intervals [918]:
				xmin = 1385.6515
				xmax = 1385.6915
				text = "T"
			intervals [919]:
				xmin = 1385.6915
				xmax = 1385.7715
				text = "K"
			intervals [920]:
				xmin = 1385.7715
				xmax = 1385.8815
				text = "AY1"
			intervals [921]:
				xmin = 1385.8815
				xmax = 1385.9315
				text = "N"
			intervals [922]:
				xmin = 1385.9315
				xmax = 1385.9715
				text = "Z"
			intervals [923]:
				xmin = 1385.9715
				xmax = 1386.0215
				text = "AH0"
			intervals [924]:
				xmin = 1386.0215
				xmax = 1386.0715
				text = "V"
			intervals [925]:
				xmin = 1386.0715
				xmax = 1386.1615
				text = "T"
			intervals [926]:
				xmin = 1386.1615
				xmax = 1386.1915
				text = "R"
			intervals [927]:
				xmin = 1386.1915
				xmax = 1386.2215
				text = "AH0"
			intervals [928]:
				xmin = 1386.2215
				xmax = 1386.3115
				text = "D"
			intervals [929]:
				xmin = 1386.3115
				xmax = 1386.4115
				text = "IH1"
			intervals [930]:
				xmin = 1386.4115
				xmax = 1386.5215
				text = "SH"
			intervals [931]:
				xmin = 1386.5215
				xmax = 1386.5915
				text = "AH0"
			intervals [932]:
				xmin = 1386.5915
				xmax = 1386.6815
				text = "N"
			intervals [933]:
				xmin = 1386.6815
				xmax = 1386.8415
				text = "Z"
			intervals [934]:
				xmin = 1386.8415
				xmax = 1386.9315
				text = "K"
			intervals [935]:
				xmin = 1386.9315
				xmax = 1386.9615
				text = "AE1"
			intervals [936]:
				xmin = 1386.9615
				xmax = 1386.9915
				text = "N"
			intervals [937]:
				xmin = 1386.9915
				xmax = 1387.0415
				text = "Y"
			intervals [938]:
				xmin = 1387.0415
				xmax = 1387.0815
				text = "UW1"
			intervals [939]:
				xmin = 1387.0815
				xmax = 1387.1215
				text = "R"
			intervals [940]:
				xmin = 1387.1215
				xmax = 1387.1915
				text = "IH0"
			intervals [941]:
				xmin = 1387.1915
				xmax = 1387.2615
				text = "M"
			intervals [942]:
				xmin = 1387.2615
				xmax = 1387.3115
				text = "EH1"
			intervals [943]:
				xmin = 1387.3115
				xmax = 1387.3915
				text = "M"
			intervals [944]:
				xmin = 1387.3915
				xmax = 1387.4315
				text = "B"
			intervals [945]:
				xmin = 1387.4315
				xmax = 1387.4815
				text = "ER0"
			intervals [946]:
				xmin = 1387.4815
				xmax = 1387.5515
				text = "G"
			intervals [947]:
				xmin = 1387.5515
				xmax = 1387.6015
				text = "R"
			intervals [948]:
				xmin = 1387.6015
				xmax = 1387.7115
				text = "OW1"
			intervals [949]:
				xmin = 1387.7115
				xmax = 1387.7815
				text = "IH0"
			intervals [950]:
				xmin = 1387.7815
				xmax = 1387.8215
				text = "N"
			intervals [951]:
				xmin = 1387.8215
				xmax = 1387.8715
				text = "AH1"
			intervals [952]:
				xmin = 1387.8715
				xmax = 1387.9015
				text = "P"
			intervals [953]:
				xmin = 1387.9015
				xmax = 1388.7835
				text = "sp"
			intervals [954]:
				xmin = 1388.7835
				xmax = 1388.8135
				text = "W"
			intervals [955]:
				xmin = 1388.8135
				xmax = 1388.8535
				text = "IH0"
			intervals [956]:
				xmin = 1388.8535
				xmax = 1388.9135
				text = "TH"
			intervals [957]:
				xmin = 1388.9135
				xmax = 1388.9435
				text = "Y"
			intervals [958]:
				xmin = 1388.9435
				xmax = 1388.9835
				text = "UH1"
			intervals [959]:
				xmin = 1388.9835
				xmax = 1389.0235
				text = "R"
			intervals [960]:
				xmin = 1389.0235
				xmax = 1389.1435
				text = "F"
			intervals [961]:
				xmin = 1389.1435
				xmax = 1389.2935
				text = "AE1"
			intervals [962]:
				xmin = 1389.2935
				xmax = 1389.3935
				text = "M"
			intervals [963]:
				xmin = 1389.3935
				xmax = 1389.4235
				text = "L"
			intervals [964]:
				xmin = 1389.4235
				xmax = 1389.4535
				text = "IY0"
			intervals [965]:
				xmin = 1389.4535
				xmax = 1610.4328
				text = "sp"
			intervals [966]:
				xmin = 1610.4328
				xmax = 1610.8328
				text = "spn"
			intervals [967]:
				xmin = 1610.8328
				xmax = 1669.5449
				text = ""
			intervals [968]:
				xmin = 1669.5449
				xmax = 1669.6149
				text = "sil"
			intervals [969]:
				xmin = 1669.6149
				xmax = 1669.6949
				text = "D"
			intervals [970]:
				xmin = 1669.6949
				xmax = 1669.7849
				text = "UW1"
			intervals [971]:
				xmin = 1669.7849
				xmax = 1669.8749
				text = "Y"
			intervals [972]:
				xmin = 1669.8749
				xmax = 1669.9149
				text = "UW1"
			intervals [973]:
				xmin = 1669.9149
				xmax = 1670.0349
				text = "K"
			intervals [974]:
				xmin = 1670.0349
				xmax = 1670.1149
				text = "IY1"
			intervals [975]:
				xmin = 1670.1149
				xmax = 1670.1849
				text = "P"
			intervals [976]:
				xmin = 1670.1849
				xmax = 1670.2349
				text = "DH"
			intervals [977]:
				xmin = 1670.2349
				xmax = 1670.3049
				text = "AH0"
			intervals [978]:
				xmin = 1670.3049
				xmax = 1670.5549
				text = "AH1"
			intervals [979]:
				xmin = 1670.5549
				xmax = 1670.6249
				text = "M"
			intervals [980]:
				xmin = 1670.6249
				xmax = 1670.6849
				text = "sp"
			intervals [981]:
				xmin = 1670.6849
				xmax = 1670.7949
				text = "EH1"
			intervals [982]:
				xmin = 1670.7949
				xmax = 1670.8549
				text = "N"
			intervals [983]:
				xmin = 1670.8549
				xmax = 1670.9549
				text = "IY0"
			intervals [984]:
				xmin = 1670.9549
				xmax = 1670.9849
				text = "AH0"
			intervals [985]:
				xmin = 1670.9849
				xmax = 1671.0149
				text = "V"
			intervals [986]:
				xmin = 1671.0149
				xmax = 1671.0549
				text = "DH"
			intervals [987]:
				xmin = 1671.0549
				xmax = 1671.1049
				text = "AH0"
			intervals [988]:
				xmin = 1671.1049
				xmax = 1671.1949
				text = "M"
			intervals [989]:
				xmin = 1671.1949
				xmax = 1671.2249
				text = "sp"
			intervals [990]:
				xmin = 1671.2249
				xmax = 1671.3349
				text = "T"
			intervals [991]:
				xmin = 1671.3349
				xmax = 1671.3649
				text = "R"
			intervals [992]:
				xmin = 1671.3649
				xmax = 1671.3949
				text = "AH0"
			intervals [993]:
				xmin = 1671.3949
				xmax = 1671.4249
				text = "D"
			intervals [994]:
				xmin = 1671.4249
				xmax = 1671.5149
				text = "IH1"
			intervals [995]:
				xmin = 1671.5149
				xmax = 1671.6249
				text = "SH"
			intervals [996]:
				xmin = 1671.6249
				xmax = 1671.6649
				text = "AH0"
			intervals [997]:
				xmin = 1671.6649
				xmax = 1671.7649
				text = "N"
			intervals [998]:
				xmin = 1671.7649
				xmax = 1671.8249
				text = "Z"
			intervals [999]:
				xmin = 1671.8249
				xmax = 1671.8849
				text = "L"
			intervals [1000]:
				xmin = 1671.8849
				xmax = 1672.1149
				text = "AY1"
			intervals [1001]:
				xmin = 1672.1149
				xmax = 1672.1449
				text = "V"
			intervals [1002]:
				xmin = 1672.1449
				xmax = 1672.3649
				text = "sp"
			intervals [1003]:
				xmin = 1672.3649
				xmax = 1672.4849
				text = "AH0"
			intervals [1004]:
				xmin = 1672.4849
				xmax = 1672.5649
				text = "L"
			intervals [1005]:
				xmin = 1672.5649
				xmax = 1672.8049
				text = "AY1"
			intervals [1006]:
				xmin = 1672.8049
				xmax = 1672.8949
				text = "V"
			intervals [1007]:
				xmin = 1672.8949
				xmax = 1673.9432
				text = ""
			intervals [1008]:
				xmin = 1673.9432
				xmax = 1673.9932
				text = "sil"
			intervals [1009]:
				xmin = 1673.9932
				xmax = 1674.0232
				text = "W"
			intervals [1010]:
				xmin = 1674.0232
				xmax = 1674.0732
				text = "IH0"
			intervals [1011]:
				xmin = 1674.0732
				xmax = 1674.1532
				text = "TH"
			intervals [1012]:
				xmin = 1674.1532
				xmax = 1674.2032
				text = "Y"
			intervals [1013]:
				xmin = 1674.2032
				xmax = 1674.2332
				text = "UH1"
			intervals [1014]:
				xmin = 1674.2332
				xmax = 1674.2832
				text = "R"
			intervals [1015]:
				xmin = 1674.2832
				xmax = 1674.3932
				text = "OW1"
			intervals [1016]:
				xmin = 1674.3932
				xmax = 1674.4632
				text = "N"
			intervals [1017]:
				xmin = 1674.4632
				xmax = 1674.5232
				text = "F"
			intervals [1018]:
				xmin = 1674.5232
				xmax = 1674.6732
				text = "AE1"
			intervals [1019]:
				xmin = 1674.6732
				xmax = 1674.7232
				text = "M"
			intervals [1020]:
				xmin = 1674.7232
				xmax = 1674.7532
				text = "L"
			intervals [1021]:
				xmin = 1674.7532
				xmax = 1674.8032
				text = "IY0"
			intervals [1022]:
				xmin = 1674.8032
				xmax = 1787.4423
				text = "sp"
			intervals [1023]:
				xmin = 1787.4423
				xmax = 1787.4823
				text = "W"
			intervals [1024]:
				xmin = 1787.4823
				xmax = 1787.5223
				text = "AH1"
			intervals [1025]:
				xmin = 1787.5223
				xmax = 1787.5723
				text = "T"
			intervals [1026]:
				xmin = 1787.5723
				xmax = 1787.6423
				text = "P"
			intervals [1027]:
				xmin = 1787.6423
				xmax = 1787.7223
				text = "AA1"
			intervals [1028]:
				xmin = 1787.7223
				xmax = 1787.7523
				text = "R"
			intervals [1029]:
				xmin = 1787.7523
				xmax = 1787.7823
				text = "T"
			intervals [1030]:
				xmin = 1787.7823
				xmax = 1787.8123
				text = "AH0"
			intervals [1031]:
				xmin = 1787.8123
				xmax = 1787.8423
				text = "V"
			intervals [1032]:
				xmin = 1787.8423
				xmax = 1787.8923
				text = "D"
			intervals [1033]:
				xmin = 1787.8923
				xmax = 1787.9923
				text = "IY1"
			intervals [1034]:
				xmin = 1787.9923
				xmax = 1788.0823
				text = "S"
			intervals [1035]:
				xmin = 1788.0823
				xmax = 1788.1823
				text = "IY1"
			intervals [1036]:
				xmin = 1788.1823
				xmax = 1788.2123
				text = "W"
			intervals [1037]:
				xmin = 1788.2123
				xmax = 1788.2423
				text = "AH0"
			intervals [1038]:
				xmin = 1788.2423
				xmax = 1788.3523
				text = "Z"
			intervals [1039]:
				xmin = 1788.3523
				xmax = 1788.3823
				text = "Y"
			intervals [1040]:
				xmin = 1788.3823
				xmax = 1788.4123
				text = "UH1"
			intervals [1041]:
				xmin = 1788.4123
				xmax = 1788.4523
				text = "R"
			intervals [1042]:
				xmin = 1788.4523
				xmax = 1788.4923
				text = "D"
			intervals [1043]:
				xmin = 1788.4923
				xmax = 1788.6623
				text = "AE1"
			intervals [1044]:
				xmin = 1788.6623
				xmax = 1788.7123
				text = "D"
			intervals [1045]:
				xmin = 1788.7123
				xmax = 1788.7923
				text = "F"
			intervals [1046]:
				xmin = 1788.7923
				xmax = 1788.8223
				text = "R"
			intervals [1047]:
				xmin = 1788.8223
				xmax = 1788.8523
				text = "AH1"
			intervals [1048]:
				xmin = 1788.8523
				xmax = 1788.9923
				text = "M"
			intervals [1049]:
				xmin = 1788.9923
				xmax = 1791.2664
				text = ""
			intervals [1050]:
				xmin = 1791.2664
				xmax = 1791.3464
				text = "sil"
			intervals [1051]:
				xmin = 1791.3464
				xmax = 1791.4764
				text = "S"
			intervals [1052]:
				xmin = 1791.4764
				xmax = 1791.5564
				text = "AW2"
			intervals [1053]:
				xmin = 1791.5564
				xmax = 1791.6764
				text = "TH"
			intervals [1054]:
				xmin = 1791.6764
				xmax = 1791.7564
				text = "IY1"
			intervals [1055]:
				xmin = 1791.7564
				xmax = 1791.8164
				text = "S"
			intervals [1056]:
				xmin = 1791.8164
				xmax = 1791.9464
				text = "T"
			intervals [1057]:
				xmin = 1791.9464
				xmax = 1793.4483
				text = "sp"
			intervals [1058]:
				xmin = 1793.4483
				xmax = 1793.5183
				text = "AH0"
			intervals [1059]:
				xmin = 1793.5183
				xmax = 1793.5983
				text = "N"
			intervals [1060]:
				xmin = 1793.5983
				xmax = 1793.6383
				text = "Y"
			intervals [1061]:
				xmin = 1793.6383
				xmax = 1793.6683
				text = "UH1"
			intervals [1062]:
				xmin = 1793.6683
				xmax = 1793.7083
				text = "R"
			intervals [1063]:
				xmin = 1793.7083
				xmax = 1793.7783
				text = "M"
			intervals [1064]:
				xmin = 1793.7783
				xmax = 1793.9883
				text = "AA1"
			intervals [1065]:
				xmin = 1793.9883
				xmax = 1794.0183
				text = "M"
			intervals [1066]:
				xmin = 1794.0183
				xmax = 1794.0683
				text = "sp"
			intervals [1067]:
				xmin = 1794.0683
				xmax = 1796.0611
				text = ""
			intervals [1068]:
				xmin = 1796.0611
				xmax = 1796.2011
				text = "S"
			intervals [1069]:
				xmin = 1796.2011
				xmax = 1796.3211
				text = "AW2"
			intervals [1070]:
				xmin = 1796.3211
				xmax = 1796.4111
				text = "TH"
			intervals [1071]:
				xmin = 1796.4111
				xmax = 1796.4911
				text = "IY1"
			intervals [1072]:
				xmin = 1796.4911
				xmax = 1796.5211
				text = "S"
			intervals [1073]:
				xmin = 1796.5211
				xmax = 1796.6811
				text = "T"
			intervals [1074]:
				xmin = 1796.6811
				xmax = 1798.0449
				text = ""
			intervals [1075]:
				xmin = 1798.0449
				xmax = 1798.2049
				text = "sil"
			intervals [1076]:
				xmin = 1798.2049
				xmax = 1798.5049
				text = "OW2"
			intervals [1077]:
				xmin = 1798.5049
				xmax = 1798.5949
				text = "K"
			intervals [1078]:
				xmin = 1798.5949
				xmax = 1798.7449
				text = "EY1"
			intervals [1079]:
				xmin = 1798.7449
				xmax = 1813.543
				text = "sp"
			intervals [1080]:
				xmin = 1813.543
				xmax = 1813.783
				text = "spn"
			intervals [1081]:
				xmin = 1813.783
				xmax = 1813.843
				text = "sp"
			intervals [1082]:
				xmin = 1813.843
				xmax = 1814.9781
				text = ""
			intervals [1083]:
				xmin = 1814.9781
				xmax = 1815.0581
				text = "HH"
			intervals [1084]:
				xmin = 1815.0581
				xmax = 1815.0981
				text = "W"
			intervals [1085]:
				xmin = 1815.0981
				xmax = 1815.1281
				text = "EH1"
			intervals [1086]:
				xmin = 1815.1281
				xmax = 1815.1581
				text = "R"
			intervals [1087]:
				xmin = 1815.1581
				xmax = 1815.1881
				text = "D"
			intervals [1088]:
				xmin = 1815.1881
				xmax = 1815.2281
				text = "IH0"
			intervals [1089]:
				xmin = 1815.2281
				xmax = 1815.2781
				text = "Z"
			intervals [1090]:
				xmin = 1815.2781
				xmax = 1815.3181
				text = "DH"
			intervals [1091]:
				xmin = 1815.3181
				xmax = 1815.3681
				text = "AH0"
			intervals [1092]:
				xmin = 1815.3681
				xmax = 1815.4381
				text = "R"
			intervals [1093]:
				xmin = 1815.4381
				xmax = 1815.4881
				text = "EH1"
			intervals [1094]:
				xmin = 1815.4881
				xmax = 1815.5781
				text = "S"
			intervals [1095]:
				xmin = 1815.5781
				xmax = 1815.6081
				text = "T"
			intervals [1096]:
				xmin = 1815.6081
				xmax = 1815.6381
				text = "AH0"
			intervals [1097]:
				xmin = 1815.6381
				xmax = 1815.6681
				text = "V"
			intervals [1098]:
				xmin = 1815.6681
				xmax = 1815.6981
				text = "Y"
			intervals [1099]:
				xmin = 1815.6981
				xmax = 1815.7281
				text = "UH1"
			intervals [1100]:
				xmin = 1815.7281
				xmax = 1815.7681
				text = "R"
			intervals [1101]:
				xmin = 1815.7681
				xmax = 1815.8481
				text = "F"
			intervals [1102]:
				xmin = 1815.8481
				xmax = 1815.9681
				text = "AE1"
			intervals [1103]:
				xmin = 1815.9681
				xmax = 1816.0281
				text = "M"
			intervals [1104]:
				xmin = 1816.0281
				xmax = 1816.0781
				text = "L"
			intervals [1105]:
				xmin = 1816.0781
				xmax = 1816.1381
				text = "IY0"
			intervals [1106]:
				xmin = 1816.1381
				xmax = 1816.1881
				text = "L"
			intervals [1107]:
				xmin = 1816.1881
				xmax = 1816.2481
				text = "IH1"
			intervals [1108]:
				xmin = 1816.2481
				xmax = 1816.3581
				text = "V"
			intervals [1109]:
				xmin = 1816.3581
				xmax = 1816.3981
				text = "AE1"
			intervals [1110]:
				xmin = 1816.3981
				xmax = 1816.5281
				text = "T"
			intervals [1111]:
				xmin = 1816.5281
				xmax = 1956.7862
				text = ""
			intervals [1112]:
				xmin = 1956.7862
				xmax = 1956.8562
				text = "sil"
			intervals [1113]:
				xmin = 1956.8562
				xmax = 1956.9762
				text = "ER0"
			intervals [1114]:
				xmin = 1956.9762
				xmax = 1957.0562
				text = "Y"
			intervals [1115]:
				xmin = 1957.0562
				xmax = 1957.0862
				text = "UW1"
			intervals [1116]:
				xmin = 1957.0862
				xmax = 1957.1362
				text = "DH"
			intervals [1117]:
				xmin = 1957.1362
				xmax = 1957.1862
				text = "AH0"
			intervals [1118]:
				xmin = 1957.1862
				xmax = 1957.3962
				text = "OW1"
			intervals [1119]:
				xmin = 1957.3962
				xmax = 1957.4662
				text = "L"
			intervals [1120]:
				xmin = 1957.4662
				xmax = 1957.5562
				text = "D"
			intervals [1121]:
				xmin = 1957.5562
				xmax = 1957.6062
				text = "AH0"
			intervals [1122]:
				xmin = 1957.6062
				xmax = 1957.7262
				text = "S"
			intervals [1123]:
				xmin = 1957.7262
				xmax = 1957.7762
				text = "T"
			intervals [1124]:
				xmin = 1957.7762
				xmax = 1957.8662
				text = "M"
			intervals [1125]:
				xmin = 1957.8662
				xmax = 1957.9662
				text = "IH1"
			intervals [1126]:
				xmin = 1957.9662
				xmax = 1958.0062
				text = "D"
			intervals [1127]:
				xmin = 1958.0062
				xmax = 1958.0662
				text = "AH0"
			intervals [1128]:
				xmin = 1958.0662
				xmax = 1958.2962
				text = "L"
			intervals [1129]:
				xmin = 1958.2962
				xmax = 1961.104
				text = ""
			intervals [1130]:
				xmin = 1961.104
				xmax = 1961.224
				text = "Y"
			intervals [1131]:
				xmin = 1961.224
				xmax = 1961.274
				text = "UH1"
			intervals [1132]:
				xmin = 1961.274
				xmax = 1961.304
				text = "R"
			intervals [1133]:
				xmin = 1961.304
				xmax = 1961.354
				text = "DH"
			intervals [1134]:
				xmin = 1961.354
				xmax = 1961.414
				text = "AH0"
			intervals [1135]:
				xmin = 1961.414
				xmax = 1961.534
				text = "B"
			intervals [1136]:
				xmin = 1961.534
				xmax = 1961.604
				text = "EY1"
			intervals [1137]:
				xmin = 1961.604
				xmax = 1961.634
				text = "B"
			intervals [1138]:
				xmin = 1961.634
				xmax = 1961.824
				text = "IY0"
			intervals [1139]:
				xmin = 1961.824
				xmax = 1961.884
				text = "sp"
			intervals [1140]:
				xmin = 1961.884
				xmax = 1962.2853
				text = ""
			intervals [1141]:
				xmin = 1962.2853
				xmax = 1962.3653
				text = "HH"
			intervals [1142]:
				xmin = 1962.3653
				xmax = 1962.5253
				text = "AW1"
			intervals [1143]:
				xmin = 1962.5253
				xmax = 1962.5553
				text = "W"
			intervals [1144]:
				xmin = 1962.5553
				xmax = 1962.6053
				text = "ER0"
			intervals [1145]:
				xmin = 1962.6053
				xmax = 1962.6853
				text = "Y"
			intervals [1146]:
				xmin = 1962.6853
				xmax = 1962.7453
				text = "UW1"
			intervals [1147]:
				xmin = 1962.7453
				xmax = 1962.8153
				text = "T"
			intervals [1148]:
				xmin = 1962.8153
				xmax = 1962.8753
				text = "R"
			intervals [1149]:
				xmin = 1962.8753
				xmax = 1962.9353
				text = "IY1"
			intervals [1150]:
				xmin = 1962.9353
				xmax = 1962.9653
				text = "T"
			intervals [1151]:
				xmin = 1962.9653
				xmax = 1962.9953
				text = "AH0"
			intervals [1152]:
				xmin = 1962.9953
				xmax = 1963.0253
				text = "D"
			intervals [1153]:
				xmin = 1963.0253
				xmax = 1963.0553
				text = "sp"
			intervals [1154]:
				xmin = 1963.0553
				xmax = 1963.1053
				text = "D"
			intervals [1155]:
				xmin = 1963.1053
				xmax = 1963.1953
				text = "IH1"
			intervals [1156]:
				xmin = 1963.1953
				xmax = 1963.2653
				text = "F"
			intervals [1157]:
				xmin = 1963.2653
				xmax = 1963.2953
				text = "R"
			intervals [1158]:
				xmin = 1963.2953
				xmax = 1963.3953
				text = "AH0"
			intervals [1159]:
				xmin = 1963.3953
				xmax = 1963.4253
				text = "N"
			intervals [1160]:
				xmin = 1963.4253
				xmax = 1963.4953
				text = "T"
			intervals [1161]:
				xmin = 1963.4953
				xmax = 1963.5253
				text = "L"
			intervals [1162]:
				xmin = 1963.5253
				xmax = 1963.5553
				text = "IY0"
			intervals [1163]:
				xmin = 1963.5553
				xmax = 2160.6115
				text = "sp"
			intervals [1164]:
				xmin = 2160.6115
				xmax = 2160.6415
				text = "L"
			intervals [1165]:
				xmin = 2160.6415
				xmax = 2160.6815
				text = "EH1"
			intervals [1166]:
				xmin = 2160.6815
				xmax = 2160.7215
				text = "T"
			intervals [1167]:
				xmin = 2160.7215
				xmax = 2160.7715
				text = "M"
			intervals [1168]:
				xmin = 2160.7715
				xmax = 2160.8115
				text = "IY1"
			intervals [1169]:
				xmin = 2160.8115
				xmax = 2160.9715
				text = "AE1"
			intervals [1170]:
				xmin = 2160.9715
				xmax = 2161.0415
				text = "K"
			intervals [1171]:
				xmin = 2161.0415
				xmax = 2161.1515
				text = "S"
			intervals [1172]:
				xmin = 2161.1515
				xmax = 2161.2215
				text = "Y"
			intervals [1173]:
				xmin = 2161.2215
				xmax = 2161.2715
				text = "UW1"
			intervals [1174]:
				xmin = 2161.2715
				xmax = 2161.3215
				text = "DH"
			intervals [1175]:
				xmin = 2161.3215
				xmax = 2161.4915
				text = "IH0"
			intervals [1176]:
				xmin = 2161.4915
				xmax = 2161.7215
				text = "S"
			intervals [1177]:
				xmin = 2161.7215
				xmax = 2161.7515
				text = "sp"
			intervals [1178]:
				xmin = 2161.7515
				xmax = 2161.9815
				text = "AH1"
			intervals [1179]:
				xmin = 2161.9815
				xmax = 2162.2315
				text = "M"
			intervals [1180]:
				xmin = 2162.2315
				xmax = 2163.2024
				text = ""
			intervals [1181]:
				xmin = 2163.2024
				xmax = 2163.2524
				text = "sil"
			intervals [1182]:
				xmin = 2163.2524
				xmax = 2163.3224
				text = "spn"
			intervals [1183]:
				xmin = 2163.3224
				xmax = 2164.0363
				text = ""
			intervals [1184]:
				xmin = 2164.0363
				xmax = 2164.1063
				text = "W"
			intervals [1185]:
				xmin = 2164.1063
				xmax = 2164.1363
				text = "AH1"
			intervals [1186]:
				xmin = 2164.1363
				xmax = 2164.1663
				text = "T"
			intervals [1187]:
				xmin = 2164.1663
				xmax = 2164.2063
				text = "AH0"
			intervals [1188]:
				xmin = 2164.2063
				xmax = 2164.2563
				text = "B"
			intervals [1189]:
				xmin = 2164.2563
				xmax = 2164.3263
				text = "AW1"
			intervals [1190]:
				xmin = 2164.3263
				xmax = 2164.3963
				text = "T"
			intervals [1191]:
				xmin = 2164.3963
				xmax = 2164.4463
				text = "Y"
			intervals [1192]:
				xmin = 2164.4463
				xmax = 2164.4763
				text = "UH1"
			intervals [1193]:
				xmin = 2164.4763
				xmax = 2164.5063
				text = "R"
			intervals [1194]:
				xmin = 2164.5063
				xmax = 2164.6263
				text = "AO1"
			intervals [1195]:
				xmin = 2164.6263
				xmax = 2164.6663
				text = "N"
			intervals [1196]:
				xmin = 2164.6663
				xmax = 2164.6963
				text = "T"
			intervals [1197]:
				xmin = 2164.6963
				xmax = 2164.7663
				text = "S"
			intervals [1198]:
				xmin = 2164.7663
				xmax = 2164.7963
				text = "AH0"
			intervals [1199]:
				xmin = 2164.7963
				xmax = 2164.8463
				text = "N"
			intervals [1200]:
				xmin = 2164.8463
				xmax = 2164.9263
				text = "AH1"
			intervals [1201]:
				xmin = 2164.9263
				xmax = 2165.0263
				text = "NG"
			intervals [1202]:
				xmin = 2165.0263
				xmax = 2165.0863
				text = "K"
			intervals [1203]:
				xmin = 2165.0863
				xmax = 2165.1163
				text = "AH0"
			intervals [1204]:
				xmin = 2165.1163
				xmax = 2165.1863
				text = "L"
			intervals [1205]:
				xmin = 2165.1863
				xmax = 2165.4363
				text = "Z"
			intervals [1206]:
				xmin = 2165.4363
				xmax = 2182.8512
				text = ""
			intervals [1207]:
				xmin = 2182.8512
				xmax = 2182.9112
				text = "sil"
			intervals [1208]:
				xmin = 2182.9112
				xmax = 2183.0012
				text = "ER0"
			intervals [1209]:
				xmin = 2183.0012
				xmax = 2183.0412
				text = "DH"
			intervals [1210]:
				xmin = 2183.0412
				xmax = 2183.1412
				text = "EY1"
			intervals [1211]:
				xmin = 2183.1412
				xmax = 2183.2612
				text = "F"
			intervals [1212]:
				xmin = 2183.2612
				xmax = 2183.3212
				text = "ER0"
			intervals [1213]:
				xmin = 2183.3212
				xmax = 2183.4012
				text = "M"
			intervals [1214]:
				xmin = 2183.4012
				xmax = 2183.4512
				text = "D"
			intervals [1215]:
				xmin = 2183.4512
				xmax = 2183.5712
				text = "IY1"
			intervals [1216]:
				xmin = 2183.5712
				xmax = 2183.6912
				text = "S"
			intervals [1217]:
				xmin = 2183.6912
				xmax = 2183.9412
				text = "IY1"
			intervals [1218]:
				xmin = 2183.9412
				xmax = 2183.9712
				text = "sp"
			intervals [1219]:
				xmin = 2183.9712
				xmax = 2184.0012
				text = "ER0"
			intervals [1220]:
				xmin = 2184.0012
				xmax = 2312.1947
				text = "sp"
			intervals [1221]:
				xmin = 2312.1947
				xmax = 2312.2247
				text = "G"
			intervals [1222]:
				xmin = 2312.2247
				xmax = 2312.2647
				text = "IH1"
			intervals [1223]:
				xmin = 2312.2647
				xmax = 2312.2947
				text = "V"
			intervals [1224]:
				xmin = 2312.2947
				xmax = 2312.3347
				text = "M"
			intervals [1225]:
				xmin = 2312.3347
				xmax = 2312.3647
				text = "IY1"
			intervals [1226]:
				xmin = 2312.3647
				xmax = 2312.3947
				text = "AH0"
			intervals [1227]:
				xmin = 2312.3947
				xmax = 2312.4647
				text = "N"
			intervals [1228]:
				xmin = 2312.4647
				xmax = 2312.4947
				text = "IH0"
			intervals [1229]:
				xmin = 2312.4947
				xmax = 2312.5347
				text = "G"
			intervals [1230]:
				xmin = 2312.5347
				xmax = 2312.6247
				text = "Z"
			intervals [1231]:
				xmin = 2312.6247
				xmax = 2312.6847
				text = "AE1"
			intervals [1232]:
				xmin = 2312.6847
				xmax = 2312.7247
				text = "M"
			intervals [1233]:
				xmin = 2312.7247
				xmax = 2312.7647
				text = "P"
			intervals [1234]:
				xmin = 2312.7647
				xmax = 2312.7947
				text = "AH0"
			intervals [1235]:
				xmin = 2312.7947
				xmax = 2312.9847
				text = "L"
			intervals [1236]:
				xmin = 2312.9847
				xmax = 2316.5933
				text = ""
			intervals [1237]:
				xmin = 2316.5933
				xmax = 2316.6833
				text = "sil"
			intervals [1238]:
				xmin = 2316.6833
				xmax = 2316.7633
				text = "Y"
			intervals [1239]:
				xmin = 2316.7633
				xmax = 2316.9933
				text = "AE1"
			intervals [1240]:
				xmin = 2316.9933
				xmax = 2379.8281
				text = "sp"
			intervals [1241]:
				xmin = 2379.8281
				xmax = 2379.9081
				text = "T"
			intervals [1242]:
				xmin = 2379.9081
				xmax = 2379.9781
				text = "EH1"
			intervals [1243]:
				xmin = 2379.9781
				xmax = 2380.0081
				text = "L"
			intervals [1244]:
				xmin = 2380.0081
				xmax = 2380.0681
				text = "M"
			intervals [1245]:
				xmin = 2380.0681
				xmax = 2380.0981
				text = "IY1"
			intervals [1246]:
				xmin = 2380.0981
				xmax = 2380.1681
				text = "AH0"
			intervals [1247]:
				xmin = 2380.1681
				xmax = 2380.2281
				text = "B"
			intervals [1248]:
				xmin = 2380.2281
				xmax = 2380.2881
				text = "AW1"
			intervals [1249]:
				xmin = 2380.2881
				xmax = 2380.3181
				text = "T"
			intervals [1250]:
				xmin = 2380.3181
				xmax = 2380.3581
				text = "sp"
			intervals [1251]:
				xmin = 2380.3581
				xmax = 2380.3881
				text = "Y"
			intervals [1252]:
				xmin = 2380.3881
				xmax = 2380.4181
				text = "UH1"
			intervals [1253]:
				xmin = 2380.4181
				xmax = 2380.4681
				text = "R"
			intervals [1254]:
				xmin = 2380.4681
				xmax = 2380.5781
				text = "K"
			intervals [1255]:
				xmin = 2380.5781
				xmax = 2380.6981
				text = "AH1"
			intervals [1256]:
				xmin = 2380.6981
				xmax = 2380.7581
				text = "Z"
			intervals [1257]:
				xmin = 2380.7581
				xmax = 2380.7981
				text = "AH0"
			intervals [1258]:
				xmin = 2380.7981
				xmax = 2380.8681
				text = "N"
			intervals [1259]:
				xmin = 2380.8681
				xmax = 2381.0481
				text = "Z"
			intervals [1260]:
				xmin = 2381.0481
				xmax = 2588.9823
				text = ""
			intervals [1261]:
				xmin = 2588.9823
				xmax = 2589.0923
				text = "sil"
			intervals [1262]:
				xmin = 2589.0923
				xmax = 2589.2623
				text = "AH1"
			intervals [1263]:
				xmin = 2589.2623
				xmax = 2589.5523
				text = "M"
			intervals [1264]:
				xmin = 2589.5523
				xmax = 2589.9987
				text = ""
			intervals [1265]:
				xmin = 2589.9987
				xmax = 2590.0787
				text = "B"
			intervals [1266]:
				xmin = 2590.0787
				xmax = 2590.1587
				text = "AE1"
			intervals [1267]:
				xmin = 2590.1587
				xmax = 2590.1887
				text = "K"
			intervals [1268]:
				xmin = 2590.1887
				xmax = 2590.2187
				text = "sp"
			intervals [1269]:
				xmin = 2590.2187
				xmax = 2590.3887
				text = "T"
			intervals [1270]:
				xmin = 2590.3887
				xmax = 2590.4187
				text = "AH0"
			intervals [1271]:
				xmin = 2590.4187
				xmax = 2590.4587
				text = "DH"
			intervals [1272]:
				xmin = 2590.4587
				xmax = 2590.5287
				text = "AH0"
			intervals [1273]:
				xmin = 2590.5287
				xmax = 2590.6387
				text = "T"
			intervals [1274]:
				xmin = 2590.6387
				xmax = 2590.6987
				text = "UW1"
			intervals [1275]:
				xmin = 2590.6987
				xmax = 2590.7387
				text = "DH"
			intervals [1276]:
				xmin = 2590.7387
				xmax = 2590.7987
				text = "AH0"
			intervals [1277]:
				xmin = 2590.7987
				xmax = 2590.8987
				text = "G"
			intervals [1278]:
				xmin = 2590.8987
				xmax = 2591.0187
				text = "OW1"
			intervals [1279]:
				xmin = 2591.0187
				xmax = 2591.0787
				text = "G"
			intervals [1280]:
				xmin = 2591.0787
				xmax = 2591.1887
				text = "OW1"
			intervals [1281]:
				xmin = 2591.1887
				xmax = 2591.2787
				text = "M"
			intervals [1282]:
				xmin = 2591.2787
				xmax = 2591.3887
				text = "Y"
			intervals [1283]:
				xmin = 2591.3887
				xmax = 2591.4287
				text = "UW1"
			intervals [1284]:
				xmin = 2591.4287
				xmax = 2591.4887
				text = "Z"
			intervals [1285]:
				xmin = 2591.4887
				xmax = 2591.5687
				text = "IH0"
			intervals [1286]:
				xmin = 2591.5687
				xmax = 2591.6287
				text = "K"
			intervals [1287]:
				xmin = 2591.6287
				xmax = 2591.9359
				text = ""
			intervals [1288]:
				xmin = 2591.9359
				xmax = 2592.0159
				text = "sil"
			intervals [1289]:
				xmin = 2592.0159
				xmax = 2592.0559
				text = "G"
			intervals [1290]:
				xmin = 2592.0559
				xmax = 2592.0959
				text = "IH1"
			intervals [1291]:
				xmin = 2592.0959
				xmax = 2592.1259
				text = "V"
			intervals [1292]:
				xmin = 2592.1259
				xmax = 2592.1759
				text = "M"
			intervals [1293]:
				xmin = 2592.1759
				xmax = 2592.2059
				text = "IY1"
			intervals [1294]:
				xmin = 2592.2059
				xmax = 2592.2459
				text = "Y"
			intervals [1295]:
				xmin = 2592.2459
				xmax = 2592.2959
				text = "UH1"
			intervals [1296]:
				xmin = 2592.2959
				xmax = 2592.3459
				text = "R"
			intervals [1297]:
				xmin = 2592.3459
				xmax = 2592.4859
				text = "F"
			intervals [1298]:
				xmin = 2592.4859
				xmax = 2592.7959
				text = "AY1"
			intervals [1299]:
				xmin = 2592.7959
				xmax = 2592.8659
				text = "V"
			intervals [1300]:
				xmin = 2592.8659
				xmax = 2592.8959
				text = "sp"
			intervals [1301]:
				xmin = 2592.8959
				xmax = 2592.9459
				text = "Y"
			intervals [1302]:
				xmin = 2592.9459
				xmax = 2593.0159
				text = "UH1"
			intervals [1303]:
				xmin = 2593.0159
				xmax = 2593.0559
				text = "R"
			intervals [1304]:
				xmin = 2593.0559
				xmax = 2593.1959
				text = "T"
			intervals [1305]:
				xmin = 2593.1959
				xmax = 2593.3159
				text = "AA1"
			intervals [1306]:
				xmin = 2593.3159
				xmax = 2593.3559
				text = "P"
			intervals [1307]:
				xmin = 2593.3559
				xmax = 2593.3959
				text = "sp"
			intervals [1308]:
				xmin = 2593.3959
				xmax = 2593.5159
				text = "F"
			intervals [1309]:
				xmin = 2593.5159
				xmax = 2593.7459
				text = "AY1"
			intervals [1310]:
				xmin = 2593.7459
				xmax = 2593.8259
				text = "V"
			intervals [1311]:
				xmin = 2593.8259
				xmax = 2593.9059
				text = "G"
			intervals [1312]:
				xmin = 2593.9059
				xmax = 2593.9859
				text = "OW1"
			intervals [1313]:
				xmin = 2593.9859
				xmax = 2594.0459
				text = "G"
			intervals [1314]:
				xmin = 2594.0459
				xmax = 2594.1259
				text = "OW1"
			intervals [1315]:
				xmin = 2594.1259
				xmax = 2594.2359
				text = "B"
			intervals [1316]:
				xmin = 2594.2359
				xmax = 2594.3759
				text = "AE1"
			intervals [1317]:
				xmin = 2594.3759
				xmax = 2594.4159
				text = "N"
			intervals [1318]:
				xmin = 2594.4159
				xmax = 2594.4559
				text = "D"
			intervals [1319]:
				xmin = 2594.4559
				xmax = 2594.4959
				text = "Z"
			intervals [1320]:
				xmin = 2594.4959
				xmax = 2594.5459
				text = "AH0"
			intervals [1321]:
				xmin = 2594.5459
				xmax = 2594.6359
				text = "V"
			intervals [1322]:
				xmin = 2594.6359
				xmax = 2594.7759
				text = "AO1"
			intervals [1323]:
				xmin = 2594.7759
				xmax = 2594.8259
				text = "L"
			intervals [1324]:
				xmin = 2594.8259
				xmax = 2594.9559
				text = "T"
			intervals [1325]:
				xmin = 2594.9559
				xmax = 2595.2059
				text = "AY1"
			intervals [1326]:
				xmin = 2595.2059
				xmax = 2595.3159
				text = "M"
			intervals [1327]:
				xmin = 2595.3159
				xmax = 2595.7905
				text = ""
			intervals [1328]:
				xmin = 2595.7905
				xmax = 2595.8405
				text = "sil"
			intervals [1329]:
				xmin = 2595.8405
				xmax = 2595.9005
				text = "AE1"
			intervals [1330]:
				xmin = 2595.9005
				xmax = 2596.0105
				text = "N"
			intervals [1331]:
				xmin = 2596.0105
				xmax = 2596.1105
				text = "W"
			intervals [1332]:
				xmin = 2596.1105
				xmax = 2596.3205
				text = "AY1"
			intervals [1333]:
				xmin = 2596.3205
				xmax = 3052.918
				text = "sp"
			intervals [1334]:
				xmin = 3052.918
				xmax = 3053.078
				text = "M"
			intervals [1335]:
				xmin = 3053.078
				xmax = 3053.328
				text = "K"
			intervals [1336]:
				xmin = 3053.328
				xmax = 3053.468
				text = "EY1"
			intervals [1337]:
				xmin = 3053.468
				xmax = 3053.578
				text = "sp"
			intervals [1338]:
				xmin = 3053.578
				xmax = 3053.999977324263
				text = ""
	item [3]:
		class = "IntervalTier"
		name = "DCB_se2_ag3_m_03 - words"
		xmin = 0.0
		xmax = 3053.999977324263
		intervals: size = 9915
			intervals [1]:
				xmin = 0.0
				xmax = 4.7682
				text = ""
			intervals [2]:
				xmin = 4.7682
				xmax = 5.0882
				text = "i've"
			intervals [3]:
				xmin = 5.0882
				xmax = 5.6182
				text = "been"
			intervals [4]:
				xmin = 5.6182
				xmax = 5.6482
				text = ""
			intervals [5]:
				xmin = 5.6482
				xmax = 6.3182
				text = "in"
			intervals [6]:
				xmin = 6.3182
				xmax = 6.6643
				text = ""
			intervals [7]:
				xmin = 6.6643
				xmax = 6.8143
				text = "the"
			intervals [8]:
				xmin = 6.8143
				xmax = 7.6343
				text = "dc"
			intervals [9]:
				xmin = 7.6343
				xmax = 7.9643
				text = "and"
			intervals [10]:
				xmin = 7.9643
				xmax = 8.4443
				text = "maryland"
			intervals [11]:
				xmin = 8.4443
				xmax = 8.5143
				text = ""
			intervals [12]:
				xmin = 8.5143
				xmax = 9.3343
				text = "area"
			intervals [13]:
				xmin = 9.3343
				xmax = 9.6417
				text = ""
			intervals [14]:
				xmin = 9.6417
				xmax = 10.4917
				text = "for"
			intervals [15]:
				xmin = 10.4917
				xmax = 10.5717
				text = ""
			intervals [16]:
				xmin = 10.5717
				xmax = 10.7517
				text = "at"
			intervals [17]:
				xmin = 10.7517
				xmax = 10.8717
				text = ""
			intervals [18]:
				xmin = 10.8717
				xmax = 11.2917
				text = "least"
			intervals [19]:
				xmin = 11.2917
				xmax = 11.3217
				text = "i"
			intervals [20]:
				xmin = 11.3217
				xmax = 11.5617
				text = "wanna"
			intervals [21]:
				xmin = 11.5617
				xmax = 11.9517
				text = "say"
			intervals [22]:
				xmin = 11.9517
				xmax = 13.1605
				text = ""
			intervals [23]:
				xmin = 13.1605
				xmax = 13.2105
				text = "i"
			intervals [24]:
				xmin = 13.2105
				xmax = 13.4205
				text = "say"
			intervals [25]:
				xmin = 13.4205
				xmax = 13.5505
				text = "all"
			intervals [26]:
				xmin = 13.5505
				xmax = 13.6905
				text = "my"
			intervals [27]:
				xmin = 13.6905
				xmax = 14.0505
				text = "life"
			intervals [28]:
				xmin = 14.0505
				xmax = 14.177
				text = ""
			intervals [29]:
				xmin = 14.177
				xmax = 14.357
				text = "what"
			intervals [30]:
				xmin = 14.357
				xmax = 14.507
				text = "am"
			intervals [31]:
				xmin = 14.507
				xmax = 14.557
				text = "i"
			intervals [32]:
				xmin = 14.557
				xmax = 14.677
				text = "now"
			intervals [33]:
				xmin = 14.677
				xmax = 14.777
				text = ""
			intervals [34]:
				xmin = 14.777
				xmax = 15.057
				text = "thirty"
			intervals [35]:
				xmin = 15.057
				xmax = 15.357
				text = "seven"
			intervals [36]:
				xmin = 15.357
				xmax = 16.2159
				text = ""
			intervals [37]:
				xmin = 16.2159
				xmax = 16.4159
				text = "then"
			intervals [38]:
				xmin = 16.4159
				xmax = 16.6659
				text = "thirty"
			intervals [39]:
				xmin = 16.6659
				xmax = 16.9459
				text = "seven"
			intervals [40]:
				xmin = 16.9459
				xmax = 17.2759
				text = "years"
			intervals [41]:
				xmin = 17.2759
				xmax = 22.2894
				text = ""
			intervals [42]:
				xmin = 22.2894
				xmax = 22.4794
				text = "<unk>"
			intervals [43]:
				xmin = 22.4794
				xmax = 22.5094
				text = ""
			intervals [44]:
				xmin = 22.5094
				xmax = 23.0994
				text = "um"
			intervals [45]:
				xmin = 23.0994
				xmax = 23.1494
				text = ""
			intervals [46]:
				xmin = 23.1494
				xmax = 23.1894
				text = "i"
			intervals [47]:
				xmin = 23.1894
				xmax = 23.2994
				text = ""
			intervals [48]:
				xmin = 23.2994
				xmax = 23.5594
				text = "was"
			intervals [49]:
				xmin = 23.5594
				xmax = 23.8394
				text = "born"
			intervals [50]:
				xmin = 23.8394
				xmax = 23.9694
				text = "in"
			intervals [51]:
				xmin = 23.9694
				xmax = 24.6594
				text = "dc"
			intervals [52]:
				xmin = 24.6594
				xmax = 24.7894
				text = ""
			intervals [53]:
				xmin = 24.7894
				xmax = 25.1694
				text = "stayed"
			intervals [54]:
				xmin = 25.1694
				xmax = 25.3194
				text = "here"
			intervals [55]:
				xmin = 25.3194
				xmax = 25.5394
				text = "til"
			intervals [56]:
				xmin = 25.5394
				xmax = 25.6194
				text = "i"
			intervals [57]:
				xmin = 25.6194
				xmax = 25.7494
				text = "was"
			intervals [58]:
				xmin = 25.7494
				xmax = 26.3294
				text = "five"
			intervals [59]:
				xmin = 26.3294
				xmax = 27.089
				text = ""
			intervals [60]:
				xmin = 27.089
				xmax = 27.539
				text = "uh"
			intervals [61]:
				xmin = 27.539
				xmax = 27.569
				text = ""
			intervals [62]:
				xmin = 27.569
				xmax = 27.799
				text = "grew"
			intervals [63]:
				xmin = 27.799
				xmax = 28.039
				text = "up"
			intervals [64]:
				xmin = 28.039
				xmax = 28.139
				text = ""
			intervals [65]:
				xmin = 28.139
				xmax = 28.379
				text = "right"
			intervals [66]:
				xmin = 28.379
				xmax = 28.799
				text = "across"
			intervals [67]:
				xmin = 28.799
				xmax = 28.909
				text = "the"
			intervals [68]:
				xmin = 28.909
				xmax = 29.399
				text = "line"
			intervals [69]:
				xmin = 29.399
				xmax = 29.7122
				text = ""
			intervals [70]:
				xmin = 29.7122
				xmax = 29.9022
				text = "in"
			intervals [71]:
				xmin = 29.9022
				xmax = 30.3622
				text = "maryland"
			intervals [72]:
				xmin = 30.3622
				xmax = 31.2681
				text = ""
			intervals [73]:
				xmin = 31.2681
				xmax = 31.6781
				text = "til"
			intervals [74]:
				xmin = 31.6781
				xmax = 31.7881
				text = "i"
			intervals [75]:
				xmin = 31.7881
				xmax = 32.2381
				text = "was"
			intervals [76]:
				xmin = 32.2381
				xmax = 32.2681
				text = ""
			intervals [77]:
				xmin = 32.2681
				xmax = 33.1481
				text = "eighteen"
			intervals [78]:
				xmin = 33.1481
				xmax = 33.9213
				text = ""
			intervals [79]:
				xmin = 33.9213
				xmax = 34.6913
				text = "um"
			intervals [80]:
				xmin = 34.6913
				xmax = 34.7913
				text = ""
			intervals [81]:
				xmin = 34.7913
				xmax = 35.2213
				text = "moved"
			intervals [82]:
				xmin = 35.2213
				xmax = 35.4313
				text = "back"
			intervals [83]:
				xmin = 35.4313
				xmax = 35.4613
				text = ""
			intervals [84]:
				xmin = 35.4613
				xmax = 35.6013
				text = "to"
			intervals [85]:
				xmin = 35.6013
				xmax = 36.3213
				text = "dc"
			intervals [86]:
				xmin = 36.3213
				xmax = 36.5413
				text = "when"
			intervals [87]:
				xmin = 36.5413
				xmax = 36.6713
				text = "i"
			intervals [88]:
				xmin = 36.6713
				xmax = 37.5913
				text = "was"
			intervals [89]:
				xmin = 37.5913
				xmax = 37.6698
				text = ""
			intervals [90]:
				xmin = 37.6698
				xmax = 37.6998
				text = "i"
			intervals [91]:
				xmin = 37.6998
				xmax = 37.8998
				text = "wanna"
			intervals [92]:
				xmin = 37.8998
				xmax = 38.3198
				text = "say"
			intervals [93]:
				xmin = 38.3198
				xmax = 38.5607
				text = ""
			intervals [94]:
				xmin = 38.5607
				xmax = 39.2807
				text = "twenty"
			intervals [95]:
				xmin = 39.2807
				xmax = 40.0975
				text = ""
			intervals [96]:
				xmin = 40.0975
				xmax = 40.3675
				text = "twenty"
			intervals [97]:
				xmin = 40.3675
				xmax = 40.8475
				text = "five"
			intervals [98]:
				xmin = 40.8475
				xmax = 41.5521
				text = ""
			intervals [99]:
				xmin = 41.5521
				xmax = 41.5921
				text = "i"
			intervals [100]:
				xmin = 41.5921
				xmax = 41.9221
				text = "stayed"
			intervals [101]:
				xmin = 41.9221
				xmax = 42.0721
				text = "there"
			intervals [102]:
				xmin = 42.0721
				xmax = 42.2921
				text = "for"
			intervals [103]:
				xmin = 42.2921
				xmax = 42.9521
				text = "another"
			intervals [104]:
				xmin = 42.9521
				xmax = 43.9284
				text = ""
			intervals [105]:
				xmin = 43.9284
				xmax = 44.2784
				text = "four"
			intervals [106]:
				xmin = 44.2784
				xmax = 44.7984
				text = "years"
			intervals [107]:
				xmin = 44.7984
				xmax = 45.5252
				text = ""
			intervals [108]:
				xmin = 45.5252
				xmax = 45.6352
				text = "and"
			intervals [109]:
				xmin = 45.6352
				xmax = 45.8352
				text = "then"
			intervals [110]:
				xmin = 45.8352
				xmax = 45.8652
				text = ""
			intervals [111]:
				xmin = 45.8652
				xmax = 46.2652
				text = "move"
			intervals [112]:
				xmin = 46.2652
				xmax = 47.0899
				text = ""
			intervals [113]:
				xmin = 47.0899
				xmax = 47.2999
				text = "out"
			intervals [114]:
				xmin = 47.2999
				xmax = 47.5799
				text = "of"
			intervals [115]:
				xmin = 47.5799
				xmax = 47.6099
				text = ""
			intervals [116]:
				xmin = 47.6099
				xmax = 47.8499
				text = "upper"
			intervals [117]:
				xmin = 47.8499
				xmax = 48.2799
				text = "marlboro"
			intervals [118]:
				xmin = 48.2799
				xmax = 50.9579
				text = ""
			intervals [119]:
				xmin = 50.9579
				xmax = 51.3179
				text = "yeah"
			intervals [120]:
				xmin = 51.3179
				xmax = 52.4796
				text = ""
			intervals [121]:
				xmin = 52.4796
				xmax = 52.7596
				text = "but"
			intervals [122]:
				xmin = 52.7596
				xmax = 53.1296
				text = "always"
			intervals [123]:
				xmin = 53.1296
				xmax = 53.3796
				text = "been"
			intervals [124]:
				xmin = 53.3796
				xmax = 53.5896
				text = "back"
			intervals [125]:
				xmin = 53.5896
				xmax = 53.6496
				text = "and"
			intervals [126]:
				xmin = 53.6496
				xmax = 54.1396
				text = "forth"
			intervals [127]:
				xmin = 54.1396
				xmax = 54.5486
				text = ""
			intervals [128]:
				xmin = 54.5486
				xmax = 55.0886
				text = "always"
			intervals [129]:
				xmin = 55.0886
				xmax = 55.3282
				text = ""
			intervals [130]:
				xmin = 55.3282
				xmax = 55.5482
				text = "been"
			intervals [131]:
				xmin = 55.5482
				xmax = 55.5982
				text = ""
			intervals [132]:
				xmin = 55.5982
				xmax = 55.7782
				text = "in"
			intervals [133]:
				xmin = 55.7782
				xmax = 56.3082
				text = "dc"
			intervals [134]:
				xmin = 56.3082
				xmax = 56.8482
				text = "always"
			intervals [135]:
				xmin = 56.8482
				xmax = 57.8533
				text = ""
			intervals [136]:
				xmin = 57.8533
				xmax = 58.3633
				text = "traveling"
			intervals [137]:
				xmin = 58.3633
				xmax = 58.5133
				text = "through"
			intervals [138]:
				xmin = 58.5133
				xmax = 59.1033
				text = "dc"
			intervals [139]:
				xmin = 59.1033
				xmax = 59.5701
				text = ""
			intervals [140]:
				xmin = 59.5701
				xmax = 59.7101
				text = "that"
			intervals [141]:
				xmin = 59.7101
				xmax = 59.8101
				text = "was"
			intervals [142]:
				xmin = 59.8101
				xmax = 59.9201
				text = "where"
			intervals [143]:
				xmin = 59.9201
				xmax = 60.1801
				text = "most"
			intervals [144]:
				xmin = 60.1801
				xmax = 60.2401
				text = "of"
			intervals [145]:
				xmin = 60.2401
				xmax = 60.3301
				text = "the"
			intervals [146]:
				xmin = 60.3301
				xmax = 60.5601
				text = "fun"
			intervals [147]:
				xmin = 60.5601
				xmax = 60.7301
				text = "was"
			intervals [148]:
				xmin = 60.7301
				xmax = 60.8901
				text = "at"
			intervals [149]:
				xmin = 60.8901
				xmax = 62.0445
				text = ""
			intervals [150]:
				xmin = 62.0445
				xmax = 62.2045
				text = "that"
			intervals [151]:
				xmin = 62.2045
				xmax = 62.2945
				text = "s"
			intervals [152]:
				xmin = 62.2945
				xmax = 62.6645
				text = "where"
			intervals [153]:
				xmin = 62.6645
				xmax = 62.6945
				text = ""
			intervals [154]:
				xmin = 62.6945
				xmax = 63.0145
				text = "uh"
			intervals [155]:
				xmin = 63.0145
				xmax = 63.5332
				text = ""
			intervals [156]:
				xmin = 63.5332
				xmax = 63.7132
				text = "all"
			intervals [157]:
				xmin = 63.7132
				xmax = 63.7732
				text = "the"
			intervals [158]:
				xmin = 63.7732
				xmax = 64.1032
				text = "homies"
			intervals [159]:
				xmin = 64.1032
				xmax = 64.3332
				text = "used"
			intervals [160]:
				xmin = 64.3332
				xmax = 64.5032
				text = "to"
			intervals [161]:
				xmin = 64.5032
				xmax = 65.7942
				text = ""
			intervals [162]:
				xmin = 65.7942
				xmax = 66.0842
				text = "gang"
			intervals [163]:
				xmin = 66.0842
				xmax = 66.1842
				text = "up"
			intervals [164]:
				xmin = 66.1842
				xmax = 66.2142
				text = ""
			intervals [165]:
				xmin = 66.2142
				xmax = 66.5642
				text = "and"
			intervals [166]:
				xmin = 66.5642
				xmax = 67.0542
				text = "everything"
			intervals [167]:
				xmin = 67.0542
				xmax = 74.8168
				text = ""
			intervals [168]:
				xmin = 74.8168
				xmax = 74.8468
				text = "e"
			intervals [169]:
				xmin = 74.8468
				xmax = 75.0668
				text = ""
			intervals [170]:
				xmin = 75.0668
				xmax = 75.5368
				text = "elementary"
			intervals [171]:
				xmin = 75.5368
				xmax = 75.7568
				text = "school"
			intervals [172]:
				xmin = 75.7568
				xmax = 75.7968
				text = "i"
			intervals [173]:
				xmin = 75.7968
				xmax = 76.0068
				text = "went"
			intervals [174]:
				xmin = 76.0068
				xmax = 76.2168
				text = "to"
			intervals [175]:
				xmin = 76.2168
				xmax = 76.2568
				text = "a"
			intervals [176]:
				xmin = 76.2568
				xmax = 76.7668
				text = "maryland"
			intervals [177]:
				xmin = 76.7668
				xmax = 76.8568
				text = "ele-"
			intervals [178]:
				xmin = 76.8568
				xmax = 77.2968
				text = "elementary"
			intervals [179]:
				xmin = 77.2968
				xmax = 77.5768
				text = "school"
			intervals [180]:
				xmin = 77.5768
				xmax = 78.0104
				text = ""
			intervals [181]:
				xmin = 78.0104
				xmax = 78.3404
				text = "my"
			intervals [182]:
				xmin = 78.3404
				xmax = 78.5604
				text = "el"
			intervals [183]:
				xmin = 78.5604
				xmax = 78.5904
				text = ""
			intervals [184]:
				xmin = 78.5904
				xmax = 78.8304
				text = "es-"
			intervals [185]:
				xmin = 78.8304
				xmax = 78.9504
				text = ""
			intervals [186]:
				xmin = 78.9504
				xmax = 79.4204
				text = "elementary"
			intervals [187]:
				xmin = 79.4204
				xmax = 79.6504
				text = "school"
			intervals [188]:
				xmin = 79.6504
				xmax = 79.7404
				text = "was"
			intervals [189]:
				xmin = 79.7404
				xmax = 80.3904
				text = "rdx"
			intervals [190]:
				xmin = 80.3904
				xmax = 80.4204
				text = ""
			intervals [191]:
				xmin = 80.4204
				xmax = 81.1504
				text = "elementary"
			intervals [192]:
				xmin = 81.1504
				xmax = 81.4342
				text = ""
			intervals [193]:
				xmin = 81.4342
				xmax = 81.5242
				text = "and"
			intervals [194]:
				xmin = 81.5242
				xmax = 81.9342
				text = "stayed"
			intervals [195]:
				xmin = 81.9342
				xmax = 82.1142
				text = "right"
			intervals [196]:
				xmin = 82.1142
				xmax = 82.3342
				text = "there"
			intervals [197]:
				xmin = 82.3342
				xmax = 82.5042
				text = "off"
			intervals [198]:
				xmin = 82.5042
				xmax = 82.6342
				text = "of"
			intervals [199]:
				xmin = 82.6342
				xmax = 83.0442
				text = "um"
			intervals [200]:
				xmin = 83.0442
				xmax = 83.4742
				text = "suitland"
			intervals [201]:
				xmin = 83.4742
				xmax = 83.8042
				text = "road"
			intervals [202]:
				xmin = 83.8042
				xmax = 84.5135
				text = ""
			intervals [203]:
				xmin = 84.5135
				xmax = 84.6935
				text = "which"
			intervals [204]:
				xmin = 84.6935
				xmax = 84.9135
				text = "was"
			intervals [205]:
				xmin = 84.9135
				xmax = 86.1535
				text = "only"
			intervals [206]:
				xmin = 86.1535
				xmax = 86.2035
				text = ""
			intervals [207]:
				xmin = 86.2035
				xmax = 86.6035
				text = "probably"
			intervals [208]:
				xmin = 86.6035
				xmax = 86.8835
				text = "like"
			intervals [209]:
				xmin = 86.8835
				xmax = 87.4035
				text = ""
			intervals [210]:
				xmin = 87.4035
				xmax = 87.6735
				text = "four"
			intervals [211]:
				xmin = 87.6735
				xmax = 88.2835
				text = "miles"
			intervals [212]:
				xmin = 88.2835
				xmax = 88.4635
				text = "from"
			intervals [213]:
				xmin = 88.4635
				xmax = 89.0335
				text = "dc"
			intervals [214]:
				xmin = 89.0335
				xmax = 89.9473
				text = ""
			intervals [215]:
				xmin = 89.9473
				xmax = 90.5573
				text = "actually"
			intervals [216]:
				xmin = 90.5573
				xmax = 91.7933
				text = ""
			intervals [217]:
				xmin = 91.7933
				xmax = 91.9933
				text = "and"
			intervals [218]:
				xmin = 91.9933
				xmax = 92.3533
				text = "uh"
			intervals [219]:
				xmin = 92.3533
				xmax = 93.2961
				text = ""
			intervals [220]:
				xmin = 93.2961
				xmax = 93.5061
				text = "tell"
			intervals [221]:
				xmin = 93.5061
				xmax = 93.5761
				text = "you"
			intervals [222]:
				xmin = 93.5761
				xmax = 93.6761
				text = "the"
			intervals [223]:
				xmin = 93.6761
				xmax = 94.0861
				text = "truth"
			intervals [224]:
				xmin = 94.0861
				xmax = 94.1161
				text = ""
			intervals [225]:
				xmin = 94.1161
				xmax = 94.2661
				text = "it"
			intervals [226]:
				xmin = 94.2661
				xmax = 94.3861
				text = "was"
			intervals [227]:
				xmin = 94.3861
				xmax = 94.4761
				text = "it"
			intervals [228]:
				xmin = 94.4761
				xmax = 94.7561
				text = "it"
			intervals [229]:
				xmin = 94.7561
				xmax = 95.0161
				text = "was"
			intervals [230]:
				xmin = 95.0161
				xmax = 95.5161
				text = "really"
			intervals [231]:
				xmin = 95.5161
				xmax = 96.1314
				text = ""
			intervals [232]:
				xmin = 96.1314
				xmax = 96.2514
				text = "it"
			intervals [233]:
				xmin = 96.2514
				xmax = 96.2914
				text = "s"
			intervals [234]:
				xmin = 96.2914
				xmax = 96.4314
				text = "no"
			intervals [235]:
				xmin = 96.4314
				xmax = 96.7814
				text = "difference"
			intervals [236]:
				xmin = 96.7814
				xmax = 97.3414
				text = "between"
			intervals [237]:
				xmin = 97.3414
				xmax = 98.3416
				text = ""
			intervals [238]:
				xmin = 98.3416
				xmax = 98.7716
				text = "uh"
			intervals [239]:
				xmin = 98.7716
				xmax = 98.8316
				text = ""
			intervals [240]:
				xmin = 98.8316
				xmax = 99.3716
				text = "maryland"
			intervals [241]:
				xmin = 99.3716
				xmax = 99.7143
				text = ""
			intervals [242]:
				xmin = 99.7143
				xmax = 99.8643
				text = "and"
			intervals [243]:
				xmin = 99.8643
				xmax = 100.2743
				text = "dc"
			intervals [244]:
				xmin = 100.2743
				xmax = 100.8443
				text = "schools"
			intervals [245]:
				xmin = 100.8443
				xmax = 101.1149
				text = ""
			intervals [246]:
				xmin = 101.1149
				xmax = 101.4249
				text = "different"
			intervals [247]:
				xmin = 101.4249
				xmax = 101.7649
				text = "lingo"
			intervals [248]:
				xmin = 101.7649
				xmax = 102.7849
				text = ""
			intervals [249]:
				xmin = 102.7849
				xmax = 102.8149
				text = "a"
			intervals [250]:
				xmin = 102.8149
				xmax = 102.8749
				text = ""
			intervals [251]:
				xmin = 102.8749
				xmax = 103.1349
				text = "couple"
			intervals [252]:
				xmin = 103.1349
				xmax = 103.1949
				text = "of"
			intervals [253]:
				xmin = 103.1949
				xmax = 103.4849
				text = "different"
			intervals [254]:
				xmin = 103.4849
				xmax = 103.9149
				text = "things"
			intervals [255]:
				xmin = 103.9149
				xmax = 104.1095
				text = ""
			intervals [256]:
				xmin = 104.1095
				xmax = 104.3095
				text = "you"
			intervals [257]:
				xmin = 104.3095
				xmax = 104.5795
				text = "know"
			intervals [258]:
				xmin = 104.5795
				xmax = 104.6095
				text = ""
			intervals [259]:
				xmin = 104.6095
				xmax = 104.9595
				text = "but"
			intervals [260]:
				xmin = 104.9595
				xmax = 105.272
				text = ""
			intervals [261]:
				xmin = 105.272
				xmax = 105.552
				text = "people"
			intervals [262]:
				xmin = 105.552
				xmax = 106.012
				text = "basically"
			intervals [263]:
				xmin = 106.012
				xmax = 106.132
				text = "the"
			intervals [264]:
				xmin = 106.132
				xmax = 106.472
				text = "same"
			intervals [265]:
				xmin = 106.472
				xmax = 107.415
				text = ""
			intervals [266]:
				xmin = 107.415
				xmax = 107.665
				text = "<unk>"
			intervals [267]:
				xmin = 107.665
				xmax = 111.180
				text = ""
			intervals [268]:
				xmin = 111.180
				xmax = 111.670
				text = "uh"
			intervals [269]:
				xmin = 111.670
				xmax = 112.4386
				text = ""
			intervals [270]:
				xmin = 112.4386
				xmax = 112.7286
				text = "we"
			intervals [271]:
				xmin = 112.7286
				xmax = 113.2586
				text = "use"
			intervals [272]:
				xmin = 113.2586
				xmax = 113.5091
				text = ""
			intervals [273]:
				xmin = 113.5091
				xmax = 113.5991
				text = "the"
			intervals [274]:
				xmin = 113.5991
				xmax = 114.0291
				text = "word"
			intervals [275]:
				xmin = 114.0291
				xmax = 114.3591
				text = "young"
			intervals [276]:
				xmin = 114.3591
				xmax = 114.8009
				text = ""
			intervals [277]:
				xmin = 114.8009
				xmax = 114.8609
				text = "a"
			intervals [278]:
				xmin = 114.8609
				xmax = 115.1409
				text = "lot"
			intervals [279]:
				xmin = 115.1409
				xmax = 115.2711
				text = ""
			intervals [280]:
				xmin = 115.2711
				xmax = 116.2911
				text = "<unk>"
			intervals [281]:
				xmin = 116.2911
				xmax = 116.6611
				text = "like"
			intervals [282]:
				xmin = 116.6611
				xmax = 117.086
				text = ""
			intervals [283]:
				xmin = 117.086
				xmax = 117.246
				text = "new"
			intervals [284]:
				xmin = 117.246
				xmax = 117.556
				text = "york"
			intervals [285]:
				xmin = 117.556
				xmax = 117.986
				text = "people"
			intervals [286]:
				xmin = 117.986
				xmax = 118.296
				text = "use"
			intervals [287]:
				xmin = 118.296
				xmax = 118.386
				text = "the"
			intervals [288]:
				xmin = 118.386
				xmax = 118.856
				text = "word"
			intervals [289]:
				xmin = 118.856
				xmax = 119.246
				text = "yo"
			intervals [290]:
				xmin = 119.246
				xmax = 119.3386
				text = ""
			intervals [291]:
				xmin = 119.3386
				xmax = 119.4586
				text = "or"
			intervals [292]:
				xmin = 119.4586
				xmax = 119.8886
				text = "son"
			intervals [293]:
				xmin = 119.8886
				xmax = 120.5708
				text = ""
			intervals [294]:
				xmin = 120.5708
				xmax = 121.0608
				text = "actually"
			intervals [295]:
				xmin = 121.0608
				xmax = 121.2708
				text = "them"
			intervals [296]:
				xmin = 121.2708
				xmax = 121.5008
				text = "little"
			intervals [297]:
				xmin = 121.5008
				xmax = 121.8408
				text = "cats"
			intervals [298]:
				xmin = 121.8408
				xmax = 122.5708
				text = "nowadays"
			intervals [299]:
				xmin = 122.5708
				xmax = 122.8308
				text = "they"
			intervals [300]:
				xmin = 122.8308
				xmax = 123.0019
				text = ""
			intervals [301]:
				xmin = 123.0019
				xmax = 123.1619
				text = "they"
			intervals [302]:
				xmin = 123.1619
				xmax = 123.6919
				text = "saying"
			intervals [303]:
				xmin = 123.6919
				xmax = 124.1619
				text = "son"
			intervals [304]:
				xmin = 124.1619
				xmax = 124.8328
				text = ""
			intervals [305]:
				xmin = 124.8328
				xmax = 125.0328
				text = "which"
			intervals [306]:
				xmin = 125.0328
				xmax = 125.4528
				text = "came"
			intervals [307]:
				xmin = 125.4528
				xmax = 126.0228
				text = "from"
			intervals [308]:
				xmin = 126.0228
				xmax = 126.5968
				text = ""
			intervals [309]:
				xmin = 126.5968
				xmax = 126.8468
				text = "you"
			intervals [310]:
				xmin = 126.8468
				xmax = 127.1268
				text = "know"
			intervals [311]:
				xmin = 127.1268
				xmax = 127.2868
				text = ""
			intervals [312]:
				xmin = 127.2868
				xmax = 127.4868
				text = "new"
			intervals [313]:
				xmin = 127.4868
				xmax = 127.8868
				text = "york"
			intervals [314]:
				xmin = 127.8868
				xmax = 127.9568
				text = "i"
			intervals [315]:
				xmin = 127.9568
				xmax = 128.0368
				text = ""
			intervals [316]:
				xmin = 128.0368
				xmax = 128.2668
				text = "think"
			intervals [317]:
				xmin = 128.2668
				xmax = 128.5237
				text = ""
			intervals [318]:
				xmin = 128.5237
				xmax = 128.6037
				text = "i"
			intervals [319]:
				xmin = 128.6037
				xmax = 128.9137
				text = "wanna"
			intervals [320]:
				xmin = 128.9137
				xmax = 129.1937
				text = "say"
			intervals [321]:
				xmin = 129.1937
				xmax = 129.4937
				text = "but"
			intervals [322]:
				xmin = 129.4937
				xmax = 130.1184
				text = ""
			intervals [323]:
				xmin = 130.1184
				xmax = 130.1884
				text = "you"
			intervals [324]:
				xmin = 130.1884
				xmax = 130.3584
				text = "know"
			intervals [325]:
				xmin = 130.3584
				xmax = 130.5984
				text = "like"
			intervals [326]:
				xmin = 130.5984
				xmax = 130.7184
				text = "what"
			intervals [327]:
				xmin = 130.7184
				xmax = 130.8484
				text = "s"
			intervals [328]:
				xmin = 130.8484
				xmax = 130.9984
				text = "up"
			intervals [329]:
				xmin = 130.9984
				xmax = 131.2784
				text = "young"
			intervals [330]:
				xmin = 131.2784
				xmax = 131.5151
				text = ""
			intervals [331]:
				xmin = 131.5151
				xmax = 131.7351
				text = "know"
			intervals [332]:
				xmin = 131.7351
				xmax = 131.8751
				text = "what"
			intervals [333]:
				xmin = 131.8751
				xmax = 131.9551
				text = "i'm"
			intervals [334]:
				xmin = 131.9551
				xmax = 132.5251
				text = "saying"
			intervals [335]:
				xmin = 132.5251
				xmax = 132.995
				text = ""
			intervals [336]:
				xmin = 132.995
				xmax = 133.175
				text = "ain't"
			intervals [337]:
				xmin = 133.175
				xmax = 133.405
				text = "nothing"
			intervals [338]:
				xmin = 133.405
				xmax = 133.555
				text = "yo"
			intervals [339]:
				xmin = 133.555
				xmax = 134.4537
				text = ""
			intervals [340]:
				xmin = 134.4537
				xmax = 134.6737
				text = "that"
			intervals [341]:
				xmin = 134.6737
				xmax = 134.7237
				text = "s"
			intervals [342]:
				xmin = 134.7237
				xmax = 134.9737
				text = "life"
			intervals [343]:
				xmin = 134.9737
				xmax = 135.1737
				text = "though"
			intervals [344]:
				xmin = 135.1737
				xmax = 136.5466
				text = ""
			intervals [345]:
				xmin = 136.5466
				xmax = 136.6666
				text = "you"
			intervals [346]:
				xmin = 136.6666
				xmax = 136.8266
				text = "know"
			intervals [347]:
				xmin = 136.8266
				xmax = 137.0466
				text = "some"
			intervals [348]:
				xmin = 137.0466
				xmax = 137.1266
				text = "of"
			intervals [349]:
				xmin = 137.1266
				xmax = 137.2266
				text = "the"
			intervals [350]:
				xmin = 137.2266
				xmax = 137.6966
				text = "words"
			intervals [351]:
				xmin = 137.6966
				xmax = 137.7266
				text = ""
			intervals [352]:
				xmin = 137.7266
				xmax = 138.1766
				text = "um"
			intervals [353]:
				xmin = 138.1766
				xmax = 139.3572
				text = ""
			intervals [354]:
				xmin = 139.3572
				xmax = 139.8272
				text = "uh"
			intervals [355]:
				xmin = 139.8272
				xmax = 139.9072
				text = ""
			intervals [356]:
				xmin = 139.9072
				xmax = 140.0872
				text = "go"
			intervals [357]:
				xmin = 140.0872
				xmax = 140.3072
				text = "go"
			intervals [358]:
				xmin = 140.3072
				xmax = 140.7372
				text = "lingo"
			intervals [359]:
				xmin = 140.7372
				xmax = 141.7283
				text = ""
			intervals [360]:
				xmin = 141.7283
				xmax = 141.8783
				text = "you"
			intervals [361]:
				xmin = 141.8783
				xmax = 142.1283
				text = "know"
			intervals [362]:
				xmin = 142.1283
				xmax = 142.1583
				text = ""
			intervals [363]:
				xmin = 142.1583
				xmax = 142.3183
				text = "that"
			intervals [364]:
				xmin = 142.3183
				xmax = 142.4883
				text = "was"
			intervals [365]:
				xmin = 142.4883
				xmax = 142.7383
				text = "used"
			intervals [366]:
				xmin = 142.7383
				xmax = 142.8383
				text = "a"
			intervals [367]:
				xmin = 142.8383
				xmax = 143.1083
				text = "lot"
			intervals [368]:
				xmin = 143.1083
				xmax = 143.7148
				text = ""
			intervals [369]:
				xmin = 143.7148
				xmax = 143.9148
				text = "when"
			intervals [370]:
				xmin = 143.9148
				xmax = 144.2848
				text = "talking"
			intervals [371]:
				xmin = 144.2848
				xmax = 144.7548
				text = "about"
			intervals [372]:
				xmin = 144.7548
				xmax = 145.0726
				text = ""
			intervals [373]:
				xmin = 145.0726
				xmax = 145.2426
				text = "you"
			intervals [374]:
				xmin = 145.2426
				xmax = 145.5126
				text = "know"
			intervals [375]:
				xmin = 145.5126
				xmax = 146.0611
				text = ""
			intervals [376]:
				xmin = 146.0611
				xmax = 146.3411
				text = "that"
			intervals [377]:
				xmin = 146.3411
				xmax = 146.4111
				text = ""
			intervals [378]:
				xmin = 146.4111
				xmax = 147.0511
				text = "particular"
			intervals [379]:
				xmin = 147.0511
				xmax = 147.7678
				text = ""
			intervals [380]:
				xmin = 147.7678
				xmax = 148.1378
				text = "form"
			intervals [381]:
				xmin = 148.1378
				xmax = 148.1678
				text = ""
			intervals [382]:
				xmin = 148.1678
				xmax = 148.3978
				text = "of"
			intervals [383]:
				xmin = 148.3978
				xmax = 148.8478
				text = "music"
			intervals [384]:
				xmin = 148.8478
				xmax = 149.5547
				text = ""
			intervals [385]:
				xmin = 149.5547
				xmax = 149.7347
				text = "you"
			intervals [386]:
				xmin = 149.7347
				xmax = 149.9247
				text = "know"
			intervals [387]:
				xmin = 149.9247
				xmax = 150.2947
				text = "like"
			intervals [388]:
				xmin = 150.2947
				xmax = 150.7993
				text = ""
			intervals [389]:
				xmin = 150.7993
				xmax = 151.4193
				text = "pockets"
			intervals [390]:
				xmin = 151.4193
				xmax = 151.7693
				text = "and"
			intervals [391]:
				xmin = 151.7693
				xmax = 152.4893
				text = "sockets"
			intervals [392]:
				xmin = 152.4893
				xmax = 152.8993
				text = "and"
			intervals [393]:
				xmin = 152.8993
				xmax = 153.8759
				text = ""
			intervals [394]:
				xmin = 153.8759
				xmax = 154.0759
				text = "and"
			intervals [395]:
				xmin = 154.0759
				xmax = 154.4359
				text = "stuff"
			intervals [396]:
				xmin = 154.4359
				xmax = 154.6559
				text = "like"
			intervals [397]:
				xmin = 154.6559
				xmax = 154.9059
				text = "that"
			intervals [398]:
				xmin = 154.9059
				xmax = 154.9359
				text = ""
			intervals [399]:
				xmin = 154.9359
				xmax = 155.1059
				text = "and"
			intervals [400]:
				xmin = 155.1059
				xmax = 155.6459
				text = "cranking"
			intervals [401]:
				xmin = 155.6459
				xmax = 156.0149
				text = ""
			intervals [402]:
				xmin = 156.0149
				xmax = 156.0949
				text = "you"
			intervals [403]:
				xmin = 156.0949
				xmax = 156.3249
				text = "know"
			intervals [404]:
				xmin = 156.3249
				xmax = 156.5552
				text = ""
			intervals [405]:
				xmin = 156.5552
				xmax = 157.0052
				text = "people"
			intervals [406]:
				xmin = 157.0052
				xmax = 157.6909
				text = ""
			intervals [407]:
				xmin = 157.6909
				xmax = 157.9309
				text = "in"
			intervals [408]:
				xmin = 157.9309
				xmax = 158.1209
				text = "other"
			intervals [409]:
				xmin = 158.1209
				xmax = 158.6109
				text = "areas"
			intervals [410]:
				xmin = 158.6109
				xmax = 158.8209
				text = "don't"
			intervals [411]:
				xmin = 158.8209
				xmax = 159.0309
				text = "really"
			intervals [412]:
				xmin = 159.0309
				xmax = 159.6109
				text = "use"
			intervals [413]:
				xmin = 159.6109
				xmax = 160.3321
				text = ""
			intervals [414]:
				xmin = 160.3321
				xmax = 160.6521
				text = "those"
			intervals [415]:
				xmin = 160.6521
				xmax = 161.1221
				text = "terms"
			intervals [416]:
				xmin = 161.1221
				xmax = 161.2821
				text = "when"
			intervals [417]:
				xmin = 161.2821
				xmax = 161.4121
				text = "they"
			intervals [418]:
				xmin = 161.4121
				xmax = 161.4421
				text = ""
			intervals [419]:
				xmin = 161.4421
				xmax = 161.8021
				text = "talking"
			intervals [420]:
				xmin = 161.8021
				xmax = 162.0421
				text = "about"
			intervals [421]:
				xmin = 162.0421
				xmax = 162.4721
				text = "music"
			intervals [422]:
				xmin = 162.4721
				xmax = 162.6031
				text = ""
			intervals [423]:
				xmin = 162.6031
				xmax = 162.9331
				text = "<unk>"
			intervals [424]:
				xmin = 162.9331
				xmax = 164.3192
				text = ""
			intervals [425]:
				xmin = 164.3192
				xmax = 164.4292
				text = "i"
			intervals [426]:
				xmin = 164.4292
				xmax = 164.4592
				text = "<unk>"
			intervals [427]:
				xmin = 164.4592
				xmax = 164.7592
				text = "say"
			intervals [428]:
				xmin = 164.7592
				xmax = 169.5095
				text = ""
			intervals [429]:
				xmin = 169.5095
				xmax = 169.7895
				text = "go"
			intervals [430]:
				xmin = 169.7895
				xmax = 169.9895
				text = "go"
			intervals [431]:
				xmin = 169.9895
				xmax = 170.5695
				text = "music"
			intervals [432]:
				xmin = 170.5695
				xmax = 170.8454
				text = ""
			intervals [433]:
				xmin = 170.8454
				xmax = 171.9554
				text = "is"
			intervals [434]:
				xmin = 171.9554
				xmax = 172.3841
				text = ""
			intervals [435]:
				xmin = 172.3841
				xmax = 173.3641
				text = "basically"
			intervals [436]:
				xmin = 173.3641
				xmax = 173.4041
				text = ""
			intervals [437]:
				xmin = 173.4041
				xmax = 173.5841
				text = "a"
			intervals [438]:
				xmin = 173.5841
				xmax = 174.1241
				text = "beat"
			intervals [439]:
				xmin = 174.1241
				xmax = 174.355
				text = ""
			intervals [440]:
				xmin = 174.355
				xmax = 174.485
				text = "a"
			intervals [441]:
				xmin = 174.485
				xmax = 175.065
				text = "constant"
			intervals [442]:
				xmin = 175.065
				xmax = 175.385
				text = "beat"
			intervals [443]:
				xmin = 175.385
				xmax = 176.6193
				text = ""
			intervals [444]:
				xmin = 176.6193
				xmax = 176.8493
				text = "and"
			intervals [445]:
				xmin = 176.8493
				xmax = 177.1893
				text = "um"
			intervals [446]:
				xmin = 177.1893
				xmax = 178.4081
				text = ""
			intervals [447]:
				xmin = 178.4081
				xmax = 178.5081
				text = "<unk>"
			intervals [448]:
				xmin = 178.5081
				xmax = 178.6082
				text = ""
			intervals [449]:
				xmin = 178.6082
				xmax = 178.7082
				text = "i"
			intervals [450]:
				xmin = 178.7082
				xmax = 178.9182
				text = "don't"
			intervals [451]:
				xmin = 178.9182
				xmax = 179.1182
				text = "know"
			intervals [452]:
				xmin = 179.1182
				xmax = 179.2282
				text = "it"
			intervals [453]:
				xmin = 179.2282
				xmax = 179.7782
				text = "just"
			intervals [454]:
				xmin = 179.7782
				xmax = 180.199
				text = ""
			intervals [455]:
				xmin = 180.199
				xmax = 180.429
				text = "kind"
			intervals [456]:
				xmin = 180.429
				xmax = 180.559
				text = "of"
			intervals [457]:
				xmin = 180.559
				xmax = 180.879
				text = "goes"
			intervals [458]:
				xmin = 180.879
				xmax = 181.149
				text = "through"
			intervals [459]:
				xmin = 181.149
				xmax = 181.309
				text = "you"
			intervals [460]:
				xmin = 181.309
				xmax = 181.857
				text = ""
			intervals [461]:
				xmin = 181.857
				xmax = 182.117
				text = "once"
			intervals [462]:
				xmin = 182.117
				xmax = 182.247
				text = "you"
			intervals [463]:
				xmin = 182.247
				xmax = 182.617
				text = "hear"
			intervals [464]:
				xmin = 182.617
				xmax = 182.717
				text = ""
			intervals [465]:
				xmin = 182.717
				xmax = 182.777
				text = "it"
			intervals [466]:
				xmin = 182.777
				xmax = 182.857
				text = ""
			intervals [467]:
				xmin = 182.857
				xmax = 183.017
				text = "you"
			intervals [468]:
				xmin = 183.017
				xmax = 183.287
				text = "really"
			intervals [469]:
				xmin = 183.287
				xmax = 183.577
				text = "can't"
			intervals [470]:
				xmin = 183.577
				xmax = 183.837
				text = "stay"
			intervals [471]:
				xmin = 183.837
				xmax = 184.257
				text = "still"
			intervals [472]:
				xmin = 184.257
				xmax = 184.8624
				text = ""
			intervals [473]:
				xmin = 184.8624
				xmax = 184.9624
				text = "the"
			intervals [474]:
				xmin = 184.9624
				xmax = 185.4924
				text = "congos"
			intervals [475]:
				xmin = 185.4924
				xmax = 185.6824
				text = "is"
			intervals [476]:
				xmin = 185.6824
				xmax = 185.8624
				text = "one"
			intervals [477]:
				xmin = 185.8624
				xmax = 185.9624
				text = "of"
			intervals [478]:
				xmin = 185.9624
				xmax = 186.0224
				text = "the"
			intervals [479]:
				xmin = 186.0224
				xmax = 186.5924
				text = "main"
			intervals [480]:
				xmin = 186.5924
				xmax = 186.7793
				text = ""
			intervals [481]:
				xmin = 186.7793
				xmax = 187.2793
				text = "uh"
			intervals [482]:
				xmin = 187.2793
				xmax = 187.3293
				text = ""
			intervals [483]:
				xmin = 187.3293
				xmax = 187.8593
				text = "instruments"
			intervals [484]:
				xmin = 187.8593
				xmax = 188.3493
				text = "played"
			intervals [485]:
				xmin = 188.3493
				xmax = 188.7274
				text = ""
			intervals [486]:
				xmin = 188.7274
				xmax = 189.1274
				text = "that"
			intervals [487]:
				xmin = 189.1274
				xmax = 189.4837
				text = ""
			intervals [488]:
				xmin = 189.4837
				xmax = 189.6137
				text = "you"
			intervals [489]:
				xmin = 189.6137
				xmax = 189.7537
				text = "know"
			intervals [490]:
				xmin = 189.7537
				xmax = 190.2137
				text = "everybody"
			intervals [491]:
				xmin = 190.2137
				xmax = 190.3937
				text = "will"
			intervals [492]:
				xmin = 190.3937
				xmax = 190.7343
				text = ""
			intervals [493]:
				xmin = 190.7343
				xmax = 190.9643
				text = "come"
			intervals [494]:
				xmin = 190.9643
				xmax = 191.1143
				text = "to"
			intervals [495]:
				xmin = 191.1143
				xmax = 191.4243
				text = "hear"
			intervals [496]:
				xmin = 191.4243
				xmax = 192.147
				text = ""
			intervals [497]:
				xmin = 192.147
				xmax = 192.387
				text = "and"
			intervals [498]:
				xmin = 192.387
				xmax = 192.647
				text = "uh"
			intervals [499]:
				xmin = 192.647
				xmax = 193.377
				text = "also"
			intervals [500]:
				xmin = 193.377
				xmax = 193.6169
				text = ""
			intervals [501]:
				xmin = 193.6169
				xmax = 193.8269
				text = "just"
			intervals [502]:
				xmin = 193.8269
				xmax = 193.9369
				text = "to"
			intervals [503]:
				xmin = 193.9369
				xmax = 194.3669
				text = "hear"
			intervals [504]:
				xmin = 194.3669
				xmax = 195.1336
				text = ""
			intervals [505]:
				xmin = 195.1336
				xmax = 195.3236
				text = "their"
			intervals [506]:
				xmin = 195.3236
				xmax = 196.0036
				text = "name"
			intervals [507]:
				xmin = 196.0036
				xmax = 196.4281
				text = ""
			intervals [508]:
				xmin = 196.4281
				xmax = 196.5981
				text = "their"
			intervals [509]:
				xmin = 196.5981
				xmax = 197.3881
				text = "neighborhood"
			intervals [510]:
				xmin = 197.3881
				xmax = 197.7147
				text = ""
			intervals [511]:
				xmin = 197.7147
				xmax = 198.1247
				text = "being"
			intervals [512]:
				xmin = 198.1247
				xmax = 198.5947
				text = "basically"
			intervals [513]:
				xmin = 198.5947
				xmax = 198.9647
				text = "shout"
			intervals [514]:
				xmin = 198.9647
				xmax = 199.1347
				text = "out"
			intervals [515]:
				xmin = 199.1347
				xmax = 199.1947
				text = "or"
			intervals [516]:
				xmin = 199.1947
				xmax = 199.4047
				text = "put"
			intervals [517]:
				xmin = 199.4047
				xmax = 199.5547
				text = "on"
			intervals [518]:
				xmin = 199.5547
				xmax = 199.6347
				text = "the"
			intervals [519]:
				xmin = 199.6347
				xmax = 199.9947
				text = "tape"
			intervals [520]:
				xmin = 199.9947
				xmax = 200.0347
				text = ""
			intervals [521]:
				xmin = 200.0347
				xmax = 200.2247
				text = "you"
			intervals [522]:
				xmin = 200.2247
				xmax = 200.5447
				text = "know"
			intervals [523]:
				xmin = 200.5447
				xmax = 200.6447
				text = ""
			intervals [524]:
				xmin = 200.6447
				xmax = 200.9047
				text = "like"
			intervals [525]:
				xmin = 200.9047
				xmax = 201.0375
				text = ""
			intervals [526]:
				xmin = 201.0375
				xmax = 201.2475
				text = "it"
			intervals [527]:
				xmin = 201.2475
				xmax = 201.3275
				text = "d"
			intervals [528]:
				xmin = 201.3275
				xmax = 201.6175
				text = "be"
			intervals [529]:
				xmin = 201.6175
				xmax = 201.6975
				text = "a"
			intervals [530]:
				xmin = 201.6975
				xmax = 202.0675
				text = "whole"
			intervals [531]:
				xmin = 202.0675
				xmax = 202.4375
				text = "crew"
			intervals [532]:
				xmin = 202.4375
				xmax = 202.5075
				text = "of"
			intervals [533]:
				xmin = 202.5075
				xmax = 203.0175
				text = "dudes"
			intervals [534]:
				xmin = 203.0175
				xmax = 203.2475
				text = "just"
			intervals [535]:
				xmin = 203.2475
				xmax = 203.4575
				text = "go"
			intervals [536]:
				xmin = 203.4575
				xmax = 203.5575
				text = "to"
			intervals [537]:
				xmin = 203.5575
				xmax = 203.7975
				text = "put"
			intervals [538]:
				xmin = 203.7975
				xmax = 203.9275
				text = "they"
			intervals [539]:
				xmin = 203.9275
				xmax = 204.2875
				text = "name"
			intervals [540]:
				xmin = 204.2875
				xmax = 204.4375
				text = "on"
			intervals [541]:
				xmin = 204.4375
				xmax = 204.5175
				text = "the"
			intervals [542]:
				xmin = 204.5175
				xmax = 204.8875
				text = "tape"
			intervals [543]:
				xmin = 204.8875
				xmax = 205.3735
				text = ""
			intervals [544]:
				xmin = 205.3735
				xmax = 205.6335
				text = "buy"
			intervals [545]:
				xmin = 205.6335
				xmax = 205.7235
				text = "the"
			intervals [546]:
				xmin = 205.7235
				xmax = 206.0635
				text = "tape"
			intervals [547]:
				xmin = 206.0635
				xmax = 206.2671
				text = ""
			intervals [548]:
				xmin = 206.2671
				xmax = 206.4471
				text = "and"
			intervals [549]:
				xmin = 206.4471
				xmax = 206.6971
				text = "ride"
			intervals [550]:
				xmin = 206.6971
				xmax = 207.1171
				text = "around"
			intervals [551]:
				xmin = 207.1171
				xmax = 207.2771
				text = "so"
			intervals [552]:
				xmin = 207.2771
				xmax = 207.3971
				text = "they"
			intervals [553]:
				xmin = 207.3971
				xmax = 207.5071
				text = "could"
			intervals [554]:
				xmin = 207.5071
				xmax = 207.7071
				text = "just"
			intervals [555]:
				xmin = 207.7071
				xmax = 207.9571
				text = "hear"
			intervals [556]:
				xmin = 207.9571
				xmax = 208.1371
				text = "that"
			intervals [557]:
				xmin = 208.1371
				xmax = 208.6771
				text = "particular"
			intervals [558]:
				xmin = 208.6771
				xmax = 209.0571
				text = "name"
			intervals [559]:
				xmin = 209.0571
				xmax = 209.4171
				text = "being"
			intervals [560]:
				xmin = 209.4171
				xmax = 210.0449
				text = ""
			intervals [561]:
				xmin = 210.0449
				xmax = 210.5149
				text = "shouted"
			intervals [562]:
				xmin = 210.5149
				xmax = 210.6872
				text = ""
			intervals [563]:
				xmin = 210.6872
				xmax = 211.2172
				text = "all"
			intervals [564]:
				xmin = 211.2172
				xmax = 211.4972
				text = "night"
			intervals [565]:
				xmin = 211.4972
				xmax = 211.7809
				text = ""
			intervals [566]:
				xmin = 211.7809
				xmax = 212.2109
				text = "<unk>"
			intervals [567]:
				xmin = 212.2109
				xmax = 213.1596
				text = ""
			intervals [568]:
				xmin = 213.1596
				xmax = 213.5696
				text = "so"
			intervals [569]:
				xmin = 213.5696
				xmax = 213.6896
				text = ""
			intervals [570]:
				xmin = 213.6896
				xmax = 213.7596
				text = "you"
			intervals [571]:
				xmin = 213.7596
				xmax = 213.8096
				text = ""
			intervals [572]:
				xmin = 213.8096
				xmax = 214.0796
				text = "know"
			intervals [573]:
				xmin = 214.0796
				xmax = 214.1796
				text = "what"
			intervals [574]:
				xmin = 214.1796
				xmax = 214.2796
				text = "i'm"
			intervals [575]:
				xmin = 214.2796
				xmax = 214.4596
				text = "saying"
			intervals [576]:
				xmin = 214.4596
				xmax = 214.5296
				text = "the"
			intervals [577]:
				xmin = 214.5296
				xmax = 214.6696
				text = "go"
			intervals [578]:
				xmin = 214.6696
				xmax = 214.8496
				text = "go"
			intervals [579]:
				xmin = 214.8496
				xmax = 215.2096
				text = "scene"
			intervals [580]:
				xmin = 215.2096
				xmax = 215.4496
				text = "was"
			intervals [581]:
				xmin = 215.4496
				xmax = 215.8196
				text = "um"
			intervals [582]:
				xmin = 215.8196
				xmax = 217.2447
				text = ""
			intervals [583]:
				xmin = 217.2447
				xmax = 217.3647
				text = "it"
			intervals [584]:
				xmin = 217.3647
				xmax = 217.4147
				text = ""
			intervals [585]:
				xmin = 217.4147
				xmax = 217.6647
				text = "it"
			intervals [586]:
				xmin = 217.6647
				xmax = 217.9447
				text = "w"
			intervals [587]:
				xmin = 217.9447
				xmax = 218.0247
				text = "it"
			intervals [588]:
				xmin = 218.0247
				xmax = 218.1747
				text = "was"
			intervals [589]:
				xmin = 218.1747
				xmax = 218.2547
				text = "a"
			intervals [590]:
				xmin = 218.2547
				xmax = 218.5247
				text = "really"
			intervals [591]:
				xmin = 218.5247
				xmax = 218.8047
				text = "fun"
			intervals [592]:
				xmin = 218.8047
				xmax = 219.1947
				text = "scene"
			intervals [593]:
				xmin = 219.1947
				xmax = 219.4857
				text = ""
			intervals [594]:
				xmin = 219.4857
				xmax = 219.6157
				text = "you"
			intervals [595]:
				xmin = 219.6157
				xmax = 219.9357
				text = "know"
			intervals [596]:
				xmin = 219.9357
				xmax = 220.0457
				text = ""
			intervals [597]:
				xmin = 220.0457
				xmax = 220.9257
				text = "females"
			intervals [598]:
				xmin = 220.9257
				xmax = 221.0745
				text = ""
			intervals [599]:
				xmin = 221.0745
				xmax = 221.2245
				text = "and"
			intervals [600]:
				xmin = 221.2245
				xmax = 221.3145
				text = ""
			intervals [601]:
				xmin = 221.3145
				xmax = 221.6045
				text = "different"
			intervals [602]:
				xmin = 221.6045
				xmax = 221.8545
				text = "things"
			intervals [603]:
				xmin = 221.8545
				xmax = 221.9745
				text = "that"
			intervals [604]:
				xmin = 221.9745
				xmax = 222.0645
				text = "you've"
			intervals [605]:
				xmin = 222.0645
				xmax = 222.5245
				text = "seen"
			intervals [606]:
				xmin = 222.5245
				xmax = 223.0906
				text = ""
			intervals [607]:
				xmin = 223.0906
				xmax = 223.3606
				text = "different"
			intervals [608]:
				xmin = 223.3606
				xmax = 223.6006
				text = "things"
			intervals [609]:
				xmin = 223.6006
				xmax = 223.6906
				text = "that"
			intervals [610]:
				xmin = 223.6906
				xmax = 223.8406
				text = "used"
			intervals [611]:
				xmin = 223.8406
				xmax = 223.9006
				text = "to"
			intervals [612]:
				xmin = 223.9006
				xmax = 224.1106
				text = "go"
			intervals [613]:
				xmin = 224.1106
				xmax = 224.4006
				text = "on"
			intervals [614]:
				xmin = 224.4006
				xmax = 224.5406
				text = "in"
			intervals [615]:
				xmin = 224.5406
				xmax = 224.6906
				text = "a"
			intervals [616]:
				xmin = 224.6906
				xmax = 224.9206
				text = "lot"
			intervals [617]:
				xmin = 224.9206
				xmax = 225.0306
				text = "of"
			intervals [618]:
				xmin = 225.0306
				xmax = 225.1506
				text = "the"
			intervals [619]:
				xmin = 225.1506
				xmax = 225.7706
				text = "clubs"
			intervals [620]:
				xmin = 225.7706
				xmax = 225.9059
				text = ""
			intervals [621]:
				xmin = 225.9059
				xmax = 226.0659
				text = "you"
			intervals [622]:
				xmin = 226.0659
				xmax = 226.3159
				text = "know"
			intervals [623]:
				xmin = 226.3159
				xmax = 226.3459
				text = ""
			intervals [624]:
				xmin = 226.3459
				xmax = 226.6359
				text = "being"
			intervals [625]:
				xmin = 226.6359
				xmax = 226.6859
				text = "a"
			intervals [626]:
				xmin = 226.6859
				xmax = 227.0859
				text = "youngin"
			intervals [627]:
				xmin = 227.0859
				xmax = 227.5159
				text = "actually"
			intervals [628]:
				xmin = 227.5159
				xmax = 227.8159
				text = "getting"
			intervals [629]:
				xmin = 227.8159
				xmax = 227.9359
				text = "in"
			intervals [630]:
				xmin = 227.9359
				xmax = 228.0859
				text = "them"
			intervals [631]:
				xmin = 228.0859
				xmax = 228.5059
				text = "drinks"
			intervals [632]:
				xmin = 228.5059
				xmax = 229.5508
				text = ""
			intervals [633]:
				xmin = 229.5508
				xmax = 229.6708
				text = "you"
			intervals [634]:
				xmin = 229.6708
				xmax = 229.7708
				text = "know"
			intervals [635]:
				xmin = 229.7708
				xmax = 230.0008
				text = ""
			intervals [636]:
				xmin = 230.0008
				xmax = 230.0408
				text = "i"
			intervals [637]:
				xmin = 230.0408
				xmax = 230.4608
				text = "mean"
			intervals [638]:
				xmin = 230.4608
				xmax = 231.0615
				text = ""
			intervals [639]:
				xmin = 231.0615
				xmax = 231.2815
				text = "that"
			intervals [640]:
				xmin = 231.2815
				xmax = 231.4915
				text = "that"
			intervals [641]:
				xmin = 231.4915
				xmax = 231.8515
				text = "was"
			intervals [642]:
				xmin = 231.8515
				xmax = 232.0415
				text = "that"
			intervals [643]:
				xmin = 232.0415
				xmax = 232.2215
				text = "was"
			intervals [644]:
				xmin = 232.2215
				xmax = 232.4415
				text = "it"
			intervals [645]:
				xmin = 232.4415
				xmax = 232.6783
				text = ""
			intervals [646]:
				xmin = 232.6783
				xmax = 232.8183
				text = "you"
			intervals [647]:
				xmin = 232.8183
				xmax = 233.0783
				text = "know"
			intervals [648]:
				xmin = 233.0783
				xmax = 233.4186
				text = ""
			intervals [649]:
				xmin = 233.4186
				xmax = 233.4486
				text = "i"
			intervals [650]:
				xmin = 233.4486
				xmax = 233.4786
				text = ""
			intervals [651]:
				xmin = 233.4786
				xmax = 233.6286
				text = "mean"
			intervals [652]:
				xmin = 233.6286
				xmax = 233.8586
				text = "once"
			intervals [653]:
				xmin = 233.8586
				xmax = 233.9386
				text = "you"
			intervals [654]:
				xmin = 233.9386
				xmax = 234.1686
				text = "got"
			intervals [655]:
				xmin = 234.1686
				xmax = 234.3386
				text = "old"
			intervals [656]:
				xmin = 234.3386
				xmax = 234.5786
				text = "enough"
			intervals [657]:
				xmin = 234.5786
				xmax = 234.6886
				text = "to"
			intervals [658]:
				xmin = 234.6886
				xmax = 234.8286
				text = "be"
			intervals [659]:
				xmin = 234.8286
				xmax = 234.9786
				text = "into"
			intervals [660]:
				xmin = 234.9786
				xmax = 235.1786
				text = "go"
			intervals [661]:
				xmin = 235.1786
				xmax = 235.4386
				text = "go"
			intervals [662]:
				xmin = 235.4386
				xmax = 236.3332
				text = ""
			intervals [663]:
				xmin = 236.3332
				xmax = 236.4432
				text = "it"
			intervals [664]:
				xmin = 236.4432
				xmax = 236.5132
				text = "s"
			intervals [665]:
				xmin = 236.5132
				xmax = 236.7532
				text = "like"
			intervals [666]:
				xmin = 236.7532
				xmax = 237.7097
				text = ""
			intervals [667]:
				xmin = 237.7097
				xmax = 237.7597
				text = "i"
			intervals [668]:
				xmin = 237.7597
				xmax = 237.9797
				text = "don't"
			intervals [669]:
				xmin = 237.9797
				xmax = 238.1897
				text = "know"
			intervals [670]:
				xmin = 238.1897
				xmax = 238.2697
				text = "it"
			intervals [671]:
				xmin = 238.2697
				xmax = 238.5297
				text = "was"
			intervals [672]:
				xmin = 238.5297
				xmax = 238.5997
				text = ""
			intervals [673]:
				xmin = 238.5997
				xmax = 238.7797
				text = "it"
			intervals [674]:
				xmin = 238.7797
				xmax = 238.8997
				text = "was"
			intervals [675]:
				xmin = 238.8997
				xmax = 239.1297
				text = "just"
			intervals [676]:
				xmin = 239.1297
				xmax = 239.4697
				text = "tight"
			intervals [677]:
				xmin = 239.4697
				xmax = 239.7288
				text = ""
			intervals [678]:
				xmin = 239.7288
				xmax = 239.7888
				text = "it"
			intervals [679]:
				xmin = 239.7888
				xmax = 239.8188
				text = ""
			intervals [680]:
				xmin = 239.8188
				xmax = 239.9988
				text = "was"
			intervals [681]:
				xmin = 239.9988
				xmax = 240.2888
				text = "going"
			intervals [682]:
				xmin = 240.2888
				xmax = 240.5088
				text = "to"
			intervals [683]:
				xmin = 240.5088
				xmax = 240.7488
				text = "every"
			intervals [684]:
				xmin = 240.7488
				xmax = 241.0188
				text = "night"
			intervals [685]:
				xmin = 241.0188
				xmax = 241.1477
				text = ""
			intervals [686]:
				xmin = 241.1477
				xmax = 241.2477
				text = "you"
			intervals [687]:
				xmin = 241.2477
				xmax = 241.3177
				text = "know"
			intervals [688]:
				xmin = 241.3177
				xmax = 241.4077
				text = "what"
			intervals [689]:
				xmin = 241.4077
				xmax = 241.4877
				text = "i'm"
			intervals [690]:
				xmin = 241.4877
				xmax = 241.6277
				text = "saying"
			intervals [691]:
				xmin = 241.6277
				xmax = 241.8277
				text = "like"
			intervals [692]:
				xmin = 241.8277
				xmax = 241.8577
				text = ""
			intervals [693]:
				xmin = 241.8577
				xmax = 242.3277
				text = "dudes"
			intervals [694]:
				xmin = 242.3277
				xmax = 242.5077
				text = ""
			intervals [695]:
				xmin = 242.5077
				xmax = 242.6777
				text = "to"
			intervals [696]:
				xmin = 242.6777
				xmax = 242.8277
				text = "go"
			intervals [697]:
				xmin = 242.8277
				xmax = 243.4137
				text = ""
			intervals [698]:
				xmin = 243.4137
				xmax = 243.7637
				text = "certain"
			intervals [699]:
				xmin = 243.7637
				xmax = 244.3537
				text = "clubs"
			intervals [700]:
				xmin = 244.3537
				xmax = 244.3837
				text = ""
			intervals [701]:
				xmin = 244.3837
				xmax = 244.5037
				text = "you"
			intervals [702]:
				xmin = 244.5037
				xmax = 244.6337
				text = "know"
			intervals [703]:
				xmin = 244.6337
				xmax = 244.8537
				text = "what"
			intervals [704]:
				xmin = 244.8537
				xmax = 244.9137
				text = "i'm"
			intervals [705]:
				xmin = 244.9137
				xmax = 244.9437
				text = "s"
			intervals [706]:
				xmin = 244.9437
				xmax = 245.0437
				text = "it"
			intervals [707]:
				xmin = 245.0437
				xmax = 245.2237
				text = "was"
			intervals [708]:
				xmin = 245.2237
				xmax = 245.3237
				text = "it"
			intervals [709]:
				xmin = 245.3237
				xmax = 245.5037
				text = "was"
			intervals [710]:
				xmin = 245.5037
				xmax = 245.7137
				text = "a"
			intervals [711]:
				xmin = 245.7137
				xmax = 245.7437
				text = ""
			intervals [712]:
				xmin = 245.7437
				xmax = 246.0437
				text = "every"
			intervals [713]:
				xmin = 246.0437
				xmax = 246.2637
				text = "day"
			intervals [714]:
				xmin = 246.2637
				xmax = 246.5437
				text = "thing"
			intervals [715]:
				xmin = 246.5437
				xmax = 247.0737
				text = "almost"
			intervals [716]:
				xmin = 247.0737
				xmax = 247.2137
				text = "and"
			intervals [717]:
				xmin = 247.2137
				xmax = 247.2437
				text = ""
			intervals [718]:
				xmin = 247.2437
				xmax = 247.6137
				text = "whenever"
			intervals [719]:
				xmin = 247.6137
				xmax = 247.7337
				text = "the"
			intervals [720]:
				xmin = 247.7337
				xmax = 248.7454
				text = ""
			intervals [721]:
				xmin = 248.7454
				xmax = 249.0154
				text = "whenever"
			intervals [722]:
				xmin = 249.0154
				xmax = 249.1154
				text = "the"
			intervals [723]:
				xmin = 249.1154
				xmax = 249.3354
				text = "jont"
			intervals [724]:
				xmin = 249.3354
				xmax = 249.5254
				text = "was"
			intervals [725]:
				xmin = 249.5254
				xmax = 249.8254
				text = "over"
			intervals [726]:
				xmin = 249.8254
				xmax = 250.6783
				text = ""
			intervals [727]:
				xmin = 250.6783
				xmax = 251.0883
				text = "wednesday"
			intervals [728]:
				xmin = 251.0883
				xmax = 251.4683
				text = "thursday"
			intervals [729]:
				xmin = 251.4683
				xmax = 251.8883
				text = "friday"
			intervals [730]:
				xmin = 251.8883
				xmax = 252.3583
				text = "saturday"
			intervals [731]:
				xmin = 252.3583
				xmax = 252.7583
				text = "sunday"
			intervals [732]:
				xmin = 252.7583
				xmax = 252.8283
				text = "or"
			intervals [733]:
				xmin = 252.8283
				xmax = 253.3783
				text = "whatever"
			intervals [734]:
				xmin = 253.3783
				xmax = 253.5408
				text = ""
			intervals [735]:
				xmin = 253.5408
				xmax = 253.7008
				text = "you"
			intervals [736]:
				xmin = 253.7008
				xmax = 253.8208
				text = "was"
			intervals [737]:
				xmin = 253.8208
				xmax = 254.1108
				text = "going"
			intervals [738]:
				xmin = 254.1108
				xmax = 255.2136
				text = ""
			intervals [739]:
				xmin = 255.2136
				xmax = 255.5036
				text = "save"
			intervals [740]:
				xmin = 255.5036
				xmax = 255.5936
				text = "your"
			intervals [741]:
				xmin = 255.5936
				xmax = 255.7936
				text = "little"
			intervals [742]:
				xmin = 255.7936
				xmax = 256.1936
				text = "money"
			intervals [743]:
				xmin = 256.1936
				xmax = 256.3136
				text = "up"
			intervals [744]:
				xmin = 256.3136
				xmax = 256.5302
				text = ""
			intervals [745]:
				xmin = 256.5302
				xmax = 256.6702
				text = "get"
			intervals [746]:
				xmin = 256.6702
				xmax = 256.7902
				text = "in"
			intervals [747]:
				xmin = 256.7902
				xmax = 256.8802
				text = "the"
			intervals [748]:
				xmin = 256.8802
				xmax = 257.2202
				text = "club"
			intervals [749]:
				xmin = 257.2202
				xmax = 258.0549
				text = ""
			intervals [750]:
				xmin = 258.0549
				xmax = 258.4949
				text = "party"
			intervals [751]:
				xmin = 258.4949
				xmax = 258.5649
				text = "in"
			intervals [752]:
				xmin = 258.5649
				xmax = 258.7349
				text = "that"
			intervals [753]:
				xmin = 258.7349
				xmax = 259.0749
				text = "jont"
			intervals [754]:
				xmin = 259.0749
				xmax = 259.977
				text = ""
			intervals [755]:
				xmin = 259.977
				xmax = 260.187
				text = "meet"
			intervals [756]:
				xmin = 260.187
				xmax = 260.517
				text = "girls"
			intervals [757]:
				xmin = 260.517
				xmax = 260.657
				text = "from"
			intervals [758]:
				xmin = 260.657
				xmax = 260.877
				text = "all"
			intervals [759]:
				xmin = 260.877
				xmax = 261.187
				text = "kinds"
			intervals [760]:
				xmin = 261.187
				xmax = 261.277
				text = "of"
			intervals [761]:
				xmin = 261.277
				xmax = 262.097
				text = "neighborhoods"
			intervals [762]:
				xmin = 262.097
				xmax = 262.2376
				text = ""
			intervals [763]:
				xmin = 262.2376
				xmax = 262.3276
				text = "you"
			intervals [764]:
				xmin = 262.3276
				xmax = 262.3576
				text = ""
			intervals [765]:
				xmin = 262.3576
				xmax = 262.5576
				text = "know"
			intervals [766]:
				xmin = 262.5576
				xmax = 262.6476
				text = "what"
			intervals [767]:
				xmin = 262.6476
				xmax = 262.7376
				text = "i'm"
			intervals [768]:
				xmin = 262.7376
				xmax = 263.0976
				text = "saying"
			intervals [769]:
				xmin = 263.0976
				xmax = 263.3354
				text = ""
			intervals [770]:
				xmin = 263.3354
				xmax = 263.6154
				text = "holler"
			intervals [771]:
				xmin = 263.6154
				xmax = 263.8054
				text = "at"
			intervals [772]:
				xmin = 263.8054
				xmax = 264.1554
				text = "dudes"
			intervals [773]:
				xmin = 264.1554
				xmax = 264.2954
				text = "that"
			intervals [774]:
				xmin = 264.2954
				xmax = 264.3954
				text = "you"
			intervals [775]:
				xmin = 264.3954
				xmax = 264.6754
				text = "knew"
			intervals [776]:
				xmin = 264.6754
				xmax = 265.9606
				text = ""
			intervals [777]:
				xmin = 265.9606
				xmax = 266.2206
				text = "so"
			intervals [778]:
				xmin = 266.2206
				xmax = 267.0491
				text = ""
			intervals [779]:
				xmin = 267.0491
				xmax = 267.1491
				text = "it"
			intervals [780]:
				xmin = 267.1491
				xmax = 267.2991
				text = "was"
			intervals [781]:
				xmin = 267.2991
				xmax = 267.5191
				text = "just"
			intervals [782]:
				xmin = 267.5191
				xmax = 267.5491
				text = "a"
			intervals [783]:
				xmin = 267.5491
				xmax = 267.8491
				text = "tight"
			intervals [784]:
				xmin = 267.8491
				xmax = 268.2091
				text = "scene"
			intervals [785]:
				xmin = 268.2091
				xmax = 268.4491
				text = "man"
			intervals [786]:
				xmin = 268.4491
				xmax = 268.5578
				text = ""
			intervals [787]:
				xmin = 268.5578
				xmax = 268.6578
				text = "it"
			intervals [788]:
				xmin = 268.6578
				xmax = 268.6978
				text = ""
			intervals [789]:
				xmin = 268.6978
				xmax = 268.8178
				text = "was"
			intervals [790]:
				xmin = 268.8178
				xmax = 268.8478
				text = "a"
			intervals [791]:
				xmin = 268.8478
				xmax = 269.2278
				text = "beautiful"
			intervals [792]:
				xmin = 269.2278
				xmax = 269.5578
				text = "scene"
			intervals [793]:
				xmin = 269.5578
				xmax = 276.694
				text = ""
			intervals [794]:
				xmin = 276.694
				xmax = 276.724
				text = "<unk>"
			intervals [795]:
				xmin = 276.724
				xmax = 276.974
				text = "oh"
			intervals [796]:
				xmin = 276.974
				xmax = 277.254
				text = "yes"
			intervals [797]:
				xmin = 277.254
				xmax = 277.314
				text = ""
			intervals [798]:
				xmin = 277.314
				xmax = 277.834
				text = "indeed"
			intervals [799]:
				xmin = 277.834
				xmax = 278.6328
				text = ""
			intervals [800]:
				xmin = 278.6328
				xmax = 279.0628
				text = "indeed"
			intervals [801]:
				xmin = 279.0628
				xmax = 279.7934
				text = ""
			intervals [802]:
				xmin = 279.7934
				xmax = 279.9234
				text = "and"
			intervals [803]:
				xmin = 279.9234
				xmax = 280.0534
				text = "i"
			intervals [804]:
				xmin = 280.0534
				xmax = 280.3634
				text = "wasn't"
			intervals [805]:
				xmin = 280.3634
				xmax = 280.5934
				text = "even"
			intervals [806]:
				xmin = 280.5934
				xmax = 280.7134
				text = "with"
			intervals [807]:
				xmin = 280.7134
				xmax = 280.7634
				text = "a"
			intervals [808]:
				xmin = 280.7634
				xmax = 281.1034
				text = "crew"
			intervals [809]:
				xmin = 281.1034
				xmax = 281.8296
				text = ""
			intervals [810]:
				xmin = 281.8296
				xmax = 283.3196
				text = "<unk>"
			intervals [811]:
				xmin = 283.3196
				xmax = 283.4096
				text = ""
			intervals [812]:
				xmin = 283.4096
				xmax = 283.5796
				text = "that"
			intervals [813]:
				xmin = 283.5796
				xmax = 283.6296
				text = "s"
			intervals [814]:
				xmin = 283.6296
				xmax = 283.7396
				text = "the"
			intervals [815]:
				xmin = 283.7396
				xmax = 283.9596
				text = "whole"
			intervals [816]:
				xmin = 283.9596
				xmax = 284.2696
				text = "thing"
			intervals [817]:
				xmin = 284.2696
				xmax = 284.5796
				text = "about"
			intervals [818]:
				xmin = 284.5796
				xmax = 284.6896
				text = "it"
			intervals [819]:
				xmin = 284.6896
				xmax = 285.3772
				text = ""
			intervals [820]:
				xmin = 285.3772
				xmax = 285.5072
				text = "i"
			intervals [821]:
				xmin = 285.5072
				xmax = 285.8272
				text = "wasn't"
			intervals [822]:
				xmin = 285.8272
				xmax = 286.0172
				text = "even"
			intervals [823]:
				xmin = 286.0172
				xmax = 286.1672
				text = "with"
			intervals [824]:
				xmin = 286.1672
				xmax = 286.2572
				text = "a"
			intervals [825]:
				xmin = 286.2572
				xmax = 286.5972
				text = "crew"
			intervals [826]:
				xmin = 286.5972
				xmax = 286.6372
				text = "i"
			intervals [827]:
				xmin = 286.6372
				xmax = 286.8672
				text = "mean"
			intervals [828]:
				xmin = 286.8672
				xmax = 287.0772
				text = "most"
			intervals [829]:
				xmin = 287.0772
				xmax = 287.1372
				text = "of"
			intervals [830]:
				xmin = 287.1372
				xmax = 287.2372
				text = "my"
			intervals [831]:
				xmin = 287.2372
				xmax = 287.9972
				text = "altercations"
			intervals [832]:
				xmin = 287.9972
				xmax = 288.4572
				text = "came"
			intervals [833]:
				xmin = 288.4572
				xmax = 288.5472
				text = ""
			intervals [834]:
				xmin = 288.5472
				xmax = 288.8872
				text = "later"
			intervals [835]:
				xmin = 288.8872
				xmax = 289.2272
				text = "on"
			intervals [836]:
				xmin = 289.2272
				xmax = 289.3672
				text = "in"
			intervals [837]:
				xmin = 289.3672
				xmax = 289.6972
				text = "life"
			intervals [838]:
				xmin = 289.6972
				xmax = 290.3788
				text = ""
			intervals [839]:
				xmin = 290.3788
				xmax = 290.4988
				text = "you"
			intervals [840]:
				xmin = 290.4988
				xmax = 290.6988
				text = "know"
			intervals [841]:
				xmin = 290.6988
				xmax = 291.3088
				text = "dudes"
			intervals [842]:
				xmin = 291.3088
				xmax = 291.5388
				text = "getting"
			intervals [843]:
				xmin = 291.5388
				xmax = 291.6088
				text = "a"
			intervals [844]:
				xmin = 291.6088
				xmax = 291.8288
				text = "little"
			intervals [845]:
				xmin = 291.8288
				xmax = 291.9988
				text = "bit"
			intervals [846]:
				xmin = 291.9988
				xmax = 292.2388
				text = "too"
			intervals [847]:
				xmin = 292.2388
				xmax = 292.6388
				text = "drunk"
			intervals [848]:
				xmin = 292.6388
				xmax = 293.7656
				text = ""
			intervals [849]:
				xmin = 293.7656
				xmax = 293.8856
				text = "and"
			intervals [850]:
				xmin = 293.8856
				xmax = 293.9656
				text = "we"
			intervals [851]:
				xmin = 293.9656
				xmax = 294.1956
				text = "got"
			intervals [852]:
				xmin = 294.1956
				xmax = 294.5056
				text = "into"
			intervals [853]:
				xmin = 294.5056
				xmax = 294.5456
				text = "a"
			intervals [854]:
				xmin = 294.5456
				xmax = 294.7856
				text = "little"
			intervals [855]:
				xmin = 294.7856
				xmax = 295.3356
				text = "squabble"
			intervals [856]:
				xmin = 295.3356
				xmax = 296.3848
				text = ""
			intervals [857]:
				xmin = 296.3848
				xmax = 296.6648
				text = "my"
			intervals [858]:
				xmin = 296.6648
				xmax = 296.7048
				text = ""
			intervals [859]:
				xmin = 296.7048
				xmax = 297.0648
				text = "cousin"
			intervals [860]:
				xmin = 297.0648
				xmax = 297.2648
				text = "got"
			intervals [861]:
				xmin = 297.2648
				xmax = 297.6248
				text = "knocked"
			intervals [862]:
				xmin = 297.6248
				xmax = 297.8648
				text = "out"
			intervals [863]:
				xmin = 297.8648
				xmax = 299.1293
				text = ""
			intervals [864]:
				xmin = 299.1293
				xmax = 299.2293
				text = "i"
			intervals [865]:
				xmin = 299.2293
				xmax = 299.4293
				text = "got"
			intervals [866]:
				xmin = 299.4293
				xmax = 299.8593
				text = "snuck"
			intervals [867]:
				xmin = 299.8593
				xmax = 300.4018
				text = ""
			intervals [868]:
				xmin = 300.4018
				xmax = 300.5318
				text = "but"
			intervals [869]:
				xmin = 300.5318
				xmax = 300.6318
				text = "i"
			intervals [870]:
				xmin = 300.6318
				xmax = 300.7618
				text = "ain't"
			intervals [871]:
				xmin = 300.7618
				xmax = 300.8818
				text = "get"
			intervals [872]:
				xmin = 300.8818
				xmax = 301.2318
				text = "knocked"
			intervals [873]:
				xmin = 301.2318
				xmax = 301.4618
				text = "out"
			intervals [874]:
				xmin = 301.4618
				xmax = 302.4608
				text = ""
			intervals [875]:
				xmin = 302.4608
				xmax = 303.1708
				text = "uh"
			intervals [876]:
				xmin = 303.1708
				xmax = 303.472
				text = ""
			intervals [877]:
				xmin = 303.472
				xmax = 303.632
				text = "that"
			intervals [878]:
				xmin = 303.632
				xmax = 303.782
				text = "was"
			intervals [879]:
				xmin = 303.782
				xmax = 304.142
				text = "one"
			intervals [880]:
				xmin = 304.142
				xmax = 304.6398
				text = ""
			intervals [881]:
				xmin = 304.6398
				xmax = 304.9898
				text = "another"
			intervals [882]:
				xmin = 304.9898
				xmax = 305.4798
				text = "time"
			intervals [883]:
				xmin = 305.4798
				xmax = 305.5698
				text = ""
			intervals [884]:
				xmin = 305.5698
				xmax = 305.8298
				text = "things"
			intervals [885]:
				xmin = 305.8298
				xmax = 306.0298
				text = "got"
			intervals [886]:
				xmin = 306.0298
				xmax = 306.5098
				text = "squashed"
			intervals [887]:
				xmin = 306.5098
				xmax = 306.7898
				text = "real"
			intervals [888]:
				xmin = 306.7898
				xmax = 307.1398
				text = "quick"
			intervals [889]:
				xmin = 307.1398
				xmax = 307.8605
				text = ""
			intervals [890]:
				xmin = 307.8605
				xmax = 308.0705
				text = "this"
			intervals [891]:
				xmin = 308.0705
				xmax = 308.5105
				text = "dude"
			intervals [892]:
				xmin = 308.5105
				xmax = 308.851
				text = ""
			intervals [893]:
				xmin = 308.851
				xmax = 308.961
				text = "i"
			intervals [894]:
				xmin = 308.961
				xmax = 309.161
				text = "guess"
			intervals [895]:
				xmin = 309.161
				xmax = 309.271
				text = "he"
			intervals [896]:
				xmin = 309.271
				xmax = 309.511
				text = "thought"
			intervals [897]:
				xmin = 309.511
				xmax = 309.611
				text = "i"
			intervals [898]:
				xmin = 309.611
				xmax = 309.751
				text = "was"
			intervals [899]:
				xmin = 309.751
				xmax = 309.911
				text = "by"
			intervals [900]:
				xmin = 309.911
				xmax = 310.641
				text = "myself"
			intervals [901]:
				xmin = 310.641
				xmax = 310.671
				text = ""
			intervals [902]:
				xmin = 310.671
				xmax = 310.971
				text = "and"
			intervals [903]:
				xmin = 310.971
				xmax = 311.541
				text = "um"
			intervals [904]:
				xmin = 311.541
				xmax = 312.3017
				text = ""
			intervals [905]:
				xmin = 312.3017
				xmax = 312.4517
				text = "he"
			intervals [906]:
				xmin = 312.4517
				xmax = 312.8117
				text = "wanted"
			intervals [907]:
				xmin = 312.8117
				xmax = 313.1017
				text = "to"
			intervals [908]:
				xmin = 313.1017
				xmax = 314.5428
				text = ""
			intervals [909]:
				xmin = 314.5428
				xmax = 314.6228
				text = "i"
			intervals [910]:
				xmin = 314.6228
				xmax = 315.0228
				text = "guess"
			intervals [911]:
				xmin = 315.0228
				xmax = 315.3828
				text = "uh"
			intervals [912]:
				xmin = 315.3828
				xmax = 316.2336
				text = ""
			intervals [913]:
				xmin = 316.2336
				xmax = 316.6136
				text = "make"
			intervals [914]:
				xmin = 316.6136
				xmax = 317.0236
				text = "space"
			intervals [915]:
				xmin = 317.0236
				xmax = 317.4936
				text = "between"
			intervals [916]:
				xmin = 317.4936
				xmax = 317.8936
				text = "him"
			intervals [917]:
				xmin = 317.8936
				xmax = 317.9536
				text = ""
			intervals [918]:
				xmin = 317.9536
				xmax = 318.1836
				text = "and"
			intervals [919]:
				xmin = 318.1836
				xmax = 318.3236
				text = "me"
			intervals [920]:
				xmin = 318.3236
				xmax = 318.7536
				text = "even"
			intervals [921]:
				xmin = 318.7536
				xmax = 318.8936
				text = "though"
			intervals [922]:
				xmin = 318.8936
				xmax = 319.1036
				text = "we're"
			intervals [923]:
				xmin = 319.1036
				xmax = 319.2536
				text = "in"
			intervals [924]:
				xmin = 319.2536
				xmax = 319.3036
				text = "a"
			intervals [925]:
				xmin = 319.3036
				xmax = 319.7136
				text = "club"
			intervals [926]:
				xmin = 319.7136
				xmax = 319.8436
				text = "and"
			intervals [927]:
				xmin = 319.8436
				xmax = 319.9736
				text = "it"
			intervals [928]:
				xmin = 319.9736
				xmax = 320.0736
				text = "s"
			intervals [929]:
				xmin = 320.0736
				xmax = 320.2887
				text = ""
			intervals [930]:
				xmin = 320.2887
				xmax = 320.6187
				text = "like"
			intervals [931]:
				xmin = 320.6187
				xmax = 321.3052
				text = ""
			intervals [932]:
				xmin = 321.3052
				xmax = 321.7552
				text = "not"
			intervals [933]:
				xmin = 321.7552
				xmax = 322.1052
				text = "really"
			intervals [934]:
				xmin = 322.1052
				xmax = 322.1552
				text = "a"
			intervals [935]:
				xmin = 322.1552
				xmax = 322.3652
				text = "lot"
			intervals [936]:
				xmin = 322.3652
				xmax = 322.4252
				text = "of"
			intervals [937]:
				xmin = 322.4252
				xmax = 322.7252
				text = "room"
			intervals [938]:
				xmin = 322.7252
				xmax = 323.3552
				text = "whatsoever"
			intervals [939]:
				xmin = 323.3552
				xmax = 324.1598
				text = ""
			intervals [940]:
				xmin = 324.1598
				xmax = 324.4098
				text = "and"
			intervals [941]:
				xmin = 324.4098
				xmax = 325.0298
				text = "uh"
			intervals [942]:
				xmin = 325.0298
				xmax = 325.3198
				text = "once"
			intervals [943]:
				xmin = 325.3198
				xmax = 325.4198
				text = "he"
			intervals [944]:
				xmin = 325.4198
				xmax = 325.8198
				text = "seen"
			intervals [945]:
				xmin = 325.8198
				xmax = 326.0298
				text = "uh"
			intervals [946]:
				xmin = 326.0298
				xmax = 326.2898
				text = ""
			intervals [947]:
				xmin = 326.2898
				xmax = 326.4098
				text = "all"
			intervals [948]:
				xmin = 326.4098
				xmax = 326.4798
				text = "the"
			intervals [949]:
				xmin = 326.4798
				xmax = 326.8698
				text = "peoples"
			intervals [950]:
				xmin = 326.8698
				xmax = 327.0398
				text = "that"
			intervals [951]:
				xmin = 327.0398
				xmax = 327.1498
				text = "i"
			intervals [952]:
				xmin = 327.1498
				xmax = 327.3898
				text = "with"
			intervals [953]:
				xmin = 327.3898
				xmax = 327.4813
				text = ""
			intervals [954]:
				xmin = 327.4813
				xmax = 327.5813
				text = "he"
			intervals [955]:
				xmin = 327.5813
				xmax = 327.7913
				text = "w"
			intervals [956]:
				xmin = 327.7913
				xmax = 328.601
				text = ""
			intervals [957]:
				xmin = 328.601
				xmax = 328.811
				text = "he"
			intervals [958]:
				xmin = 328.811
				xmax = 329.211
				text = "uh"
			intervals [959]:
				xmin = 329.211
				xmax = 329.5555
				text = ""
			intervals [960]:
				xmin = 329.5555
				xmax = 329.7555
				text = "kind"
			intervals [961]:
				xmin = 329.7555
				xmax = 329.8355
				text = "of"
			intervals [962]:
				xmin = 329.8355
				xmax = 330.1055
				text = "walked"
			intervals [963]:
				xmin = 330.1055
				xmax = 330.4055
				text = "away"
			intervals [964]:
				xmin = 330.4055
				xmax = 331.2542
				text = ""
			intervals [965]:
				xmin = 331.2542
				xmax = 331.3542
				text = "you"
			intervals [966]:
				xmin = 331.3542
				xmax = 331.4842
				text = "know"
			intervals [967]:
				xmin = 331.4842
				xmax = 331.6042
				text = ""
			intervals [968]:
				xmin = 331.6042
				xmax = 331.7442
				text = "i"
			intervals [969]:
				xmin = 331.7442
				xmax = 332.0742
				text = "wasn't"
			intervals [970]:
				xmin = 332.0742
				xmax = 332.2742
				text = "one"
			intervals [971]:
				xmin = 332.2742
				xmax = 332.4042
				text = "to"
			intervals [972]:
				xmin = 332.4042
				xmax = 332.8542
				text = "start"
			intervals [973]:
				xmin = 332.8542
				xmax = 332.8842
				text = ""
			intervals [974]:
				xmin = 332.8842
				xmax = 333.3242
				text = "nothing"
			intervals [975]:
				xmin = 333.3242
				xmax = 333.4442
				text = "in"
			intervals [976]:
				xmin = 333.4442
				xmax = 333.5142
				text = "the"
			intervals [977]:
				xmin = 333.5142
				xmax = 333.8942
				text = "clubs"
			intervals [978]:
				xmin = 333.8942
				xmax = 333.9842
				text = "and"
			intervals [979]:
				xmin = 333.9842
				xmax = 334.3442
				text = "everything"
			intervals [980]:
				xmin = 334.3442
				xmax = 334.4442
				text = "i"
			intervals [981]:
				xmin = 334.4442
				xmax = 334.5742
				text = "was"
			intervals [982]:
				xmin = 334.5742
				xmax = 334.8342
				text = "chill"
			intervals [983]:
				xmin = 334.8342
				xmax = 335.7375
				text = ""
			intervals [984]:
				xmin = 335.7375
				xmax = 335.8275
				text = "i"
			intervals [985]:
				xmin = 335.8275
				xmax = 335.9475
				text = "was"
			intervals [986]:
				xmin = 335.9475
				xmax = 336.0475
				text = "just"
			intervals [987]:
				xmin = 336.0475
				xmax = 336.1565
				text = ""
			intervals [988]:
				xmin = 336.1565
				xmax = 336.4265
				text = "came"
			intervals [989]:
				xmin = 336.4265
				xmax = 336.5065
				text = "to"
			intervals [990]:
				xmin = 336.5065
				xmax = 336.9765
				text = "party"
			intervals [991]:
				xmin = 336.9765
				xmax = 337.2362
				text = ""
			intervals [992]:
				xmin = 337.2362
				xmax = 337.3462
				text = "get"
			intervals [993]:
				xmin = 337.3462
				xmax = 337.4362
				text = "my"
			intervals [994]:
				xmin = 337.4362
				xmax = 337.7562
				text = "drink"
			intervals [995]:
				xmin = 337.7562
				xmax = 338.0462
				text = "on"
			intervals [996]:
				xmin = 338.0462
				xmax = 338.6669
				text = ""
			intervals [997]:
				xmin = 338.6669
				xmax = 338.9369
				text = "freak"
			intervals [998]:
				xmin = 338.9369
				xmax = 338.9769
				text = "a"
			intervals [999]:
				xmin = 338.9769
				xmax = 339.2569
				text = "little"
			intervals [1000]:
				xmin = 339.2569
				xmax = 339.5269
				text = "bit"
			intervals [1001]:
				xmin = 339.5269
				xmax = 339.9215
				text = ""
			intervals [1002]:
				xmin = 339.9215
				xmax = 340.0615
				text = "you"
			intervals [1003]:
				xmin = 340.0615
				xmax = 340.1915
				text = "know"
			intervals [1004]:
				xmin = 340.1915
				xmax = 340.2915
				text = "what"
			intervals [1005]:
				xmin = 340.2915
				xmax = 340.3915
				text = "i'm"
			intervals [1006]:
				xmin = 340.3915
				xmax = 340.6615
				text = "saying"
			intervals [1007]:
				xmin = 340.6615
				xmax = 340.8715
				text = "so"
			intervals [1008]:
				xmin = 340.8715
				xmax = 340.9215
				text = "i"
			intervals [1009]:
				xmin = 340.9215
				xmax = 341.1315
				text = "could"
			intervals [1010]:
				xmin = 341.1315
				xmax = 341.4974
				text = ""
			intervals [1011]:
				xmin = 341.4974
				xmax = 341.9474
				text = "leave"
			intervals [1012]:
				xmin = 341.9474
				xmax = 343.0381
				text = ""
			intervals [1013]:
				xmin = 343.0381
				xmax = 343.1481
				text = "in"
			intervals [1014]:
				xmin = 343.1481
				xmax = 343.3181
				text = "one"
			intervals [1015]:
				xmin = 343.3181
				xmax = 343.6881
				text = "piece"
			intervals [1016]:
				xmin = 343.6881
				xmax = 344.3786
				text = ""
			intervals [1017]:
				xmin = 344.3786
				xmax = 344.4086
				text = "<unk>"
			intervals [1018]:
				xmin = 344.4086
				xmax = 354.5259
				text = ""
			intervals [1019]:
				xmin = 354.5259
				xmax = 355.3459
				text = "um"
			intervals [1020]:
				xmin = 355.3459
				xmax = 356.923
				text = ""
			intervals [1021]:
				xmin = 356.923
				xmax = 357.093
				text = "it"
			intervals [1022]:
				xmin = 357.093
				xmax = 357.123
				text = "s"
			intervals [1023]:
				xmin = 357.123
				xmax = 357.343
				text = "just"
			intervals [1024]:
				xmin = 357.343
				xmax = 357.863
				text = "particular"
			intervals [1025]:
				xmin = 357.863
				xmax = 358.333
				text = "words"
			intervals [1026]:
				xmin = 358.333
				xmax = 358.613
				text = "being"
			intervals [1027]:
				xmin = 358.613
				xmax = 359.123
				text = "used"
			intervals [1028]:
				xmin = 359.123
				xmax = 359.6575
				text = ""
			intervals [1029]:
				xmin = 359.6575
				xmax = 359.7075
				text = "i"
			intervals [1030]:
				xmin = 359.7075
				xmax = 360.2075
				text = "mean"
			intervals [1031]:
				xmin = 360.2075
				xmax = 367.8485
				text = ""
			intervals [1032]:
				xmin = 367.8485
				xmax = 368.1085
				text = "tell"
			intervals [1033]:
				xmin = 368.1085
				xmax = 368.2285
				text = "you"
			intervals [1034]:
				xmin = 368.2285
				xmax = 368.3085
				text = "the"
			intervals [1035]:
				xmin = 368.3085
				xmax = 368.6985
				text = "truth"
			intervals [1036]:
				xmin = 368.6985
				xmax = 369.2932
				text = ""
			intervals [1037]:
				xmin = 369.2932
				xmax = 369.5232
				text = "it"
			intervals [1038]:
				xmin = 369.5232
				xmax = 369.6332
				text = "s"
			intervals [1039]:
				xmin = 369.6332
				xmax = 369.9432
				text = "really"
			intervals [1040]:
				xmin = 369.9432
				xmax = 370.2032
				text = "no"
			intervals [1041]:
				xmin = 370.2032
				xmax = 370.6232
				text = "difference"
			intervals [1042]:
				xmin = 370.6232
				xmax = 371.3032
				text = "because"
			intervals [1043]:
				xmin = 371.3032
				xmax = 371.5074
				text = ""
			intervals [1044]:
				xmin = 371.5074
				xmax = 371.9774
				text = "maryland"
			intervals [1045]:
				xmin = 371.9774
				xmax = 372.0074
				text = ""
			intervals [1046]:
				xmin = 372.0074
				xmax = 372.5474
				text = "outside"
			intervals [1047]:
				xmin = 372.5474
				xmax = 372.6074
				text = "of"
			intervals [1048]:
				xmin = 372.6074
				xmax = 372.9774
				text = "maryland"
			intervals [1049]:
				xmin = 372.9774
				xmax = 373.8165
				text = ""
			intervals [1050]:
				xmin = 373.8165
				xmax = 374.0965
				text = "like"
			intervals [1051]:
				xmin = 374.0965
				xmax = 374.5568
				text = ""
			intervals [1052]:
				xmin = 374.5568
				xmax = 374.6368
				text = "i"
			intervals [1053]:
				xmin = 374.6368
				xmax = 375.1368
				text = "know"
			intervals [1054]:
				xmin = 375.1368
				xmax = 375.3572
				text = ""
			intervals [1055]:
				xmin = 375.3572
				xmax = 375.5572
				text = "you"
			intervals [1056]:
				xmin = 375.5572
				xmax = 375.8172
				text = "have"
			intervals [1057]:
				xmin = 375.8172
				xmax = 376.4072
				text = "baltimore"
			intervals [1058]:
				xmin = 376.4072
				xmax = 376.8172
				text = "maryland"
			intervals [1059]:
				xmin = 376.8172
				xmax = 377.5595
				text = ""
			intervals [1060]:
				xmin = 377.5595
				xmax = 377.9795
				text = "but"
			intervals [1061]:
				xmin = 377.9795
				xmax = 378.6059
				text = ""
			intervals [1062]:
				xmin = 378.6059
				xmax = 379.4559
				text = "baltimore"
			intervals [1063]:
				xmin = 379.4559
				xmax = 379.6659
				text = "is"
			intervals [1064]:
				xmin = 379.6659
				xmax = 379.7459
				text = "a"
			intervals [1065]:
				xmin = 379.7459
				xmax = 380.0559
				text = "whole"
			intervals [1066]:
				xmin = 380.0559
				xmax = 380.7059
				text = "nother"
			intervals [1067]:
				xmin = 380.7059
				xmax = 381.8094
				text = ""
			intervals [1068]:
				xmin = 381.8094
				xmax = 382.1794
				text = "place"
			intervals [1069]:
				xmin = 382.1794
				xmax = 382.3894
				text = "to"
			intervals [1070]:
				xmin = 382.3894
				xmax = 382.7194
				text = "us"
			intervals [1071]:
				xmin = 382.7194
				xmax = 382.8694
				text = "you"
			intervals [1072]:
				xmin = 382.8694
				xmax = 382.9394
				text = "know"
			intervals [1073]:
				xmin = 382.9394
				xmax = 383.0294
				text = "what"
			intervals [1074]:
				xmin = 383.0294
				xmax = 383.1094
				text = "i'm"
			intervals [1075]:
				xmin = 383.1094
				xmax = 383.2494
				text = "saying"
			intervals [1076]:
				xmin = 383.2494
				xmax = 383.3394
				text = "we"
			intervals [1077]:
				xmin = 383.3394
				xmax = 383.5994
				text = "don't"
			intervals [1078]:
				xmin = 383.5994
				xmax = 383.8794
				text = "really"
			intervals [1079]:
				xmin = 383.8794
				xmax = 384.4694
				text = "affiliate"
			intervals [1080]:
				xmin = 384.4694
				xmax = 384.9894
				text = "ourself"
			intervals [1081]:
				xmin = 384.9894
				xmax = 385.3494
				text = "with"
			intervals [1082]:
				xmin = 385.3494
				xmax = 385.9194
				text = "baltimore"
			intervals [1083]:
				xmin = 385.9194
				xmax = 386.3294
				text = "maryland"
			intervals [1084]:
				xmin = 386.3294
				xmax = 386.3994
				text = ""
			intervals [1085]:
				xmin = 386.3994
				xmax = 386.5094
				text = "it"
			intervals [1086]:
				xmin = 386.5094
				xmax = 386.7594
				text = "kind"
			intervals [1087]:
				xmin = 386.7594
				xmax = 386.8294
				text = "of"
			intervals [1088]:
				xmin = 386.8294
				xmax = 387.3594
				text = "stops"
			intervals [1089]:
				xmin = 387.3594
				xmax = 387.5994
				text = "at"
			intervals [1090]:
				xmin = 387.5994
				xmax = 388.4437
				text = ""
			intervals [1091]:
				xmin = 388.4437
				xmax = 388.5637
				text = "you"
			intervals [1092]:
				xmin = 388.5637
				xmax = 389.0537
				text = "know"
			intervals [1093]:
				xmin = 389.0537
				xmax = 389.7437
				text = "uh"
			intervals [1094]:
				xmin = 389.7437
				xmax = 389.9837
				text = "what"
			intervals [1095]:
				xmin = 389.9837
				xmax = 390.0437
				text = "do"
			intervals [1096]:
				xmin = 390.0437
				xmax = 390.1137
				text = "you"
			intervals [1097]:
				xmin = 390.1137
				xmax = 390.3837
				text = "say"
			intervals [1098]:
				xmin = 390.3837
				xmax = 390.6237
				text = "like"
			intervals [1099]:
				xmin = 390.6237
				xmax = 391.2937
				text = "greenbelt"
			intervals [1100]:
				xmin = 391.2937
				xmax = 391.3637
				text = "or"
			intervals [1101]:
				xmin = 391.3637
				xmax = 391.6837
				text = "something"
			intervals [1102]:
				xmin = 391.6837
				xmax = 391.8737
				text = "like"
			intervals [1103]:
				xmin = 391.8737
				xmax = 391.9937
				text = "that"
			intervals [1104]:
				xmin = 391.9937
				xmax = 392.5737
				text = "anything"
			intervals [1105]:
				xmin = 392.5737
				xmax = 392.7237
				text = "that"
			intervals [1106]:
				xmin = 392.7237
				xmax = 392.9037
				text = "was"
			intervals [1107]:
				xmin = 392.9037
				xmax = 392.9337
				text = ""
			intervals [1108]:
				xmin = 392.9337
				xmax = 393.2637
				text = "past"
			intervals [1109]:
				xmin = 393.2637
				xmax = 393.7637
				text = "greenbelt"
			intervals [1110]:
				xmin = 393.7637
				xmax = 393.9337
				text = "off"
			intervals [1111]:
				xmin = 393.9337
				xmax = 394.0037
				text = "of"
			intervals [1112]:
				xmin = 394.0037
				xmax = 394.7637
				text = "bwi"
			intervals [1113]:
				xmin = 394.7637
				xmax = 394.8637
				text = "to"
			intervals [1114]:
				xmin = 394.8637
				xmax = 395.1637
				text = "me"
			intervals [1115]:
				xmin = 395.1637
				xmax = 395.5937
				text = "was"
			intervals [1116]:
				xmin = 395.5937
				xmax = 395.7676
				text = ""
			intervals [1117]:
				xmin = 395.7676
				xmax = 396.2876
				text = "considered"
			intervals [1118]:
				xmin = 396.2876
				xmax = 396.8176
				text = "baltimore"
			intervals [1119]:
				xmin = 396.8176
				xmax = 397.3143
				text = ""
			intervals [1120]:
				xmin = 397.3143
				xmax = 397.4543
				text = "and"
			intervals [1121]:
				xmin = 397.4543
				xmax = 397.5243
				text = "i"
			intervals [1122]:
				xmin = 397.5243
				xmax = 397.8443
				text = "know"
			intervals [1123]:
				xmin = 397.8443
				xmax = 397.9343
				text = ""
			intervals [1124]:
				xmin = 397.9343
				xmax = 398.3343
				text = "their"
			intervals [1125]:
				xmin = 398.3343
				xmax = 398.7943
				text = "words"
			intervals [1126]:
				xmin = 398.7943
				xmax = 399.0143
				text = "are"
			intervals [1127]:
				xmin = 399.0143
				xmax = 399.1647
				text = ""
			intervals [1128]:
				xmin = 399.1647
				xmax = 399.6247
				text = "totally"
			intervals [1129]:
				xmin = 399.6247
				xmax = 400.0047
				text = "different"
			intervals [1130]:
				xmin = 400.0047
				xmax = 400.1947
				text = "than"
			intervals [1131]:
				xmin = 400.1947
				xmax = 400.6547
				text = "ours"
			intervals [1132]:
				xmin = 400.6547
				xmax = 401.1447
				text = "um"
			intervals [1133]:
				xmin = 401.1447
				xmax = 401.4614
				text = ""
			intervals [1134]:
				xmin = 401.4614
				xmax = 401.7714
				text = "growing"
			intervals [1135]:
				xmin = 401.7714
				xmax = 401.9514
				text = "up"
			intervals [1136]:
				xmin = 401.9514
				xmax = 402.3214
				text = "in"
			intervals [1137]:
				xmin = 402.3214
				xmax = 402.3914
				text = ""
			intervals [1138]:
				xmin = 402.3914
				xmax = 402.5514
				text = "in"
			intervals [1139]:
				xmin = 402.5514
				xmax = 403.1114
				text = "dc"
			intervals [1140]:
				xmin = 403.1114
				xmax = 403.3014
				text = "and"
			intervals [1141]:
				xmin = 403.3014
				xmax = 403.5314
				text = "growing"
			intervals [1142]:
				xmin = 403.5314
				xmax = 403.6714
				text = "up"
			intervals [1143]:
				xmin = 403.6714
				xmax = 403.8214
				text = "in"
			intervals [1144]:
				xmin = 403.8214
				xmax = 404.2014
				text = "maryland"
			intervals [1145]:
				xmin = 404.2014
				xmax = 404.6849
				text = ""
			intervals [1146]:
				xmin = 404.6849
				xmax = 405.2349
				text = "everybody"
			intervals [1147]:
				xmin = 405.2349
				xmax = 405.3549
				text = "in"
			intervals [1148]:
				xmin = 405.3549
				xmax = 405.8549
				text = "maryland"
			intervals [1149]:
				xmin = 405.8549
				xmax = 406.0149
				text = "was"
			intervals [1150]:
				xmin = 406.0149
				xmax = 406.6649
				text = "affiliated"
			intervals [1151]:
				xmin = 406.6649
				xmax = 406.8249
				text = "with"
			intervals [1152]:
				xmin = 406.8249
				xmax = 407.3649
				text = "somebody"
			intervals [1153]:
				xmin = 407.3649
				xmax = 407.4349
				text = "in"
			intervals [1154]:
				xmin = 407.4349
				xmax = 407.8149
				text = "dc"
			intervals [1155]:
				xmin = 407.8149
				xmax = 408.1649
				text = "mostly"
			intervals [1156]:
				xmin = 408.1649
				xmax = 408.2549
				text = "your"
			intervals [1157]:
				xmin = 408.2549
				xmax = 408.8049
				text = "family"
			intervals [1158]:
				xmin = 408.8049
				xmax = 409.3323
				text = ""
			intervals [1159]:
				xmin = 409.3323
				xmax = 409.4723
				text = "was"
			intervals [1160]:
				xmin = 409.4723
				xmax = 409.8023
				text = "from"
			intervals [1161]:
				xmin = 409.8023
				xmax = 410.0523
				text = "there"
			intervals [1162]:
				xmin = 410.0523
				xmax = 410.2267
				text = ""
			intervals [1163]:
				xmin = 410.2267
				xmax = 410.4067
				text = "you"
			intervals [1164]:
				xmin = 410.4067
				xmax = 410.6067
				text = "know"
			intervals [1165]:
				xmin = 410.6067
				xmax = 410.8707
				text = ""
			intervals [1166]:
				xmin = 410.8707
				xmax = 410.9207
				text = "i"
			intervals [1167]:
				xmin = 410.9207
				xmax = 411.3207
				text = "mean"
			intervals [1168]:
				xmin = 411.3207
				xmax = 411.4307
				text = ""
			intervals [1169]:
				xmin = 411.4307
				xmax = 411.6307
				text = "at"
			intervals [1170]:
				xmin = 411.6307
				xmax = 411.8507
				text = "one"
			intervals [1171]:
				xmin = 411.8507
				xmax = 412.2307
				text = "point"
			intervals [1172]:
				xmin = 412.2307
				xmax = 412.4017
				text = ""
			intervals [1173]:
				xmin = 412.4017
				xmax = 412.9417
				text = "anybody"
			intervals [1174]:
				xmin = 412.9417
				xmax = 413.2817
				text = "in"
			intervals [1175]:
				xmin = 413.2817
				xmax = 413.3217
				text = ""
			intervals [1176]:
				xmin = 413.3217
				xmax = 413.7917
				text = "maryland"
			intervals [1177]:
				xmin = 413.7917
				xmax = 414.5519
				text = ""
			intervals [1178]:
				xmin = 414.5519
				xmax = 415.1119
				text = "was"
			intervals [1179]:
				xmin = 415.1119
				xmax = 415.1419
				text = ""
			intervals [1180]:
				xmin = 415.1419
				xmax = 415.5019
				text = "li-"
			intervals [1181]:
				xmin = 415.5019
				xmax = 415.5319
				text = ""
			intervals [1182]:
				xmin = 415.5319
				xmax = 415.8919
				text = "lived"
			intervals [1183]:
				xmin = 415.8919
				xmax = 415.9619
				text = ""
			intervals [1184]:
				xmin = 415.9619
				xmax = 416.1819
				text = "in"
			intervals [1185]:
				xmin = 416.1819
				xmax = 416.6119
				text = "dc"
			intervals [1186]:
				xmin = 416.6119
				xmax = 417.0691
				text = ""
			intervals [1187]:
				xmin = 417.0691
				xmax = 417.1491
				text = "it"
			intervals [1188]:
				xmin = 417.1491
				xmax = 417.2091
				text = "s"
			intervals [1189]:
				xmin = 417.2091
				xmax = 417.3991
				text = "like"
			intervals [1190]:
				xmin = 417.3991
				xmax = 417.6291
				text = "once"
			intervals [1191]:
				xmin = 417.6291
				xmax = 417.6991
				text = "you"
			intervals [1192]:
				xmin = 417.6991
				xmax = 417.9091
				text = "got"
			intervals [1193]:
				xmin = 417.9091
				xmax = 418.2691
				text = "money"
			intervals [1194]:
				xmin = 418.2691
				xmax = 418.3491
				text = "in"
			intervals [1195]:
				xmin = 418.3491
				xmax = 418.7291
				text = "dc"
			intervals [1196]:
				xmin = 418.7291
				xmax = 418.8991
				text = "once"
			intervals [1197]:
				xmin = 418.8991
				xmax = 418.9891
				text = "your"
			intervals [1198]:
				xmin = 418.9891
				xmax = 419.2691
				text = "people"
			intervals [1199]:
				xmin = 419.2691
				xmax = 419.4591
				text = "got"
			intervals [1200]:
				xmin = 419.4591
				xmax = 419.7991
				text = "money"
			intervals [1201]:
				xmin = 419.7991
				xmax = 419.8891
				text = "in"
			intervals [1202]:
				xmin = 419.8891
				xmax = 420.3291
				text = "dc"
			intervals [1203]:
				xmin = 420.3291
				xmax = 420.4691
				text = "they"
			intervals [1204]:
				xmin = 420.4691
				xmax = 420.5791
				text = "would"
			intervals [1205]:
				xmin = 420.5791
				xmax = 420.7891
				text = "move"
			intervals [1206]:
				xmin = 420.7891
				xmax = 420.8591
				text = "to"
			intervals [1207]:
				xmin = 420.8591
				xmax = 421.2191
				text = "maryland"
			intervals [1208]:
				xmin = 421.2191
				xmax = 421.2791
				text = "and"
			intervals [1209]:
				xmin = 421.2791
				xmax = 421.3891
				text = "when"
			intervals [1210]:
				xmin = 421.3891
				xmax = 421.4991
				text = "you"
			intervals [1211]:
				xmin = 421.4991
				xmax = 421.6891
				text = "got"
			intervals [1212]:
				xmin = 421.6891
				xmax = 421.9091
				text = "two"
			intervals [1213]:
				xmin = 421.9091
				xmax = 422.3191
				text = "houses"
			intervals [1214]:
				xmin = 422.3191
				xmax = 422.7391
				text = "because"
			intervals [1215]:
				xmin = 422.7391
				xmax = 422.8891
				text = "you"
			intervals [1216]:
				xmin = 422.8891
				xmax = 423.0491
				text = "know"
			intervals [1217]:
				xmin = 423.0491
				xmax = 423.1791
				text = "it"
			intervals [1218]:
				xmin = 423.1791
				xmax = 423.3091
				text = "was"
			intervals [1219]:
				xmin = 423.3091
				xmax = 423.5491
				text = "lot"
			intervals [1220]:
				xmin = 423.5491
				xmax = 423.7191
				text = "of"
			intervals [1221]:
				xmin = 423.7191
				xmax = 424.7771
				text = ""
			intervals [1222]:
				xmin = 424.7771
				xmax = 424.8371
				text = "a"
			intervals [1223]:
				xmin = 424.8371
				xmax = 425.0571
				text = "lot"
			intervals [1224]:
				xmin = 425.0571
				xmax = 425.2971
				text = "of"
			intervals [1225]:
				xmin = 425.2971
				xmax = 425.3271
				text = ""
			intervals [1226]:
				xmin = 425.3271
				xmax = 426.3171
				text = "apartments"
			intervals [1227]:
				xmin = 426.3171
				xmax = 426.4979
				text = ""
			intervals [1228]:
				xmin = 426.4979
				xmax = 426.8979
				text = "in"
			intervals [1229]:
				xmin = 426.8979
				xmax = 427.5979
				text = "dc"
			intervals [1230]:
				xmin = 427.5979
				xmax = 427.9566
				text = ""
			intervals [1231]:
				xmin = 427.9566
				xmax = 428.0366
				text = "and"
			intervals [1232]:
				xmin = 428.0366
				xmax = 428.1766
				text = "that"
			intervals [1233]:
				xmin = 428.1766
				xmax = 428.2466
				text = "s"
			intervals [1234]:
				xmin = 428.2466
				xmax = 428.3166
				text = "who"
			intervals [1235]:
				xmin = 428.3166
				xmax = 428.5266
				text = "used"
			intervals [1236]:
				xmin = 428.5266
				xmax = 428.6066
				text = "to"
			intervals [1237]:
				xmin = 428.6066
				xmax = 428.7866
				text = "live"
			intervals [1238]:
				xmin = 428.7866
				xmax = 429.1566
				text = "around"
			intervals [1239]:
				xmin = 429.1566
				xmax = 429.8575
				text = ""
			intervals [1240]:
				xmin = 429.8575
				xmax = 430.0575
				text = "and"
			intervals [1241]:
				xmin = 430.0575
				xmax = 430.2075
				text = "was"
			intervals [1242]:
				xmin = 430.2075
				xmax = 430.6075
				text = "like"
			intervals [1243]:
				xmin = 430.6075
				xmax = 430.7431
				text = ""
			intervals [1244]:
				xmin = 430.7431
				xmax = 431.2431
				text = "particular"
			intervals [1245]:
				xmin = 431.2431
				xmax = 431.7431
				text = "places"
			intervals [1246]:
				xmin = 431.7431
				xmax = 432.1631
				text = "in"
			intervals [1247]:
				xmin = 432.1631
				xmax = 432.704
				text = ""
			intervals [1248]:
				xmin = 432.704
				xmax = 432.884
				text = "you"
			intervals [1249]:
				xmin = 432.884
				xmax = 433.174
				text = "know"
			intervals [1250]:
				xmin = 433.174
				xmax = 433.5444
				text = ""
			intervals [1251]:
				xmin = 433.5444
				xmax = 434.2444
				text = "uh"
			intervals [1252]:
				xmin = 434.2444
				xmax = 434.3408
				text = ""
			intervals [1253]:
				xmin = 434.3408
				xmax = 434.4808
				text = "what"
			intervals [1254]:
				xmin = 434.4808
				xmax = 434.5408
				text = "do"
			intervals [1255]:
				xmin = 434.5408
				xmax = 434.6708
				text = "you"
			intervals [1256]:
				xmin = 434.6708
				xmax = 435.0208
				text = "call"
			intervals [1257]:
				xmin = 435.0208
				xmax = 435.1008
				text = "it"
			intervals [1258]:
				xmin = 435.1008
				xmax = 435.6273
				text = ""
			intervals [1259]:
				xmin = 435.6273
				xmax = 435.8273
				text = "this"
			intervals [1260]:
				xmin = 435.8273
				xmax = 436.0973
				text = "side"
			intervals [1261]:
				xmin = 436.0973
				xmax = 436.1573
				text = "of"
			intervals [1262]:
				xmin = 436.1573
				xmax = 436.5773
				text = "maryland"
			intervals [1263]:
				xmin = 436.5773
				xmax = 437.0593
				text = ""
			intervals [1264]:
				xmin = 437.0593
				xmax = 437.1993
				text = "you"
			intervals [1265]:
				xmin = 437.1993
				xmax = 437.4093
				text = "know"
			intervals [1266]:
				xmin = 437.4093
				xmax = 437.4393
				text = ""
			intervals [1267]:
				xmin = 437.4393
				xmax = 437.5293
				text = "i"
			intervals [1268]:
				xmin = 437.5293
				xmax = 437.7893
				text = "mean"
			intervals [1269]:
				xmin = 437.7893
				xmax = 437.9693
				text = "come"
			intervals [1270]:
				xmin = 437.9693
				xmax = 438.2593
				text = "on"
			intervals [1271]:
				xmin = 438.2593
				xmax = 438.3993
				text = "you"
			intervals [1272]:
				xmin = 438.3993
				xmax = 438.6593
				text = "go"
			intervals [1273]:
				xmin = 438.6593
				xmax = 438.6893
				text = ""
			intervals [1274]:
				xmin = 438.6893
				xmax = 438.9993
				text = "walk"
			intervals [1275]:
				xmin = 438.9993
				xmax = 439.3093
				text = "down"
			intervals [1276]:
				xmin = 439.3093
				xmax = 439.3893
				text = "the"
			intervals [1277]:
				xmin = 439.3893
				xmax = 439.7193
				text = "street"
			intervals [1278]:
				xmin = 439.7193
				xmax = 439.8093
				text = ""
			intervals [1279]:
				xmin = 439.8093
				xmax = 440.0293
				text = "and"
			intervals [1280]:
				xmin = 440.0293
				xmax = 440.2493
				text = "be"
			intervals [1281]:
				xmin = 440.2493
				xmax = 440.3293
				text = "in"
			intervals [1282]:
				xmin = 440.3293
				xmax = 440.8193
				text = "dc"
			intervals [1283]:
				xmin = 440.8193
				xmax = 441.0793
				text = "coming"
			intervals [1284]:
				xmin = 441.0793
				xmax = 441.2393
				text = "from"
			intervals [1285]:
				xmin = 441.2393
				xmax = 441.5993
				text = "maryland"
			intervals [1286]:
				xmin = 441.5993
				xmax = 441.7393
				text = "on"
			intervals [1287]:
				xmin = 441.7393
				xmax = 442.2793
				text = "pennsylvania"
			intervals [1288]:
				xmin = 442.2793
				xmax = 442.7593
				text = "avenue"
			intervals [1289]:
				xmin = 442.7593
				xmax = 443.0093
				text = "once"
			intervals [1290]:
				xmin = 443.0093
				xmax = 443.0993
				text = "you"
			intervals [1291]:
				xmin = 443.0993
				xmax = 443.5893
				text = "pass"
			intervals [1292]:
				xmin = 443.5893
				xmax = 444.1438
				text = ""
			intervals [1293]:
				xmin = 444.1438
				xmax = 444.2738
				text = "you"
			intervals [1294]:
				xmin = 444.2738
				xmax = 444.6638
				text = "know"
			intervals [1295]:
				xmin = 444.6638
				xmax = 444.7138
				text = ""
			intervals [1296]:
				xmin = 444.7138
				xmax = 445.1538
				text = "southern"
			intervals [1297]:
				xmin = 445.1538
				xmax = 445.6638
				text = "avenue"
			intervals [1298]:
				xmin = 445.6638
				xmax = 445.8365
				text = ""
			intervals [1299]:
				xmin = 445.8365
				xmax = 446.0465
				text = "that"
			intervals [1300]:
				xmin = 446.0465
				xmax = 446.1865
				text = "s"
			intervals [1301]:
				xmin = 446.1865
				xmax = 446.2665
				text = ""
			intervals [1302]:
				xmin = 446.2665
				xmax = 446.7365
				text = "dc"
			intervals [1303]:
				xmin = 446.7365
				xmax = 447.4693
				text = ""
			intervals [1304]:
				xmin = 447.4693
				xmax = 447.6593
				text = "and"
			intervals [1305]:
				xmin = 447.6593
				xmax = 448.2593
				text = "um"
			intervals [1306]:
				xmin = 448.2593
				xmax = 449.8316
				text = ""
			intervals [1307]:
				xmin = 449.8316
				xmax = 449.9516
				text = "you"
			intervals [1308]:
				xmin = 449.9516
				xmax = 450.2016
				text = "know"
			intervals [1309]:
				xmin = 450.2016
				xmax = 450.2716
				text = "i"
			intervals [1310]:
				xmin = 450.2716
				xmax = 450.5616
				text = "mean"
			intervals [1311]:
				xmin = 450.5616
				xmax = 450.8916
				text = "they"
			intervals [1312]:
				xmin = 450.8916
				xmax = 451.1462
				text = ""
			intervals [1313]:
				xmin = 451.1462
				xmax = 451.4062
				text = "really"
			intervals [1314]:
				xmin = 451.4062
				xmax = 451.6462
				text = "didn't"
			intervals [1315]:
				xmin = 451.6462
				xmax = 451.7662
				text = "get"
			intervals [1316]:
				xmin = 451.7662
				xmax = 452.1262
				text = "along"
			intervals [1317]:
				xmin = 452.1262
				xmax = 452.3462
				text = "cause"
			intervals [1318]:
				xmin = 452.3462
				xmax = 452.8862
				text = "anybody"
			intervals [1319]:
				xmin = 452.8862
				xmax = 453.1062
				text = "that"
			intervals [1320]:
				xmin = 453.1062
				xmax = 453.2162
				text = "s"
			intervals [1321]:
				xmin = 453.2162
				xmax = 453.5162
				text = "from"
			intervals [1322]:
				xmin = 453.5162
				xmax = 454.1462
				text = "dc"
			intervals [1323]:
				xmin = 454.1462
				xmax = 454.3062
				text = "that"
			intervals [1324]:
				xmin = 454.3062
				xmax = 454.7262
				text = "stayed"
			intervals [1325]:
				xmin = 454.7262
				xmax = 454.8562
				text = "in"
			intervals [1326]:
				xmin = 454.8562
				xmax = 455.5262
				text = "dc"
			intervals [1327]:
				xmin = 455.5262
				xmax = 455.8462
				text = "and"
			intervals [1328]:
				xmin = 455.8462
				xmax = 456.5519
				text = ""
			intervals [1329]:
				xmin = 456.5519
				xmax = 456.7419
				text = "was"
			intervals [1330]:
				xmin = 456.7419
				xmax = 456.7719
				text = ""
			intervals [1331]:
				xmin = 456.7719
				xmax = 456.9519
				text = "in"
			intervals [1332]:
				xmin = 456.9519
				xmax = 457.4719
				text = "dc"
			intervals [1333]:
				xmin = 457.4719
				xmax = 457.6719
				text = "their"
			intervals [1334]:
				xmin = 457.6719
				xmax = 457.9019
				text = "whole"
			intervals [1335]:
				xmin = 457.9019
				xmax = 458.5019
				text = "life"
			intervals [1336]:
				xmin = 458.5019
				xmax = 459.2772
				text = ""
			intervals [1337]:
				xmin = 459.2772
				xmax = 459.8072
				text = "really"
			intervals [1338]:
				xmin = 459.8072
				xmax = 459.8372
				text = ""
			intervals [1339]:
				xmin = 459.8372
				xmax = 460.1972
				text = "didn't"
			intervals [1340]:
				xmin = 460.1972
				xmax = 460.7772
				text = "consider"
			intervals [1341]:
				xmin = 460.7772
				xmax = 461.3572
				text = "maryland"
			intervals [1342]:
				xmin = 461.3572
				xmax = 461.9272
				text = "being"
			intervals [1343]:
				xmin = 461.9272
				xmax = 462.5879
				text = ""
			intervals [1344]:
				xmin = 462.5879
				xmax = 462.7679
				text = "an"
			intervals [1345]:
				xmin = 462.7679
				xmax = 463.3579
				text = "affiliate"
			intervals [1346]:
				xmin = 463.3579
				xmax = 463.4864
				text = ""
			intervals [1347]:
				xmin = 463.4864
				xmax = 463.8464
				text = "<unk>"
			intervals [1348]:
				xmin = 463.8464
				xmax = 464.2264
				text = "but"
			intervals [1349]:
				xmin = 464.2264
				xmax = 464.823
				text = ""
			intervals [1350]:
				xmin = 464.823
				xmax = 464.973
				text = "you"
			intervals [1351]:
				xmin = 464.973
				xmax = 465.253
				text = "know"
			intervals [1352]:
				xmin = 465.253
				xmax = 465.283
				text = ""
			intervals [1353]:
				xmin = 465.283
				xmax = 465.373
				text = "i"
			intervals [1354]:
				xmin = 465.373
				xmax = 465.873
				text = "mean"
			intervals [1355]:
				xmin = 465.873
				xmax = 466.8531
				text = ""
			intervals [1356]:
				xmin = 466.8531
				xmax = 466.8831
				text = "i"
			intervals [1357]:
				xmin = 466.8831
				xmax = 467.2531
				text = "it"
			intervals [1358]:
				xmin = 467.2531
				xmax = 467.4431
				text = "s"
			intervals [1359]:
				xmin = 467.4431
				xmax = 467.4731
				text = ""
			intervals [1360]:
				xmin = 467.4731
				xmax = 467.5731
				text = "it"
			intervals [1361]:
				xmin = 467.5731
				xmax = 467.8331
				text = "it"
			intervals [1362]:
				xmin = 467.8331
				xmax = 468.0131
				text = "was"
			intervals [1363]:
				xmin = 468.0131
				xmax = 468.2731
				text = "really"
			intervals [1364]:
				xmin = 468.2731
				xmax = 468.4531
				text = "no"
			intervals [1365]:
				xmin = 468.4531
				xmax = 468.9131
				text = "different"
			intervals [1366]:
				xmin = 468.9131
				xmax = 468.9431
				text = ""
			intervals [1367]:
				xmin = 468.9431
				xmax = 469.1031
				text = "to"
			intervals [1368]:
				xmin = 469.1031
				xmax = 469.3331
				text = "me"
			intervals [1369]:
				xmin = 469.3331
				xmax = 469.5631
				text = "you"
			intervals [1370]:
				xmin = 469.5631
				xmax = 469.6331
				text = "know"
			intervals [1371]:
				xmin = 469.6331
				xmax = 469.7231
				text = "what"
			intervals [1372]:
				xmin = 469.7231
				xmax = 469.7931
				text = "i'm"
			intervals [1373]:
				xmin = 469.7931
				xmax = 469.9331
				text = "saying"
			intervals [1374]:
				xmin = 469.9331
				xmax = 470.1931
				text = "growing"
			intervals [1375]:
				xmin = 470.1931
				xmax = 470.2831
				text = "up"
			intervals [1376]:
				xmin = 470.2831
				xmax = 470.4631
				text = "from"
			intervals [1377]:
				xmin = 470.4631
				xmax = 470.8131
				text = "my"
			intervals [1378]:
				xmin = 470.8131
				xmax = 471.2532
				text = ""
			intervals [1379]:
				xmin = 471.2532
				xmax = 471.8732
				text = "perspective"
			intervals [1380]:
				xmin = 471.8732
				xmax = 472.0732
				text = "in"
			intervals [1381]:
				xmin = 472.0732
				xmax = 472.3632
				text = "and"
			intervals [1382]:
				xmin = 472.3632
				xmax = 472.3932
				text = ""
			intervals [1383]:
				xmin = 472.3932
				xmax = 472.7032
				text = "and"
			intervals [1384]:
				xmin = 472.7032
				xmax = 472.7332
				text = ""
			intervals [1385]:
				xmin = 472.7332
				xmax = 473.0132
				text = "and"
			intervals [1386]:
				xmin = 473.0132
				xmax = 473.4232
				text = "my"
			intervals [1387]:
				xmin = 473.4232
				xmax = 474.4119
				text = ""
			intervals [1388]:
				xmin = 474.4119
				xmax = 474.5819
				text = "you"
			intervals [1389]:
				xmin = 474.5819
				xmax = 474.8519
				text = "know"
			intervals [1390]:
				xmin = 474.8519
				xmax = 474.9019
				text = ""
			intervals [1391]:
				xmin = 474.9019
				xmax = 475.3319
				text = "uh"
			intervals [1392]:
				xmin = 475.3319
				xmax = 475.4019
				text = ""
			intervals [1393]:
				xmin = 475.4019
				xmax = 475.6619
				text = "things"
			intervals [1394]:
				xmin = 475.6619
				xmax = 475.8019
				text = "that"
			intervals [1395]:
				xmin = 475.8019
				xmax = 475.9019
				text = "i"
			intervals [1396]:
				xmin = 475.9019
				xmax = 476.1219
				text = "went"
			intervals [1397]:
				xmin = 476.1219
				xmax = 476.4619
				text = "through"
			intervals [1398]:
				xmin = 476.4619
				xmax = 476.6419
				text = "with"
			intervals [1399]:
				xmin = 476.6419
				xmax = 476.7919
				text = "it"
			intervals [1400]:
				xmin = 476.7919
				xmax = 477.0331
				text = ""
			intervals [1401]:
				xmin = 477.0331
				xmax = 477.1531
				text = "you"
			intervals [1402]:
				xmin = 477.1531
				xmax = 477.3231
				text = "know"
			intervals [1403]:
				xmin = 477.3231
				xmax = 477.4231
				text = "what"
			intervals [1404]:
				xmin = 477.4231
				xmax = 477.4931
				text = "i'm"
			intervals [1405]:
				xmin = 477.4931
				xmax = 477.7031
				text = "saying"
			intervals [1406]:
				xmin = 477.7031
				xmax = 478.0031
				text = "like"
			intervals [1407]:
				xmin = 478.0031
				xmax = 478.1531
				text = "i"
			intervals [1408]:
				xmin = 478.1531
				xmax = 478.5031
				text = "lived"
			intervals [1409]:
				xmin = 478.5031
				xmax = 478.8431
				text = "in"
			intervals [1410]:
				xmin = 478.8431
				xmax = 479.0092
				text = ""
			intervals [1411]:
				xmin = 479.0092
				xmax = 479.5092
				text = "suitland"
			intervals [1412]:
				xmin = 479.5092
				xmax = 480.1097
				text = ""
			intervals [1413]:
				xmin = 480.1097
				xmax = 480.1997
				text = "and"
			intervals [1414]:
				xmin = 480.1997
				xmax = 480.2897
				text = "my"
			intervals [1415]:
				xmin = 480.2897
				xmax = 480.8097
				text = "grandmother"
			intervals [1416]:
				xmin = 480.8097
				xmax = 481.0797
				text = "lived"
			intervals [1417]:
				xmin = 481.0797
				xmax = 481.1697
				text = "in"
			intervals [1418]:
				xmin = 481.1697
				xmax = 481.8497
				text = "southeast"
			intervals [1419]:
				xmin = 481.8497
				xmax = 481.9697
				text = "at"
			intervals [1420]:
				xmin = 481.9697
				xmax = 482.0397
				text = "the"
			intervals [1421]:
				xmin = 482.0397
				xmax = 482.4697
				text = "time"
			intervals [1422]:
				xmin = 482.4697
				xmax = 482.5797
				text = "we"
			intervals [1423]:
				xmin = 482.5797
				xmax = 482.6997
				text = "used"
			intervals [1424]:
				xmin = 482.6997
				xmax = 482.7597
				text = "to"
			intervals [1425]:
				xmin = 482.7597
				xmax = 482.8897
				text = "be"
			intervals [1426]:
				xmin = 482.8897
				xmax = 483.0697
				text = "over"
			intervals [1427]:
				xmin = 483.0697
				xmax = 483.2297
				text = "that"
			intervals [1428]:
				xmin = 483.2297
				xmax = 483.5197
				text = "jont"
			intervals [1429]:
				xmin = 483.5197
				xmax = 483.5597
				text = ""
			intervals [1430]:
				xmin = 483.5597
				xmax = 483.7997
				text = "every"
			intervals [1431]:
				xmin = 483.7997
				xmax = 484.0397
				text = "day"
			intervals [1432]:
				xmin = 484.0397
				xmax = 484.3176
				text = ""
			intervals [1433]:
				xmin = 484.3176
				xmax = 484.4376
				text = "you"
			intervals [1434]:
				xmin = 484.4376
				xmax = 484.5176
				text = "know"
			intervals [1435]:
				xmin = 484.5176
				xmax = 484.6076
				text = "what"
			intervals [1436]:
				xmin = 484.6076
				xmax = 484.7076
				text = "i'm"
			intervals [1437]:
				xmin = 484.7076
				xmax = 485.0776
				text = "saying"
			intervals [1438]:
				xmin = 485.0776
				xmax = 485.1276
				text = ""
			intervals [1439]:
				xmin = 485.1276
				xmax = 485.4376
				text = "sit"
			intervals [1440]:
				xmin = 485.4376
				xmax = 486.0076
				text = "outside"
			intervals [1441]:
				xmin = 486.0076
				xmax = 486.3425
				text = ""
			intervals [1442]:
				xmin = 486.3425
				xmax = 486.4925
				text = "my"
			intervals [1443]:
				xmin = 486.4925
				xmax = 486.9325
				text = "uncle"
			intervals [1444]:
				xmin = 486.9325
				xmax = 487.4282
				text = ""
			intervals [1445]:
				xmin = 487.4282
				xmax = 487.7182
				text = "sitting"
			intervals [1446]:
				xmin = 487.7182
				xmax = 488.0482
				text = "there"
			intervals [1447]:
				xmin = 488.0482
				xmax = 488.0782
				text = ""
			intervals [1448]:
				xmin = 488.0782
				xmax = 488.1782
				text = "you"
			intervals [1449]:
				xmin = 488.1782
				xmax = 488.2482
				text = "know"
			intervals [1450]:
				xmin = 488.2482
				xmax = 488.3382
				text = "what"
			intervals [1451]:
				xmin = 488.3382
				xmax = 488.4282
				text = "i'm"
			intervals [1452]:
				xmin = 488.4282
				xmax = 488.6182
				text = "saying"
			intervals [1453]:
				xmin = 488.6182
				xmax = 488.8582
				text = "watch"
			intervals [1454]:
				xmin = 488.8582
				xmax = 488.9282
				text = "him"
			intervals [1455]:
				xmin = 488.9282
				xmax = 489.2082
				text = "drinking"
			intervals [1456]:
				xmin = 489.2082
				xmax = 489.6982
				text = "beers"
			intervals [1457]:
				xmin = 489.6982
				xmax = 489.8482
				text = "and"
			intervals [1458]:
				xmin = 489.8482
				xmax = 490.0382
				text = "just"
			intervals [1459]:
				xmin = 490.0382
				xmax = 490.4582
				text = "talking"
			intervals [1460]:
				xmin = 490.4582
				xmax = 491.0759
				text = ""
			intervals [1461]:
				xmin = 491.0759
				xmax = 491.1359
				text = "you"
			intervals [1462]:
				xmin = 491.1359
				xmax = 491.1659
				text = ""
			intervals [1463]:
				xmin = 491.1659
				xmax = 491.2859
				text = "know"
			intervals [1464]:
				xmin = 491.2859
				xmax = 491.3759
				text = "what"
			intervals [1465]:
				xmin = 491.3759
				xmax = 491.4659
				text = "i'm"
			intervals [1466]:
				xmin = 491.4659
				xmax = 491.8859
				text = "saying"
			intervals [1467]:
				xmin = 491.8859
				xmax = 491.9743
				text = ""
			intervals [1468]:
				xmin = 491.9743
				xmax = 492.1043
				text = "and"
			intervals [1469]:
				xmin = 492.1043
				xmax = 492.2543
				text = "that"
			intervals [1470]:
				xmin = 492.2543
				xmax = 492.3743
				text = "was"
			intervals [1471]:
				xmin = 492.3743
				xmax = 492.6243
				text = "back"
			intervals [1472]:
				xmin = 492.6243
				xmax = 492.7343
				text = "in"
			intervals [1473]:
				xmin = 492.7343
				xmax = 492.8243
				text = "the"
			intervals [1474]:
				xmin = 492.8243
				xmax = 493.1543
				text = "day"
			intervals [1475]:
				xmin = 493.1543
				xmax = 493.4442
				text = ""
			intervals [1476]:
				xmin = 493.4442
				xmax = 493.5942
				text = "and"
			intervals [1477]:
				xmin = 493.5942
				xmax = 493.6742
				text = "they"
			intervals [1478]:
				xmin = 493.6742
				xmax = 493.8642
				text = "would"
			intervals [1479]:
				xmin = 493.8642
				xmax = 494.0942
				text = "use"
			intervals [1480]:
				xmin = 494.0942
				xmax = 494.5342
				text = "words"
			intervals [1481]:
				xmin = 494.5342
				xmax = 494.7642
				text = "like"
			intervals [1482]:
				xmin = 494.7642
				xmax = 495.1242
				text = "chump"
			intervals [1483]:
				xmin = 495.1242
				xmax = 495.5772
				text = ""
			intervals [1484]:
				xmin = 495.5772
				xmax = 495.6872
				text = "you"
			intervals [1485]:
				xmin = 495.6872
				xmax = 495.7572
				text = "know"
			intervals [1486]:
				xmin = 495.7572
				xmax = 495.8672
				text = "what"
			intervals [1487]:
				xmin = 495.8672
				xmax = 495.9772
				text = "i'm"
			intervals [1488]:
				xmin = 495.9772
				xmax = 496.1772
				text = "saying"
			intervals [1489]:
				xmin = 496.1772
				xmax = 496.5572
				text = "sucker"
			intervals [1490]:
				xmin = 496.5572
				xmax = 496.9272
				text = "jive"
			intervals [1491]:
				xmin = 496.9272
				xmax = 497.3772
				text = "turkey"
			intervals [1492]:
				xmin = 497.3772
				xmax = 497.4772
				text = "and"
			intervals [1493]:
				xmin = 497.4772
				xmax = 497.6072
				text = "all"
			intervals [1494]:
				xmin = 497.6072
				xmax = 497.6672
				text = "of"
			intervals [1495]:
				xmin = 497.6672
				xmax = 497.8272
				text = "that"
			intervals [1496]:
				xmin = 497.8272
				xmax = 498.0772
				text = "shit"
			intervals [1497]:
				xmin = 498.0772
				xmax = 498.1072
				text = ""
			intervals [1498]:
				xmin = 498.1072
				xmax = 498.2972
				text = "you"
			intervals [1499]:
				xmin = 498.2972
				xmax = 498.4572
				text = "know"
			intervals [1500]:
				xmin = 498.4572
				xmax = 498.8187
				text = ""
			intervals [1501]:
				xmin = 498.8187
				xmax = 498.9987
				text = "oh"
			intervals [1502]:
				xmin = 498.9987
				xmax = 499.2387
				text = "i"
			intervals [1503]:
				xmin = 499.2387
				xmax = 499.2687
				text = ""
			intervals [1504]:
				xmin = 499.2687
				xmax = 499.6087
				text = "cursed"
			intervals [1505]:
				xmin = 499.6087
				xmax = 499.6687
				text = "i'm"
			intervals [1506]:
				xmin = 499.6687
				xmax = 499.6987
				text = ""
			intervals [1507]:
				xmin = 499.6987
				xmax = 499.8587
				text = "sorry"
			intervals [1508]:
				xmin = 499.8587
				xmax = 500.7388
				text = ""
			intervals [1509]:
				xmin = 500.7388
				xmax = 500.8088
				text = "my"
			intervals [1510]:
				xmin = 500.8088
				xmax = 501.0788
				text = "bad"
			intervals [1511]:
				xmin = 501.0788
				xmax = 501.531
				text = ""
			intervals [1512]:
				xmin = 501.531
				xmax = 502.091
				text = "<unk>"
			intervals [1513]:
				xmin = 502.091
				xmax = 502.8358
				text = ""
			intervals [1514]:
				xmin = 502.8358
				xmax = 503.0858
				text = "<unk>"
			intervals [1515]:
				xmin = 503.0858
				xmax = 511.3149
				text = ""
			intervals [1516]:
				xmin = 511.3149
				xmax = 511.4149
				text = "i"
			intervals [1517]:
				xmin = 511.4149
				xmax = 511.7749
				text = "live"
			intervals [1518]:
				xmin = 511.7749
				xmax = 511.8049
				text = ""
			intervals [1519]:
				xmin = 511.8049
				xmax = 512.6049
				text = "in"
			intervals [1520]:
				xmin = 512.6049
				xmax = 512.6449
				text = ""
			intervals [1521]:
				xmin = 512.6449
				xmax = 513.0749
				text = "southern"
			intervals [1522]:
				xmin = 513.0749
				xmax = 513.4149
				text = "maryland"
			intervals [1523]:
				xmin = 513.4149
				xmax = 513.6349
				text = "now"
			intervals [1524]:
				xmin = 513.6349
				xmax = 515.7662
				text = ""
			intervals [1525]:
				xmin = 515.7662
				xmax = 516.0162
				text = "yeah"
			intervals [1526]:
				xmin = 516.0162
				xmax = 518.3366
				text = ""
			intervals [1527]:
				xmin = 518.3366
				xmax = 518.3966
				text = "i"
			intervals [1528]:
				xmin = 518.3966
				xmax = 518.6166
				text = "been"
			intervals [1529]:
				xmin = 518.6166
				xmax = 518.7866
				text = "in"
			intervals [1530]:
				xmin = 518.7866
				xmax = 519.1966
				text = "southern"
			intervals [1531]:
				xmin = 519.1966
				xmax = 519.7966
				text = "maryland"
			intervals [1532]:
				xmin = 519.7966
				xmax = 520.9379
				text = ""
			intervals [1533]:
				xmin = 520.9379
				xmax = 521.3579
				text = "since"
			intervals [1534]:
				xmin = 521.3579
				xmax = 521.5879
				text = "like"
			intervals [1535]:
				xmin = 521.5879
				xmax = 521.6879
				text = ""
			intervals [1536]:
				xmin = 521.6879
				xmax = 521.8979
				text = "two"
			intervals [1537]:
				xmin = 521.8979
				xmax = 521.9779
				text = ""
			intervals [1538]:
				xmin = 521.9779
				xmax = 522.6679
				text = "thousand"
			intervals [1539]:
				xmin = 522.6679
				xmax = 523.2279
				text = "seven"
			intervals [1540]:
				xmin = 523.2279
				xmax = 523.2579
				text = "i"
			intervals [1541]:
				xmin = 523.2579
				xmax = 523.5179
				text = "wanna"
			intervals [1542]:
				xmin = 523.5179
				xmax = 523.5479
				text = ""
			intervals [1543]:
				xmin = 523.5479
				xmax = 523.7879
				text = "say"
			intervals [1544]:
				xmin = 523.7879
				xmax = 526.4476
				text = ""
			intervals [1545]:
				xmin = 526.4476
				xmax = 526.8276
				text = "yeah"
			intervals [1546]:
				xmin = 526.8276
				xmax = 531.5232
				text = ""
			intervals [1547]:
				xmin = 531.5232
				xmax = 532.0532
				text = "married"
			intervals [1548]:
				xmin = 532.0532
				xmax = 533.1659
				text = ""
			intervals [1549]:
				xmin = 533.1659
				xmax = 533.2859
				text = "and"
			intervals [1550]:
				xmin = 533.2859
				xmax = 533.4159
				text = "that"
			intervals [1551]:
				xmin = 533.4159
				xmax = 533.5059
				text = "s"
			intervals [1552]:
				xmin = 533.5059
				xmax = 533.6359
				text = "when"
			intervals [1553]:
				xmin = 533.6359
				xmax = 533.7059
				text = "i"
			intervals [1554]:
				xmin = 533.7059
				xmax = 534.0659
				text = "moved"
			intervals [1555]:
				xmin = 534.0659
				xmax = 534.4159
				text = "to"
			intervals [1556]:
				xmin = 534.4159
				xmax = 535.1409
				text = ""
			intervals [1557]:
				xmin = 535.1409
				xmax = 535.5809
				text = "um"
			intervals [1558]:
				xmin = 535.5809
				xmax = 536.3567
				text = ""
			intervals [1559]:
				xmin = 536.3567
				xmax = 536.7567
				text = "southern"
			intervals [1560]:
				xmin = 536.7567
				xmax = 537.0167
				text = "maryland"
			intervals [1561]:
				xmin = 537.0167
				xmax = 538.1975
				text = ""
			intervals [1562]:
				xmin = 538.1975
				xmax = 538.4275
				text = "moved"
			intervals [1563]:
				xmin = 538.4275
				xmax = 538.5675
				text = "in"
			intervals [1564]:
				xmin = 538.5675
				xmax = 538.6575
				text = "with"
			intervals [1565]:
				xmin = 538.6575
				xmax = 538.7275
				text = "my"
			intervals [1566]:
				xmin = 538.7275
				xmax = 539.1375
				text = "wife"
			intervals [1567]:
				xmin = 539.1375
				xmax = 540.9808
				text = ""
			intervals [1568]:
				xmin = 540.9808
				xmax = 541.1908
				text = "been"
			intervals [1569]:
				xmin = 541.1908
				xmax = 541.3508
				text = "ever"
			intervals [1570]:
				xmin = 541.3508
				xmax = 541.6408
				text = "there"
			intervals [1571]:
				xmin = 541.6408
				xmax = 541.8684
				text = ""
			intervals [1572]:
				xmin = 541.8684
				xmax = 542.1484
				text = "been"
			intervals [1573]:
				xmin = 542.1484
				xmax = 542.1784
				text = ""
			intervals [1574]:
				xmin = 542.1784
				xmax = 542.4784
				text = "there"
			intervals [1575]:
				xmin = 542.4784
				xmax = 542.8684
				text = "ever"
			intervals [1576]:
				xmin = 542.8684
				xmax = 543.071
				text = ""
			intervals [1577]:
				xmin = 543.071
				xmax = 543.321
				text = "ever"
			intervals [1578]:
				xmin = 543.321
				xmax = 543.591
				text = "since"
			intervals [1579]:
				xmin = 543.591
				xmax = 543.621
				text = "i"
			intervals [1580]:
				xmin = 543.621
				xmax = 543.941
				text = "married"
			intervals [1581]:
				xmin = 543.941
				xmax = 544.041
				text = "her"
			intervals [1582]:
				xmin = 544.041
				xmax = 545.5261
				text = ""
			intervals [1583]:
				xmin = 545.5261
				xmax = 545.7661
				text = "had"
			intervals [1584]:
				xmin = 545.7661
				xmax = 546.2861
				text = "kids"
			intervals [1585]:
				xmin = 546.2861
				xmax = 546.3161
				text = ""
			intervals [1586]:
				xmin = 546.3161
				xmax = 546.4061
				text = "and"
			intervals [1587]:
				xmin = 546.4061
				xmax = 546.8361
				text = "everything"
			intervals [1588]:
				xmin = 546.8361
				xmax = 546.9761
				text = "they"
			intervals [1589]:
				xmin = 546.9761
				xmax = 547.3261
				text = "grew"
			intervals [1590]:
				xmin = 547.3261
				xmax = 547.5145
				text = ""
			intervals [1591]:
				xmin = 547.5145
				xmax = 547.6945
				text = "they"
			intervals [1592]:
				xmin = 547.6945
				xmax = 547.9845
				text = "growing"
			intervals [1593]:
				xmin = 547.9845
				xmax = 548.1645
				text = "up"
			intervals [1594]:
				xmin = 548.1645
				xmax = 548.2745
				text = "in"
			intervals [1595]:
				xmin = 548.2745
				xmax = 548.6045
				text = "southern"
			intervals [1596]:
				xmin = 548.6045
				xmax = 548.9445
				text = "maryland"
			intervals [1597]:
				xmin = 548.9445
				xmax = 549.7606
				text = ""
			intervals [1598]:
				xmin = 549.7606
				xmax = 549.9206
				text = "you"
			intervals [1599]:
				xmin = 549.9206
				xmax = 550.0206
				text = "know"
			intervals [1600]:
				xmin = 550.0206
				xmax = 550.3896
				text = ""
			intervals [1601]:
				xmin = 550.3896
				xmax = 550.4296
				text = "i"
			intervals [1602]:
				xmin = 550.4296
				xmax = 550.4896
				text = ""
			intervals [1603]:
				xmin = 550.4896
				xmax = 550.7496
				text = "mean"
			intervals [1604]:
				xmin = 550.7496
				xmax = 551.258
				text = ""
			intervals [1605]:
				xmin = 551.258
				xmax = 551.358
				text = "it"
			intervals [1606]:
				xmin = 551.358
				xmax = 551.408
				text = "s"
			intervals [1607]:
				xmin = 551.408
				xmax = 551.788
				text = "quiet"
			intervals [1608]:
				xmin = 551.788
				xmax = 551.928
				text = "out"
			intervals [1609]:
				xmin = 551.928
				xmax = 552.078
				text = "here"
			intervals [1610]:
				xmin = 552.078
				xmax = 553.4442
				text = ""
			intervals [1611]:
				xmin = 553.4442
				xmax = 553.5242
				text = "it"
			intervals [1612]:
				xmin = 553.5242
				xmax = 553.5842
				text = "s"
			intervals [1613]:
				xmin = 553.5842
				xmax = 553.8042
				text = "real"
			intervals [1614]:
				xmin = 553.8042
				xmax = 554.1542
				text = "quiet"
			intervals [1615]:
				xmin = 554.1542
				xmax = 556.0834
				text = ""
			intervals [1616]:
				xmin = 556.0834
				xmax = 556.2234
				text = "ain't"
			intervals [1617]:
				xmin = 556.2234
				xmax = 556.3434
				text = "too"
			intervals [1618]:
				xmin = 556.3434
				xmax = 556.5834
				text = "much"
			intervals [1619]:
				xmin = 556.5834
				xmax = 557.1334
				text = "happening"
			intervals [1620]:
				xmin = 557.1334
				xmax = 562.0274
				text = ""
			intervals [1621]:
				xmin = 562.0274
				xmax = 562.2374
				text = "the"
			intervals [1622]:
				xmin = 562.2374
				xmax = 562.7474
				text = "band"
			intervals [1623]:
				xmin = 562.7474
				xmax = 562.7774
				text = ""
			intervals [1624]:
				xmin = 562.7774
				xmax = 563.3874
				text = "or"
			intervals [1625]:
				xmin = 563.3874
				xmax = 563.5321
				text = ""
			intervals [1626]:
				xmin = 563.5321
				xmax = 563.6121
				text = "the"
			intervals [1627]:
				xmin = 563.6121
				xmax = 563.9721
				text = "food"
			intervals [1628]:
				xmin = 563.9721
				xmax = 567.4351
				text = ""
			intervals [1629]:
				xmin = 567.4351
				xmax = 567.6751
				text = "uh"
			intervals [1630]:
				xmin = 567.6751
				xmax = 567.9951
				text = "i"
			intervals [1631]:
				xmin = 567.9951
				xmax = 568.1551
				text = "know"
			intervals [1632]:
				xmin = 568.1551
				xmax = 568.2651
				text = "the"
			intervals [1633]:
				xmin = 568.2651
				xmax = 568.9151
				text = "band"
			intervals [1634]:
				xmin = 568.9151
				xmax = 569.6061
				text = ""
			intervals [1635]:
				xmin = 569.6061
				xmax = 569.6861
				text = "i"
			intervals [1636]:
				xmin = 569.6861
				xmax = 569.9461
				text = "never"
			intervals [1637]:
				xmin = 569.9461
				xmax = 570.2961
				text = "seen"
			intervals [1638]:
				xmin = 570.2961
				xmax = 570.5961
				text = "'em"
			intervals [1639]:
				xmin = 570.5961
				xmax = 571.4782
				text = ""
			intervals [1640]:
				xmin = 571.4782
				xmax = 571.6382
				text = "you"
			intervals [1641]:
				xmin = 571.6382
				xmax = 571.9082
				text = "know"
			intervals [1642]:
				xmin = 571.9082
				xmax = 572.5982
				text = "live"
			intervals [1643]:
				xmin = 572.5982
				xmax = 572.6818
				text = ""
			intervals [1644]:
				xmin = 572.6818
				xmax = 573.0518
				text = "but"
			intervals [1645]:
				xmin = 573.0518
				xmax = 573.2391
				text = ""
			intervals [1646]:
				xmin = 573.2391
				xmax = 573.3791
				text = "they"
			intervals [1647]:
				xmin = 573.3791
				xmax = 573.5191
				text = "did"
			intervals [1648]:
				xmin = 573.5191
				xmax = 573.8491
				text = "have"
			intervals [1649]:
				xmin = 573.8491
				xmax = 573.9191
				text = "a"
			intervals [1650]:
				xmin = 573.9191
				xmax = 574.4091
				text = "song"
			intervals [1651]:
				xmin = 574.4091
				xmax = 574.7357
				text = ""
			intervals [1652]:
				xmin = 574.7357
				xmax = 574.8157
				text = "i"
			intervals [1653]:
				xmin = 574.8157
				xmax = 575.0857
				text = "think"
			intervals [1654]:
				xmin = 575.0857
				xmax = 575.4257
				text = "they"
			intervals [1655]:
				xmin = 575.4257
				xmax = 575.6982
				text = ""
			intervals [1656]:
				xmin = 575.6982
				xmax = 575.7882
				text = "have"
			intervals [1657]:
				xmin = 575.7882
				xmax = 575.8282
				text = "a"
			intervals [1658]:
				xmin = 575.8282
				xmax = 576.1782
				text = "song"
			intervals [1659]:
				xmin = 576.1782
				xmax = 576.5482
				text = "called"
			intervals [1660]:
				xmin = 576.5482
				xmax = 576.5882
				text = ""
			intervals [1661]:
				xmin = 576.5882
				xmax = 577.0782
				text = "welcome"
			intervals [1662]:
				xmin = 577.0782
				xmax = 577.1782
				text = "to"
			intervals [1663]:
				xmin = 577.1782
				xmax = 577.7182
				text = "dc"
			intervals [1664]:
				xmin = 577.7182
				xmax = 578.4327
				text = ""
			intervals [1665]:
				xmin = 578.4327
				xmax = 578.5527
				text = "that"
			intervals [1666]:
				xmin = 578.5527
				xmax = 578.5927
				text = "i"
			intervals [1667]:
				xmin = 578.5927
				xmax = 578.7627
				text = "used"
			intervals [1668]:
				xmin = 578.7627
				xmax = 578.8227
				text = "to"
			intervals [1669]:
				xmin = 578.8227
				xmax = 579.0827
				text = "listen"
			intervals [1670]:
				xmin = 579.0827
				xmax = 579.2627
				text = "to"
			intervals [1671]:
				xmin = 579.2627
				xmax = 579.4227
				text = "on"
			intervals [1672]:
				xmin = 579.4227
				xmax = 579.5027
				text = "the"
			intervals [1673]:
				xmin = 579.5027
				xmax = 579.9927
				text = "radio"
			intervals [1674]:
				xmin = 579.9927
				xmax = 580.2427
				text = "like"
			intervals [1675]:
				xmin = 580.2427
				xmax = 580.3227
				text = ""
			intervals [1676]:
				xmin = 580.3227
				xmax = 580.4627
				text = "they"
			intervals [1677]:
				xmin = 580.4627
				xmax = 580.6327
				text = "used"
			intervals [1678]:
				xmin = 580.6327
				xmax = 580.6927
				text = "to"
			intervals [1679]:
				xmin = 580.6927
				xmax = 580.8827
				text = "play"
			intervals [1680]:
				xmin = 580.8827
				xmax = 580.9827
				text = "it"
			intervals [1681]:
				xmin = 580.9827
				xmax = 581.0727
				text = "on"
			intervals [1682]:
				xmin = 581.0727
				xmax = 581.3727
				text = "ninety"
			intervals [1683]:
				xmin = 581.3727
				xmax = 581.5627
				text = "three"
			intervals [1684]:
				xmin = 581.5627
				xmax = 581.8527
				text = "point"
			intervals [1685]:
				xmin = 581.8527
				xmax = 582.1727
				text = "nine"
			intervals [1686]:
				xmin = 582.1727
				xmax = 582.4727
				text = "ninety"
			intervals [1687]:
				xmin = 582.4727
				xmax = 582.8927
				text = "five"
			intervals [1688]:
				xmin = 582.8927
				xmax = 583.9364
				text = ""
			intervals [1689]:
				xmin = 583.9364
				xmax = 584.1064
				text = "and"
			intervals [1690]:
				xmin = 584.1064
				xmax = 584.6364
				text = "um"
			intervals [1691]:
				xmin = 584.6364
				xmax = 584.7964
				text = "they"
			intervals [1692]:
				xmin = 584.7964
				xmax = 584.8764
				text = "were"
			intervals [1693]:
				xmin = 584.8764
				xmax = 585.2164
				text = "pretty"
			intervals [1694]:
				xmin = 585.2164
				xmax = 585.6464
				text = "cool"
			intervals [1695]:
				xmin = 585.6464
				xmax = 585.7064
				text = "i"
			intervals [1696]:
				xmin = 585.7064
				xmax = 585.9364
				text = "know"
			intervals [1697]:
				xmin = 585.9364
				xmax = 586.3964
				text = "one"
			intervals [1698]:
				xmin = 586.3964
				xmax = 586.4964
				text = "of"
			intervals [1699]:
				xmin = 586.4964
				xmax = 586.5964
				text = "the"
			intervals [1700]:
				xmin = 586.5964
				xmax = 587.2164
				text = "dudes"
			intervals [1701]:
				xmin = 587.2164
				xmax = 587.2464
				text = ""
			intervals [1702]:
				xmin = 587.2464
				xmax = 587.7264
				text = "actually"
			intervals [1703]:
				xmin = 587.7264
				xmax = 587.9264
				text = "went"
			intervals [1704]:
				xmin = 587.9264
				xmax = 588.1264
				text = "to"
			intervals [1705]:
				xmin = 588.1264
				xmax = 589.1464
				text = "suitland"
			intervals [1706]:
				xmin = 589.1464
				xmax = 589.4064
				text = "and"
			intervals [1707]:
				xmin = 589.4064
				xmax = 589.7464
				text = "<unk>"
			intervals [1708]:
				xmin = 589.7464
				xmax = 589.9536
				text = ""
			intervals [1709]:
				xmin = 589.9536
				xmax = 590.1236
				text = "the"
			intervals [1710]:
				xmin = 590.1236
				xmax = 590.2836
				text = "high"
			intervals [1711]:
				xmin = 590.2836
				xmax = 590.5536
				text = "school"
			intervals [1712]:
				xmin = 590.5536
				xmax = 590.7036
				text = "that"
			intervals [1713]:
				xmin = 590.7036
				xmax = 590.8136
				text = "i"
			intervals [1714]:
				xmin = 590.8136
				xmax = 591.4136
				text = "graduated"
			intervals [1715]:
				xmin = 591.4136
				xmax = 591.6836
				text = "from"
			intervals [1716]:
				xmin = 591.6836
				xmax = 592.7677
				text = ""
			intervals [1717]:
				xmin = 592.7677
				xmax = 593.4077
				text = "um"
			intervals [1718]:
				xmin = 593.4077
				xmax = 594.5106
				text = ""
			intervals [1719]:
				xmin = 594.5106
				xmax = 594.7106
				text = "as"
			intervals [1720]:
				xmin = 594.7106
				xmax = 594.9806
				text = "far"
			intervals [1721]:
				xmin = 594.9806
				xmax = 595.0906
				text = "as"
			intervals [1722]:
				xmin = 595.0906
				xmax = 595.4306
				text = "mumbo"
			intervals [1723]:
				xmin = 595.4306
				xmax = 595.9106
				text = "sauce"
			intervals [1724]:
				xmin = 595.9106
				xmax = 596.0206
				text = "on"
			intervals [1725]:
				xmin = 596.0206
				xmax = 596.1406
				text = "the"
			intervals [1726]:
				xmin = 596.1406
				xmax = 596.6306
				text = "chicken"
			intervals [1727]:
				xmin = 596.6306
				xmax = 597.8433
				text = ""
			intervals [1728]:
				xmin = 597.8433
				xmax = 598.5133
				text = "uh"
			intervals [1729]:
				xmin = 598.5133
				xmax = 598.9839
				text = ""
			intervals [1730]:
				xmin = 598.9839
				xmax = 599.3239
				text = "that"
			intervals [1731]:
				xmin = 599.3239
				xmax = 600.1604
				text = ""
			intervals [1732]:
				xmin = 600.1604
				xmax = 601.2404
				text = "particularly"
			intervals [1733]:
				xmin = 601.2404
				xmax = 601.2704
				text = ""
			intervals [1734]:
				xmin = 601.2704
				xmax = 601.5804
				text = "is"
			intervals [1735]:
				xmin = 601.5804
				xmax = 601.7004
				text = "a"
			intervals [1736]:
				xmin = 601.7004
				xmax = 602.3804
				text = "mystery"
			intervals [1737]:
				xmin = 602.3804
				xmax = 602.4104
				text = ""
			intervals [1738]:
				xmin = 602.4104
				xmax = 602.4404
				text = "i"
			intervals [1739]:
				xmin = 602.4404
				xmax = 603.3104
				text = ""
			intervals [1740]:
				xmin = 603.3104
				xmax = 603.4504
				text = "don't"
			intervals [1741]:
				xmin = 603.4504
				xmax = 603.5104
				text = "know"
			intervals [1742]:
				xmin = 603.5104
				xmax = 603.5404
				text = ""
			intervals [1743]:
				xmin = 603.5404
				xmax = 603.9704
				text = "what"
			intervals [1744]:
				xmin = 603.9704
				xmax = 604.1875
				text = ""
			intervals [1745]:
				xmin = 604.1875
				xmax = 604.2575
				text = "a"
			intervals [1746]:
				xmin = 604.2575
				xmax = 604.6775
				text = "mumbo"
			intervals [1747]:
				xmin = 604.6775
				xmax = 605.1475
				text = "sauce"
			intervals [1748]:
				xmin = 605.1475
				xmax = 605.1775
				text = ""
			intervals [1749]:
				xmin = 605.1775
				xmax = 605.5375
				text = "is"
			intervals [1750]:
				xmin = 605.5375
				xmax = 605.6775
				text = "but"
			intervals [1751]:
				xmin = 605.6775
				xmax = 605.8375
				text = "it"
			intervals [1752]:
				xmin = 605.8375
				xmax = 605.8675
				text = "s"
			intervals [1753]:
				xmin = 605.8675
				xmax = 606.1175
				text = "just"
			intervals [1754]:
				xmin = 606.1175
				xmax = 606.5575
				text = "so"
			intervals [1755]:
				xmin = 606.5575
				xmax = 606.8675
				text = "good"
			intervals [1756]:
				xmin = 606.8675
				xmax = 607.393
				text = ""
			intervals [1757]:
				xmin = 607.393
				xmax = 608.063
				text = "and"
			intervals [1758]:
				xmin = 608.063
				xmax = 608.4227
				text = ""
			intervals [1759]:
				xmin = 608.4227
				xmax = 608.7527
				text = "when"
			intervals [1760]:
				xmin = 608.7527
				xmax = 608.8827
				text = "you"
			intervals [1761]:
				xmin = 608.8827
				xmax = 609.1227
				text = "get"
			intervals [1762]:
				xmin = 609.1227
				xmax = 609.2027
				text = "a"
			intervals [1763]:
				xmin = 609.2027
				xmax = 609.6827
				text = "five"
			intervals [1764]:
				xmin = 609.6827
				xmax = 610.0427
				text = "wings"
			intervals [1765]:
				xmin = 610.0427
				xmax = 610.1427
				text = "with"
			intervals [1766]:
				xmin = 610.1427
				xmax = 610.7527
				text = "fries"
			intervals [1767]:
				xmin = 610.7527
				xmax = 610.8127
				text = "you"
			intervals [1768]:
				xmin = 610.8127
				xmax = 610.8427
				text = ""
			intervals [1769]:
				xmin = 610.8427
				xmax = 611.0427
				text = "get"
			intervals [1770]:
				xmin = 611.0427
				xmax = 611.5027
				text = "mumbo"
			intervals [1771]:
				xmin = 611.5027
				xmax = 612.1827
				text = "sauce"
			intervals [1772]:
				xmin = 612.1827
				xmax = 612.6546
				text = ""
			intervals [1773]:
				xmin = 612.6546
				xmax = 612.8146
				text = "on"
			intervals [1774]:
				xmin = 612.8146
				xmax = 612.9546
				text = "the"
			intervals [1775]:
				xmin = 612.9546
				xmax = 613.3246
				text = "ketch-"
			intervals [1776]:
				xmin = 613.3246
				xmax = 613.5046
				text = "i"
			intervals [1777]:
				xmin = 613.5046
				xmax = 613.7646
				text = "mean"
			intervals [1778]:
				xmin = 613.7646
				xmax = 614.0646
				text = "mumbo"
			intervals [1779]:
				xmin = 614.0646
				xmax = 614.4246
				text = "sauce"
			intervals [1780]:
				xmin = 614.4246
				xmax = 614.5046
				text = "on"
			intervals [1781]:
				xmin = 614.5046
				xmax = 614.6046
				text = "the"
			intervals [1782]:
				xmin = 614.6046
				xmax = 615.0546
				text = "chicken"
			intervals [1783]:
				xmin = 615.0546
				xmax = 615.3446
				text = "mumbo"
			intervals [1784]:
				xmin = 615.3446
				xmax = 615.8346
				text = "sauce"
			intervals [1785]:
				xmin = 615.8346
				xmax = 616.3576
				text = ""
			intervals [1786]:
				xmin = 616.3576
				xmax = 616.4976
				text = "on"
			intervals [1787]:
				xmin = 616.4976
				xmax = 616.5776
				text = "the"
			intervals [1788]:
				xmin = 616.5776
				xmax = 616.9476
				text = "fries"
			intervals [1789]:
				xmin = 616.9476
				xmax = 617.3776
				text = "sometime"
			intervals [1790]:
				xmin = 617.3776
				xmax = 617.6176
				text = "salt"
			intervals [1791]:
				xmin = 617.6176
				xmax = 617.8376
				text = "pepper"
			intervals [1792]:
				xmin = 617.8376
				xmax = 618.2676
				text = "ketchup"
			intervals [1793]:
				xmin = 618.2676
				xmax = 618.8967
				text = ""
			intervals [1794]:
				xmin = 618.8967
				xmax = 618.9967
				text = "you"
			intervals [1795]:
				xmin = 618.9967
				xmax = 619.0567
				text = "know"
			intervals [1796]:
				xmin = 619.0567
				xmax = 619.1467
				text = "what"
			intervals [1797]:
				xmin = 619.1467
				xmax = 619.2467
				text = "i'm"
			intervals [1798]:
				xmin = 619.2467
				xmax = 619.4767
				text = "saying"
			intervals [1799]:
				xmin = 619.4767
				xmax = 619.5767
				text = "with"
			intervals [1800]:
				xmin = 619.5767
				xmax = 619.6167
				text = "a"
			intervals [1801]:
				xmin = 619.6167
				xmax = 619.9067
				text = "half"
			intervals [1802]:
				xmin = 619.9067
				xmax = 619.9767
				text = "and"
			intervals [1803]:
				xmin = 619.9767
				xmax = 620.3267
				text = "half"
			intervals [1804]:
				xmin = 620.3267
				xmax = 621.231
				text = ""
			intervals [1805]:
				xmin = 621.231
				xmax = 621.411
				text = "at"
			intervals [1806]:
				xmin = 621.411
				xmax = 621.501
				text = ""
			intervals [1807]:
				xmin = 621.501
				xmax = 622.001
				text = "any"
			intervals [1808]:
				xmin = 622.001
				xmax = 622.7218
				text = ""
			intervals [1809]:
				xmin = 622.7218
				xmax = 622.8818
				text = "you"
			intervals [1810]:
				xmin = 622.8818
				xmax = 623.3918
				text = "know"
			intervals [1811]:
				xmin = 623.3918
				xmax = 623.6061
				text = ""
			intervals [1812]:
				xmin = 623.6061
				xmax = 623.9961
				text = "carry"
			intervals [1813]:
				xmin = 623.9961
				xmax = 624.2561
				text = "out"
			intervals [1814]:
				xmin = 624.2561
				xmax = 624.4685
				text = ""
			intervals [1815]:
				xmin = 624.4685
				xmax = 624.5585
				text = "you"
			intervals [1816]:
				xmin = 624.5585
				xmax = 624.6585
				text = "know"
			intervals [1817]:
				xmin = 624.6585
				xmax = 624.7485
				text = "what"
			intervals [1818]:
				xmin = 624.7485
				xmax = 624.8285
				text = "i'm"
			intervals [1819]:
				xmin = 624.8285
				xmax = 624.9985
				text = "saying"
			intervals [1820]:
				xmin = 624.9985
				xmax = 625.0685
				text = "it"
			intervals [1821]:
				xmin = 625.0685
				xmax = 625.1585
				text = "s"
			intervals [1822]:
				xmin = 625.1585
				xmax = 625.2185
				text = "a"
			intervals [1823]:
				xmin = 625.2185
				xmax = 625.5185
				text = "difference"
			intervals [1824]:
				xmin = 625.5185
				xmax = 625.8385
				text = "between"
			intervals [1825]:
				xmin = 625.8385
				xmax = 625.9185
				text = "a"
			intervals [1826]:
				xmin = 625.9185
				xmax = 626.4185
				text = "chinese"
			intervals [1827]:
				xmin = 626.4185
				xmax = 627.0185
				text = "restaurant"
			intervals [1828]:
				xmin = 627.0185
				xmax = 627.0785
				text = ""
			intervals [1829]:
				xmin = 627.0785
				xmax = 627.5985
				text = "and"
			intervals [1830]:
				xmin = 627.5985
				xmax = 628.0594
				text = ""
			intervals [1831]:
				xmin = 628.0594
				xmax = 628.1494
				text = "a"
			intervals [1832]:
				xmin = 628.1494
				xmax = 628.5094
				text = "carry"
			intervals [1833]:
				xmin = 628.5094
				xmax = 628.7194
				text = "out"
			intervals [1834]:
				xmin = 628.7194
				xmax = 629.0694
				text = "carry"
			intervals [1835]:
				xmin = 629.0694
				xmax = 629.2594
				text = "out"
			intervals [1836]:
				xmin = 629.2594
				xmax = 629.5794
				text = "got"
			intervals [1837]:
				xmin = 629.5794
				xmax = 629.8294
				text = "like"
			intervals [1838]:
				xmin = 629.8294
				xmax = 629.8994
				text = ""
			intervals [1839]:
				xmin = 629.8994
				xmax = 630.4394
				text = "american"
			intervals [1840]:
				xmin = 630.4394
				xmax = 630.9794
				text = "food"
			intervals [1841]:
				xmin = 630.9794
				xmax = 631.2289
				text = ""
			intervals [1842]:
				xmin = 631.2289
				xmax = 631.6489
				text = "but"
			intervals [1843]:
				xmin = 631.6489
				xmax = 631.7326
				text = ""
			intervals [1844]:
				xmin = 631.7326
				xmax = 631.9326
				text = "you"
			intervals [1845]:
				xmin = 631.9326
				xmax = 632.1326
				text = "know"
			intervals [1846]:
				xmin = 632.1326
				xmax = 632.4526
				text = "<unk>"
			intervals [1847]:
				xmin = 632.4526
				xmax = 632.5426
				text = "s"
			intervals [1848]:
				xmin = 632.5426
				xmax = 633.2526
				text = "subs"
			intervals [1849]:
				xmin = 633.2526
				xmax = 633.6292
				text = ""
			intervals [1850]:
				xmin = 633.6292
				xmax = 633.7392
				text = "you"
			intervals [1851]:
				xmin = 633.7392
				xmax = 633.8692
				text = "know"
			intervals [1852]:
				xmin = 633.8692
				xmax = 634.0192
				text = "they"
			intervals [1853]:
				xmin = 634.0192
				xmax = 634.3992
				text = "sell"
			intervals [1854]:
				xmin = 634.3992
				xmax = 634.9092
				text = "chinese"
			intervals [1855]:
				xmin = 634.9092
				xmax = 635.2692
				text = "stuff"
			intervals [1856]:
				xmin = 635.2692
				xmax = 635.2992
				text = ""
			intervals [1857]:
				xmin = 635.2992
				xmax = 635.6992
				text = "but"
			intervals [1858]:
				xmin = 635.6992
				xmax = 635.7292
				text = ""
			intervals [1859]:
				xmin = 635.7292
				xmax = 635.9392
				text = "you"
			intervals [1860]:
				xmin = 635.9392
				xmax = 635.9992
				text = "know"
			intervals [1861]:
				xmin = 635.9992
				xmax = 636.0892
				text = "what"
			intervals [1862]:
				xmin = 636.0892
				xmax = 636.1792
				text = "i'm"
			intervals [1863]:
				xmin = 636.1792
				xmax = 636.3892
				text = "saying"
			intervals [1864]:
				xmin = 636.3892
				xmax = 636.4492
				text = "you"
			intervals [1865]:
				xmin = 636.4492
				xmax = 636.6192
				text = "don't"
			intervals [1866]:
				xmin = 636.6192
				xmax = 636.9592
				text = "really"
			intervals [1867]:
				xmin = 636.9592
				xmax = 638.3566
				text = ""
			intervals [1868]:
				xmin = 638.3566
				xmax = 638.9366
				text = "indulge"
			intervals [1869]:
				xmin = 638.9366
				xmax = 639.0066
				text = "in"
			intervals [1870]:
				xmin = 639.0066
				xmax = 639.2366
				text = "that"
			intervals [1871]:
				xmin = 639.2366
				xmax = 639.3966
				text = "too"
			intervals [1872]:
				xmin = 639.3966
				xmax = 639.7766
				text = "much"
			intervals [1873]:
				xmin = 639.7766
				xmax = 639.8366
				text = ""
			intervals [1874]:
				xmin = 639.8366
				xmax = 640.2466
				text = "but"
			intervals [1875]:
				xmin = 640.2466
				xmax = 640.6037
				text = ""
			intervals [1876]:
				xmin = 640.6037
				xmax = 640.6637
				text = "you"
			intervals [1877]:
				xmin = 640.6637
				xmax = 640.7937
				text = "know"
			intervals [1878]:
				xmin = 640.7937
				xmax = 640.8837
				text = "what"
			intervals [1879]:
				xmin = 640.8837
				xmax = 640.9737
				text = "i'm"
			intervals [1880]:
				xmin = 640.9737
				xmax = 641.4137
				text = "saying"
			intervals [1881]:
				xmin = 641.4137
				xmax = 641.4837
				text = ""
			intervals [1882]:
				xmin = 641.4837
				xmax = 641.7537
				text = "like"
			intervals [1883]:
				xmin = 641.7537
				xmax = 641.9237
				text = "when"
			intervals [1884]:
				xmin = 641.9237
				xmax = 642.0137
				text = "you"
			intervals [1885]:
				xmin = 642.0137
				xmax = 642.2037
				text = "get"
			intervals [1886]:
				xmin = 642.2037
				xmax = 642.4837
				text = "that"
			intervals [1887]:
				xmin = 642.4837
				xmax = 643.7004
				text = ""
			intervals [1888]:
				xmin = 643.7004
				xmax = 643.8804
				text = "that"
			intervals [1889]:
				xmin = 643.8804
				xmax = 644.2504
				text = "five"
			intervals [1890]:
				xmin = 644.2504
				xmax = 644.5104
				text = "wings"
			intervals [1891]:
				xmin = 644.5104
				xmax = 644.6004
				text = "with"
			intervals [1892]:
				xmin = 644.6004
				xmax = 645.0804
				text = "fries"
			intervals [1893]:
				xmin = 645.0804
				xmax = 645.3204
				text = "three"
			intervals [1894]:
				xmin = 645.3204
				xmax = 645.5904
				text = "wings"
			intervals [1895]:
				xmin = 645.5904
				xmax = 645.6804
				text = "with"
			intervals [1896]:
				xmin = 645.6804
				xmax = 646.2904
				text = "fries"
			intervals [1897]:
				xmin = 646.2904
				xmax = 646.6104
				text = "any"
			intervals [1898]:
				xmin = 646.6104
				xmax = 646.9104
				text = "number"
			intervals [1899]:
				xmin = 646.9104
				xmax = 647.3204
				text = "of"
			intervals [1900]:
				xmin = 647.3204
				xmax = 647.7504
				text = "wings"
			intervals [1901]:
				xmin = 647.7504
				xmax = 647.9204
				text = "with"
			intervals [1902]:
				xmin = 647.9204
				xmax = 648.4004
				text = "fries"
			intervals [1903]:
				xmin = 648.4004
				xmax = 648.6004
				text = "salt"
			intervals [1904]:
				xmin = 648.6004
				xmax = 648.8204
				text = "pepper"
			intervals [1905]:
				xmin = 648.8204
				xmax = 649.3504
				text = "ketchup"
			intervals [1906]:
				xmin = 649.3504
				xmax = 649.4004
				text = ""
			intervals [1907]:
				xmin = 649.4004
				xmax = 649.5104
				text = "you"
			intervals [1908]:
				xmin = 649.5104
				xmax = 649.6404
				text = "know"
			intervals [1909]:
				xmin = 649.6404
				xmax = 649.7304
				text = "what"
			intervals [1910]:
				xmin = 649.7304
				xmax = 649.8204
				text = "i'm"
			intervals [1911]:
				xmin = 649.8204
				xmax = 650.0504
				text = "saying"
			intervals [1912]:
				xmin = 650.0504
				xmax = 650.2204
				text = "yeah"
			intervals [1913]:
				xmin = 650.2204
				xmax = 650.3704
				text = "you"
			intervals [1914]:
				xmin = 650.3704
				xmax = 650.6604
				text = "doing"
			intervals [1915]:
				xmin = 650.6604
				xmax = 651.0504
				text = "something"
			intervals [1916]:
				xmin = 651.0504
				xmax = 651.8133
				text = ""
			intervals [1917]:
				xmin = 651.8133
				xmax = 651.9633
				text = "i"
			intervals [1918]:
				xmin = 651.9633
				xmax = 652.1633
				text = "don't"
			intervals [1919]:
				xmin = 652.1633
				xmax = 652.3733
				text = "know"
			intervals [1920]:
				xmin = 652.3733
				xmax = 652.5733
				text = "what"
			intervals [1921]:
				xmin = 652.5733
				xmax = 652.6633
				text = "it"
			intervals [1922]:
				xmin = 652.6633
				xmax = 652.7433
				text = "s"
			intervals [1923]:
				xmin = 652.7433
				xmax = 653.0733
				text = "made"
			intervals [1924]:
				xmin = 653.0733
				xmax = 653.3633
				text = "of"
			intervals [1925]:
				xmin = 653.3633
				xmax = 653.7142
				text = ""
			intervals [1926]:
				xmin = 653.7142
				xmax = 653.8542
				text = "or"
			intervals [1927]:
				xmin = 653.8542
				xmax = 654.2342
				text = "what"
			intervals [1928]:
				xmin = 654.2342
				xmax = 654.3785
				text = ""
			intervals [1929]:
				xmin = 654.3785
				xmax = 654.5685
				text = "but"
			intervals [1930]:
				xmin = 654.5685
				xmax = 654.6585
				text = "i"
			intervals [1931]:
				xmin = 654.6585
				xmax = 655.3085
				text = "know"
			intervals [1932]:
				xmin = 655.3085
				xmax = 656.4927
				text = ""
			intervals [1933]:
				xmin = 656.4927
				xmax = 657.0227
				text = "all"
			intervals [1934]:
				xmin = 657.0227
				xmax = 658.5316
				text = ""
			intervals [1935]:
				xmin = 658.5316
				xmax = 658.7316
				text = "it"
			intervals [1936]:
				xmin = 658.7316
				xmax = 658.8416
				text = "s"
			intervals [1937]:
				xmin = 658.8416
				xmax = 659.0216
				text = "it"
			intervals [1938]:
				xmin = 659.0216
				xmax = 659.1116
				text = "s"
			intervals [1939]:
				xmin = 659.1116
				xmax = 659.2916
				text = "it"
			intervals [1940]:
				xmin = 659.2916
				xmax = 659.4916
				text = "s"
			intervals [1941]:
				xmin = 659.4916
				xmax = 659.6942
				text = ""
			intervals [1942]:
				xmin = 659.6942
				xmax = 659.7842
				text = "it"
			intervals [1943]:
				xmin = 659.7842
				xmax = 659.8442
				text = "s"
			intervals [1944]:
				xmin = 659.8442
				xmax = 660.1042
				text = "like"
			intervals [1945]:
				xmin = 660.1042
				xmax = 660.3542
				text = "four"
			intervals [1946]:
				xmin = 660.3542
				xmax = 660.6142
				text = "or"
			intervals [1947]:
				xmin = 660.6142
				xmax = 660.9742
				text = "five"
			intervals [1948]:
				xmin = 660.9742
				xmax = 661.3742
				text = "different"
			intervals [1949]:
				xmin = 661.3742
				xmax = 661.6243
				text = ""
			intervals [1950]:
				xmin = 661.6243
				xmax = 661.8343
				text = "kind"
			intervals [1951]:
				xmin = 661.8343
				xmax = 661.8943
				text = "of"
			intervals [1952]:
				xmin = 661.8943
				xmax = 662.2443
				text = "mumbo"
			intervals [1953]:
				xmin = 662.2443
				xmax = 662.7643
				text = "sauces"
			intervals [1954]:
				xmin = 662.7643
				xmax = 663.2611
				text = ""
			intervals [1955]:
				xmin = 663.2611
				xmax = 663.3611
				text = "you"
			intervals [1956]:
				xmin = 663.3611
				xmax = 663.4511
				text = "know"
			intervals [1957]:
				xmin = 663.4511
				xmax = 663.5411
				text = "what"
			intervals [1958]:
				xmin = 663.5411
				xmax = 663.6411
				text = "i'm"
			intervals [1959]:
				xmin = 663.6411
				xmax = 663.9511
				text = "saying"
			intervals [1960]:
				xmin = 663.9511
				xmax = 664.1311
				text = "one"
			intervals [1961]:
				xmin = 664.1311
				xmax = 664.2611
				text = "of"
			intervals [1962]:
				xmin = 664.2611
				xmax = 664.3911
				text = "em"
			intervals [1963]:
				xmin = 664.3911
				xmax = 664.4311
				text = "s"
			intervals [1964]:
				xmin = 664.4311
				xmax = 664.8911
				text = "sweet"
			intervals [1965]:
				xmin = 664.8911
				xmax = 665.298
				text = ""
			intervals [1966]:
				xmin = 665.298
				xmax = 665.388
				text = "and"
			intervals [1967]:
				xmin = 665.388
				xmax = 665.488
				text = "there"
			intervals [1968]:
				xmin = 665.488
				xmax = 665.558
				text = "s"
			intervals [1969]:
				xmin = 665.558
				xmax = 665.818
				text = "like"
			intervals [1970]:
				xmin = 665.818
				xmax = 665.8639
				text = ""
			intervals [1971]:
				xmin = 665.8639
				xmax = 665.9639
				text = "there"
			intervals [1972]:
				xmin = 665.9639
				xmax = 666.1439
				text = "s"
			intervals [1973]:
				xmin = 666.1439
				xmax = 666.4739
				text = "bright"
			intervals [1974]:
				xmin = 666.4739
				xmax = 666.9639
				text = "red"
			intervals [1975]:
				xmin = 666.9639
				xmax = 667.3139
				text = "another"
			intervals [1976]:
				xmin = 667.3139
				xmax = 667.4239
				text = "one"
			intervals [1977]:
				xmin = 667.4239
				xmax = 667.5139
				text = "that"
			intervals [1978]:
				xmin = 667.5139
				xmax = 667.5639
				text = "s"
			intervals [1979]:
				xmin = 667.5639
				xmax = 667.7439
				text = "like"
			intervals [1980]:
				xmin = 667.7439
				xmax = 667.7939
				text = "a"
			intervals [1981]:
				xmin = 667.7939
				xmax = 668.2239
				text = "dark"
			intervals [1982]:
				xmin = 668.2239
				xmax = 668.5939
				text = "red"
			intervals [1983]:
				xmin = 668.5939
				xmax = 669.005
				text = ""
			intervals [1984]:
				xmin = 669.005
				xmax = 669.135
				text = "it"
			intervals [1985]:
				xmin = 669.135
				xmax = 669.175
				text = "s"
			intervals [1986]:
				xmin = 669.175
				xmax = 669.405
				text = "not"
			intervals [1987]:
				xmin = 669.405
				xmax = 669.435
				text = ""
			intervals [1988]:
				xmin = 669.435
				xmax = 669.715
				text = "as"
			intervals [1989]:
				xmin = 669.715
				xmax = 670.125
				text = "sweet"
			intervals [1990]:
				xmin = 670.125
				xmax = 670.7057
				text = ""
			intervals [1991]:
				xmin = 670.7057
				xmax = 671.2457
				text = "sometimes"
			intervals [1992]:
				xmin = 671.2457
				xmax = 671.4057
				text = "they"
			intervals [1993]:
				xmin = 671.4057
				xmax = 671.5057
				text = ""
			intervals [1994]:
				xmin = 671.5057
				xmax = 671.7857
				text = "make"
			intervals [1995]:
				xmin = 671.7857
				xmax = 671.8557
				text = "it"
			intervals [1996]:
				xmin = 671.8557
				xmax = 672.2557
				text = "into"
			intervals [1997]:
				xmin = 672.2557
				xmax = 672.5157
				text = "like"
			intervals [1998]:
				xmin = 672.5157
				xmax = 672.5557
				text = "a"
			intervals [1999]:
				xmin = 672.5557
				xmax = 672.9757
				text = "a"
			intervals [2000]:
				xmin = 672.9757
				xmax = 673.0829
				text = ""
			intervals [2001]:
				xmin = 673.0829
				xmax = 673.6329
				text = "barbecue"
			intervals [2002]:
				xmin = 673.6329
				xmax = 674.0929
				text = "ish"
			intervals [2003]:
				xmin = 674.0929
				xmax = 674.1686
				text = ""
			intervals [2004]:
				xmin = 674.1686
				xmax = 674.5086
				text = "type"
			intervals [2005]:
				xmin = 674.5086
				xmax = 674.8686
				text = "of"
			intervals [2006]:
				xmin = 674.8686
				xmax = 674.9086
				text = ""
			intervals [2007]:
				xmin = 674.9086
				xmax = 675.2886
				text = "mumbo"
			intervals [2008]:
				xmin = 675.2886
				xmax = 675.7486
				text = "sauce"
			intervals [2009]:
				xmin = 675.7486
				xmax = 675.9386
				text = "so"
			intervals [2010]:
				xmin = 675.9386
				xmax = 676.0386
				text = "it"
			intervals [2011]:
				xmin = 676.0386
				xmax = 676.4986
				text = "depends"
			intervals [2012]:
				xmin = 676.4986
				xmax = 676.8686
				text = "on"
			intervals [2013]:
				xmin = 676.8686
				xmax = 676.8986
				text = ""
			intervals [2014]:
				xmin = 676.8986
				xmax = 677.2586
				text = "which"
			intervals [2015]:
				xmin = 677.2586
				xmax = 677.5686
				text = "jont"
			intervals [2016]:
				xmin = 677.5686
				xmax = 677.6786
				text = "you"
			intervals [2017]:
				xmin = 677.6786
				xmax = 677.8986
				text = "go"
			intervals [2018]:
				xmin = 677.8986
				xmax = 678.2286
				text = "to"
			intervals [2019]:
				xmin = 678.2286
				xmax = 679.0005
				text = ""
			intervals [2020]:
				xmin = 679.0005
				xmax = 679.0605
				text = "you"
			intervals [2021]:
				xmin = 679.0605
				xmax = 679.1605
				text = "know"
			intervals [2022]:
				xmin = 679.1605
				xmax = 679.2505
				text = "what"
			intervals [2023]:
				xmin = 679.2505
				xmax = 679.3405
				text = "i'm"
			intervals [2024]:
				xmin = 679.3405
				xmax = 679.5605
				text = "saying"
			intervals [2025]:
				xmin = 679.5605
				xmax = 679.8405
				text = "who"
			intervals [2026]:
				xmin = 679.8405
				xmax = 679.8705
				text = ""
			intervals [2027]:
				xmin = 679.8705
				xmax = 680.1805
				text = "who"
			intervals [2028]:
				xmin = 680.1805
				xmax = 680.2305
				text = ""
			intervals [2029]:
				xmin = 680.2305
				xmax = 680.4905
				text = "who"
			intervals [2030]:
				xmin = 680.4905
				xmax = 680.5305
				text = ""
			intervals [2031]:
				xmin = 680.5305
				xmax = 680.6905
				text = "who"
			intervals [2032]:
				xmin = 680.6905
				xmax = 681.0005
				text = "making"
			intervals [2033]:
				xmin = 681.0005
				xmax = 681.1605
				text = "the"
			intervals [2034]:
				xmin = 681.1605
				xmax = 681.3605
				text = "the"
			intervals [2035]:
				xmin = 681.3605
				xmax = 681.7005
				text = "mumbo"
			intervals [2036]:
				xmin = 681.7005
				xmax = 682.0705
				text = "sauce"
			intervals [2037]:
				xmin = 682.0705
				xmax = 682.1105
				text = ""
			intervals [2038]:
				xmin = 682.1105
				xmax = 682.4205
				text = "but"
			intervals [2039]:
				xmin = 682.4205
				xmax = 683.3905
				text = ""
			intervals [2040]:
				xmin = 683.3905
				xmax = 683.5105
				text = "it"
			intervals [2041]:
				xmin = 683.5105
				xmax = 683.5605
				text = "s"
			intervals [2042]:
				xmin = 683.5605
				xmax = 683.7605
				text = "like"
			intervals [2043]:
				xmin = 683.7605
				xmax = 683.8005
				text = "a"
			intervals [2044]:
				xmin = 683.8005
				xmax = 684.4505
				text = "necessity"
			intervals [2045]:
				xmin = 684.4505
				xmax = 685.3827
				text = ""
			intervals [2046]:
				xmin = 685.3827
				xmax = 685.9127
				text = "<unk>"
			intervals [2047]:
				xmin = 685.9127
				xmax = 686.1627
				text = "after"
			intervals [2048]:
				xmin = 686.1627
				xmax = 686.3427
				text = "you"
			intervals [2049]:
				xmin = 686.3427
				xmax = 686.7227
				text = "taste"
			intervals [2050]:
				xmin = 686.7227
				xmax = 686.8327
				text = "it"
			intervals [2051]:
				xmin = 686.8327
				xmax = 686.9027
				text = "you"
			intervals [2052]:
				xmin = 686.9027
				xmax = 687.2027
				text = "don't"
			intervals [2053]:
				xmin = 687.2027
				xmax = 687.4627
				text = "you"
			intervals [2054]:
				xmin = 687.4627
				xmax = 687.6827
				text = "don't"
			intervals [2055]:
				xmin = 687.6827
				xmax = 687.9127
				text = "want"
			intervals [2056]:
				xmin = 687.9127
				xmax = 687.9427
				text = ""
			intervals [2057]:
				xmin = 687.9427
				xmax = 688.1927
				text = "just"
			intervals [2058]:
				xmin = 688.1927
				xmax = 688.5727
				text = "regular"
			intervals [2059]:
				xmin = 688.5727
				xmax = 688.9027
				text = "fried"
			intervals [2060]:
				xmin = 688.9027
				xmax = 689.2427
				text = "chicken"
			intervals [2061]:
				xmin = 689.2427
				xmax = 689.6227
				text = "anymore"
			intervals [2062]:
				xmin = 689.6227
				xmax = 691.7849
				text = ""
			intervals [2063]:
				xmin = 691.7849
				xmax = 691.9449
				text = "but"
			intervals [2064]:
				xmin = 691.9449
				xmax = 692.0049
				text = "it"
			intervals [2065]:
				xmin = 692.0049
				xmax = 692.1049
				text = "s"
			intervals [2066]:
				xmin = 692.1049
				xmax = 692.4349
				text = "bomb"
			intervals [2067]:
				xmin = 692.4349
				xmax = 692.5649
				text = "though"
			intervals [2068]:
				xmin = 692.5649
				xmax = 693.0094
				text = ""
			intervals [2069]:
				xmin = 693.0094
				xmax = 693.1694
				text = "that"
			intervals [2070]:
				xmin = 693.1694
				xmax = 693.3794
				text = "jont"
			intervals [2071]:
				xmin = 693.3794
				xmax = 693.6194
				text = "bomb"
			intervals [2072]:
				xmin = 693.6194
				xmax = 705.3316
				text = ""
			intervals [2073]:
				xmin = 705.3316
				xmax = 705.5216
				text = "<unk>"
			intervals [2074]:
				xmin = 705.5216
				xmax = 705.6353
				text = ""
			intervals [2075]:
				xmin = 705.6353
				xmax = 706.1053
				text = "uh"
			intervals [2076]:
				xmin = 706.1053
				xmax = 711.5036
				text = ""
			intervals [2077]:
				xmin = 711.5036
				xmax = 712.1536
				text = "um"
			intervals [2078]:
				xmin = 712.1536
				xmax = 713.4278
				text = ""
			intervals [2079]:
				xmin = 713.4278
				xmax = 713.5778
				text = "the"
			intervals [2080]:
				xmin = 713.5778
				xmax = 714.3678
				text = "neighborhoods"
			intervals [2081]:
				xmin = 714.3678
				xmax = 714.5178
				text = "i"
			intervals [2082]:
				xmin = 714.5178
				xmax = 714.9578
				text = "stayed"
			intervals [2083]:
				xmin = 714.9578
				xmax = 715.2378
				text = "in"
			intervals [2084]:
				xmin = 715.2378
				xmax = 716.023
				text = ""
			intervals [2085]:
				xmin = 716.023
				xmax = 716.153
				text = "i"
			intervals [2086]:
				xmin = 716.153
				xmax = 716.723
				text = "actually"
			intervals [2087]:
				xmin = 716.723
				xmax = 717.273
				text = "visited"
			intervals [2088]:
				xmin = 717.273
				xmax = 717.303
				text = ""
			intervals [2089]:
				xmin = 717.303
				xmax = 717.573
				text = "my"
			intervals [2090]:
				xmin = 717.573
				xmax = 717.603
				text = ""
			intervals [2091]:
				xmin = 717.603
				xmax = 718.183
				text = "neighborhood"
			intervals [2092]:
				xmin = 718.183
				xmax = 718.473
				text = "that"
			intervals [2093]:
				xmin = 718.473
				xmax = 718.563
				text = ""
			intervals [2094]:
				xmin = 718.563
				xmax = 718.763
				text = "i"
			intervals [2095]:
				xmin = 718.763
				xmax = 719.4566
				text = ""
			intervals [2096]:
				xmin = 719.4566
				xmax = 719.7066
				text = "was"
			intervals [2097]:
				xmin = 719.7066
				xmax = 719.7366
				text = ""
			intervals [2098]:
				xmin = 719.7366
				xmax = 719.9566
				text = "was"
			intervals [2099]:
				xmin = 719.9566
				xmax = 720.2666
				text = "born"
			intervals [2100]:
				xmin = 720.2666
				xmax = 720.4666
				text = "in"
			intervals [2101]:
				xmin = 720.4666
				xmax = 720.8166
				text = "because"
			intervals [2102]:
				xmin = 720.8166
				xmax = 720.8566
				text = "i"
			intervals [2103]:
				xmin = 720.8566
				xmax = 721.1066
				text = "didn't"
			intervals [2104]:
				xmin = 721.1066
				xmax = 721.2766
				text = "know"
			intervals [2105]:
				xmin = 721.2766
				xmax = 721.4466
				text = "too"
			intervals [2106]:
				xmin = 721.4466
				xmax = 721.8066
				text = "much"
			intervals [2107]:
				xmin = 721.8066
				xmax = 721.8366
				text = ""
			intervals [2108]:
				xmin = 721.8366
				xmax = 722.2766
				text = "about"
			intervals [2109]:
				xmin = 722.2766
				xmax = 722.3766
				text = "it"
			intervals [2110]:
				xmin = 722.3766
				xmax = 722.6666
				text = "we"
			intervals [2111]:
				xmin = 722.6666
				xmax = 723.3436
				text = ""
			intervals [2112]:
				xmin = 723.3436
				xmax = 723.6536
				text = "moved"
			intervals [2113]:
				xmin = 723.6536
				xmax = 723.9236
				text = "away"
			intervals [2114]:
				xmin = 723.9236
				xmax = 724.1936
				text = "from"
			intervals [2115]:
				xmin = 724.1936
				xmax = 724.3836
				text = "there"
			intervals [2116]:
				xmin = 724.3836
				xmax = 725.0336
				text = "before"
			intervals [2117]:
				xmin = 725.0336
				xmax = 725.0936
				text = ""
			intervals [2118]:
				xmin = 725.0936
				xmax = 725.3036
				text = "i"
			intervals [2119]:
				xmin = 725.3036
				xmax = 725.8536
				text = "was"
			intervals [2120]:
				xmin = 725.8536
				xmax = 726.5563
				text = ""
			intervals [2121]:
				xmin = 726.5563
				xmax = 726.8263
				text = "able"
			intervals [2122]:
				xmin = 726.8263
				xmax = 727.4563
				text = "to"
			intervals [2123]:
				xmin = 727.4563
				xmax = 727.6263
				text = ""
			intervals [2124]:
				xmin = 727.6263
				xmax = 727.7763
				text = "you"
			intervals [2125]:
				xmin = 727.7763
				xmax = 728.0263
				text = "know"
			intervals [2126]:
				xmin = 728.0263
				xmax = 728.0563
				text = ""
			intervals [2127]:
				xmin = 728.0563
				xmax = 728.2563
				text = "go"
			intervals [2128]:
				xmin = 728.2563
				xmax = 728.5063
				text = "out"
			intervals [2129]:
				xmin = 728.5063
				xmax = 728.7493
				text = ""
			intervals [2130]:
				xmin = 728.7493
				xmax = 728.9793
				text = "meet"
			intervals [2131]:
				xmin = 728.9793
				xmax = 729.7693
				text = "friends"
			intervals [2132]:
				xmin = 729.7693
				xmax = 730.1993
				text = "and"
			intervals [2133]:
				xmin = 730.1993
				xmax = 730.9163
				text = ""
			intervals [2134]:
				xmin = 730.9163
				xmax = 731.1963
				text = "and"
			intervals [2135]:
				xmin = 731.1963
				xmax = 731.4863
				text = "and"
			intervals [2136]:
				xmin = 731.4863
				xmax = 731.7263
				text = "and"
			intervals [2137]:
				xmin = 731.7263
				xmax = 731.8963
				text = "and"
			intervals [2138]:
				xmin = 731.8963
				xmax = 732.1263
				text = "just"
			intervals [2139]:
				xmin = 732.1263
				xmax = 732.3663
				text = "do"
			intervals [2140]:
				xmin = 732.3663
				xmax = 732.7463
				text = "stuff"
			intervals [2141]:
				xmin = 732.7463
				xmax = 732.7963
				text = ""
			intervals [2142]:
				xmin = 732.7963
				xmax = 733.0163
				text = "like"
			intervals [2143]:
				xmin = 733.0163
				xmax = 733.1363
				text = "we"
			intervals [2144]:
				xmin = 733.1363
				xmax = 733.2763
				text = "used"
			intervals [2145]:
				xmin = 733.2763
				xmax = 733.3463
				text = "to"
			intervals [2146]:
				xmin = 733.3463
				xmax = 733.4763
				text = "live"
			intervals [2147]:
				xmin = 733.4763
				xmax = 733.7763
				text = "around"
			intervals [2148]:
				xmin = 733.7763
				xmax = 734.2963
				text = "southview"
			intervals [2149]:
				xmin = 734.2963
				xmax = 735.0094
				text = ""
			intervals [2150]:
				xmin = 735.0094
				xmax = 735.4594
				text = "southview"
			intervals [2151]:
				xmin = 735.4594
				xmax = 735.7394
				text = "really"
			intervals [2152]:
				xmin = 735.7394
				xmax = 736.1394
				text = "didn't"
			intervals [2153]:
				xmin = 736.1394
				xmax = 736.2094
				text = ""
			intervals [2154]:
				xmin = 736.2094
				xmax = 736.6194
				text = "change"
			intervals [2155]:
				xmin = 736.6194
				xmax = 736.7594
				text = "too"
			intervals [2156]:
				xmin = 736.7594
				xmax = 737.2694
				text = "much"
			intervals [2157]:
				xmin = 737.2694
				xmax = 737.2994
				text = ""
			intervals [2158]:
				xmin = 737.2994
				xmax = 737.7294
				text = "other"
			intervals [2159]:
				xmin = 737.7294
				xmax = 738.1694
				text = "than"
			intervals [2160]:
				xmin = 738.1694
				xmax = 738.1994
				text = ""
			intervals [2161]:
				xmin = 738.1994
				xmax = 738.4494
				text = "up"
			intervals [2162]:
				xmin = 738.4494
				xmax = 738.5194
				text = "the"
			intervals [2163]:
				xmin = 738.5194
				xmax = 738.9294
				text = "street"
			intervals [2164]:
				xmin = 738.9294
				xmax = 739.939
				text = ""
			intervals [2165]:
				xmin = 739.939
				xmax = 740.249
				text = "uh"
			intervals [2166]:
				xmin = 740.249
				xmax = 740.609
				text = "before"
			intervals [2167]:
				xmin = 740.609
				xmax = 740.729
				text = "you"
			intervals [2168]:
				xmin = 740.729
				xmax = 740.909
				text = "hit"
			intervals [2169]:
				xmin = 740.909
				xmax = 741.169
				text = "like"
			intervals [2170]:
				xmin = 741.169
				xmax = 741.459
				text = "wheeler"
			intervals [2171]:
				xmin = 741.459
				xmax = 741.909
				text = "road"
			intervals [2172]:
				xmin = 741.909
				xmax = 742.258
				text = ""
			intervals [2173]:
				xmin = 742.258
				xmax = 742.388
				text = "they"
			intervals [2174]:
				xmin = 742.388
				xmax = 742.588
				text = "put"
			intervals [2175]:
				xmin = 742.588
				xmax = 742.718
				text = "some"
			intervals [2176]:
				xmin = 742.718
				xmax = 743.488
				text = "townhouses"
			intervals [2177]:
				xmin = 743.488
				xmax = 743.748
				text = "there"
			intervals [2178]:
				xmin = 743.748
				xmax = 744.068
				text = "which"
			intervals [2179]:
				xmin = 744.068
				xmax = 744.358
				text = "weren't"
			intervals [2180]:
				xmin = 744.358
				xmax = 744.638
				text = "there"
			intervals [2181]:
				xmin = 744.638
				xmax = 745.288
				text = "whatsoever"
			intervals [2182]:
				xmin = 745.288
				xmax = 745.7629
				text = ""
			intervals [2183]:
				xmin = 745.7629
				xmax = 745.8729
				text = "it"
			intervals [2184]:
				xmin = 745.8729
				xmax = 746.0229
				text = "used"
			intervals [2185]:
				xmin = 746.0229
				xmax = 746.1229
				text = "to"
			intervals [2186]:
				xmin = 746.1229
				xmax = 746.6029
				text = "be"
			intervals [2187]:
				xmin = 746.6029
				xmax = 747.2055
				text = ""
			intervals [2188]:
				xmin = 747.2055
				xmax = 747.5755
				text = "wood"
			intervals [2189]:
				xmin = 747.5755
				xmax = 747.6938
				text = ""
			intervals [2190]:
				xmin = 747.6938
				xmax = 748.0538
				text = "wooded"
			intervals [2191]:
				xmin = 748.0538
				xmax = 748.4438
				text = "area"
			intervals [2192]:
				xmin = 748.4438
				xmax = 748.6982
				text = ""
			intervals [2193]:
				xmin = 748.6982
				xmax = 748.8482
				text = "and"
			intervals [2194]:
				xmin = 748.8482
				xmax = 748.9182
				text = "my"
			intervals [2195]:
				xmin = 748.9182
				xmax = 749.3882
				text = "father"
			intervals [2196]:
				xmin = 749.3882
				xmax = 749.6382
				text = "used"
			intervals [2197]:
				xmin = 749.6382
				xmax = 749.8682
				text = "to"
			intervals [2198]:
				xmin = 749.8682
				xmax = 751.0085
				text = ""
			intervals [2199]:
				xmin = 751.0085
				xmax = 751.0885
				text = "j-"
			intervals [2200]:
				xmin = 751.0885
				xmax = 751.2885
				text = "uh"
			intervals [2201]:
				xmin = 751.2885
				xmax = 751.5885
				text = "go"
			intervals [2202]:
				xmin = 751.5885
				xmax = 751.8285
				text = "out"
			intervals [2203]:
				xmin = 751.8285
				xmax = 751.8585
				text = ""
			intervals [2204]:
				xmin = 751.8585
				xmax = 752.4185
				text = "and"
			intervals [2205]:
				xmin = 752.4185
				xmax = 752.7785
				text = "hunt"
			intervals [2206]:
				xmin = 752.7785
				xmax = 753.4897
				text = ""
			intervals [2207]:
				xmin = 753.4897
				xmax = 754.5097
				text = "squirrels"
			intervals [2208]:
				xmin = 754.5097
				xmax = 755.1637
				text = ""
			intervals [2209]:
				xmin = 755.1637
				xmax = 755.2737
				text = "in"
			intervals [2210]:
				xmin = 755.2737
				xmax = 755.4637
				text = "that"
			intervals [2211]:
				xmin = 755.4637
				xmax = 755.7637
				text = "jont"
			intervals [2212]:
				xmin = 755.7637
				xmax = 755.7937
				text = ""
			intervals [2213]:
				xmin = 755.7937
				xmax = 755.9437
				text = "you"
			intervals [2214]:
				xmin = 755.9437
				xmax = 756.0337
				text = "know"
			intervals [2215]:
				xmin = 756.0337
				xmax = 756.1337
				text = "what"
			intervals [2216]:
				xmin = 756.1337
				xmax = 756.2537
				text = "i'm"
			intervals [2217]:
				xmin = 756.2537
				xmax = 756.4837
				text = "saying"
			intervals [2218]:
				xmin = 756.4837
				xmax = 756.6337
				text = ""
			intervals [2219]:
				xmin = 756.6337
				xmax = 756.8337
				text = "come"
			intervals [2220]:
				xmin = 756.8337
				xmax = 757.0637
				text = "back"
			intervals [2221]:
				xmin = 757.0637
				xmax = 757.4337
				text = "home"
			intervals [2222]:
				xmin = 757.4337
				xmax = 757.5137
				text = "and"
			intervals [2223]:
				xmin = 757.5137
				xmax = 757.7737
				text = "make"
			intervals [2224]:
				xmin = 757.7737
				xmax = 758.0337
				text = "like"
			intervals [2225]:
				xmin = 758.0337
				xmax = 758.5137
				text = "squirrel"
			intervals [2226]:
				xmin = 758.5137
				xmax = 759.0237
				text = "hats"
			intervals [2227]:
				xmin = 759.0237
				xmax = 759.5957
				text = ""
			intervals [2228]:
				xmin = 759.5957
				xmax = 759.7757
				text = "and"
			intervals [2229]:
				xmin = 759.7757
				xmax = 759.8457
				text = "i"
			intervals [2230]:
				xmin = 759.8457
				xmax = 760.0057
				text = "used"
			intervals [2231]:
				xmin = 760.0057
				xmax = 760.0657
				text = "to"
			intervals [2232]:
				xmin = 760.0657
				xmax = 760.2357
				text = "be"
			intervals [2233]:
				xmin = 760.2357
				xmax = 760.2857
				text = ""
			intervals [2234]:
				xmin = 760.2857
				xmax = 760.6057
				text = "pressed"
			intervals [2235]:
				xmin = 760.6057
				xmax = 760.7357
				text = "for"
			intervals [2236]:
				xmin = 760.7357
				xmax = 760.9657
				text = "the"
			intervals [2237]:
				xmin = 760.9657
				xmax = 761.0257
				text = ""
			intervals [2238]:
				xmin = 761.0257
				xmax = 761.4057
				text = "for"
			intervals [2239]:
				xmin = 761.4057
				xmax = 761.6557
				text = "for"
			intervals [2240]:
				xmin = 761.6557
				xmax = 761.7157
				text = "him"
			intervals [2241]:
				xmin = 761.7157
				xmax = 761.8057
				text = "to"
			intervals [2242]:
				xmin = 761.8057
				xmax = 762.1657
				text = "go"
			intervals [2243]:
				xmin = 762.1657
				xmax = 762.1957
				text = ""
			intervals [2244]:
				xmin = 762.1957
				xmax = 762.4457
				text = "like"
			intervals [2245]:
				xmin = 762.4457
				xmax = 762.7057
				text = "that"
			intervals [2246]:
				xmin = 762.7057
				xmax = 762.7457
				text = ""
			intervals [2247]:
				xmin = 762.7457
				xmax = 762.8157
				text = "you"
			intervals [2248]:
				xmin = 762.8157
				xmax = 762.8657
				text = ""
			intervals [2249]:
				xmin = 762.8657
				xmax = 762.9857
				text = "know"
			intervals [2250]:
				xmin = 762.9857
				xmax = 763.0957
				text = "what"
			intervals [2251]:
				xmin = 763.0957
				xmax = 763.1757
				text = "i'm"
			intervals [2252]:
				xmin = 763.1757
				xmax = 763.3257
				text = "saying"
			intervals [2253]:
				xmin = 763.3257
				xmax = 763.3857
				text = "you"
			intervals [2254]:
				xmin = 763.3857
				xmax = 763.5457
				text = "going"
			intervals [2255]:
				xmin = 763.5457
				xmax = 763.6057
				text = "to"
			intervals [2256]:
				xmin = 763.6057
				xmax = 763.7157
				text = "get"
			intervals [2257]:
				xmin = 763.7157
				xmax = 763.8557
				text = "some"
			intervals [2258]:
				xmin = 763.8557
				xmax = 764.2557
				text = "squirrels"
			intervals [2259]:
				xmin = 764.2557
				xmax = 764.5557
				text = "today"
			intervals [2260]:
				xmin = 764.5557
				xmax = 765.067
				text = ""
			intervals [2261]:
				xmin = 765.067
				xmax = 765.187
				text = "he"
			intervals [2262]:
				xmin = 765.187
				xmax = 765.337
				text = "like"
			intervals [2263]:
				xmin = 765.337
				xmax = 765.667
				text = "yeah"
			intervals [2264]:
				xmin = 765.667
				xmax = 765.947
				text = "man"
			intervals [2265]:
				xmin = 765.947
				xmax = 766.047
				text = "so"
			intervals [2266]:
				xmin = 766.047
				xmax = 766.127
				text = "i"
			intervals [2267]:
				xmin = 766.127
				xmax = 766.217
				text = "can"
			intervals [2268]:
				xmin = 766.217
				xmax = 766.397
				text = "make"
			intervals [2269]:
				xmin = 766.397
				xmax = 766.537
				text = "some"
			intervals [2270]:
				xmin = 766.537
				xmax = 766.897
				text = "hats"
			intervals [2271]:
				xmin = 766.897
				xmax = 766.927
				text = "i"
			intervals [2272]:
				xmin = 766.927
				xmax = 767.157
				text = "need"
			intervals [2273]:
				xmin = 767.157
				xmax = 767.217
				text = "to"
			intervals [2274]:
				xmin = 767.217
				xmax = 767.477
				text = "skin"
			intervals [2275]:
				xmin = 767.477
				xmax = 767.607
				text = "'em"
			intervals [2276]:
				xmin = 767.607
				xmax = 767.857
				text = "and"
			intervals [2277]:
				xmin = 767.857
				xmax = 768.127
				text = "and"
			intervals [2278]:
				xmin = 768.127
				xmax = 768.307
				text = "and"
			intervals [2279]:
				xmin = 768.307
				xmax = 768.537
				text = "make"
			intervals [2280]:
				xmin = 768.537
				xmax = 768.747
				text = "like"
			intervals [2281]:
				xmin = 768.747
				xmax = 769.197
				text = "these"
			intervals [2282]:
				xmin = 769.197
				xmax = 769.4391
				text = ""
			intervals [2283]:
				xmin = 769.4391
				xmax = 770.0291
				text = "daniel"
			intervals [2284]:
				xmin = 770.0291
				xmax = 770.5491
				text = "boone"
			intervals [2285]:
				xmin = 770.5491
				xmax = 770.8891
				text = "looking"
			intervals [2286]:
				xmin = 770.8891
				xmax = 771.3491
				text = "hats"
			intervals [2287]:
				xmin = 771.3491
				xmax = 771.9414
				text = ""
			intervals [2288]:
				xmin = 771.9414
				xmax = 772.0714
				text = "with"
			intervals [2289]:
				xmin = 772.0714
				xmax = 772.1514
				text = "the"
			intervals [2290]:
				xmin = 772.1514
				xmax = 772.5414
				text = "squirrel"
			intervals [2291]:
				xmin = 772.5414
				xmax = 772.9114
				text = "tail"
			intervals [2292]:
				xmin = 772.9114
				xmax = 773.2714
				text = "hanging"
			intervals [2293]:
				xmin = 773.2714
				xmax = 773.6214
				text = "off"
			intervals [2294]:
				xmin = 773.6214
				xmax = 774.3825
				text = ""
			intervals [2295]:
				xmin = 774.3825
				xmax = 774.9125
				text = "um"
			intervals [2296]:
				xmin = 774.9125
				xmax = 776.1326
				text = ""
			intervals [2297]:
				xmin = 776.1326
				xmax = 776.2526
				text = "uh"
			intervals [2298]:
				xmin = 776.2526
				xmax = 776.8226
				text = "savannah"
			intervals [2299]:
				xmin = 776.8226
				xmax = 777.1026
				text = "street"
			intervals [2300]:
				xmin = 777.1026
				xmax = 777.3026
				text = "was"
			intervals [2301]:
				xmin = 777.3026
				xmax = 777.9126
				text = "actually"
			intervals [2302]:
				xmin = 777.9126
				xmax = 777.9426
				text = ""
			intervals [2303]:
				xmin = 777.9426
				xmax = 778.0326
				text = "the"
			intervals [2304]:
				xmin = 778.0326
				xmax = 778.2926
				text = "name"
			intervals [2305]:
				xmin = 778.2926
				xmax = 778.3226
				text = ""
			intervals [2306]:
				xmin = 778.3226
				xmax = 778.6826
				text = "of"
			intervals [2307]:
				xmin = 778.6826
				xmax = 778.7926
				text = "the"
			intervals [2308]:
				xmin = 778.7926
				xmax = 779.0826
				text = "street"
			intervals [2309]:
				xmin = 779.0826
				xmax = 779.2326
				text = "that"
			intervals [2310]:
				xmin = 779.2326
				xmax = 779.3526
				text = "i"
			intervals [2311]:
				xmin = 779.3526
				xmax = 779.4926
				text = "was"
			intervals [2312]:
				xmin = 779.4926
				xmax = 779.8326
				text = "born"
			intervals [2313]:
				xmin = 779.8326
				xmax = 780.0426
				text = "on"
			intervals [2314]:
				xmin = 780.0426
				xmax = 780.9881
				text = ""
			intervals [2315]:
				xmin = 780.9881
				xmax = 781.1481
				text = "and"
			intervals [2316]:
				xmin = 781.1481
				xmax = 781.6781
				text = "uh"
			intervals [2317]:
				xmin = 781.6781
				xmax = 782.0226
				text = ""
			intervals [2318]:
				xmin = 782.0226
				xmax = 782.1526
				text = "they"
			intervals [2319]:
				xmin = 782.1526
				xmax = 782.5826
				text = "started"
			intervals [2320]:
				xmin = 782.5826
				xmax = 782.9126
				text = "knocking"
			intervals [2321]:
				xmin = 782.9126
				xmax = 783.1326
				text = "down"
			intervals [2322]:
				xmin = 783.1326
				xmax = 783.2026
				text = "the"
			intervals [2323]:
				xmin = 783.2026
				xmax = 783.7126
				text = "houses"
			intervals [2324]:
				xmin = 783.7126
				xmax = 783.8426
				text = "and"
			intervals [2325]:
				xmin = 783.8426
				xmax = 784.1726
				text = "putting"
			intervals [2326]:
				xmin = 784.1726
				xmax = 784.3126
				text = "in"
			intervals [2327]:
				xmin = 784.3126
				xmax = 785.1126
				text = "townhouses"
			intervals [2328]:
				xmin = 785.1126
				xmax = 785.2426
				text = "and"
			intervals [2329]:
				xmin = 785.2426
				xmax = 785.7126
				text = "everything"
			intervals [2330]:
				xmin = 785.7126
				xmax = 786.1417
				text = ""
			intervals [2331]:
				xmin = 786.1417
				xmax = 786.2417
				text = "it"
			intervals [2332]:
				xmin = 786.2417
				xmax = 786.3017
				text = "s"
			intervals [2333]:
				xmin = 786.3017
				xmax = 786.3317
				text = "a"
			intervals [2334]:
				xmin = 786.3317
				xmax = 786.5317
				text = "lot"
			intervals [2335]:
				xmin = 786.5317
				xmax = 786.5917
				text = "of"
			intervals [2336]:
				xmin = 786.5917
				xmax = 786.8817
				text = "stuff"
			intervals [2337]:
				xmin = 786.8817
				xmax = 787.1117
				text = "that"
			intervals [2338]:
				xmin = 787.1117
				xmax = 787.4417
				text = "really"
			intervals [2339]:
				xmin = 787.4417
				xmax = 787.7384
				text = ""
			intervals [2340]:
				xmin = 787.7384
				xmax = 788.1684
				text = "really"
			intervals [2341]:
				xmin = 788.1684
				xmax = 788.2084
				text = ""
			intervals [2342]:
				xmin = 788.2084
				xmax = 788.6384
				text = "changed"
			intervals [2343]:
				xmin = 788.6384
				xmax = 788.7484
				text = "in"
			intervals [2344]:
				xmin = 788.7484
				xmax = 789.2884
				text = "dc"
			intervals [2345]:
				xmin = 789.2884
				xmax = 789.6184
				text = "from"
			intervals [2346]:
				xmin = 789.6184
				xmax = 789.7684
				text = "what"
			intervals [2347]:
				xmin = 789.7684
				xmax = 789.8784
				text = "i"
			intervals [2348]:
				xmin = 789.8784
				xmax = 790.1084
				text = "used"
			intervals [2349]:
				xmin = 790.1084
				xmax = 790.1884
				text = "to"
			intervals [2350]:
				xmin = 790.1884
				xmax = 790.4184
				text = "know"
			intervals [2351]:
				xmin = 790.4184
				xmax = 790.6184
				text = "from"
			intervals [2352]:
				xmin = 790.6184
				xmax = 790.7784
				text = "when"
			intervals [2353]:
				xmin = 790.7784
				xmax = 790.8484
				text = "i"
			intervals [2354]:
				xmin = 790.8484
				xmax = 791.0184
				text = "used"
			intervals [2355]:
				xmin = 791.0184
				xmax = 791.1984
				text = "to"
			intervals [2356]:
				xmin = 791.1984
				xmax = 791.8616
				text = ""
			intervals [2357]:
				xmin = 791.8616
				xmax = 792.0316
				text = "kind"
			intervals [2358]:
				xmin = 792.0316
				xmax = 792.0916
				text = "of"
			intervals [2359]:
				xmin = 792.0916
				xmax = 792.2816
				text = "like"
			intervals [2360]:
				xmin = 792.2816
				xmax = 792.5416
				text = "roll"
			intervals [2361]:
				xmin = 792.5416
				xmax = 792.9916
				text = "around"
			intervals [2362]:
				xmin = 792.9916
				xmax = 793.0416
				text = ""
			intervals [2363]:
				xmin = 793.0416
				xmax = 793.2716
				text = "like"
			intervals [2364]:
				xmin = 793.2716
				xmax = 793.3916
				text = "we"
			intervals [2365]:
				xmin = 793.3916
				xmax = 793.5816
				text = "used"
			intervals [2366]:
				xmin = 793.5816
				xmax = 793.8116
				text = "to"
			intervals [2367]:
				xmin = 793.8116
				xmax = 794.5068
				text = ""
			intervals [2368]:
				xmin = 794.5068
				xmax = 794.7368
				text = "just"
			intervals [2369]:
				xmin = 794.7368
				xmax = 795.1968
				text = "squad"
			intervals [2370]:
				xmin = 795.1968
				xmax = 795.4268
				text = "up"
			intervals [2371]:
				xmin = 795.4268
				xmax = 795.7868
				text = "on"
			intervals [2372]:
				xmin = 795.7868
				xmax = 795.9375
				text = ""
			intervals [2373]:
				xmin = 795.9375
				xmax = 796.2975
				text = "on"
			intervals [2374]:
				xmin = 796.2975
				xmax = 796.3275
				text = ""
			intervals [2375]:
				xmin = 796.3275
				xmax = 796.5175
				text = "on"
			intervals [2376]:
				xmin = 796.5175
				xmax = 796.5575
				text = "a"
			intervals [2377]:
				xmin = 796.5575
				xmax = 796.6275
				text = ""
			intervals [2378]:
				xmin = 796.6275
				xmax = 797.0375
				text = "thursday"
			intervals [2379]:
				xmin = 797.0375
				xmax = 797.1975
				text = "and"
			intervals [2380]:
				xmin = 797.1975
				xmax = 797.2575
				text = "a"
			intervals [2381]:
				xmin = 797.2575
				xmax = 797.7775
				text = "friday"
			intervals [2382]:
				xmin = 797.7775
				xmax = 797.8975
				text = "and"
			intervals [2383]:
				xmin = 797.8975
				xmax = 798.1275
				text = "just"
			intervals [2384]:
				xmin = 798.1275
				xmax = 798.4275
				text = "ride"
			intervals [2385]:
				xmin = 798.4275
				xmax = 798.7975
				text = "around"
			intervals [2386]:
				xmin = 798.7975
				xmax = 799.1975
				text = "dc"
			intervals [2387]:
				xmin = 799.1975
				xmax = 799.2775
				text = ""
			intervals [2388]:
				xmin = 799.2775
				xmax = 799.6075
				text = "all"
			intervals [2389]:
				xmin = 799.6075
				xmax = 799.8275
				text = "day"
			intervals [2390]:
				xmin = 799.8275
				xmax = 800.4908
				text = ""
			intervals [2391]:
				xmin = 800.4908
				xmax = 800.6708
				text = "we"
			intervals [2392]:
				xmin = 800.6708
				xmax = 800.7408
				text = "in"
			intervals [2393]:
				xmin = 800.7408
				xmax = 800.8208
				text = "the"
			intervals [2394]:
				xmin = 800.8208
				xmax = 801.3208
				text = "car"
			intervals [2395]:
				xmin = 801.3208
				xmax = 801.3708
				text = ""
			intervals [2396]:
				xmin = 801.3708
				xmax = 801.5008
				text = "you"
			intervals [2397]:
				xmin = 801.5008
				xmax = 801.5908
				text = "know"
			intervals [2398]:
				xmin = 801.5908
				xmax = 801.7008
				text = "what"
			intervals [2399]:
				xmin = 801.7008
				xmax = 801.8008
				text = "i'm"
			intervals [2400]:
				xmin = 801.8008
				xmax = 801.9308
				text = "saying"
			intervals [2401]:
				xmin = 801.9308
				xmax = 801.9908
				text = "and"
			intervals [2402]:
				xmin = 801.9908
				xmax = 802.0608
				text = "we"
			intervals [2403]:
				xmin = 802.0608
				xmax = 802.6008
				text = "smoking"
			intervals [2404]:
				xmin = 802.6008
				xmax = 802.7408
				text = "we"
			intervals [2405]:
				xmin = 802.7408
				xmax = 803.1308
				text = "drinking"
			intervals [2406]:
				xmin = 803.1308
				xmax = 803.1908
				text = "or"
			intervals [2407]:
				xmin = 803.1908
				xmax = 803.6008
				text = "whatever"
			intervals [2408]:
				xmin = 803.6008
				xmax = 803.8008
				text = "just"
			intervals [2409]:
				xmin = 803.8008
				xmax = 804.1908
				text = "listening"
			intervals [2410]:
				xmin = 804.1908
				xmax = 804.5508
				text = "to"
			intervals [2411]:
				xmin = 804.5508
				xmax = 805.0121
				text = ""
			intervals [2412]:
				xmin = 805.0121
				xmax = 805.2321
				text = "like"
			intervals [2413]:
				xmin = 805.2321
				xmax = 805.3114
				text = ""
			intervals [2414]:
				xmin = 805.3114
				xmax = 805.6114
				text = "old"
			intervals [2415]:
				xmin = 805.6114
				xmax = 806.2114
				text = "music"
			intervals [2416]:
				xmin = 806.2114
				xmax = 806.7009
				text = ""
			intervals [2417]:
				xmin = 806.7009
				xmax = 807.0209
				text = "rap"
			intervals [2418]:
				xmin = 807.0209
				xmax = 807.5709
				text = "music"
			intervals [2419]:
				xmin = 807.5709
				xmax = 808.0475
				text = ""
			intervals [2420]:
				xmin = 808.0475
				xmax = 808.3275
				text = "rack"
			intervals [2421]:
				xmin = 808.3275
				xmax = 808.4175
				text = "of"
			intervals [2422]:
				xmin = 808.4175
				xmax = 808.5975
				text = "go"
			intervals [2423]:
				xmin = 808.5975
				xmax = 808.9475
				text = "go"
			intervals [2424]:
				xmin = 808.9475
				xmax = 808.9775
				text = ""
			intervals [2425]:
				xmin = 808.9775
				xmax = 809.1675
				text = "you"
			intervals [2426]:
				xmin = 809.1675
				xmax = 809.2575
				text = "know"
			intervals [2427]:
				xmin = 809.2575
				xmax = 809.3475
				text = "what"
			intervals [2428]:
				xmin = 809.3475
				xmax = 809.4475
				text = "i'm"
			intervals [2429]:
				xmin = 809.4475
				xmax = 809.7275
				text = "saying"
			intervals [2430]:
				xmin = 809.7275
				xmax = 809.9375
				text = "any"
			intervals [2431]:
				xmin = 809.9375
				xmax = 810.1475
				text = "one"
			intervals [2432]:
				xmin = 810.1475
				xmax = 810.2075
				text = "of"
			intervals [2433]:
				xmin = 810.2075
				xmax = 810.4375
				text = "the"
			intervals [2434]:
				xmin = 810.4375
				xmax = 811.1481
				text = ""
			intervals [2435]:
				xmin = 811.1481
				xmax = 812.8781
				text = "<unk>"
			intervals [2436]:
				xmin = 812.8781
				xmax = 813.1151
				text = ""
			intervals [2437]:
				xmin = 813.1151
				xmax = 813.8051
				text = "um"
			intervals [2438]:
				xmin = 813.8051
				xmax = 814.8743
				text = ""
			intervals [2439]:
				xmin = 814.8743
				xmax = 815.0743
				text = "<unk>"
			intervals [2440]:
				xmin = 815.0743
				xmax = 815.9543
				text = "backyard"
			intervals [2441]:
				xmin = 815.9543
				xmax = 815.9843
				text = ""
			intervals [2442]:
				xmin = 815.9843
				xmax = 816.3543
				text = "junk"
			intervals [2443]:
				xmin = 816.3543
				xmax = 816.8543
				text = "yard"
			intervals [2444]:
				xmin = 816.8543
				xmax = 817.4836
				text = ""
			intervals [2445]:
				xmin = 817.4836
				xmax = 818.1336
				text = "uh"
			intervals [2446]:
				xmin = 818.1336
				xmax = 818.1636
				text = ""
			intervals [2447]:
				xmin = 818.1636
				xmax = 818.4936
				text = "uh"
			intervals [2448]:
				xmin = 818.4936
				xmax = 818.9436
				text = "chuck"
			intervals [2449]:
				xmin = 818.9436
				xmax = 819.7739
				text = ""
			intervals [2450]:
				xmin = 819.7739
				xmax = 819.9239
				text = "you"
			intervals [2451]:
				xmin = 819.9239
				xmax = 820.2439
				text = "know"
			intervals [2452]:
				xmin = 820.2439
				xmax = 820.2839
				text = ""
			intervals [2453]:
				xmin = 820.2839
				xmax = 820.5839
				text = "even"
			intervals [2454]:
				xmin = 820.5839
				xmax = 820.6139
				text = ""
			intervals [2455]:
				xmin = 820.6139
				xmax = 820.9039
				text = "older"
			intervals [2456]:
				xmin = 820.9039
				xmax = 821.4639
				text = "bands"
			intervals [2457]:
				xmin = 821.4639
				xmax = 822.4139
				text = "petworth"
			intervals [2458]:
				xmin = 822.4139
				xmax = 823.0754
				text = ""
			intervals [2459]:
				xmin = 823.0754
				xmax = 823.5954
				text = "um"
			intervals [2460]:
				xmin = 823.5954
				xmax = 824.0839
				text = ""
			intervals [2461]:
				xmin = 824.0839
				xmax = 824.5339
				text = "like"
			intervals [2462]:
				xmin = 824.5339
				xmax = 825.0895
				text = ""
			intervals [2463]:
				xmin = 825.0895
				xmax = 825.2495
				text = "when"
			intervals [2464]:
				xmin = 825.2495
				xmax = 825.3195
				text = "i"
			intervals [2465]:
				xmin = 825.3195
				xmax = 825.4495
				text = "was"
			intervals [2466]:
				xmin = 825.4495
				xmax = 825.7495
				text = "coming"
			intervals [2467]:
				xmin = 825.7495
				xmax = 825.8995
				text = "up"
			intervals [2468]:
				xmin = 825.8995
				xmax = 826.2261
				text = ""
			intervals [2469]:
				xmin = 826.2261
				xmax = 826.3561
				text = "you"
			intervals [2470]:
				xmin = 826.3561
				xmax = 826.4261
				text = "know"
			intervals [2471]:
				xmin = 826.4261
				xmax = 826.5161
				text = "what"
			intervals [2472]:
				xmin = 826.5161
				xmax = 826.5961
				text = "i'm"
			intervals [2473]:
				xmin = 826.5961
				xmax = 826.7561
				text = "saying"
			intervals [2474]:
				xmin = 826.7561
				xmax = 827.0861
				text = "around"
			intervals [2475]:
				xmin = 827.0861
				xmax = 827.2561
				text = "that"
			intervals [2476]:
				xmin = 827.2561
				xmax = 827.6561
				text = "time"
			intervals [2477]:
				xmin = 827.6561
				xmax = 827.7561
				text = "i"
			intervals [2478]:
				xmin = 827.7561
				xmax = 827.9561
				text = "even"
			intervals [2479]:
				xmin = 827.9561
				xmax = 828.1161
				text = "had"
			intervals [2480]:
				xmin = 828.1161
				xmax = 828.1661
				text = "a"
			intervals [2481]:
				xmin = 828.1661
				xmax = 828.4561
				text = "band"
			intervals [2482]:
				xmin = 828.4561
				xmax = 829.0161
				text = "myself"
			intervals [2483]:
				xmin = 829.0161
				xmax = 829.8217
				text = ""
			intervals [2484]:
				xmin = 829.8217
				xmax = 830.2717
				text = "um"
			intervals [2485]:
				xmin = 830.2717
				xmax = 830.5613
				text = ""
			intervals [2486]:
				xmin = 830.5613
				xmax = 830.6613
				text = "it"
			intervals [2487]:
				xmin = 830.6613
				xmax = 830.9313
				text = "was"
			intervals [2488]:
				xmin = 830.9313
				xmax = 831.0113
				text = "a"
			intervals [2489]:
				xmin = 831.0113
				xmax = 831.4913
				text = "rack"
			intervals [2490]:
				xmin = 831.4913
				xmax = 831.5513
				text = "of"
			intervals [2491]:
				xmin = 831.5513
				xmax = 832.0813
				text = "bands"
			intervals [2492]:
				xmin = 832.0813
				xmax = 832.1113
				text = ""
			intervals [2493]:
				xmin = 832.1113
				xmax = 832.4213
				text = "like"
			intervals [2494]:
				xmin = 832.4213
				xmax = 832.5742
				text = ""
			intervals [2495]:
				xmin = 832.5742
				xmax = 833.0042
				text = "any"
			intervals [2496]:
				xmin = 833.0042
				xmax = 833.9229
				text = ""
			intervals [2497]:
				xmin = 833.9229
				xmax = 834.2829
				text = "anywhere"
			intervals [2498]:
				xmin = 834.2829
				xmax = 834.5229
				text = "you"
			intervals [2499]:
				xmin = 834.5229
				xmax = 834.8129
				text = "went"
			intervals [2500]:
				xmin = 834.8129
				xmax = 835.0093
				text = ""
			intervals [2501]:
				xmin = 835.0093
				xmax = 835.0893
				text = "you"
			intervals [2502]:
				xmin = 835.0893
				xmax = 835.1693
				text = "know"
			intervals [2503]:
				xmin = 835.1693
				xmax = 835.2593
				text = "what"
			intervals [2504]:
				xmin = 835.2593
				xmax = 835.3593
				text = "i'm"
			intervals [2505]:
				xmin = 835.3593
				xmax = 835.5193
				text = "saying"
			intervals [2506]:
				xmin = 835.5193
				xmax = 835.6693
				text = "any"
			intervals [2507]:
				xmin = 835.6693
				xmax = 836.2693
				text = "neighborhood"
			intervals [2508]:
				xmin = 836.2693
				xmax = 836.6193
				text = "had"
			intervals [2509]:
				xmin = 836.6193
				xmax = 836.9493
				text = "least"
			intervals [2510]:
				xmin = 836.9493
				xmax = 837.3093
				text = "like"
			intervals [2511]:
				xmin = 837.3093
				xmax = 837.4993
				text = "four"
			intervals [2512]:
				xmin = 837.4993
				xmax = 837.6593
				text = "or"
			intervals [2513]:
				xmin = 837.6593
				xmax = 838.0093
				text = "five"
			intervals [2514]:
				xmin = 838.0093
				xmax = 838.3693
				text = "bands"
			intervals [2515]:
				xmin = 838.3693
				xmax = 838.6293
				text = "coming"
			intervals [2516]:
				xmin = 838.6293
				xmax = 838.9293
				text = "from"
			intervals [2517]:
				xmin = 838.9293
				xmax = 838.9993
				text = "it"
			intervals [2518]:
				xmin = 838.9993
				xmax = 839.0293
				text = ""
			intervals [2519]:
				xmin = 839.0293
				xmax = 839.1193
				text = "you"
			intervals [2520]:
				xmin = 839.1193
				xmax = 839.1793
				text = "know"
			intervals [2521]:
				xmin = 839.1793
				xmax = 839.2693
				text = "what"
			intervals [2522]:
				xmin = 839.2693
				xmax = 839.3393
				text = "i'm"
			intervals [2523]:
				xmin = 839.3393
				xmax = 839.4893
				text = "saying"
			intervals [2524]:
				xmin = 839.4893
				xmax = 839.5793
				text = "there"
			intervals [2525]:
				xmin = 839.5793
				xmax = 839.6193
				text = "s"
			intervals [2526]:
				xmin = 839.6193
				xmax = 839.6593
				text = "a"
			intervals [2527]:
				xmin = 839.6593
				xmax = 839.9093
				text = "lot"
			intervals [2528]:
				xmin = 839.9093
				xmax = 839.9793
				text = "of"
			intervals [2529]:
				xmin = 839.9793
				xmax = 840.4593
				text = "talent"
			intervals [2530]:
				xmin = 840.4593
				xmax = 840.5793
				text = "in"
			intervals [2531]:
				xmin = 840.5793
				xmax = 841.0993
				text = "dc"
			intervals [2532]:
				xmin = 841.0993
				xmax = 841.1293
				text = ""
			intervals [2533]:
				xmin = 841.1293
				xmax = 841.3793
				text = "you"
			intervals [2534]:
				xmin = 841.3793
				xmax = 841.4493
				text = "know"
			intervals [2535]:
				xmin = 841.4493
				xmax = 841.5393
				text = "what"
			intervals [2536]:
				xmin = 841.5393
				xmax = 841.7093
				text = "i"
			intervals [2537]:
				xmin = 841.7093
				xmax = 841.7393
				text = ""
			intervals [2538]:
				xmin = 841.7393
				xmax = 841.8293
				text = "mean"
			intervals [2539]:
				xmin = 841.8293
				xmax = 842.0193
				text = "it"
			intervals [2540]:
				xmin = 842.0193
				xmax = 842.2093
				text = "it"
			intervals [2541]:
				xmin = 842.2093
				xmax = 842.4393
				text = "it"
			intervals [2542]:
				xmin = 842.4393
				xmax = 842.7014
				text = ""
			intervals [2543]:
				xmin = 842.7014
				xmax = 842.8514
				text = "it"
			intervals [2544]:
				xmin = 842.8514
				xmax = 842.9014
				text = ""
			intervals [2545]:
				xmin = 842.9014
				xmax = 843.2214
				text = "doesn't"
			intervals [2546]:
				xmin = 843.2214
				xmax = 843.3614
				text = "get"
			intervals [2547]:
				xmin = 843.3614
				xmax = 844.0314
				text = "exposed"
			intervals [2548]:
				xmin = 844.0314
				xmax = 844.4882
				text = ""
			intervals [2549]:
				xmin = 844.4882
				xmax = 844.5382
				text = "a"
			intervals [2550]:
				xmin = 844.5382
				xmax = 844.7982
				text = "lot"
			intervals [2551]:
				xmin = 844.7982
				xmax = 844.9082
				text = "but"
			intervals [2552]:
				xmin = 844.9082
				xmax = 845.1682
				text = "these"
			intervals [2553]:
				xmin = 845.1682
				xmax = 845.4982
				text = "youngins"
			intervals [2554]:
				xmin = 845.4982
				xmax = 845.6582
				text = "out"
			intervals [2555]:
				xmin = 845.6582
				xmax = 845.7782
				text = "this"
			intervals [2556]:
				xmin = 845.7782
				xmax = 846.0382
				text = "jont"
			intervals [2557]:
				xmin = 846.0382
				xmax = 846.3682
				text = "man"
			intervals [2558]:
				xmin = 846.3682
				xmax = 846.5082
				text = "be"
			intervals [2559]:
				xmin = 846.5082
				xmax = 846.5482
				text = ""
			intervals [2560]:
				xmin = 846.5482
				xmax = 846.8882
				text = "tight"
			intervals [2561]:
				xmin = 846.8882
				xmax = 847.2795
				text = ""
			intervals [2562]:
				xmin = 847.2795
				xmax = 847.3895
				text = "you"
			intervals [2563]:
				xmin = 847.3895
				xmax = 847.6095
				text = "know"
			intervals [2564]:
				xmin = 847.6095
				xmax = 847.8438
				text = ""
			intervals [2565]:
				xmin = 847.8438
				xmax = 847.9038
				text = "i"
			intervals [2566]:
				xmin = 847.9038
				xmax = 848.0438
				text = "used"
			intervals [2567]:
				xmin = 848.0438
				xmax = 848.1238
				text = "to"
			intervals [2568]:
				xmin = 848.1238
				xmax = 848.3438
				text = "play"
			intervals [2569]:
				xmin = 848.3438
				xmax = 848.4438
				text = "with"
			intervals [2570]:
				xmin = 848.4438
				xmax = 848.4938
				text = "a"
			intervals [2571]:
				xmin = 848.4938
				xmax = 849.0038
				text = "band"
			intervals [2572]:
				xmin = 849.0038
				xmax = 849.1026
				text = ""
			intervals [2573]:
				xmin = 849.1026
				xmax = 849.4326
				text = "called"
			intervals [2574]:
				xmin = 849.4326
				xmax = 849.5826
				text = "uh"
			intervals [2575]:
				xmin = 849.5826
				xmax = 850.1326
				text = "superior"
			intervals [2576]:
				xmin = 850.1326
				xmax = 850.6526
				text = "groove"
			intervals [2577]:
				xmin = 850.6526
				xmax = 851.6367
				text = ""
			intervals [2578]:
				xmin = 851.6367
				xmax = 852.1667
				text = "um"
			intervals [2579]:
				xmin = 852.1667
				xmax = 852.8273
				text = ""
			intervals [2580]:
				xmin = 852.8273
				xmax = 853.1373
				text = "used"
			intervals [2581]:
				xmin = 853.1373
				xmax = 853.2073
				text = "to"
			intervals [2582]:
				xmin = 853.2073
				xmax = 853.4573
				text = "stay"
			intervals [2583]:
				xmin = 853.4573
				xmax = 853.7673
				text = "around"
			intervals [2584]:
				xmin = 853.7673
				xmax = 854.0973
				text = "simple"
			intervals [2585]:
				xmin = 854.0973
				xmax = 854.7773
				text = "city"
			intervals [2586]:
				xmin = 854.7773
				xmax = 855.1116
				text = ""
			intervals [2587]:
				xmin = 855.1116
				xmax = 855.8716
				text = "um"
			intervals [2588]:
				xmin = 855.8716
				xmax = 857.1265
				text = ""
			intervals [2589]:
				xmin = 857.1265
				xmax = 857.2165
				text = "<unk>"
			intervals [2590]:
				xmin = 857.2165
				xmax = 857.4426
				text = ""
			intervals [2591]:
				xmin = 857.4426
				xmax = 858.2826
				text = "uh"
			intervals [2592]:
				xmin = 858.2826
				xmax = 858.3526
				text = ""
			intervals [2593]:
				xmin = 858.3526
				xmax = 858.5926
				text = "used"
			intervals [2594]:
				xmin = 858.5926
				xmax = 858.6726
				text = "to"
			intervals [2595]:
				xmin = 858.6726
				xmax = 858.9426
				text = "play"
			intervals [2596]:
				xmin = 858.9426
				xmax = 859.0726
				text = "at"
			intervals [2597]:
				xmin = 859.0726
				xmax = 859.3395
				text = ""
			intervals [2598]:
				xmin = 859.3395
				xmax = 859.7695
				text = "this"
			intervals [2599]:
				xmin = 859.7695
				xmax = 859.9158
				text = ""
			intervals [2600]:
				xmin = 859.9158
				xmax = 860.4458
				text = "club"
			intervals [2601]:
				xmin = 860.4458
				xmax = 860.5358
				text = ""
			intervals [2602]:
				xmin = 860.5358
				xmax = 860.8558
				text = "off"
			intervals [2603]:
				xmin = 860.8558
				xmax = 860.9158
				text = "of"
			intervals [2604]:
				xmin = 860.9158
				xmax = 861.4058
				text = "division"
			intervals [2605]:
				xmin = 861.4058
				xmax = 861.4358
				text = ""
			intervals [2606]:
				xmin = 861.4358
				xmax = 862.0458
				text = "avenue"
			intervals [2607]:
				xmin = 862.0458
				xmax = 862.1158
				text = ""
			intervals [2608]:
				xmin = 862.1158
				xmax = 862.1758
				text = "i"
			intervals [2609]:
				xmin = 862.1758
				xmax = 862.5158
				text = "forgot"
			intervals [2610]:
				xmin = 862.5158
				xmax = 862.5958
				text = "the"
			intervals [2611]:
				xmin = 862.5958
				xmax = 862.8458
				text = "name"
			intervals [2612]:
				xmin = 862.8458
				xmax = 862.9158
				text = "of"
			intervals [2613]:
				xmin = 862.9158
				xmax = 863.0458
				text = "the"
			intervals [2614]:
				xmin = 863.0458
				xmax = 863.3758
				text = "jont"
			intervals [2615]:
				xmin = 863.3758
				xmax = 864.145
				text = ""
			intervals [2616]:
				xmin = 864.145
				xmax = 864.415
				text = "but"
			intervals [2617]:
				xmin = 864.415
				xmax = 864.815
				text = "uh"
			intervals [2618]:
				xmin = 864.815
				xmax = 865.3975
				text = ""
			intervals [2619]:
				xmin = 865.3975
				xmax = 865.5375
				text = "you"
			intervals [2620]:
				xmin = 865.5375
				xmax = 865.7575
				text = "know"
			intervals [2621]:
				xmin = 865.7575
				xmax = 866.4293
				text = ""
			intervals [2622]:
				xmin = 866.4293
				xmax = 866.6993
				text = "that"
			intervals [2623]:
				xmin = 866.6993
				xmax = 866.9293
				text = "that"
			intervals [2624]:
				xmin = 866.9293
				xmax = 867.1293
				text = "that"
			intervals [2625]:
				xmin = 867.1293
				xmax = 867.1693
				text = ""
			intervals [2626]:
				xmin = 867.1693
				xmax = 867.3893
				text = "that"
			intervals [2627]:
				xmin = 867.3893
				xmax = 867.5393
				text = "was"
			intervals [2628]:
				xmin = 867.5393
				xmax = 867.9393
				text = "my"
			intervals [2629]:
				xmin = 867.9393
				xmax = 869.0625
				text = ""
			intervals [2630]:
				xmin = 869.0625
				xmax = 869.2625
				text = "my"
			intervals [2631]:
				xmin = 869.2625
				xmax = 869.7325
				text = "scene"
			intervals [2632]:
				xmin = 869.7325
				xmax = 869.9988
				text = ""
			intervals [2633]:
				xmin = 869.9988
				xmax = 870.1888
				text = "right"
			intervals [2634]:
				xmin = 870.1888
				xmax = 870.5088
				text = "there"
			intervals [2635]:
				xmin = 870.5088
				xmax = 871.7457
				text = ""
			intervals [2636]:
				xmin = 871.7457
				xmax = 871.8057
				text = "and"
			intervals [2637]:
				xmin = 871.8057
				xmax = 872.2457
				text = "actually"
			intervals [2638]:
				xmin = 872.2457
				xmax = 872.3057
				text = "i"
			intervals [2639]:
				xmin = 872.3057
				xmax = 872.7257
				text = "felt"
			intervals [2640]:
				xmin = 872.7257
				xmax = 873.0915
				text = ""
			intervals [2641]:
				xmin = 873.0915
				xmax = 873.2015
				text = "a"
			intervals [2642]:
				xmin = 873.2015
				xmax = 873.4415
				text = "lot"
			intervals [2643]:
				xmin = 873.4415
				xmax = 873.4715
				text = ""
			intervals [2644]:
				xmin = 873.4715
				xmax = 873.7015
				text = "more"
			intervals [2645]:
				xmin = 873.7015
				xmax = 873.7515
				text = ""
			intervals [2646]:
				xmin = 873.7515
				xmax = 874.4415
				text = "comfortable"
			intervals [2647]:
				xmin = 874.4415
				xmax = 874.6943
				text = ""
			intervals [2648]:
				xmin = 874.6943
				xmax = 875.0743
				text = "being"
			intervals [2649]:
				xmin = 875.0743
				xmax = 875.3743
				text = "with"
			intervals [2650]:
				xmin = 875.3743
				xmax = 875.4143
				text = ""
			intervals [2651]:
				xmin = 875.4143
				xmax = 875.5243
				text = "a"
			intervals [2652]:
				xmin = 875.5243
				xmax = 876.0043
				text = "band"
			intervals [2653]:
				xmin = 876.0043
				xmax = 877.0053
				text = ""
			intervals [2654]:
				xmin = 877.0053
				xmax = 877.2653
				text = "that"
			intervals [2655]:
				xmin = 877.2653
				xmax = 877.2953
				text = ""
			intervals [2656]:
				xmin = 877.2953
				xmax = 877.5053
				text = "was"
			intervals [2657]:
				xmin = 877.5053
				xmax = 877.8353
				text = "from"
			intervals [2658]:
				xmin = 877.8353
				xmax = 878.2953
				text = "actually"
			intervals [2659]:
				xmin = 878.2953
				xmax = 878.5553
				text = "from"
			intervals [2660]:
				xmin = 878.5553
				xmax = 879.1653
				text = "dc"
			intervals [2661]:
				xmin = 879.1653
				xmax = 879.2053
				text = ""
			intervals [2662]:
				xmin = 879.2053
				xmax = 879.6553
				text = "versus"
			intervals [2663]:
				xmin = 879.6553
				xmax = 879.7153
				text = "a"
			intervals [2664]:
				xmin = 879.7153
				xmax = 880.0653
				text = "band"
			intervals [2665]:
				xmin = 880.0653
				xmax = 880.2353
				text = "that"
			intervals [2666]:
				xmin = 880.2353
				xmax = 880.3053
				text = "i"
			intervals [2667]:
				xmin = 880.3053
				xmax = 880.6553
				text = "played"
			intervals [2668]:
				xmin = 880.6553
				xmax = 880.8153
				text = "in"
			intervals [2669]:
				xmin = 880.8153
				xmax = 881.2253
				text = "maryland"
			intervals [2670]:
				xmin = 881.2253
				xmax = 881.2853
				text = "you"
			intervals [2671]:
				xmin = 881.2853
				xmax = 881.4053
				text = "know"
			intervals [2672]:
				xmin = 881.4053
				xmax = 881.4953
				text = "what"
			intervals [2673]:
				xmin = 881.4953
				xmax = 881.5753
				text = "i'm"
			intervals [2674]:
				xmin = 881.5753
				xmax = 881.7353
				text = "saying"
			intervals [2675]:
				xmin = 881.7353
				xmax = 881.8153
				text = "we"
			intervals [2676]:
				xmin = 881.8153
				xmax = 882.1053
				text = "played"
			intervals [2677]:
				xmin = 882.1053
				xmax = 882.1653
				text = "a"
			intervals [2678]:
				xmin = 882.1653
				xmax = 882.3753
				text = "lot"
			intervals [2679]:
				xmin = 882.3753
				xmax = 882.4353
				text = "of"
			intervals [2680]:
				xmin = 882.4353
				xmax = 882.9153
				text = "maryland"
			intervals [2681]:
				xmin = 882.9153
				xmax = 882.9453
				text = ""
			intervals [2682]:
				xmin = 882.9453
				xmax = 883.4053
				text = "spots"
			intervals [2683]:
				xmin = 883.4053
				xmax = 883.6753
				text = "but"
			intervals [2684]:
				xmin = 883.6753
				xmax = 884.2679
				text = ""
			intervals [2685]:
				xmin = 884.2679
				xmax = 884.3879
				text = "you"
			intervals [2686]:
				xmin = 884.3879
				xmax = 884.5279
				text = "know"
			intervals [2687]:
				xmin = 884.5279
				xmax = 884.7679
				text = "that"
			intervals [2688]:
				xmin = 884.7679
				xmax = 885.1979
				text = "dc"
			intervals [2689]:
				xmin = 885.1979
				xmax = 885.4479
				text = "had"
			intervals [2690]:
				xmin = 885.4479
				xmax = 885.6879
				text = "just"
			intervals [2691]:
				xmin = 885.6879
				xmax = 885.9479
				text = "that"
			intervals [2692]:
				xmin = 885.9479
				xmax = 885.9979
				text = ""
			intervals [2693]:
				xmin = 885.9979
				xmax = 886.3979
				text = "raw"
			intervals [2694]:
				xmin = 886.3979
				xmax = 887.1865
				text = ""
			intervals [2695]:
				xmin = 887.1865
				xmax = 887.3965
				text = "that"
			intervals [2696]:
				xmin = 887.3965
				xmax = 887.6865
				text = "raw"
			intervals [2697]:
				xmin = 887.6865
				xmax = 888.2465
				text = "sound"
			intervals [2698]:
				xmin = 888.2465
				xmax = 888.3165
				text = "you"
			intervals [2699]:
				xmin = 888.3165
				xmax = 888.4265
				text = "know"
			intervals [2700]:
				xmin = 888.4265
				xmax = 888.5165
				text = "what"
			intervals [2701]:
				xmin = 888.5165
				xmax = 888.6165
				text = "i'm"
			intervals [2702]:
				xmin = 888.6165
				xmax = 888.8865
				text = "saying"
			intervals [2703]:
				xmin = 888.8865
				xmax = 889.0165
				text = "them"
			intervals [2704]:
				xmin = 889.0165
				xmax = 889.3165
				text = "dudes"
			intervals [2705]:
				xmin = 889.3165
				xmax = 889.4065
				text = "was"
			intervals [2706]:
				xmin = 889.4065
				xmax = 889.9565
				text = "just"
			intervals [2707]:
				xmin = 889.9565
				xmax = 889.9865
				text = ""
			intervals [2708]:
				xmin = 889.9865
				xmax = 890.4465
				text = "raw"
			intervals [2709]:
				xmin = 890.4465
				xmax = 890.5165
				text = ""
			intervals [2710]:
				xmin = 890.5165
				xmax = 890.6765
				text = "you"
			intervals [2711]:
				xmin = 890.6765
				xmax = 890.8965
				text = "know"
			intervals [2712]:
				xmin = 890.8965
				xmax = 891.1936
				text = ""
			intervals [2713]:
				xmin = 891.1936
				xmax = 891.3736
				text = "they"
			intervals [2714]:
				xmin = 891.3736
				xmax = 891.5336
				text = "went"
			intervals [2715]:
				xmin = 891.5336
				xmax = 891.8636
				text = "hard"
			intervals [2716]:
				xmin = 891.8636
				xmax = 892.4581
				text = ""
			intervals [2717]:
				xmin = 892.4581
				xmax = 892.5181
				text = "you"
			intervals [2718]:
				xmin = 892.5181
				xmax = 892.6081
				text = "know"
			intervals [2719]:
				xmin = 892.6081
				xmax = 892.6981
				text = "what"
			intervals [2720]:
				xmin = 892.6981
				xmax = 892.7881
				text = "i'm"
			intervals [2721]:
				xmin = 892.7881
				xmax = 892.9781
				text = "saying"
			intervals [2722]:
				xmin = 892.9781
				xmax = 893.0381
				text = "it"
			intervals [2723]:
				xmin = 893.0381
				xmax = 893.1381
				text = "was"
			intervals [2724]:
				xmin = 893.1381
				xmax = 893.5581
				text = "like"
			intervals [2725]:
				xmin = 893.5581
				xmax = 893.9008
				text = ""
			intervals [2726]:
				xmin = 893.9008
				xmax = 894.1208
				text = "this"
			intervals [2727]:
				xmin = 894.1208
				xmax = 894.4208
				text = "who"
			intervals [2728]:
				xmin = 894.4208
				xmax = 894.5508
				text = "i"
			intervals [2729]:
				xmin = 894.5508
				xmax = 894.9008
				text = "am"
			intervals [2730]:
				xmin = 894.9008
				xmax = 895.0208
				text = "i'm"
			intervals [2731]:
				xmin = 895.0208
				xmax = 895.2608
				text = "down"
			intervals [2732]:
				xmin = 895.2608
				xmax = 895.3308
				text = "to"
			intervals [2733]:
				xmin = 895.3308
				xmax = 895.6108
				text = "die"
			intervals [2734]:
				xmin = 895.6108
				xmax = 895.7208
				text = "for"
			intervals [2735]:
				xmin = 895.7208
				xmax = 896.1408
				text = "mine"
			intervals [2736]:
				xmin = 896.1408
				xmax = 896.7534
				text = ""
			intervals [2737]:
				xmin = 896.7534
				xmax = 897.1734
				text = "and"
			intervals [2738]:
				xmin = 897.1734
				xmax = 897.3234
				text = "ain't"
			intervals [2739]:
				xmin = 897.3234
				xmax = 897.6434
				text = "nobody"
			intervals [2740]:
				xmin = 897.6434
				xmax = 897.8634
				text = "about"
			intervals [2741]:
				xmin = 897.8634
				xmax = 897.9234
				text = "to"
			intervals [2742]:
				xmin = 897.9234
				xmax = 898.2834
				text = "change"
			intervals [2743]:
				xmin = 898.2834
				xmax = 898.5134
				text = "that"
			intervals [2744]:
				xmin = 898.5134
				xmax = 898.755
				text = ""
			intervals [2745]:
				xmin = 898.755
				xmax = 898.825
				text = "you"
			intervals [2746]:
				xmin = 898.825
				xmax = 898.905
				text = "know"
			intervals [2747]:
				xmin = 898.905
				xmax = 898.995
				text = "what"
			intervals [2748]:
				xmin = 898.995
				xmax = 899.095
				text = "i'm"
			intervals [2749]:
				xmin = 899.095
				xmax = 899.245
				text = "saying"
			intervals [2750]:
				xmin = 899.245
				xmax = 899.325
				text = "i'm"
			intervals [2751]:
				xmin = 899.325
				xmax = 899.505
				text = "from"
			intervals [2752]:
				xmin = 899.505
				xmax = 899.915
				text = "dc"
			intervals [2753]:
				xmin = 899.915
				xmax = 900.035
				text = "ain't"
			intervals [2754]:
				xmin = 900.035
				xmax = 900.355
				text = "nobody"
			intervals [2755]:
				xmin = 900.355
				xmax = 900.505
				text = "gonna"
			intervals [2756]:
				xmin = 900.505
				xmax = 900.725
				text = "chump"
			intervals [2757]:
				xmin = 900.725
				xmax = 900.815
				text = "me"
			intervals [2758]:
				xmin = 900.815
				xmax = 901.2475
				text = ""
			intervals [2759]:
				xmin = 901.2475
				xmax = 901.5875
				text = "period"
			intervals [2760]:
				xmin = 901.5875
				xmax = 902.1759
				text = ""
			intervals [2761]:
				xmin = 902.1759
				xmax = 902.3159
				text = "you"
			intervals [2762]:
				xmin = 902.3159
				xmax = 902.4959
				text = "know"
			intervals [2763]:
				xmin = 902.4959
				xmax = 902.9162
				text = ""
			intervals [2764]:
				xmin = 902.9162
				xmax = 903.0862
				text = "that"
			intervals [2765]:
				xmin = 903.0862
				xmax = 903.4962
				text = "actually"
			intervals [2766]:
				xmin = 903.4962
				xmax = 903.7862
				text = "was"
			intervals [2767]:
				xmin = 903.7862
				xmax = 903.9339
				text = ""
			intervals [2768]:
				xmin = 903.9339
				xmax = 904.0039
				text = "it"
			intervals [2769]:
				xmin = 904.0039
				xmax = 904.2439
				text = "was"
			intervals [2770]:
				xmin = 904.2439
				xmax = 904.2739
				text = ""
			intervals [2771]:
				xmin = 904.2739
				xmax = 904.3739
				text = "it"
			intervals [2772]:
				xmin = 904.3739
				xmax = 904.5539
				text = "was"
			intervals [2773]:
				xmin = 904.5539
				xmax = 904.6239
				text = "it"
			intervals [2774]:
				xmin = 904.6239
				xmax = 904.7739
				text = "was"
			intervals [2775]:
				xmin = 904.7739
				xmax = 905.0839
				text = "kind"
			intervals [2776]:
				xmin = 905.0839
				xmax = 905.1439
				text = "of"
			intervals [2777]:
				xmin = 905.1439
				xmax = 905.4467
				text = ""
			intervals [2778]:
				xmin = 905.4467
				xmax = 905.5667
				text = "that"
			intervals [2779]:
				xmin = 905.5667
				xmax = 905.6567
				text = "was"
			intervals [2780]:
				xmin = 905.6567
				xmax = 905.6867
				text = "a"
			intervals [2781]:
				xmin = 905.6867
				xmax = 905.8767
				text = "good"
			intervals [2782]:
				xmin = 905.8767
				xmax = 906.1767
				text = "feeling"
			intervals [2783]:
				xmin = 906.1767
				xmax = 906.3667
				text = "right"
			intervals [2784]:
				xmin = 906.3667
				xmax = 906.5867
				text = "there"
			intervals [2785]:
				xmin = 906.5867
				xmax = 906.9593
				text = ""
			intervals [2786]:
				xmin = 906.9593
				xmax = 907.0293
				text = "you"
			intervals [2787]:
				xmin = 907.0293
				xmax = 907.1893
				text = "know"
			intervals [2788]:
				xmin = 907.1893
				xmax = 907.3793
				text = "them"
			intervals [2789]:
				xmin = 907.3793
				xmax = 907.6393
				text = "kind"
			intervals [2790]:
				xmin = 907.6393
				xmax = 907.7093
				text = "of"
			intervals [2791]:
				xmin = 907.7093
				xmax = 908.0193
				text = "dudes"
			intervals [2792]:
				xmin = 908.0193
				xmax = 908.2193
				text = "got"
			intervals [2793]:
				xmin = 908.2193
				xmax = 908.3093
				text = "your"
			intervals [2794]:
				xmin = 908.3093
				xmax = 908.5993
				text = "back"
			intervals [2795]:
				xmin = 908.5993
				xmax = 909.1596
				text = ""
			intervals [2796]:
				xmin = 909.1596
				xmax = 909.4096
				text = "<unk>"
			intervals [2797]:
				xmin = 909.4096
				xmax = 917.9509
				text = ""
			intervals [2798]:
				xmin = 917.9509
				xmax = 918.3109
				text = "uh"
			intervals [2799]:
				xmin = 918.3109
				xmax = 918.4809
				text = "my"
			intervals [2800]:
				xmin = 918.4809
				xmax = 919.0109
				text = "father"
			intervals [2801]:
				xmin = 919.0109
				xmax = 921.3377
				text = ""
			intervals [2802]:
				xmin = 921.3377
				xmax = 921.5477
				text = "my"
			intervals [2803]:
				xmin = 921.5477
				xmax = 922.2577
				text = "father"
			intervals [2804]:
				xmin = 922.2577
				xmax = 922.6263
				text = ""
			intervals [2805]:
				xmin = 922.6263
				xmax = 923.2963
				text = "um"
			intervals [2806]:
				xmin = 923.2963
				xmax = 924.8993
				text = ""
			intervals [2807]:
				xmin = 924.8993
				xmax = 925.1293
				text = "he"
			intervals [2808]:
				xmin = 925.1293
				xmax = 925.3793
				text = "grew"
			intervals [2809]:
				xmin = 925.3793
				xmax = 925.6393
				text = "up"
			intervals [2810]:
				xmin = 925.6393
				xmax = 925.9093
				text = "in"
			intervals [2811]:
				xmin = 925.9093
				xmax = 925.9393
				text = ""
			intervals [2812]:
				xmin = 925.9393
				xmax = 926.1693
				text = "in"
			intervals [2813]:
				xmin = 926.1693
				xmax = 926.7693
				text = "dc"
			intervals [2814]:
				xmin = 926.7693
				xmax = 927.0095
				text = ""
			intervals [2815]:
				xmin = 927.0095
				xmax = 927.2395
				text = "he"
			intervals [2816]:
				xmin = 927.2395
				xmax = 927.5395
				text = "was"
			intervals [2817]:
				xmin = 927.5395
				xmax = 927.7795
				text = "uh"
			intervals [2818]:
				xmin = 927.7795
				xmax = 928.5022
				text = ""
			intervals [2819]:
				xmin = 928.5022
				xmax = 928.5822
				text = "a"
			intervals [2820]:
				xmin = 928.5822
				xmax = 929.1122
				text = "dc"
			intervals [2821]:
				xmin = 929.1122
				xmax = 929.5722
				text = "dude"
			intervals [2822]:
				xmin = 929.5722
				xmax = 929.6422
				text = ""
			intervals [2823]:
				xmin = 929.6422
				xmax = 929.8522
				text = "and"
			intervals [2824]:
				xmin = 929.8522
				xmax = 930.3422
				text = "actually"
			intervals [2825]:
				xmin = 930.3422
				xmax = 930.4722
				text = "my"
			intervals [2826]:
				xmin = 930.4722
				xmax = 931.1222
				text = "mom"
			intervals [2827]:
				xmin = 931.1222
				xmax = 931.5936
				text = ""
			intervals [2828]:
				xmin = 931.5936
				xmax = 931.7736
				text = "was"
			intervals [2829]:
				xmin = 931.7736
				xmax = 932.0436
				text = "born"
			intervals [2830]:
				xmin = 932.0436
				xmax = 932.1436
				text = "and"
			intervals [2831]:
				xmin = 932.1436
				xmax = 932.6136
				text = "raised"
			intervals [2832]:
				xmin = 932.6136
				xmax = 932.6436
				text = ""
			intervals [2833]:
				xmin = 932.6436
				xmax = 932.8436
				text = "in"
			intervals [2834]:
				xmin = 932.8436
				xmax = 933.4536
				text = "dc"
			intervals [2835]:
				xmin = 933.4536
				xmax = 933.5536
				text = ""
			intervals [2836]:
				xmin = 933.5536
				xmax = 934.1536
				text = "also"
			intervals [2837]:
				xmin = 934.1536
				xmax = 934.5062
				text = ""
			intervals [2838]:
				xmin = 934.5062
				xmax = 934.6362
				text = "they"
			intervals [2839]:
				xmin = 934.6362
				xmax = 934.8862
				text = "met"
			intervals [2840]:
				xmin = 934.8862
				xmax = 934.9662
				text = ""
			intervals [2841]:
				xmin = 934.9662
				xmax = 935.2162
				text = "on"
			intervals [2842]:
				xmin = 935.2162
				xmax = 935.7062
				text = "savannah"
			intervals [2843]:
				xmin = 935.7062
				xmax = 936.0662
				text = "street"
			intervals [2844]:
				xmin = 936.0662
				xmax = 936.1262
				text = ""
			intervals [2845]:
				xmin = 936.1262
				xmax = 936.2062
				text = "and"
			intervals [2846]:
				xmin = 936.2062
				xmax = 936.3962
				text = "they"
			intervals [2847]:
				xmin = 936.3962
				xmax = 936.5562
				text = "was"
			intervals [2848]:
				xmin = 936.5562
				xmax = 937.0762
				text = "together"
			intervals [2849]:
				xmin = 937.0762
				xmax = 937.7437
				text = ""
			intervals [2850]:
				xmin = 937.7437
				xmax = 937.7937
				text = "i"
			intervals [2851]:
				xmin = 937.7937
				xmax = 937.8437
				text = ""
			intervals [2852]:
				xmin = 937.8437
				xmax = 938.0637
				text = "think"
			intervals [2853]:
				xmin = 938.0637
				xmax = 938.0937
				text = ""
			intervals [2854]:
				xmin = 938.0937
				xmax = 938.4537
				text = "dad"
			intervals [2855]:
				xmin = 938.4537
				xmax = 938.7137
				text = "met"
			intervals [2856]:
				xmin = 938.7137
				xmax = 939.2037
				text = "mom"
			intervals [2857]:
				xmin = 939.2037
				xmax = 939.4137
				text = "when"
			intervals [2858]:
				xmin = 939.4137
				xmax = 939.7537
				text = "she"
			intervals [2859]:
				xmin = 939.7537
				xmax = 940.7337
				text = "was"
			intervals [2860]:
				xmin = 940.7337
				xmax = 940.7637
				text = ""
			intervals [2861]:
				xmin = 940.7637
				xmax = 941.3837
				text = "like"
			intervals [2862]:
				xmin = 941.3837
				xmax = 942.6072
				text = ""
			intervals [2863]:
				xmin = 942.6072
				xmax = 942.6372
				text = "i"
			intervals [2864]:
				xmin = 942.6372
				xmax = 942.6672
				text = ""
			intervals [2865]:
				xmin = 942.6672
				xmax = 942.9872
				text = "wanna"
			intervals [2866]:
				xmin = 942.9872
				xmax = 943.5572
				text = "say"
			intervals [2867]:
				xmin = 943.5572
				xmax = 943.8157
				text = ""
			intervals [2868]:
				xmin = 943.8157
				xmax = 944.6257
				text = "fifteen"
			intervals [2869]:
				xmin = 944.6257
				xmax = 945.3457
				text = "sixteen"
			intervals [2870]:
				xmin = 945.3457
				xmax = 946.132
				text = ""
			intervals [2871]:
				xmin = 946.132
				xmax = 946.422
				text = "dad"
			intervals [2872]:
				xmin = 946.422
				xmax = 946.572
				text = "was"
			intervals [2873]:
				xmin = 946.572
				xmax = 946.912
				text = "like"
			intervals [2874]:
				xmin = 946.912
				xmax = 947.0328
				text = ""
			intervals [2875]:
				xmin = 947.0328
				xmax = 947.5828
				text = "eighteen"
			intervals [2876]:
				xmin = 947.5828
				xmax = 948.2528
				text = "nineteen"
			intervals [2877]:
				xmin = 948.2528
				xmax = 948.3228
				text = "or"
			intervals [2878]:
				xmin = 948.3228
				xmax = 948.6528
				text = "something"
			intervals [2879]:
				xmin = 948.6528
				xmax = 948.8428
				text = "like"
			intervals [2880]:
				xmin = 948.8428
				xmax = 949.0728
				text = "that"
			intervals [2881]:
				xmin = 949.0728
				xmax = 949.9758
				text = ""
			intervals [2882]:
				xmin = 949.9758
				xmax = 950.2158
				text = "and"
			intervals [2883]:
				xmin = 950.2158
				xmax = 950.5958
				text = "uh"
			intervals [2884]:
				xmin = 950.5958
				xmax = 950.8258
				text = ""
			intervals [2885]:
				xmin = 950.8258
				xmax = 951.6058
				text = "he"
			intervals [2886]:
				xmin = 951.6058
				xmax = 952.1581
				text = ""
			intervals [2887]:
				xmin = 952.1581
				xmax = 952.4681
				text = "grew"
			intervals [2888]:
				xmin = 952.4681
				xmax = 952.6681
				text = "up"
			intervals [2889]:
				xmin = 952.6681
				xmax = 952.8381
				text = ""
			intervals [2890]:
				xmin = 952.8381
				xmax = 953.6681
				text = "around"
			intervals [2891]:
				xmin = 953.6681
				xmax = 955.4636
				text = ""
			intervals [2892]:
				xmin = 955.4636
				xmax = 956.1236
				text = "um"
			intervals [2893]:
				xmin = 956.1236
				xmax = 957.3497
				text = ""
			intervals [2894]:
				xmin = 957.3497
				xmax = 957.4397
				text = "ts"
			intervals [2895]:
				xmin = 957.4397
				xmax = 957.7278
				text = ""
			intervals [2896]:
				xmin = 957.7278
				xmax = 957.8678
				text = "ah"
			intervals [2897]:
				xmin = 957.8678
				xmax = 957.9178
				text = ""
			intervals [2898]:
				xmin = 957.9178
				xmax = 958.0178
				text = "what"
			intervals [2899]:
				xmin = 958.0178
				xmax = 958.1678
				text = "is"
			intervals [2900]:
				xmin = 958.1678
				xmax = 958.2378
				text = "the"
			intervals [2901]:
				xmin = 958.2378
				xmax = 958.4578
				text = "name"
			intervals [2902]:
				xmin = 958.4578
				xmax = 958.5178
				text = "of"
			intervals [2903]:
				xmin = 958.5178
				xmax = 958.7278
				text = "that"
			intervals [2904]:
				xmin = 958.7278
				xmax = 959.2778
				text = "place"
			intervals [2905]:
				xmin = 959.2778
				xmax = 960.5151
				text = ""
			intervals [2906]:
				xmin = 960.5151
				xmax = 960.7151
				text = "right"
			intervals [2907]:
				xmin = 960.7151
				xmax = 961.1051
				text = "there"
			intervals [2908]:
				xmin = 961.1051
				xmax = 961.4951
				text = "off"
			intervals [2909]:
				xmin = 961.4951
				xmax = 961.5751
				text = ""
			intervals [2910]:
				xmin = 961.5751
				xmax = 962.1051
				text = "of"
			intervals [2911]:
				xmin = 962.1051
				xmax = 962.1351
				text = ""
			intervals [2912]:
				xmin = 962.1351
				xmax = 962.6751
				text = "uh"
			intervals [2913]:
				xmin = 962.6751
				xmax = 963.9279
				text = ""
			intervals [2914]:
				xmin = 963.9279
				xmax = 964.8079
				text = "suitland"
			intervals [2915]:
				xmin = 964.8079
				xmax = 964.8979
				text = "it"
			intervals [2916]:
				xmin = 964.8979
				xmax = 964.9579
				text = "s"
			intervals [2917]:
				xmin = 964.9579
				xmax = 965.1879
				text = "like"
			intervals [2918]:
				xmin = 965.1879
				xmax = 965.2179
				text = ""
			intervals [2919]:
				xmin = 965.2179
				xmax = 965.3079
				text = "the"
			intervals [2920]:
				xmin = 965.3079
				xmax = 965.8279
				text = "bottom"
			intervals [2921]:
				xmin = 965.8279
				xmax = 965.9279
				text = "of"
			intervals [2922]:
				xmin = 965.9279
				xmax = 966.6679
				text = "suitland"
			intervals [2923]:
				xmin = 966.6679
				xmax = 966.7713
				text = ""
			intervals [2924]:
				xmin = 966.7713
				xmax = 967.4813
				text = "parkway"
			intervals [2925]:
				xmin = 967.4813
				xmax = 968.2379
				text = ""
			intervals [2926]:
				xmin = 968.2379
				xmax = 968.4179
				text = "right"
			intervals [2927]:
				xmin = 968.4179
				xmax = 968.7979
				text = "before"
			intervals [2928]:
				xmin = 968.7979
				xmax = 968.9679
				text = "you"
			intervals [2929]:
				xmin = 968.9679
				xmax = 969.2579
				text = "hit"
			intervals [2930]:
				xmin = 969.2579
				xmax = 969.8739
				text = ""
			intervals [2931]:
				xmin = 969.8739
				xmax = 970.2939
				text = "east"
			intervals [2932]:
				xmin = 970.2939
				xmax = 970.9239
				text = "capital"
			intervals [2933]:
				xmin = 970.9239
				xmax = 971.8868
				text = ""
			intervals [2934]:
				xmin = 971.8868
				xmax = 972.2768
				text = "street"
			intervals [2935]:
				xmin = 972.2768
				xmax = 972.6952
				text = ""
			intervals [2936]:
				xmin = 972.6952
				xmax = 973.1352
				text = "um"
			intervals [2937]:
				xmin = 973.1352
				xmax = 974.5753
				text = ""
			intervals [2938]:
				xmin = 974.5753
				xmax = 974.6153
				text = "<unk>"
			intervals [2939]:
				xmin = 974.6153
				xmax = 974.6734
				text = ""
			intervals [2940]:
				xmin = 974.6734
				xmax = 974.8134
				text = "it"
			intervals [2941]:
				xmin = 974.8134
				xmax = 974.9134
				text = "s"
			intervals [2942]:
				xmin = 974.9134
				xmax = 974.9634
				text = "a"
			intervals [2943]:
				xmin = 974.9634
				xmax = 975.1263
				text = ""
			intervals [2944]:
				xmin = 975.1263
				xmax = 975.2563
				text = "it"
			intervals [2945]:
				xmin = 975.2563
				xmax = 975.3163
				text = "s"
			intervals [2946]:
				xmin = 975.3163
				xmax = 975.3863
				text = "a"
			intervals [2947]:
				xmin = 975.3863
				xmax = 975.6863
				text = "big"
			intervals [2948]:
				xmin = 975.6863
				xmax = 976.2563
				text = "name"
			intervals [2949]:
				xmin = 976.2563
				xmax = 976.3063
				text = ""
			intervals [2950]:
				xmin = 976.3063
				xmax = 976.6263
				text = "um"
			intervals [2951]:
				xmin = 976.6263
				xmax = 977.0363
				text = "everybody"
			intervals [2952]:
				xmin = 977.0363
				xmax = 977.2063
				text = "b"
			intervals [2953]:
				xmin = 977.2063
				xmax = 977.3663
				text = "uh"
			intervals [2954]:
				xmin = 977.3663
				xmax = 977.6163
				text = "barry"
			intervals [2955]:
				xmin = 977.6163
				xmax = 978.0963
				text = "farms"
			intervals [2956]:
				xmin = 978.0963
				xmax = 978.3363
				text = "matter"
			intervals [2957]:
				xmin = 978.3363
				xmax = 978.3963
				text = "of"
			intervals [2958]:
				xmin = 978.3963
				xmax = 978.7163
				text = "fact"
			intervals [2959]:
				xmin = 978.7163
				xmax = 979.2635
				text = ""
			intervals [2960]:
				xmin = 979.2635
				xmax = 979.5035
				text = "dad"
			intervals [2961]:
				xmin = 979.5035
				xmax = 979.6035
				text = "was"
			intervals [2962]:
				xmin = 979.6035
				xmax = 979.6535
				text = "a"
			intervals [2963]:
				xmin = 979.6535
				xmax = 979.9535
				text = "barry"
			intervals [2964]:
				xmin = 979.9535
				xmax = 980.3035
				text = "farms"
			intervals [2965]:
				xmin = 980.3035
				xmax = 980.5935
				text = "cat"
			intervals [2966]:
				xmin = 980.5935
				xmax = 981.5458
				text = ""
			intervals [2967]:
				xmin = 981.5458
				xmax = 981.7658
				text = "and"
			intervals [2968]:
				xmin = 981.7658
				xmax = 982.0158
				text = "uh"
			intervals [2969]:
				xmin = 982.0158
				xmax = 982.3358
				text = "barry"
			intervals [2970]:
				xmin = 982.3358
				xmax = 982.7058
				text = "farms"
			intervals [2971]:
				xmin = 982.7058
				xmax = 982.7858
				text = "is"
			intervals [2972]:
				xmin = 982.7858
				xmax = 982.9958
				text = "one"
			intervals [2973]:
				xmin = 982.9958
				xmax = 983.1258
				text = "of"
			intervals [2974]:
				xmin = 983.1258
				xmax = 983.2358
				text = "the"
			intervals [2975]:
				xmin = 983.2358
				xmax = 983.7258
				text = "hoods"
			intervals [2976]:
				xmin = 983.7258
				xmax = 983.7558
				text = ""
			intervals [2977]:
				xmin = 983.7558
				xmax = 983.8858
				text = "you"
			intervals [2978]:
				xmin = 983.8858
				xmax = 983.9958
				text = "know"
			intervals [2979]:
				xmin = 983.9958
				xmax = 984.0858
				text = "what"
			intervals [2980]:
				xmin = 984.0858
				xmax = 984.1858
				text = "i'm"
			intervals [2981]:
				xmin = 984.1858
				xmax = 984.3658
				text = "saying"
			intervals [2982]:
				xmin = 984.3658
				xmax = 984.4558
				text = "that"
			intervals [2983]:
				xmin = 984.4558
				xmax = 984.5358
				text = "s"
			intervals [2984]:
				xmin = 984.5358
				xmax = 985.0158
				text = "basically"
			intervals [2985]:
				xmin = 985.0158
				xmax = 985.3358
				text = "known"
			intervals [2986]:
				xmin = 985.3358
				xmax = 985.4758
				text = "in"
			intervals [2987]:
				xmin = 985.4758
				xmax = 985.9958
				text = "dc"
			intervals [2988]:
				xmin = 985.9958
				xmax = 986.9935
				text = ""
			intervals [2989]:
				xmin = 986.9935
				xmax = 987.5935
				text = "southeast"
			intervals [2990]:
				xmin = 987.5935
				xmax = 987.9635
				text = "side"
			intervals [2991]:
				xmin = 987.9635
				xmax = 988.4381
				text = ""
			intervals [2992]:
				xmin = 988.4381
				xmax = 988.5181
				text = "you"
			intervals [2993]:
				xmin = 988.5181
				xmax = 988.7581
				text = "know"
			intervals [2994]:
				xmin = 988.7581
				xmax = 989.0266
				text = ""
			intervals [2995]:
				xmin = 989.0266
				xmax = 989.2566
				text = "one"
			intervals [2996]:
				xmin = 989.2566
				xmax = 989.3366
				text = "of"
			intervals [2997]:
				xmin = 989.3366
				xmax = 989.6966
				text = "them"
			intervals [2998]:
				xmin = 989.6966
				xmax = 990.6292
				text = ""
			intervals [2999]:
				xmin = 990.6292
				xmax = 990.9792
				text = "like"
			intervals [3000]:
				xmin = 990.9792
				xmax = 991.2092
				text = "yeah"
			intervals [3001]:
				xmin = 991.2092
				xmax = 991.3192
				text = "you"
			intervals [3002]:
				xmin = 991.3192
				xmax = 991.5792
				text = "gotta"
			intervals [3003]:
				xmin = 991.5792
				xmax = 991.7092
				text = "be"
			intervals [3004]:
				xmin = 991.7092
				xmax = 992.1392
				text = "hard"
			intervals [3005]:
				xmin = 992.1392
				xmax = 992.1792
				text = ""
			intervals [3006]:
				xmin = 992.1792
				xmax = 992.3392
				text = "to"
			intervals [3007]:
				xmin = 992.3392
				xmax = 992.5892
				text = "live"
			intervals [3008]:
				xmin = 992.5892
				xmax = 992.8292
				text = "in"
			intervals [3009]:
				xmin = 992.8292
				xmax = 993.1216
				text = ""
			intervals [3010]:
				xmin = 993.1216
				xmax = 993.4316
				text = "barry"
			intervals [3011]:
				xmin = 993.4316
				xmax = 994.0016
				text = "farms"
			intervals [3012]:
				xmin = 994.0016
				xmax = 994.6063
				text = ""
			intervals [3013]:
				xmin = 994.6063
				xmax = 994.9363
				text = "type"
			intervals [3014]:
				xmin = 994.9363
				xmax = 995.0063
				text = "of"
			intervals [3015]:
				xmin = 995.0063
				xmax = 995.3263
				text = "jont"
			intervals [3016]:
				xmin = 995.3263
				xmax = 995.6588
				text = ""
			intervals [3017]:
				xmin = 995.6588
				xmax = 995.9488
				text = "dad"
			intervals [3018]:
				xmin = 995.9488
				xmax = 996.0788
				text = "was"
			intervals [3019]:
				xmin = 996.0788
				xmax = 996.2788
				text = "no"
			intervals [3020]:
				xmin = 996.2788
				xmax = 997.0988
				text = "nonsense"
			intervals [3021]:
				xmin = 997.0988
				xmax = 997.9818
				text = ""
			intervals [3022]:
				xmin = 997.9818
				xmax = 998.0818
				text = "you"
			intervals [3023]:
				xmin = 998.0818
				xmax = 998.3718
				text = "know"
			intervals [3024]:
				xmin = 998.3718
				xmax = 999.1976
				text = ""
			intervals [3025]:
				xmin = 999.1976
				xmax = 999.3876
				text = "the"
			intervals [3026]:
				xmin = 999.3876
				xmax = 999.4376
				text = ""
			intervals [3027]:
				xmin = 999.4376
				xmax = 999.7876
				text = "thorough"
			intervals [3028]:
				xmin = 999.7876
				xmax = 1000.2276
				text = "dude"
			intervals [3029]:
				xmin = 1000.2276
				xmax = 1000.9384
				text = ""
			intervals [3030]:
				xmin = 1000.9384
				xmax = 1001.0084
				text = "you"
			intervals [3031]:
				xmin = 1001.0084
				xmax = 1001.2784
				text = "know"
			intervals [3032]:
				xmin = 1001.2784
				xmax = 1001.6027
				text = ""
			intervals [3033]:
				xmin = 1001.6027
				xmax = 1001.8427
				text = "kind"
			intervals [3034]:
				xmin = 1001.8427
				xmax = 1001.9027
				text = "of"
			intervals [3035]:
				xmin = 1001.9027
				xmax = 1002.2127
				text = "like"
			intervals [3036]:
				xmin = 1002.2127
				xmax = 1002.2827
				text = ""
			intervals [3037]:
				xmin = 1002.2827
				xmax = 1002.6727
				text = "showed"
			intervals [3038]:
				xmin = 1002.6727
				xmax = 1002.8227
				text = "me"
			intervals [3039]:
				xmin = 1002.8227
				xmax = 1003.2027
				text = "things"
			intervals [3040]:
				xmin = 1003.2027
				xmax = 1003.3527
				text = "as"
			intervals [3041]:
				xmin = 1003.3527
				xmax = 1003.4427
				text = "i"
			intervals [3042]:
				xmin = 1003.4427
				xmax = 1003.7127
				text = "got"
			intervals [3043]:
				xmin = 1003.7127
				xmax = 1003.7527
				text = ""
			intervals [3044]:
				xmin = 1003.7527
				xmax = 1004.1127
				text = "older"
			intervals [3045]:
				xmin = 1004.1127
				xmax = 1005.3113
				text = ""
			intervals [3046]:
				xmin = 1005.3113
				xmax = 1005.4213
				text = "you"
			intervals [3047]:
				xmin = 1005.4213
				xmax = 1005.7113
				text = "know"
			intervals [3048]:
				xmin = 1005.7113
				xmax = 1005.7713
				text = ""
			intervals [3049]:
				xmin = 1005.7713
				xmax = 1005.9713
				text = "my"
			intervals [3050]:
				xmin = 1005.9713
				xmax = 1006.4513
				text = "mother"
			intervals [3051]:
				xmin = 1006.4513
				xmax = 1007.4446
				text = ""
			intervals [3052]:
				xmin = 1007.4446
				xmax = 1007.6346
				text = "she"
			intervals [3053]:
				xmin = 1007.6346
				xmax = 1007.7746
				text = "was"
			intervals [3054]:
				xmin = 1007.7746
				xmax = 1008.2946
				text = "smart"
			intervals [3055]:
				xmin = 1008.2946
				xmax = 1008.6892
				text = ""
			intervals [3056]:
				xmin = 1008.6892
				xmax = 1008.7592
				text = "i"
			intervals [3057]:
				xmin = 1008.7592
				xmax = 1009.0492
				text = "mean"
			intervals [3058]:
				xmin = 1009.0492
				xmax = 1009.3592
				text = "just"
			intervals [3059]:
				xmin = 1009.3592
				xmax = 1009.6692
				text = "real"
			intervals [3060]:
				xmin = 1009.6692
				xmax = 1010.0892
				text = "smart"
			intervals [3061]:
				xmin = 1010.0892
				xmax = 1010.1292
				text = ""
			intervals [3062]:
				xmin = 1010.1292
				xmax = 1010.3692
				text = "she"
			intervals [3063]:
				xmin = 1010.3692
				xmax = 1010.6492
				text = "was"
			intervals [3064]:
				xmin = 1010.6492
				xmax = 1010.7092
				text = "a"
			intervals [3065]:
				xmin = 1010.7092
				xmax = 1011.5692
				text = "dietician"
			intervals [3066]:
				xmin = 1011.5692
				xmax = 1012.3321
				text = ""
			intervals [3067]:
				xmin = 1012.3321
				xmax = 1012.3921
				text = "and"
			intervals [3068]:
				xmin = 1012.3921
				xmax = 1012.6021
				text = "she"
			intervals [3069]:
				xmin = 1012.6021
				xmax = 1013.2921
				text = "also"
			intervals [3070]:
				xmin = 1013.2921
				xmax = 1013.5221
				text = "was"
			intervals [3071]:
				xmin = 1013.5221
				xmax = 1013.5821
				text = "a"
			intervals [3072]:
				xmin = 1013.5821
				xmax = 1014.3021
				text = "florist"
			intervals [3073]:
				xmin = 1014.3021
				xmax = 1015.1494
				text = ""
			intervals [3074]:
				xmin = 1015.1494
				xmax = 1015.6994
				text = "um"
			intervals [3075]:
				xmin = 1015.6994
				xmax = 1016.9095
				text = ""
			intervals [3076]:
				xmin = 1016.9095
				xmax = 1017.2895
				text = "damn"
			intervals [3077]:
				xmin = 1017.2895
				xmax = 1017.6395
				text = "near"
			intervals [3078]:
				xmin = 1017.6395
				xmax = 1017.9019
				text = ""
			intervals [3079]:
				xmin = 1017.9019
				xmax = 1017.9619
				text = "you"
			intervals [3080]:
				xmin = 1017.9619
				xmax = 1018.0519
				text = "could"
			intervals [3081]:
				xmin = 1018.0519
				xmax = 1018.2719
				text = "say"
			intervals [3082]:
				xmin = 1018.2719
				xmax = 1018.3919
				text = "she"
			intervals [3083]:
				xmin = 1018.3919
				xmax = 1018.5419
				text = "was"
			intervals [3084]:
				xmin = 1018.5419
				xmax = 1018.6019
				text = "a"
			intervals [3085]:
				xmin = 1018.6019
				xmax = 1019.2219
				text = "scientist"
			intervals [3086]:
				xmin = 1019.2219
				xmax = 1019.6919
				text = "also"
			intervals [3087]:
				xmin = 1019.6919
				xmax = 1020.6632
				text = ""
			intervals [3088]:
				xmin = 1020.6632
				xmax = 1020.7832
				text = "you"
			intervals [3089]:
				xmin = 1020.7832
				xmax = 1020.9432
				text = "know"
			intervals [3090]:
				xmin = 1020.9432
				xmax = 1021.1132
				text = "she"
			intervals [3091]:
				xmin = 1021.1132
				xmax = 1021.2932
				text = "just"
			intervals [3092]:
				xmin = 1021.2932
				xmax = 1021.5032
				text = "did"
			intervals [3093]:
				xmin = 1021.5032
				xmax = 1021.6432
				text = "a"
			intervals [3094]:
				xmin = 1021.6432
				xmax = 1021.8532
				text = "lot"
			intervals [3095]:
				xmin = 1021.8532
				xmax = 1021.9332
				text = "of"
			intervals [3096]:
				xmin = 1021.9332
				xmax = 1022.2932
				text = "things"
			intervals [3097]:
				xmin = 1022.2932
				xmax = 1022.5232
				text = "she"
			intervals [3098]:
				xmin = 1022.5232
				xmax = 1022.8532
				text = "she"
			intervals [3099]:
				xmin = 1022.8532
				xmax = 1023.0332
				text = "she"
			intervals [3100]:
				xmin = 1023.0332
				xmax = 1023.2332
				text = "put"
			intervals [3101]:
				xmin = 1023.2332
				xmax = 1023.3232
				text = "a"
			intervals [3102]:
				xmin = 1023.3232
				xmax = 1023.6632
				text = "dude"
			intervals [3103]:
				xmin = 1023.6632
				xmax = 1023.9532
				text = "on"
			intervals [3104]:
				xmin = 1023.9532
				xmax = 1024.3438
				text = ""
			intervals [3105]:
				xmin = 1024.3438
				xmax = 1024.6038
				text = "and"
			intervals [3106]:
				xmin = 1024.6038
				xmax = 1024.8138
				text = "that"
			intervals [3107]:
				xmin = 1024.8138
				xmax = 1025.2938
				text = "was"
			intervals [3108]:
				xmin = 1025.2938
				xmax = 1025.4199
				text = ""
			intervals [3109]:
				xmin = 1025.4199
				xmax = 1025.6499
				text = "where"
			intervals [3110]:
				xmin = 1025.6499
				xmax = 1025.8399
				text = "my"
			intervals [3111]:
				xmin = 1025.8399
				xmax = 1026.2599
				text = "smart"
			intervals [3112]:
				xmin = 1026.2599
				xmax = 1026.6099
				text = "side"
			intervals [3113]:
				xmin = 1026.6099
				xmax = 1026.9199
				text = "came"
			intervals [3114]:
				xmin = 1026.9199
				xmax = 1027.1799
				text = "from"
			intervals [3115]:
				xmin = 1027.1799
				xmax = 1028.3782
				text = ""
			intervals [3116]:
				xmin = 1028.3782
				xmax = 1028.5282
				text = "you"
			intervals [3117]:
				xmin = 1028.5282
				xmax = 1028.6282
				text = "know"
			intervals [3118]:
				xmin = 1028.6282
				xmax = 1028.7182
				text = "what"
			intervals [3119]:
				xmin = 1028.7182
				xmax = 1028.8082
				text = "i'm"
			intervals [3120]:
				xmin = 1028.8082
				xmax = 1029.1782
				text = "saying"
			intervals [3121]:
				xmin = 1029.1782
				xmax = 1029.2282
				text = ""
			intervals [3122]:
				xmin = 1029.2282
				xmax = 1029.3982
				text = "and"
			intervals [3123]:
				xmin = 1029.3982
				xmax = 1029.4982
				text = "i"
			intervals [3124]:
				xmin = 1029.4982
				xmax = 1029.8682
				text = "remember"
			intervals [3125]:
				xmin = 1029.8682
				xmax = 1030.0982
				text = "them"
			intervals [3126]:
				xmin = 1030.0982
				xmax = 1030.5982
				text = "just"
			intervals [3127]:
				xmin = 1030.5982
				xmax = 1030.7279
				text = ""
			intervals [3128]:
				xmin = 1030.7279
				xmax = 1030.8879
				text = "you"
			intervals [3129]:
				xmin = 1030.8879
				xmax = 1031.0279
				text = "know"
			intervals [3130]:
				xmin = 1031.0279
				xmax = 1031.0979
				text = "i"
			intervals [3131]:
				xmin = 1031.0979
				xmax = 1031.2879
				text = "grew"
			intervals [3132]:
				xmin = 1031.2879
				xmax = 1031.4379
				text = "up"
			intervals [3133]:
				xmin = 1031.4379
				xmax = 1031.5679
				text = "in"
			intervals [3134]:
				xmin = 1031.5679
				xmax = 1031.6379
				text = "a"
			intervals [3135]:
				xmin = 1031.6379
				xmax = 1031.7979
				text = "two"
			intervals [3136]:
				xmin = 1031.7979
				xmax = 1032.1979
				text = "parent"
			intervals [3137]:
				xmin = 1032.1979
				xmax = 1032.4679
				text = "house"
			intervals [3138]:
				xmin = 1032.4679
				xmax = 1033.2609
				text = ""
			intervals [3139]:
				xmin = 1033.2609
				xmax = 1033.3309
				text = "and"
			intervals [3140]:
				xmin = 1033.3309
				xmax = 1033.4209
				text = "it"
			intervals [3141]:
				xmin = 1033.4209
				xmax = 1033.5909
				text = "was"
			intervals [3142]:
				xmin = 1033.5909
				xmax = 1033.7809
				text = "real"
			intervals [3143]:
				xmin = 1033.7809
				xmax = 1034.2309
				text = "cool"
			intervals [3144]:
				xmin = 1034.2309
				xmax = 1034.7109
				text = "father"
			intervals [3145]:
				xmin = 1034.7109
				xmax = 1034.8709
				text = "was"
			intervals [3146]:
				xmin = 1034.8709
				xmax = 1035.1009
				text = "never"
			intervals [3147]:
				xmin = 1035.1009
				xmax = 1035.3709
				text = "home"
			intervals [3148]:
				xmin = 1035.3709
				xmax = 1035.5009
				text = "for"
			intervals [3149]:
				xmin = 1035.5009
				xmax = 1035.7909
				text = "real"
			intervals [3150]:
				xmin = 1035.7909
				xmax = 1036.5526
				text = ""
			intervals [3151]:
				xmin = 1036.5526
				xmax = 1036.6226
				text = "you"
			intervals [3152]:
				xmin = 1036.6226
				xmax = 1036.7626
				text = "know"
			intervals [3153]:
				xmin = 1036.7626
				xmax = 1036.9026
				text = "he"
			intervals [3154]:
				xmin = 1036.9026
				xmax = 1037.0526
				text = "was"
			intervals [3155]:
				xmin = 1037.0526
				xmax = 1037.2726
				text = "out"
			intervals [3156]:
				xmin = 1037.2726
				xmax = 1037.5426
				text = "doing"
			intervals [3157]:
				xmin = 1037.5426
				xmax = 1037.6926
				text = "his"
			intervals [3158]:
				xmin = 1037.6926
				xmax = 1037.9726
				text = "thing"
			intervals [3159]:
				xmin = 1037.9726
				xmax = 1038.2172
				text = ""
			intervals [3160]:
				xmin = 1038.2172
				xmax = 1038.3172
				text = "you"
			intervals [3161]:
				xmin = 1038.3172
				xmax = 1038.4272
				text = "know"
			intervals [3162]:
				xmin = 1038.4272
				xmax = 1038.5172
				text = "what"
			intervals [3163]:
				xmin = 1038.5172
				xmax = 1038.5772
				text = "i'm"
			intervals [3164]:
				xmin = 1038.5772
				xmax = 1038.7472
				text = "saying"
			intervals [3165]:
				xmin = 1038.7472
				xmax = 1038.8372
				text = "he"
			intervals [3166]:
				xmin = 1038.8372
				xmax = 1039.1372
				text = "couldn't"
			intervals [3167]:
				xmin = 1039.1372
				xmax = 1039.4072
				text = "shake"
			intervals [3168]:
				xmin = 1039.4072
				xmax = 1039.5072
				text = ""
			intervals [3169]:
				xmin = 1039.5072
				xmax = 1039.7972
				text = "shake"
			intervals [3170]:
				xmin = 1039.7972
				xmax = 1039.8672
				text = "the"
			intervals [3171]:
				xmin = 1039.8672
				xmax = 1040.2772
				text = "beast"
			intervals [3172]:
				xmin = 1040.2772
				xmax = 1041.0369
				text = ""
			intervals [3173]:
				xmin = 1041.0369
				xmax = 1041.1369
				text = "that"
			intervals [3174]:
				xmin = 1041.1369
				xmax = 1041.3769
				text = "every"
			intervals [3175]:
				xmin = 1041.3769
				xmax = 1041.6869
				text = "man"
			intervals [3176]:
				xmin = 1041.6869
				xmax = 1041.9269
				text = "got"
			intervals [3177]:
				xmin = 1041.9269
				xmax = 1041.9569
				text = ""
			intervals [3178]:
				xmin = 1041.9569
				xmax = 1042.5569
				text = "basically"
			intervals [3179]:
				xmin = 1042.5569
				xmax = 1043.2148
				text = ""
			intervals [3180]:
				xmin = 1043.2148
				xmax = 1043.3548
				text = "you"
			intervals [3181]:
				xmin = 1043.3548
				xmax = 1043.5848
				text = "know"
			intervals [3182]:
				xmin = 1043.5848
				xmax = 1044.1149
				text = ""
			intervals [3183]:
				xmin = 1044.1149
				xmax = 1044.3349
				text = "kind"
			intervals [3184]:
				xmin = 1044.3349
				xmax = 1044.4149
				text = "of"
			intervals [3185]:
				xmin = 1044.4149
				xmax = 1044.6349
				text = "got"
			intervals [3186]:
				xmin = 1044.6349
				xmax = 1044.8149
				text = "of"
			intervals [3187]:
				xmin = 1044.8149
				xmax = 1045.1349
				text = "age"
			intervals [3188]:
				xmin = 1045.1349
				xmax = 1045.4349
				text = "and"
			intervals [3189]:
				xmin = 1045.4349
				xmax = 1045.4849
				text = ""
			intervals [3190]:
				xmin = 1045.4849
				xmax = 1045.7549
				text = "and"
			intervals [3191]:
				xmin = 1045.7549
				xmax = 1046.1177
				text = ""
			intervals [3192]:
				xmin = 1046.1177
				xmax = 1046.7677
				text = "understood"
			intervals [3193]:
				xmin = 1046.7677
				xmax = 1046.7977
				text = ""
			intervals [3194]:
				xmin = 1046.7977
				xmax = 1046.9277
				text = "the"
			intervals [3195]:
				xmin = 1046.9277
				xmax = 1047.1377
				text = "way"
			intervals [3196]:
				xmin = 1047.1377
				xmax = 1047.2877
				text = "that"
			intervals [3197]:
				xmin = 1047.2877
				xmax = 1047.4277
				text = "he"
			intervals [3198]:
				xmin = 1047.4277
				xmax = 1047.9177
				text = "flowed"
			intervals [3199]:
				xmin = 1047.9177
				xmax = 1047.9777
				text = ""
			intervals [3200]:
				xmin = 1047.9777
				xmax = 1048.4477
				text = "more"
			intervals [3201]:
				xmin = 1048.4477
				xmax = 1049.7022
				text = ""
			intervals [3202]:
				xmin = 1049.7022
				xmax = 1049.8422
				text = "you"
			intervals [3203]:
				xmin = 1049.8422
				xmax = 1050.0122
				text = "know"
			intervals [3204]:
				xmin = 1050.0122
				xmax = 1050.1822
				text = "when"
			intervals [3205]:
				xmin = 1050.1822
				xmax = 1050.2522
				text = "i"
			intervals [3206]:
				xmin = 1050.2522
				xmax = 1050.4422
				text = "was"
			intervals [3207]:
				xmin = 1050.4422
				xmax = 1050.7022
				text = "young"
			intervals [3208]:
				xmin = 1050.7022
				xmax = 1050.7622
				text = "i"
			intervals [3209]:
				xmin = 1050.7622
				xmax = 1051.1622
				text = "just"
			intervals [3210]:
				xmin = 1051.1622
				xmax = 1051.1922
				text = ""
			intervals [3211]:
				xmin = 1051.1922
				xmax = 1051.3222
				text = "was"
			intervals [3212]:
				xmin = 1051.3222
				xmax = 1051.6422
				text = "pressed"
			intervals [3213]:
				xmin = 1051.6422
				xmax = 1051.7222
				text = "to"
			intervals [3214]:
				xmin = 1051.7222
				xmax = 1051.9122
				text = "be"
			intervals [3215]:
				xmin = 1051.9122
				xmax = 1052.0422
				text = "with"
			intervals [3216]:
				xmin = 1052.0422
				xmax = 1052.1422
				text = "him"
			intervals [3217]:
				xmin = 1052.1422
				xmax = 1052.3322
				text = "all"
			intervals [3218]:
				xmin = 1052.3322
				xmax = 1052.4022
				text = "the"
			intervals [3219]:
				xmin = 1052.4022
				xmax = 1052.7722
				text = "time"
			intervals [3220]:
				xmin = 1052.7722
				xmax = 1053.5617
				text = ""
			intervals [3221]:
				xmin = 1053.5617
				xmax = 1053.8017
				text = "but"
			intervals [3222]:
				xmin = 1053.8017
				xmax = 1053.8417
				text = "uh"
			intervals [3223]:
				xmin = 1053.8417
				xmax = 1053.9717
				text = "he"
			intervals [3224]:
				xmin = 1053.9717
				xmax = 1054.1417
				text = "used"
			intervals [3225]:
				xmin = 1054.1417
				xmax = 1054.2117
				text = "to"
			intervals [3226]:
				xmin = 1054.2117
				xmax = 1054.3917
				text = "make"
			intervals [3227]:
				xmin = 1054.3917
				xmax = 1054.4517
				text = "me"
			intervals [3228]:
				xmin = 1054.4517
				xmax = 1054.6917
				text = "be"
			intervals [3229]:
				xmin = 1054.6917
				xmax = 1054.7817
				text = "with"
			intervals [3230]:
				xmin = 1054.7817
				xmax = 1054.8617
				text = "my"
			intervals [3231]:
				xmin = 1054.8617
				xmax = 1055.1917
				text = "mother"
			intervals [3232]:
				xmin = 1055.1917
				xmax = 1055.5865
				text = ""
			intervals [3233]:
				xmin = 1055.5865
				xmax = 1055.7265
				text = "you"
			intervals [3234]:
				xmin = 1055.7265
				xmax = 1055.7865
				text = "know"
			intervals [3235]:
				xmin = 1055.7865
				xmax = 1055.8765
				text = "what"
			intervals [3236]:
				xmin = 1055.8765
				xmax = 1055.9565
				text = "i'm"
			intervals [3237]:
				xmin = 1055.9565
				xmax = 1056.1765
				text = "saying"
			intervals [3238]:
				xmin = 1056.1765
				xmax = 1056.2365
				text = "it"
			intervals [3239]:
				xmin = 1056.2365
				xmax = 1056.3465
				text = "was"
			intervals [3240]:
				xmin = 1056.3465
				xmax = 1056.5265
				text = "stay"
			intervals [3241]:
				xmin = 1056.5265
				xmax = 1056.6365
				text = "with"
			intervals [3242]:
				xmin = 1056.6365
				xmax = 1056.7265
				text = "your"
			intervals [3243]:
				xmin = 1056.7265
				xmax = 1056.9465
				text = "mother"
			intervals [3244]:
				xmin = 1056.9465
				xmax = 1057.1265
				text = "stay"
			intervals [3245]:
				xmin = 1057.1265
				xmax = 1057.2365
				text = "with"
			intervals [3246]:
				xmin = 1057.2365
				xmax = 1057.3365
				text = "your"
			intervals [3247]:
				xmin = 1057.3365
				xmax = 1057.5665
				text = "mother"
			intervals [3248]:
				xmin = 1057.5665
				xmax = 1058.5492
				text = ""
			intervals [3249]:
				xmin = 1058.5492
				xmax = 1058.7192
				text = "but"
			intervals [3250]:
				xmin = 1058.7192
				xmax = 1059.0792
				text = "um"
			intervals [3251]:
				xmin = 1059.0792
				xmax = 1059.1392
				text = ""
			intervals [3252]:
				xmin = 1059.1392
				xmax = 1059.3292
				text = "he"
			intervals [3253]:
				xmin = 1059.3292
				xmax = 1059.6492
				text = "was"
			intervals [3254]:
				xmin = 1059.6492
				xmax = 1059.9992
				text = "uh"
			intervals [3255]:
				xmin = 1059.9992
				xmax = 1061.1475
				text = ""
			intervals [3256]:
				xmin = 1061.1475
				xmax = 1061.2475
				text = "he"
			intervals [3257]:
				xmin = 1061.2475
				xmax = 1061.3975
				text = "was"
			intervals [3258]:
				xmin = 1061.3975
				xmax = 1061.4475
				text = "a"
			intervals [3259]:
				xmin = 1061.4475
				xmax = 1061.9875
				text = "challenging"
			intervals [3260]:
				xmin = 1061.9875
				xmax = 1062.3575
				text = "dude"
			intervals [3261]:
				xmin = 1062.3575
				xmax = 1063.4286
				text = ""
			intervals [3262]:
				xmin = 1063.4286
				xmax = 1063.5386
				text = "a"
			intervals [3263]:
				xmin = 1063.5386
				xmax = 1063.5886
				text = ""
			intervals [3264]:
				xmin = 1063.5886
				xmax = 1063.9286
				text = "great"
			intervals [3265]:
				xmin = 1063.9286
				xmax = 1063.9586
				text = ""
			intervals [3266]:
				xmin = 1063.9586
				xmax = 1064.3286
				text = "dude"
			intervals [3267]:
				xmin = 1064.3286
				xmax = 1064.5586
				text = "though"
			intervals [3268]:
				xmin = 1064.5586
				xmax = 1064.5886
				text = ""
			intervals [3269]:
				xmin = 1064.5886
				xmax = 1064.7186
				text = "you"
			intervals [3270]:
				xmin = 1064.7186
				xmax = 1064.8086
				text = "know"
			intervals [3271]:
				xmin = 1064.8086
				xmax = 1064.8986
				text = "what"
			intervals [3272]:
				xmin = 1064.8986
				xmax = 1064.9786
				text = "i'm"
			intervals [3273]:
				xmin = 1064.9786
				xmax = 1065.1386
				text = "saying"
			intervals [3274]:
				xmin = 1065.1386
				xmax = 1065.2186
				text = "he"
			intervals [3275]:
				xmin = 1065.2186
				xmax = 1065.5386
				text = "showed"
			intervals [3276]:
				xmin = 1065.5386
				xmax = 1065.6586
				text = "me"
			intervals [3277]:
				xmin = 1065.6586
				xmax = 1066.1386
				text = "by"
			intervals [3278]:
				xmin = 1066.1386
				xmax = 1066.1686
				text = ""
			intervals [3279]:
				xmin = 1066.1686
				xmax = 1066.2186
				text = "a"
			intervals [3280]:
				xmin = 1066.2186
				xmax = 1066.4486
				text = "lot"
			intervals [3281]:
				xmin = 1066.4486
				xmax = 1066.5186
				text = "of"
			intervals [3282]:
				xmin = 1066.5186
				xmax = 1066.8086
				text = "things"
			intervals [3283]:
				xmin = 1066.8086
				xmax = 1067.0386
				text = "by"
			intervals [3284]:
				xmin = 1067.0386
				xmax = 1067.5886
				text = "example"
			intervals [3285]:
				xmin = 1067.5886
				xmax = 1067.8886
				text = "how"
			intervals [3286]:
				xmin = 1067.8886
				xmax = 1067.9186
				text = ""
			intervals [3287]:
				xmin = 1067.9186
				xmax = 1068.0886
				text = "he"
			intervals [3288]:
				xmin = 1068.0886
				xmax = 1068.4786
				text = "just"
			intervals [3289]:
				xmin = 1068.4786
				xmax = 1069.2217
				text = ""
			intervals [3290]:
				xmin = 1069.2217
				xmax = 1069.3817
				text = "you"
			intervals [3291]:
				xmin = 1069.3817
				xmax = 1069.5617
				text = "know"
			intervals [3292]:
				xmin = 1069.5617
				xmax = 1069.7817
				text = "would"
			intervals [3293]:
				xmin = 1069.7817
				xmax = 1070.1617
				text = "fight"
			intervals [3294]:
				xmin = 1070.1617
				xmax = 1070.7968
				text = ""
			intervals [3295]:
				xmin = 1070.7968
				xmax = 1070.9368
				text = "and"
			intervals [3296]:
				xmin = 1070.9368
				xmax = 1071.1368
				text = "come"
			intervals [3297]:
				xmin = 1071.1368
				xmax = 1071.3268
				text = "out"
			intervals [3298]:
				xmin = 1071.3268
				xmax = 1071.3868
				text = "of"
			intervals [3299]:
				xmin = 1071.3868
				xmax = 1071.9768
				text = "adversity"
			intervals [3300]:
				xmin = 1071.9768
				xmax = 1072.0968
				text = "and"
			intervals [3301]:
				xmin = 1072.0968
				xmax = 1072.5368
				text = "everything"
			intervals [3302]:
				xmin = 1072.5368
				xmax = 1072.6468
				text = "he"
			intervals [3303]:
				xmin = 1072.6468
				xmax = 1072.8468
				text = "had"
			intervals [3304]:
				xmin = 1072.8468
				xmax = 1073.0068
				text = "uh"
			intervals [3305]:
				xmin = 1073.0068
				xmax = 1073.9624
				text = ""
			intervals [3306]:
				xmin = 1073.9624
				xmax = 1074.3524
				text = "dropped"
			intervals [3307]:
				xmin = 1074.3524
				xmax = 1074.6024
				text = "out"
			intervals [3308]:
				xmin = 1074.6024
				xmax = 1074.7724
				text = "at"
			intervals [3309]:
				xmin = 1074.7724
				xmax = 1075.1524
				text = "um"
			intervals [3310]:
				xmin = 1075.1524
				xmax = 1075.1824
				text = ""
			intervals [3311]:
				xmin = 1075.1824
				xmax = 1075.2824
				text = "the"
			intervals [3312]:
				xmin = 1075.2824
				xmax = 1075.6124
				text = "seventh"
			intervals [3313]:
				xmin = 1075.6124
				xmax = 1076.0424
				text = "grade"
			intervals [3314]:
				xmin = 1076.0424
				xmax = 1076.5736
				text = ""
			intervals [3315]:
				xmin = 1076.5736
				xmax = 1076.7436
				text = "you"
			intervals [3316]:
				xmin = 1076.7436
				xmax = 1076.8136
				text = "know"
			intervals [3317]:
				xmin = 1076.8136
				xmax = 1076.9836
				text = "he"
			intervals [3318]:
				xmin = 1076.9836
				xmax = 1077.2036
				text = "didn't"
			intervals [3319]:
				xmin = 1077.2036
				xmax = 1077.3336
				text = "know"
			intervals [3320]:
				xmin = 1077.3336
				xmax = 1077.4136
				text = "how"
			intervals [3321]:
				xmin = 1077.4136
				xmax = 1077.5136
				text = "to"
			intervals [3322]:
				xmin = 1077.5136
				xmax = 1077.9736
				text = "read"
			intervals [3323]:
				xmin = 1077.9736
				xmax = 1078.7281
				text = ""
			intervals [3324]:
				xmin = 1078.7281
				xmax = 1079.0181
				text = "he"
			intervals [3325]:
				xmin = 1079.0181
				xmax = 1079.4181
				text = "uh"
			intervals [3326]:
				xmin = 1079.4181
				xmax = 1080.3268
				text = ""
			intervals [3327]:
				xmin = 1080.3268
				xmax = 1080.5468
				text = "got"
			intervals [3328]:
				xmin = 1080.5468
				xmax = 1080.7668
				text = "to"
			intervals [3329]:
				xmin = 1080.7668
				xmax = 1080.8368
				text = "a"
			intervals [3330]:
				xmin = 1080.8368
				xmax = 1081.2868
				text = "certain"
			intervals [3331]:
				xmin = 1081.2868
				xmax = 1081.5268
				text = "age"
			intervals [3332]:
				xmin = 1081.5268
				xmax = 1081.5768
				text = "i"
			intervals [3333]:
				xmin = 1081.5768
				xmax = 1081.8268
				text = "think"
			intervals [3334]:
				xmin = 1081.8268
				xmax = 1081.9868
				text = "in"
			intervals [3335]:
				xmin = 1081.9868
				xmax = 1082.1368
				text = "his"
			intervals [3336]:
				xmin = 1082.1368
				xmax = 1082.8768
				text = "forties"
			intervals [3337]:
				xmin = 1082.8768
				xmax = 1082.9168
				text = ""
			intervals [3338]:
				xmin = 1082.9168
				xmax = 1083.1268
				text = "and"
			intervals [3339]:
				xmin = 1083.1268
				xmax = 1083.1968
				text = "i"
			intervals [3340]:
				xmin = 1083.1968
				xmax = 1083.3968
				text = "guess"
			intervals [3341]:
				xmin = 1083.3968
				xmax = 1083.4968
				text = "he"
			intervals [3342]:
				xmin = 1083.4968
				xmax = 1083.6868
				text = "just"
			intervals [3343]:
				xmin = 1083.6868
				xmax = 1083.8868
				text = "got"
			intervals [3344]:
				xmin = 1083.8868
				xmax = 1084.2568
				text = "tired"
			intervals [3345]:
				xmin = 1084.2568
				xmax = 1084.4268
				text = "of"
			intervals [3346]:
				xmin = 1084.4268
				xmax = 1084.5268
				text = "it"
			intervals [3347]:
				xmin = 1084.5268
				xmax = 1084.5568
				text = ""
			intervals [3348]:
				xmin = 1084.5568
				xmax = 1084.7368
[truncated: 2,592,424 more chars]
