# Supplementary material for: Considering Performance in the Automated and Manual Coding of Sociolinguistic Variables: Lessons From Variable (ING)
Source: Front Artif Intell. 2021 Apr 29;4:648543. doi: 10.3389/frai.2021.648543 (PMC8117961; doi:10.3389/frai.2021.648543)
Supplement: Supplementary file 6 [file Data_Sheet_6.ZIP › CORAAL_VARAligned_as_TextGrids_p2/DCB_se3_ag4_f_02_1.TextGrid]

File type = "ooTextFile"
Object class = "TextGrid"

xmin = 0.0
xmax = 4197.999931972789
tiers? <exists>
size = 6
item []:
	item [1]:
		class = "IntervalTier"
		name = "DCB_se3_ag4_f_02 - words"
		xmin = 0.0
		xmax = 4197.999931972789
		intervals: size = 12000
			intervals [1]:
				xmin = 0.0
				xmax = 2.5348
				text = ""
			intervals [2]:
				xmin = 2.5348
				xmax = 3.1148
				text = "january"
			intervals [3]:
				xmin = 3.1148
				xmax = 3.8048
				text = "fourteenth"
			intervals [4]:
				xmin = 3.8048
				xmax = 4.2048
				text = "nineteen"
			intervals [5]:
				xmin = 4.2048
				xmax = 4.6048
				text = "sixty"
			intervals [6]:
				xmin = 4.6048
				xmax = 4.9448
				text = "one"
			intervals [7]:
				xmin = 4.9448
				xmax = 8.2923
				text = ""
			intervals [8]:
				xmin = 8.2923
				xmax = 8.8223
				text = "washington"
			intervals [9]:
				xmin = 8.8223
				xmax = 9.3923
				text = "dc"
			intervals [10]:
				xmin = 9.3923
				xmax = 13.1251
				text = ""
			intervals [11]:
				xmin = 13.1251
				xmax = 13.7851
				text = "southeast"
			intervals [12]:
				xmin = 13.7851
				xmax = 13.8151
				text = ""
			intervals [13]:
				xmin = 13.8151
				xmax = 14.5151
				text = "washington"
			intervals [14]:
				xmin = 14.5151
				xmax = 14.684
				text = ""
			intervals [15]:
				xmin = 14.684
				xmax = 15.454
				text = "hillcrest"
			intervals [16]:
				xmin = 15.454
				xmax = 20.8685
				text = ""
			intervals [17]:
				xmin = 20.8685
				xmax = 21.9485
				text = "mm"
			intervals [18]:
				xmin = 21.9485
				xmax = 26.5161
				text = ""
			intervals [19]:
				xmin = 26.5161
				xmax = 26.8961
				text = "uh"
			intervals [20]:
				xmin = 26.8961
				xmax = 26.9261
				text = ""
			intervals [21]:
				xmin = 26.9261
				xmax = 27.1761
				text = "that"
			intervals [22]:
				xmin = 27.1761
				xmax = 27.3061
				text = "would"
			intervals [23]:
				xmin = 27.3061
				xmax = 27.4661
				text = "be"
			intervals [24]:
				xmin = 27.4661
				xmax = 28.1361
				text = "excluding"
			intervals [25]:
				xmin = 28.1361
				xmax = 28.1761
				text = ""
			intervals [26]:
				xmin = 28.1761
				xmax = 28.5061
				text = "only"
			intervals [27]:
				xmin = 28.5061
				xmax = 28.5678
				text = ""
			intervals [28]:
				xmin = 28.5678
				xmax = 28.6678
				text = "the"
			intervals [29]:
				xmin = 28.6678
				xmax = 28.8778
				text = "only"
			intervals [30]:
				xmin = 28.8778
				xmax = 29.1478
				text = "time"
			intervals [31]:
				xmin = 29.1478
				xmax = 29.2978
				text = "that"
			intervals [32]:
				xmin = 29.2978
				xmax = 29.4378
				text = "i"
			intervals [33]:
				xmin = 29.4378
				xmax = 29.4678
				text = ""
			intervals [34]:
				xmin = 29.4678
				xmax = 29.7678
				text = "lived"
			intervals [35]:
				xmin = 29.7678
				xmax = 30.2837
				text = ""
			intervals [36]:
				xmin = 30.2837
				xmax = 30.7637
				text = "elsewhere"
			intervals [37]:
				xmin = 30.7637
				xmax = 30.9337
				text = "was"
			intervals [38]:
				xmin = 30.9337
				xmax = 31.0737
				text = "when"
			intervals [39]:
				xmin = 31.0737
				xmax = 31.1537
				text = "i"
			intervals [40]:
				xmin = 31.1537
				xmax = 31.3137
				text = "was"
			intervals [41]:
				xmin = 31.3137
				xmax = 31.4137
				text = "in"
			intervals [42]:
				xmin = 31.4137
				xmax = 31.9437
				text = "college"
			intervals [43]:
				xmin = 31.9437
				xmax = 32.0937
				text = "and"
			intervals [44]:
				xmin = 32.0937
				xmax = 32.2637
				text = "law"
			intervals [45]:
				xmin = 32.2637
				xmax = 32.7037
				text = "school"
			intervals [46]:
				xmin = 32.7037
				xmax = 33.2882
				text = ""
			intervals [47]:
				xmin = 33.2882
				xmax = 33.9982
				text = "so"
			intervals [48]:
				xmin = 33.9982
				xmax = 35.4024
				text = ""
			intervals [49]:
				xmin = 35.4024
				xmax = 36.0724
				text = "um"
			intervals [50]:
				xmin = 36.0724
				xmax = 36.5569
				text = ""
			intervals [51]:
				xmin = 36.5569
				xmax = 36.7869
				text = "that"
			intervals [52]:
				xmin = 36.7869
				xmax = 36.9369
				text = "would"
			intervals [53]:
				xmin = 36.9369
				xmax = 37.0169
				text = ""
			intervals [54]:
				xmin = 37.0169
				xmax = 37.4969
				text = "be"
			intervals [55]:
				xmin = 37.4969
				xmax = 38.0976
				text = ""
			intervals [56]:
				xmin = 38.0976
				xmax = 38.5476
				text = "well"
			intervals [57]:
				xmin = 38.5476
				xmax = 39.1943
				text = ""
			intervals [58]:
				xmin = 39.1943
				xmax = 39.4943
				text = "uh"
			intervals [59]:
				xmin = 39.4943
				xmax = 39.5243
				text = ""
			intervals [60]:
				xmin = 39.5243
				xmax = 39.8743
				text = "only"
			intervals [61]:
				xmin = 39.8743
				xmax = 39.9543
				text = "i"
			intervals [62]:
				xmin = 39.9543
				xmax = 40.1243
				text = "went"
			intervals [63]:
				xmin = 40.1243
				xmax = 40.2643
				text = "away"
			intervals [64]:
				xmin = 40.2643
				xmax = 40.3443
				text = "to"
			intervals [65]:
				xmin = 40.3443
				xmax = 40.8943
				text = "college"
			intervals [66]:
				xmin = 40.8943
				xmax = 41.1043
				text = "really"
			intervals [67]:
				xmin = 41.1043
				xmax = 41.2743
				text = "for"
			intervals [68]:
				xmin = 41.2743
				xmax = 41.4843
				text = "like"
			intervals [69]:
				xmin = 41.4843
				xmax = 41.5443
				text = "a"
			intervals [70]:
				xmin = 41.5443
				xmax = 42.2243
				text = "semester"
			intervals [71]:
				xmin = 42.2243
				xmax = 42.2643
				text = ""
			intervals [72]:
				xmin = 42.2643
				xmax = 42.7243
				text = "so"
			intervals [73]:
				xmin = 42.7243
				xmax = 44.3156
				text = ""
			intervals [74]:
				xmin = 44.3156
				xmax = 44.6156
				text = "uh"
			intervals [75]:
				xmin = 44.6156
				xmax = 46.2787
				text = ""
			intervals [76]:
				xmin = 46.2787
				xmax = 46.3887
				text = "let"
			intervals [77]:
				xmin = 46.3887
				xmax = 46.5287
				text = "me"
			intervals [78]:
				xmin = 46.5287
				xmax = 46.8687
				text = "see"
			intervals [79]:
				xmin = 46.8687
				xmax = 46.9187
				text = ""
			intervals [80]:
				xmin = 46.9187
				xmax = 47.0687
				text = "i"
			intervals [81]:
				xmin = 47.0687
				xmax = 47.3487
				text = "was"
			intervals [82]:
				xmin = 47.3487
				xmax = 47.5987
				text = "away"
			intervals [83]:
				xmin = 47.5987
				xmax = 48.0387
				text = "maybe"
			intervals [84]:
				xmin = 48.0387
				xmax = 48.1387
				text = "a"
			intervals [85]:
				xmin = 48.1387
				xmax = 48.5087
				text = "total"
			intervals [86]:
				xmin = 48.5087
				xmax = 48.5687
				text = "of"
			intervals [87]:
				xmin = 48.5687
				xmax = 48.7187
				text = ""
			intervals [88]:
				xmin = 48.7187
				xmax = 49.0787
				text = "five"
			intervals [89]:
				xmin = 49.0787
				xmax = 49.6987
				text = "years"
			intervals [90]:
				xmin = 49.6987
				xmax = 49.7287
				text = ""
			intervals [91]:
				xmin = 49.7287
				xmax = 50.2087
				text = "so"
			intervals [92]:
				xmin = 50.2087
				xmax = 51.3668
				text = ""
			intervals [93]:
				xmin = 51.3668
				xmax = 52.1068
				text = "i"
			intervals [94]:
				xmin = 52.1068
				xmax = 55.2057
				text = ""
			intervals [95]:
				xmin = 55.2057
				xmax = 55.2557
				text = "i"
			intervals [96]:
				xmin = 55.2557
				xmax = 55.5057
				text = ""
			intervals [97]:
				xmin = 55.5057
				xmax = 55.5957
				text = "don't"
			intervals [98]:
				xmin = 55.5957
				xmax = 55.8657
				text = ""
			intervals [99]:
				xmin = 55.8657
				xmax = 55.9857
				text = "know"
			intervals [100]:
				xmin = 55.9857
				xmax = 56.0657
				text = ""
			intervals [101]:
				xmin = 56.0657
				xmax = 56.2457
				text = "god"
			intervals [102]:
				xmin = 56.2457
				xmax = 56.5057
				text = ""
			intervals [103]:
				xmin = 56.5057
				xmax = 56.6957
				text = "what"
			intervals [104]:
				xmin = 56.6957
				xmax = 56.8457
				text = "forty"
			intervals [105]:
				xmin = 56.8457
				xmax = 57.3357
				text = "years"
			intervals [106]:
				xmin = 57.3357
				xmax = 57.6246
				text = ""
			intervals [107]:
				xmin = 57.6246
				xmax = 57.8646
				text = "maybe"
			intervals [108]:
				xmin = 57.8646
				xmax = 58.2446
				text = "forty"
			intervals [109]:
				xmin = 58.2446
				xmax = 58.6946
				text = "years"
			intervals [110]:
				xmin = 58.6946
				xmax = 58.7246
				text = ""
			intervals [111]:
				xmin = 58.7246
				xmax = 58.7946
				text = "i've"
			intervals [112]:
				xmin = 58.7946
				xmax = 58.8246
				text = ""
			intervals [113]:
				xmin = 58.8246
				xmax = 59.0746
				text = "lived"
			intervals [114]:
				xmin = 59.0746
				xmax = 60.495
				text = ""
			intervals [115]:
				xmin = 60.495
				xmax = 60.585
				text = "i'm"
			intervals [116]:
				xmin = 60.585
				xmax = 60.675
				text = "not"
			intervals [117]:
				xmin = 60.675
				xmax = 60.705
				text = ""
			intervals [118]:
				xmin = 60.705
				xmax = 60.895
				text = "really"
			intervals [119]:
				xmin = 60.895
				xmax = 61.155
				text = "doing"
			intervals [120]:
				xmin = 61.155
				xmax = 61.215
				text = "the"
			intervals [121]:
				xmin = 61.215
				xmax = 61.645
				text = "math"
			intervals [122]:
				xmin = 61.645
				xmax = 61.895
				text = "well"
			intervals [123]:
				xmin = 61.895
				xmax = 61.955
				text = ""
			intervals [124]:
				xmin = 61.955
				xmax = 62.205
				text = "but"
			intervals [125]:
				xmin = 62.205
				xmax = 67.7432
				text = ""
			intervals [126]:
				xmin = 67.7432
				xmax = 68.4032
				text = "boston"
			intervals [127]:
				xmin = 68.4032
				xmax = 68.4532
				text = ""
			intervals [128]:
				xmin = 68.4532
				xmax = 68.6532
				text = "and"
			intervals [129]:
				xmin = 68.6532
				xmax = 68.8932
				text = "new"
			intervals [130]:
				xmin = 68.8932
				xmax = 69.4932
				text = "orleans"
			intervals [131]:
				xmin = 69.4932
				xmax = 80.0871
				text = ""
			intervals [132]:
				xmin = 80.0871
				xmax = 80.8471
				text = "um"
			intervals [133]:
				xmin = 80.8471
				xmax = 81.2089
				text = ""
			intervals [134]:
				xmin = 81.2089
				xmax = 81.3889
				text = "i"
			intervals [135]:
				xmin = 81.3889
				xmax = 81.6989
				text = "went"
			intervals [136]:
				xmin = 81.6989
				xmax = 81.7289
				text = ""
			intervals [137]:
				xmin = 81.7289
				xmax = 82.5089
				text = "to"
			intervals [138]:
				xmin = 82.5089
				xmax = 82.6704
				text = ""
			intervals [139]:
				xmin = 82.6704
				xmax = 83.3204
				text = "um"
			intervals [140]:
				xmin = 83.3204
				xmax = 86.3016
				text = ""
			intervals [141]:
				xmin = 86.3016
				xmax = 86.6616
				text = "part"
			intervals [142]:
				xmin = 86.6616
				xmax = 86.7616
				text = "of"
			intervals [143]:
				xmin = 86.7616
				xmax = 86.8916
				text = "the"
			intervals [144]:
				xmin = 86.8916
				xmax = 87.059
				text = ""
			intervals [145]:
				xmin = 87.059
				xmax = 87.229
				text = "my"
			intervals [146]:
				xmin = 87.229
				xmax = 87.459
				text = "high"
			intervals [147]:
				xmin = 87.459
				xmax = 87.729
				text = "school"
			intervals [148]:
				xmin = 87.729
				xmax = 88.129
				text = "years"
			intervals [149]:
				xmin = 88.129
				xmax = 88.349
				text = "were"
			intervals [150]:
				xmin = 88.349
				xmax = 88.619
				text = "at"
			intervals [151]:
				xmin = 88.619
				xmax = 88.7916
				text = ""
			intervals [152]:
				xmin = 88.7916
				xmax = 89.3716
				text = "um"
			intervals [153]:
				xmin = 89.3716
				xmax = 89.7309
				text = ""
			intervals [154]:
				xmin = 89.7309
				xmax = 91.0909
				text = "rdx"
			intervals [155]:
				xmin = 91.0909
				xmax = 92.1897
				text = ""
			intervals [156]:
				xmin = 92.1897
				xmax = 92.6297
				text = "um"
			intervals [157]:
				xmin = 92.6297
				xmax = 92.6597
				text = ""
			intervals [158]:
				xmin = 92.6597
				xmax = 92.7797
				text = "i"
			intervals [159]:
				xmin = 92.7797
				xmax = 93.4297
				text = "graduated"
			intervals [160]:
				xmin = 93.4297
				xmax = 93.7497
				text = "from"
			intervals [161]:
				xmin = 93.7497
				xmax = 93.7797
				text = ""
			intervals [162]:
				xmin = 93.7797
				xmax = 94.8097
				text = "rdx"
			intervals [163]:
				xmin = 94.8097
				xmax = 96.5775
				text = ""
			intervals [164]:
				xmin = 96.5775
				xmax = 96.9375
				text = "i"
			intervals [165]:
				xmin = 96.9375
				xmax = 96.9975
				text = ""
			intervals [166]:
				xmin = 96.9975
				xmax = 97.2375
				text = "went"
			intervals [167]:
				xmin = 97.2375
				xmax = 97.2875
				text = ""
			intervals [168]:
				xmin = 97.2875
				xmax = 97.9375
				text = "to"
			intervals [169]:
				xmin = 97.9375
				xmax = 98.0075
				text = ""
			intervals [170]:
				xmin = 98.0075
				xmax = 99.1775
				text = "rdx"
			intervals [171]:
				xmin = 99.1775
				xmax = 99.2875
				text = "in"
			intervals [172]:
				xmin = 99.2875
				xmax = 99.9975
				text = "boston"
			intervals [173]:
				xmin = 99.9975
				xmax = 100.2714
				text = ""
			intervals [174]:
				xmin = 100.2714
				xmax = 100.4614
				text = "and"
			intervals [175]:
				xmin = 100.4614
				xmax = 101.1214
				text = "transferred"
			intervals [176]:
				xmin = 101.1214
				xmax = 101.1514
				text = ""
			intervals [177]:
				xmin = 101.1514
				xmax = 101.3014
				text = "to"
			intervals [178]:
				xmin = 101.3014
				xmax = 103.0114
				text = "rdx"
			intervals [179]:
				xmin = 103.0114
				xmax = 104.5421
				text = ""
			intervals [180]:
				xmin = 104.5421
				xmax = 104.8021
				text = "and"
			intervals [181]:
				xmin = 104.8021
				xmax = 104.9921
				text = "then"
			intervals [182]:
				xmin = 104.9921
				xmax = 105.1521
				text = "i"
			intervals [183]:
				xmin = 105.1521
				xmax = 105.4021
				text = "went"
			intervals [184]:
				xmin = 105.4021
				xmax = 105.5621
				text = "to"
			intervals [185]:
				xmin = 105.5621
				xmax = 107.4021
				text = "rdx"
			intervals [186]:
				xmin = 107.4021
				xmax = 115.0085
				text = ""
			intervals [187]:
				xmin = 115.0085
				xmax = 115.2485
				text = "i'm"
			intervals [188]:
				xmin = 115.2485
				xmax = 115.3485
				text = "an"
			intervals [189]:
				xmin = 115.3485
				xmax = 115.9885
				text = "attorney"
			intervals [190]:
				xmin = 115.9885
				xmax = 121.9706
				text = ""
			intervals [191]:
				xmin = 121.9706
				xmax = 122.1206
				text = "my"
			intervals [192]:
				xmin = 122.1206
				xmax = 122.4506
				text = "father"
			intervals [193]:
				xmin = 122.4506
				xmax = 122.7506
				text = "was"
			intervals [194]:
				xmin = 122.7506
				xmax = 123.1006
				text = "born"
			intervals [195]:
				xmin = 123.1006
				xmax = 123.6206
				text = "in"
			intervals [196]:
				xmin = 123.6206
				xmax = 124.5099
				text = ""
			intervals [197]:
				xmin = 124.5099
				xmax = 124.8499
				text = "raleigh"
			intervals [198]:
				xmin = 124.8499
				xmax = 125.1299
				text = "north"
			intervals [199]:
				xmin = 125.1299
				xmax = 125.7199
				text = "carolina"
			intervals [200]:
				xmin = 125.7199
				xmax = 129.3089
				text = ""
			intervals [201]:
				xmin = 129.3089
				xmax = 129.3689
				text = "my"
			intervals [202]:
				xmin = 129.3689
				xmax = 129.7289
				text = "mother"
			intervals [203]:
				xmin = 129.7289
				xmax = 130.0389
				text = "was"
			intervals [204]:
				xmin = 130.0389
				xmax = 130.5689
				text = "born"
			intervals [205]:
				xmin = 130.5689
				xmax = 130.6377
				text = ""
			intervals [206]:
				xmin = 130.6377
				xmax = 131.2877
				text = "in"
			intervals [207]:
				xmin = 131.2877
				xmax = 131.3377
				text = ""
			intervals [208]:
				xmin = 131.3377
				xmax = 131.3977
				text = "i"
			intervals [209]:
				xmin = 131.3977
				xmax = 131.4277
				text = ""
			intervals [210]:
				xmin = 131.4277
				xmax = 131.6277
				text = "think"
			intervals [211]:
				xmin = 131.6277
				xmax = 131.6877
				text = "it"
			intervals [212]:
				xmin = 131.6877
				xmax = 131.8477
				text = "was"
			intervals [213]:
				xmin = 131.8477
				xmax = 132.3677
				text = "camden"
			intervals [214]:
				xmin = 132.3677
				xmax = 132.9277
				text = "alabama"
			intervals [215]:
				xmin = 132.9277
				xmax = 136.2694
				text = ""
			intervals [216]:
				xmin = 136.2694
				xmax = 136.4194
				text = "my"
			intervals [217]:
				xmin = 136.4194
				xmax = 136.9094
				text = "father"
			intervals [218]:
				xmin = 136.9094
				xmax = 137.2194
				text = "is"
			intervals [219]:
				xmin = 137.2194
				xmax = 137.9694
				text = "deceased"
			intervals [220]:
				xmin = 137.9694
				xmax = 138.0594
				text = "he"
			intervals [221]:
				xmin = 138.0594
				xmax = 138.2594
				text = "was"
			intervals [222]:
				xmin = 138.2594
				xmax = 138.3594
				text = "an"
			intervals [223]:
				xmin = 138.3594
				xmax = 138.9794
				text = "attorney"
			intervals [224]:
				xmin = 138.9794
				xmax = 141.9057
				text = ""
			intervals [225]:
				xmin = 141.9057
				xmax = 142.0757
				text = "my"
			intervals [226]:
				xmin = 142.0757
				xmax = 142.5757
				text = "mother"
			intervals [227]:
				xmin = 142.5757
				xmax = 143.1157
				text = "was"
			intervals [228]:
				xmin = 143.1157
				xmax = 143.2506
				text = ""
			intervals [229]:
				xmin = 143.2506
				xmax = 144.5606
				text = "a"
			intervals [230]:
				xmin = 144.5606
				xmax = 145.167
				text = ""
			intervals [231]:
				xmin = 145.167
				xmax = 146.097
				text = "librarian"
			intervals [232]:
				xmin = 146.097
				xmax = 149.9014
				text = ""
			intervals [233]:
				xmin = 149.9014
				xmax = 150.1414
				text = "she"
			intervals [234]:
				xmin = 150.1414
				xmax = 150.1814
				text = "s"
			intervals [235]:
				xmin = 150.1814
				xmax = 150.3814
				text = "still"
			intervals [236]:
				xmin = 150.3814
				xmax = 150.7814
				text = "living"
			intervals [237]:
				xmin = 150.7814
				xmax = 165.8104
				text = ""
			intervals [238]:
				xmin = 165.8104
				xmax = 165.9504
				text = "<unk>"
			intervals [239]:
				xmin = 165.9504
				xmax = 166.0688
				text = ""
			intervals [240]:
				xmin = 166.0688
				xmax = 166.1988
				text = "my"
			intervals [241]:
				xmin = 166.1988
				xmax = 166.8788
				text = "neighborhood"
			intervals [242]:
				xmin = 166.8788
				xmax = 167.2988
				text = "was"
			intervals [243]:
				xmin = 167.2988
				xmax = 167.8188
				text = "a"
			intervals [244]:
				xmin = 167.8188
				xmax = 169.3023
				text = ""
			intervals [245]:
				xmin = 169.3023
				xmax = 169.3723
				text = "i"
			intervals [246]:
				xmin = 169.3723
				xmax = 169.4223
				text = "d"
			intervals [247]:
				xmin = 169.4223
				xmax = 169.6723
				text = "say"
			intervals [248]:
				xmin = 169.6723
				xmax = 170.0023
				text = "middle"
			intervals [249]:
				xmin = 170.0023
				xmax = 170.3423
				text = "class"
			intervals [250]:
				xmin = 170.3423
				xmax = 170.4323
				text = "to"
			intervals [251]:
				xmin = 170.4323
				xmax = 170.6723
				text = "upper"
			intervals [252]:
				xmin = 170.6723
				xmax = 170.9323
				text = "middle"
			intervals [253]:
				xmin = 170.9323
				xmax = 171.3523
				text = "class"
			intervals [254]:
				xmin = 171.3523
				xmax = 171.9623
				text = "neighborhood"
			intervals [255]:
				xmin = 171.9623
				xmax = 172.246
				text = ""
			intervals [256]:
				xmin = 172.246
				xmax = 172.816
				text = "um"
			intervals [257]:
				xmin = 172.816
				xmax = 173.2952
				text = ""
			intervals [258]:
				xmin = 173.2952
				xmax = 173.6652
				text = "in"
			intervals [259]:
				xmin = 173.6652
				xmax = 173.7941
				text = ""
			intervals [260]:
				xmin = 173.7941
				xmax = 173.9041
				text = "the"
			intervals [261]:
				xmin = 173.9041
				xmax = 174.3841
				text = "midst"
			intervals [262]:
				xmin = 174.3841
				xmax = 174.4141
				text = ""
			intervals [263]:
				xmin = 174.4141
				xmax = 174.8941
				text = "of"
			intervals [264]:
				xmin = 174.8941
				xmax = 176.3995
				text = ""
			intervals [265]:
				xmin = 176.3995
				xmax = 176.9795
				text = "um"
			intervals [266]:
				xmin = 176.9795
				xmax = 179.0408
				text = ""
			intervals [267]:
				xmin = 179.0408
				xmax = 179.1508
				text = "i"
			intervals [268]:
				xmin = 179.1508
				xmax = 179.3908
				text = "wanna"
			intervals [269]:
				xmin = 179.3908
				xmax = 179.4208
				text = ""
			intervals [270]:
				xmin = 179.4208
				xmax = 179.9008
				text = "say"
			intervals [271]:
				xmin = 179.9008
				xmax = 180.7334
				text = ""
			intervals [272]:
				xmin = 180.7334
				xmax = 181.0334
				text = "lower"
			intervals [273]:
				xmin = 181.0334
				xmax = 181.5634
				text = "class"
			intervals [274]:
				xmin = 181.5634
				xmax = 181.6134
				text = ""
			intervals [275]:
				xmin = 181.6134
				xmax = 181.9034
				text = "mei-"
			intervals [276]:
				xmin = 181.9034
				xmax = 182.0712
				text = ""
			intervals [277]:
				xmin = 182.0712
				xmax = 182.4312
				text = "lower"
			intervals [278]:
				xmin = 182.4312
				xmax = 183.0312
				text = "class"
			intervals [279]:
				xmin = 183.0312
				xmax = 183.8112
				text = "neighborhoods"
			intervals [280]:
				xmin = 183.8112
				xmax = 184.8242
				text = ""
			intervals [281]:
				xmin = 184.8242
				xmax = 185.1042
				text = "but"
			intervals [282]:
				xmin = 185.1042
				xmax = 185.3092
				text = ""
			intervals [283]:
				xmin = 185.3092
				xmax = 185.4692
				text = "it"
			intervals [284]:
				xmin = 185.4692
				xmax = 185.6992
				text = "was"
			intervals [285]:
				xmin = 185.6992
				xmax = 186.0392
				text = "not"
			intervals [286]:
				xmin = 186.0392
				xmax = 186.0692
				text = ""
			intervals [287]:
				xmin = 186.0692
				xmax = 186.2992
				text = "like"
			intervals [288]:
				xmin = 186.2992
				xmax = 186.4192
				text = "they"
			intervals [289]:
				xmin = 186.4192
				xmax = 186.5892
				text = "were"
			intervals [290]:
				xmin = 186.5892
				xmax = 187.1092
				text = "today"
			intervals [291]:
				xmin = 187.1092
				xmax = 187.7175
				text = ""
			intervals [292]:
				xmin = 187.7175
				xmax = 188.3075
				text = "neighborhoods"
			intervals [293]:
				xmin = 188.3075
				xmax = 188.4375
				text = "when"
			intervals [294]:
				xmin = 188.4375
				xmax = 188.5475
				text = "you"
			intervals [295]:
				xmin = 188.5475
				xmax = 188.8075
				text = "think"
			intervals [296]:
				xmin = 188.8075
				xmax = 189.1675
				text = "of"
			intervals [297]:
				xmin = 189.1675
				xmax = 189.6259
				text = ""
			intervals [298]:
				xmin = 189.6259
				xmax = 189.9559
				text = "uh"
			intervals [299]:
				xmin = 189.9559
				xmax = 190.2559
				text = "upper"
			intervals [300]:
				xmin = 190.2559
				xmax = 190.5159
				text = "middle"
			intervals [301]:
				xmin = 190.5159
				xmax = 190.9859
				text = "class"
			intervals [302]:
				xmin = 190.9859
				xmax = 191.5659
				text = "neighborhoods"
			intervals [303]:
				xmin = 191.5659
				xmax = 192.0359
				text = "today"
			intervals [304]:
				xmin = 192.0359
				xmax = 192.8593
				text = ""
			intervals [305]:
				xmin = 192.8593
				xmax = 192.9493
				text = "well"
			intervals [306]:
				xmin = 192.9493
				xmax = 193.1993
				text = "first"
			intervals [307]:
				xmin = 193.1993
				xmax = 193.2993
				text = "of"
			intervals [308]:
				xmin = 193.2993
				xmax = 193.3593
				text = "all"
			intervals [309]:
				xmin = 193.3593
				xmax = 193.4193
				text = "it"
			intervals [310]:
				xmin = 193.4193
				xmax = 193.5093
				text = "was"
			intervals [311]:
				xmin = 193.5093
				xmax = 193.6993
				text = "all"
			intervals [312]:
				xmin = 193.6993
				xmax = 194.2093
				text = "black"
			intervals [313]:
				xmin = 194.2093
				xmax = 195.6799
				text = ""
			intervals [314]:
				xmin = 195.6799
				xmax = 196.1499
				text = "except"
			intervals [315]:
				xmin = 196.1499
				xmax = 196.7399
				text = "for"
			intervals [316]:
				xmin = 196.7399
				xmax = 196.7699
				text = ""
			intervals [317]:
				xmin = 196.7699
				xmax = 197.4999
				text = "um"
			intervals [318]:
				xmin = 197.4999
				xmax = 199.5927
				text = ""
			intervals [319]:
				xmin = 199.5927
				xmax = 199.7127
				text = "<unk>"
			intervals [320]:
				xmin = 199.7127
				xmax = 200.2057
				text = ""
			intervals [321]:
				xmin = 200.2057
				xmax = 200.4057
				text = "there"
			intervals [322]:
				xmin = 200.4057
				xmax = 200.5857
				text = "were"
			intervals [323]:
				xmin = 200.5857
				xmax = 200.6357
				text = "a"
			intervals [324]:
				xmin = 200.6357
				xmax = 201.3657
				text = "few"
			intervals [325]:
				xmin = 201.3657
				xmax = 202.7263
				text = ""
			intervals [326]:
				xmin = 202.7263
				xmax = 203.0463
				text = "white"
			intervals [327]:
				xmin = 203.0463
				xmax = 203.0763
				text = ""
			intervals [328]:
				xmin = 203.0763
				xmax = 203.5263
				text = "people"
			intervals [329]:
				xmin = 203.5263
				xmax = 203.5563
				text = ""
			intervals [330]:
				xmin = 203.5563
				xmax = 203.7163
				text = "in"
			intervals [331]:
				xmin = 203.7163
				xmax = 203.7763
				text = "the"
			intervals [332]:
				xmin = 203.7763
				xmax = 204.3863
				text = "neighborhood"
			intervals [333]:
				xmin = 204.3863
				xmax = 205.2663
				text = "left"
			intervals [334]:
				xmin = 205.2663
				xmax = 206.8565
				text = ""
			intervals [335]:
				xmin = 206.8565
				xmax = 207.1065
				text = "from"
			intervals [336]:
				xmin = 207.1065
				xmax = 207.3365
				text = "white"
			intervals [337]:
				xmin = 207.3365
				xmax = 207.7065
				text = "flight"
			intervals [338]:
				xmin = 207.7065
				xmax = 209.3931
				text = ""
			intervals [339]:
				xmin = 209.3931
				xmax = 209.7931
				text = "because"
			intervals [340]:
				xmin = 209.7931
				xmax = 209.9231
				text = "when"
			intervals [341]:
				xmin = 209.9231
				xmax = 209.9931
				text = "the"
			intervals [342]:
				xmin = 209.9931
				xmax = 210.3231
				text = "blacks"
			intervals [343]:
				xmin = 210.3231
				xmax = 210.5931
				text = "started"
			intervals [344]:
				xmin = 210.5931
				xmax = 210.9531
				text = "moving"
			intervals [345]:
				xmin = 210.9531
				xmax = 211.1831
				text = "in"
			intervals [346]:
				xmin = 211.1831
				xmax = 211.2831
				text = "the"
			intervals [347]:
				xmin = 211.2831
				xmax = 211.5431
				text = "whites"
			intervals [348]:
				xmin = 211.5431
				xmax = 211.8931
				text = "started"
			intervals [349]:
				xmin = 211.8931
				xmax = 212.2631
				text = "moving"
			intervals [350]:
				xmin = 212.2631
				xmax = 212.5031
				text = "out"
			intervals [351]:
				xmin = 212.5031
				xmax = 213.500
				text = ""
			intervals [352]:
				xmin = 213.500
				xmax = 213.870
				text = "um"
			intervals [353]:
				xmin = 213.870
				xmax = 213.920
				text = ""
			intervals [354]:
				xmin = 213.920
				xmax = 214.520
				text = "except"
			intervals [355]:
				xmin = 214.520
				xmax = 214.740
				text = "for"
			intervals [356]:
				xmin = 214.740
				xmax = 214.910
				text = "my"
			intervals [357]:
				xmin = 214.910
				xmax = 215.270
				text = "father"
			intervals [358]:
				xmin = 215.270
				xmax = 215.500
				text = "told"
			intervals [359]:
				xmin = 215.500
				xmax = 215.620
				text = "me"
			intervals [360]:
				xmin = 215.620
				xmax = 216.080
				text = "this"
			intervals [361]:
				xmin = 216.080
				xmax = 216.421
				text = ""
			intervals [362]:
				xmin = 216.421
				xmax = 216.831
				text = "um"
			intervals [363]:
				xmin = 216.831
				xmax = 218.8005
				text = ""
			intervals [364]:
				xmin = 218.8005
				xmax = 218.9305
				text = "the"
			intervals [365]:
				xmin = 218.9305
				xmax = 219.1405
				text = "only"
			intervals [366]:
				xmin = 219.1405
				xmax = 219.4505
				text = "whites"
			intervals [367]:
				xmin = 219.4505
				xmax = 219.5905
				text = "that"
			intervals [368]:
				xmin = 219.5905
				xmax = 220.1105
				text = "basically"
			intervals [369]:
				xmin = 220.1105
				xmax = 220.7605
				text = "stayed"
			intervals [370]:
				xmin = 220.7605
				xmax = 221.176
				text = ""
			intervals [371]:
				xmin = 221.176
				xmax = 221.276
				text = "the"
			intervals [372]:
				xmin = 221.276
				xmax = 221.826
				text = "majority"
			intervals [373]:
				xmin = 221.826
				xmax = 221.906
				text = "of"
			intervals [374]:
				xmin = 221.906
				xmax = 222.006
				text = "the"
			intervals [375]:
				xmin = 222.006
				xmax = 222.356
				text = "whites"
			intervals [376]:
				xmin = 222.356
				xmax = 222.486
				text = "that"
			intervals [377]:
				xmin = 222.486
				xmax = 223.086
				text = "stayed"
			intervals [378]:
				xmin = 223.086
				xmax = 223.116
				text = ""
			intervals [379]:
				xmin = 223.116
				xmax = 223.506
				text = "were"
			intervals [380]:
				xmin = 223.506
				xmax = 223.608
				text = ""
			intervals [381]:
				xmin = 223.608
				xmax = 224.038
				text = "um"
			intervals [382]:
				xmin = 224.038
				xmax = 224.098
				text = ""
			intervals [383]:
				xmin = 224.098
				xmax = 224.488
				text = "whites"
			intervals [384]:
				xmin = 224.488
				xmax = 224.588
				text = "that"
			intervals [385]:
				xmin = 224.588
				xmax = 224.618
				text = ""
			intervals [386]:
				xmin = 224.618
				xmax = 224.758
				text = "did"
			intervals [387]:
				xmin = 224.758
				xmax = 224.978
				text = "not"
			intervals [388]:
				xmin = 224.978
				xmax = 225.008
				text = ""
			intervals [389]:
				xmin = 225.008
				xmax = 225.588
				text = "have"
			intervals [390]:
				xmin = 225.588
				xmax = 225.8291
				text = ""
			intervals [391]:
				xmin = 225.8291
				xmax = 226.4391
				text = "children"
			intervals [392]:
				xmin = 226.4391
				xmax = 227.1391
				text = "particularly"
			intervals [393]:
				xmin = 227.1391
				xmax = 227.7291
				text = "girls"
			intervals [394]:
				xmin = 227.7291
				xmax = 228.806
				text = ""
			intervals [395]:
				xmin = 228.806
				xmax = 229.126
				text = "because"
			intervals [396]:
				xmin = 229.126
				xmax = 229.256
				text = "they"
			intervals [397]:
				xmin = 229.256
				xmax = 229.436
				text = "did"
			intervals [398]:
				xmin = 229.436
				xmax = 229.756
				text = "not"
			intervals [399]:
				xmin = 229.756
				xmax = 229.806
				text = ""
			intervals [400]:
				xmin = 229.806
				xmax = 230.196
				text = "want"
			intervals [401]:
				xmin = 230.196
				xmax = 230.3902
				text = ""
			intervals [402]:
				xmin = 230.3902
				xmax = 230.9802
				text = "um"
			intervals [403]:
				xmin = 230.9802
				xmax = 232.6544
				text = ""
			intervals [404]:
				xmin = 232.6544
				xmax = 233.0244
				text = "white"
			intervals [405]:
				xmin = 233.0244
				xmax = 233.3345
				text = ""
			intervals [406]:
				xmin = 233.3345
				xmax = 234.0045
				text = "whites"
			intervals [407]:
				xmin = 234.0045
				xmax = 234.1179
				text = ""
			intervals [408]:
				xmin = 234.1179
				xmax = 234.3579
				text = "did"
			intervals [409]:
				xmin = 234.3579
				xmax = 234.5979
				text = "not"
			intervals [410]:
				xmin = 234.5979
				xmax = 234.8679
				text = "want"
			intervals [411]:
				xmin = 234.8679
				xmax = 235.0479
				text = "their"
			intervals [412]:
				xmin = 235.0479
				xmax = 235.6279
				text = "girls"
			intervals [413]:
				xmin = 235.6279
				xmax = 235.7479
				text = "to"
			intervals [414]:
				xmin = 235.7479
				xmax = 235.9679
				text = "be"
			intervals [415]:
				xmin = 235.9679
				xmax = 236.5179
				text = "around"
			intervals [416]:
				xmin = 236.5179
				xmax = 237.901
				text = ""
			intervals [417]:
				xmin = 237.901
				xmax = 238.161
				text = "black"
			intervals [418]:
				xmin = 238.161
				xmax = 238.731
				text = "guys"
			intervals [419]:
				xmin = 238.731
				xmax = 240.0972
				text = ""
			intervals [420]:
				xmin = 240.0972
				xmax = 240.2572
				text = "that"
			intervals [421]:
				xmin = 240.2572
				xmax = 240.3972
				text = "was"
			intervals [422]:
				xmin = 240.3972
				xmax = 240.5372
				text = "my"
			intervals [423]:
				xmin = 240.5372
				xmax = 240.9272
				text = "father"
			intervals [424]:
				xmin = 240.9272
				xmax = 241.1972
				text = "s"
			intervals [425]:
				xmin = 241.1972
				xmax = 242.3342
				text = ""
			intervals [426]:
				xmin = 242.3342
				xmax = 242.8542
				text = "uh"
			intervals [427]:
				xmin = 242.8542
				xmax = 243.488
				text = ""
			intervals [428]:
				xmin = 243.488
				xmax = 244.258
				text = "explanation"
			intervals [429]:
				xmin = 244.258
				xmax = 244.648
				text = "and"
			intervals [430]:
				xmin = 244.648
				xmax = 244.9735
				text = ""
			intervals [431]:
				xmin = 244.9735
				xmax = 245.2035
				text = "as"
			intervals [432]:
				xmin = 245.2035
				xmax = 245.3035
				text = "i"
			intervals [433]:
				xmin = 245.3035
				xmax = 245.5335
				text = "looked"
			intervals [434]:
				xmin = 245.5335
				xmax = 245.7635
				text = "around"
			intervals [435]:
				xmin = 245.7635
				xmax = 245.8235
				text = "the"
			intervals [436]:
				xmin = 245.8235
				xmax = 246.2935
				text = "neighborhood"
			intervals [437]:
				xmin = 246.2935
				xmax = 246.3535
				text = "i"
			intervals [438]:
				xmin = 246.3535
				xmax = 246.6435
				text = "did"
			intervals [439]:
				xmin = 246.6435
				xmax = 246.9535
				text = "notice"
			intervals [440]:
				xmin = 246.9535
				xmax = 247.0835
				text = "that"
			intervals [441]:
				xmin = 247.0835
				xmax = 247.2135
				text = "there"
			intervals [442]:
				xmin = 247.2135
				xmax = 247.3735
				text = "were"
			intervals [443]:
				xmin = 247.3735
				xmax = 247.7386
				text = ""
			intervals [444]:
				xmin = 247.7386
				xmax = 247.9086
				text = "there"
			intervals [445]:
				xmin = 247.9086
				xmax = 247.9686
				text = "were"
			intervals [446]:
				xmin = 247.9686
				xmax = 248.0086
				text = "a"
			intervals [447]:
				xmin = 248.0086
				xmax = 248.2186
				text = "lot"
			intervals [448]:
				xmin = 248.2186
				xmax = 248.2786
				text = "of"
			intervals [449]:
				xmin = 248.2786
				xmax = 248.7486
				text = "older"
			intervals [450]:
				xmin = 248.7486
				xmax = 249.0186
				text = "white"
			intervals [451]:
				xmin = 249.0186
				xmax = 249.4886
				text = "people"
			intervals [452]:
				xmin = 249.4886
				xmax = 250.2947
				text = ""
			intervals [453]:
				xmin = 250.2947
				xmax = 250.7147
				text = "so"
			intervals [454]:
				xmin = 250.7147
				xmax = 250.8849
				text = ""
			intervals [455]:
				xmin = 250.8849
				xmax = 251.0449
				text = "they"
			intervals [456]:
				xmin = 251.0449
				xmax = 251.3949
				text = "might"
			intervals [457]:
				xmin = 251.3949
				xmax = 251.6349
				text = "have"
			intervals [458]:
				xmin = 251.6349
				xmax = 251.7549
				text = "and"
			intervals [459]:
				xmin = 251.7549
				xmax = 251.8649
				text = "they"
			intervals [460]:
				xmin = 251.8649
				xmax = 252.2449
				text = "didn't"
			intervals [461]:
				xmin = 252.2449
				xmax = 252.4549
				text = "s"
			intervals [462]:
				xmin = 252.4549
				xmax = 252.9965
				text = ""
			intervals [463]:
				xmin = 252.9965
				xmax = 253.1665
				text = "i"
			intervals [464]:
				xmin = 253.1665
				xmax = 253.3565
				text = "didn't"
			intervals [465]:
				xmin = 253.3565
				xmax = 253.5965
				text = "know"
			intervals [466]:
				xmin = 253.5965
				xmax = 253.7265
				text = "of"
			intervals [467]:
				xmin = 253.7265
				xmax = 253.9365
				text = "any"
			intervals [468]:
				xmin = 253.9365
				xmax = 254.1465
				text = "of"
			intervals [469]:
				xmin = 254.1465
				xmax = 254.4265
				text = "'em"
			intervals [470]:
				xmin = 254.4265
				xmax = 255.873
				text = ""
			intervals [471]:
				xmin = 255.873
				xmax = 256.013
				text = "to"
			intervals [472]:
				xmin = 256.013
				xmax = 256.273
				text = "have"
			intervals [473]:
				xmin = 256.273
				xmax = 256.303
				text = ""
			intervals [474]:
				xmin = 256.303
				xmax = 256.883
				text = "kids"
			intervals [475]:
				xmin = 256.883
				xmax = 257.243
				text = "maybe"
			intervals [476]:
				xmin = 257.243
				xmax = 257.953
				text = "one"
			intervals [477]:
				xmin = 257.953
				xmax = 259.650
				text = ""
			intervals [478]:
				xmin = 259.650
				xmax = 260.350
				text = "family"
			intervals [479]:
				xmin = 260.350
				xmax = 261.1223
				text = ""
			intervals [480]:
				xmin = 261.1223
				xmax = 261.6423
				text = "um"
			intervals [481]:
				xmin = 261.6423
				xmax = 262.7097
				text = ""
			intervals [482]:
				xmin = 262.7097
				xmax = 263.0997
				text = "so"
			intervals [483]:
				xmin = 263.0997
				xmax = 263.4197
				text = "maybe"
			intervals [484]:
				xmin = 263.4197
				xmax = 263.5697
				text = "they"
			intervals [485]:
				xmin = 263.5697
				xmax = 263.7997
				text = "felt"
			intervals [486]:
				xmin = 263.7997
				xmax = 263.9597
				text = "like"
			intervals [487]:
				xmin = 263.9597
				xmax = 264.0497
				text = "they"
			intervals [488]:
				xmin = 264.0497
				xmax = 264.1697
				text = "were"
			intervals [489]:
				xmin = 264.1697
				xmax = 264.4197
				text = "too"
			intervals [490]:
				xmin = 264.4197
				xmax = 264.6297
				text = "old"
			intervals [491]:
				xmin = 264.6297
				xmax = 264.7997
				text = "to"
			intervals [492]:
				xmin = 264.7997
				xmax = 265.2897
				text = "leave"
			intervals [493]:
				xmin = 265.2897
				xmax = 266.0079
				text = ""
			intervals [494]:
				xmin = 266.0079
				xmax = 266.1679
				text = "you"
			intervals [495]:
				xmin = 266.1679
				xmax = 266.3779
				text = "know"
			intervals [496]:
				xmin = 266.3779
				xmax = 266.5179
				text = ""
			intervals [497]:
				xmin = 266.5179
				xmax = 266.6379
				text = "i"
			intervals [498]:
				xmin = 266.6379
				xmax = 266.7979
				text = "don't"
			intervals [499]:
				xmin = 266.7979
				xmax = 266.9779
				text = "know"
			intervals [500]:
				xmin = 266.9779
				xmax = 267.5839
				text = ""
			intervals [501]:
				xmin = 267.5839
				xmax = 267.7339
				text = "but"
			intervals [502]:
				xmin = 267.7339
				xmax = 267.8539
				text = "they"
			intervals [503]:
				xmin = 267.8539
				xmax = 267.9939
				text = "were"
			intervals [504]:
				xmin = 267.9939
				xmax = 268.2339
				text = "like"
			intervals [505]:
				xmin = 268.2339
				xmax = 268.7439
				text = "scattered"
			intervals [506]:
				xmin = 268.7439
				xmax = 269.3239
				text = "around"
			intervals [507]:
				xmin = 269.3239
				xmax = 269.9433
				text = ""
			intervals [508]:
				xmin = 269.9433
				xmax = 270.2033
				text = "but"
			intervals [509]:
				xmin = 270.2033
				xmax = 270.9365
				text = ""
			intervals [510]:
				xmin = 270.9365
				xmax = 271.0365
				text = "the"
			intervals [511]:
				xmin = 271.0365
				xmax = 271.5265
				text = "majority"
			intervals [512]:
				xmin = 271.5265
				xmax = 271.5865
				text = "of"
			intervals [513]:
				xmin = 271.5865
				xmax = 271.6465
				text = "the"
			intervals [514]:
				xmin = 271.6465
				xmax = 272.0265
				text = "neighborhood"
			intervals [515]:
				xmin = 272.0265
				xmax = 272.2365
				text = "was"
			intervals [516]:
				xmin = 272.2365
				xmax = 272.8565
				text = "definitely"
			intervals [517]:
				xmin = 272.8565
				xmax = 273.2595
				text = ""
			intervals [518]:
				xmin = 273.2595
				xmax = 273.3895
				text = "they"
			intervals [519]:
				xmin = 273.3895
				xmax = 273.4695
				text = "were"
			intervals [520]:
				xmin = 273.4695
				xmax = 273.5195
				text = ""
			intervals [521]:
				xmin = 273.5195
				xmax = 274.0895
				text = "definitely"
			intervals [522]:
				xmin = 274.0895
				xmax = 274.3626
				text = ""
			intervals [523]:
				xmin = 274.3626
				xmax = 274.8626
				text = "african"
			intervals [524]:
				xmin = 274.8626
				xmax = 275.3926
				text = "americans"
			intervals [525]:
				xmin = 275.3926
				xmax = 275.5726
				text = "there"
			intervals [526]:
				xmin = 275.5726
				xmax = 275.8626
				text = "weren't"
			intervals [527]:
				xmin = 275.8626
				xmax = 276.2125
				text = ""
			intervals [528]:
				xmin = 276.2125
				xmax = 277.0625
				text = "hispanics"
			intervals [529]:
				xmin = 277.0625
				xmax = 277.2725
				text = "there"
			intervals [530]:
				xmin = 277.2725
				xmax = 277.5625
				text = "weren't"
			intervals [531]:
				xmin = 277.5625
				xmax = 278.5254
				text = ""
			intervals [532]:
				xmin = 278.5254
				xmax = 279.1954
				text = "indians"
			intervals [533]:
				xmin = 279.1954
				xmax = 279.3854
				text = "there"
			intervals [534]:
				xmin = 279.3854
				xmax = 279.6454
				text = "weren't"
			intervals [535]:
				xmin = 279.6454
				xmax = 279.6754
				text = ""
			intervals [536]:
				xmin = 279.6754
				xmax = 280.5054
				text = "asians"
			intervals [537]:
				xmin = 280.5054
				xmax = 281.7195
				text = ""
			intervals [538]:
				xmin = 281.7195
				xmax = 282.2195
				text = "completely"
			intervals [539]:
				xmin = 282.2195
				xmax = 282.5895
				text = "african"
			intervals [540]:
				xmin = 282.5895
				xmax = 283.2495
				text = "american"
			intervals [541]:
				xmin = 283.2495
				xmax = 287.5443
				text = ""
			intervals [542]:
				xmin = 287.5443
				xmax = 287.6843
				text = "the"
			intervals [543]:
				xmin = 287.6843
				xmax = 288.3343
				text = "whole"
			intervals [544]:
				xmin = 288.3343
				xmax = 288.4343
				text = "h"
			intervals [545]:
				xmin = 288.4343
				xmax = 288.4843
				text = ""
			intervals [546]:
				xmin = 288.4843
				xmax = 288.8143
				text = "all"
			intervals [547]:
				xmin = 288.8143
				xmax = 288.9243
				text = "of"
			intervals [548]:
				xmin = 288.9243
				xmax = 288.9543
				text = ""
			intervals [549]:
				xmin = 288.9543
				xmax = 289.6943
				text = "hillcrest"
			intervals [550]:
				xmin = 289.6943
				xmax = 290.5554
				text = ""
			intervals [551]:
				xmin = 290.5554
				xmax = 290.6754
				text = "i'm"
			intervals [552]:
				xmin = 290.6754
				xmax = 290.8254
				text = "not"
			intervals [553]:
				xmin = 290.8254
				xmax = 290.8754
				text = ""
			intervals [554]:
				xmin = 290.8754
				xmax = 291.0654
				text = "good"
			intervals [555]:
				xmin = 291.0654
				xmax = 291.0954
				text = ""
			intervals [556]:
				xmin = 291.0954
				xmax = 291.3454
				text = "with"
			intervals [557]:
				xmin = 291.3454
				xmax = 292.1548
				text = ""
			intervals [558]:
				xmin = 292.1548
				xmax = 292.3348
				text = "that"
			intervals [559]:
				xmin = 292.3348
				xmax = 292.6148
				text = "type"
			intervals [560]:
				xmin = 292.6148
				xmax = 292.6748
				text = "of"
			intervals [561]:
				xmin = 292.6748
				xmax = 292.9648
				text = "thing"
			intervals [562]:
				xmin = 292.9648
				xmax = 293.3858
				text = ""
			intervals [563]:
				xmin = 293.3858
				xmax = 293.9658
				text = "um"
			intervals [564]:
				xmin = 293.9658
				xmax = 298.2314
				text = ""
			intervals [565]:
				xmin = 298.2314
				xmax = 298.3614
				text = "it"
			intervals [566]:
				xmin = 298.3614
				xmax = 298.4814
				text = "was"
			intervals [567]:
				xmin = 298.4814
				xmax = 298.5314
				text = "a"
			intervals [568]:
				xmin = 298.5314
				xmax = 298.7814
				text = "pretty"
			intervals [569]:
				xmin = 298.7814
				xmax = 298.9314
				text = "big"
			intervals [570]:
				xmin = 298.9314
				xmax = 299.5414
				text = "neighborhood"
			intervals [571]:
				xmin = 299.5414
				xmax = 300.4683
				text = ""
			intervals [572]:
				xmin = 300.4683
				xmax = 300.5183
				text = "i"
			intervals [573]:
				xmin = 300.5183
				xmax = 300.8683
				text = "mean"
			intervals [574]:
				xmin = 300.8683
				xmax = 300.8983
				text = ""
			intervals [575]:
				xmin = 300.8983
				xmax = 301.0383
				text = "you"
			intervals [576]:
				xmin = 301.0383
				xmax = 301.2283
				text = "know"
			intervals [577]:
				xmin = 301.2283
				xmax = 303.0663
				text = ""
			intervals [578]:
				xmin = 303.0663
				xmax = 303.1563
				text = "it"
			intervals [579]:
				xmin = 303.1563
				xmax = 303.3463
				text = "was"
			intervals [580]:
				xmin = 303.3463
				xmax = 303.4163
				text = "a"
			intervals [581]:
				xmin = 303.4163
				xmax = 303.6958
				text = ""
			intervals [582]:
				xmin = 303.6958
				xmax = 304.0358
				text = "i"
			intervals [583]:
				xmin = 304.0358
				xmax = 304.2014
				text = ""
			intervals [584]:
				xmin = 304.2014
				xmax = 304.4414
				text = "will"
			intervals [585]:
				xmin = 304.4414
				xmax = 304.7614
				text = "say"
			intervals [586]:
				xmin = 304.7614
				xmax = 304.8214
				text = "it"
			intervals [587]:
				xmin = 304.8214
				xmax = 304.9714
				text = "was"
			intervals [588]:
				xmin = 304.9714
				xmax = 305.0014
				text = "a"
			intervals [589]:
				xmin = 305.0014
				xmax = 305.1414
				text = "it"
			intervals [590]:
				xmin = 305.1414
				xmax = 305.3014
				text = "was"
			intervals [591]:
				xmin = 305.3014
				xmax = 305.3814
				text = "a"
			intervals [592]:
				xmin = 305.3814
				xmax = 305.6114
				text = "big"
			intervals [593]:
				xmin = 305.6114
				xmax = 305.6414
				text = ""
			intervals [594]:
				xmin = 305.6414
				xmax = 306.2814
				text = "area"
			intervals [595]:
				xmin = 306.2814
				xmax = 307.2723
				text = ""
			intervals [596]:
				xmin = 307.2723
				xmax = 307.3923
				text = "you"
			intervals [597]:
				xmin = 307.3923
				xmax = 307.5723
				text = "know"
			intervals [598]:
				xmin = 307.5723
				xmax = 307.7534
				text = ""
			intervals [599]:
				xmin = 307.7534
				xmax = 308.0334
				text = "i"
			intervals [600]:
				xmin = 308.0334
				xmax = 308.1134
				text = "i"
			intervals [601]:
				xmin = 308.1134
				xmax = 308.5734
				text = "hesitate"
			intervals [602]:
				xmin = 308.5734
				xmax = 308.6534
				text = "to"
			intervals [603]:
				xmin = 308.6534
				xmax = 308.9634
				text = "call"
			intervals [604]:
				xmin = 308.9634
				xmax = 309.0534
				text = "it"
			intervals [605]:
				xmin = 309.0534
				xmax = 309.1434
				text = "a"
			intervals [606]:
				xmin = 309.1434
				xmax = 309.2221
				text = ""
			intervals [607]:
				xmin = 309.2221
				xmax = 309.3221
				text = "you"
			intervals [608]:
				xmin = 309.3221
				xmax = 309.4021
				text = "know"
			intervals [609]:
				xmin = 309.4021
				xmax = 309.5821
				text = "i"
			intervals [610]:
				xmin = 309.5821
				xmax = 310.0021
				text = "consider"
			intervals [611]:
				xmin = 310.0021
				xmax = 310.2221
				text = "my"
			intervals [612]:
				xmin = 310.2221
				xmax = 310.9121
				text = "neighborhood"
			intervals [613]:
				xmin = 310.9121
				xmax = 310.9421
				text = ""
			intervals [614]:
				xmin = 310.9421
				xmax = 311.2121
				text = "like"
			intervals [615]:
				xmin = 311.2121
				xmax = 311.3021
				text = "the"
			intervals [616]:
				xmin = 311.3021
				xmax = 311.6221
				text = "people"
			intervals [617]:
				xmin = 311.6221
				xmax = 311.7921
				text = "that"
			intervals [618]:
				xmin = 311.7921
				xmax = 311.9221
				text = "i"
			intervals [619]:
				xmin = 311.9221
				xmax = 312.1921
				text = "knew"
			intervals [620]:
				xmin = 312.1921
				xmax = 312.5542
				text = ""
			intervals [621]:
				xmin = 312.5542
				xmax = 312.7642
				text = "which"
			intervals [622]:
				xmin = 312.7642
				xmax = 312.9242
				text = "was"
			intervals [623]:
				xmin = 312.9242
				xmax = 313.1842
				text = "like"
			intervals [624]:
				xmin = 313.1842
				xmax = 315.0383
				text = ""
			intervals [625]:
				xmin = 315.0383
				xmax = 315.5783
				text = "um"
			intervals [626]:
				xmin = 315.5783
				xmax = 316.1655
				text = ""
			intervals [627]:
				xmin = 316.1655
				xmax = 316.8055
				text = "maybe"
			intervals [628]:
				xmin = 316.8055
				xmax = 317.8081
				text = ""
			intervals [629]:
				xmin = 317.8081
				xmax = 318.5081
				text = "um"
			intervals [630]:
				xmin = 318.5081
				xmax = 319.8887
				text = ""
			intervals [631]:
				xmin = 319.8887
				xmax = 319.9887
				text = "you"
			intervals [632]:
				xmin = 319.9887
				xmax = 320.1387
				text = "know"
			intervals [633]:
				xmin = 320.1387
				xmax = 320.2887
				text = "that"
			intervals [634]:
				xmin = 320.2887
				xmax = 320.4587
				text = "was"
			intervals [635]:
				xmin = 320.4587
				xmax = 320.6787
				text = "just"
			intervals [636]:
				xmin = 320.6787
				xmax = 320.7087
				text = "a"
			intervals [637]:
				xmin = 320.7087
				xmax = 321.474
				text = ""
			intervals [638]:
				xmin = 321.474
				xmax = 321.684
				text = "maybe"
			intervals [639]:
				xmin = 321.684
				xmax = 321.994
				text = "about"
			intervals [640]:
				xmin = 321.994
				xmax = 322.304
				text = "ten"
			intervals [641]:
				xmin = 322.304
				xmax = 322.624
				text = "block"
			intervals [642]:
				xmin = 322.624
				xmax = 322.7776
				text = ""
			intervals [643]:
				xmin = 322.7776
				xmax = 323.2876
				text = "radius"
			intervals [644]:
				xmin = 323.2876
				xmax = 323.4276
				text = "like"
			intervals [645]:
				xmin = 323.4276
				xmax = 323.6682
				text = ""
			intervals [646]:
				xmin = 323.6682
				xmax = 323.8582
				text = "you"
			intervals [647]:
				xmin = 323.8582
				xmax = 323.9682
				text = "know"
			intervals [648]:
				xmin = 323.9682
				xmax = 324.1382
				text = "the"
			intervals [649]:
				xmin = 324.1382
				xmax = 324.1882
				text = ""
			intervals [650]:
				xmin = 324.1882
				xmax = 324.5182
				text = "people"
			intervals [651]:
				xmin = 324.5182
				xmax = 324.6082
				text = "i"
			intervals [652]:
				xmin = 324.6082
				xmax = 324.8882
				text = "got"
			intervals [653]:
				xmin = 324.8882
				xmax = 325.0082
				text = "to"
			intervals [654]:
				xmin = 325.0082
				xmax = 325.2782
				text = "knew"
			intervals [655]:
				xmin = 325.2782
				xmax = 325.3282
				text = ""
			intervals [656]:
				xmin = 325.3282
				xmax = 325.6982
				text = "know"
			intervals [657]:
				xmin = 325.6982
				xmax = 326.2282
				text = "from"
			intervals [658]:
				xmin = 326.2282
				xmax = 327.3601
				text = ""
			intervals [659]:
				xmin = 327.3601
				xmax = 327.8701
				text = "playing"
			intervals [660]:
				xmin = 327.8701
				xmax = 328.4699
				text = ""
			intervals [661]:
				xmin = 328.4699
				xmax = 328.6099
				text = "you"
			intervals [662]:
				xmin = 328.6099
				xmax = 328.7299
				text = "know"
			intervals [663]:
				xmin = 328.7299
				xmax = 328.8399
				text = "you"
			intervals [664]:
				xmin = 328.8399
				xmax = 328.9699
				text = "didn't"
			intervals [665]:
				xmin = 328.9699
				xmax = 329.1299
				text = "go"
			intervals [666]:
				xmin = 329.1299
				xmax = 329.2999
				text = "too"
			intervals [667]:
				xmin = 329.2999
				xmax = 329.7799
				text = "far"
			intervals [668]:
				xmin = 329.7799
				xmax = 329.9081
				text = ""
			intervals [669]:
				xmin = 329.9081
				xmax = 330.2681
				text = "stray"
			intervals [670]:
				xmin = 330.2681
				xmax = 330.4281
				text = "too"
			intervals [671]:
				xmin = 330.4281
				xmax = 330.6681
				text = "far"
			intervals [672]:
				xmin = 330.6681
				xmax = 330.8781
				text = "from"
			intervals [673]:
				xmin = 330.8781
				xmax = 330.9681
				text = "your"
			intervals [674]:
				xmin = 330.9681
				xmax = 331.3681
				text = "neighborhood"
			intervals [675]:
				xmin = 331.3681
				xmax = 331.4481
				text = "to"
			intervals [676]:
				xmin = 331.4481
				xmax = 331.9581
				text = "play"
			intervals [677]:
				xmin = 331.9581
				xmax = 331.9881
				text = ""
			intervals [678]:
				xmin = 331.9881
				xmax = 332.2581
				text = "and"
			intervals [679]:
				xmin = 332.2581
				xmax = 332.5881
				text = "then"
			intervals [680]:
				xmin = 332.5881
				xmax = 333.2015
				text = ""
			intervals [681]:
				xmin = 333.2015
				xmax = 333.3215
				text = "you"
			intervals [682]:
				xmin = 333.3215
				xmax = 333.4315
				text = "know"
			intervals [683]:
				xmin = 333.4315
				xmax = 333.7215
				text = "maybe"
			intervals [684]:
				xmin = 333.7215
				xmax = 334.0015
				text = "people"
			intervals [685]:
				xmin = 334.0015
				xmax = 334.1315
				text = "who"
			intervals [686]:
				xmin = 334.1315
				xmax = 334.3415
				text = "th-"
			intervals [687]:
				xmin = 334.3415
				xmax = 334.4309
				text = ""
			intervals [688]:
				xmin = 334.4309
				xmax = 334.5909
				text = "that"
			intervals [689]:
				xmin = 334.5909
				xmax = 334.6509
				text = "i"
			intervals [690]:
				xmin = 334.6509
				xmax = 334.9509
				text = "met"
			intervals [691]:
				xmin = 334.9509
				xmax = 335.2086
				text = ""
			intervals [692]:
				xmin = 335.2086
				xmax = 335.2986
				text = "at"
			intervals [693]:
				xmin = 335.2986
				xmax = 335.3286
				text = ""
			intervals [694]:
				xmin = 335.3286
				xmax = 335.9586
				text = "church"
			intervals [695]:
				xmin = 335.9586
				xmax = 337.3375
				text = ""
			intervals [696]:
				xmin = 337.3375
				xmax = 337.6375
				text = "people"
			intervals [697]:
				xmin = 337.6375
				xmax = 337.6875
				text = "i"
			intervals [698]:
				xmin = 337.6875
				xmax = 337.9075
				text = "met"
			intervals [699]:
				xmin = 337.9075
				xmax = 337.9775
				text = "at"
			intervals [700]:
				xmin = 337.9775
				xmax = 338.1575
				text = "my"
			intervals [701]:
				xmin = 338.1575
				xmax = 338.6475
				text = "elementary"
			intervals [702]:
				xmin = 338.6475
				xmax = 339.1175
				text = "school"
			intervals [703]:
				xmin = 339.1175
				xmax = 339.9429
				text = ""
			intervals [704]:
				xmin = 339.9429
				xmax = 340.1029
				text = "which"
			intervals [705]:
				xmin = 340.1029
				xmax = 340.2729
				text = "was"
			intervals [706]:
				xmin = 340.2729
				xmax = 340.3229
				text = "a"
			intervals [707]:
				xmin = 340.3229
				xmax = 340.7629
				text = "neighborhood"
			intervals [708]:
				xmin = 340.7629
				xmax = 341.2229
				text = "elementary"
			intervals [709]:
				xmin = 341.2229
				xmax = 341.6529
				text = "school"
			intervals [710]:
				xmin = 341.6529
				xmax = 342.5469
				text = ""
			intervals [711]:
				xmin = 342.5469
				xmax = 343.0069
				text = "and"
			intervals [712]:
				xmin = 343.0069
				xmax = 343.4569
				text = "um"
			intervals [713]:
				xmin = 343.4569
				xmax = 347.6543
				text = ""
			intervals [714]:
				xmin = 347.6543
				xmax = 347.6843
				text = "i"
			intervals [715]:
				xmin = 347.6843
				xmax = 347.7643
				text = ""
			intervals [716]:
				xmin = 347.7643
				xmax = 347.9643
				text = "guess"
			intervals [717]:
				xmin = 347.9643
				xmax = 348.0943
				text = "that"
			intervals [718]:
				xmin = 348.0943
				xmax = 348.1243
				text = ""
			intervals [719]:
				xmin = 348.1243
				xmax = 348.3243
				text = "was"
			intervals [720]:
				xmin = 348.3243
				xmax = 348.5443
				text = "it"
			intervals [721]:
				xmin = 348.5443
				xmax = 348.6101
				text = ""
			intervals [722]:
				xmin = 348.6101
				xmax = 348.7701
				text = "you"
			intervals [723]:
				xmin = 348.7701
				xmax = 348.9101
				text = "know"
			intervals [724]:
				xmin = 348.9101
				xmax = 349.0501
				text = "like"
			intervals [725]:
				xmin = 349.0501
				xmax = 349.0801
				text = ""
			intervals [726]:
				xmin = 349.0801
				xmax = 349.1801
				text = "the"
			intervals [727]:
				xmin = 349.1801
				xmax = 349.4701
				text = "girl"
			intervals [728]:
				xmin = 349.4701
				xmax = 349.8301
				text = "scouts"
			intervals [729]:
				xmin = 349.8301
				xmax = 349.9201
				text = "and"
			intervals [730]:
				xmin = 349.9201
				xmax = 350.1801
				text = "stuff"
			intervals [731]:
				xmin = 350.1801
				xmax = 350.3101
				text = "like"
			intervals [732]:
				xmin = 350.3101
				xmax = 350.3701
				text = ""
			intervals [733]:
				xmin = 350.3701
				xmax = 350.6601
				text = "that"
			intervals [734]:
				xmin = 350.6601
				xmax = 351.9869
				text = ""
			intervals [735]:
				xmin = 351.9869
				xmax = 352.5569
				text = "um"
			intervals [736]:
				xmin = 352.5569
				xmax = 358.1268
				text = ""
			intervals [737]:
				xmin = 358.1268
				xmax = 358.5068
				text = "well"
			intervals [738]:
				xmin = 358.5068
				xmax = 358.6268
				text = "i'm"
			intervals [739]:
				xmin = 358.6268
				xmax = 359.0667
				text = ""
			intervals [740]:
				xmin = 359.0667
				xmax = 359.2467
				text = "well"
			intervals [741]:
				xmin = 359.2467
				xmax = 359.5167
				text = "that"
			intervals [742]:
				xmin = 359.5167
				xmax = 360.3467
				text = "includes"
			intervals [743]:
				xmin = 360.3467
				xmax = 360.4667
				text = "the"
			intervals [744]:
				xmin = 360.4667
				xmax = 360.8767
				text = "people"
			intervals [745]:
				xmin = 360.8767
				xmax = 360.9267
				text = ""
			intervals [746]:
				xmin = 360.9267
				xmax = 361.2167
				text = "that"
			intervals [747]:
				xmin = 361.2167
				xmax = 361.3189
				text = ""
			intervals [748]:
				xmin = 361.3189
				xmax = 361.5389
				text = "i"
			intervals [749]:
				xmin = 361.5389
				xmax = 361.7089
				text = "m-"
			intervals [750]:
				xmin = 361.7089
				xmax = 361.8572
				text = ""
			intervals [751]:
				xmin = 361.8572
				xmax = 362.3172
				text = "met"
			intervals [752]:
				xmin = 362.3172
				xmax = 362.4815
				text = ""
			intervals [753]:
				xmin = 362.4815
				xmax = 362.6615
				text = "but"
			intervals [754]:
				xmin = 362.6615
				xmax = 362.7315
				text = "the"
			intervals [755]:
				xmin = 362.7315
				xmax = 363.0315
				text = "people"
			intervals [756]:
				xmin = 363.0315
				xmax = 363.1815
				text = "that"
			intervals [757]:
				xmin = 363.1815
				xmax = 363.2715
				text = "i"
			intervals [758]:
				xmin = 363.2715
				xmax = 363.5615
				text = "knew"
			intervals [759]:
				xmin = 363.5615
				xmax = 364.1528
				text = ""
			intervals [760]:
				xmin = 364.1528
				xmax = 364.6728
				text = "well"
			intervals [761]:
				xmin = 364.6728
				xmax = 365.0028
				text = "well"
			intervals [762]:
				xmin = 365.0028
				xmax = 365.4328
				text = "well"
			intervals [763]:
				xmin = 365.4328
				xmax = 365.4628
				text = ""
			intervals [764]:
				xmin = 365.4628
				xmax = 365.6628
				text = "were"
			intervals [765]:
				xmin = 365.6628
				xmax = 366.2328
				text = "like"
			intervals [766]:
				xmin = 366.2328
				xmax = 366.3604
				text = ""
			intervals [767]:
				xmin = 366.3604
				xmax = 366.7604
				text = "except"
			intervals [768]:
				xmin = 366.7604
				xmax = 366.9304
				text = "when"
			intervals [769]:
				xmin = 366.9304
				xmax = 367.0704
				text = "i"
			intervals [770]:
				xmin = 367.0704
				xmax = 367.4004
				text = "because"
			intervals [771]:
				xmin = 367.4004
				xmax = 367.5404
				text = "what"
			intervals [772]:
				xmin = 367.5404
				xmax = 367.9004
				text = "happened"
			intervals [773]:
				xmin = 367.9004
				xmax = 368.0104
				text = "in"
			intervals [774]:
				xmin = 368.0104
				xmax = 368.1704
				text = "my"
			intervals [775]:
				xmin = 368.1704
				xmax = 368.7304
				text = "neighborhood"
			intervals [776]:
				xmin = 368.7304
				xmax = 369.1704
				text = "was"
			intervals [777]:
				xmin = 369.1704
				xmax = 370.2674
				text = ""
			intervals [778]:
				xmin = 370.2674
				xmax = 370.4774
				text = "the"
			intervals [779]:
				xmin = 370.4774
				xmax = 370.8274
				text = "sch-"
			intervals [780]:
				xmin = 370.8274
				xmax = 370.9028
				text = ""
			intervals [781]:
				xmin = 370.9028
				xmax = 371.0228
				text = "the"
			intervals [782]:
				xmin = 371.0228
				xmax = 371.2613
				text = ""
			intervals [783]:
				xmin = 371.2613
				xmax = 371.4113
				text = "the"
			intervals [784]:
				xmin = 371.4113
				xmax = 371.8613
				text = "people"
			intervals [785]:
				xmin = 371.8613
				xmax = 373.9717
				text = ""
			intervals [786]:
				xmin = 373.9717
				xmax = 374.1217
				text = "you"
			intervals [787]:
				xmin = 374.1217
				xmax = 374.2717
				text = "know"
			intervals [788]:
				xmin = 374.2717
				xmax = 374.4695
				text = ""
			intervals [789]:
				xmin = 374.4695
				xmax = 375.0295
				text = "because"
			intervals [790]:
				xmin = 375.0295
				xmax = 375.2095
				text = "we"
			intervals [791]:
				xmin = 375.2095
				xmax = 375.4495
				text = "were"
			intervals [792]:
				xmin = 375.4495
				xmax = 375.4795
				text = ""
			intervals [793]:
				xmin = 375.4795
				xmax = 375.7095
				text = "like"
			intervals [794]:
				xmin = 375.7095
				xmax = 375.7595
				text = ""
			intervals [795]:
				xmin = 375.7595
				xmax = 375.9195
				text = "a"
			intervals [796]:
				xmin = 375.9195
				xmax = 376.3895
				text = "little"
			intervals [797]:
				xmin = 376.3895
				xmax = 377.0395
				text = "oasis"
			intervals [798]:
				xmin = 377.0395
				xmax = 377.2979
				text = ""
			intervals [799]:
				xmin = 377.2979
				xmax = 377.4979
				text = "so"
			intervals [800]:
				xmin = 377.4979
				xmax = 377.6079
				text = "to"
			intervals [801]:
				xmin = 377.6079
				xmax = 377.9879
				text = "speak"
			intervals [802]:
				xmin = 377.9879
				xmax = 378.6168
				text = ""
			intervals [803]:
				xmin = 378.6168
				xmax = 378.7168
				text = "in"
			intervals [804]:
				xmin = 378.7168
				xmax = 379.5668
				text = "southeast"
			intervals [805]:
				xmin = 379.5668
				xmax = 380.5188
				text = ""
			intervals [806]:
				xmin = 380.5188
				xmax = 380.6988
				text = "the"
			intervals [807]:
				xmin = 380.6988
				xmax = 381.6488
				text = "schools"
			intervals [808]:
				xmin = 381.6488
				xmax = 382.2061
				text = ""
			intervals [809]:
				xmin = 382.2061
				xmax = 382.4061
				text = "were"
			intervals [810]:
				xmin = 382.4061
				xmax = 382.7061
				text = "not"
			intervals [811]:
				xmin = 382.7061
				xmax = 382.7461
				text = ""
			intervals [812]:
				xmin = 382.7461
				xmax = 382.8761
				text = "the"
			intervals [813]:
				xmin = 382.8761
				xmax = 383.1627
				text = ""
			intervals [814]:
				xmin = 383.1627
				xmax = 383.3427
				text = "the"
			intervals [815]:
				xmin = 383.3427
				xmax = 383.535
				text = ""
			intervals [816]:
				xmin = 383.535
				xmax = 383.665
				text = "the"
			intervals [817]:
				xmin = 383.665
				xmax = 384.165
				text = "parents"
			intervals [818]:
				xmin = 384.165
				xmax = 384.335
				text = "in"
			intervals [819]:
				xmin = 384.335
				xmax = 384.495
				text = "my"
			intervals [820]:
				xmin = 384.495
				xmax = 384.975
				text = "neighborhood"
			intervals [821]:
				xmin = 384.975
				xmax = 385.125
				text = "were"
			intervals [822]:
				xmin = 385.125
				xmax = 385.545
				text = "not"
			intervals [823]:
				xmin = 385.545
				xmax = 385.7514
				text = ""
			intervals [824]:
				xmin = 385.7514
				xmax = 386.3014
				text = "pleased"
			intervals [825]:
				xmin = 386.3014
				xmax = 386.4214
				text = "with"
			intervals [826]:
				xmin = 386.4214
				xmax = 386.5214
				text = "the"
			intervals [827]:
				xmin = 386.5214
				xmax = 387.2314
				text = "schools"
			intervals [828]:
				xmin = 387.2314
				xmax = 387.7398
				text = ""
			intervals [829]:
				xmin = 387.7398
				xmax = 388.1698
				text = "so"
			intervals [830]:
				xmin = 388.1698
				xmax = 388.2298
				text = ""
			intervals [831]:
				xmin = 388.2298
				xmax = 388.4098
				text = "they"
			intervals [832]:
				xmin = 388.4098
				xmax = 389.0798
				text = "either"
			intervals [833]:
				xmin = 389.0798
				xmax = 389.1098
				text = ""
			intervals [834]:
				xmin = 389.1098
				xmax = 389.3798
				text = "after"
			intervals [835]:
				xmin = 389.3798
				xmax = 389.4298
				text = "a"
			intervals [836]:
				xmin = 389.4298
				xmax = 389.7298
				text = "certain"
			intervals [837]:
				xmin = 389.7298
				xmax = 390.1498
				text = "point"
			intervals [838]:
				xmin = 390.1498
				xmax = 391.0718
				text = ""
			intervals [839]:
				xmin = 391.0718
				xmax = 391.1818
				text = "we"
			intervals [840]:
				xmin = 391.1818
				xmax = 391.5618
				text = "either"
			intervals [841]:
				xmin = 391.5618
				xmax = 391.9018
				text = "got"
			intervals [842]:
				xmin = 391.9018
				xmax = 393.4554
				text = ""
			intervals [843]:
				xmin = 393.4554
				xmax = 393.6154
				text = "they"
			intervals [844]:
				xmin = 393.6154
				xmax = 393.8754
				text = "either"
			intervals [845]:
				xmin = 393.8754
				xmax = 394.1354
				text = "sent"
			intervals [846]:
				xmin = 394.1354
				xmax = 394.3054
				text = "us"
			intervals [847]:
				xmin = 394.3054
				xmax = 394.4454
				text = "to"
			intervals [848]:
				xmin = 394.4454
				xmax = 394.8954
				text = "private"
			intervals [849]:
				xmin = 394.8954
				xmax = 395.2354
				text = "schools"
			intervals [850]:
				xmin = 395.2354
				xmax = 395.4854
				text = "most"
			intervals [851]:
				xmin = 395.4854
				xmax = 395.5854
				text = "of"
			intervals [852]:
				xmin = 395.5854
				xmax = 395.7154
				text = "us"
			intervals [853]:
				xmin = 395.7154
				xmax = 395.8554
				text = "went"
			intervals [854]:
				xmin = 395.8554
				xmax = 395.9154
				text = "to"
			intervals [855]:
				xmin = 395.9154
				xmax = 396.3154
				text = "private"
			intervals [856]:
				xmin = 396.3154
				xmax = 396.8254
				text = "schools"
			intervals [857]:
				xmin = 396.8254
				xmax = 397.4495
				text = ""
			intervals [858]:
				xmin = 397.4495
				xmax = 397.9895
				text = "or"
			intervals [859]:
				xmin = 397.9895
				xmax = 398.0695
				text = ""
			intervals [860]:
				xmin = 398.0695
				xmax = 398.4795
				text = "they"
			intervals [861]:
				xmin = 398.4795
				xmax = 398.5717
				text = ""
			intervals [862]:
				xmin = 398.5717
				xmax = 398.9617
				text = "bussed"
			intervals [863]:
				xmin = 398.9617
				xmax = 399.2117
				text = "us"
			intervals [864]:
				xmin = 399.2117
				xmax = 399.4017
				text = "to"
			intervals [865]:
				xmin = 399.4017
				xmax = 399.4417
				text = ""
			intervals [866]:
				xmin = 399.4417
				xmax = 399.5817
				text = "or"
			intervals [867]:
				xmin = 399.5817
				xmax = 399.7617
				text = "we"
			intervals [868]:
				xmin = 399.7617
				xmax = 400.0417
				text = "went"
			intervals [869]:
				xmin = 400.0417
				xmax = 400.0717
				text = ""
			intervals [870]:
				xmin = 400.0717
				xmax = 400.4917
				text = "to"
			intervals [871]:
				xmin = 400.4917
				xmax = 400.5217
				text = ""
			intervals [872]:
				xmin = 400.5217
				xmax = 400.6017
				text = "and"
			intervals [873]:
				xmin = 400.6017
				xmax = 400.7317
				text = "when"
			intervals [874]:
				xmin = 400.7317
				xmax = 400.8317
				text = "i"
			intervals [875]:
				xmin = 400.8317
				xmax = 401.0317
				text = "say"
			intervals [876]:
				xmin = 401.0317
				xmax = 401.4617
				text = "bussed"
			intervals [877]:
				xmin = 401.4617
				xmax = 401.4917
				text = "i"
			intervals [878]:
				xmin = 401.4917
				xmax = 401.6817
				text = "don't"
			intervals [879]:
				xmin = 401.6817
				xmax = 401.9117
				text = "mean"
			intervals [880]:
				xmin = 401.9117
				xmax = 402.1617
				text = "like"
			intervals [881]:
				xmin = 402.1617
				xmax = 402.6501
				text = ""
			intervals [882]:
				xmin = 402.6501
				xmax = 402.8001
				text = "you"
			intervals [883]:
				xmin = 402.8001
				xmax = 402.9801
				text = "know"
			intervals [884]:
				xmin = 402.9801
				xmax = 403.1306
				text = ""
			intervals [885]:
				xmin = 403.1306
				xmax = 403.4506
				text = "really"
			intervals [886]:
				xmin = 403.4506
				xmax = 403.8106
				text = "bussed"
			intervals [887]:
				xmin = 403.8106
				xmax = 403.8506
				text = "i"
			intervals [888]:
				xmin = 403.8506
				xmax = 404.0606
				text = "mean"
			intervals [889]:
				xmin = 404.0606
				xmax = 404.2906
				text = "like"
			intervals [890]:
				xmin = 404.2906
				xmax = 404.3906
				text = "we"
			intervals [891]:
				xmin = 404.3906
				xmax = 404.5606
				text = "would"
			intervals [892]:
				xmin = 404.5606
				xmax = 404.8406
				text = "catch"
			intervals [893]:
				xmin = 404.8406
				xmax = 404.8706
				text = ""
			intervals [894]:
				xmin = 404.8706
				xmax = 404.9806
				text = "we"
			intervals [895]:
				xmin = 404.9806
				xmax = 405.0906
				text = "would"
			intervals [896]:
				xmin = 405.0906
				xmax = 405.2206
				text = "have"
			intervals [897]:
				xmin = 405.2206
				xmax = 405.2906
				text = "to"
			intervals [898]:
				xmin = 405.2906
				xmax = 405.5206
				text = "catch"
			intervals [899]:
				xmin = 405.5206
				xmax = 405.5706
				text = "a"
			intervals [900]:
				xmin = 405.5706
				xmax = 406.0106
				text = "bus"
			intervals [901]:
				xmin = 406.0106
				xmax = 406.3413
				text = ""
			intervals [902]:
				xmin = 406.3413
				xmax = 406.4613
				text = "get"
			intervals [903]:
				xmin = 406.4613
				xmax = 406.6213
				text = "on"
			intervals [904]:
				xmin = 406.6213
				xmax = 406.7313
				text = "the"
			intervals [905]:
				xmin = 406.7313
				xmax = 407.0513
				text = "bus"
			intervals [906]:
				xmin = 407.0513
				xmax = 407.1413
				text = "and"
			intervals [907]:
				xmin = 407.1413
				xmax = 407.4313
				text = "go"
			intervals [908]:
				xmin = 407.4313
				xmax = 408.1345
				text = ""
			intervals [909]:
				xmin = 408.1345
				xmax = 408.2545
				text = "you"
			intervals [910]:
				xmin = 408.2545
				xmax = 408.4345
				text = "know"
			intervals [911]:
				xmin = 408.4345
				xmax = 408.6945
				text = "or"
			intervals [912]:
				xmin = 408.6945
				xmax = 408.8145
				text = ""
			intervals [913]:
				xmin = 408.8145
				xmax = 409.1345
				text = "or"
			intervals [914]:
				xmin = 409.1345
				xmax = 409.2945
				text = "we"
			intervals [915]:
				xmin = 409.2945
				xmax = 409.4745
				text = "would"
			intervals [916]:
				xmin = 409.4745
				xmax = 409.7845
				text = "go"
			intervals [917]:
				xmin = 409.7845
				xmax = 409.8145
				text = ""
			intervals [918]:
				xmin = 409.8145
				xmax = 410.4345
				text = "to"
			intervals [919]:
				xmin = 410.4345
				xmax = 411.4534
				text = ""
			intervals [920]:
				xmin = 411.4534
				xmax = 412.1434
				text = "um"
			intervals [921]:
				xmin = 412.1434
				xmax = 413.2133
				text = ""
			intervals [922]:
				xmin = 413.2133
				xmax = 413.9633
				text = "schools"
			intervals [923]:
				xmin = 413.9633
				xmax = 413.9933
				text = ""
			intervals [924]:
				xmin = 413.9933
				xmax = 414.1833
				text = "in"
			intervals [925]:
				xmin = 414.1833
				xmax = 414.6533
				text = "different"
			intervals [926]:
				xmin = 414.6533
				xmax = 414.6833
				text = ""
			intervals [927]:
				xmin = 414.6833
				xmax = 414.8433
				text = "in"
			intervals [928]:
				xmin = 414.8433
				xmax = 414.9133
				text = "a"
			intervals [929]:
				xmin = 414.9133
				xmax = 415.5333
				text = "better"
			intervals [930]:
				xmin = 415.5333
				xmax = 415.7945
				text = ""
			intervals [931]:
				xmin = 415.7945
				xmax = 416.1045
				text = "part"
			intervals [932]:
				xmin = 416.1045
				xmax = 416.2045
				text = "of"
			intervals [933]:
				xmin = 416.2045
				xmax = 416.6245
				text = "town"
			intervals [934]:
				xmin = 416.6245
				xmax = 416.7745
				text = "but"
			intervals [935]:
				xmin = 416.7745
				xmax = 417.1545
				text = "mainly"
			intervals [936]:
				xmin = 417.1545
				xmax = 417.2945
				text = "pe-"
			intervals [937]:
				xmin = 417.2945
				xmax = 417.7145
				text = "people"
			intervals [938]:
				xmin = 417.7145
				xmax = 417.8445
				text = "were"
			intervals [939]:
				xmin = 417.8445
				xmax = 418.0345
				text = "going"
			intervals [940]:
				xmin = 418.0345
				xmax = 418.0945
				text = "to"
			intervals [941]:
				xmin = 418.0945
				xmax = 418.4545
				text = "private"
			intervals [942]:
				xmin = 418.4545
				xmax = 418.9345
				text = "schools"
			intervals [943]:
				xmin = 418.9345
				xmax = 420.7174
				text = ""
			intervals [944]:
				xmin = 420.7174
				xmax = 420.8474
				text = "you"
			intervals [945]:
				xmin = 420.8474
				xmax = 420.9874
				text = "know"
			intervals [946]:
				xmin = 420.9874
				xmax = 421.1674
				text = "that"
			intervals [947]:
				xmin = 421.1674
				xmax = 421.4374
				text = "was"
			intervals [948]:
				xmin = 421.4374
				xmax = 421.5268
				text = ""
			intervals [949]:
				xmin = 421.5268
				xmax = 421.9668
				text = "mainly"
			intervals [950]:
				xmin = 421.9668
				xmax = 422.1168
				text = "m-"
			intervals [951]:
				xmin = 422.1168
				xmax = 422.1636
				text = ""
			intervals [952]:
				xmin = 422.1636
				xmax = 422.4836
				text = "most"
			intervals [953]:
				xmin = 422.4836
				xmax = 422.5436
				text = "of"
			intervals [954]:
				xmin = 422.5436
				xmax = 422.7236
				text = "my"
			intervals [955]:
				xmin = 422.7236
				xmax = 423.1236
				text = "friends"
			intervals [956]:
				xmin = 423.1236
				xmax = 423.2136
				text = "were"
			intervals [957]:
				xmin = 423.2136
				xmax = 423.4936
				text = "going"
			intervals [958]:
				xmin = 423.4936
				xmax = 423.5736
				text = "to"
			intervals [959]:
				xmin = 423.5736
				xmax = 423.9136
				text = "private"
			intervals [960]:
				xmin = 423.9136
				xmax = 424.4436
				text = "schools"
			intervals [961]:
				xmin = 424.4436
				xmax = 425.3698
				text = ""
			intervals [962]:
				xmin = 425.3698
				xmax = 425.4898
				text = "you"
			intervals [963]:
				xmin = 425.4898
				xmax = 425.8198
				text = "know"
			intervals [964]:
				xmin = 425.8198
				xmax = 425.8846
				text = ""
			intervals [965]:
				xmin = 425.8846
				xmax = 426.1346
				text = "um"
			intervals [966]:
				xmin = 426.1346
				xmax = 426.1846
				text = ""
			intervals [967]:
				xmin = 426.1846
				xmax = 426.2946
				text = "i"
			intervals [968]:
				xmin = 426.2946
				xmax = 426.6446
				text = "did"
			intervals [969]:
				xmin = 426.6446
				xmax = 427.1446
				text = "notice"
			intervals [970]:
				xmin = 427.1446
				xmax = 427.4646
				text = "that"
			intervals [971]:
				xmin = 427.4646
				xmax = 427.5847
				text = ""
			intervals [972]:
				xmin = 427.5847
				xmax = 427.9747
				text = "um"
			intervals [973]:
				xmin = 427.9747
				xmax = 428.6773
				text = ""
			intervals [974]:
				xmin = 428.6773
				xmax = 428.8673
				text = "so"
			intervals [975]:
				xmin = 428.8673
				xmax = 429.1073
				text = "we"
			intervals [976]:
				xmin = 429.1073
				xmax = 429.6173
				text = "had"
			intervals [977]:
				xmin = 429.6173
				xmax = 431.0247
				text = ""
			intervals [978]:
				xmin = 431.0247
				xmax = 431.2847
				text = "and"
			intervals [979]:
				xmin = 431.2847
				xmax = 431.4947
				text = "this"
			intervals [980]:
				xmin = 431.4947
				xmax = 431.5947
				text = "is"
			intervals [981]:
				xmin = 431.5947
				xmax = 431.7647
				text = "what"
			intervals [982]:
				xmin = 431.7647
				xmax = 431.9247
				text = "i'm"
			intervals [983]:
				xmin = 431.9247
				xmax = 432.1847
				text = "saying"
			intervals [984]:
				xmin = 432.1847
				xmax = 432.2847
				text = "we"
			intervals [985]:
				xmin = 432.2847
				xmax = 432.5347
				text = "don't"
			intervals [986]:
				xmin = 432.5347
				xmax = 432.7847
				text = "really"
			intervals [987]:
				xmin = 432.7847
				xmax = 433.0347
				text = "see"
			intervals [988]:
				xmin = 433.0347
				xmax = 433.2047
				text = "too"
			intervals [989]:
				xmin = 433.2047
				xmax = 433.4747
				text = "much"
			intervals [990]:
				xmin = 433.4747
				xmax = 434.0947
				text = "today"
			intervals [991]:
				xmin = 434.0947
				xmax = 435.6726
				text = ""
			intervals [992]:
				xmin = 435.6726
				xmax = 435.9026
				text = "we"
			intervals [993]:
				xmin = 435.9026
				xmax = 436.4526
				text = "had"
			intervals [994]:
				xmin = 436.4526
				xmax = 436.8569
				text = ""
			intervals [995]:
				xmin = 436.8569
				xmax = 437.4269
				text = "um"
			intervals [996]:
				xmin = 437.4269
				xmax = 437.8621
				text = ""
			intervals [997]:
				xmin = 437.8621
				xmax = 438.0821
				text = "like"
			intervals [998]:
				xmin = 438.0821
				xmax = 438.2321
				text = "i"
			intervals [999]:
				xmin = 438.2321
				xmax = 438.5021
				text = "lived"
			intervals [1000]:
				xmin = 438.5021
				xmax = 438.7421
				text = "next"
			intervals [1001]:
				xmin = 438.7421
				xmax = 438.8521
				text = "to"
			intervals [1002]:
				xmin = 438.8521
				xmax = 438.9121
				text = "a"
			intervals [1003]:
				xmin = 438.9121
				xmax = 439.2521
				text = "cab"
			intervals [1004]:
				xmin = 439.2521
				xmax = 439.3842
				text = ""
			intervals [1005]:
				xmin = 439.3842
				xmax = 439.5442
				text = "i"
			intervals [1006]:
				xmin = 439.5442
				xmax = 439.6542
				text = "ha"
			intervals [1007]:
				xmin = 439.6542
				xmax = 439.8442
				text = "on"
			intervals [1008]:
				xmin = 439.8442
				xmax = 440.0842
				text = "one"
			intervals [1009]:
				xmin = 440.0842
				xmax = 440.3642
				text = "side"
			intervals [1010]:
				xmin = 440.3642
				xmax = 440.4542
				text = "of"
			intervals [1011]:
				xmin = 440.4542
				xmax = 440.7642
				text = "me"
			intervals [1012]:
				xmin = 440.7642
				xmax = 441.127
				text = ""
			intervals [1013]:
				xmin = 441.127
				xmax = 441.227
				text = "my"
			intervals [1014]:
				xmin = 441.227
				xmax = 441.577
				text = "father"
			intervals [1015]:
				xmin = 441.577
				xmax = 441.767
				text = "was"
			intervals [1016]:
				xmin = 441.767
				xmax = 441.857
				text = "an"
			intervals [1017]:
				xmin = 441.857
				xmax = 442.507
				text = "attorney"
			intervals [1018]:
				xmin = 442.507
				xmax = 442.5771
				text = ""
			intervals [1019]:
				xmin = 442.5771
				xmax = 442.6971
				text = "my"
			intervals [1020]:
				xmin = 442.6971
				xmax = 443.0471
				text = "mother"
			intervals [1021]:
				xmin = 443.0471
				xmax = 443.3671
				text = "was"
			intervals [1022]:
				xmin = 443.3671
				xmax = 443.7271
				text = "a"
			intervals [1023]:
				xmin = 443.7271
				xmax = 443.7571
				text = ""
			intervals [1024]:
				xmin = 443.7571
				xmax = 444.1971
				text = "um"
			intervals [1025]:
				xmin = 444.1971
				xmax = 444.736
				text = ""
			intervals [1026]:
				xmin = 444.736
				xmax = 444.886
				text = "we"
			intervals [1027]:
				xmin = 444.886
				xmax = 445.086
				text = "had"
			intervals [1028]:
				xmin = 445.086
				xmax = 445.776
				text = "doctors"
			intervals [1029]:
				xmin = 445.776
				xmax = 446.666
				text = "lawyers"
			intervals [1030]:
				xmin = 446.666
				xmax = 447.430
				text = ""
			intervals [1031]:
				xmin = 447.430
				xmax = 447.970
				text = "um"
			intervals [1032]:
				xmin = 447.970
				xmax = 448.090
				text = "we"
			intervals [1033]:
				xmin = 448.090
				xmax = 448.250
				text = "had"
			intervals [1034]:
				xmin = 448.250
				xmax = 448.490
				text = "blue"
			intervals [1035]:
				xmin = 448.490
				xmax = 448.870
				text = "collar"
			intervals [1036]:
				xmin = 448.870
				xmax = 449.960
				text = "workers"
			intervals [1037]:
				xmin = 449.960
				xmax = 450.722
				text = ""
			intervals [1038]:
				xmin = 450.722
				xmax = 451.482
				text = "um"
			intervals [1039]:
				xmin = 451.482
				xmax = 451.6068
				text = ""
			intervals [1040]:
				xmin = 451.6068
				xmax = 451.8168
				text = "you"
			intervals [1041]:
				xmin = 451.8168
				xmax = 452.1168
				text = "know"
			intervals [1042]:
				xmin = 452.1168
				xmax = 452.1468
				text = ""
			intervals [1043]:
				xmin = 452.1468
				xmax = 452.6868
				text = "like"
			intervals [1044]:
				xmin = 452.6868
				xmax = 453.3481
				text = ""
			intervals [1045]:
				xmin = 453.3481
				xmax = 453.7181
				text = "my"
			intervals [1046]:
				xmin = 453.7181
				xmax = 453.8804
				text = ""
			intervals [1047]:
				xmin = 453.8804
				xmax = 454.0804
				text = "my"
			intervals [1048]:
				xmin = 454.0804
				xmax = 454.3327
				text = ""
			intervals [1049]:
				xmin = 454.3327
				xmax = 454.6327
				text = "neigh-"
			intervals [1050]:
				xmin = 454.6327
				xmax = 454.6827
				text = ""
			intervals [1051]:
				xmin = 454.6827
				xmax = 454.9427
				text = "the"
			intervals [1052]:
				xmin = 454.9427
				xmax = 455.160
				text = ""
			intervals [1053]:
				xmin = 455.160
				xmax = 455.240
				text = "the"
			intervals [1054]:
				xmin = 455.240
				xmax = 455.630
				text = "neighbor"
			intervals [1055]:
				xmin = 455.630
				xmax = 455.920
				text = "to"
			intervals [1056]:
				xmin = 455.920
				xmax = 456.0832
				text = ""
			intervals [1057]:
				xmin = 456.0832
				xmax = 456.5432
				text = "uh"
			intervals [1058]:
				xmin = 456.5432
				xmax = 456.7034
				text = ""
			intervals [1059]:
				xmin = 456.7034
				xmax = 456.9034
				text = "to"
			intervals [1060]:
				xmin = 456.9034
				xmax = 457.2034
				text = "my"
			intervals [1061]:
				xmin = 457.2034
				xmax = 457.8534
				text = "left"
			intervals [1062]:
				xmin = 457.8534
				xmax = 457.8834
				text = ""
			intervals [1063]:
				xmin = 457.8834
				xmax = 458.0634
				text = "was"
			intervals [1064]:
				xmin = 458.0634
				xmax = 458.1234
				text = "a"
			intervals [1065]:
				xmin = 458.1234
				xmax = 458.4334
				text = "cab"
			intervals [1066]:
				xmin = 458.4334
				xmax = 458.8534
				text = "driver"
			intervals [1067]:
				xmin = 458.8534
				xmax = 460.3926
				text = ""
			intervals [1068]:
				xmin = 460.3926
				xmax = 460.8326
				text = "and"
			intervals [1069]:
				xmin = 460.8326
				xmax = 460.9625
				text = ""
			intervals [1070]:
				xmin = 460.9625
				xmax = 461.2125
				text = "his"
			intervals [1071]:
				xmin = 461.2125
				xmax = 461.4925
				text = "wife"
			intervals [1072]:
				xmin = 461.4925
				xmax = 461.7525
				text = "doesn't"
			intervals [1073]:
				xmin = 461.7525
				xmax = 462.0525
				text = "didn't"
			intervals [1074]:
				xmin = 462.0525
				xmax = 462.4625
				text = "work"
			intervals [1075]:
				xmin = 462.4625
				xmax = 463.2885
				text = ""
			intervals [1076]:
				xmin = 463.2885
				xmax = 463.5385
				text = "neighbor"
			intervals [1077]:
				xmin = 463.5385
				xmax = 463.7185
				text = "to"
			intervals [1078]:
				xmin = 463.7185
				xmax = 464.0185
				text = "my"
			intervals [1079]:
				xmin = 464.0185
				xmax = 464.1384
				text = ""
			intervals [1080]:
				xmin = 464.1384
				xmax = 464.3584
				text = "to"
			intervals [1081]:
				xmin = 464.3584
				xmax = 464.5984
				text = "my"
			intervals [1082]:
				xmin = 464.5984
				xmax = 465.0984
				text = "right"
			intervals [1083]:
				xmin = 465.0984
				xmax = 466.0688
				text = ""
			intervals [1084]:
				xmin = 466.0688
				xmax = 466.3088
				text = "he"
			intervals [1085]:
				xmin = 466.3088
				xmax = 466.5988
				text = "was"
			intervals [1086]:
				xmin = 466.5988
				xmax = 466.8588
				text = "an"
			intervals [1087]:
				xmin = 466.8588
				xmax = 467.7355
				text = ""
			intervals [1088]:
				xmin = 467.7355
				xmax = 467.8655
				text = "he"
			intervals [1089]:
				xmin = 467.8655
				xmax = 468.0555
				text = "was"
			intervals [1090]:
				xmin = 468.0555
				xmax = 468.2055
				text = "either"
			intervals [1091]:
				xmin = 468.2055
				xmax = 468.3055
				text = "an"
			intervals [1092]:
				xmin = 468.3055
				xmax = 468.7655
				text = "engineer"
			intervals [1093]:
				xmin = 468.7655
				xmax = 468.8055
				text = "or"
			intervals [1094]:
				xmin = 468.8055
				xmax = 468.8955
				text = "an"
			intervals [1095]:
				xmin = 468.8955
				xmax = 469.4655
				text = "architect"
			intervals [1096]:
				xmin = 469.4655
				xmax = 469.5835
				text = ""
			intervals [1097]:
				xmin = 469.5835
				xmax = 469.7135
				text = "but"
			intervals [1098]:
				xmin = 469.7135
				xmax = 469.8835
				text = "he"
			intervals [1099]:
				xmin = 469.8835
				xmax = 470.0435
				text = "was"
			intervals [1100]:
				xmin = 470.0435
				xmax = 470.5135
				text = "highly"
			intervals [1101]:
				xmin = 470.5135
				xmax = 471.5046
				text = ""
			intervals [1102]:
				xmin = 471.5046
				xmax = 471.6446
				text = "you"
			intervals [1103]:
				xmin = 471.6446
				xmax = 471.8246
				text = "know"
			intervals [1104]:
				xmin = 471.8246
				xmax = 472.246
				text = ""
			intervals [1105]:
				xmin = 472.246
				xmax = 472.956
				text = "educated"
			intervals [1106]:
				xmin = 472.956
				xmax = 473.7661
				text = ""
			intervals [1107]:
				xmin = 473.7661
				xmax = 473.9061
				text = "and"
			intervals [1108]:
				xmin = 473.9061
				xmax = 473.9861
				text = "it"
			intervals [1109]:
				xmin = 473.9861
				xmax = 474.1961
				text = "was"
			intervals [1110]:
				xmin = 474.1961
				xmax = 474.5261
				text = "mixed"
			intervals [1111]:
				xmin = 474.5261
				xmax = 474.7061
				text = "like"
			intervals [1112]:
				xmin = 474.7061
				xmax = 474.9161
				text = "that"
			intervals [1113]:
				xmin = 474.9161
				xmax = 475.2961
				text = "throughout"
			intervals [1114]:
				xmin = 475.2961
				xmax = 475.3761
				text = "the"
			intervals [1115]:
				xmin = 475.3761
				xmax = 475.9761
				text = "neighborhood"
			intervals [1116]:
				xmin = 475.9761
				xmax = 476.0961
				text = "you"
			intervals [1117]:
				xmin = 476.0961
				xmax = 476.3361
				text = "had"
			intervals [1118]:
				xmin = 476.3361
				xmax = 476.8961
				text = "some"
			intervals [1119]:
				xmin = 476.8961
				xmax = 477.6305
				text = ""
			intervals [1120]:
				xmin = 477.6305
				xmax = 477.7605
				text = "you"
			intervals [1121]:
				xmin = 477.7605
				xmax = 477.8705
				text = "know"
			intervals [1122]:
				xmin = 477.8705
				xmax = 477.9766
				text = ""
			intervals [1123]:
				xmin = 477.9766
				xmax = 478.2266
				text = "bus"
			intervals [1124]:
				xmin = 478.2266
				xmax = 478.6466
				text = "drivers"
			intervals [1125]:
				xmin = 478.6466
				xmax = 478.9266
				text = "cab"
			intervals [1126]:
				xmin = 478.9266
				xmax = 478.9666
				text = ""
			intervals [1127]:
				xmin = 478.9666
				xmax = 479.7666
				text = "drivers"
			intervals [1128]:
				xmin = 479.7666
				xmax = 479.7966
				text = ""
			intervals [1129]:
				xmin = 479.7966
				xmax = 480.6766
				text = "lawyers"
			intervals [1130]:
				xmin = 480.6766
				xmax = 481.0784
				text = ""
			intervals [1131]:
				xmin = 481.0784
				xmax = 481.1984
				text = "you"
			intervals [1132]:
				xmin = 481.1984
				xmax = 481.4384
				text = "know"
			intervals [1133]:
				xmin = 481.4384
				xmax = 481.800
				text = ""
			intervals [1134]:
				xmin = 481.800
				xmax = 482.200
				text = "four"
			intervals [1135]:
				xmin = 482.200
				xmax = 482.630
				text = "blocks"
			intervals [1136]:
				xmin = 482.630
				xmax = 482.910
				text = "up"
			intervals [1137]:
				xmin = 482.910
				xmax = 483.4927
				text = ""
			intervals [1138]:
				xmin = 483.4927
				xmax = 483.9827
				text = "was"
			intervals [1139]:
				xmin = 483.9827
				xmax = 484.8782
				text = ""
			intervals [1140]:
				xmin = 484.8782
				xmax = 485.2082
				text = "newer"
			intervals [1141]:
				xmin = 485.2082
				xmax = 485.4697
				text = ""
			intervals [1142]:
				xmin = 485.4697
				xmax = 485.6097
				text = "you"
			intervals [1143]:
				xmin = 485.6097
				xmax = 485.8597
				text = "know"
			intervals [1144]:
				xmin = 485.8597
				xmax = 486.2324
				text = ""
			intervals [1145]:
				xmin = 486.2324
				xmax = 486.6824
				text = "both"
			intervals [1146]:
				xmin = 486.6824
				xmax = 487.6966
				text = ""
			intervals [1147]:
				xmin = 487.6966
				xmax = 488.1466
				text = "uh"
			intervals [1148]:
				xmin = 488.1466
				xmax = 488.9777
				text = ""
			intervals [1149]:
				xmin = 488.9777
				xmax = 489.3277
				text = "parents"
			intervals [1150]:
				xmin = 489.3277
				xmax = 489.4077
				text = "were"
			intervals [1151]:
				xmin = 489.4077
				xmax = 490.1177
				text = "doctors"
			intervals [1152]:
				xmin = 490.1177
				xmax = 490.1477
				text = ""
			intervals [1153]:
				xmin = 490.1477
				xmax = 490.2377
				text = "the"
			intervals [1154]:
				xmin = 490.2377
				xmax = 490.5677
				text = "mother"
			intervals [1155]:
				xmin = 490.5677
				xmax = 490.8677
				text = "was"
			intervals [1156]:
				xmin = 490.8677
				xmax = 490.9477
				text = "a"
			intervals [1157]:
				xmin = 490.9477
				xmax = 491.6477
				text = "pediatrician"
			intervals [1158]:
				xmin = 491.6477
				xmax = 491.7477
				text = "the"
			intervals [1159]:
				xmin = 491.7477
				xmax = 492.0577
				text = "father"
			intervals [1160]:
				xmin = 492.0577
				xmax = 492.2577
				text = "was"
			intervals [1161]:
				xmin = 492.2577
				xmax = 492.2977
				text = "a"
			intervals [1162]:
				xmin = 492.2977
				xmax = 493.0577
				text = "neurosurgeon"
			intervals [1163]:
				xmin = 493.0577
				xmax = 493.2177
				text = "like"
			intervals [1164]:
				xmin = 493.2177
				xmax = 493.3877
				text = "one"
			intervals [1165]:
				xmin = 493.3877
				xmax = 493.4777
				text = "of"
			intervals [1166]:
				xmin = 493.4777
				xmax = 493.5377
				text = "the"
			intervals [1167]:
				xmin = 493.5377
				xmax = 493.9977
				text = "most"
			intervals [1168]:
				xmin = 493.9977
				xmax = 494.698
				text = ""
			intervals [1169]:
				xmin = 494.698
				xmax = 495.008
				text = "um"
			intervals [1170]:
				xmin = 495.008
				xmax = 495.868
				text = "highly"
			intervals [1171]:
				xmin = 495.868
				xmax = 496.1341
				text = ""
			intervals [1172]:
				xmin = 496.1341
				xmax = 496.2941
				text = "you"
			intervals [1173]:
				xmin = 496.2941
				xmax = 496.5641
				text = "know"
			intervals [1174]:
				xmin = 496.5641
				xmax = 496.9802
				text = ""
			intervals [1175]:
				xmin = 496.9802
				xmax = 497.3202
				text = "um"
			intervals [1176]:
				xmin = 497.3202
				xmax = 498.1951
				text = ""
			intervals [1177]:
				xmin = 498.1951
				xmax = 498.5351
				text = "thought"
			intervals [1178]:
				xmin = 498.5351
				xmax = 498.8151
				text = "of"
			intervals [1179]:
				xmin = 498.8151
				xmax = 499.6851
				text = "neurosurgeons"
			intervals [1180]:
				xmin = 499.6851
				xmax = 499.8051
				text = "at"
			intervals [1181]:
				xmin = 499.8051
				xmax = 500.2551
				text = "howard"
			intervals [1182]:
				xmin = 500.2551
				xmax = 500.7839
				text = ""
			intervals [1183]:
				xmin = 500.7839
				xmax = 500.8739
				text = "at"
			intervals [1184]:
				xmin = 500.8739
				xmax = 501.1839
				text = "howard"
			intervals [1185]:
				xmin = 501.1839
				xmax = 501.2339
				text = "s"
			intervals [1186]:
				xmin = 501.2339
				xmax = 501.7939
				text = "hospital"
			intervals [1187]:
				xmin = 501.7939
				xmax = 502.5025
				text = ""
			intervals [1188]:
				xmin = 502.5025
				xmax = 502.6425
				text = "you"
			intervals [1189]:
				xmin = 502.6425
				xmax = 502.8025
				text = "know"
			intervals [1190]:
				xmin = 502.8025
				xmax = 502.9025
				text = "and"
			intervals [1191]:
				xmin = 502.9025
				xmax = 502.9725
				text = "i"
			intervals [1192]:
				xmin = 502.9725
				xmax = 503.2225
				text = "think"
			intervals [1193]:
				xmin = 503.2225
				xmax = 503.3625
				text = "they"
			intervals [1194]:
				xmin = 503.3625
				xmax = 503.6125
				text = "lived"
			intervals [1195]:
				xmin = 503.6125
				xmax = 503.9825
				text = "next"
			intervals [1196]:
				xmin = 503.9825
				xmax = 504.1925
				text = "do"
			intervals [1197]:
				xmin = 504.1925
				xmax = 504.2791
				text = ""
			intervals [1198]:
				xmin = 504.2791
				xmax = 504.5891
				text = "door"
			intervals [1199]:
				xmin = 504.5891
				xmax = 505.0091
				text = "to"
			intervals [1200]:
				xmin = 505.0091
				xmax = 505.1691
				text = "a"
			intervals [1201]:
				xmin = 505.1691
				xmax = 505.5291
				text = "um"
			intervals [1202]:
				xmin = 505.5291
				xmax = 506.9998
				text = ""
			intervals [1203]:
				xmin = 506.9998
				xmax = 507.1598
				text = "your"
			intervals [1204]:
				xmin = 507.1598
				xmax = 507.3798
				text = "blue"
			intervals [1205]:
				xmin = 507.3798
				xmax = 507.6698
				text = "collar"
			intervals [1206]:
				xmin = 507.6698
				xmax = 508.0598
				text = "worker"
			intervals [1207]:
				xmin = 508.0598
				xmax = 508.7496
				text = ""
			intervals [1208]:
				xmin = 508.7496
				xmax = 508.9496
				text = "so"
			intervals [1209]:
				xmin = 508.9496
				xmax = 509.1896
				text = "that"
			intervals [1210]:
				xmin = 509.1896
				xmax = 509.4096
				text = "s"
			intervals [1211]:
				xmin = 509.4096
				xmax = 509.4396
				text = ""
			intervals [1212]:
				xmin = 509.4396
				xmax = 509.6696
				text = "just"
			intervals [1213]:
				xmin = 509.6696
				xmax = 509.7796
				text = "the"
			intervals [1214]:
				xmin = 509.7796
				xmax = 510.0796
				text = "way"
			intervals [1215]:
				xmin = 510.0796
				xmax = 510.3296
				text = "and"
			intervals [1216]:
				xmin = 510.3296
				xmax = 510.5596
				text = "part"
			intervals [1217]:
				xmin = 510.5596
				xmax = 510.6296
				text = "of"
			intervals [1218]:
				xmin = 510.6296
				xmax = 510.7996
				text = "that"
			intervals [1219]:
				xmin = 510.7996
				xmax = 511.1396
				text = "probably"
			intervals [1220]:
				xmin = 511.1396
				xmax = 511.2696
				text = "i'm"
			intervals [1221]:
				xmin = 511.2696
				xmax = 511.5296
				text = "sure"
			intervals [1222]:
				xmin = 511.5296
				xmax = 511.6996
				text = "had"
			intervals [1223]:
				xmin = 511.6996
				xmax = 511.7896
				text = "to"
			intervals [1224]:
				xmin = 511.7896
				xmax = 511.8296
				text = ""
			intervals [1225]:
				xmin = 511.8296
				xmax = 512.0396
				text = "do"
			intervals [1226]:
				xmin = 512.0396
				xmax = 512.2096
				text = "with"
			intervals [1227]:
				xmin = 512.2096
				xmax = 512.2896
				text = "the"
			intervals [1228]:
				xmin = 512.2896
				xmax = 512.5696
				text = "fact"
			intervals [1229]:
				xmin = 512.5696
				xmax = 512.6796
				text = "that"
			intervals [1230]:
				xmin = 512.6796
				xmax = 512.7096
				text = ""
			intervals [1231]:
				xmin = 512.7096
				xmax = 512.9196
				text = "all"
			intervals [1232]:
				xmin = 512.9196
				xmax = 513.1696
				text = "black"
			intervals [1233]:
				xmin = 513.1696
				xmax = 513.4296
				text = "people"
			intervals [1234]:
				xmin = 513.4296
				xmax = 513.7396
				text = "had"
			intervals [1235]:
				xmin = 513.7396
				xmax = 513.8796
				text = "to"
			intervals [1236]:
				xmin = 513.8796
				xmax = 514.3096
				text = "live"
			intervals [1237]:
				xmin = 514.3096
				xmax = 515.3978
				text = ""
			intervals [1238]:
				xmin = 515.3978
				xmax = 515.5178
				text = "you"
			intervals [1239]:
				xmin = 515.5178
				xmax = 515.7878
				text = "know"
			intervals [1240]:
				xmin = 515.7878
				xmax = 515.9933
				text = ""
			intervals [1241]:
				xmin = 515.9933
				xmax = 516.1133
				text = "in"
			intervals [1242]:
				xmin = 516.1133
				xmax = 516.2033
				text = "the"
			intervals [1243]:
				xmin = 516.2033
				xmax = 516.4833
				text = "same"
			intervals [1244]:
				xmin = 516.4833
				xmax = 516.9833
				text = "neighborhood"
			intervals [1245]:
				xmin = 516.9833
				xmax = 518.6394
				text = ""
			intervals [1246]:
				xmin = 518.6394
				xmax = 518.8894
				text = "so"
			intervals [1247]:
				xmin = 518.8894
				xmax = 518.9494
				text = "it"
			intervals [1248]:
				xmin = 518.9494
				xmax = 519.3594
				text = "wasn't"
			intervals [1249]:
				xmin = 519.3594
				xmax = 519.5894
				text = "that"
			intervals [1250]:
				xmin = 519.5894
				xmax = 521.1894
				text = "socioeconomic"
			intervals [1251]:
				xmin = 521.1894
				xmax = 521.990
				text = ""
			intervals [1252]:
				xmin = 521.990
				xmax = 522.640
				text = "um"
			intervals [1253]:
				xmin = 522.640
				xmax = 523.1484
				text = ""
			intervals [1254]:
				xmin = 523.1484
				xmax = 523.8884
				text = "separation"
			intervals [1255]:
				xmin = 523.8884
				xmax = 523.9884
				text = "that"
			intervals [1256]:
				xmin = 523.9884
				xmax = 524.1084
				text = "they"
			intervals [1257]:
				xmin = 524.1084
				xmax = 524.4984
				text = "have"
			intervals [1258]:
				xmin = 524.4984
				xmax = 524.9184
				text = "now"
			intervals [1259]:
				xmin = 524.9184
				xmax = 525.9896
				text = ""
			intervals [1260]:
				xmin = 525.9896
				xmax = 526.2796
				text = "because"
			intervals [1261]:
				xmin = 526.2796
				xmax = 526.4896
				text = "we"
			intervals [1262]:
				xmin = 526.4896
				xmax = 526.6196
				text = "were"
			intervals [1263]:
				xmin = 526.6196
				xmax = 527.1896
				text = "like"
			intervals [1264]:
				xmin = 527.1896
				xmax = 527.934
				text = ""
			intervals [1265]:
				xmin = 527.934
				xmax = 528.084
				text = "you"
			intervals [1266]:
				xmin = 528.084
				xmax = 528.274
				text = "know"
			intervals [1267]:
				xmin = 528.274
				xmax = 530.4275
				text = ""
			intervals [1268]:
				xmin = 530.4275
				xmax = 530.6375
				text = "kind"
			intervals [1269]:
				xmin = 530.6375
				xmax = 530.6975
				text = "of"
			intervals [1270]:
				xmin = 530.6975
				xmax = 531.0575
				text = "forced"
			intervals [1271]:
				xmin = 531.0575
				xmax = 531.1375
				text = "to"
			intervals [1272]:
				xmin = 531.1375
				xmax = 531.2875
				text = "live"
			intervals [1273]:
				xmin = 531.2875
				xmax = 531.6575
				text = "together"
			intervals [1274]:
				xmin = 531.6575
				xmax = 545.0387
				text = ""
			intervals [1275]:
				xmin = 545.0387
				xmax = 545.2587
				text = "cause"
			intervals [1276]:
				xmin = 545.2587
				xmax = 545.3387
				text = "i"
			intervals [1277]:
				xmin = 545.3387
				xmax = 545.5587
				text = "think"
			intervals [1278]:
				xmin = 545.5587
				xmax = 545.5887
				text = ""
			intervals [1279]:
				xmin = 545.5887
				xmax = 545.9187
				text = "all"
			intervals [1280]:
				xmin = 545.9187
				xmax = 546.3687
				text = "hard"
			intervals [1281]:
				xmin = 546.3687
				xmax = 546.7887
				text = "working"
			intervals [1282]:
				xmin = 546.7887
				xmax = 547.4487
				text = "people"
			intervals [1283]:
				xmin = 547.4487
				xmax = 549.2575
				text = ""
			intervals [1284]:
				xmin = 549.2575
				xmax = 549.6375
				text = "could"
			intervals [1285]:
				xmin = 549.6375
				xmax = 550.2475
				text = "live"
			intervals [1286]:
				xmin = 550.2475
				xmax = 550.5798
				text = ""
			intervals [1287]:
				xmin = 550.5798
				xmax = 551.0598
				text = "well"
			intervals [1288]:
				xmin = 551.0598
				xmax = 553.0738
				text = ""
			intervals [1289]:
				xmin = 553.0738
				xmax = 553.2038
				text = "no"
			intervals [1290]:
				xmin = 553.2038
				xmax = 553.4638
				text = "matter"
			intervals [1291]:
				xmin = 553.4638
				xmax = 553.6638
				text = "what"
			intervals [1292]:
				xmin = 553.6638
				xmax = 553.7638
				text = "they"
			intervals [1293]:
				xmin = 553.7638
				xmax = 554.0738
				text = "did"
			intervals [1294]:
				xmin = 554.0738
				xmax = 555.7145
				text = ""
			intervals [1295]:
				xmin = 555.7145
				xmax = 555.8745
				text = "and"
			intervals [1296]:
				xmin = 555.8745
				xmax = 556.0745
				text = "my"
			intervals [1297]:
				xmin = 556.0745
				xmax = 556.3345
				text = "father"
			intervals [1298]:
				xmin = 556.3345
				xmax = 557.0645
				text = "actually"
			intervals [1299]:
				xmin = 557.0645
				xmax = 557.1926
				text = ""
			intervals [1300]:
				xmin = 557.1926
				xmax = 557.4126
				text = "uh"
			intervals [1301]:
				xmin = 557.4126
				xmax = 557.6126
				text = "my"
			intervals [1302]:
				xmin = 557.6126
				xmax = 557.8126
				text = "mother"
			intervals [1303]:
				xmin = 557.8126
				xmax = 558.0226
				text = "w"
			intervals [1304]:
				xmin = 558.0226
				xmax = 558.1226
				text = "there"
			intervals [1305]:
				xmin = 558.1226
				xmax = 558.2826
				text = "was"
			intervals [1306]:
				xmin = 558.2826
				xmax = 558.6726
				text = "another"
			intervals [1307]:
				xmin = 558.6726
				xmax = 559.2426
				text = "neighborhood"
			intervals [1308]:
				xmin = 559.2426
				xmax = 559.5126
				text = "here"
			intervals [1309]:
				xmin = 559.5126
				xmax = 559.6026
				text = "in"
			intervals [1310]:
				xmin = 559.6026
				xmax = 560.1426
				text = "dc"
			intervals [1311]:
				xmin = 560.1426
				xmax = 560.3426
				text = "that"
			intervals [1312]:
				xmin = 560.3426
				xmax = 560.5726
				text = "was"
			intervals [1313]:
				xmin = 560.5726
				xmax = 560.6626
				text = "a"
			intervals [1314]:
				xmin = 560.6626
				xmax = 560.6926
				text = ""
			intervals [1315]:
				xmin = 560.6926
				xmax = 561.1926
				text = "black"
			intervals [1316]:
				xmin = 561.1926
				xmax = 561.9756
				text = ""
			intervals [1317]:
				xmin = 561.9756
				xmax = 562.2756
				text = "upper"
			intervals [1318]:
				xmin = 562.2756
				xmax = 562.5156
				text = "middle"
			intervals [1319]:
				xmin = 562.5156
				xmax = 563.0056
				text = "class"
			intervals [1320]:
				xmin = 563.0056
				xmax = 563.1656
				text = "to"
			intervals [1321]:
				xmin = 563.1656
				xmax = 563.3856
				text = "upper"
			intervals [1322]:
				xmin = 563.3856
				xmax = 563.7102
				text = ""
			intervals [1323]:
				xmin = 563.7102
				xmax = 563.9902
				text = "upper"
			intervals [1324]:
				xmin = 563.9902
				xmax = 564.4702
				text = "class"
			intervals [1325]:
				xmin = 564.4702
				xmax = 565.1202
				text = "neighborhood"
			intervals [1326]:
				xmin = 565.1202
				xmax = 565.624
				text = ""
			intervals [1327]:
				xmin = 565.624
				xmax = 565.964
				text = "which"
			intervals [1328]:
				xmin = 565.964
				xmax = 566.364
				text = "was"
			intervals [1329]:
				xmin = 566.364
				xmax = 566.6354
				text = ""
			intervals [1330]:
				xmin = 566.6354
				xmax = 566.8054
				text = "that"
			intervals [1331]:
				xmin = 566.8054
				xmax = 566.9454
				text = "we"
			intervals [1332]:
				xmin = 566.9454
				xmax = 567.2054
				text = "called"
			intervals [1333]:
				xmin = 567.2054
				xmax = 567.2954
				text = "the"
			intervals [1334]:
				xmin = 567.2954
				xmax = 567.6154
				text = "gold"
			intervals [1335]:
				xmin = 567.6154
				xmax = 568.1954
				text = "coast"
			intervals [1336]:
				xmin = 568.1954
				xmax = 569.5217
				text = ""
			intervals [1337]:
				xmin = 569.5217
				xmax = 569.7517
				text = "which"
			intervals [1338]:
				xmin = 569.7517
				xmax = 570.0217
				text = "is"
			intervals [1339]:
				xmin = 570.0217
				xmax = 570.1838
				text = ""
			intervals [1340]:
				xmin = 570.1838
				xmax = 570.4038
				text = "which"
			intervals [1341]:
				xmin = 570.4038
				xmax = 570.5238
				text = "was"
			intervals [1342]:
				xmin = 570.5238
				xmax = 570.7138
				text = "on"
			intervals [1343]:
				xmin = 570.7138
				xmax = 571.2238
				text = "sixth"
			intervals [1344]:
				xmin = 571.2238
				xmax = 571.4022
				text = ""
			intervals [1345]:
				xmin = 571.4022
				xmax = 571.5422
				text = "in"
			intervals [1346]:
				xmin = 571.5422
				xmax = 571.6422
				text = "the"
			intervals [1347]:
				xmin = 571.6422
				xmax = 572.1722
				text = "sixth"
			intervals [1348]:
				xmin = 572.1722
				xmax = 572.2317
				text = ""
			intervals [1349]:
				xmin = 572.2317
				xmax = 572.5517
				text = "off"
			intervals [1350]:
				xmin = 572.5517
				xmax = 572.6317
				text = "of"
			intervals [1351]:
				xmin = 572.6317
				xmax = 573.2417
				text = "sixteenth"
			intervals [1352]:
				xmin = 573.2417
				xmax = 573.6417
				text = "street"
			intervals [1353]:
				xmin = 573.6417
				xmax = 574.0576
				text = ""
			intervals [1354]:
				xmin = 574.0576
				xmax = 574.2976
				text = "which"
			intervals [1355]:
				xmin = 574.2976
				xmax = 574.3976
				text = "were"
			intervals [1356]:
				xmin = 574.3976
				xmax = 575.1376
				text = "primarily"
			intervals [1357]:
				xmin = 575.1376
				xmax = 575.4176
				text = "now"
			intervals [1358]:
				xmin = 575.4176
				xmax = 575.4724
				text = ""
			intervals [1359]:
				xmin = 575.4724
				xmax = 575.6324
				text = "i"
			intervals [1360]:
				xmin = 575.6324
				xmax = 575.8424
				text = "don't"
			intervals [1361]:
				xmin = 575.8424
				xmax = 576.1624
				text = "know"
			intervals [1362]:
				xmin = 576.1624
				xmax = 576.3124
				text = "if"
			intervals [1363]:
				xmin = 576.3124
				xmax = 576.5624
				text = "they're"
			intervals [1364]:
				xmin = 576.5624
				xmax = 576.6224
				text = ""
			intervals [1365]:
				xmin = 576.6224
				xmax = 576.8324
				text = "i"
			intervals [1366]:
				xmin = 576.8324
				xmax = 577.0524
				text = "would"
			intervals [1367]:
				xmin = 577.0524
				xmax = 578.3109
				text = ""
			intervals [1368]:
				xmin = 578.3109
				xmax = 578.5709
				text = "pro"
			intervals [1369]:
				xmin = 578.5709
				xmax = 578.6809
				text = ""
			intervals [1370]:
				xmin = 578.6809
				xmax = 578.8609
				text = "i"
			intervals [1371]:
				xmin = 578.8609
				xmax = 579.1009
				text = "would"
			intervals [1372]:
				xmin = 579.1009
				xmax = 579.472
				text = ""
			intervals [1373]:
				xmin = 579.472
				xmax = 579.742
				text = "because"
			intervals [1374]:
				xmin = 579.742
				xmax = 579.882
				text = "i"
			intervals [1375]:
				xmin = 579.882
				xmax = 580.092
				text = "ended"
			intervals [1376]:
				xmin = 580.092
				xmax = 580.162
				text = "up"
			intervals [1377]:
				xmin = 580.162
				xmax = 580.392
				text = "going"
			intervals [1378]:
				xmin = 580.392
				xmax = 580.452
				text = "to"
			intervals [1379]:
				xmin = 580.452
				xmax = 580.482
				text = ""
			intervals [1380]:
				xmin = 580.482
				xmax = 581.052
				text = "rdx"
			intervals [1381]:
				xmin = 581.052
				xmax = 581.8761
				text = ""
			intervals [1382]:
				xmin = 581.8761
				xmax = 582.5061
				text = "and"
			intervals [1383]:
				xmin = 582.5061
				xmax = 582.5821
				text = ""
			intervals [1384]:
				xmin = 582.5821
				xmax = 582.8821
				text = "that"
			intervals [1385]:
				xmin = 582.8821
				xmax = 583.2421
				text = "was"
			intervals [1386]:
				xmin = 583.2421
				xmax = 583.4321
				text = "the"
			intervals [1387]:
				xmin = 583.4321
				xmax = 583.8321
				text = "area"
			intervals [1388]:
				xmin = 583.8321
				xmax = 584.5221
				text = "for"
			intervals [1389]:
				xmin = 584.5221
				xmax = 585.7518
				text = ""
			intervals [1390]:
				xmin = 585.7518
				xmax = 586.0718
				text = "that"
			intervals [1391]:
				xmin = 586.0718
				xmax = 586.6318
				text = ""
			intervals [1392]:
				xmin = 586.6318
				xmax = 586.6618
				text = "i"
			intervals [1393]:
				xmin = 586.6618
				xmax = 586.8018
				text = "mean"
			intervals [1394]:
				xmin = 586.8018
				xmax = 586.9718
				text = "that"
			intervals [1395]:
				xmin = 586.9718
				xmax = 587.1218
				text = "was"
			intervals [1396]:
				xmin = 587.1218
				xmax = 587.3718
				text = "part"
			intervals [1397]:
				xmin = 587.3718
				xmax = 587.4518
				text = "of"
			intervals [1398]:
				xmin = 587.4518
				xmax = 587.8118
				text = "their"
			intervals [1399]:
				xmin = 587.8118
				xmax = 587.9293
				text = ""
			intervals [1400]:
				xmin = 587.9293
				xmax = 588.2493
				text = "area"
			intervals [1401]:
				xmin = 588.2493
				xmax = 588.3993
				text = "so"
			intervals [1402]:
				xmin = 588.3993
				xmax = 588.4893
				text = "i"
			intervals [1403]:
				xmin = 588.4893
				xmax = 588.6793
				text = "met"
			intervals [1404]:
				xmin = 588.6793
				xmax = 588.8293
				text = "a"
			intervals [1405]:
				xmin = 588.8293
				xmax = 589.2293
				text = "lot"
			intervals [1406]:
				xmin = 589.2293
				xmax = 589.3393
				text = "of"
			intervals [1407]:
				xmin = 589.3393
				xmax = 589.3993
				text = ""
			intervals [1408]:
				xmin = 589.3993
				xmax = 589.9093
				text = "those"
			intervals [1409]:
				xmin = 589.9093
				xmax = 590.1769
				text = ""
			intervals [1410]:
				xmin = 590.1769
				xmax = 590.4469
				text = "black"
			intervals [1411]:
				xmin = 590.4469
				xmax = 590.9769
				text = "kids"
			intervals [1412]:
				xmin = 590.9769
				xmax = 591.6479
				text = ""
			intervals [1413]:
				xmin = 591.6479
				xmax = 591.9579
				text = "that"
			intervals [1414]:
				xmin = 591.9579
				xmax = 591.9879
				text = ""
			intervals [1415]:
				xmin = 591.9879
				xmax = 592.2179
				text = "grew"
			intervals [1416]:
				xmin = 592.2179
				xmax = 592.4179
				text = "up"
			intervals [1417]:
				xmin = 592.4179
				xmax = 592.7763
				text = ""
			intervals [1418]:
				xmin = 592.7763
				xmax = 592.9163
				text = "on"
			intervals [1419]:
				xmin = 592.9163
				xmax = 592.9963
				text = ""
			intervals [1420]:
				xmin = 592.9963
				xmax = 593.1163
				text = "in"
			intervals [1421]:
				xmin = 593.1163
				xmax = 593.1963
				text = "the"
			intervals [1422]:
				xmin = 593.1963
				xmax = 593.4563
				text = "gold"
			intervals [1423]:
				xmin = 593.4563
				xmax = 593.8863
				text = "coast"
			intervals [1424]:
				xmin = 593.8863
				xmax = 594.1299
				text = ""
			intervals [1425]:
				xmin = 594.1299
				xmax = 594.3699
				text = "and"
			intervals [1426]:
				xmin = 594.3699
				xmax = 594.4199
				text = ""
			intervals [1427]:
				xmin = 594.4199
				xmax = 594.7799
				text = "i"
			intervals [1428]:
				xmin = 594.7799
				xmax = 595.9819
				text = ""
			intervals [1429]:
				xmin = 595.9819
				xmax = 596.4219
				text = "would"
			intervals [1430]:
				xmin = 596.4219
				xmax = 597.0057
				text = ""
			intervals [1431]:
				xmin = 597.0057
				xmax = 597.1957
				text = "i"
			intervals [1432]:
				xmin = 597.1957
				xmax = 597.4957
				text = "would"
			intervals [1433]:
				xmin = 597.4957
				xmax = 597.5257
				text = ""
			intervals [1434]:
				xmin = 597.5257
				xmax = 598.0657
				text = "guess"
			intervals [1435]:
				xmin = 598.0657
				xmax = 598.4057
				text = "that"
			intervals [1436]:
				xmin = 598.4057
				xmax = 598.8922
				text = ""
			intervals [1437]:
				xmin = 598.8922
				xmax = 599.3022
				text = "without"
			intervals [1438]:
				xmin = 599.3022
				xmax = 599.8122
				text = "knowing"
			intervals [1439]:
				xmin = 599.8122
				xmax = 601.2116
				text = ""
			intervals [1440]:
				xmin = 601.2116
				xmax = 601.3916
				text = "cause"
			intervals [1441]:
				xmin = 601.3916
				xmax = 601.4816
				text = "i"
			intervals [1442]:
				xmin = 601.4816
				xmax = 601.8516
				text = "certainly"
			intervals [1443]:
				xmin = 601.8516
				xmax = 602.0516
				text = "didn't"
			intervals [1444]:
				xmin = 602.0516
				xmax = 602.1416
				text = "the"
			intervals [1445]:
				xmin = 602.1416
				xmax = 602.4316
				text = "kids"
			intervals [1446]:
				xmin = 602.4316
				xmax = 602.5616
				text = "that"
			intervals [1447]:
				xmin = 602.5616
				xmax = 602.6616
				text = "i"
			intervals [1448]:
				xmin = 602.6616
				xmax = 602.8716
				text = "met"
			intervals [1449]:
				xmin = 602.8716
				xmax = 603.0316
				text = "up"
			intervals [1450]:
				xmin = 603.0316
				xmax = 603.3616
				text = "there"
			intervals [1451]:
				xmin = 603.3616
				xmax = 603.8564
				text = ""
			intervals [1452]:
				xmin = 603.8564
				xmax = 604.1064
				text = "none"
			intervals [1453]:
				xmin = 604.1064
				xmax = 604.1964
				text = "of"
			intervals [1454]:
				xmin = 604.1964
				xmax = 604.3764
				text = "their"
			intervals [1455]:
				xmin = 604.3764
				xmax = 604.7464
				text = "parent"
			intervals [1456]:
				xmin = 604.7464
				xmax = 604.8382
				text = ""
			intervals [1457]:
				xmin = 604.8382
				xmax = 605.1382
				text = "all"
			intervals [1458]:
				xmin = 605.1382
				xmax = 605.1982
				text = "of"
			intervals [1459]:
				xmin = 605.1982
				xmax = 605.3582
				text = "their"
			intervals [1460]:
				xmin = 605.3582
				xmax = 605.8582
				text = "parents"
			intervals [1461]:
				xmin = 605.8582
				xmax = 606.0982
				text = "were"
			intervals [1462]:
				xmin = 606.0982
				xmax = 607.2816
				text = ""
			intervals [1463]:
				xmin = 607.2816
				xmax = 607.4816
				text = "you"
			intervals [1464]:
				xmin = 607.4816
				xmax = 607.7716
				text = "know"
			intervals [1465]:
				xmin = 607.7716
				xmax = 608.1897
				text = ""
			intervals [1466]:
				xmin = 608.1897
				xmax = 608.6797
				text = "doctors"
			intervals [1467]:
				xmin = 608.6797
				xmax = 610.3297
				text = "lawyers"
			intervals [1468]:
				xmin = 610.3297
				xmax = 610.5491
				text = ""
			intervals [1469]:
				xmin = 610.5491
				xmax = 610.8791
				text = "college"
			intervals [1470]:
				xmin = 610.8791
				xmax = 611.6091
				text = "professors"
			intervals [1471]:
				xmin = 611.6091
				xmax = 611.6391
				text = "i"
			intervals [1472]:
				xmin = 611.6391
				xmax = 611.7791
				text = "mean"
			intervals [1473]:
				xmin = 611.7791
				xmax = 611.8791
				text = "they"
			intervals [1474]:
				xmin = 611.8791
				xmax = 611.9991
				text = "were"
			intervals [1475]:
				xmin = 611.9991
				xmax = 612.2191
				text = "all"
			intervals [1476]:
				xmin = 612.2191
				xmax = 612.7391
				text = "professional"
			intervals [1477]:
				xmin = 612.7391
				xmax = 612.9779
				text = ""
			intervals [1478]:
				xmin = 612.9779
				xmax = 613.0579
				text = "uh"
			intervals [1479]:
				xmin = 613.0579
				xmax = 613.3579
				text = "white"
			intervals [1480]:
				xmin = 613.3579
				xmax = 613.8379
				text = "collar"
			intervals [1481]:
				xmin = 613.8379
				xmax = 613.8981
				text = ""
			intervals [1482]:
				xmin = 613.8981
				xmax = 614.6981
				text = "professionals"
			intervals [1483]:
				xmin = 614.6981
				xmax = 615.4461
				text = ""
			intervals [1484]:
				xmin = 615.4461
				xmax = 616.0261
				text = "so"
			intervals [1485]:
				xmin = 616.0261
				xmax = 617.0827
				text = ""
			intervals [1486]:
				xmin = 617.0827
				xmax = 617.2127
				text = "m-"
			intervals [1487]:
				xmin = 617.2127
				xmax = 617.2727
				text = ""
			intervals [1488]:
				xmin = 617.2727
				xmax = 617.4527
				text = "and"
			intervals [1489]:
				xmin = 617.4527
				xmax = 617.6527
				text = "my"
			intervals [1490]:
				xmin = 617.6527
				xmax = 618.1727
				text = "father"
			intervals [1491]:
				xmin = 618.1727
				xmax = 618.4227
				text = "made"
			intervals [1492]:
				xmin = 618.4227
				xmax = 618.4627
				text = "a"
			intervals [1493]:
				xmin = 618.4627
				xmax = 618.9027
				text = "conscious"
			intervals [1494]:
				xmin = 618.9027
				xmax = 619.6027
				text = "decision"
			intervals [1495]:
				xmin = 619.6027
				xmax = 619.9259
				text = ""
			intervals [1496]:
				xmin = 619.9259
				xmax = 620.1559
				text = "because"
			intervals [1497]:
				xmin = 620.1559
				xmax = 620.2959
				text = "my"
			intervals [1498]:
				xmin = 620.2959
				xmax = 620.5459
				text = "mother"
			intervals [1499]:
				xmin = 620.5459
				xmax = 620.7959
				text = "wanted"
			intervals [1500]:
				xmin = 620.7959
				xmax = 620.9359
				text = "to"
			intervals [1501]:
				xmin = 620.9359
				xmax = 621.1359
				text = "live"
			intervals [1502]:
				xmin = 621.1359
				xmax = 621.3059
				text = "up"
			intervals [1503]:
				xmin = 621.3059
				xmax = 621.5659
				text = "there"
			intervals [1504]:
				xmin = 621.5659
				xmax = 622.2647
				text = ""
			intervals [1505]:
				xmin = 622.2647
				xmax = 622.3747
				text = "that"
			intervals [1506]:
				xmin = 622.3747
				xmax = 622.4447
				text = "s"
			intervals [1507]:
				xmin = 622.4447
				xmax = 622.5347
				text = "where"
			intervals [1508]:
				xmin = 622.5347
				xmax = 622.6947
				text = "she"
			intervals [1509]:
				xmin = 622.6947
				xmax = 622.8947
				text = "wanted"
			intervals [1510]:
				xmin = 622.8947
				xmax = 622.9747
				text = "to"
			intervals [1511]:
				xmin = 622.9747
				xmax = 623.0747
				text = "live"
			intervals [1512]:
				xmin = 623.0747
				xmax = 624.4869
				text = ""
			intervals [1513]:
				xmin = 624.4869
				xmax = 624.5669
				text = "<unk>"
			intervals [1514]:
				xmin = 624.5669
				xmax = 624.5969
				text = ""
			intervals [1515]:
				xmin = 624.5969
				xmax = 624.7569
				text = "my"
			intervals [1516]:
				xmin = 624.7569
				xmax = 625.0569
				text = "father"
			intervals [1517]:
				xmin = 625.0569
				xmax = 625.2269
				text = "did"
			intervals [1518]:
				xmin = 625.2269
				xmax = 625.4369
				text = "not"
			intervals [1519]:
				xmin = 625.4369
				xmax = 625.6769
				text = "want"
			intervals [1520]:
				xmin = 625.6769
				xmax = 625.7769
				text = "to"
			intervals [1521]:
				xmin = 625.7769
				xmax = 625.9569
				text = "live"
			intervals [1522]:
				xmin = 625.9569
				xmax = 626.1069
				text = "up"
			intervals [1523]:
				xmin = 626.1069
				xmax = 626.3869
				text = "there"
			intervals [1524]:
				xmin = 626.3869
				xmax = 627.2202
				text = ""
			intervals [1525]:
				xmin = 627.2202
				xmax = 627.3602
				text = "he"
			intervals [1526]:
				xmin = 627.3602
				xmax = 627.4802
				text = "didn't"
			intervals [1527]:
				xmin = 627.4802
				xmax = 627.7502
				text = "want"
			intervals [1528]:
				xmin = 627.7502
				xmax = 627.8564
				text = ""
			intervals [1529]:
				xmin = 627.8564
				xmax = 628.0664
				text = "he"
			intervals [1530]:
				xmin = 628.0664
				xmax = 628.2364
				text = "didn't"
			intervals [1531]:
				xmin = 628.2364
				xmax = 628.5964
				text = "want"
			intervals [1532]:
				xmin = 628.5964
				xmax = 628.8476
				text = ""
			intervals [1533]:
				xmin = 628.8476
				xmax = 629.2276
				text = "us"
			intervals [1534]:
				xmin = 629.2276
				xmax = 629.5676
				text = "growing"
			intervals [1535]:
				xmin = 629.5676
				xmax = 629.8176
				text = "up"
			intervals [1536]:
				xmin = 629.8176
				xmax = 630.9272
				text = ""
			intervals [1537]:
				xmin = 630.9272
				xmax = 631.0972
				text = "in"
			intervals [1538]:
				xmin = 631.0972
				xmax = 631.2672
				text = "that"
			intervals [1539]:
				xmin = 631.2672
				xmax = 631.4772
				text = "kind"
			intervals [1540]:
				xmin = 631.4772
				xmax = 631.5772
				text = "of"
			intervals [1541]:
				xmin = 631.5772
				xmax = 631.9872
				text = "bubble"
			intervals [1542]:
				xmin = 631.9872
				xmax = 633.4507
				text = ""
			intervals [1543]:
				xmin = 633.4507
				xmax = 634.0707
				text = "so"
			intervals [1544]:
				xmin = 634.0707
				xmax = 634.302
				text = ""
			intervals [1545]:
				xmin = 634.302
				xmax = 634.762
				text = "um"
			intervals [1546]:
				xmin = 634.762
				xmax = 637.221
				text = ""
			intervals [1547]:
				xmin = 637.221
				xmax = 637.421
				text = "and"
			intervals [1548]:
				xmin = 637.421
				xmax = 637.581
				text = "i"
			intervals [1549]:
				xmin = 637.581
				xmax = 637.791
				text = "th-"
			intervals [1550]:
				xmin = 637.791
				xmax = 637.821
				text = ""
			intervals [1551]:
				xmin = 637.821
				xmax = 637.991
				text = "i'm"
			intervals [1552]:
				xmin = 637.991
				xmax = 638.251
				text = "sure"
			intervals [1553]:
				xmin = 638.251
				xmax = 638.441
				text = "those"
			intervals [1554]:
				xmin = 638.441
				xmax = 638.821
				text = "houses"
			intervals [1555]:
				xmin = 638.821
				xmax = 638.881
				text = "were"
			intervals [1556]:
				xmin = 638.881
				xmax = 639.011
				text = "mo"
			intervals [1557]:
				xmin = 639.011
				xmax = 639.9403
				text = ""
			intervals [1558]:
				xmin = 639.9403
				xmax = 640.0303
				text = "i"
			intervals [1559]:
				xmin = 640.0303
				xmax = 640.2103
				text = "don't"
			intervals [1560]:
				xmin = 640.2103
				xmax = 640.3503
				text = "know"
			intervals [1561]:
				xmin = 640.3503
				xmax = 640.4503
				text = "they"
			intervals [1562]:
				xmin = 640.4503
				xmax = 640.6503
				text = "might"
			intervals [1563]:
				xmin = 640.6503
				xmax = 640.7403
				text = "have"
			intervals [1564]:
				xmin = 640.7403
				xmax = 640.8503
				text = "been"
			intervals [1565]:
				xmin = 640.8503
				xmax = 640.9503
				text = "the"
			intervals [1566]:
				xmin = 640.9503
				xmax = 641.1903
				text = "same"
			intervals [1567]:
				xmin = 641.1903
				xmax = 641.2203
				text = ""
			intervals [1568]:
				xmin = 641.2203
				xmax = 641.6103
				text = "price"
			intervals [1569]:
				xmin = 641.6103
				xmax = 641.6403
				text = ""
			intervals [1570]:
				xmin = 641.6403
				xmax = 641.7703
				text = "i"
			intervals [1571]:
				xmin = 641.7703
				xmax = 641.9403
				text = "don't"
			intervals [1572]:
				xmin = 641.9403
				xmax = 642.1303
				text = "know"
			intervals [1573]:
				xmin = 642.1303
				xmax = 642.6681
				text = ""
			intervals [1574]:
				xmin = 642.6681
				xmax = 642.7281
				text = "it"
			intervals [1575]:
				xmin = 642.7281
				xmax = 642.7681
				text = "s"
			intervals [1576]:
				xmin = 642.7681
				xmax = 642.9681
				text = "hard"
			intervals [1577]:
				xmin = 642.9681
				xmax = 643.0281
				text = "to"
			intervals [1578]:
				xmin = 643.0281
				xmax = 643.2281
				text = "say"
			intervals [1579]:
				xmin = 643.2281
				xmax = 643.4781
				text = "back"
			intervals [1580]:
				xmin = 643.4781
				xmax = 643.7281
				text = "then"
			intervals [1581]:
				xmin = 643.7281
				xmax = 644.3576
				text = ""
			intervals [1582]:
				xmin = 644.3576
				xmax = 644.5676
				text = "cause"
			intervals [1583]:
				xmin = 644.5676
				xmax = 644.8576
				text = "everything"
			intervals [1584]:
				xmin = 644.8576
				xmax = 644.9976
				text = "was"
			intervals [1585]:
				xmin = 644.9976
				xmax = 645.0976
				text = "so"
			intervals [1586]:
				xmin = 645.0976
				xmax = 645.3276
				text = "much"
			intervals [1587]:
				xmin = 645.3276
				xmax = 645.4876
				text = "more"
			intervals [1588]:
				xmin = 645.4876
				xmax = 646.2076
				text = "affordable"
			intervals [1589]:
				xmin = 646.2076
				xmax = 646.8056
				text = ""
			intervals [1590]:
				xmin = 646.8056
				xmax = 646.9856
				text = "you"
			intervals [1591]:
				xmin = 646.9856
				xmax = 647.3356
				text = "know"
			intervals [1592]:
				xmin = 647.3356
				xmax = 647.8594
				text = ""
			intervals [1593]:
				xmin = 647.8594
				xmax = 648.1894
				text = "but"
			intervals [1594]:
				xmin = 648.1894
				xmax = 648.2194
				text = ""
			intervals [1595]:
				xmin = 648.2194
				xmax = 648.6594
				text = "um"
			intervals [1596]:
				xmin = 648.6594
				xmax = 649.9907
				text = ""
			intervals [1597]:
				xmin = 649.9907
				xmax = 650.1007
				text = "and"
			intervals [1598]:
				xmin = 650.1007
				xmax = 650.2507
				text = "that"
			intervals [1599]:
				xmin = 650.2507
				xmax = 650.3207
				text = "s"
			intervals [1600]:
				xmin = 650.3207
				xmax = 650.5207
				text = "just"
			intervals [1601]:
				xmin = 650.5207
				xmax = 650.6607
				text = "my"
			intervals [1602]:
				xmin = 650.6607
				xmax = 650.9707
				text = "take"
			intervals [1603]:
				xmin = 650.9707
				xmax = 651.1307
				text = "on"
			intervals [1604]:
				xmin = 651.1307
				xmax = 651.2207
				text = "it"
			intervals [1605]:
				xmin = 651.2207
				xmax = 651.2818
				text = ""
			intervals [1606]:
				xmin = 651.2818
				xmax = 651.5318
				text = "i"
			intervals [1607]:
				xmin = 651.5318
				xmax = 651.7798
				text = ""
			intervals [1608]:
				xmin = 651.7798
				xmax = 652.0598
				text = "and"
			intervals [1609]:
				xmin = 652.0598
				xmax = 652.2198
				text = "you"
			intervals [1610]:
				xmin = 652.2198
				xmax = 652.3198
				text = "know"
			intervals [1611]:
				xmin = 652.3198
				xmax = 652.4598
				text = "i"
			intervals [1612]:
				xmin = 652.4598
				xmax = 652.6398
				text = "can"
			intervals [1613]:
				xmin = 652.6398
				xmax = 652.8298
				text = "just"
			intervals [1614]:
				xmin = 652.8298
				xmax = 653.1298
				text = "say"
			intervals [1615]:
				xmin = 653.1298
				xmax = 653.3798
				text = "that"
			intervals [1616]:
				xmin = 653.3798
				xmax = 653.4537
				text = ""
			intervals [1617]:
				xmin = 653.4537
				xmax = 653.8037
				text = "because"
			intervals [1618]:
				xmin = 653.8037
				xmax = 653.8437
				text = ""
			intervals [1619]:
				xmin = 653.8437
				xmax = 654.3137
				text = "i"
			intervals [1620]:
				xmin = 654.3137
				xmax = 654.3637
				text = ""
			intervals [1621]:
				xmin = 654.3637
				xmax = 654.7237
				text = "went"
			intervals [1622]:
				xmin = 654.7237
				xmax = 654.8013
				text = ""
			intervals [1623]:
				xmin = 654.8013
				xmax = 655.1813
				text = "to"
			intervals [1624]:
				xmin = 655.1813
				xmax = 655.2713
				text = "the"
			intervals [1625]:
				xmin = 655.2713
				xmax = 655.5513
				text = "high"
			intervals [1626]:
				xmin = 655.5513
				xmax = 655.9913
				text = "school"
			intervals [1627]:
				xmin = 655.9913
				xmax = 656.1213
				text = "and"
			intervals [1628]:
				xmin = 656.1213
				xmax = 656.1713
				text = "i"
			intervals [1629]:
				xmin = 656.1713
				xmax = 656.3813
				text = "met"
			intervals [1630]:
				xmin = 656.3813
				xmax = 656.4313
				text = ""
			intervals [1631]:
				xmin = 656.4313
				xmax = 656.6713
				text = "all"
			intervals [1632]:
				xmin = 656.6713
				xmax = 656.7413
				text = "of"
			intervals [1633]:
				xmin = 656.7413
				xmax = 656.9513
				text = "those"
			intervals [1634]:
				xmin = 656.9513
				xmax = 657.1613
				text = "black"
			intervals [1635]:
				xmin = 657.1613
				xmax = 657.4113
				text = "kids"
			intervals [1636]:
				xmin = 657.4113
				xmax = 657.5013
				text = "up"
			intervals [1637]:
				xmin = 657.5013
				xmax = 657.5313
				text = ""
			intervals [1638]:
				xmin = 657.5313
				xmax = 657.7513
				text = "there"
			intervals [1639]:
				xmin = 657.7513
				xmax = 658.4466
				text = ""
			intervals [1640]:
				xmin = 658.4466
				xmax = 658.6266
				text = "and"
			intervals [1641]:
				xmin = 658.6266
				xmax = 658.7266
				text = "i"
			intervals [1642]:
				xmin = 658.7266
				xmax = 658.9366
				text = "don't"
			intervals [1643]:
				xmin = 658.9366
				xmax = 659.1266
				text = "know"
			intervals [1644]:
				xmin = 659.1266
				xmax = 659.3966
				text = "any"
			intervals [1645]:
				xmin = 659.3966
				xmax = 659.4966
				text = "of"
			intervals [1646]:
				xmin = 659.4966
				xmax = 659.6766
				text = "them"
			intervals [1647]:
				xmin = 659.6766
				xmax = 659.8866
				text = "that"
			intervals [1648]:
				xmin = 659.8866
				xmax = 659.9366
				text = ""
			intervals [1649]:
				xmin = 659.9366
				xmax = 660.1966
				text = "whose"
			intervals [1650]:
				xmin = 660.1966
				xmax = 660.7266
				text = "parents"
			intervals [1651]:
				xmin = 660.7266
				xmax = 660.8666
				text = "were"
			intervals [1652]:
				xmin = 660.8666
				xmax = 661.5166
				text = "just"
			intervals [1653]:
				xmin = 661.5166
				xmax = 662.2477
				text = ""
			intervals [1654]:
				xmin = 662.2477
				xmax = 663.0177
				text = "regular"
			intervals [1655]:
				xmin = 663.0177
				xmax = 663.1277
				text = ""
			intervals [1656]:
				xmin = 663.1277
				xmax = 663.3077
				text = "you"
			intervals [1657]:
				xmin = 663.3077
				xmax = 663.4977
				text = "know"
			intervals [1658]:
				xmin = 663.4977
				xmax = 664.7496
				text = ""
			intervals [1659]:
				xmin = 664.7496
				xmax = 664.9996
				text = "blue"
			intervals [1660]:
				xmin = 664.9996
				xmax = 665.4696
				text = "collar"
			intervals [1661]:
				xmin = 665.4696
				xmax = 666.0196
				text = "workers"
			intervals [1662]:
				xmin = 666.0196
				xmax = 666.1496
				text = "or"
			intervals [1663]:
				xmin = 666.1496
				xmax = 666.5496
				text = "whatever"
			intervals [1664]:
				xmin = 666.5496
				xmax = 666.9396
				text = "whatever"
			intervals [1665]:
				xmin = 666.9396
				xmax = 667.0396
				text = "they"
			intervals [1666]:
				xmin = 667.0396
				xmax = 667.1096
				text = "were"
			intervals [1667]:
				xmin = 667.1096
				xmax = 667.9796
				text = "all"
			intervals [1668]:
				xmin = 667.9796
				xmax = 668.0624
				text = ""
			intervals [1669]:
				xmin = 668.0624
				xmax = 668.3424
				text = "like"
			intervals [1670]:
				xmin = 668.3424
				xmax = 669.2889
				text = ""
			intervals [1671]:
				xmin = 669.2889
				xmax = 669.9189
				text = "somebody"
			intervals [1672]:
				xmin = 669.9189
				xmax = 670.4838
				text = ""
			intervals [1673]:
				xmin = 670.4838
				xmax = 670.5938
				text = "you"
			intervals [1674]:
				xmin = 670.5938
				xmax = 670.7038
				text = "know"
			intervals [1675]:
				xmin = 670.7038
				xmax = 670.9438
				text = "white"
			intervals [1676]:
				xmin = 670.9438
				xmax = 671.6638
				text = "collars"
			intervals [1677]:
				xmin = 671.6638
				xmax = 672.2418
				text = ""
			intervals [1678]:
				xmin = 672.2418
				xmax = 672.8318
				text = "types"
			intervals [1679]:
				xmin = 672.8318
				xmax = 673.4308
				text = ""
			intervals [1680]:
				xmin = 673.4308
				xmax = 673.5508
				text = "you"
			intervals [1681]:
				xmin = 673.5508
				xmax = 673.7908
				text = "know"
			intervals [1682]:
				xmin = 673.7908
				xmax = 675.2828
				text = ""
			intervals [1683]:
				xmin = 675.2828
				xmax = 675.4828
				text = "so"
			intervals [1684]:
				xmin = 675.4828
				xmax = 675.6628
				text = "that"
			intervals [1685]:
				xmin = 675.6628
				xmax = 675.8528
				text = "might"
			intervals [1686]:
				xmin = 675.8528
				xmax = 675.9528
				text = "have"
			intervals [1687]:
				xmin = 675.9528
				xmax = 676.1528
				text = "been"
			intervals [1688]:
				xmin = 676.1528
				xmax = 676.4228
				text = "very"
			intervals [1689]:
				xmin = 676.4228
				xmax = 676.8728
				text = "unique"
			intervals [1690]:
				xmin = 676.8728
				xmax = 677.0328
				text = "to"
			intervals [1691]:
				xmin = 677.0328
				xmax = 677.2028
				text = "our"
			intervals [1692]:
				xmin = 677.2028
				xmax = 677.7628
				text = "neighborhood"
			intervals [1693]:
				xmin = 677.7628
				xmax = 678.9179
				text = ""
			intervals [1694]:
				xmin = 678.9179
				xmax = 679.0979
				text = "but"
			intervals [1695]:
				xmin = 679.0979
				xmax = 679.1279
				text = ""
			intervals [1696]:
				xmin = 679.1279
				xmax = 679.2979
				text = "i"
			intervals [1697]:
				xmin = 679.2979
				xmax = 679.4779
				text = "would"
			intervals [1698]:
				xmin = 679.4779
				xmax = 679.6979
				text = "doubt"
			intervals [1699]:
				xmin = 679.6979
				xmax = 679.7279
				text = ""
			intervals [1700]:
				xmin = 679.7279
				xmax = 679.8879
				text = "it"
			intervals [1701]:
				xmin = 679.8879
				xmax = 701.5164
				text = ""
			intervals [1702]:
				xmin = 701.5164
				xmax = 701.6664
				text = "the"
			intervals [1703]:
				xmin = 701.6664
				xmax = 701.8564
				text = "only"
			intervals [1704]:
				xmin = 701.8564
				xmax = 702.1864
				text = "reason"
			intervals [1705]:
				xmin = 702.1864
				xmax = 702.2664
				text = "i"
			intervals [1706]:
				xmin = 702.2664
				xmax = 702.4764
				text = "could"
			intervals [1707]:
				xmin = 702.4764
				xmax = 702.7664
				text = "think"
			intervals [1708]:
				xmin = 702.7664
				xmax = 702.9264
				text = "is"
			intervals [1709]:
				xmin = 702.9264
				xmax = 703.1564
				text = "that"
			intervals [1710]:
				xmin = 703.1564
				xmax = 703.2145
				text = ""
			intervals [1711]:
				xmin = 703.2145
				xmax = 703.4345
				text = "if"
			intervals [1712]:
				xmin = 703.4345
				xmax = 703.4945
				text = "you"
			intervals [1713]:
				xmin = 703.4945
				xmax = 703.7745
				text = "go"
			intervals [1714]:
				xmin = 703.7745
				xmax = 704.0145
				text = "over"
			intervals [1715]:
				xmin = 704.0145
				xmax = 704.1745
				text = "to"
			intervals [1716]:
				xmin = 704.1745
				xmax = 704.2445
				text = "the"
			intervals [1717]:
				xmin = 704.2445
				xmax = 704.7045
				text = "neighborhood"
			intervals [1718]:
				xmin = 704.7045
				xmax = 704.7945
				text = "you"
			intervals [1719]:
				xmin = 704.7945
				xmax = 704.9045
				text = "can"
			intervals [1720]:
				xmin = 704.9045
				xmax = 705.0645
				text = "see"
			intervals [1721]:
				xmin = 705.0645
				xmax = 705.1745
				text = "the"
			intervals [1722]:
				xmin = 705.1745
				xmax = 705.5645
				text = "difference"
			intervals [1723]:
				xmin = 705.5645
				xmax = 705.6345
				text = "in"
			intervals [1724]:
				xmin = 705.6345
				xmax = 705.7045
				text = "the"
			intervals [1725]:
				xmin = 705.7045
				xmax = 706.2945
				text = "houses"
			intervals [1726]:
				xmin = 706.2945
				xmax = 708.3377
				text = ""
			intervals [1727]:
				xmin = 708.3377
				xmax = 708.4077
				text = "i"
			intervals [1728]:
				xmin = 708.4077
				xmax = 708.7777
				text = "mean"
			intervals [1729]:
				xmin = 708.7777
				xmax = 708.8685
				text = ""
			intervals [1730]:
				xmin = 708.8685
				xmax = 709.1585
				text = "they"
			intervals [1731]:
				xmin = 709.1585
				xmax = 709.1885
				text = ""
			intervals [1732]:
				xmin = 709.1885
				xmax = 709.7485
				text = "are"
			intervals [1733]:
				xmin = 709.7485
				xmax = 709.7785
				text = ""
			intervals [1734]:
				xmin = 709.7785
				xmax = 709.9485
				text = "and"
			intervals [1735]:
				xmin = 709.9485
				xmax = 710.1085
				text = "i'm"
			intervals [1736]:
				xmin = 710.1085
				xmax = 710.5685
				text = "sure"
			intervals [1737]:
				xmin = 710.5685
				xmax = 710.6585
				text = "i"
			intervals [1738]:
				xmin = 710.6585
				xmax = 710.8385
				text = "know"
			intervals [1739]:
				xmin = 710.8385
				xmax = 711.0585
				text = "white"
			intervals [1740]:
				xmin = 711.0585
				xmax = 711.3285
				text = "people"
			intervals [1741]:
				xmin = 711.3285
				xmax = 711.3885
				text = "are"
			intervals [1742]:
				xmin = 711.3885
				xmax = 711.5685
				text = "trying"
			intervals [1743]:
				xmin = 711.5685
				xmax = 711.6285
				text = "to"
			intervals [1744]:
				xmin = 711.6285
				xmax = 711.7485
				text = "get"
			intervals [1745]:
				xmin = 711.7485
				xmax = 711.9385
				text = "those"
			intervals [1746]:
				xmin = 711.9385
				xmax = 712.3185
				text = "houses"
			intervals [1747]:
				xmin = 712.3185
				xmax = 712.5685
				text = "now"
			intervals [1748]:
				xmin = 712.5685
				xmax = 713.1973
				text = ""
			intervals [1749]:
				xmin = 713.1973
				xmax = 713.3173
				text = "i"
			intervals [1750]:
				xmin = 713.3173
				xmax = 713.5573
				text = "mean"
			intervals [1751]:
				xmin = 713.5573
				xmax = 713.5873
				text = ""
			intervals [1752]:
				xmin = 713.5873
				xmax = 713.8973
				text = "they"
			intervals [1753]:
				xmin = 713.8973
				xmax = 714.1673
				text = "look"
			intervals [1754]:
				xmin = 714.1673
				xmax = 714.3973
				text = "like"
			intervals [1755]:
				xmin = 714.3973
				xmax = 714.4773
				text = "the"
			intervals [1756]:
				xmin = 714.4773
				xmax = 714.8873
				text = "houses"
			intervals [1757]:
				xmin = 714.8873
				xmax = 715.0973
				text = "on"
			intervals [1758]:
				xmin = 715.0973
				xmax = 715.5673
				text = "sixteenth"
			intervals [1759]:
				xmin = 715.5673
				xmax = 715.9073
				text = "street"
			intervals [1760]:
				xmin = 715.9073
				xmax = 717.3741
				text = ""
			intervals [1761]:
				xmin = 717.3741
				xmax = 717.7641
				text = "um"
			intervals [1762]:
				xmin = 717.7641
				xmax = 717.8141
				text = ""
			intervals [1763]:
				xmin = 717.8141
				xmax = 717.9041
				text = "i"
			intervals [1764]:
				xmin = 717.9041
				xmax = 718.1141
				text = "think"
			intervals [1765]:
				xmin = 718.1141
				xmax = 718.2441
				text = "they"
			intervals [1766]:
				xmin = 718.2441
				xmax = 718.7641
				text = "even"
			intervals [1767]:
				xmin = 718.7641
				xmax = 720.2345
				text = ""
			intervals [1768]:
				xmin = 720.2345
				xmax = 720.2745
				text = "i"
			intervals [1769]:
				xmin = 720.2745
				xmax = 720.4145
				text = "don't"
			intervals [1770]:
				xmin = 720.4145
				xmax = 720.4445
				text = ""
			intervals [1771]:
				xmin = 720.4445
				xmax = 720.5345
				text = "know"
			intervals [1772]:
				xmin = 720.5345
				xmax = 720.5645
				text = ""
			intervals [1773]:
				xmin = 720.5645
				xmax = 720.6645
				text = "what"
			intervals [1774]:
				xmin = 720.6645
				xmax = 720.6945
				text = ""
			intervals [1775]:
				xmin = 720.6945
				xmax = 720.8145
				text = "they"
			intervals [1776]:
				xmin = 720.8145
				xmax = 720.8445
				text = ""
			intervals [1777]:
				xmin = 720.8445
				xmax = 721.0545
				text = "call"
			intervals [1778]:
				xmin = 721.0545
				xmax = 721.1245
				text = ""
			intervals [1779]:
				xmin = 721.1245
				xmax = 721.2645
				text = "i"
			intervals [1780]:
				xmin = 721.2645
				xmax = 721.4545
				text = "think"
			intervals [1781]:
				xmin = 721.4545
				xmax = 721.5645
				text = "they"
			intervals [1782]:
				xmin = 721.5645
				xmax = 721.8545
				text = "called"
			intervals [1783]:
				xmin = 721.8545
				xmax = 721.9345
				text = "it"
			intervals [1784]:
				xmin = 721.9345
				xmax = 722.0245
				text = "the"
			intervals [1785]:
				xmin = 722.0245
				xmax = 722.0545
				text = ""
			intervals [1786]:
				xmin = 722.0545
				xmax = 722.2445
				text = "g-"
			intervals [1787]:
				xmin = 722.2445
				xmax = 722.3645
				text = "they"
			intervals [1788]:
				xmin = 722.3645
				xmax = 722.6345
				text = "called"
			intervals [1789]:
				xmin = 722.6345
				xmax = 722.7145
				text = "it"
			intervals [1790]:
				xmin = 722.7145
				xmax = 722.7645
				text = "a"
			intervals [1791]:
				xmin = 722.7645
				xmax = 722.9545
				text = "whole"
			intervals [1792]:
				xmin = 722.9545
				xmax = 723.2145
				text = "bunch"
			intervals [1793]:
				xmin = 723.2145
				xmax = 723.2745
				text = "of"
			intervals [1794]:
				xmin = 723.2745
				xmax = 723.6145
				text = "stuff"
			intervals [1795]:
				xmin = 723.6145
				xmax = 723.8245
				text = "like"
			intervals [1796]:
				xmin = 723.8245
				xmax = 723.9245
				text = "the"
			intervals [1797]:
				xmin = 723.9245
				xmax = 724.2145
				text = "gold"
			intervals [1798]:
				xmin = 724.2145
				xmax = 724.5645
				text = "coast"
			intervals [1799]:
				xmin = 724.5645
				xmax = 724.6745
				text = "of"
			intervals [1800]:
				xmin = 724.6745
				xmax = 725.5345
				text = "southeast"
			intervals [1801]:
				xmin = 725.5345
				xmax = 725.5645
				text = "i"
			intervals [1802]:
				xmin = 725.5645
				xmax = 725.8345
				text = "mean"
			intervals [1803]:
				xmin = 725.8345
				xmax = 725.9345
				text = "you"
			intervals [1804]:
				xmin = 725.9345
				xmax = 726.1945
				text = "know"
			intervals [1805]:
				xmin = 726.1945
				xmax = 726.4245
				text = "all"
			intervals [1806]:
				xmin = 726.4245
				xmax = 726.5045
				text = ""
			intervals [1807]:
				xmin = 726.5045
				xmax = 726.7145
				text = "m-"
			intervals [1808]:
				xmin = 726.7145
				xmax = 727.0738
				text = ""
			intervals [1809]:
				xmin = 727.0738
				xmax = 727.4438
				text = "whenever"
			intervals [1810]:
				xmin = 727.4438
				xmax = 727.5338
				text = "i"
			intervals [1811]:
				xmin = 727.5338
				xmax = 727.8038
				text = "told"
			intervals [1812]:
				xmin = 727.8038
				xmax = 728.1338
				text = "somebody"
			intervals [1813]:
				xmin = 728.1338
				xmax = 728.2638
				text = "that"
			intervals [1814]:
				xmin = 728.2638
				xmax = 728.3138
				text = "i"
			intervals [1815]:
				xmin = 728.3138
				xmax = 728.4738
				text = "was"
			intervals [1816]:
				xmin = 728.4738
				xmax = 728.6638
				text = "from"
			intervals [1817]:
				xmin = 728.6638
				xmax = 729.2038
				text = "southeast"
			intervals [1818]:
				xmin = 729.2038
				xmax = 729.6559
				text = ""
			intervals [1819]:
				xmin = 729.6559
				xmax = 729.7359
				text = "and"
			intervals [1820]:
				xmin = 729.7359
				xmax = 729.8759
				text = "then"
			intervals [1821]:
				xmin = 729.8759
				xmax = 729.9859
				text = "i"
			intervals [1822]:
				xmin = 729.9859
				xmax = 730.1459
				text = "would"
			intervals [1823]:
				xmin = 730.1459
				xmax = 730.4959
				text = "say"
			intervals [1824]:
				xmin = 730.4959
				xmax = 730.5559
				text = "i"
			intervals [1825]:
				xmin = 730.5559
				xmax = 730.6759
				text = "was"
			intervals [1826]:
				xmin = 730.6759
				xmax = 730.8659
				text = "from"
			intervals [1827]:
				xmin = 730.8659
				xmax = 731.4259
				text = "hillcrest"
			intervals [1828]:
				xmin = 731.4259
				xmax = 731.7175
				text = ""
			intervals [1829]:
				xmin = 731.7175
				xmax = 731.7975
				text = "they"
			intervals [1830]:
				xmin = 731.7975
				xmax = 731.8275
				text = "d"
			intervals [1831]:
				xmin = 731.8275
				xmax = 731.8975
				text = "be"
			intervals [1832]:
				xmin = 731.8975
				xmax = 732.0975
				text = "like"
			intervals [1833]:
				xmin = 732.0975
				xmax = 732.1775
				text = "oh"
			intervals [1834]:
				xmin = 732.1775
				xmax = 732.3275
				text = "that"
			intervals [1835]:
				xmin = 732.3275
				xmax = 732.4275
				text = "s"
			intervals [1836]:
				xmin = 732.4275
				xmax = 732.5275
				text = "not"
			intervals [1837]:
				xmin = 732.5275
				xmax = 733.2875
				text = "southeast"
			intervals [1838]:
				xmin = 733.2875
				xmax = 734.1571
				text = ""
			intervals [1839]:
				xmin = 734.1571
				xmax = 734.2371
				text = "and"
			intervals [1840]:
				xmin = 734.2371
				xmax = 734.3171
				text = "i"
			intervals [1841]:
				xmin = 734.3171
				xmax = 734.5271
				text = "was"
			intervals [1842]:
				xmin = 734.5271
				xmax = 734.7771
				text = "like"
			intervals [1843]:
				xmin = 734.7771
				xmax = 735.3371
				text = "yeah"
			intervals [1844]:
				xmin = 735.3371
				xmax = 735.6865
				text = ""
			intervals [1845]:
				xmin = 735.6865
				xmax = 735.8765
				text = "it"
			intervals [1846]:
				xmin = 735.8765
				xmax = 736.1265
				text = "is"
			intervals [1847]:
				xmin = 736.1265
				xmax = 736.1965
				text = "in"
			intervals [1848]:
				xmin = 736.1965
				xmax = 736.9465
				text = "southeast"
			intervals [1849]:
				xmin = 736.9465
				xmax = 737.6263
				text = ""
			intervals [1850]:
				xmin = 737.6263
				xmax = 738.1163
				text = "and"
			intervals [1851]:
				xmin = 738.1163
				xmax = 738.5663
				text = "um"
			intervals [1852]:
				xmin = 738.5663
				xmax = 738.9859
				text = ""
			intervals [1853]:
				xmin = 738.9859
				xmax = 739.2159
				text = "that"
			intervals [1854]:
				xmin = 739.2159
				xmax = 739.2759
				text = "s"
			intervals [1855]:
				xmin = 739.2759
				xmax = 739.3759
				text = "the"
			intervals [1856]:
				xmin = 739.3759
				xmax = 739.7059
				text = "only"
			intervals [1857]:
				xmin = 739.7059
				xmax = 739.8659
				text = "thing"
			intervals [1858]:
				xmin = 739.8659
				xmax = 740.0059
				text = "that"
			intervals [1859]:
				xmin = 740.0059
				xmax = 740.0759
				text = "i"
			intervals [1860]:
				xmin = 740.0759
				xmax = 740.2659
				text = "could"
			intervals [1861]:
				xmin = 740.2659
				xmax = 740.3159
				text = ""
			intervals [1862]:
				xmin = 740.3159
				xmax = 740.5559
				text = "think"
			intervals [1863]:
				xmin = 740.5559
				xmax = 740.9159
				text = "because"
			intervals [1864]:
				xmin = 740.9159
				xmax = 741.0859
				text = "there"
			intervals [1865]:
				xmin = 741.0859
				xmax = 741.3062
				text = ""
			intervals [1866]:
				xmin = 741.3062
				xmax = 741.4662
				text = "there"
			intervals [1867]:
				xmin = 741.4662
				xmax = 741.7562
				text = "were"
			intervals [1868]:
				xmin = 741.7562
				xmax = 742.5585
				text = ""
			intervals [1869]:
				xmin = 742.5585
				xmax = 742.7785
				text = "big"
			intervals [1870]:
				xmin = 742.7785
				xmax = 743.3485
				text = "houses"
			intervals [1871]:
				xmin = 743.3485
				xmax = 743.5285
				text = "all"
			intervals [1872]:
				xmin = 743.5285
				xmax = 743.6185
				text = "the"
			intervals [1873]:
				xmin = 743.6185
				xmax = 744.0485
				text = "houses"
			intervals [1874]:
				xmin = 744.0485
				xmax = 744.1885
				text = "looked"
			intervals [1875]:
				xmin = 744.1885
				xmax = 744.2884
				text = ""
			intervals [1876]:
				xmin = 744.2884
				xmax = 744.9184
				text = "different"
			intervals [1877]:
				xmin = 744.9184
				xmax = 745.7106
				text = ""
			intervals [1878]:
				xmin = 745.7106
				xmax = 745.8306
				text = "you"
			intervals [1879]:
				xmin = 745.8306
				xmax = 745.9306
				text = "know"
			intervals [1880]:
				xmin = 745.9306
				xmax = 746.1006
				text = "they"
			intervals [1881]:
				xmin = 746.1006
				xmax = 746.3306
				text = "had"
			intervals [1882]:
				xmin = 746.3306
				xmax = 746.3806
				text = ""
			intervals [1883]:
				xmin = 746.3806
				xmax = 746.6106
				text = "big"
			intervals [1884]:
				xmin = 746.6106
				xmax = 746.6406
				text = ""
			intervals [1885]:
				xmin = 746.6406
				xmax = 747.8406
				text = "yards"
			intervals [1886]:
				xmin = 747.8406
				xmax = 748.4559
				text = ""
			intervals [1887]:
				xmin = 748.4559
				xmax = 748.6259
				text = "you"
			intervals [1888]:
				xmin = 748.6259
				xmax = 749.1059
				text = "know"
			intervals [1889]:
				xmin = 749.1059
				xmax = 749.188
				text = ""
			intervals [1890]:
				xmin = 749.188
				xmax = 749.788
				text = "um"
			intervals [1891]:
				xmin = 749.788
				xmax = 752.7466
				text = ""
			intervals [1892]:
				xmin = 752.7466
				xmax = 752.9366
				text = "that"
			intervals [1893]:
				xmin = 752.9366
				xmax = 753.0166
				text = "s"
			intervals [1894]:
				xmin = 753.0166
				xmax = 753.1066
				text = "the"
			intervals [1895]:
				xmin = 753.1066
				xmax = 753.2866
				text = "only"
			intervals [1896]:
				xmin = 753.2866
				xmax = 753.5366
				text = "reason"
			intervals [1897]:
				xmin = 753.5366
				xmax = 753.6666
				text = "that"
			intervals [1898]:
				xmin = 753.6666
				xmax = 753.7166
				text = "i"
			intervals [1899]:
				xmin = 753.7166
				xmax = 753.9366
				text = "could"
			intervals [1900]:
				xmin = 753.9366
				xmax = 754.1666
				text = "think"
			intervals [1901]:
				xmin = 754.1666
				xmax = 754.2766
				text = "and"
			intervals [1902]:
				xmin = 754.2766
				xmax = 754.3566
				text = "i"
			intervals [1903]:
				xmin = 754.3566
				xmax = 754.6266
				text = "can't"
			intervals [1904]:
				xmin = 754.6266
				xmax = 754.8766
				text = "think"
			intervals [1905]:
				xmin = 754.8766
				xmax = 754.9966
				text = "of"
			intervals [1906]:
				xmin = 754.9966
				xmax = 755.3166
				text = "any"
			intervals [1907]:
				xmin = 755.3166
				xmax = 755.9666
				text = "other"
			intervals [1908]:
				xmin = 755.9666
				xmax = 758.2011
				text = ""
			intervals [1909]:
				xmin = 758.2011
				xmax = 758.5111
				text = "area"
			intervals [1910]:
				xmin = 758.5111
				xmax = 758.6011
				text = "of"
			intervals [1911]:
				xmin = 758.6011
				xmax = 759.0511
				text = "southeast"
			intervals [1912]:
				xmin = 759.0511
				xmax = 759.1511
				text = "and"
			intervals [1913]:
				xmin = 759.1511
				xmax = 759.2111
				text = "i"
			intervals [1914]:
				xmin = 759.2111
				xmax = 759.4111
				text = "have"
			intervals [1915]:
				xmin = 759.4111
				xmax = 759.5111
				text = "to"
			intervals [1916]:
				xmin = 759.5111
				xmax = 759.8811
				text = "say"
			intervals [1917]:
				xmin = 759.8811
				xmax = 759.9569
				text = ""
			intervals [1918]:
				xmin = 759.9569
				xmax = 760.4069
				text = "i"
			intervals [1919]:
				xmin = 760.4069
				xmax = 760.4951
				text = ""
			intervals [1920]:
				xmin = 760.4951
				xmax = 760.6351
				text = "you"
			intervals [1921]:
				xmin = 760.6351
				xmax = 760.7351
				text = "know"
			intervals [1922]:
				xmin = 760.7351
				xmax = 761.0451
				text = "because"
			intervals [1923]:
				xmin = 761.0451
				xmax = 761.1251
				text = "i"
			intervals [1924]:
				xmin = 761.1251
				xmax = 761.3051
				text = "went"
			intervals [1925]:
				xmin = 761.3051
				xmax = 761.3851
				text = "to"
			intervals [1926]:
				xmin = 761.3851
				xmax = 761.7651
				text = "school"
			intervals [1927]:
				xmin = 761.7651
				xmax = 762.2051
				text = "uptown"
			intervals [1928]:
				xmin = 762.2051
				xmax = 762.3251
				text = "and"
			intervals [1929]:
				xmin = 762.3251
				xmax = 762.4251
				text = "all"
			intervals [1930]:
				xmin = 762.4251
				xmax = 762.5451
				text = "that"
			intervals [1931]:
				xmin = 762.5451
				xmax = 762.8351
				text = "stuff"
			intervals [1932]:
				xmin = 762.8351
				xmax = 762.9041
				text = ""
			intervals [1933]:
				xmin = 762.9041
				xmax = 763.0541
				text = "i"
			intervals [1934]:
				xmin = 763.0541
				xmax = 763.3141
				text = "really"
			intervals [1935]:
				xmin = 763.3141
				xmax = 763.6141
				text = "didn't"
			intervals [1936]:
				xmin = 763.6141
				xmax = 763.8793
				text = ""
			intervals [1937]:
				xmin = 763.8793
				xmax = 764.1293
				text = "get"
			intervals [1938]:
				xmin = 764.1293
				xmax = 764.2393
				text = "to"
			intervals [1939]:
				xmin = 764.2393
				xmax = 764.8593
				text = "know"
			intervals [1940]:
				xmin = 764.8593
				xmax = 765.057
				text = ""
			intervals [1941]:
				xmin = 765.057
				xmax = 765.227
				text = "a"
			intervals [1942]:
				xmin = 765.227
				xmax = 765.427
				text = "lot"
			intervals [1943]:
				xmin = 765.427
				xmax = 765.497
				text = "of"
			intervals [1944]:
				xmin = 765.497
				xmax = 765.557
				text = "the"
			intervals [1945]:
				xmin = 765.557
				xmax = 766.387
				text = "neighborhoods"
			intervals [1946]:
				xmin = 766.387
				xmax = 766.497
				text = "i"
			intervals [1947]:
				xmin = 766.497
				xmax = 766.697
				text = "didn't"
			intervals [1948]:
				xmin = 766.697
				xmax = 766.847
				text = "hang"
			intervals [1949]:
				xmin = 766.847
				xmax = 766.907
				text = "out"
			intervals [1950]:
				xmin = 766.907
				xmax = 766.957
				text = "i"
			intervals [1951]:
				xmin = 766.957
				xmax = 767.117
				text = "mean"
			intervals [1952]:
				xmin = 767.117
				xmax = 767.187
				text = "you"
			intervals [1953]:
				xmin = 767.187
				xmax = 767.387
				text = "know"
			intervals [1954]:
				xmin = 767.387
				xmax = 767.4537
				text = ""
			intervals [1955]:
				xmin = 767.4537
				xmax = 767.6037
				text = "there"
			intervals [1956]:
				xmin = 767.6037
				xmax = 767.7437
				text = "was"
			intervals [1957]:
				xmin = 767.7437
				xmax = 768.0137
				text = "some"
			intervals [1958]:
				xmin = 768.0137
				xmax = 768.1692
				text = ""
			intervals [1959]:
				xmin = 768.1692
				xmax = 768.2792
				text = "there"
			intervals [1960]:
				xmin = 768.2792
				xmax = 768.3892
				text = "was"
			intervals [1961]:
				xmin = 768.3892
				xmax = 768.5392
				text = "some"
			intervals [1962]:
				xmin = 768.5392
				xmax = 769.2092
				text = "class"
			intervals [1963]:
				xmin = 769.2092
				xmax = 770.684
				text = ""
			intervals [1964]:
				xmin = 770.684
				xmax = 771.134
				text = "issues"
			intervals [1965]:
				xmin = 771.134
				xmax = 771.404
				text = "going"
			intervals [1966]:
				xmin = 771.404
				xmax = 771.674
				text = "on"
			intervals [1967]:
				xmin = 771.674
				xmax = 772.5351
				text = ""
			intervals [1968]:
				xmin = 772.5351
				xmax = 772.6551
				text = "you"
			intervals [1969]:
				xmin = 772.6551
				xmax = 772.8251
				text = "know"
			intervals [1970]:
				xmin = 772.8251
				xmax = 773.0451
				text = "so"
			intervals [1971]:
				xmin = 773.0451
				xmax = 773.1651
				text = "i"
			intervals [1972]:
				xmin = 773.1651
				xmax = 773.3751
				text = "didn't"
			intervals [1973]:
				xmin = 773.3751
				xmax = 773.5651
				text = "really"
			intervals [1974]:
				xmin = 773.5651
				xmax = 773.7451
				text = "get"
			intervals [1975]:
				xmin = 773.7451
				xmax = 773.8651
				text = "to"
			intervals [1976]:
				xmin = 773.8651
				xmax = 774.1151
				text = "know"
			intervals [1977]:
				xmin = 774.1151
				xmax = 774.3251
				text = "like"
			intervals [1978]:
				xmin = 774.3251
				xmax = 774.4351
				text = "i"
			intervals [1979]:
				xmin = 774.4351
				xmax = 774.4751
				text = ""
			intervals [1980]:
				xmin = 774.4751
				xmax = 774.6851
				text = "like"
			intervals [1981]:
				xmin = 774.6851
				xmax = 774.7351
				text = "i"
			intervals [1982]:
				xmin = 774.7351
				xmax = 774.9351
				text = "don't"
			intervals [1983]:
				xmin = 774.9351
				xmax = 775.1551
				text = "know"
			intervals [1984]:
				xmin = 775.1551
				xmax = 775.1851
				text = ""
			intervals [1985]:
				xmin = 775.1851
				xmax = 775.3151
				text = "i"
			intervals [1986]:
				xmin = 775.3151
				xmax = 775.5151
				text = "don't"
			intervals [1987]:
				xmin = 775.5151
				xmax = 775.7351
				text = "know"
			intervals [1988]:
				xmin = 775.7351
				xmax = 775.9951
				text = "this"
			intervals [1989]:
				xmin = 775.9951
				xmax = 776.3451
				text = "area"
			intervals [1990]:
				xmin = 776.3451
				xmax = 777.6212
				text = ""
			intervals [1991]:
				xmin = 777.6212
				xmax = 777.8412
				text = "even"
			intervals [1992]:
				xmin = 777.8412
				xmax = 777.9412
				text = "though"
			intervals [1993]:
				xmin = 777.9412
				xmax = 778.0112
				text = "i"
			intervals [1994]:
				xmin = 778.0112
				xmax = 778.2112
				text = "didn't"
			intervals [1995]:
				xmin = 778.2112
				xmax = 778.2412
				text = ""
			intervals [1996]:
				xmin = 778.2412
				xmax = 778.3812
				text = "i"
			intervals [1997]:
				xmin = 778.3812
				xmax = 778.6012
				text = "grew"
			intervals [1998]:
				xmin = 778.6012
				xmax = 778.7312
				text = "up"
			intervals [1999]:
				xmin = 778.7312
				xmax = 778.9812
				text = "not"
			intervals [2000]:
				xmin = 778.9812
				xmax = 779.1612
				text = "that"
			intervals [2001]:
				xmin = 779.1612
				xmax = 779.3912
				text = "far"
			intervals [2002]:
				xmin = 779.3912
				xmax = 779.6012
				text = "from"
			intervals [2003]:
				xmin = 779.6012
				xmax = 779.8812
				text = "here"
			intervals [2004]:
				xmin = 779.8812
				xmax = 781.0158
				text = ""
			intervals [2005]:
				xmin = 781.0158
				xmax = 781.1358
				text = "you"
			intervals [2006]:
				xmin = 781.1358
				xmax = 781.2458
				text = "know"
			intervals [2007]:
				xmin = 781.2458
				xmax = 781.3558
				text = "i"
			intervals [2008]:
				xmin = 781.3558
				xmax = 781.5558
				text = "don't"
			intervals [2009]:
				xmin = 781.5558
				xmax = 781.9358
				text = "really"
			intervals [2010]:
				xmin = 781.9358
				xmax = 782.1558
				text = "know"
			intervals [2011]:
				xmin = 782.1558
				xmax = 782.3258
				text = "my"
			intervals [2012]:
				xmin = 782.3258
				xmax = 782.7858
				text = "way"
			intervals [2013]:
				xmin = 782.7858
				xmax = 782.8158
				text = ""
			intervals [2014]:
				xmin = 782.8158
				xmax = 783.2458
				text = "around"
			intervals [2015]:
				xmin = 783.2458
				xmax = 783.2858
				text = ""
			intervals [2016]:
				xmin = 783.2858
				xmax = 783.4458
				text = "in"
			intervals [2017]:
				xmin = 783.4458
				xmax = 783.4858
				text = ""
			intervals [2018]:
				xmin = 783.4858
				xmax = 783.7058
				text = "in"
			intervals [2019]:
				xmin = 783.7058
				xmax = 783.9958
				text = "this"
			intervals [2020]:
				xmin = 783.9958
				xmax = 784.2758
				text = "area"
			intervals [2021]:
				xmin = 784.2758
				xmax = 784.3758
				text = "and"
			intervals [2022]:
				xmin = 784.3758
				xmax = 784.5458
				text = "there"
			intervals [2023]:
				xmin = 784.5458
				xmax = 784.8458
				text = "parts"
			intervals [2024]:
				xmin = 784.8458
				xmax = 784.9358
				text = "of"
			intervals [2025]:
				xmin = 784.9358
				xmax = 785.4058
				text = "southeast"
			intervals [2026]:
				xmin = 785.4058
				xmax = 785.5158
				text = "that"
			intervals [2027]:
				xmin = 785.5158
				xmax = 785.7058
				text = "i've"
			intervals [2028]:
				xmin = 785.7058
				xmax = 785.9858
				text = "never"
			intervals [2029]:
				xmin = 785.9858
				xmax = 786.2258
				text = "been"
			intervals [2030]:
				xmin = 786.2258
				xmax = 786.4058
				text = "to"
			intervals [2031]:
				xmin = 786.4058
				xmax = 788.7259
				text = ""
			intervals [2032]:
				xmin = 788.7259
				xmax = 788.8759
				text = "you"
			intervals [2033]:
				xmin = 788.8759
				xmax = 789.0959
				text = "know"
			intervals [2034]:
				xmin = 789.0959
				xmax = 790.0009
				text = ""
			intervals [2035]:
				xmin = 790.0009
				xmax = 790.5909
				text = "so"
			intervals [2036]:
				xmin = 790.5909
				xmax = 790.9408
				text = ""
			intervals [2037]:
				xmin = 790.9408
				xmax = 791.4508
				text = "um"
			intervals [2038]:
				xmin = 791.4508
				xmax = 796.7297
				text = ""
			intervals [2039]:
				xmin = 796.7297
				xmax = 796.8597
				text = "<unk>"
			intervals [2040]:
				xmin = 796.8597
				xmax = 796.9848
				text = ""
			intervals [2041]:
				xmin = 796.9848
				xmax = 797.5148
				text = "um"
			intervals [2042]:
				xmin = 797.5148
				xmax = 798.5422
				text = ""
			intervals [2043]:
				xmin = 798.5422
				xmax = 798.6422
				text = "you"
			intervals [2044]:
				xmin = 798.6422
				xmax = 798.7722
				text = "know"
			intervals [2045]:
				xmin = 798.7722
				xmax = 799.1522
				text = "everything"
			intervals [2046]:
				xmin = 799.1522
				xmax = 799.2522
				text = "s"
			intervals [2047]:
				xmin = 799.2522
				xmax = 799.8822
				text = "relative"
			intervals [2048]:
				xmin = 799.8822
				xmax = 800.5468
				text = ""
			intervals [2049]:
				xmin = 800.5468
				xmax = 800.5768
				text = "a"
			intervals [2050]:
				xmin = 800.5768
				xmax = 800.7268
				text = "lot"
			intervals [2051]:
				xmin = 800.7268
				xmax = 800.7868
				text = "of"
			intervals [2052]:
				xmin = 800.7868
				xmax = 801.0368
				text = "people"
			intervals [2053]:
				xmin = 801.0368
				xmax = 801.2268
				text = "thought"
			intervals [2054]:
				xmin = 801.2268
				xmax = 801.2868
				text = "it"
			intervals [2055]:
				xmin = 801.2868
				xmax = 801.4268
				text = "was"
			intervals [2056]:
				xmin = 801.4268
				xmax = 801.5168
				text = "a"
			intervals [2057]:
				xmin = 801.5168
				xmax = 801.6968
				text = "big"
			intervals [2058]:
				xmin = 801.6968
				xmax = 802.2168
				text = "house"
			intervals [2059]:
				xmin = 802.2168
				xmax = 802.661
				text = ""
			intervals [2060]:
				xmin = 802.661
				xmax = 802.761
				text = "i"
			intervals [2061]:
				xmin = 802.761
				xmax = 802.941
				text = "mean"
			intervals [2062]:
				xmin = 802.941
				xmax = 803.081
				text = "it"
			intervals [2063]:
				xmin = 803.081
				xmax = 803.381
				text = "was"
			intervals [2064]:
				xmin = 803.381
				xmax = 803.411
				text = ""
			intervals [2065]:
				xmin = 803.411
				xmax = 803.521
				text = "it"
			intervals [2066]:
				xmin = 803.521
				xmax = 803.701
				text = "was"
			intervals [2067]:
				xmin = 803.701
				xmax = 803.821
				text = "a"
			intervals [2068]:
				xmin = 803.821
				xmax = 804.201
				text = "big"
			intervals [2069]:
				xmin = 804.201
				xmax = 804.2977
				text = ""
			intervals [2070]:
				xmin = 804.2977
				xmax = 804.7177
				text = "tudor"
			intervals [2071]:
				xmin = 804.7177
				xmax = 805.2777
				text = "style"
			intervals [2072]:
				xmin = 805.2777
				xmax = 805.8777
				text = "house"
			intervals [2073]:
				xmin = 805.8777
				xmax = 806.7353
				text = ""
			intervals [2074]:
				xmin = 806.7353
				xmax = 807.4053
				text = "um"
			intervals [2075]:
				xmin = 807.4053
				xmax = 809.9034
				text = ""
			intervals [2076]:
				xmin = 809.9034
				xmax = 810.1134
				text = "ver-"
			intervals [2077]:
				xmin = 810.1134
				xmax = 810.1534
				text = ""
			intervals [2078]:
				xmin = 810.1534
				xmax = 810.2334
				text = "a"
			intervals [2079]:
				xmin = 810.2334
				xmax = 810.4934
				text = "lot"
			intervals [2080]:
				xmin = 810.4934
				xmax = 810.6334
				text = "of"
			intervals [2081]:
				xmin = 810.6334
				xmax = 810.7547
				text = ""
			intervals [2082]:
				xmin = 810.7547
				xmax = 811.1947
				text = "nice"
			intervals [2083]:
				xmin = 811.1947
				xmax = 811.2956
				text = ""
			intervals [2084]:
				xmin = 811.2956
				xmax = 811.8756
				text = "architect"
			intervals [2085]:
				xmin = 811.8756
				xmax = 812.185
				text = ""
			intervals [2086]:
				xmin = 812.185
				xmax = 812.765
				text = "tecture-"
			intervals [2087]:
				xmin = 812.765
				xmax = 812.9264
				text = ""
			intervals [2088]:
				xmin = 812.9264
				xmax = 813.5564
				text = "texture"
			intervals [2089]:
				xmin = 813.5564
				xmax = 814.4326
				text = ""
			intervals [2090]:
				xmin = 814.4326
				xmax = 815.0526
				text = "um"
			intervals [2091]:
				xmin = 815.0526
				xmax = 817.2603
				text = ""
			intervals [2092]:
				xmin = 817.2603
				xmax = 817.4003
				text = "you"
			intervals [2093]:
				xmin = 817.4003
				xmax = 817.6403
				text = "know"
			intervals [2094]:
				xmin = 817.6403
				xmax = 817.6803
				text = ""
			intervals [2095]:
				xmin = 817.6803
				xmax = 818.3703
				text = "huge"
			intervals [2096]:
				xmin = 818.3703
				xmax = 818.7703
				text = "yard"
			intervals [2097]:
				xmin = 818.7703
				xmax = 818.9525
				text = ""
			intervals [2098]:
				xmin = 818.9525
				xmax = 818.9825
				text = "i"
			intervals [2099]:
				xmin = 818.9825
				xmax = 819.1925
				text = "mean"
			intervals [2100]:
				xmin = 819.1925
				xmax = 819.4525
				text = "really"
			intervals [2101]:
				xmin = 819.4525
				xmax = 819.6725
				text = "big"
			intervals [2102]:
				xmin = 819.6725
				xmax = 820.1025
				text = "yard"
			intervals [2103]:
				xmin = 820.1025
				xmax = 820.6517
				text = ""
			intervals [2104]:
				xmin = 820.6517
				xmax = 820.7817
				text = "and"
			intervals [2105]:
				xmin = 820.7817
				xmax = 820.8817
				text = "i'm"
			intervals [2106]:
				xmin = 820.8817
				xmax = 821.0617
				text = "not"
			intervals [2107]:
				xmin = 821.0617
				xmax = 821.3017
				text = "real"
			intervals [2108]:
				xmin = 821.3017
				xmax = 821.5517
				text = "good"
			intervals [2109]:
				xmin = 821.5517
				xmax = 821.8717
				text = "with"
			intervals [2110]:
				xmin = 821.8717
				xmax = 822.5522
				text = ""
			intervals [2111]:
				xmin = 822.5522
				xmax = 822.7222
				text = "you"
			intervals [2112]:
				xmin = 822.7222
				xmax = 822.8322
				text = "know"
			intervals [2113]:
				xmin = 822.8322
				xmax = 823.4822
				text = "measuring"
			intervals [2114]:
				xmin = 823.4822
				xmax = 823.5422
				text = "or"
			intervals [2115]:
				xmin = 823.5422
				xmax = 824.1022
				text = "whatever"
			intervals [2116]:
				xmin = 824.1022
				xmax = 824.2736
				text = ""
			intervals [2117]:
				xmin = 824.2736
				xmax = 824.5936
				text = "sat"
			intervals [2118]:
				xmin = 824.5936
				xmax = 824.7636
				text = "up"
			intervals [2119]:
				xmin = 824.7636
				xmax = 824.8936
				text = "on"
			intervals [2120]:
				xmin = 824.8936
				xmax = 824.9936
				text = "a"
			intervals [2121]:
				xmin = 824.9936
				xmax = 825.5436
				text = "hill"
			intervals [2122]:
				xmin = 825.5436
				xmax = 826.8636
				text = ""
			intervals [2123]:
				xmin = 826.8636
				xmax = 826.9936
				text = "a"
			intervals [2124]:
				xmin = 826.9936
				xmax = 827.2336
				text = "big"
			intervals [2125]:
				xmin = 827.2336
				xmax = 827.8536
				text = "hill"
			intervals [2126]:
				xmin = 827.8536
				xmax = 828.7407
				text = ""
			intervals [2127]:
				xmin = 828.7407
				xmax = 829.4307
				text = "um"
			intervals [2128]:
				xmin = 829.4307
				xmax = 831.4587
				text = ""
			intervals [2129]:
				xmin = 831.4587
				xmax = 831.6587
				text = "had"
			intervals [2130]:
				xmin = 831.6587
				xmax = 831.7487
				text = "a"
			intervals [2131]:
				xmin = 831.7487
				xmax = 831.9387
				text = "lot"
			intervals [2132]:
				xmin = 831.9387
				xmax = 832.0087
				text = "of"
			intervals [2133]:
				xmin = 832.0087
				xmax = 832.7087
				text = "character"
			intervals [2134]:
				xmin = 832.7087
				xmax = 832.7687
				text = ""
			intervals [2135]:
				xmin = 832.7687
				xmax = 833.0687
				text = "to"
			intervals [2136]:
				xmin = 833.0687
				xmax = 833.2387
				text = "it"
			intervals [2137]:
				xmin = 833.2387
				xmax = 833.491
				text = ""
			intervals [2138]:
				xmin = 833.491
				xmax = 833.941
				text = "um"
			intervals [2139]:
				xmin = 833.941
				xmax = 835.9006
				text = ""
			intervals [2140]:
				xmin = 835.9006
				xmax = 836.0706
				text = "you"
			intervals [2141]:
				xmin = 836.0706
				xmax = 836.2506
				text = "know"
			intervals [2142]:
				xmin = 836.2506
				xmax = 836.5406
				text = "had"
			intervals [2143]:
				xmin = 836.5406
				xmax = 836.7106
				text = "a"
			intervals [2144]:
				xmin = 836.7106
				xmax = 836.8099
				text = ""
			intervals [2145]:
				xmin = 836.8099
				xmax = 837.0799
				text = "big"
			intervals [2146]:
				xmin = 837.0799
				xmax = 838.272
				text = ""
			intervals [2147]:
				xmin = 838.272
				xmax = 838.742
				text = "living"
			intervals [2148]:
				xmin = 838.742
				xmax = 839.072
				text = "room"
			intervals [2149]:
				xmin = 839.072
				xmax = 839.182
				text = "a"
			intervals [2150]:
				xmin = 839.182
				xmax = 839.472
				text = "big"
			intervals [2151]:
				xmin = 839.472
				xmax = 839.5656
				text = ""
			intervals [2152]:
				xmin = 839.5656
				xmax = 840.0056
				text = "dining"
			intervals [2153]:
				xmin = 840.0056
				xmax = 840.2256
				text = "room"
			intervals [2154]:
				xmin = 840.2256
				xmax = 840.2956
				text = "a"
			intervals [2155]:
				xmin = 840.2956
				xmax = 840.5356
				text = "big"
			intervals [2156]:
				xmin = 840.5356
				xmax = 840.9556
				text = "kitchen"
			intervals [2157]:
				xmin = 840.9556
				xmax = 841.2756
				text = "before"
			intervals [2158]:
				xmin = 841.2756
				xmax = 841.4156
				text = "there"
			intervals [2159]:
				xmin = 841.4156
				xmax = 841.4956
				text = "were"
			intervals [2160]:
				xmin = 841.4956
				xmax = 841.5456
				text = "a"
			intervals [2161]:
				xmin = 841.5456
				xmax = 841.8256
				text = "lot"
			intervals [2162]:
				xmin = 841.8256
				xmax = 841.9856
				text = "of"
			intervals [2163]:
				xmin = 841.9856
				xmax = 842.0156
				text = ""
			intervals [2164]:
				xmin = 842.0156
				xmax = 842.3256
				text = "um"
			intervals [2165]:
				xmin = 842.3256
				xmax = 843.3262
				text = ""
			intervals [2166]:
				xmin = 843.3262
				xmax = 843.5462
				text = "big"
			intervals [2167]:
				xmin = 843.5462
				xmax = 844.4562
				text = "kitchens"
			intervals [2168]:
				xmin = 844.4562
				xmax = 844.6677
				text = ""
			intervals [2169]:
				xmin = 844.6677
				xmax = 845.1577
				text = "nice"
			intervals [2170]:
				xmin = 845.1577
				xmax = 845.9277
				text = "basement"
			intervals [2171]:
				xmin = 845.9277
				xmax = 846.1625
				text = ""
			intervals [2172]:
				xmin = 846.1625
				xmax = 846.6725
				text = "um"
			intervals [2173]:
				xmin = 846.6725
				xmax = 847.6406
				text = ""
			intervals [2174]:
				xmin = 847.6406
				xmax = 848.0906
				text = "three"
			intervals [2175]:
				xmin = 848.0906
				xmax = 848.2876
				text = ""
			intervals [2176]:
				xmin = 848.2876
				xmax = 848.6076
				text = "three"
			intervals [2177]:
				xmin = 848.6076
				xmax = 849.6676
				text = "bedrooms"
			intervals [2178]:
				xmin = 849.6676
				xmax = 850.2927
				text = ""
			intervals [2179]:
				xmin = 850.2927
				xmax = 850.5227
				text = "big"
			intervals [2180]:
				xmin = 850.5227
				xmax = 851.2927
				text = "attic"
			intervals [2181]:
				xmin = 851.2927
				xmax = 851.978
				text = ""
			intervals [2182]:
				xmin = 851.978
				xmax = 852.198
				text = "had"
			intervals [2183]:
				xmin = 852.198
				xmax = 852.428
				text = "one"
			intervals [2184]:
				xmin = 852.428
				xmax = 852.648
				text = "just"
			intervals [2185]:
				xmin = 852.648
				xmax = 852.848
				text = "one"
			intervals [2186]:
				xmin = 852.848
				xmax = 853.388
				text = "bathroom"
			intervals [2187]:
				xmin = 853.388
				xmax = 853.498
				text = "we"
			intervals [2188]:
				xmin = 853.498
				xmax = 853.708
				text = "all"
			intervals [2189]:
				xmin = 853.708
				xmax = 853.958
				text = "shared"
			intervals [2190]:
				xmin = 853.958
				xmax = 854.038
				text = "a"
			intervals [2191]:
				xmin = 854.038
				xmax = 854.748
				text = "bathroom"
			intervals [2192]:
				xmin = 854.748
				xmax = 855.6305
				text = ""
			intervals [2193]:
				xmin = 855.6305
				xmax = 856.2505
				text = "um"
			intervals [2194]:
				xmin = 856.2505
				xmax = 856.5165
				text = ""
			intervals [2195]:
				xmin = 856.5165
				xmax = 856.6665
				text = "and"
			intervals [2196]:
				xmin = 856.6665
				xmax = 856.8065
				text = "all"
			intervals [2197]:
				xmin = 856.8065
				xmax = 856.8965
				text = "the"
			intervals [2198]:
				xmin = 856.8965
				xmax = 857.2965
				text = "houses"
			intervals [2199]:
				xmin = 857.2965
				xmax = 857.4865
				text = "were"
			intervals [2200]:
				xmin = 857.4865
				xmax = 857.9365
				text = "different"
			intervals [2201]:
				xmin = 857.9365
				xmax = 858.0312
				text = ""
			intervals [2202]:
				xmin = 858.0312
				xmax = 858.1312
				text = "there"
			intervals [2203]:
				xmin = 858.1312
				xmax = 858.2112
				text = "were"
			intervals [2204]:
				xmin = 858.2112
				xmax = 858.3812
				text = "no"
			intervals [2205]:
				xmin = 858.3812
				xmax = 858.4712
				text = ""
			intervals [2206]:
				xmin = 858.4712
				xmax = 858.5812
				text = "h"
			intervals [2207]:
				xmin = 858.5812
				xmax = 858.7213
				text = ""
			intervals [2208]:
				xmin = 858.7213
				xmax = 858.9713
				text = "no"
			intervals [2209]:
				xmin = 858.9713
				xmax = 859.4813
				text = "house"
			intervals [2210]:
				xmin = 859.4813
				xmax = 859.7219
				text = ""
			intervals [2211]:
				xmin = 859.7219
				xmax = 859.8519
				text = "there"
			intervals [2212]:
				xmin = 859.8519
				xmax = 860.0319
				text = "was"
			intervals [2213]:
				xmin = 860.0319
				xmax = 860.5219
				text = "no"
			intervals [2214]:
				xmin = 860.5219
				xmax = 862.7104
				text = ""
			intervals [2215]:
				xmin = 862.7104
				xmax = 862.7804
				text = "i"
			intervals [2216]:
				xmin = 862.7804
				xmax = 863.1404
				text = "mean"
			intervals [2217]:
				xmin = 863.1404
				xmax = 863.4837
				text = ""
			intervals [2218]:
				xmin = 863.4837
				xmax = 863.7137
				text = "no"
			intervals [2219]:
				xmin = 863.7137
				xmax = 864.0837
				text = "single"
			intervals [2220]:
				xmin = 864.0837
				xmax = 864.3837
				text = "house"
			intervals [2221]:
				xmin = 864.3837
				xmax = 864.5137
				text = "was"
			intervals [2222]:
				xmin = 864.5137
				xmax = 865.1537
				text = "exactly"
			intervals [2223]:
				xmin = 865.1537
				xmax = 865.4121
				text = ""
			intervals [2224]:
				xmin = 865.4121
				xmax = 865.7121
				text = "like"
			intervals [2225]:
				xmin = 865.7121
				xmax = 865.8321
				text = "the"
			intervals [2226]:
				xmin = 865.8321
				xmax = 866.0221
				text = "other"
			intervals [2227]:
				xmin = 866.0221
				xmax = 866.4821
				text = "house"
			intervals [2228]:
				xmin = 866.4821
				xmax = 867.0544
				text = ""
			intervals [2229]:
				xmin = 867.0544
				xmax = 867.1044
				text = "i"
			intervals [2230]:
				xmin = 867.1044
				xmax = 867.2744
				text = "mean"
			intervals [2231]:
				xmin = 867.2744
				xmax = 867.5044
				text = "even"
			intervals [2232]:
				xmin = 867.5044
				xmax = 867.6044
				text = "in"
			intervals [2233]:
				xmin = 867.6044
				xmax = 867.8344
				text = "some"
			intervals [2234]:
				xmin = 867.8344
				xmax = 867.8944
				text = "of"
			intervals [2235]:
				xmin = 867.8944
				xmax = 868.0244
				text = "the"
			intervals [2236]:
				xmin = 868.0244
				xmax = 868.2544
				text = "other"
			intervals [2237]:
				xmin = 868.2544
				xmax = 868.7244
				text = "areas"
			intervals [2238]:
				xmin = 868.7244
				xmax = 868.9444
				text = "like"
			intervals [2239]:
				xmin = 868.9444
				xmax = 869.5044
				text = "brookland-"
			intervals [2240]:
				xmin = 869.5044
				xmax = 869.5644
				text = "i"
			intervals [2241]:
				xmin = 869.5644
				xmax = 869.6844
				text = "don't"
			intervals [2242]:
				xmin = 869.6844
				xmax = 869.7544
				text = "know"
			intervals [2243]:
				xmin = 869.7544
				xmax = 869.8744
				text = "if"
			intervals [2244]:
				xmin = 869.8744
				xmax = 869.9644
				text = "you're"
			intervals [2245]:
				xmin = 869.9644
				xmax = 870.3144
				text = "familiar"
			intervals [2246]:
				xmin = 870.3144
				xmax = 870.4644
				text = "with"
			intervals [2247]:
				xmin = 870.4644
				xmax = 870.8344
				text = "brookland"
			intervals [2248]:
				xmin = 870.8344
				xmax = 870.9844
				text = "where"
			intervals [2249]:
				xmin = 870.9844
				xmax = 871.4744
				text = "catholic"
			intervals [2250]:
				xmin = 871.4744
				xmax = 871.7444
				text = "is"
			intervals [2251]:
				xmin = 871.7444
				xmax = 872.3223
				text = ""
			intervals [2252]:
				xmin = 872.3223
				xmax = 872.4023
				text = "and"
			intervals [2253]:
				xmin = 872.4023
				xmax = 872.5323
				text = "i"
			intervals [2254]:
				xmin = 872.5323
				xmax = 872.7223
				text = "when"
			intervals [2255]:
				xmin = 872.7223
				xmax = 872.8123
				text = "i"
			intervals [2256]:
				xmin = 872.8123
				xmax = 873.0623
				text = "first"
			intervals [2257]:
				xmin = 873.0623
				xmax = 873.2323
				text = "got"
			intervals [2258]:
				xmin = 873.2323
				xmax = 873.5323
				text = "married"
			intervals [2259]:
				xmin = 873.5323
				xmax = 873.6123
				text = "i"
			intervals [2260]:
				xmin = 873.6123
				xmax = 873.8123
				text = "lived"
			intervals [2261]:
				xmin = 873.8123
				xmax = 873.9323
				text = "in"
			intervals [2262]:
				xmin = 873.9323
				xmax = 873.9723
				text = "a"
			intervals [2263]:
				xmin = 873.9723
				xmax = 874.4923
				text = "house"
			intervals [2264]:
				xmin = 874.4923
				xmax = 874.9995
				text = ""
			intervals [2265]:
				xmin = 874.9995
				xmax = 875.1995
				text = "like"
			intervals [2266]:
				xmin = 875.1995
				xmax = 875.2395
				text = "a"
			intervals [2267]:
				xmin = 875.2395
				xmax = 875.8495
				text = "colonial"
			intervals [2268]:
				xmin = 875.8495
				xmax = 876.1595
				text = "style"
			intervals [2269]:
				xmin = 876.1595
				xmax = 876.5395
				text = "house"
			intervals [2270]:
				xmin = 876.5395
				xmax = 876.8295
				text = "there"
			intervals [2271]:
				xmin = 876.8295
				xmax = 877.9593
				text = ""
			intervals [2272]:
				xmin = 877.9593
				xmax = 878.1293
				text = "which"
			intervals [2273]:
				xmin = 878.1293
				xmax = 878.1693
				text = ""
			intervals [2274]:
				xmin = 878.1693
				xmax = 878.3793
				text = "by"
			intervals [2275]:
				xmin = 878.3793
				xmax = 878.4793
				text = "the"
			intervals [2276]:
				xmin = 878.4793
				xmax = 878.6293
				text = "way"
			intervals [2277]:
				xmin = 878.6293
				xmax = 879.1793
				text = "now"
			intervals [2278]:
				xmin = 879.1793
				xmax = 879.8104
				text = ""
			intervals [2279]:
				xmin = 879.8104
				xmax = 879.9504
				text = "is"
			intervals [2280]:
				xmin = 879.9504
				xmax = 880.1804
				text = "going"
			intervals [2281]:
				xmin = 880.1804
				xmax = 880.9404
				text = "for"
			intervals [2282]:
				xmin = 880.9404
				xmax = 881.2506
				text = ""
			intervals [2283]:
				xmin = 881.2506
				xmax = 881.5406
				text = "seven"
			intervals [2284]:
				xmin = 881.5406
				xmax = 881.7906
				text = "hundred"
			intervals [2285]:
				xmin = 881.7906
				xmax = 882.1806
				text = "thousand"
			intervals [2286]:
				xmin = 882.1806
				xmax = 882.8206
				text = "dollars"
			intervals [2287]:
				xmin = 882.8206
				xmax = 883.249
				text = ""
			intervals [2288]:
				xmin = 883.249
				xmax = 883.389
				text = "and"
			intervals [2289]:
				xmin = 883.389
				xmax = 883.479
				text = "it"
			intervals [2290]:
				xmin = 883.479
				xmax = 883.549
				text = "s"
			intervals [2291]:
				xmin = 883.549
				xmax = 883.639
				text = "a"
			intervals [2292]:
				xmin = 883.639
				xmax = 883.859
				text = "little"
			intervals [2293]:
				xmin = 883.859
				xmax = 884.349
				text = "house"
			intervals [2294]:
				xmin = 884.349
				xmax = 885.4394
				text = ""
			intervals [2295]:
				xmin = 885.4394
				xmax = 885.6194
				text = "um"
			intervals [2296]:
				xmin = 885.6194
				xmax = 885.7994
				text = "to"
			intervals [2297]:
				xmin = 885.7994
				xmax = 885.9194
				text = "me"
			intervals [2298]:
				xmin = 885.9194
				xmax = 886.0194
				text = "it"
			intervals [2299]:
				xmin = 886.0194
				xmax = 886.1494
				text = "was"
			intervals [2300]:
				xmin = 886.1494
				xmax = 886.2194
				text = "a"
			intervals [2301]:
				xmin = 886.2194
				xmax = 886.3694
				text = "little"
			intervals [2302]:
				xmin = 886.3694
				xmax = 886.8894
				text = "house"
			intervals [2303]:
				xmin = 886.8894
				xmax = 886.9381
				text = ""
			intervals [2304]:
				xmin = 886.9381
				xmax = 887.2781
				text = "compared"
			intervals [2305]:
				xmin = 887.2781
				xmax = 887.3781
				text = "to"
			intervals [2306]:
				xmin = 887.3781
				xmax = 887.4981
				text = "the"
			intervals [2307]:
				xmin = 887.4981
				xmax = 887.6981
				text = "house"
			intervals [2308]:
				xmin = 887.6981
				xmax = 887.8081
				text = "that"
			intervals [2309]:
				xmin = 887.8081
				xmax = 887.8781
				text = "i"
			intervals [2310]:
				xmin = 887.8781
				xmax = 888.0881
				text = "grew"
			intervals [2311]:
				xmin = 888.0881
				xmax = 888.2781
				text = "up"
			intervals [2312]:
				xmin = 888.2781
				xmax = 888.5481
				text = "in"
			intervals [2313]:
				xmin = 888.5481
				xmax = 889.1797
				text = ""
			intervals [2314]:
				xmin = 889.1797
				xmax = 889.8897
				text = "and"
			intervals [2315]:
				xmin = 889.8897
				xmax = 891.2469
				text = ""
			intervals [2316]:
				xmin = 891.2469
				xmax = 891.5269
				text = "those"
			intervals [2317]:
				xmin = 891.5269
				xmax = 892.0669
				text = "houses"
			intervals [2318]:
				xmin = 892.0669
				xmax = 892.6564
				text = ""
			intervals [2319]:
				xmin = 892.6564
				xmax = 892.8464
				text = "they're"
			intervals [2320]:
				xmin = 892.8464
				xmax = 893.1864
				text = "cookie"
			intervals [2321]:
				xmin = 893.1864
				xmax = 893.5964
				text = "cutter"
			intervals [2322]:
				xmin = 893.5964
				xmax = 895.8447
				text = ""
			intervals [2323]:
				xmin = 895.8447
				xmax = 895.9447
				text = "you"
			intervals [2324]:
				xmin = 895.9447
				xmax = 896.0847
				text = "know"
			intervals [2325]:
				xmin = 896.0847
				xmax = 896.2347
				text = "but"
			intervals [2326]:
				xmin = 896.2347
				xmax = 896.3847
				text = "then"
			intervals [2327]:
				xmin = 896.3847
				xmax = 896.6747
				text = "that"
			intervals [2328]:
				xmin = 896.6747
				xmax = 896.9147
				text = "that"
			intervals [2329]:
				xmin = 896.9147
				xmax = 897.0547
				text = "is"
			intervals [2330]:
				xmin = 897.0547
				xmax = 897.3747
				text = "also"
			intervals [2331]:
				xmin = 897.3747
				xmax = 897.7947
				text = "another"
			intervals [2332]:
				xmin = 897.7947
				xmax = 898.4847
				text = "neighborhood"
			intervals [2333]:
				xmin = 898.4847
				xmax = 898.7703
				text = ""
			intervals [2334]:
				xmin = 898.7703
				xmax = 899.0103
				text = "that"
			intervals [2335]:
				xmin = 899.0103
				xmax = 899.2503
				text = "was"
			intervals [2336]:
				xmin = 899.2503
				xmax = 899.3203
				text = "a"
			intervals [2337]:
				xmin = 899.3203
				xmax = 899.5936
				text = ""
			intervals [2338]:
				xmin = 899.5936
				xmax = 899.8736
				text = "uh"
			intervals [2339]:
				xmin = 899.8736
				xmax = 899.9946
				text = ""
			intervals [2340]:
				xmin = 899.9946
				xmax = 900.2846
				text = "that"
			intervals [2341]:
				xmin = 900.2846
				xmax = 900.7194
				text = ""
			intervals [2342]:
				xmin = 900.7194
				xmax = 901.0094
				text = "and"
			intervals [2343]:
				xmin = 901.0094
				xmax = 901.3391
				text = ""
			intervals [2344]:
				xmin = 901.3391
				xmax = 901.4991
				text = "well"
			intervals [2345]:
				xmin = 901.4991
				xmax = 901.7791
				text = "actually"
			intervals [2346]:
				xmin = 901.7791
				xmax = 901.8091
				text = ""
			intervals [2347]:
				xmin = 901.8091
				xmax = 901.9891
				text = "that"
			intervals [2348]:
				xmin = 901.9891
				xmax = 902.0591
				text = "s"
			intervals [2349]:
				xmin = 902.0591
				xmax = 902.2391
				text = "not"
			intervals [2350]:
				xmin = 902.2391
				xmax = 902.3491
				text = "that"
			intervals [2351]:
				xmin = 902.3491
				xmax = 902.5991
				text = "wasn't"
			intervals [2352]:
				xmin = 902.5991
				xmax = 902.9991
				text = "brookland"
			intervals [2353]:
				xmin = 902.9991
				xmax = 903.0791
				text = "it"
			intervals [2354]:
				xmin = 903.0791
				xmax = 903.2391
				text = "was"
			intervals [2355]:
				xmin = 903.2391
				xmax = 903.5791
				text = "michigan"
			intervals [2356]:
				xmin = 903.5791
				xmax = 903.9191
				text = "park"
			intervals [2357]:
				xmin = 903.9191
				xmax = 904.6318
				text = ""
			intervals [2358]:
				xmin = 904.6318
				xmax = 904.8118
				text = "which"
			intervals [2359]:
				xmin = 904.8118
				xmax = 904.9418
				text = "is"
			intervals [2360]:
				xmin = 904.9418
				xmax = 905.1318
				text = "right"
			intervals [2361]:
				xmin = 905.1318
				xmax = 905.3718
				text = "next"
			intervals [2362]:
				xmin = 905.3718
				xmax = 905.4618
				text = "to"
			intervals [2363]:
				xmin = 905.4618
				xmax = 905.5218
				text = ""
			intervals [2364]:
				xmin = 905.5218
				xmax = 906.0018
				text = "brookland"
			intervals [2365]:
				xmin = 906.0018
				xmax = 906.8992
				text = ""
			intervals [2366]:
				xmin = 906.8992
				xmax = 907.3592
				text = "um"
			intervals [2367]:
				xmin = 907.3592
				xmax = 908.9285
				text = ""
			intervals [2368]:
				xmin = 908.9285
				xmax = 909.1285
				text = "that"
			intervals [2369]:
				xmin = 909.1285
				xmax = 909.1885
				text = "s"
			intervals [2370]:
				xmin = 909.1885
				xmax = 909.7585
				text = "another"
			intervals [2371]:
				xmin = 909.7585
				xmax = 910.661
				text = ""
			intervals [2372]:
				xmin = 910.661
				xmax = 910.961
				text = "upper"
			intervals [2373]:
				xmin = 910.961
				xmax = 911.181
				text = "middle"
			intervals [2374]:
				xmin = 911.181
				xmax = 911.561
				text = "class"
			intervals [2375]:
				xmin = 911.561
				xmax = 911.821
				text = "black"
			intervals [2376]:
				xmin = 911.821
				xmax = 911.861
				text = ""
			intervals [2377]:
				xmin = 911.861
				xmax = 912.351
				text = "neighborhood"
			intervals [2378]:
				xmin = 912.351
				xmax = 912.381
				text = ""
			intervals [2379]:
				xmin = 912.381
				xmax = 912.611
				text = "too"
			intervals [2380]:
				xmin = 912.611
				xmax = 912.661
				text = ""
			intervals [2381]:
				xmin = 912.661
				xmax = 912.771
				text = "i"
			intervals [2382]:
				xmin = 912.771
				xmax = 913.031
				text = "mean"
			intervals [2383]:
				xmin = 913.031
				xmax = 913.5008
				text = ""
			intervals [2384]:
				xmin = 913.5008
				xmax = 913.6208
				text = "i'm"
			intervals [2385]:
				xmin = 913.6208
				xmax = 913.9208
				text = "sorry"
			intervals [2386]:
				xmin = 913.9208
				xmax = 914.8239
				text = ""
			intervals [2387]:
				xmin = 914.8239
				xmax = 915.0939
				text = "upper"
			intervals [2388]:
				xmin = 915.0939
				xmax = 915.3539
				text = "middle"
			intervals [2389]:
				xmin = 915.3539
				xmax = 915.4439
				text = "cl-"
			intervals [2390]:
				xmin = 915.4439
				xmax = 915.6539
				text = "yeah"
			intervals [2391]:
				xmin = 915.6539
				xmax = 915.9039
				text = "upper"
			intervals [2392]:
				xmin = 915.9039
				xmax = 916.1539
				text = "middle"
			intervals [2393]:
				xmin = 916.1539
				xmax = 916.7339
				text = "class"
			intervals [2394]:
				xmin = 916.7339
				xmax = 917.160
				text = ""
			intervals [2395]:
				xmin = 917.160
				xmax = 917.300
				text = "i"
			intervals [2396]:
				xmin = 917.300
				xmax = 917.430
				text = "would"
			intervals [2397]:
				xmin = 917.430
				xmax = 917.820
				text = "say"
			intervals [2398]:
				xmin = 917.820
				xmax = 918.4829
				text = ""
			intervals [2399]:
				xmin = 918.4829
				xmax = 918.7529
				text = "middle"
			intervals [2400]:
				xmin = 918.7529
				xmax = 919.0529
				text = "class"
			intervals [2401]:
				xmin = 919.0529
				xmax = 919.1429
				text = "to"
			intervals [2402]:
				xmin = 919.1429
				xmax = 919.3529
				text = "upper"
			intervals [2403]:
				xmin = 919.3529
				xmax = 919.5629
				text = "middle"
			intervals [2404]:
				xmin = 919.5629
				xmax = 919.8929
				text = "class"
			intervals [2405]:
				xmin = 919.8929
				xmax = 920.1129
				text = "black"
			intervals [2406]:
				xmin = 920.1129
				xmax = 920.6429
				text = "neighborhood"
			intervals [2407]:
				xmin = 920.6429
				xmax = 920.9338
				text = ""
			intervals [2408]:
				xmin = 920.9338
				xmax = 921.1638
				text = "which"
			intervals [2409]:
				xmin = 921.1638
				xmax = 923.4791
				text = ""
			intervals [2410]:
				xmin = 923.4791
				xmax = 923.8391
				text = "when"
			intervals [2411]:
				xmin = 923.8391
				xmax = 923.9791
				text = "i"
			intervals [2412]:
				xmin = 923.9791
				xmax = 924.1691
				text = "was"
			intervals [2413]:
				xmin = 924.1691
				xmax = 924.4191
				text = "growing"
			intervals [2414]:
				xmin = 924.4191
				xmax = 924.5191
				text = "up"
			intervals [2415]:
				xmin = 924.5191
				xmax = 924.6381
				text = ""
			intervals [2416]:
				xmin = 924.6381
				xmax = 924.8681
				text = "w"
			intervals [2417]:
				xmin = 924.8681
				xmax = 924.8981
				text = ""
			intervals [2418]:
				xmin = 924.8981
				xmax = 925.0181
				text = "it"
			intervals [2419]:
				xmin = 925.0181
				xmax = 925.4381
				text = "was"
			intervals [2420]:
				xmin = 925.4381
				xmax = 925.8881
				text = "now"
			intervals [2421]:
				xmin = 925.8881
				xmax = 926.0181
				text = "it"
			intervals [2422]:
				xmin = 926.0181
				xmax = 926.0881
				text = "s"
			intervals [2423]:
				xmin = 926.0881
				xmax = 926.7481
				text = "gentrifying"
			intervals [2424]:
				xmin = 926.7481
				xmax = 927.2415
				text = ""
			intervals [2425]:
				xmin = 927.2415
				xmax = 927.4015
				text = "like"
			intervals [2426]:
				xmin = 927.4015
				xmax = 927.7715
				text = "everything"
			intervals [2427]:
				xmin = 927.7715
				xmax = 928.0915
				text = "else"
			intervals [2428]:
				xmin = 928.0915
				xmax = 928.1815
				text = "you"
			intervals [2429]:
				xmin = 928.1815
				xmax = 928.3615
				text = "see"
			intervals [2430]:
				xmin = 928.3615
				xmax = 928.4415
				text = "m-"
			intervals [2431]:
				xmin = 928.4415
				xmax = 928.7715
				text = "almost"
			intervals [2432]:
				xmin = 928.7715
				xmax = 928.9115
				text = "more"
			intervals [2433]:
				xmin = 928.9115
				xmax = 929.1815
				text = "white"
			intervals [2434]:
				xmin = 929.1815
				xmax = 929.4915
				text = "people"
			intervals [2435]:
				xmin = 929.4915
				xmax = 929.7015
				text = "over"
			intervals [2436]:
				xmin = 929.7015
				xmax = 929.8215
				text = "there"
			intervals [2437]:
				xmin = 929.8215
				xmax = 929.9215
				text = "than"
			intervals [2438]:
				xmin = 929.9215
				xmax = 930.1515
				text = "you"
			intervals [2439]:
				xmin = 930.1515
				xmax = 930.2811
				text = ""
			intervals [2440]:
				xmin = 930.2811
				xmax = 930.5011
				text = "than"
			intervals [2441]:
				xmin = 930.5011
				xmax = 930.6211
				text = "you"
			intervals [2442]:
				xmin = 930.6211
				xmax = 930.8511
				text = "see"
			intervals [2443]:
				xmin = 930.8511
				xmax = 930.8811
				text = ""
			intervals [2444]:
				xmin = 930.8811
				xmax = 931.1911
				text = "saw"
			intervals [2445]:
				xmin = 931.1911
				xmax = 931.5411
				text = "black"
			intervals [2446]:
				xmin = 931.5411
				xmax = 931.9311
				text = "people"
			intervals [2447]:
				xmin = 931.9311
				xmax = 932.285
				text = ""
			intervals [2448]:
				xmin = 932.285
				xmax = 932.505
				text = "see"
			intervals [2449]:
				xmin = 932.505
				xmax = 932.815
				text = "black"
			intervals [2450]:
				xmin = 932.815
				xmax = 933.235
				text = "people"
			intervals [2451]:
				xmin = 933.235
				xmax = 933.5093
				text = ""
			intervals [2452]:
				xmin = 933.5093
				xmax = 933.6493
				text = "and"
			intervals [2453]:
				xmin = 933.6493
				xmax = 933.8193
				text = "that"
			intervals [2454]:
				xmin = 933.8193
				xmax = 933.8993
				text = "s"
			intervals [2455]:
				xmin = 933.8993
				xmax = 934.0693
				text = "why"
			intervals [2456]:
				xmin = 934.0693
				xmax = 934.2293
				text = "the"
			intervals [2457]:
				xmin = 934.2293
				xmax = 934.2893
				text = ""
			intervals [2458]:
				xmin = 934.2893
				xmax = 934.3993
				text = "the"
			intervals [2459]:
				xmin = 934.3993
				xmax = 934.6793
				text = "hous-"
			intervals [2460]:
				xmin = 934.6793
				xmax = 934.7093
				text = ""
			intervals [2461]:
				xmin = 934.7093
				xmax = 935.2593
				text = "pricing-"
			intervals [2462]:
				xmin = 935.2593
				xmax = 935.5444
				text = ""
			intervals [2463]:
				xmin = 935.5444
				xmax = 935.6744
				text = "the"
			intervals [2464]:
				xmin = 935.6744
				xmax = 936.0644
				text = "housing"
			intervals [2465]:
				xmin = 936.0644
				xmax = 936.4344
				text = "prices"
			intervals [2466]:
				xmin = 936.4344
				xmax = 936.5244
				text = "have"
			intervals [2467]:
				xmin = 936.5244
				xmax = 936.5544
				text = ""
			intervals [2468]:
				xmin = 936.5544
				xmax = 936.8544
				text = "gone"
			intervals [2469]:
				xmin = 936.8544
				xmax = 936.9944
				text = "up"
			intervals [2470]:
				xmin = 936.9944
				xmax = 937.1024
				text = ""
			intervals [2471]:
				xmin = 937.1024
				xmax = 937.2424
				text = "is"
			intervals [2472]:
				xmin = 937.2424
				xmax = 937.4224
				text = "what"
			intervals [2473]:
				xmin = 937.4224
				xmax = 937.5524
				text = "i'm"
			intervals [2474]:
				xmin = 937.5524
				xmax = 937.8024
				text = "saying"
			intervals [2475]:
				xmin = 937.8024
				xmax = 937.8424
				text = "i"
			intervals [2476]:
				xmin = 937.8424
				xmax = 938.0024
				text = "mean"
			intervals [2477]:
				xmin = 938.0024
				xmax = 938.0924
				text = "that"
			intervals [2478]:
				xmin = 938.0924
				xmax = 938.1824
				text = "was"
			intervals [2479]:
				xmin = 938.1824
				xmax = 938.2624
				text = "a"
			intervals [2480]:
				xmin = 938.2624
				xmax = 938.6224
				text = "little"
			intervals [2481]:
				xmin = 938.6224
				xmax = 939.6839
				text = ""
			intervals [2482]:
				xmin = 939.6839
				xmax = 939.7539
				text = "i"
			intervals [2483]:
				xmin = 939.7539
				xmax = 940.0539
				text = "mean"
			intervals [2484]:
				xmin = 940.0539
				xmax = 940.9315
				text = ""
			intervals [2485]:
				xmin = 940.9315
				xmax = 941.0815
				text = "you"
			intervals [2486]:
				xmin = 941.0815
				xmax = 941.2215
				text = "know"
			intervals [2487]:
				xmin = 941.2215
				xmax = 941.4515
				text = "those"
			intervals [2488]:
				xmin = 941.4515
				xmax = 941.9315
				text = "houses"
			intervals [2489]:
				xmin = 941.9315
				xmax = 942.0515
				text = "are"
			intervals [2490]:
				xmin = 942.0515
				xmax = 942.423
				text = ""
			intervals [2491]:
				xmin = 942.423
				xmax = 942.683
				text = "<unk>"
			intervals [2492]:
				xmin = 942.683
				xmax = 942.9626
				text = ""
			intervals [2493]:
				xmin = 942.9626
				xmax = 943.0626
				text = "you"
			intervals [2494]:
				xmin = 943.0626
				xmax = 943.2826
				text = "know"
			intervals [2495]:
				xmin = 943.2826
				xmax = 945.4254
				text = ""
			intervals [2496]:
				xmin = 945.4254
				xmax = 945.6054
				text = "and"
			intervals [2497]:
				xmin = 945.6054
				xmax = 945.8054
				text = "even"
			intervals [2498]:
				xmin = 945.8054
				xmax = 945.8854
				text = "the"
			intervals [2499]:
				xmin = 945.8854
				xmax = 946.2154
				text = "school"
			intervals [2500]:
				xmin = 946.2154
				xmax = 946.6754
				text = "systems"
			intervals [2501]:
				xmin = 946.6754
				xmax = 946.8954
				text = "haven't"
			intervals [2502]:
				xmin = 946.8954
				xmax = 947.1854
				text = "caught"
			intervals [2503]:
				xmin = 947.1854
				xmax = 947.3154
				text = "up"
			intervals [2504]:
				xmin = 947.3154
				xmax = 947.3454
				text = ""
			intervals [2505]:
				xmin = 947.3454
				xmax = 947.4554
				text = "with"
			intervals [2506]:
				xmin = 947.4554
				xmax = 947.6854
				text = "those"
			intervals [2507]:
				xmin = 947.6854
				xmax = 948.3954
				text = "neighborhoods"
			intervals [2508]:
				xmin = 948.3954
				xmax = 948.7847
				text = ""
			intervals [2509]:
				xmin = 948.7847
				xmax = 948.9747
				text = "i"
			intervals [2510]:
				xmin = 948.9747
				xmax = 949.2347
				text = "wouldn't"
			intervals [2511]:
				xmin = 949.2347
				xmax = 949.2847
				text = ""
			intervals [2512]:
				xmin = 949.2847
				xmax = 949.4547
				text = "i"
			intervals [2513]:
				xmin = 949.4547
				xmax = 949.7847
				text = "wouldn't"
			intervals [2514]:
				xmin = 949.7847
				xmax = 949.9493
				text = ""
			intervals [2515]:
				xmin = 949.9493
				xmax = 950.6693
				text = "stink"
			intervals [2516]:
				xmin = 950.6693
				xmax = 951.500
				text = ""
			intervals [2517]:
				xmin = 951.500
				xmax = 951.670
				text = "you"
			intervals [2518]:
				xmin = 951.670
				xmax = 951.910
				text = "know"
			intervals [2519]:
				xmin = 951.910
				xmax = 953.3179
				text = ""
			intervals [2520]:
				xmin = 953.3179
				xmax = 953.4579
				text = "<unk>"
			intervals [2521]:
				xmin = 953.4579
				xmax = 953.5956
				text = ""
			intervals [2522]:
				xmin = 953.5956
				xmax = 953.8856
				text = "um"
			intervals [2523]:
				xmin = 953.8856
				xmax = 962.3849
				text = ""
			intervals [2524]:
				xmin = 962.3849
				xmax = 962.4749
				text = "i"
			intervals [2525]:
				xmin = 962.4749
				xmax = 962.7549
				text = "think"
			intervals [2526]:
				xmin = 962.7549
				xmax = 963.0149
				text = "so"
			intervals [2527]:
				xmin = 963.0149
				xmax = 963.6958
				text = ""
			intervals [2528]:
				xmin = 963.6958
				xmax = 963.8058
				text = "i"
			intervals [2529]:
				xmin = 963.8058
				xmax = 963.9758
				text = "don't"
			intervals [2530]:
				xmin = 963.9758
				xmax = 964.1258
				text = "think"
			intervals [2531]:
				xmin = 964.1258
				xmax = 964.2158
				text = "that"
			intervals [2532]:
				xmin = 964.2158
				xmax = 964.5258
				text = "people"
			intervals [2533]:
				xmin = 964.5258
				xmax = 964.5658
				text = ""
			intervals [2534]:
				xmin = 964.5658
				xmax = 964.6558
				text = "have"
			intervals [2535]:
				xmin = 964.6558
				xmax = 964.8058
				text = "gotten"
			intervals [2536]:
				xmin = 964.8058
				xmax = 965.1358
				text = "across"
			intervals [2537]:
				xmin = 965.1358
				xmax = 965.2558
				text = "the"
			intervals [2538]:
				xmin = 965.2558
				xmax = 965.6358
				text = "bridge"
			intervals [2539]:
				xmin = 965.6358
				xmax = 965.8958
				text = "quite"
			intervals [2540]:
				xmin = 965.8958
				xmax = 966.0658
				text = "as"
			intervals [2541]:
				xmin = 966.0658
				xmax = 966.5758
				text = "much"
			intervals [2542]:
				xmin = 966.5758
				xmax = 966.8759
				text = ""
			intervals [2543]:
				xmin = 966.8759
				xmax = 967.1859
				text = "because"
			intervals [2544]:
				xmin = 967.1859
				xmax = 967.2959
				text = "it"
			intervals [2545]:
				xmin = 967.2959
				xmax = 967.5159
				text = "is"
			intervals [2546]:
				xmin = 967.5159
				xmax = 967.9359
				text = "across"
			intervals [2547]:
				xmin = 967.9359
				xmax = 968.0359
				text = "the"
			intervals [2548]:
				xmin = 968.0359
				xmax = 968.6359
				text = "bridge"
			intervals [2549]:
				xmin = 968.6359
				xmax = 971.2019
				text = ""
			intervals [2550]:
				xmin = 971.2019
				xmax = 971.3719
				text = "but"
			intervals [2551]:
				xmin = 971.3719
				xmax = 971.5719
				text = "give"
			intervals [2552]:
				xmin = 971.5719
				xmax = 971.6919
				text = "'em"
			intervals [2553]:
				xmin = 971.6919
				xmax = 971.7219
				text = ""
			intervals [2554]:
				xmin = 971.7219
				xmax = 971.9919
				text = "time"
			intervals [2555]:
				xmin = 971.9919
				xmax = 974.6793
				text = ""
			intervals [2556]:
				xmin = 974.6793
				xmax = 974.9693
				text = "you"
			intervals [2557]:
				xmin = 974.9693
				xmax = 975.0593
				text = "know"
			intervals [2558]:
				xmin = 975.0593
				xmax = 975.8357
				text = ""
			intervals [2559]:
				xmin = 975.8357
				xmax = 976.0957
				text = "no"
			intervals [2560]:
				xmin = 976.0957
				xmax = 976.1457
				text = ""
			intervals [2561]:
				xmin = 976.1457
				xmax = 976.2257
				text = "i"
			intervals [2562]:
				xmin = 976.2257
				xmax = 976.3657
				text = "have"
			intervals [2563]:
				xmin = 976.3657
				xmax = 976.4057
				text = ""
			intervals [2564]:
				xmin = 976.4057
				xmax = 976.5557
				text = "two"
			intervals [2565]:
				xmin = 976.5557
				xmax = 977.1457
				text = "brothers"
			intervals [2566]:
				xmin = 977.1457
				xmax = 980.5009
				text = ""
			intervals [2567]:
				xmin = 980.5009
				xmax = 980.6209
				text = "i'm"
			intervals [2568]:
				xmin = 980.6209
				xmax = 980.6809
				text = "the"
			intervals [2569]:
				xmin = 980.6809
				xmax = 981.0809
				text = "middle"
			intervals [2570]:
				xmin = 981.0809
				xmax = 986.1964
				text = ""
			intervals [2571]:
				xmin = 986.1964
				xmax = 986.2564
				text = "we"
			intervals [2572]:
				xmin = 986.2564
				xmax = 986.3964
				text = "were"
			intervals [2573]:
				xmin = 986.3964
				xmax = 986.5764
				text = "all"
			intervals [2574]:
				xmin = 986.5764
				xmax = 986.7264
				text = "two"
			intervals [2575]:
				xmin = 986.7264
				xmax = 986.9464
				text = "years"
			intervals [2576]:
				xmin = 986.9464
				xmax = 987.3964
				text = "apart"
			intervals [2577]:
				xmin = 987.3964
				xmax = 989.0055
				text = ""
			intervals [2578]:
				xmin = 989.0055
				xmax = 989.4355
				text = "mm-hm"
			intervals [2579]:
				xmin = 989.4355
				xmax = 993.3088
				text = ""
			intervals [2580]:
				xmin = 993.3088
				xmax = 993.4488
				text = "we"
			intervals [2581]:
				xmin = 993.4488
				xmax = 993.7088
				text = "played"
			intervals [2582]:
				xmin = 993.7088
				xmax = 994.0288
				text = "together"
			intervals [2583]:
				xmin = 994.0288
				xmax = 994.1288
				text = "in"
			intervals [2584]:
				xmin = 994.1288
				xmax = 994.1888
				text = "the"
			intervals [2585]:
				xmin = 994.1888
				xmax = 994.8588
				text = "house"
			intervals [2586]:
				xmin = 994.8588
				xmax = 995.5723
				text = ""
			intervals [2587]:
				xmin = 995.5723
				xmax = 995.6923
				text = "we"
			intervals [2588]:
				xmin = 995.6923
				xmax = 995.9923
				text = "fought"
			intervals [2589]:
				xmin = 995.9923
				xmax = 996.0823
				text = "a"
			intervals [2590]:
				xmin = 996.0823
				xmax = 996.4123
				text = "lot"
			intervals [2591]:
				xmin = 996.4123
				xmax = 996.8992
				text = ""
			intervals [2592]:
				xmin = 996.8992
				xmax = 997.0392
				text = "but"
			intervals [2593]:
				xmin = 997.0392
				xmax = 997.2292
				text = "see"
			intervals [2594]:
				xmin = 997.2292
				xmax = 997.3392
				text = "the"
			intervals [2595]:
				xmin = 997.3392
				xmax = 997.5992
				text = "kid"
			intervals [2596]:
				xmin = 997.5992
				xmax = 997.6292
				text = ""
			intervals [2597]:
				xmin = 997.6292
				xmax = 997.7492
				text = "there"
			intervals [2598]:
				xmin = 997.7492
				xmax = 997.9492
				text = "were"
			intervals [2599]:
				xmin = 997.9492
				xmax = 998.2992
				text = "lots"
			intervals [2600]:
				xmin = 998.2992
				xmax = 998.3592
				text = "of"
			intervals [2601]:
				xmin = 998.3592
				xmax = 998.7192
				text = "kids"
			intervals [2602]:
				xmin = 998.7192
				xmax = 998.8192
				text = "in"
			intervals [2603]:
				xmin = 998.8192
				xmax = 998.9392
				text = "that"
			intervals [2604]:
				xmin = 998.9392
				xmax = 999.2792
				text = "neighborhood"
			intervals [2605]:
				xmin = 999.2792
				xmax = 999.4392
				text = "which"
			intervals [2606]:
				xmin = 999.4392
				xmax = 999.5592
				text = "is"
			intervals [2607]:
				xmin = 999.5592
				xmax = 999.8692
				text = "totally"
			intervals [2608]:
				xmin = 999.8692
				xmax = 1000.1692
				text = "different"
			intervals [2609]:
				xmin = 1000.1692
				xmax = 1000.2592
				text = "than"
			intervals [2610]:
				xmin = 1000.2592
				xmax = 1000.3192
				text = "the"
			intervals [2611]:
				xmin = 1000.3192
				xmax = 1000.3792
				text = "way"
			intervals [2612]:
				xmin = 1000.3792
				xmax = 1000.5092
				text = "my"
			intervals [2613]:
				xmin = 1000.5092
				xmax = 1000.7197
				text = ""
			intervals [2614]:
				xmin = 1000.7197
				xmax = 1000.9097
				text = "my"
			intervals [2615]:
				xmin = 1000.9097
				xmax = 1001.2197
				text = "daughter"
			intervals [2616]:
				xmin = 1001.2197
				xmax = 1001.3797
				text = "is"
			intervals [2617]:
				xmin = 1001.3797
				xmax = 1001.6697
				text = "growing"
			intervals [2618]:
				xmin = 1001.6697
				xmax = 1001.8397
				text = "up"
			intervals [2619]:
				xmin = 1001.8397
				xmax = 1002.1792
				text = ""
			intervals [2620]:
				xmin = 1002.1792
				xmax = 1002.8092
				text = "because"
			intervals [2621]:
				xmin = 1002.8092
				xmax = 1002.8852
				text = ""
			intervals [2622]:
				xmin = 1002.8852
				xmax = 1003.3452
				text = "um"
			intervals [2623]:
				xmin = 1003.3452
				xmax = 1004.9704
				text = ""
			intervals [2624]:
				xmin = 1004.9704
				xmax = 1005.1504
				text = "you"
			intervals [2625]:
				xmin = 1005.1504
				xmax = 1005.3304
				text = "know"
			intervals [2626]:
				xmin = 1005.3304
				xmax = 1005.6604
				text = "first"
			intervals [2627]:
				xmin = 1005.6604
				xmax = 1005.7204
				text = "of"
			intervals [2628]:
				xmin = 1005.7204
				xmax = 1005.8704
				text = "all"
			intervals [2629]:
				xmin = 1005.8704
				xmax = 1005.9304
				text = "i"
			intervals [2630]:
				xmin = 1005.9304
				xmax = 1006.1104
				text = "was"
			intervals [2631]:
				xmin = 1006.1104
				xmax = 1006.1904
				text = "a"
			intervals [2632]:
				xmin = 1006.1904
				xmax = 1006.4304
				text = "si-"
			intervals [2633]:
				xmin = 1006.4304
				xmax = 1006.4704
				text = ""
			intervals [2634]:
				xmin = 1006.4704
				xmax = 1006.6704
				text = "i'm"
			intervals [2635]:
				xmin = 1006.6704
				xmax = 1006.7404
				text = "a"
			intervals [2636]:
				xmin = 1006.7404
				xmax = 1007.1404
				text = "single"
			intervals [2637]:
				xmin = 1007.1404
				xmax = 1007.4285
				text = ""
			intervals [2638]:
				xmin = 1007.4285
				xmax = 1007.4985
				text = "i"
			intervals [2639]:
				xmin = 1007.4985
				xmax = 1007.6785
				text = "was"
			intervals [2640]:
				xmin = 1007.6785
				xmax = 1007.7485
				text = "a"
			intervals [2641]:
				xmin = 1007.7485
				xmax = 1008.2185
				text = "single"
			intervals [2642]:
				xmin = 1008.2185
				xmax = 1008.4656
				text = ""
			intervals [2643]:
				xmin = 1008.4656
				xmax = 1008.9656
				text = "parent"
			intervals [2644]:
				xmin = 1008.9656
				xmax = 1009.1391
				text = ""
			intervals [2645]:
				xmin = 1009.1391
				xmax = 1009.4991
				text = "and"
			intervals [2646]:
				xmin = 1009.4991
				xmax = 1009.5556
				text = ""
			intervals [2647]:
				xmin = 1009.5556
				xmax = 1009.9856
				text = "also"
			intervals [2648]:
				xmin = 1009.9856
				xmax = 1010.0656
				text = "it"
			intervals [2649]:
				xmin = 1010.0656
				xmax = 1010.1756
				text = "s"
			intervals [2650]:
				xmin = 1010.1756
				xmax = 1010.5256
				text = "just"
			intervals [2651]:
				xmin = 1010.5256
				xmax = 1011.2642
				text = ""
			intervals [2652]:
				xmin = 1011.2642
				xmax = 1011.3542
				text = "you"
			intervals [2653]:
				xmin = 1011.3542
				xmax = 1011.4642
				text = "know"
			intervals [2654]:
				xmin = 1011.4642
				xmax = 1011.5442
				text = "i"
			intervals [2655]:
				xmin = 1011.5442
				xmax = 1011.9242
				text = "couldn't"
			intervals [2656]:
				xmin = 1011.9242
				xmax = 1012.4142
				text = "afford"
			intervals [2657]:
				xmin = 1012.4142
				xmax = 1012.5742
				text = "to"
			intervals [2658]:
				xmin = 1012.5742
				xmax = 1013.0142
				text = "live"
			intervals [2659]:
				xmin = 1013.0142
				xmax = 1013.7941
				text = ""
			intervals [2660]:
				xmin = 1013.7941
				xmax = 1013.8941
				text = "the"
			intervals [2661]:
				xmin = 1013.8941
				xmax = 1013.9541
				text = "a"
			intervals [2662]:
				xmin = 1013.9541
				xmax = 1014.1441
				text = "lot"
			intervals [2663]:
				xmin = 1014.1441
				xmax = 1014.2041
				text = "of"
			intervals [2664]:
				xmin = 1014.2041
				xmax = 1014.2841
				text = "the"
			intervals [2665]:
				xmin = 1014.2841
				xmax = 1014.6641
				text = "places"
			intervals [2666]:
				xmin = 1014.6641
				xmax = 1014.8141
				text = "that"
			intervals [2667]:
				xmin = 1014.8141
				xmax = 1014.8941
				text = "i"
			intervals [2668]:
				xmin = 1014.8941
				xmax = 1015.2241
				text = "wanted"
			intervals [2669]:
				xmin = 1015.2241
				xmax = 1015.3741
				text = "to"
			intervals [2670]:
				xmin = 1015.3741
				xmax = 1015.7441
				text = "live"
			intervals [2671]:
				xmin = 1015.7441
				xmax = 1015.9441
				text = "and"
			intervals [2672]:
				xmin = 1015.9441
				xmax = 1016.1641
				text = "then"
			intervals [2673]:
				xmin = 1016.1641
				xmax = 1016.5241
				text = "she"
			intervals [2674]:
				xmin = 1016.5241
				xmax = 1017.1709
				text = ""
			intervals [2675]:
				xmin = 1017.1709
				xmax = 1017.2509
				text = "i"
			intervals [2676]:
				xmin = 1017.2509
				xmax = 1017.6609
				text = "definitely"
			intervals [2677]:
				xmin = 1017.6609
				xmax = 1017.8709
				text = "sent"
			intervals [2678]:
				xmin = 1017.8709
				xmax = 1017.9609
				text = "her"
			intervals [2679]:
				xmin = 1017.9609
				xmax = 1018.0909
				text = "to"
			intervals [2680]:
				xmin = 1018.0909
				xmax = 1018.6109
				text = "schools"
			intervals [2681]:
				xmin = 1018.6109
				xmax = 1018.6909
				text = "i"
			intervals [2682]:
				xmin = 1018.6909
				xmax = 1019.2392
				text = ""
			intervals [2683]:
				xmin = 1019.2392
				xmax = 1019.4192
				text = "you"
			intervals [2684]:
				xmin = 1019.4192
				xmax = 1019.6192
				text = "know"
			intervals [2685]:
				xmin = 1019.6192
				xmax = 1019.9293
				text = ""
			intervals [2686]:
				xmin = 1019.9293
				xmax = 1020.1093
				text = "she"
			intervals [2687]:
				xmin = 1020.1093
				xmax = 1020.3793
				text = "never"
			intervals [2688]:
				xmin = 1020.3793
				xmax = 1020.6008
				text = ""
			intervals [2689]:
				xmin = 1020.6008
				xmax = 1020.9508
				text = "she"
			intervals [2690]:
				xmin = 1020.9508
				xmax = 1021.0738
				text = ""
			intervals [2691]:
				xmin = 1021.0738
				xmax = 1021.3938
				text = "her"
			intervals [2692]:
				xmin = 1021.3938
				xmax = 1021.8607
				text = ""
			intervals [2693]:
				xmin = 1021.8607
				xmax = 1022.0607
				text = "only"
			intervals [2694]:
				xmin = 1022.0607
				xmax = 1022.2307
				text = "for"
			intervals [2695]:
				xmin = 1022.2307
				xmax = 1022.5307
				text = "one"
			intervals [2696]:
				xmin = 1022.5307
				xmax = 1022.9807
				text = "moment"
			intervals [2697]:
				xmin = 1022.9807
				xmax = 1023.0707
				text = "did"
			intervals [2698]:
				xmin = 1023.0707
				xmax = 1023.2707
				text = "she"
			intervals [2699]:
				xmin = 1023.2707
				xmax = 1023.4507
				text = "go"
			intervals [2700]:
				xmin = 1023.4507
				xmax = 1023.6307
				text = "to"
			intervals [2701]:
				xmin = 1023.6307
				xmax = 1023.6907
				text = "a"
			intervals [2702]:
				xmin = 1023.6907
				xmax = 1024.2407
				text = "school"
			intervals [2703]:
				xmin = 1024.2407
				xmax = 1024.7683
				text = ""
			intervals [2704]:
				xmin = 1024.7683
				xmax = 1024.9083
				text = "in"
			intervals [2705]:
				xmin = 1024.9083
				xmax = 1024.9983
				text = "the"
			intervals [2706]:
				xmin = 1024.9983
				xmax = 1025.4383
				text = "neighborhood"
			intervals [2707]:
				xmin = 1025.4383
				xmax = 1025.6783
				text = "we"
			intervals [2708]:
				xmin = 1025.6783
				xmax = 1025.9583
				text = "lived"
			intervals [2709]:
				xmin = 1025.9583
				xmax = 1026.0783
				text = "in"
			intervals [2710]:
				xmin = 1026.0783
				xmax = 1026.3383
				text = "and"
			intervals [2711]:
				xmin = 1026.3383
				xmax = 1026.5283
				text = "that"
			intervals [2712]:
				xmin = 1026.5283
				xmax = 1026.5983
				text = "s"
			intervals [2713]:
				xmin = 1026.5983
				xmax = 1026.7783
				text = "only"
			intervals [2714]:
				xmin = 1026.7783
				xmax = 1027.0783
				text = "because"
			intervals [2715]:
				xmin = 1027.0783
				xmax = 1027.1983
				text = "i"
			intervals [2716]:
				xmin = 1027.1983
				xmax = 1027.7683
				text = "moved"
			intervals [2717]:
				xmin = 1027.7683
				xmax = 1027.9332
				text = ""
			intervals [2718]:
				xmin = 1027.9332
				xmax = 1028.1032
				text = "to"
			intervals [2719]:
				xmin = 1028.1032
				xmax = 1028.1832
				text = "the"
			intervals [2720]:
				xmin = 1028.1832
				xmax = 1028.6732
				text = "neighborhood"
			intervals [2721]:
				xmin = 1028.6732
				xmax = 1028.8632
				text = "to"
			intervals [2722]:
				xmin = 1028.8632
				xmax = 1029.1032
				text = "get"
			intervals [2723]:
				xmin = 1029.1032
				xmax = 1029.3432
				text = "her"
			intervals [2724]:
				xmin = 1029.3432
				xmax = 1029.5432
				text = "into"
			intervals [2725]:
				xmin = 1029.5432
				xmax = 1029.6232
				text = "the"
			intervals [2726]:
				xmin = 1029.6232
				xmax = 1030.0532
				text = "school"
			intervals [2727]:
				xmin = 1030.0532
				xmax = 1030.5165
				text = ""
			intervals [2728]:
				xmin = 1030.5165
				xmax = 1030.5865
				text = "i"
			intervals [2729]:
				xmin = 1030.5865
				xmax = 1031.1565
				text = "moved"
			intervals [2730]:
				xmin = 1031.1565
				xmax = 1031.5283
				text = ""
			intervals [2731]:
				xmin = 1031.5283
				xmax = 1031.8583
				text = "to"
			intervals [2732]:
				xmin = 1031.8583
				xmax = 1032.1583
				text = "a"
			intervals [2733]:
				xmin = 1032.1583
				xmax = 1032.6241
				text = ""
			intervals [2734]:
				xmin = 1032.6241
				xmax = 1032.7241
				text = "an"
			intervals [2735]:
				xmin = 1032.7241
				xmax = 1033.2641
				text = "apartment"
			intervals [2736]:
				xmin = 1033.2641
				xmax = 1033.5975
				text = ""
			intervals [2737]:
				xmin = 1033.5975
				xmax = 1033.7975
				text = "to"
			intervals [2738]:
				xmin = 1033.7975
				xmax = 1033.8675
				text = ""
			intervals [2739]:
				xmin = 1033.8675
				xmax = 1034.0975
				text = "get"
			intervals [2740]:
				xmin = 1034.0975
				xmax = 1034.2975
				text = "her"
			intervals [2741]:
				xmin = 1034.2975
				xmax = 1034.5275
				text = "into"
			intervals [2742]:
				xmin = 1034.5275
				xmax = 1034.6375
				text = "the"
			intervals [2743]:
				xmin = 1034.6375
				xmax = 1035.1175
				text = "school"
			intervals [2744]:
				xmin = 1035.1175
				xmax = 1035.3075
				text = "and"
			intervals [2745]:
				xmin = 1035.3075
				xmax = 1035.7875
				text = "then"
			intervals [2746]:
				xmin = 1035.7875
				xmax = 1036.9828
				text = ""
			intervals [2747]:
				xmin = 1036.9828
				xmax = 1037.1228
				text = "i"
			intervals [2748]:
				xmin = 1037.1228
				xmax = 1037.3228
				text = "bought"
			intervals [2749]:
				xmin = 1037.3228
				xmax = 1037.3928
				text = "a"
			intervals [2750]:
				xmin = 1037.3928
				xmax = 1037.9428
				text = "house"
			intervals [2751]:
				xmin = 1037.9428
				xmax = 1038.9319
				text = ""
			intervals [2752]:
				xmin = 1038.9319
				xmax = 1039.3219
				text = "so"
			intervals [2753]:
				xmin = 1039.3219
				xmax = 1039.3619
				text = ""
			intervals [2754]:
				xmin = 1039.3619
				xmax = 1039.4219
				text = "th-"
			intervals [2755]:
				xmin = 1039.4219
				xmax = 1039.6419
				text = "and"
			intervals [2756]:
				xmin = 1039.6419
				xmax = 1039.7819
				text = "that"
			intervals [2757]:
				xmin = 1039.7819
				xmax = 1039.9219
				text = "was"
			intervals [2758]:
				xmin = 1039.9219
				xmax = 1040.0619
				text = "the"
			intervals [2759]:
				xmin = 1040.0619
				xmax = 1040.0919
				text = ""
			intervals [2760]:
				xmin = 1040.0919
				xmax = 1040.6619
				text = "only"
			intervals [2761]:
				xmin = 1040.6619
				xmax = 1040.6919
				text = ""
			intervals [2762]:
				xmin = 1040.6919
				xmax = 1041.1019
				text = "time"
			intervals [2763]:
				xmin = 1041.1019
				xmax = 1041.2319
				text = "in"
			intervals [2764]:
				xmin = 1041.2319
				xmax = 1041.4019
				text = "her"
			intervals [2765]:
				xmin = 1041.4019
				xmax = 1041.7219
				text = "life"
			intervals [2766]:
				xmin = 1041.7219
				xmax = 1041.7919
				text = ""
			intervals [2767]:
				xmin = 1041.7919
				xmax = 1041.8819
				text = "that"
			intervals [2768]:
				xmin = 1041.8819
				xmax = 1042.4819
				text = "she"
			intervals [2769]:
				xmin = 1042.4819
				xmax = 1043.948
				text = ""
			intervals [2770]:
				xmin = 1043.948
				xmax = 1044.078
				text = "and"
			intervals [2771]:
				xmin = 1044.078
				xmax = 1044.198
				text = "that"
			intervals [2772]:
				xmin = 1044.198
				xmax = 1044.348
				text = "was"
			intervals [2773]:
				xmin = 1044.348
				xmax = 1044.388
				text = "a"
			intervals [2774]:
				xmin = 1044.388
				xmax = 1044.728
				text = "short"
			intervals [2775]:
				xmin = 1044.728
				xmax = 1045.048
				text = "span"
			intervals [2776]:
				xmin = 1045.048
				xmax = 1045.178
				text = "of"
			intervals [2777]:
				xmin = 1045.178
				xmax = 1045.288
				text = "her"
			intervals [2778]:
				xmin = 1045.288
				xmax = 1045.458
				text = "life"
			intervals [2779]:
				xmin = 1045.458
				xmax = 1045.628
				text = "she"
			intervals [2780]:
				xmin = 1045.628
				xmax = 1045.778
				text = "was"
			intervals [2781]:
				xmin = 1045.778
				xmax = 1046.058
				text = "very"
			intervals [2782]:
				xmin = 1046.058
				xmax = 1046.338
				text = "young"
			intervals [2783]:
				xmin = 1046.338
				xmax = 1046.458
				text = "that"
			intervals [2784]:
				xmin = 1046.458
				xmax = 1046.778
				text = "she"
			intervals [2785]:
				xmin = 1046.778
				xmax = 1047.208
				text = "lived"
			intervals [2786]:
				xmin = 1047.208
				xmax = 1047.238
				text = ""
			intervals [2787]:
				xmin = 1047.238
				xmax = 1047.698
				text = "in"
			intervals [2788]:
				xmin = 1047.698
				xmax = 1048.4439
				text = ""
			intervals [2789]:
				xmin = 1048.4439
				xmax = 1048.5039
				text = "a"
			intervals [2790]:
				xmin = 1048.5039
				xmax = 1048.9539
				text = "neighborhood"
			intervals [2791]:
				xmin = 1048.9539
				xmax = 1049.1239
				text = "where"
			intervals [2792]:
				xmin = 1049.1239
				xmax = 1049.2739
				text = "she"
			intervals [2793]:
				xmin = 1049.2739
				xmax = 1049.4039
				text = "went"
			intervals [2794]:
				xmin = 1049.4039
				xmax = 1049.4639
				text = "to"
			intervals [2795]:
				xmin = 1049.4639
				xmax = 1049.8439
				text = "school"
			intervals [2796]:
				xmin = 1049.8439
				xmax = 1050.2539
				text = "so"
			intervals [2797]:
				xmin = 1050.2539
				xmax = 1051.2396
				text = ""
			intervals [2798]:
				xmin = 1051.2396
				xmax = 1051.4796
				text = "i"
			intervals [2799]:
				xmin = 1051.4796
				xmax = 1051.9696
				text = "had"
			intervals [2800]:
				xmin = 1051.9696
				xmax = 1052.1544
				text = ""
			intervals [2801]:
				xmin = 1052.1544
				xmax = 1052.4644
				text = "a"
			intervals [2802]:
				xmin = 1052.4644
				xmax = 1052.586
				text = ""
			intervals [2803]:
				xmin = 1052.586
				xmax = 1052.726
				text = "i"
			intervals [2804]:
				xmin = 1052.726
				xmax = 1052.886
				text = "grew"
			intervals [2805]:
				xmin = 1052.886
				xmax = 1053.016
				text = "up"
			intervals [2806]:
				xmin = 1053.016
				xmax = 1053.146
				text = "in"
			intervals [2807]:
				xmin = 1053.146
				xmax = 1053.226
				text = "a"
			intervals [2808]:
				xmin = 1053.226
				xmax = 1053.326
				text = ""
			intervals [2809]:
				xmin = 1053.326
				xmax = 1053.906
				text = "very"
			intervals [2810]:
				xmin = 1053.906
				xmax = 1054.0629
				text = ""
			intervals [2811]:
				xmin = 1054.0629
				xmax = 1055.0229
				text = "robust"
			intervals [2812]:
				xmin = 1055.0229
				xmax = 1055.2366
				text = ""
			intervals [2813]:
				xmin = 1055.2366
				xmax = 1055.7166
				text = "neighborhood"
			intervals [2814]:
				xmin = 1055.7166
				xmax = 1055.8666
				text = "with"
			intervals [2815]:
				xmin = 1055.8666
				xmax = 1056.4166
				text = "children"
			intervals [2816]:
				xmin = 1056.4166
				xmax = 1056.6966
				text = "lots"
			intervals [2817]:
				xmin = 1056.6966
				xmax = 1056.7566
				text = "of"
			intervals [2818]:
				xmin = 1056.7566
				xmax = 1057.3066
				text = "children"
			intervals [2819]:
				xmin = 1057.3066
				xmax = 1058.6327
				text = ""
			intervals [2820]:
				xmin = 1058.6327
				xmax = 1059.2427
				text = "and"
			intervals [2821]:
				xmin = 1059.2427
				xmax = 1059.4374
				text = ""
			intervals [2822]:
				xmin = 1059.4374
				xmax = 1059.8174
				text = "we"
			intervals [2823]:
				xmin = 1059.8174
				xmax = 1059.8474
				text = ""
			intervals [2824]:
				xmin = 1059.8474
				xmax = 1060.2374
				text = "um"
			intervals [2825]:
				xmin = 1060.2374
				xmax = 1061.7815
				text = ""
			intervals [2826]:
				xmin = 1061.7815
				xmax = 1061.8615
				text = "<unk>"
			intervals [2827]:
				xmin = 1061.8615
				xmax = 1061.9182
				text = ""
			intervals [2828]:
				xmin = 1061.9182
				xmax = 1062.1382
				text = "played"
			intervals [2829]:
				xmin = 1062.1382
				xmax = 1062.4682
				text = "outside"
			intervals [2830]:
				xmin = 1062.4682
				xmax = 1062.6382
				text = "a"
			intervals [2831]:
				xmin = 1062.6382
				xmax = 1062.8782
				text = "lot"
			intervals [2832]:
				xmin = 1062.8782
				xmax = 1062.9382
				text = ""
			intervals [2833]:
				xmin = 1062.9382
				xmax = 1063.1782
				text = "and"
			intervals [2834]:
				xmin = 1063.1782
				xmax = 1063.4682
				text = "as"
			intervals [2835]:
				xmin = 1063.4682
				xmax = 1063.5649
				text = ""
			intervals [2836]:
				xmin = 1063.5649
				xmax = 1063.7049
				text = "you"
			intervals [2837]:
				xmin = 1063.7049
				xmax = 1063.7349
				text = ""
			intervals [2838]:
				xmin = 1063.7349
				xmax = 1064.0749
				text = "probably"
			intervals [2839]:
				xmin = 1064.0749
				xmax = 1064.4149
				text = "heard"
			intervals [2840]:
				xmin = 1064.4149
				xmax = 1064.6049
				text = "from"
			intervals [2841]:
				xmin = 1064.6049
				xmax = 1064.9149
				text = "older"
			intervals [2842]:
				xmin = 1064.9149
				xmax = 1065.3749
				text = "people"
			intervals [2843]:
				xmin = 1065.3749
				xmax = 1065.8777
				text = ""
			intervals [2844]:
				xmin = 1065.8777
				xmax = 1066.3777
				text = "we"
			intervals [2845]:
				xmin = 1066.3777
				xmax = 1066.4077
				text = ""
			intervals [2846]:
				xmin = 1066.4077
				xmax = 1066.5477
				text = "could"
			intervals [2847]:
				xmin = 1066.5477
				xmax = 1066.7077
				text = "go"
			intervals [2848]:
				xmin = 1066.7077
				xmax = 1067.0577
				text = "outside"
			intervals [2849]:
				xmin = 1067.0577
				xmax = 1067.1477
				text = "and"
			intervals [2850]:
				xmin = 1067.1477
				xmax = 1067.3677
				text = "play"
			intervals [2851]:
				xmin = 1067.3677
				xmax = 1067.8477
				text = "forever"
			intervals [2852]:
				xmin = 1067.8477
				xmax = 1068.6894
				text = ""
			intervals [2853]:
				xmin = 1068.6894
				xmax = 1069.0194
				text = "until"
			intervals [2854]:
				xmin = 1069.0194
				xmax = 1069.0894
				text = "it"
			intervals [2855]:
				xmin = 1069.0894
				xmax = 1069.2694
				text = "was"
			intervals [2856]:
				xmin = 1069.2694
				xmax = 1069.6394
				text = "dark"
			intervals [2857]:
				xmin = 1069.6394
				xmax = 1069.6694
				text = "i"
			intervals [2858]:
				xmin = 1069.6694
				xmax = 1069.8194
				text = "mean"
			intervals [2859]:
				xmin = 1069.8194
				xmax = 1069.9894
				text = "that"
			intervals [2860]:
				xmin = 1069.9894
				xmax = 1070.2194
				text = "stuff"
			intervals [2861]:
				xmin = 1070.2194
				xmax = 1070.5094
				text = "about"
			intervals [2862]:
				xmin = 1070.5094
				xmax = 1070.6494
				text = "the"
			intervals [2863]:
				xmin = 1070.6494
				xmax = 1071.0357
				text = ""
			intervals [2864]:
				xmin = 1071.0357
				xmax = 1071.3557
				text = "the"
			intervals [2865]:
				xmin = 1071.3557
				xmax = 1071.6257
				text = "um"
			intervals [2866]:
				xmin = 1071.6257
				xmax = 1071.8331
				text = ""
			intervals [2867]:
				xmin = 1071.8331
				xmax = 1071.9231
				text = "what"
			intervals [2868]:
				xmin = 1071.9231
				xmax = 1071.9831
				text = "do"
			intervals [2869]:
				xmin = 1071.9831
				xmax = 1072.0431
				text = "you"
			intervals [2870]:
				xmin = 1072.0431
				xmax = 1072.2931
				text = "call"
			intervals [2871]:
				xmin = 1072.2931
				xmax = 1072.4031
				text = "it"
			intervals [2872]:
				xmin = 1072.4031
				xmax = 1073.076
				text = ""
			intervals [2873]:
				xmin = 1073.076
				xmax = 1073.196
				text = "the"
			intervals [2874]:
				xmin = 1073.196
				xmax = 1073.516
				text = "night"
			intervals [2875]:
				xmin = 1073.516
				xmax = 1073.776
				text = "light"
			intervals [2876]:
				xmin = 1073.776
				xmax = 1073.9853
				text = ""
			intervals [2877]:
				xmin = 1073.9853
				xmax = 1074.2653
				text = "the"
			intervals [2878]:
				xmin = 1074.2653
				xmax = 1074.5253
				text = "um"
			intervals [2879]:
				xmin = 1074.5253
				xmax = 1075.4768
				text = ""
			intervals [2880]:
				xmin = 1075.4768
				xmax = 1075.5568
				text = "<unk>"
			intervals [2881]:
				xmin = 1075.5568
				xmax = 1075.6488
				text = ""
			intervals [2882]:
				xmin = 1075.6488
				xmax = 1075.9688
				text = "playing"
			intervals [2883]:
				xmin = 1075.9688
				xmax = 1076.3388
				text = "until"
			intervals [2884]:
				xmin = 1076.3388
				xmax = 1076.4388
				text = "the"
			intervals [2885]:
				xmin = 1076.4388
				xmax = 1076.6327
				text = ""
			intervals [2886]:
				xmin = 1076.6327
				xmax = 1076.8727
				text = "til"
			intervals [2887]:
				xmin = 1076.8727
				xmax = 1077.0527
				text = "the"
			intervals [2888]:
				xmin = 1077.0527
				xmax = 1077.2502
				text = ""
			intervals [2889]:
				xmin = 1077.2502
				xmax = 1077.5302
				text = "the"
			intervals [2890]:
				xmin = 1077.5302
				xmax = 1077.7172
				text = ""
			intervals [2891]:
				xmin = 1077.7172
				xmax = 1077.9372
				text = "the"
			intervals [2892]:
				xmin = 1077.9372
				xmax = 1078.4372
				text = "lights"
			intervals [2893]:
				xmin = 1078.4372
				xmax = 1078.9755
				text = ""
			intervals [2894]:
				xmin = 1078.9755
				xmax = 1079.2655
				text = "came"
			intervals [2895]:
				xmin = 1079.2655
				xmax = 1079.5455
				text = "on"
			intervals [2896]:
				xmin = 1079.5455
				xmax = 1080.0346
				text = ""
			intervals [2897]:
				xmin = 1080.0346
				xmax = 1080.2046
				text = "was"
			intervals [2898]:
				xmin = 1080.2046
				xmax = 1080.5646
				text = "true"
			intervals [2899]:
				xmin = 1080.5646
				xmax = 1081.4981
				text = ""
			intervals [2900]:
				xmin = 1081.4981
				xmax = 1081.6381
				text = "our"
			intervals [2901]:
				xmin = 1081.6381
				xmax = 1081.9381
				text = "parents"
			intervals [2902]:
				xmin = 1081.9381
				xmax = 1082.0881
				text = "didn't"
			intervals [2903]:
				xmin = 1082.0881
				xmax = 1082.1981
				text = "know"
			intervals [2904]:
				xmin = 1082.1981
				xmax = 1082.3181
				text = "where"
			intervals [2905]:
				xmin = 1082.3181
				xmax = 1082.4881
				text = "we"
			intervals [2906]:
				xmin = 1082.4881
				xmax = 1082.6681
				text = "were"
			intervals [2907]:
				xmin = 1082.6681
				xmax = 1084.0802
				text = ""
			intervals [2908]:
				xmin = 1084.0802
				xmax = 1084.2202
				text = "we"
			intervals [2909]:
				xmin = 1084.2202
				xmax = 1084.3402
				text = "didn't"
			intervals [2910]:
				xmin = 1084.3402
				xmax = 1084.4702
				text = "have"
			intervals [2911]:
				xmin = 1084.4702
				xmax = 1084.7202
				text = "cell"
			intervals [2912]:
				xmin = 1084.7202
				xmax = 1085.2902
				text = "phones"
			intervals [2913]:
				xmin = 1085.2902
				xmax = 1086.0692
				text = ""
			intervals [2914]:
				xmin = 1086.0692
				xmax = 1086.2192
				text = "you"
			intervals [2915]:
				xmin = 1086.2192
				xmax = 1086.5892
				text = "know"
			intervals [2916]:
				xmin = 1086.5892
				xmax = 1087.0132
				text = ""
			intervals [2917]:
				xmin = 1087.0132
				xmax = 1087.1732
				text = "they"
			intervals [2918]:
				xmin = 1087.1732
				xmax = 1087.6732
				text = "couldn't"
			intervals [2919]:
				xmin = 1087.6732
				xmax = 1088.3789
				text = ""
			intervals [2920]:
				xmin = 1088.3789
				xmax = 1088.7489
				text = "but"
			intervals [2921]:
				xmin = 1088.7489
				xmax = 1088.9052
				text = ""
			intervals [2922]:
				xmin = 1088.9052
				xmax = 1089.1352
				text = "they"
			intervals [2923]:
				xmin = 1089.1352
				xmax = 1089.3252
				text = "let"
			intervals [2924]:
				xmin = 1089.3252
				xmax = 1089.5152
				text = "us"
			intervals [2925]:
				xmin = 1089.5152
				xmax = 1089.7952
				text = "go"
			intervals [2926]:
				xmin = 1089.7952
				xmax = 1089.8252
				text = "i"
			intervals [2927]:
				xmin = 1089.8252
				xmax = 1090.0252
				text = "mean"
			intervals [2928]:
				xmin = 1090.0252
				xmax = 1090.2352
				text = "we"
			intervals [2929]:
				xmin = 1090.2352
				xmax = 1090.3552
				text = "would"
			intervals [2930]:
				xmin = 1090.3552
				xmax = 1090.6052
				text = "go"
			intervals [2931]:
				xmin = 1090.6052
				xmax = 1090.8152
				text = "all"
			intervals [2932]:
				xmin = 1090.8152
				xmax = 1091.1352
				text = "over"
			intervals [2933]:
				xmin = 1091.1352
				xmax = 1091.2152
				text = "the"
			intervals [2934]:
				xmin = 1091.2152
				xmax = 1091.5652
				text = "place"
			intervals [2935]:
				xmin = 1091.5652
				xmax = 1091.6352
				text = "and"
			intervals [2936]:
				xmin = 1091.6352
				xmax = 1091.7552
				text = "do"
			intervals [2937]:
				xmin = 1091.7552
				xmax = 1092.0252
				text = "whatever"
			intervals [2938]:
				xmin = 1092.0252
				xmax = 1092.1352
				text = "we"
			intervals [2939]:
				xmin = 1092.1352
				xmax = 1092.5652
				text = "wanted"
			intervals [2940]:
				xmin = 1092.5652
				xmax = 1092.7852
				text = "until"
			intervals [2941]:
				xmin = 1092.7852
				xmax = 1092.8452
				text = "it"
			intervals [2942]:
				xmin = 1092.8452
				xmax = 1093.0052
				text = "was"
			intervals [2943]:
				xmin = 1093.0052
				xmax = 1093.2152
				text = "time"
			intervals [2944]:
				xmin = 1093.2152
				xmax = 1093.2852
				text = "to"
			intervals [2945]:
				xmin = 1093.2852
				xmax = 1093.5152
				text = "come"
			intervals [2946]:
				xmin = 1093.5152
				xmax = 1093.8352
				text = "home"
			intervals [2947]:
				xmin = 1093.8352
				xmax = 1094.614
				text = ""
			intervals [2948]:
				xmin = 1094.614
				xmax = 1094.854
				text = "and"
			intervals [2949]:
				xmin = 1094.854
				xmax = 1095.044
				text = "there"
			intervals [2950]:
				xmin = 1095.044
				xmax = 1095.374
				text = "were"
			intervals [2951]:
				xmin = 1095.374
				xmax = 1096.5185
				text = ""
			intervals [2952]:
				xmin = 1096.5185
				xmax = 1096.6985
				text = "oh"
			intervals [2953]:
				xmin = 1096.6985
				xmax = 1096.7785
				text = ""
			intervals [2954]:
				xmin = 1096.7785
				xmax = 1096.9085
				text = "t"
			intervals [2955]:
				xmin = 1096.9085
				xmax = 1097.0285
				text = ""
			intervals [2956]:
				xmin = 1097.0285
				xmax = 1097.4985
				text = "tons"
			intervals [2957]:
				xmin = 1097.4985
				xmax = 1097.6685
				text = "of"
			intervals [2958]:
				xmin = 1097.6685
				xmax = 1098.0385
				text = "us"
			intervals [2959]:
				xmin = 1098.0385
				xmax = 1099.5381
				text = ""
			intervals [2960]:
				xmin = 1099.5381
				xmax = 1099.6881
				text = "you"
			intervals [2961]:
				xmin = 1099.6881
				xmax = 1099.8881
				text = "know"
			intervals [2962]:
				xmin = 1099.8881
				xmax = 1099.9181
				text = ""
			intervals [2963]:
				xmin = 1099.9181
				xmax = 1100.0181
				text = "and"
			intervals [2964]:
				xmin = 1100.0181
				xmax = 1100.1281
				text = "we"
			intervals [2965]:
				xmin = 1100.1281
				xmax = 1100.2781
				text = "would"
			intervals [2966]:
				xmin = 1100.2781
				xmax = 1100.4981
				text = "just"
			intervals [2967]:
				xmin = 1100.4981
				xmax = 1100.6781
				text = "all"
			intervals [2968]:
				xmin = 1100.6781
				xmax = 1100.8781
				text = "go"
			intervals [2969]:
				xmin = 1100.8781
				xmax = 1100.9881
				text = "and"
			intervals [2970]:
				xmin = 1100.9881
				xmax = 1101.3481
				text = "play"
			intervals [2971]:
				xmin = 1101.3481
				xmax = 1101.7564
				text = ""
			intervals [2972]:
				xmin = 1101.7564
				xmax = 1101.9064
				text = "and"
			intervals [2973]:
				xmin = 1101.9064
				xmax = 1102.0564
				text = "my"
			intervals [2974]:
				xmin = 1102.0564
				xmax = 1102.1364
				text = "b"
			intervals [2975]:
				xmin = 1102.1364
				xmax = 1102.5864
				text = ""
			intervals [2976]:
				xmin = 1102.5864
				xmax = 1102.7664
				text = "you"
			intervals [2977]:
				xmin = 1102.7664
				xmax = 1102.8764
				text = "know"
			intervals [2978]:
				xmin = 1102.8764
				xmax = 1103.0564
				text = "so"
			intervals [2979]:
				xmin = 1103.0564
				xmax = 1103.1864
				text = "i"
			intervals [2980]:
				xmin = 1103.1864
				xmax = 1103.3864
				text = "had"
			intervals [2981]:
				xmin = 1103.3864
				xmax = 1103.7264
				text = "my"
			intervals [2982]:
				xmin = 1103.7264
				xmax = 1103.8464
				text = ""
			intervals [2983]:
				xmin = 1103.8464
				xmax = 1104.6364
				text = "girlfriends"
			intervals [2984]:
				xmin = 1104.6364
				xmax = 1104.7264
				text = "and"
			intervals [2985]:
				xmin = 1104.7264
				xmax = 1104.8664
				text = "my"
			intervals [2986]:
				xmin = 1104.8664
				xmax = 1105.1864
				text = "brothers"
			intervals [2987]:
				xmin = 1105.1864
				xmax = 1105.3764
				text = "had"
			intervals [2988]:
				xmin = 1105.3764
				xmax = 1105.5464
				text = "their"
			intervals [2989]:
				xmin = 1105.5464
				xmax = 1105.9864
				text = "friends"
			intervals [2990]:
				xmin = 1105.9864
				xmax = 1106.2664
				text = "but"
			intervals [2991]:
				xmin = 1106.2664
				xmax = 1107.1809
				text = ""
			intervals [2992]:
				xmin = 1107.1809
				xmax = 1107.3109
				text = "the"
			intervals [2993]:
				xmin = 1107.3109
				xmax = 1107.6209
				text = "times"
			intervals [2994]:
				xmin = 1107.6209
				xmax = 1107.7809
				text = "we"
			intervals [2995]:
				xmin = 1107.7809
				xmax = 1107.9109
				text = "were"
			intervals [2996]:
				xmin = 1107.9109
				xmax = 1108.1609
				text = "stuck"
			intervals [2997]:
				xmin = 1108.1609
				xmax = 1108.2709
				text = "in"
			intervals [2998]:
				xmin = 1108.2709
				xmax = 1108.3709
				text = "the"
			intervals [2999]:
				xmin = 1108.3709
				xmax = 1108.8109
				text = "house"
			intervals [3000]:
				xmin = 1108.8109
				xmax = 1110.9732
				text = ""
			intervals [3001]:
				xmin = 1110.9732
				xmax = 1111.0732
				text = "<unk>"
			intervals [3002]:
				xmin = 1111.0732
				xmax = 1111.1063
				text = ""
			intervals [3003]:
				xmin = 1111.1063
				xmax = 1111.2863
				text = "we"
			intervals [3004]:
				xmin = 1111.2863
				xmax = 1111.5363
				text = "would"
			intervals [3005]:
				xmin = 1111.5363
				xmax = 1111.5763
				text = ""
			intervals [3006]:
				xmin = 1111.5763
				xmax = 1112.0363
				text = "um"
			intervals [3007]:
				xmin = 1112.0363
				xmax = 1112.2477
				text = ""
			intervals [3008]:
				xmin = 1112.2477
				xmax = 1112.3577
				text = "we"
			intervals [3009]:
				xmin = 1112.3577
				xmax = 1112.4677
				text = "would"
			intervals [3010]:
				xmin = 1112.4677
				xmax = 1112.6677
				text = "play"
			intervals [3011]:
				xmin = 1112.6677
				xmax = 1113.1377
				text = "together"
			intervals [3012]:
				xmin = 1113.1377
				xmax = 1114.0782
				text = ""
			intervals [3013]:
				xmin = 1114.0782
				xmax = 1114.3782
				text = "and"
			intervals [3014]:
				xmin = 1114.3782
				xmax = 1114.7782
				text = "we"
			intervals [3015]:
				xmin = 1114.7782
				xmax = 1114.8082
				text = ""
			intervals [3016]:
				xmin = 1114.8082
				xmax = 1114.9282
				text = "you"
			intervals [3017]:
				xmin = 1114.9282
				xmax = 1115.1082
				text = "know"
			intervals [3018]:
				xmin = 1115.1082
				xmax = 1115.6123
				text = ""
			intervals [3019]:
				xmin = 1115.6123
				xmax = 1116.0523
				text = "i"
			intervals [3020]:
				xmin = 1116.0523
				xmax = 1116.1223
				text = "i"
			intervals [3021]:
				xmin = 1116.1223
				xmax = 1117.664
				text = ""
			intervals [3022]:
				xmin = 1117.664
				xmax = 1117.804
				text = "you"
			intervals [3023]:
				xmin = 1117.804
				xmax = 1117.984
				text = "know"
			intervals [3024]:
				xmin = 1117.984
				xmax = 1118.9637
				text = ""
			intervals [3025]:
				xmin = 1118.9637
				xmax = 1119.1937
				text = "pretty"
			intervals [3026]:
				xmin = 1119.1937
				xmax = 1119.4137
				text = "much"
			intervals [3027]:
				xmin = 1119.4137
				xmax = 1119.5137
				text = "grew"
			intervals [3028]:
				xmin = 1119.5137
				xmax = 1119.6337
				text = "up"
			intervals [3029]:
				xmin = 1119.6337
				xmax = 1119.8137
				text = "like"
			intervals [3030]:
				xmin = 1119.8137
				xmax = 1119.9037
				text = "a"
			intervals [3031]:
				xmin = 1119.9037
				xmax = 1120.1837
				text = "boy"
			intervals [3032]:
				xmin = 1120.1837
				xmax = 1120.4337
				text = "because"
			intervals [3033]:
				xmin = 1120.4337
				xmax = 1120.4837
				text = "i"
			intervals [3034]:
				xmin = 1120.4837
				xmax = 1120.6337
				text = "had"
			intervals [3035]:
				xmin = 1120.6337
				xmax = 1120.6637
				text = ""
			intervals [3036]:
				xmin = 1120.6637
				xmax = 1120.8137
				text = "two"
			intervals [3037]:
				xmin = 1120.8137
				xmax = 1121.3537
				text = "brothers"
			intervals [3038]:
				xmin = 1121.3537
				xmax = 1121.6356
				text = ""
			intervals [3039]:
				xmin = 1121.6356
				xmax = 1121.8056
				text = "so"
			intervals [3040]:
				xmin = 1121.8056
				xmax = 1121.9256
				text = "i"
			intervals [3041]:
				xmin = 1121.9256
				xmax = 1122.4056
				text = "basically"
			intervals [3042]:
				xmin = 1122.4056
				xmax = 1122.5756
				text = "had"
			intervals [3043]:
				xmin = 1122.5756
				xmax = 1122.6656
				text = "to"
			intervals [3044]:
				xmin = 1122.6656
				xmax = 1122.8856
				text = "do"
			intervals [3045]:
				xmin = 1122.8856
				xmax = 1122.9856
				text = "the"
			intervals [3046]:
				xmin = 1122.9856
				xmax = 1123.3056
				text = "types"
			intervals [3047]:
				xmin = 1123.3056
				xmax = 1123.3656
				text = "of"
			intervals [3048]:
				xmin = 1123.3656
				xmax = 1123.5556
				text = "things"
			intervals [3049]:
				xmin = 1123.5556
				xmax = 1123.6756
				text = "that"
			intervals [3050]:
				xmin = 1123.6756
				xmax = 1123.8756
				text = "they"
			intervals [3051]:
				xmin = 1123.8756
				xmax = 1124.2956
				text = "did"
			intervals [3052]:
				xmin = 1124.2956
				xmax = 1125.1689
				text = ""
			intervals [3053]:
				xmin = 1125.1689
				xmax = 1125.3089
				text = "and"
			intervals [3054]:
				xmin = 1125.3089
				xmax = 1125.4689
				text = "if"
			intervals [3055]:
				xmin = 1125.4689
				xmax = 1125.5189
				text = "i"
			intervals [3056]:
				xmin = 1125.5189
				xmax = 1126.2089
				text = "didn't"
			intervals [3057]:
				xmin = 1126.2089
				xmax = 1126.2389
				text = ""
			intervals [3058]:
				xmin = 1126.2389
				xmax = 1126.4489
				text = "then"
			intervals [3059]:
				xmin = 1126.4489
				xmax = 1126.5889
				text = "they"
			intervals [3060]:
				xmin = 1126.5889
				xmax = 1126.7889
				text = "would"
			intervals [3061]:
				xmin = 1126.7889
				xmax = 1127.1689
				text = "tease"
			intervals [3062]:
				xmin = 1127.1689
				xmax = 1127.4489
				text = "me"
			intervals [3063]:
				xmin = 1127.4489
				xmax = 1128.0086
				text = ""
			intervals [3064]:
				xmin = 1128.0086
				xmax = 1128.1386
				text = "you"
			intervals [3065]:
				xmin = 1128.1386
				xmax = 1128.2086
				text = "know"
			intervals [3066]:
				xmin = 1128.2086
				xmax = 1128.3086
				text = "and"
			intervals [3067]:
				xmin = 1128.3086
				xmax = 1128.4686
				text = "say"
			intervals [3068]:
				xmin = 1128.4686
				xmax = 1128.5286
				text = "i"
			intervals [3069]:
				xmin = 1128.5286
				xmax = 1128.7186
				text = "was"
			intervals [3070]:
				xmin = 1128.7186
				xmax = 1128.7886
				text = "a"
			intervals [3071]:
				xmin = 1128.7886
				xmax = 1129.3286
				text = "sissy"
			intervals [3072]:
				xmin = 1129.3286
				xmax = 1129.7541
				text = ""
			intervals [3073]:
				xmin = 1129.7541
				xmax = 1129.8241
				text = "or"
			intervals [3074]:
				xmin = 1129.8241
				xmax = 1130.1441
				text = "something"
			intervals [3075]:
				xmin = 1130.1441
				xmax = 1130.3141
				text = "like"
			intervals [3076]:
				xmin = 1130.3141
				xmax = 1130.3441
				text = ""
			intervals [3077]:
				xmin = 1130.3441
				xmax = 1130.6341
				text = "that"
			intervals [3078]:
				xmin = 1130.6341
				xmax = 1130.7166
				text = ""
			intervals [3079]:
				xmin = 1130.7166
				xmax = 1131.2266
				text = "so"
			intervals [3080]:
				xmin = 1131.2266
				xmax = 1131.7471
				text = ""
			intervals [3081]:
				xmin = 1131.7471
				xmax = 1131.8571
				text = "but"
			intervals [3082]:
				xmin = 1131.8571
				xmax = 1132.0271
				text = "we"
			intervals [3083]:
				xmin = 1132.0271
				xmax = 1132.2871
				text = "fought"
			intervals [3084]:
				xmin = 1132.2871
				xmax = 1132.3671
				text = "a"
			intervals [3085]:
				xmin = 1132.3671
				xmax = 1132.6071
				text = "lot"
			intervals [3086]:
				xmin = 1132.6071
				xmax = 1132.8871
				text = "too"
			intervals [3087]:
				xmin = 1132.8871
				xmax = 1134.1019
				text = ""
			intervals [3088]:
				xmin = 1134.1019
				xmax = 1134.2219
				text = "we"
			intervals [3089]:
				xmin = 1134.2219
				xmax = 1134.3619
				text = "did"
			intervals [3090]:
				xmin = 1134.3619
				xmax = 1134.3919
				text = "a"
			intervals [3091]:
				xmin = 1134.3919
				xmax = 1134.5919
				text = "lot"
			intervals [3092]:
				xmin = 1134.5919
				xmax = 1134.6519
				text = "of"
			intervals [3093]:
				xmin = 1134.6519
				xmax = 1135.0819
				text = "fighting"
			intervals [3094]:
				xmin = 1135.0819
				xmax = 1135.8338
				text = ""
			intervals [3095]:
				xmin = 1135.8338
				xmax = 1136.1138
				text = "yeah"
			intervals [3096]:
				xmin = 1136.1138
				xmax = 1138.3133
				text = ""
			intervals [3097]:
				xmin = 1138.3133
				xmax = 1138.4033
				text = "we"
			intervals [3098]:
				xmin = 1138.4033
				xmax = 1138.5833
				text = "had"
			intervals [3099]:
				xmin = 1138.5833
				xmax = 1139.1233
				text = "tv"
			intervals [3100]:
				xmin = 1139.1233
				xmax = 1139.2832
				text = ""
			intervals [3101]:
				xmin = 1139.2832
				xmax = 1139.3432
				text = "i'm"
			intervals [3102]:
				xmin = 1139.3432
				xmax = 1139.4932
				text = "not"
			intervals [3103]:
				xmin = 1139.4932
				xmax = 1139.7032
				text = "that"
			intervals [3104]:
				xmin = 1139.7032
				xmax = 1139.8232
				text = "i'm"
			intervals [3105]:
				xmin = 1139.8232
				xmax = 1140.0532
				text = "not"
			intervals [3106]:
				xmin = 1140.0532
				xmax = 1140.3132
				text = "that"
			intervals [3107]:
				xmin = 1140.3132
				xmax = 1140.4532
				text = "i'm"
			intervals [3108]:
				xmin = 1140.4532
				xmax = 1140.6032
				text = "not"
			intervals [3109]:
				xmin = 1140.6032
				xmax = 1140.6332
				text = ""
			intervals [3110]:
				xmin = 1140.6332
				xmax = 1140.9132
				text = "that"
			intervals [3111]:
				xmin = 1140.9132
				xmax = 1141.1932
				text = "old"
			intervals [3112]:
				xmin = 1141.1932
				xmax = 1142.5232
				text = "<unk>"
			intervals [3113]:
				xmin = 1142.5232
				xmax = 1143.4627
				text = ""
			intervals [3114]:
				xmin = 1143.4627
				xmax = 1143.9027
				text = "um"
			intervals [3115]:
				xmin = 1143.9027
				xmax = 1143.9527
				text = ""
			intervals [3116]:
				xmin = 1143.9527
				xmax = 1144.1027
				text = "i"
			intervals [3117]:
				xmin = 1144.1027
				xmax = 1144.3927
				text = "think"
			intervals [3118]:
				xmin = 1144.3927
				xmax = 1144.5227
				text = "that"
			intervals [3119]:
				xmin = 1144.5227
				xmax = 1144.9127
				text = "we"
			intervals [3120]:
				xmin = 1144.9127
				xmax = 1145.5843
				text = ""
			intervals [3121]:
				xmin = 1145.5843
				xmax = 1145.8643
				text = "oh"
			intervals [3122]:
				xmin = 1145.8643
				xmax = 1145.9043
				text = ""
			intervals [3123]:
				xmin = 1145.9043
				xmax = 1146.2243
				text = "god"
			intervals [3124]:
				xmin = 1146.2243
				xmax = 1146.2543
				text = ""
			intervals [3125]:
				xmin = 1146.2543
				xmax = 1146.4143
				text = "i'm"
			intervals [3126]:
				xmin = 1146.4143
				xmax = 1146.6443
				text = "sure"
			intervals [3127]:
				xmin = 1146.6443
				xmax = 1146.8143
				text = "at"
			intervals [3128]:
				xmin = 1146.8143
				xmax = 1147.0343
				text = "some"
			intervals [3129]:
				xmin = 1147.0343
				xmax = 1147.3943
				text = "point"
			intervals [3130]:
				xmin = 1147.3943
				xmax = 1147.606
				text = ""
			intervals [3131]:
				xmin = 1147.606
				xmax = 1148.116
				text = "whatever"
			intervals [3132]:
				xmin = 1148.116
				xmax = 1148.1776
				text = ""
			intervals [3133]:
				xmin = 1148.1776
				xmax = 1148.6076
				text = "whenever"
			intervals [3134]:
				xmin = 1148.6076
				xmax = 1148.7276
				text = "it"
			intervals [3135]:
				xmin = 1148.7276
				xmax = 1149.1876
				text = "was"
			intervals [3136]:
				xmin = 1149.1876
				xmax = 1149.2176
				text = ""
			intervals [3137]:
				xmin = 1149.2176
				xmax = 1149.4176
				text = "i'm"
			intervals [3138]:
				xmin = 1149.4176
				xmax = 1149.5176
				text = "s"
			intervals [3139]:
				xmin = 1149.5176
				xmax = 1149.7471
				text = ""
			intervals [3140]:
				xmin = 1149.7471
				xmax = 1149.9271
				text = "i'm"
			intervals [3141]:
				xmin = 1149.9271
				xmax = 1150.2871
				text = "sure"
			intervals [3142]:
				xmin = 1150.2871
				xmax = 1150.5671
				text = "that"
			intervals [3143]:
				xmin = 1150.5671
				xmax = 1150.9171
				text = "i"
			intervals [3144]:
				xmin = 1150.9171
				xmax = 1152.0879
				text = ""
			intervals [3145]:
				xmin = 1152.0879
				xmax = 1152.2179
				text = "it"
			intervals [3146]:
				xmin = 1152.2179
				xmax = 1152.5579
				text = "started"
			intervals [3147]:
				xmin = 1152.5579
				xmax = 1152.7179
				text = "out"
			intervals [3148]:
				xmin = 1152.7179
				xmax = 1152.9279
				text = "being"
			intervals [3149]:
				xmin = 1152.9279
				xmax = 1153.2479
				text = "black"
			intervals [3150]:
				xmin = 1153.2479
				xmax = 1153.3379
				text = "and"
			intervals [3151]:
				xmin = 1153.3379
				xmax = 1153.6079
				text = "white"
			intervals [3152]:
				xmin = 1153.6079
				xmax = 1154.3436
				text = ""
			intervals [3153]:
				xmin = 1154.3436
				xmax = 1154.4836
				text = "and"
			intervals [3154]:
				xmin = 1154.4836
				xmax = 1154.6636
				text = "then"
			intervals [3155]:
				xmin = 1154.6636
				xmax = 1154.7436
				text = "at"
			intervals [3156]:
				xmin = 1154.7436
				xmax = 1154.9836
				text = "some"
			intervals [3157]:
				xmin = 1154.9836
				xmax = 1155.2636
				text = "point"
			intervals [3158]:
				xmin = 1155.2636
				xmax = 1155.3736
				text = "we"
			intervals [3159]:
				xmin = 1155.3736
				xmax = 1155.5736
				text = "got"
			intervals [3160]:
				xmin = 1155.5736
				xmax = 1155.9636
				text = "color"
			intervals [3161]:
				xmin = 1155.9636
				xmax = 1156.2236
				text = "but"
			intervals [3162]:
				xmin = 1156.2236
				xmax = 1156.4019
				text = ""
			intervals [3163]:
				xmin = 1156.4019
				xmax = 1156.6719
				text = "um"
			intervals [3164]:
				xmin = 1156.6719
				xmax = 1157.0128
				text = ""
			intervals [3165]:
				xmin = 1157.0128
				xmax = 1157.2028
				text = "yeah"
			intervals [3166]:
				xmin = 1157.2028
				xmax = 1157.3528
				text = "we"
			intervals [3167]:
				xmin = 1157.3528
				xmax = 1157.5128
				text = "had"
			intervals [3168]:
				xmin = 1157.5128
				xmax = 1157.7228
				text = "tv"
			intervals [3169]:
				xmin = 1157.7228
				xmax = 1157.8728
				text = "but"
			intervals [3170]:
				xmin = 1157.8728
				xmax = 1158.0228
				text = "we"
			intervals [3171]:
				xmin = 1158.0228
				xmax = 1158.2128
				text = "only"
			intervals [3172]:
				xmin = 1158.2128
				xmax = 1158.3628
				text = "had"
			intervals [3173]:
				xmin = 1158.3628
				xmax = 1159.1957
				text = ""
			intervals [3174]:
				xmin = 1159.1957
				xmax = 1159.3657
				text = "what"
			intervals [3175]:
				xmin = 1159.3657
				xmax = 1159.3957
				text = ""
			intervals [3176]:
				xmin = 1159.3957
				xmax = 1159.5757
				text = "f"
			intervals [3177]:
				xmin = 1159.5757
				xmax = 1160.037
				text = ""
			intervals [3178]:
				xmin = 1160.037
				xmax = 1160.327
				text = "three"
			intervals [3179]:
				xmin = 1160.327
				xmax = 1160.827
				text = "channels"
			intervals [3180]:
				xmin = 1160.827
				xmax = 1160.857
				text = ""
			intervals [3181]:
				xmin = 1160.857
				xmax = 1161.437
				text = "abc"
			intervals [3182]:
				xmin = 1161.437
				xmax = 1161.947
				text = "nbc"
			intervals [3183]:
				xmin = 1161.947
				xmax = 1162.047
				text = "and"
			intervals [3184]:
				xmin = 1162.047
				xmax = 1162.767
				text = "cbs"
			intervals [3185]:
				xmin = 1162.767
				xmax = 1164.7714
				text = ""
			intervals [3186]:
				xmin = 1164.7714
				xmax = 1164.8414
				text = "and"
			intervals [3187]:
				xmin = 1164.8414
				xmax = 1164.9414
				text = "we"
			intervals [3188]:
				xmin = 1164.9414
				xmax = 1165.1814
				text = "didn't"
			intervals [3189]:
				xmin = 1165.1814
				xmax = 1165.3414
				text = "have"
			intervals [3190]:
				xmin = 1165.3414
				xmax = 1166.0814
				text = "remotes"
			intervals [3191]:
				xmin = 1166.0814
				xmax = 1168.2367
				text = ""
			intervals [3192]:
				xmin = 1168.2367
				xmax = 1168.3567
				text = "we"
			intervals [3193]:
				xmin = 1168.3567
				xmax = 1168.5067
				text = "were"
			intervals [3194]:
				xmin = 1168.5067
				xmax = 1168.5867
				text = "the"
			intervals [3195]:
				xmin = 1168.5867
				xmax = 1168.9267
				text = "remote"
			intervals [3196]:
				xmin = 1168.9267
				xmax = 1169.0167
				text = "we"
			intervals [3197]:
				xmin = 1169.0167
				xmax = 1169.1167
				text = "had"
			intervals [3198]:
				xmin = 1169.1167
				xmax = 1169.2167
				text = "to"
			intervals [3199]:
				xmin = 1169.2167
				xmax = 1169.3567
				text = "get"
			intervals [3200]:
				xmin = 1169.3567
				xmax = 1169.4767
				text = "up"
			intervals [3201]:
				xmin = 1169.4767
				xmax = 1169.6167
				text = "and"
			intervals [3202]:
				xmin = 1169.6167
				xmax = 1169.6962
				text = ""
			intervals [3203]:
				xmin = 1169.6962
				xmax = 1170.0262
				text = "turn"
			intervals [3204]:
				xmin = 1170.0262
				xmax = 1170.1262
				text = "it"
			intervals [3205]:
				xmin = 1170.1262
				xmax = 1170.8406
				text = ""
			intervals [3206]:
				xmin = 1170.8406
				xmax = 1171.2006
				text = "and"
			intervals [3207]:
				xmin = 1171.2006
				xmax = 1171.8006
				text = "um"
			intervals [3208]:
				xmin = 1171.8006
				xmax = 1172.9618
				text = ""
			intervals [3209]:
				xmin = 1172.9618
				xmax = 1173.0518
				text = "<unk>"
			intervals [3210]:
				xmin = 1173.0518
				xmax = 1173.5932
				text = ""
			intervals [3211]:
				xmin = 1173.5932
				xmax = 1173.7432
				text = "you"
			intervals [3212]:
				xmin = 1173.7432
				xmax = 1173.9532
				text = "know"
			intervals [3213]:
				xmin = 1173.9532
				xmax = 1174.2432
				text = "we"
			intervals [3214]:
				xmin = 1174.2432
				xmax = 1174.3486
				text = ""
			intervals [3215]:
				xmin = 1174.3486
				xmax = 1174.4686
				text = "there"
			intervals [3216]:
				xmin = 1174.4686
				xmax = 1174.5286
				text = "were"
			intervals [3217]:
				xmin = 1174.5286
				xmax = 1174.6886
				text = "only"
			intervals [3218]:
				xmin = 1174.6886
				xmax = 1174.7386
				text = "a"
			intervals [3219]:
				xmin = 1174.7386
				xmax = 1174.9786
				text = "few"
			intervals [3220]:
				xmin = 1174.9786
				xmax = 1175.8086
				text = "shows"
			intervals [3221]:
				xmin = 1175.8086
				xmax = 1176.8386
				text = ""
			intervals [3222]:
				xmin = 1176.8386
				xmax = 1177.2986
				text = "um"
			intervals [3223]:
				xmin = 1177.2986
				xmax = 1177.3486
				text = ""
			intervals [3224]:
				xmin = 1177.3486
				xmax = 1177.4786
				text = "that"
			intervals [3225]:
				xmin = 1177.4786
				xmax = 1177.6086
				text = "we"
			intervals [3226]:
				xmin = 1177.6086
				xmax = 1177.8686
				text = "could"
			intervals [3227]:
				xmin = 1177.8686
				xmax = 1178.5086
				text = "watch"
			intervals [3228]:
				xmin = 1178.5086
				xmax = 1179.7844
				text = ""
			intervals [3229]:
				xmin = 1179.7844
				xmax = 1179.9244
				text = "and"
			intervals [3230]:
				xmin = 1179.9244
				xmax = 1180.1544
				text = "then"
			intervals [3231]:
				xmin = 1180.1544
				xmax = 1180.6744
				text = "tv"
			intervals [3232]:
				xmin = 1180.6744
				xmax = 1180.7344
				text = ""
			intervals [3233]:
				xmin = 1180.7344
				xmax = 1180.9544
				text = "went"
			intervals [3234]:
				xmin = 1180.9544
				xmax = 1181.2344
				text = "off"
			intervals [3235]:
				xmin = 1181.2344
				xmax = 1181.3544
				text = "at"
			intervals [3236]:
				xmin = 1181.3544
				xmax = 1181.3844
				text = ""
			intervals [3237]:
				xmin = 1181.3844
				xmax = 1181.4844
				text = "a"
			intervals [3238]:
				xmin = 1181.4844
				xmax = 1181.7544
				text = "certain"
			intervals [3239]:
				xmin = 1181.7544
				xmax = 1182.0544
				text = "time"
			intervals [3240]:
				xmin = 1182.0544
				xmax = 1183.3363
				text = ""
			intervals [3241]:
				xmin = 1183.3363
				xmax = 1183.5163
				text = "like"
			intervals [3242]:
				xmin = 1183.5163
				xmax = 1183.8963
				text = "around"
			intervals [3243]:
				xmin = 1183.8963
				xmax = 1183.9263
				text = ""
			intervals [3244]:
				xmin = 1183.9263
				xmax = 1183.9763
				text = "i"
			intervals [3245]:
				xmin = 1183.9763
				xmax = 1184.1563
				text = "don't"
			intervals [3246]:
				xmin = 1184.1563
				xmax = 1184.2463
				text = "know"
			intervals [3247]:
				xmin = 1184.2463
				xmax = 1184.2763
				text = ""
			intervals [3248]:
				xmin = 1184.2763
				xmax = 1184.7363
				text = "midnight"
			intervals [3249]:
				xmin = 1184.7363
				xmax = 1184.8658
				text = ""
			intervals [3250]:
				xmin = 1184.8658
				xmax = 1184.9258
				text = "i"
			intervals [3251]:
				xmin = 1184.9258
				xmax = 1185.1158
				text = "don't"
			intervals [3252]:
				xmin = 1185.1158
				xmax = 1185.2258
				text = "know"
			intervals [3253]:
				xmin = 1185.2258
				xmax = 1185.2858
				text = "it"
			intervals [3254]:
				xmin = 1185.2858
				xmax = 1185.4858
				text = "was"
			intervals [3255]:
				xmin = 1185.4858
				xmax = 1185.6858
				text = "long"
			intervals [3256]:
				xmin = 1185.6858
				xmax = 1185.9758
				text = "before"
			intervals [3257]:
				xmin = 1185.9758
				xmax = 1186.0758
				text = "we"
			intervals [3258]:
				xmin = 1186.0758
				xmax = 1186.2058
				text = "went"
			intervals [3259]:
				xmin = 1186.2058
				xmax = 1186.3558
				text = "to"
			intervals [3260]:
				xmin = 1186.3558
				xmax = 1186.6258
				text = "bed"
			intervals [3261]:
				xmin = 1186.6258
				xmax = 1186.6658
				text = ""
			intervals [3262]:
				xmin = 1186.6658
				xmax = 1186.9658
				text = "long"
			intervals [3263]:
				xmin = 1186.9658
				xmax = 1187.2958
				text = "after"
			intervals [3264]:
				xmin = 1187.2958
				xmax = 1187.4158
				text = "we"
			intervals [3265]:
				xmin = 1187.4158
				xmax = 1187.6158
				text = "went"
			intervals [3266]:
				xmin = 1187.6158
				xmax = 1187.6958
				text = "to"
			intervals [3267]:
				xmin = 1187.6958
				xmax = 1187.7458
				text = ""
			intervals [3268]:
				xmin = 1187.7458
				xmax = 1188.1058
				text = "bed"
			intervals [3269]:
				xmin = 1188.1058
				xmax = 1189.1743
				text = ""
			intervals [3270]:
				xmin = 1189.1743
				xmax = 1189.5943
				text = "so"
			intervals [3271]:
				xmin = 1189.5943
				xmax = 1190.5421
				text = ""
			intervals [3272]:
				xmin = 1190.5421
				xmax = 1190.8521
				text = "yeah"
			intervals [3273]:
				xmin = 1190.8521
				xmax = 1194.3564
				text = ""
			intervals [3274]:
				xmin = 1194.3564
				xmax = 1194.4664
				text = "<unk>"
			intervals [3275]:
				xmin = 1194.4664
				xmax = 1194.5272
				text = ""
			intervals [3276]:
				xmin = 1194.5272
				xmax = 1194.6272
				text = "i"
			intervals [3277]:
				xmin = 1194.6272
				xmax = 1194.8172
				text = "went"
			intervals [3278]:
				xmin = 1194.8172
				xmax = 1195.0272
				text = "to"
			intervals [3279]:
				xmin = 1195.0272
				xmax = 1195.1072
				text = "the"
			intervals [3280]:
				xmin = 1195.1072
				xmax = 1195.5572
				text = "neighborhood"
			intervals [3281]:
				xmin = 1195.5572
				xmax = 1196.0272
				text = "elementary"
			intervals [3282]:
				xmin = 1196.0272
				xmax = 1196.5172
				text = "school"
			intervals [3283]:
				xmin = 1196.5172
				xmax = 1197.0011
				text = ""
			intervals [3284]:
				xmin = 1197.0011
				xmax = 1197.1911
				text = "which"
			intervals [3285]:
				xmin = 1197.1911
				xmax = 1197.3311
				text = "was"
			intervals [3286]:
				xmin = 1197.3311
				xmax = 1197.6411
				text = "called"
			intervals [3287]:
				xmin = 1197.6411
				xmax = 1198.4711
				text = "rdx"
			intervals [3288]:
				xmin = 1198.4711
				xmax = 1198.7411
				text = "until"
			intervals [3289]:
				xmin = 1198.7411
				xmax = 1198.8211
				text = "the"
			intervals [3290]:
				xmin = 1198.8211
				xmax = 1199.1211
				text = "fifth"
			intervals [3291]:
				xmin = 1199.1211
				xmax = 1199.4278
				text = ""
			intervals [3292]:
				xmin = 1199.4278
				xmax = 1200.0178
				text = "until"
			intervals [3293]:
				xmin = 1200.0178
				xmax = 1200.0678
				text = ""
			intervals [3294]:
				xmin = 1200.0678
				xmax = 1200.4878
				text = "the"
			intervals [3295]:
				xmin = 1200.4878
				xmax = 1202.2523
				text = ""
			intervals [3296]:
				xmin = 1202.2523
				xmax = 1202.3323
				text = "i"
			intervals [3297]:
				xmin = 1202.3323
				xmax = 1202.5423
				text = "guess"
			intervals [3298]:
				xmin = 1202.5423
				xmax = 1202.6023
				text = "it"
			intervals [3299]:
				xmin = 1202.6023
				xmax = 1202.7123
				text = "was"
			intervals [3300]:
				xmin = 1202.7123
				xmax = 1202.8023
				text = "the"
			intervals [3301]:
				xmin = 1202.8023
				xmax = 1203.2023
				text = "fifth"
			intervals [3302]:
				xmin = 1203.2023
				xmax = 1203.6923
				text = "grade"
			intervals [3303]:
				xmin = 1203.6923
				xmax = 1203.8264
				text = ""
			intervals [3304]:
				xmin = 1203.8264
				xmax = 1203.9864
				text = "and"
			intervals [3305]:
				xmin = 1203.9864
				xmax = 1204.1264
				text = "then"
			intervals [3306]:
				xmin = 1204.1264
				xmax = 1204.2364
				text = "my"
			intervals [3307]:
				xmin = 1204.2364
				xmax = 1204.7864
				text = "parents"
			intervals [3308]:
				xmin = 1204.7864
				xmax = 1204.8164
				text = ""
			intervals [3309]:
				xmin = 1204.8164
				xmax = 1204.9064
				text = "and"
			intervals [3310]:
				xmin = 1204.9064
				xmax = 1205.0664
				text = "then"
			intervals [3311]:
				xmin = 1205.0664
				xmax = 1205.1764
				text = "we"
			intervals [3312]:
				xmin = 1205.1764
				xmax = 1205.3964
				text = "went"
			intervals [3313]:
				xmin = 1205.3964
				xmax = 1205.4264
				text = ""
			intervals [3314]:
				xmin = 1205.4264
				xmax = 1205.9164
				text = "to"
			intervals [3315]:
				xmin = 1205.9164
				xmax = 1206.0413
				text = ""
			intervals [3316]:
				xmin = 1206.0413
				xmax = 1206.5113
				text = "um"
			intervals [3317]:
				xmin = 1206.5113
				xmax = 1206.8899
				text = ""
			intervals [3318]:
				xmin = 1206.8899
				xmax = 1207.0699
				text = "then"
			intervals [3319]:
				xmin = 1207.0699
				xmax = 1207.1699
				text = "my"
			intervals [3320]:
				xmin = 1207.1699
				xmax = 1207.8599
				text = "parents"
			intervals [3321]:
				xmin = 1207.8599
				xmax = 1207.9866
				text = ""
			intervals [3322]:
				xmin = 1207.9866
				xmax = 1208.2766
				text = "sent"
			intervals [3323]:
				xmin = 1208.2766
				xmax = 1208.4466
				text = "us"
			intervals [3324]:
				xmin = 1208.4466
				xmax = 1208.4766
				text = ""
			intervals [3325]:
				xmin = 1208.4766
				xmax = 1208.8366
				text = "to"
			intervals [3326]:
				xmin = 1208.8366
				xmax = 1209.9766
				text = "rdx"
			intervals [3327]:
				xmin = 1209.9766
				xmax = 1213.5381
				text = ""
			intervals [3328]:
				xmin = 1213.5381
				xmax = 1213.6181
				text = "it"
			intervals [3329]:
				xmin = 1213.6181
				xmax = 1213.7081
				text = "was"
			intervals [3330]:
				xmin = 1213.7081
				xmax = 1213.7681
				text = "a"
			intervals [3331]:
				xmin = 1213.7681
				xmax = 1214.1081
				text = "culture"
			intervals [3332]:
				xmin = 1214.1081
				xmax = 1214.3881
				text = "shock"
			intervals [3333]:
				xmin = 1214.3881
				xmax = 1214.4981
				text = "there"
			intervals [3334]:
				xmin = 1214.4981
				xmax = 1214.5881
				text = "were"
			intervals [3335]:
				xmin = 1214.5881
				xmax = 1214.6181
				text = ""
			intervals [3336]:
				xmin = 1214.6181
				xmax = 1214.7381
				text = "no"
			intervals [3337]:
				xmin = 1214.7381
				xmax = 1214.7681
				text = ""
			intervals [3338]:
				xmin = 1214.7681
				xmax = 1214.9781
				text = "black"
			intervals [3339]:
				xmin = 1214.9781
				xmax = 1215.2081
				text = "kids"
			intervals [3340]:
				xmin = 1215.2081
				xmax = 1215.3281
				text = "t"
			intervals [3341]:
				xmin = 1215.3281
				xmax = 1215.3681
				text = ""
			intervals [3342]:
				xmin = 1215.3681
				xmax = 1215.4581
				text = "i"
			intervals [3343]:
				xmin = 1215.4581
				xmax = 1215.6281
				text = "mean"
			intervals [3344]:
				xmin = 1215.6281
				xmax = 1215.7581
				text = "that"
			intervals [3345]:
				xmin = 1215.7581
				xmax = 1215.8581
				text = "s"
			intervals [3346]:
				xmin = 1215.8581
				xmax = 1216.0081
				text = "one"
			intervals [3347]:
				xmin = 1216.0081
				xmax = 1216.0681
				text = "of"
			intervals [3348]:
				xmin = 1216.0681
				xmax = 1216.1281
				text = "the"
			intervals [3349]:
				xmin = 1216.1281
				xmax = 1216.2081
				text = "k"
			intervals [3350]:
				xmin = 1216.2081
				xmax = 1216.2681
				text = ""
			intervals [3351]:
				xmin = 1216.2681
				xmax = 1216.4881
				text = "that"
			intervals [3352]:
				xmin = 1216.4881
				xmax = 1216.5181
				text = ""
			intervals [3353]:
				xmin = 1216.5181
				xmax = 1216.7581
				text = "if"
			intervals [3354]:
				xmin = 1216.7581
				xmax = 1217.090
				text = ""
			intervals [3355]:
				xmin = 1217.090
				xmax = 1217.210
				text = "you"
			intervals [3356]:
				xmin = 1217.210
				xmax = 1217.410
				text = "don't"
			intervals [3357]:
				xmin = 1217.410
				xmax = 1217.540
				text = "know"
			intervals [3358]:
				xmin = 1217.540
				xmax = 1217.670
				text = "that"
			intervals [3359]:
				xmin = 1217.670
				xmax = 1217.770
				text = "s"
			intervals [3360]:
				xmin = 1217.770
				xmax = 1217.900
				text = "one"
			intervals [3361]:
				xmin = 1217.900
				xmax = 1217.970
				text = "of"
			intervals [3362]:
				xmin = 1217.970
				xmax = 1218.050
				text = "the"
			intervals [3363]:
				xmin = 1218.050
				xmax = 1218.180
				text = "sc-"
			intervals [3364]:
				xmin = 1218.180
				xmax = 1218.4629
				text = ""
			intervals [3365]:
				xmin = 1218.4629
				xmax = 1218.7829
				text = "one"
			intervals [3366]:
				xmin = 1218.7829
				xmax = 1218.8829
				text = "of"
			intervals [3367]:
				xmin = 1218.8829
				xmax = 1219.0429
				text = "the"
			intervals [3368]:
				xmin = 1219.0429
				xmax = 1219.1129
				text = ""
			intervals [3369]:
				xmin = 1219.1129
				xmax = 1219.4329
				text = "three"
			intervals [3370]:
				xmin = 1219.4329
				xmax = 1219.8429
				text = "schools"
			intervals [3371]:
				xmin = 1219.8429
				xmax = 1219.9829
				text = "that"
			intervals [3372]:
				xmin = 1219.9829
				xmax = 1220.0729
				text = "the"
			intervals [3373]:
				xmin = 1220.0729
				xmax = 1220.6029
				text = "obamas"
			intervals [3374]:
				xmin = 1220.6029
				xmax = 1220.8229
				text = "looked"
			intervals [3375]:
				xmin = 1220.8229
				xmax = 1221.0229
				text = "at"
			intervals [3376]:
				xmin = 1221.0229
				xmax = 1223.4008
				text = ""
			intervals [3377]:
				xmin = 1223.4008
				xmax = 1223.5608
				text = "when"
			intervals [3378]:
				xmin = 1223.5608
				xmax = 1223.6208
				text = "they"
			intervals [3379]:
				xmin = 1223.6208
				xmax = 1223.7108
				text = "came"
			intervals [3380]:
				xmin = 1223.7108
				xmax = 1223.8608
				text = "here"
			intervals [3381]:
				xmin = 1223.8608
				xmax = 1223.9154
				text = ""
			intervals [3382]:
				xmin = 1223.9154
				xmax = 1223.9754
				text = "rdx"
			intervals [3383]:
				xmin = 1223.9754
				xmax = 1226.3343
				text = ""
			intervals [3384]:
				xmin = 1226.3343
				xmax = 1226.5043
				text = "and"
			intervals [3385]:
				xmin = 1226.5043
				xmax = 1226.6643
				text = "where"
			intervals [3386]:
				xmin = 1226.6643
				xmax = 1226.8443
				text = "they"
			intervals [3387]:
				xmin = 1226.8443
				xmax = 1227.1043
				text = "ended"
			intervals [3388]:
				xmin = 1227.1043
				xmax = 1227.2443
				text = "up"
			intervals [3389]:
				xmin = 1227.2443
				xmax = 1227.3543
				text = "is"
			intervals [3390]:
				xmin = 1227.3543
				xmax = 1227.9443
				text = "rdx"
			intervals [3391]:
				xmin = 1227.9443
				xmax = 1236.8639
				text = ""
			intervals [3392]:
				xmin = 1236.8639
				xmax = 1237.0039
				text = "well"
			intervals [3393]:
				xmin = 1237.0039
				xmax = 1237.4239
				text = "rdx"
			intervals [3394]:
				xmin = 1237.4239
				xmax = 1237.5939
				text = "was"
			intervals [3395]:
				xmin = 1237.5939
				xmax = 1237.8439
				text = "all"
			intervals [3396]:
				xmin = 1237.8439
				xmax = 1238.3139
				text = "black"
			intervals [3397]:
				xmin = 1238.3139
				xmax = 1239.0337
				text = ""
			intervals [3398]:
				xmin = 1239.0337
				xmax = 1239.2337
				text = "with"
			intervals [3399]:
				xmin = 1239.2337
				xmax = 1239.5337
				text = "all"
			intervals [3400]:
				xmin = 1239.5337
				xmax = 1239.6419
				text = ""
			intervals [3401]:
				xmin = 1239.6419
				xmax = 1240.0619
				text = "mainly"
			intervals [3402]:
				xmin = 1240.0619
				xmax = 1240.0919
				text = ""
			intervals [3403]:
				xmin = 1240.0919
				xmax = 1240.3419
				text = "all"
			intervals [3404]:
				xmin = 1240.3419
				xmax = 1240.6319
				text = "black"
			intervals [3405]:
				xmin = 1240.6319
				xmax = 1241.2519
				text = "teachers"
			intervals [3406]:
				xmin = 1241.2519
				xmax = 1241.4444
				text = ""
			intervals [3407]:
				xmin = 1241.4444
				xmax = 1242.0444
				text = "rdx"
			intervals [3408]:
				xmin = 1242.0444
				xmax = 1242.2144
				text = "was"
			intervals [3409]:
				xmin = 1242.2144
				xmax = 1242.2444
				text = ""
			intervals [3410]:
				xmin = 1242.2444
				xmax = 1242.5244
				text = "all"
			intervals [3411]:
				xmin = 1242.5244
				xmax = 1242.8744
				text = "white"
			intervals [3412]:
				xmin = 1242.8744
				xmax = 1243.7479
				text = ""
			intervals [3413]:
				xmin = 1243.7479
				xmax = 1244.0279
				text = "pretty"
			intervals [3414]:
				xmin = 1244.0279
				xmax = 1244.4679
				text = "much"
			intervals [3415]:
				xmin = 1244.4679
				xmax = 1244.8565
				text = ""
			intervals [3416]:
				xmin = 1244.8565
				xmax = 1245.0465
				text = "and"
			intervals [3417]:
				xmin = 1245.0465
				xmax = 1245.7365
				text = "jewish"
			intervals [3418]:
				xmin = 1245.7365
				xmax = 1247.0527
				text = ""
			intervals [3419]:
				xmin = 1247.0527
				xmax = 1247.2927
				text = "because"
			intervals [3420]:
				xmin = 1247.2927
				xmax = 1247.3527
				text = "it"
			intervals [3421]:
				xmin = 1247.3527
				xmax = 1247.4827
				text = "was"
			intervals [3422]:
				xmin = 1247.4827
				xmax = 1247.8327
				text = "started"
			intervals [3423]:
				xmin = 1247.8327
				xmax = 1247.8627
				text = ""
			intervals [3424]:
				xmin = 1247.8627
				xmax = 1248.0627
				text = "by"
			intervals [3425]:
				xmin = 1248.0627
				xmax = 1248.1327
				text = "a"
			intervals [3426]:
				xmin = 1248.1327
				xmax = 1248.8027
				text = "jewish"
			intervals [3427]:
				xmin = 1248.8027
				xmax = 1250.3716
				text = ""
			intervals [3428]:
				xmin = 1250.3716
				xmax = 1250.4616
				text = "i"
			intervals [3429]:
				xmin = 1250.4616
				xmax = 1250.5916
				text = "don't"
			intervals [3430]:
				xmin = 1250.5916
				xmax = 1250.6616
				text = ""
			intervals [3431]:
				xmin = 1250.6616
				xmax = 1250.8016
				text = "know"
			intervals [3432]:
				xmin = 1250.8016
				xmax = 1250.8316
				text = ""
			intervals [3433]:
				xmin = 1250.8316
				xmax = 1251.1116
				text = "which"
			intervals [3434]:
				xmin = 1251.1116
				xmax = 1251.4316
				text = "jewish"
			intervals [3435]:
				xmin = 1251.4316
				xmax = 1251.9316
				text = "school"
			intervals [3436]:
				xmin = 1251.9316
				xmax = 1252.3953
				text = ""
			intervals [3437]:
				xmin = 1252.3953
				xmax = 1252.6153
				text = "cause"
			intervals [3438]:
				xmin = 1252.6153
				xmax = 1252.7153
				text = "we"
			intervals [3439]:
				xmin = 1252.7153
				xmax = 1252.8253
				text = "had"
			intervals [3440]:
				xmin = 1252.8253
				xmax = 1252.9153
				text = "to"
			intervals [3441]:
				xmin = 1252.9153
				xmax = 1252.9553
				text = ""
			intervals [3442]:
				xmin = 1252.9553
				xmax = 1253.4953
				text = "celebrate"
			intervals [3443]:
				xmin = 1253.4953
				xmax = 1253.5253
				text = ""
			intervals [3444]:
				xmin = 1253.5253
				xmax = 1253.8153
				text = "jewish"
			intervals [3445]:
				xmin = 1253.8153
				xmax = 1254.5653
				text = "holidays"
			intervals [3446]:
				xmin = 1254.5653
				xmax = 1255.7786
				text = ""
			intervals [3447]:
				xmin = 1255.7786
				xmax = 1255.9486
				text = "we"
			intervals [3448]:
				xmin = 1255.9486
				xmax = 1256.0986
				text = "didn't"
			intervals [3449]:
				xmin = 1256.0986
				xmax = 1256.2686
				text = "even"
			intervals [3450]:
				xmin = 1256.2686
				xmax = 1256.7186
				text = "celebrate"
			intervals [3451]:
				xmin = 1256.7186
				xmax = 1257.0786
				text = "christian"
			intervals [3452]:
				xmin = 1257.0786
				xmax = 1257.5186
				text = "holidays"
			intervals [3453]:
				xmin = 1257.5186
				xmax = 1257.5786
				text = "we"
			intervals [3454]:
				xmin = 1257.5786
				xmax = 1258.0486
				text = "celebrated"
			intervals [3455]:
				xmin = 1258.0486
				xmax = 1258.0786
				text = ""
			intervals [3456]:
				xmin = 1258.0786
				xmax = 1258.3986
				text = "jewish"
			intervals [3457]:
				xmin = 1258.3986
				xmax = 1259.0086
				text = "holidays"
			intervals [3458]:
				xmin = 1259.0086
				xmax = 1259.6402
				text = ""
			intervals [3459]:
				xmin = 1259.6402
				xmax = 1260.1102
				text = "and"
			intervals [3460]:
				xmin = 1260.1102
				xmax = 1260.1502
				text = ""
			intervals [3461]:
				xmin = 1260.1502
				xmax = 1260.7002
				text = "um"
			intervals [3462]:
				xmin = 1260.7002
				xmax = 1261.6601
				text = ""
			intervals [3463]:
				xmin = 1261.6601
				xmax = 1262.3101
				text = "so"
			intervals [3464]:
				xmin = 1262.3101
				xmax = 1262.3401
				text = ""
			intervals [3465]:
				xmin = 1262.3401
				xmax = 1262.5301
				text = "we"
			intervals [3466]:
				xmin = 1262.5301
				xmax = 1263.1401
				text = "had"
			intervals [3467]:
				xmin = 1263.1401
				xmax = 1265.3186
				text = ""
			intervals [3468]:
				xmin = 1265.3186
				xmax = 1265.6886
				text = "rich"
			intervals [3469]:
				xmin = 1265.6886
				xmax = 1266.2886
				text = "kids"
			intervals [3470]:
				xmin = 1266.2886
				xmax = 1268.9811
				text = ""
			intervals [3471]:
				xmin = 1268.9811
				xmax = 1269.2811
				text = "rich"
			intervals [3472]:
				xmin = 1269.2811
				xmax = 1269.4811
				text = "white"
			intervals [3473]:
				xmin = 1269.4811
				xmax = 1269.5111
				text = ""
			intervals [3474]:
				xmin = 1269.5111
				xmax = 1270.0811
				text = "kids"
			intervals [3475]:
				xmin = 1270.0811
				xmax = 1270.703
				text = ""
			intervals [3476]:
				xmin = 1270.703
				xmax = 1271.273
				text = "jewish"
			intervals [3477]:
				xmin = 1271.273
				xmax = 1272.2065
				text = ""
			intervals [3478]:
				xmin = 1272.2065
				xmax = 1273.1165
				text = "and"
			intervals [3479]:
				xmin = 1273.1165
				xmax = 1273.7075
				text = ""
			intervals [3480]:
				xmin = 1273.7075
				xmax = 1273.7575
				text = "a"
			intervals [3481]:
				xmin = 1273.7575
				xmax = 1273.7875
				text = ""
			intervals [3482]:
				xmin = 1273.7875
				xmax = 1274.4175
				text = "handful"
			intervals [3483]:
				xmin = 1274.4175
				xmax = 1274.4775
				text = "of"
			intervals [3484]:
				xmin = 1274.4775
				xmax = 1274.5075
				text = ""
			intervals [3485]:
				xmin = 1274.5075
				xmax = 1274.7375
				text = "black"
			intervals [3486]:
				xmin = 1274.7375
				xmax = 1274.7675
				text = ""
			intervals [3487]:
				xmin = 1274.7675
				xmax = 1275.2575
				text = "kids"
			intervals [3488]:
				xmin = 1275.2575
				xmax = 1275.2875
				text = ""
			intervals [3489]:
				xmin = 1275.2875
				xmax = 1275.3475
				text = "in"
			intervals [3490]:
				xmin = 1275.3475
				xmax = 1275.5575
				text = "each"
			intervals [3491]:
				xmin = 1275.5575
				xmax = 1276.1175
				text = "class"
			intervals [3492]:
				xmin = 1276.1175
				xmax = 1277.988
				text = ""
			intervals [3493]:
				xmin = 1277.988
				xmax = 1278.528
				text = "maybe"
			intervals [3494]:
				xmin = 1278.528
				xmax = 1280.4269
				text = ""
			intervals [3495]:
				xmin = 1280.4269
				xmax = 1280.4569
				text = "uh"
			intervals [3496]:
				xmin = 1280.4569
				xmax = 1280.8669
				text = ""
			intervals [3497]:
				xmin = 1280.8669
				xmax = 1281.3469
				text = "four"
			intervals [3498]:
				xmin = 1281.3469
				xmax = 1281.4769
				text = "of"
			intervals [3499]:
				xmin = 1281.4769
				xmax = 1281.8669
				text = "us"
			intervals [3500]:
				xmin = 1281.8669
				xmax = 1282.5885
				text = ""
			intervals [3501]:
				xmin = 1282.5885
				xmax = 1282.6285
				text = "i"
			intervals [3502]:
				xmin = 1282.6285
				xmax = 1282.8185
				text = "don't"
			intervals [3503]:
				xmin = 1282.8185
				xmax = 1282.8485
				text = ""
			intervals [3504]:
				xmin = 1282.8485
				xmax = 1283.0085
				text = "know"
			intervals [3505]:
				xmin = 1283.0085
				xmax = 1283.9527
				text = ""
			intervals [3506]:
				xmin = 1283.9527
				xmax = 1284.3027
				text = "five"
			intervals [3507]:
				xmin = 1284.3027
				xmax = 1284.3427
				text = ""
			intervals [3508]:
				xmin = 1284.3427
				xmax = 1284.4927
				text = "per"
			intervals [3509]:
				xmin = 1284.4927
				xmax = 1284.5227
				text = ""
			intervals [3510]:
				xmin = 1284.5227
				xmax = 1284.9927
				text = "class"
			intervals [3511]:
				xmin = 1284.9927
				xmax = 1285.3427
				text = "something"
			intervals [3512]:
				xmin = 1285.3427
				xmax = 1285.4427
				text = "like"
			intervals [3513]:
				xmin = 1285.4427
				xmax = 1285.5027
				text = ""
			intervals [3514]:
				xmin = 1285.5027
				xmax = 1285.7327
				text = "that"
			intervals [3515]:
				xmin = 1285.7327
				xmax = 1286.3156
				text = ""
			intervals [3516]:
				xmin = 1286.3156
				xmax = 1286.4956
				text = "and"
			intervals [3517]:
				xmin = 1286.4956
				xmax = 1286.7256
				text = "then"
			intervals [3518]:
				xmin = 1286.7256
				xmax = 1286.8556
				text = "we"
			intervals [3519]:
				xmin = 1286.8556
				xmax = 1287.3656
				text = "had"
			intervals [3520]:
				xmin = 1287.3656
				xmax = 1287.4394
				text = ""
			intervals [3521]:
				xmin = 1287.4394
				xmax = 1287.9894
				text = "um"
			intervals [3522]:
				xmin = 1287.9894
				xmax = 1290.381
				text = ""
			intervals [3523]:
				xmin = 1290.381
				xmax = 1290.481
				text = "<unk>"
			intervals [3524]:
				xmin = 1290.481
				xmax = 1290.9925
				text = ""
			intervals [3525]:
				xmin = 1290.9925
				xmax = 1291.0925
				text = "and"
			intervals [3526]:
				xmin = 1291.0925
				xmax = 1291.1825
				text = "of"
			intervals [3527]:
				xmin = 1291.1825
				xmax = 1291.4725
				text = "course"
			intervals [3528]:
				xmin = 1291.4725
				xmax = 1291.5625
				text = "the"
			intervals [3529]:
				xmin = 1291.5625
				xmax = 1291.9025
				text = "black"
			intervals [3530]:
				xmin = 1291.9025
				xmax = 1292.3325
				text = "kids"
			intervals [3531]:
				xmin = 1292.3325
				xmax = 1292.4525
				text = "were"
			intervals [3532]:
				xmin = 1292.4525
				xmax = 1292.8725
				text = "not"
			intervals [3533]:
				xmin = 1292.8725
				xmax = 1294.731
				text = ""
			intervals [3534]:
				xmin = 1294.731
				xmax = 1294.921
				text = "there"
			intervals [3535]:
				xmin = 1294.921
				xmax = 1295.091
				text = "were"
			intervals [3536]:
				xmin = 1295.091
				xmax = 1295.551
				text = "some"
			intervals [3537]:
				xmin = 1295.551
				xmax = 1295.7801
				text = ""
			intervals [3538]:
				xmin = 1295.7801
				xmax = 1295.9401
				text = "that"
			intervals [3539]:
				xmin = 1295.9401
				xmax = 1296.0501
				text = "were"
			intervals [3540]:
				xmin = 1296.0501
				xmax = 1296.3101
				text = "some"
			intervals [3541]:
				xmin = 1296.3101
				xmax = 1296.6401
				text = "black"
			intervals [3542]:
				xmin = 1296.6401
				xmax = 1297.1001
				text = "kids"
			intervals [3543]:
				xmin = 1297.1001
				xmax = 1297.3401
				text = "that"
			intervals [3544]:
				xmin = 1297.3401
				xmax = 1297.4291
				text = ""
			intervals [3545]:
				xmin = 1297.4291
				xmax = 1297.8591
				text = "were"
			intervals [3546]:
				xmin = 1297.8591
				xmax = 1299.0104
				text = ""
			intervals [3547]:
				xmin = 1299.0104
				xmax = 1299.9604
				text = "prominent"
			intervals [3548]:
				xmin = 1299.9604
				xmax = 1302.6381
				text = ""
			intervals [3549]:
				xmin = 1302.6381
				xmax = 1302.7681
				text = "you"
			intervals [3550]:
				xmin = 1302.7681
				xmax = 1302.8881
				text = "know"
			intervals [3551]:
				xmin = 1302.8881
				xmax = 1303.0481
				text = "when"
			intervals [3552]:
				xmin = 1303.0481
				xmax = 1303.1781
				text = "you're"
			intervals [3553]:
				xmin = 1303.1781
				xmax = 1303.2381
				text = "a"
			intervals [3554]:
				xmin = 1303.2381
				xmax = 1303.5581
				text = "kid"
			intervals [3555]:
				xmin = 1303.5581
				xmax = 1303.6381
				text = "you"
			intervals [3556]:
				xmin = 1303.6381
				xmax = 1303.7681
				text = "don't"
			intervals [3557]:
				xmin = 1303.7681
				xmax = 1303.9581
				text = "really"
			intervals [3558]:
				xmin = 1303.9581
				xmax = 1304.1581
				text = "know"
			intervals [3559]:
				xmin = 1304.1581
				xmax = 1304.3481
				text = "that"
			intervals [3560]:
				xmin = 1304.3481
				xmax = 1304.7281
				text = "stuff"
			intervals [3561]:
				xmin = 1304.7281
				xmax = 1304.7797
				text = ""
			intervals [3562]:
				xmin = 1304.7797
				xmax = 1304.8997
				text = "but"
			intervals [3563]:
				xmin = 1304.8997
				xmax = 1305.0297
				text = "then"
			intervals [3564]:
				xmin = 1305.0297
				xmax = 1305.1397
				text = "when"
			intervals [3565]:
				xmin = 1305.1397
				xmax = 1305.2197
				text = "you"
			intervals [3566]:
				xmin = 1305.2197
				xmax = 1305.4197
				text = "get"
			intervals [3567]:
				xmin = 1305.4197
				xmax = 1305.9697
				text = "older"
			intervals [3568]:
				xmin = 1305.9697
				xmax = 1305.9997
				text = ""
			intervals [3569]:
				xmin = 1305.9997
				xmax = 1306.2697
				text = "you"
			intervals [3570]:
				xmin = 1306.2697
				xmax = 1306.6197
				text = "start"
			intervals [3571]:
				xmin = 1306.6197
				xmax = 1307.2497
				text = "hearing"
			intervals [3572]:
				xmin = 1307.2497
				xmax = 1308.4656
				text = ""
			intervals [3573]:
				xmin = 1308.4656
				xmax = 1308.5756
				text = "you"
			intervals [3574]:
				xmin = 1308.5756
				xmax = 1308.9156
				text = "know"
			intervals [3575]:
				xmin = 1308.9156
				xmax = 1309.179
				text = ""
			intervals [3576]:
				xmin = 1309.179
				xmax = 1309.419
				text = "this"
			intervals [3577]:
				xmin = 1309.419
				xmax = 1309.509
				text = "is"
			intervals [3578]:
				xmin = 1309.509
				xmax = 1309.669
				text = "da"
			intervals [3579]:
				xmin = 1309.669
				xmax = 1309.699
				text = ""
			intervals [3580]:
				xmin = 1309.699
				xmax = 1309.819
				text = "da"
			intervals [3581]:
				xmin = 1309.819
				xmax = 1309.939
				text = "da"
			intervals [3582]:
				xmin = 1309.939
				xmax = 1310.2923
				text = ""
			intervals [3583]:
				xmin = 1310.2923
				xmax = 1310.3823
				text = "i"
			intervals [3584]:
				xmin = 1310.3823
				xmax = 1310.5923
				text = "mean"
			intervals [3585]:
				xmin = 1310.5923
				xmax = 1310.6623
				text = "the"
			intervals [3586]:
				xmin = 1310.6623
				xmax = 1310.9523
				text = "people"
			intervals [3587]:
				xmin = 1310.9523
				xmax = 1311.1123
				text = "that"
			intervals [3588]:
				xmin = 1311.1123
				xmax = 1311.2123
				text = "i"
			intervals [3589]:
				xmin = 1311.2123
				xmax = 1311.4223
				text = "can"
			intervals [3590]:
				xmin = 1311.4223
				xmax = 1311.8523
				text = "remember"
			intervals [3591]:
				xmin = 1311.8523
				xmax = 1312.0323
				text = "that"
			intervals [3592]:
				xmin = 1312.0323
				xmax = 1312.2723
				text = "went"
			intervals [3593]:
				xmin = 1312.2723
				xmax = 1312.3323
				text = ""
			intervals [3594]:
				xmin = 1312.3323
				xmax = 1312.6423
				text = "there"
			intervals [3595]:
				xmin = 1312.6423
				xmax = 1312.7223
				text = "i"
			intervals [3596]:
				xmin = 1312.7223
				xmax = 1312.8823
				text = "don't"
			intervals [3597]:
				xmin = 1312.8823
				xmax = 1312.9523
				text = "know"
			intervals [3598]:
				xmin = 1312.9523
				xmax = 1313.0923
				text = "if"
			intervals [3599]:
				xmin = 1313.0923
				xmax = 1313.1523
				text = "you"
			intervals [3600]:
				xmin = 1313.1523
				xmax = 1313.4323
				text = "remember"
			intervals [3601]:
				xmin = 1313.4323
				xmax = 1313.7523
				text = "al"
			intervals [3602]:
				xmin = 1313.7523
				xmax = 1314.2623
				text = "gore"
			intervals [3603]:
				xmin = 1314.2623
				xmax = 1314.9925
				text = ""
			intervals [3604]:
				xmin = 1314.9925
				xmax = 1315.1325
				text = "he"
			intervals [3605]:
				xmin = 1315.1325
				xmax = 1315.4625
				text = "was"
			intervals [3606]:
				xmin = 1315.4625
				xmax = 1315.6954
				text = ""
			intervals [3607]:
				xmin = 1315.6954
				xmax = 1315.9954
				text = "vice"
			intervals [3608]:
				xmin = 1315.9954
				xmax = 1316.4854
				text = "president"
			intervals [3609]:
				xmin = 1316.4854
				xmax = 1316.5154
				text = ""
			intervals [3610]:
				xmin = 1316.5154
				xmax = 1316.9354
				text = "to"
			intervals [3611]:
				xmin = 1316.9354
				xmax = 1317.8637
				text = ""
			intervals [3612]:
				xmin = 1317.8637
				xmax = 1318.3437
				text = "carter"
			intervals [3613]:
				xmin = 1318.3437
				xmax = 1318.5838
				text = ""
			intervals [3614]:
				xmin = 1318.5838
				xmax = 1318.7738
				text = "no"
			intervals [3615]:
				xmin = 1318.7738
				xmax = 1319.5817
				text = ""
			intervals [3616]:
				xmin = 1319.5817
				xmax = 1319.7317
				text = "no"
			intervals [3617]:
				xmin = 1319.7317
				xmax = 1319.7917
				text = "it"
			intervals [3618]:
				xmin = 1319.7917
				xmax = 1320.0517
				text = "wasn't"
			intervals [3619]:
				xmin = 1320.0517
				xmax = 1320.1617
				text = "i'm"
			intervals [3620]:
				xmin = 1320.1617
				xmax = 1320.3117
				text = "get"
			intervals [3621]:
				xmin = 1320.3117
				xmax = 1320.3917
				text = "i"
			intervals [3622]:
				xmin = 1320.3917
				xmax = 1320.6317
				text = "get"
			intervals [3623]:
				xmin = 1320.6317
				xmax = 1320.8517
				text = "al"
			intervals [3624]:
				xmin = 1320.8517
				xmax = 1321.0817
				text = "gore"
			intervals [3625]:
				xmin = 1321.0817
				xmax = 1321.4217
				text = "mixed"
			intervals [3626]:
				xmin = 1321.4217
				xmax = 1321.5617
				text = "up"
			intervals [3627]:
				xmin = 1321.5617
				xmax = 1321.5917
				text = ""
			intervals [3628]:
				xmin = 1321.5917
				xmax = 1321.7717
				text = "with"
			intervals [3629]:
				xmin = 1321.7717
				xmax = 1322.8179
				text = ""
			intervals [3630]:
				xmin = 1322.8179
				xmax = 1322.9479
				text = "<unk>"
			intervals [3631]:
				xmin = 1322.9479
				xmax = 1323.4487
				text = ""
			intervals [3632]:
				xmin = 1323.4487
				xmax = 1323.6487
				text = "this"
			intervals [3633]:
				xmin = 1323.6487
				xmax = 1323.8387
				text = "guy"
			intervals [3634]:
				xmin = 1323.8387
				xmax = 1324.0687
				text = "was"
			intervals [3635]:
				xmin = 1324.0687
				xmax = 1324.5387
				text = "carter"
			intervals [3636]:
				xmin = 1324.5387
				xmax = 1324.7387
				text = "s"
			intervals [3637]:
				xmin = 1324.7387
				xmax = 1324.9361
				text = ""
			intervals [3638]:
				xmin = 1324.9361
				xmax = 1325.2861
				text = "vice"
			intervals [3639]:
				xmin = 1325.2861
				xmax = 1325.8461
				text = "president"
			intervals [3640]:
				xmin = 1325.8461
				xmax = 1327.1484
				text = ""
			intervals [3641]:
				xmin = 1327.1484
				xmax = 1327.2584
				text = "i"
			intervals [3642]:
				xmin = 1327.2584
				xmax = 1327.3984
				text = "don't"
			intervals [3643]:
				xmin = 1327.3984
				xmax = 1327.4884
				text = "know"
			intervals [3644]:
				xmin = 1327.4884
				xmax = 1327.5984
				text = "why"
			intervals [3645]:
				xmin = 1327.5984
				xmax = 1327.6484
				text = "i"
			intervals [3646]:
				xmin = 1327.6484
				xmax = 1327.6784
				text = ""
			intervals [3647]:
				xmin = 1327.6784
				xmax = 1327.8284
				text = "get"
			intervals [3648]:
				xmin = 1327.8284
				xmax = 1328.0284
				text = "them"
			intervals [3649]:
				xmin = 1328.0284
				xmax = 1328.2384
				text = "two"
			intervals [3650]:
				xmin = 1328.2384
				xmax = 1328.5584
				text = "mixed"
			intervals [3651]:
				xmin = 1328.5584
				xmax = 1328.6684
				text = "up"
			intervals [3652]:
				xmin = 1328.6684
				xmax = 1328.7584
				text = "and"
			intervals [3653]:
				xmin = 1328.7584
				xmax = 1328.8084
				text = "i"
			intervals [3654]:
				xmin = 1328.8084
				xmax = 1329.0284
				text = "can't"
			intervals [3655]:
				xmin = 1329.0284
				xmax = 1329.2684
				text = "remember"
			intervals [3656]:
				xmin = 1329.2684
				xmax = 1329.3884
				text = "his"
			intervals [3657]:
				xmin = 1329.3884
				xmax = 1329.6584
				text = "name"
			intervals [3658]:
				xmin = 1329.6584
				xmax = 1329.9184
				text = "because"
			intervals [3659]:
				xmin = 1329.9184
				xmax = 1329.9484
				text = ""
			intervals [3660]:
				xmin = 1329.9484
				xmax = 1329.9784
				text = "uh"
			intervals [3661]:
				xmin = 1329.9784
				xmax = 1330.6284
				text = "he"
			intervals [3662]:
				xmin = 1330.6284
				xmax = 1332.1792
				text = ""
			intervals [3663]:
				xmin = 1332.1792
				xmax = 1332.2492
				text = "i"
			intervals [3664]:
				xmin = 1332.2492
				xmax = 1332.4292
				text = "wanna"
			intervals [3665]:
				xmin = 1332.4292
				xmax = 1332.5892
				text = "say"
			intervals [3666]:
				xmin = 1332.5892
				xmax = 1333.5592
				text = "mondale"
			intervals [3667]:
				xmin = 1333.5592
				xmax = 1334.8378
				text = ""
			intervals [3668]:
				xmin = 1334.8378
				xmax = 1335.0078
				text = "you"
			intervals [3669]:
				xmin = 1335.0078
				xmax = 1335.2678
				text = "wouldn't"
			intervals [3670]:
				xmin = 1335.2678
				xmax = 1335.6478
				text = "remember"
			intervals [3671]:
				xmin = 1335.6478
				xmax = 1335.7089
				text = ""
			intervals [3672]:
				xmin = 1335.7089
				xmax = 1335.8489
				text = "but"
			intervals [3673]:
				xmin = 1335.8489
				xmax = 1336.5489
				text = "mondale"
			intervals [3674]:
				xmin = 1336.5489
				xmax = 1336.5889
				text = "i"
			intervals [3675]:
				xmin = 1336.5889
				xmax = 1336.7789
				text = "think"
			intervals [3676]:
				xmin = 1336.7789
				xmax = 1336.8389
				text = "it"
			intervals [3677]:
				xmin = 1336.8389
				xmax = 1336.9789
				text = "was"
			intervals [3678]:
				xmin = 1336.9789
				xmax = 1337.7189
				text = "mondale"
			intervals [3679]:
				xmin = 1337.7189
				xmax = 1338.4956
				text = ""
			intervals [3680]:
				xmin = 1338.4956
				xmax = 1338.6656
				text = "yeah"
			intervals [3681]:
				xmin = 1338.6656
				xmax = 1338.7856
				text = "and"
			intervals [3682]:
				xmin = 1338.7856
				xmax = 1338.8956
				text = "then"
			intervals [3683]:
				xmin = 1338.8956
				xmax = 1339.0456
				text = "he"
			intervals [3684]:
				xmin = 1339.0456
				xmax = 1339.2856
				text = "ran"
			intervals [3685]:
				xmin = 1339.2856
				xmax = 1339.4056
				text = "for"
			intervals [3686]:
				xmin = 1339.4056
				xmax = 1339.9956
				text = "president"
			intervals [3687]:
				xmin = 1339.9956
				xmax = 1340.2157
				text = ""
			intervals [3688]:
				xmin = 1340.2157
				xmax = 1340.5657
				text = "his"
			intervals [3689]:
				xmin = 1340.5657
				xmax = 1340.6597
				text = ""
			intervals [3690]:
				xmin = 1340.6597
				xmax = 1340.6897
				text = "d"
			intervals [3691]:
				xmin = 1340.6897
				xmax = 1340.7497
				text = ""
			intervals [3692]:
				xmin = 1340.7497
				xmax = 1341.0797
				text = "daughter"
			intervals [3693]:
				xmin = 1341.0797
				xmax = 1341.2497
				text = "went"
			intervals [3694]:
				xmin = 1341.2497
				xmax = 1341.3908
				text = ""
			intervals [3695]:
				xmin = 1341.3908
				xmax = 1341.6608
				text = "his"
			intervals [3696]:
				xmin = 1341.6608
				xmax = 1342.0008
				text = "kids"
			intervals [3697]:
				xmin = 1342.0008
				xmax = 1342.1808
				text = "went"
			intervals [3698]:
				xmin = 1342.1808
				xmax = 1342.2508
				text = ""
			intervals [3699]:
				xmin = 1342.2508
				xmax = 1342.5808
				text = "there"
			intervals [3700]:
				xmin = 1342.5808
				xmax = 1342.8408
				text = "and"
			intervals [3701]:
				xmin = 1342.8408
				xmax = 1343.0008
				text = "then"
			intervals [3702]:
				xmin = 1343.0008
				xmax = 1343.1208
				text = "you"
			intervals [3703]:
				xmin = 1343.1208
				xmax = 1343.5708
				text = "had"
			intervals [3704]:
				xmin = 1343.5708
				xmax = 1343.6008
				text = ""
			intervals [3705]:
				xmin = 1343.6008
				xmax = 1344.1608
				text = "um"
			intervals [3706]:
				xmin = 1344.1608
				xmax = 1346.3343
				text = ""
			intervals [3707]:
				xmin = 1346.3343
				xmax = 1346.4943
				text = "there"
			intervals [3708]:
				xmin = 1346.4943
				xmax = 1346.6243
				text = "was"
			intervals [3709]:
				xmin = 1346.6243
				xmax = 1346.8543
				text = "this"
			intervals [3710]:
				xmin = 1346.8543
				xmax = 1347.1343
				text = "guy"
			intervals [3711]:
				xmin = 1347.1343
				xmax = 1347.5743
				text = "name"
			intervals [3712]:
				xmin = 1347.5743
				xmax = 1347.6043
				text = ""
			intervals [3713]:
				xmin = 1347.6043
				xmax = 1347.6943
				text = "and"
			intervals [3714]:
				xmin = 1347.6943
				xmax = 1347.7643
				text = "the"
			intervals [3715]:
				xmin = 1347.7643
				xmax = 1347.8943
				text = "only"
			intervals [3716]:
				xmin = 1347.8943
				xmax = 1348.1343
				text = "reason"
			intervals [3717]:
				xmin = 1348.1343
				xmax = 1348.1943
				text = "i"
			intervals [3718]:
				xmin = 1348.1943
				xmax = 1348.4843
				text = "know"
			intervals [3719]:
				xmin = 1348.4843
				xmax = 1348.8643
				text = "this"
			intervals [3720]:
				xmin = 1348.8643
				xmax = 1349.0643
				text = "was"
			intervals [3721]:
				xmin = 1349.0643
				xmax = 1349.4243
				text = "because"
			intervals [3722]:
				xmin = 1349.4243
				xmax = 1349.7143
				text = "uh"
			intervals [3723]:
				xmin = 1349.7143
				xmax = 1350.0167
				text = ""
			intervals [3724]:
				xmin = 1350.0167
				xmax = 1350.1967
				text = "<unk>"
			intervals [3725]:
				xmin = 1350.1967
				xmax = 1350.2455
				text = ""
			intervals [3726]:
				xmin = 1350.2455
				xmax = 1350.3555
				text = "there"
			intervals [3727]:
				xmin = 1350.3555
				xmax = 1350.5355
				text = "was"
			intervals [3728]:
				xmin = 1350.5355
				xmax = 1350.7255
				text = "this"
			intervals [3729]:
				xmin = 1350.7255
				xmax = 1350.9055
				text = "guy"
			intervals [3730]:
				xmin = 1350.9055
				xmax = 1351.1255
				text = "named"
			intervals [3731]:
				xmin = 1351.1255
				xmax = 1352.5755
				text = "rdx"
			intervals [3732]:
				xmin = 1352.5755
				xmax = 1354.0836
				text = ""
			intervals [3733]:
				xmin = 1354.0836
				xmax = 1354.2736
				text = "he"
			intervals [3734]:
				xmin = 1354.2736
				xmax = 1354.4736
				text = "was"
			intervals [3735]:
				xmin = 1354.4736
				xmax = 1354.5836
				text = "the"
			intervals [3736]:
				xmin = 1354.5836
				xmax = 1354.8136
				text = "fir-"
			intervals [3737]:
				xmin = 1354.8136
				xmax = 1354.8436
				text = ""
			intervals [3738]:
				xmin = 1354.8436
				xmax = 1355.2736
				text = "anyway"
			intervals [3739]:
				xmin = 1355.2736
				xmax = 1355.4731
				text = ""
			intervals [3740]:
				xmin = 1355.4731
				xmax = 1355.7531
				text = "his"
			intervals [3741]:
				xmin = 1355.7531
				xmax = 1356.1131
				text = "daughter"
			intervals [3742]:
				xmin = 1356.1131
				xmax = 1356.7031
				text = "rdx-"
			intervals [3743]:
				xmin = 1356.7031
				xmax = 1356.9673
				text = ""
			intervals [3744]:
				xmin = 1356.9673
				xmax = 1357.1473
				text = "well"
			intervals [3745]:
				xmin = 1357.1473
				xmax = 1357.2673
				text = "they"
			intervals [3746]:
				xmin = 1357.2673
				xmax = 1357.3773
				text = "don't"
			intervals [3747]:
				xmin = 1357.3773
				xmax = 1357.6373
				text = "call"
			intervals [3748]:
				xmin = 1357.6373
				xmax = 1357.6973
				text = "her"
			intervals [3749]:
				xmin = 1357.6973
				xmax = 1357.7673
				text = "rdx"
			intervals [3750]:
				xmin = 1357.7673
				xmax = 1359.6006
				text = ""
			intervals [3751]:
				xmin = 1359.6006
				xmax = 1359.9206
				text = "she"
			intervals [3752]:
				xmin = 1359.9206
				xmax = 1360.2006
				text = "wrote"
			intervals [3753]:
				xmin = 1360.2006
				xmax = 1360.3806
				text = "p-"
			intervals [3754]:
				xmin = 1360.3806
				xmax = 1360.4566
				text = ""
			intervals [3755]:
				xmin = 1360.4566
				xmax = 1360.8866
				text = "she"
			intervals [3756]:
				xmin = 1360.8866
				xmax = 1361.1766
				text = "read"
			intervals [3757]:
				xmin = 1361.1766
				xmax = 1362.0513
				text = ""
			intervals [3758]:
				xmin = 1362.0513
				xmax = 1362.7313
				text = "um"
			intervals [3759]:
				xmin = 1362.7313
				xmax = 1362.9661
				text = ""
			intervals [3760]:
				xmin = 1362.9661
				xmax = 1363.1061
				text = "the"
			intervals [3761]:
				xmin = 1363.1061
				xmax = 1363.6161
				text = "poem"
			intervals [3762]:
				xmin = 1363.6161
				xmax = 1363.6761
				text = ""
			intervals [3763]:
				xmin = 1363.6761
				xmax = 1363.8761
				text = "at"
			intervals [3764]:
				xmin = 1363.8761
				xmax = 1364.2861
				text = "obama"
			intervals [3765]:
				xmin = 1364.2861
				xmax = 1364.3561
				text = "s"
			intervals [3766]:
				xmin = 1364.3561
				xmax = 1365.0361
				text = "inauguration"
			intervals [3767]:
				xmin = 1365.0361
				xmax = 1365.0661
				text = ""
			intervals [3768]:
				xmin = 1365.0661
				xmax = 1365.4661
				text = "okay"
			intervals [3769]:
				xmin = 1365.4661
				xmax = 1365.7152
				text = ""
			intervals [3770]:
				xmin = 1365.7152
				xmax = 1365.8852
				text = "so"
			intervals [3771]:
				xmin = 1365.8852
				xmax = 1366.1752
				text = "she"
			intervals [3772]:
				xmin = 1366.1752
				xmax = 1366.3652
				text = "went"
			intervals [3773]:
				xmin = 1366.3652
				xmax = 1366.3952
				text = ""
			intervals [3774]:
				xmin = 1366.3952
				xmax = 1366.8152
				text = "there"
			intervals [3775]:
				xmin = 1366.8152
				xmax = 1368.0746
				text = ""
			intervals [3776]:
				xmin = 1368.0746
				xmax = 1368.1846
				text = "but"
			intervals [3777]:
				xmin = 1368.1846
				xmax = 1368.4446
				text = "her"
			intervals [3778]:
				xmin = 1368.4446
				xmax = 1368.9746
				text = "dad"
			intervals [3779]:
				xmin = 1368.9746
				xmax = 1369.6946
				text = "was"
			intervals [3780]:
				xmin = 1369.6946
				xmax = 1369.8127
				text = ""
			intervals [3781]:
				xmin = 1369.8127
				xmax = 1370.4327
				text = "um"
			intervals [3782]:
				xmin = 1370.4327
				xmax = 1373.3173
				text = ""
			intervals [3783]:
				xmin = 1373.3173
				xmax = 1373.4573
				text = "<unk>"
			intervals [3784]:
				xmin = 1373.4573
				xmax = 1373.7576
				text = ""
			intervals [3785]:
				xmin = 1373.7576
				xmax = 1373.9276
				text = "he"
			intervals [3786]:
				xmin = 1373.9276
				xmax = 1374.0876
				text = "was"
			intervals [3787]:
				xmin = 1374.0876
				xmax = 1374.4576
				text = "something"
			intervals [3788]:
				xmin = 1374.4576
				xmax = 1374.5976
				text = "like"
			intervals [3789]:
				xmin = 1374.5976
				xmax = 1374.6476
				text = ""
			intervals [3790]:
				xmin = 1374.6476
				xmax = 1374.7576
				text = "the"
			intervals [3791]:
				xmin = 1374.7576
				xmax = 1375.2576
				text = "first"
			intervals [3792]:
				xmin = 1375.2576
				xmax = 1375.3698
				text = ""
			intervals [3793]:
				xmin = 1375.3698
				xmax = 1376.1298
				text = "black"
			intervals [3794]:
				xmin = 1376.1298
				xmax = 1379.4985
				text = ""
			intervals [3795]:
				xmin = 1379.4985
				xmax = 1380.6185
				text = "secretary"
			intervals [3796]:
				xmin = 1380.6185
				xmax = 1380.8185
				text = "of"
			intervals [3797]:
				xmin = 1380.8185
				xmax = 1380.8685
				text = ""
			intervals [3798]:
				xmin = 1380.8685
				xmax = 1381.1085
				text = "the"
			intervals [3799]:
				xmin = 1381.1085
				xmax = 1382.6241
				text = ""
			intervals [3800]:
				xmin = 1382.6241
				xmax = 1382.7341
				text = "you"
			intervals [3801]:
				xmin = 1382.7341
				xmax = 1382.8441
				text = "know"
			intervals [3802]:
				xmin = 1382.8441
				xmax = 1382.9741
				text = "he"
			intervals [3803]:
				xmin = 1382.9741
				xmax = 1383.1241
				text = "was"
			intervals [3804]:
				xmin = 1383.1241
				xmax = 1383.2941
				text = "like"
			intervals [3805]:
				xmin = 1383.2941
				xmax = 1383.4041
				text = "in"
			intervals [3806]:
				xmin = 1383.4041
				xmax = 1383.6541
				text = "some"
			intervals [3807]:
				xmin = 1383.6541
				xmax = 1383.8038
				text = ""
			intervals [3808]:
				xmin = 1383.8038
				xmax = 1384.3738
				text = "presidential"
			intervals [3809]:
				xmin = 1384.3738
				xmax = 1384.7038
				text = "cam-"
			intervals [3810]:
				xmin = 1384.7038
				xmax = 1384.7923
				text = ""
			intervals [3811]:
				xmin = 1384.7923
				xmax = 1385.1023
				text = "uh"
			intervals [3812]:
				xmin = 1385.1023
				xmax = 1385.1423
				text = ""
			intervals [3813]:
				xmin = 1385.1423
				xmax = 1385.9423
				text = "cabinet"
			intervals [3814]:
				xmin = 1385.9423
				xmax = 1386.6202
				text = ""
			intervals [3815]:
				xmin = 1386.6202
				xmax = 1386.8202
				text = "so"
			intervals [3816]:
				xmin = 1386.8202
				xmax = 1386.9402
				text = "it"
			intervals [3817]:
				xmin = 1386.9402
				xmax = 1387.1202
				text = "was"
			intervals [3818]:
				xmin = 1387.1202
				xmax = 1387.5202
				text = "some"
			intervals [3819]:
				xmin = 1387.5202
				xmax = 1387.7702
				text = "black"
			intervals [3820]:
				xmin = 1387.7702
				xmax = 1388.1502
				text = "kids"
			intervals [3821]:
				xmin = 1388.1502
				xmax = 1388.3902
				text = "like"
			intervals [3822]:
				xmin = 1388.3902
				xmax = 1388.6902
				text = "that"
			intervals [3823]:
				xmin = 1388.6902
				xmax = 1389.0091
				text = ""
			intervals [3824]:
				xmin = 1389.0091
				xmax = 1389.1691
				text = "that"
			intervals [3825]:
				xmin = 1389.1691
				xmax = 1389.3091
				text = "were"
			intervals [3826]:
				xmin = 1389.3091
				xmax = 1389.7391
				text = "there"
			intervals [3827]:
				xmin = 1389.7391
				xmax = 1390.6791
				text = ""
			intervals [3828]:
				xmin = 1390.6791
				xmax = 1390.8591
				text = "but"
			intervals [3829]:
				xmin = 1390.8591
				xmax = 1391.0491
				text = "then"
			intervals [3830]:
				xmin = 1391.0491
				xmax = 1391.2091
				text = "you"
			intervals [3831]:
				xmin = 1391.2091
				xmax = 1391.6991
				text = "had"
			intervals [3832]:
				xmin = 1391.6991
				xmax = 1391.8342
				text = ""
			intervals [3833]:
				xmin = 1391.8342
				xmax = 1392.1542
				text = "some"
			intervals [3834]:
				xmin = 1392.1542
				xmax = 1392.4542
				text = "black"
			intervals [3835]:
				xmin = 1392.4542
				xmax = 1393.0642
				text = "kids"
			intervals [3836]:
				xmin = 1393.0642
				xmax = 1393.2642
				text = "who"
			intervals [3837]:
				xmin = 1393.2642
				xmax = 1393.6742
				text = "were"
			intervals [3838]:
				xmin = 1393.6742
				xmax = 1393.7142
				text = ""
			intervals [3839]:
				xmin = 1393.7142
				xmax = 1393.9642
				text = "like"
			intervals [3840]:
				xmin = 1393.9642
				xmax = 1394.0742
				text = "i"
			intervals [3841]:
				xmin = 1394.0742
				xmax = 1394.2091
				text = ""
			intervals [3842]:
				xmin = 1394.2091
				xmax = 1394.3891
				text = "like"
			intervals [3843]:
				xmin = 1394.3891
				xmax = 1394.5591
				text = "one"
			intervals [3844]:
				xmin = 1394.5591
				xmax = 1394.6191
				text = "of"
			intervals [3845]:
				xmin = 1394.6191
				xmax = 1394.7791
				text = "my"
			intervals [3846]:
				xmin = 1394.7791
				xmax = 1395.4291
				text = "friends"
			intervals [3847]:
				xmin = 1395.4291
				xmax = 1395.5591
				text = "one"
			intervals [3848]:
				xmin = 1395.5591
				xmax = 1395.6191
				text = "of"
			intervals [3849]:
				xmin = 1395.6191
				xmax = 1395.7591
				text = "my"
			intervals [3850]:
				xmin = 1395.7591
				xmax = 1395.8091
				text = ""
			intervals [3851]:
				xmin = 1395.8091
				xmax = 1396.1391
				text = "best"
			intervals [3852]:
				xmin = 1396.1391
				xmax = 1396.7691
				text = "friends"
			intervals [3853]:
				xmin = 1396.7691
				xmax = 1397.9347
				text = ""
			intervals [3854]:
				xmin = 1397.9347
				xmax = 1398.0547
				text = "and"
			intervals [3855]:
				xmin = 1398.0547
				xmax = 1398.1647
				text = "then"
			intervals [3856]:
				xmin = 1398.1647
				xmax = 1398.2847
				text = "you"
			intervals [3857]:
				xmin = 1398.2847
				xmax = 1398.4347
				text = "had"
			intervals [3858]:
				xmin = 1398.4347
				xmax = 1398.6447
				text = "some"
			intervals [3859]:
				xmin = 1398.6447
				xmax = 1398.8847
				text = "black"
			intervals [3860]:
				xmin = 1398.8847
				xmax = 1399.2147
				text = "kids"
			intervals [3861]:
				xmin = 1399.2147
				xmax = 1399.4447
				text = "whose"
			intervals [3862]:
				xmin = 1399.4447
				xmax = 1399.9947
				text = "parents"
			intervals [3863]:
				xmin = 1399.9947
				xmax = 1400.2747
				text = "were"
			intervals [3864]:
				xmin = 1400.2747
				xmax = 1400.6547
				text = ""
			intervals [3865]:
				xmin = 1400.6547
				xmax = 1400.8647
				text = "like"
			intervals [3866]:
				xmin = 1400.8647
				xmax = 1401.0047
				text = "my"
			intervals [3867]:
				xmin = 1401.0047
				xmax = 1401.7047
				text = "parents"
			intervals [3868]:
				xmin = 1401.7047
				xmax = 1401.7347
				text = ""
			intervals [3869]:
				xmin = 1401.7347
				xmax = 1401.8947
				text = "you"
			intervals [3870]:
				xmin = 1401.8947
				xmax = 1402.1947
				text = "know"
			intervals [3871]:
				xmin = 1402.1947
				xmax = 1402.2347
				text = ""
			intervals [3872]:
				xmin = 1402.2347
				xmax = 1402.4847
				text = "they"
			intervals [3873]:
				xmin = 1402.4847
				xmax = 1402.7747
				text = "were"
			intervals [3874]:
				xmin = 1402.7747
				xmax = 1403.202
				text = ""
			intervals [3875]:
				xmin = 1403.202
				xmax = 1404.182
				text = "lawyers"
			intervals [3876]:
				xmin = 1404.182
				xmax = 1404.8813
				text = ""
			intervals [3877]:
				xmin = 1404.8813
				xmax = 1405.4913
				text = "um"
			intervals [3878]:
				xmin = 1405.4913
				xmax = 1406.4603
				text = ""
			intervals [3879]:
				xmin = 1406.4603
				xmax = 1406.5503
				text = "<unk>"
			intervals [3880]:
				xmin = 1406.5503
				xmax = 1406.5747
				text = ""
			intervals [3881]:
				xmin = 1406.5747
				xmax = 1406.6347
				text = "and"
			intervals [3882]:
				xmin = 1406.6347
				xmax = 1406.7847
				text = "then"
			intervals [3883]:
				xmin = 1406.7847
				xmax = 1406.9347
				text = "you"
			intervals [3884]:
				xmin = 1406.9347
				xmax = 1407.5447
				text = "had"
			intervals [3885]:
				xmin = 1407.5447
				xmax = 1407.5959
				text = ""
			intervals [3886]:
				xmin = 1407.5959
				xmax = 1408.1959
				text = "um"
			intervals [3887]:
				xmin = 1408.1959
				xmax = 1409.4964
				text = ""
			intervals [3888]:
				xmin = 1409.4964
				xmax = 1409.6864
				text = "you"
			intervals [3889]:
				xmin = 1409.6864
				xmax = 1409.8164
				text = "know"
			intervals [3890]:
				xmin = 1409.8164
				xmax = 1410.0764
				text = "ben"
			intervals [3891]:
				xmin = 1410.0764
				xmax = 1410.1564
				text = "s"
			intervals [3892]:
				xmin = 1410.1564
				xmax = 1410.4064
				text = "chili"
			intervals [3893]:
				xmin = 1410.4064
				xmax = 1410.7464
				text = "bowl"
			intervals [3894]:
				xmin = 1410.7464
				xmax = 1411.908
				text = ""
			intervals [3895]:
				xmin = 1411.908
				xmax = 1412.178
				text = "okay"
			intervals [3896]:
				xmin = 1412.178
				xmax = 1412.298
				text = "the"
			intervals [3897]:
				xmin = 1412.298
				xmax = 1412.648
				text = "guy"
			intervals [3898]:
				xmin = 1412.648
				xmax = 1413.168
				text = "so"
			intervals [3899]:
				xmin = 1413.168
				xmax = 1414.9276
				text = ""
			intervals [3900]:
				xmin = 1414.9276
				xmax = 1415.4076
				text = "uh"
			intervals [3901]:
				xmin = 1415.4076
				xmax = 1415.4704
				text = ""
			intervals [3902]:
				xmin = 1415.4704
				xmax = 1416.4904
				text = "rdx-"
			intervals [3903]:
				xmin = 1416.4904
				xmax = 1416.7368
				text = ""
			intervals [3904]:
				xmin = 1416.7368
				xmax = 1417.2168
				text = "rdx"
			intervals [3905]:
				xmin = 1417.2168
				xmax = 1417.8687
				text = ""
			intervals [3906]:
				xmin = 1417.8687
				xmax = 1418.0187
				text = "the"
			intervals [3907]:
				xmin = 1418.0187
				xmax = 1418.4887
				text = "family"
			intervals [3908]:
				xmin = 1418.4887
				xmax = 1418.7387
				text = "that"
			intervals [3909]:
				xmin = 1418.7387
				xmax = 1418.8559
				text = ""
			intervals [3910]:
				xmin = 1418.8559
				xmax = 1419.1059
				text = "ran"
			intervals [3911]:
				xmin = 1419.1059
				xmax = 1419.2959
				text = "that"
			intervals [3912]:
				xmin = 1419.2959
				xmax = 1419.3841
				text = ""
			intervals [3913]:
				xmin = 1419.3841
				xmax = 1419.5941
				text = "they"
			intervals [3914]:
				xmin = 1419.5941
				xmax = 1419.8141
				text = "went"
			intervals [3915]:
				xmin = 1419.8141
				xmax = 1420.1441
				text = "there"
			intervals [3916]:
				xmin = 1420.1441
				xmax = 1421.986
				text = ""
			intervals [3917]:
				xmin = 1421.986
				xmax = 1422.156
				text = "and"
			intervals [3918]:
				xmin = 1422.156
				xmax = 1422.316
				text = "then"
			intervals [3919]:
				xmin = 1422.316
				xmax = 1422.426
				text = "you"
			intervals [3920]:
				xmin = 1422.426
				xmax = 1422.466
				text = ""
			intervals [3921]:
				xmin = 1422.466
				xmax = 1423.096
				text = "had"
			intervals [3922]:
				xmin = 1423.096
				xmax = 1423.2485
				text = ""
			intervals [3923]:
				xmin = 1423.2485
				xmax = 1423.5385
				text = "um"
			intervals [3924]:
				xmin = 1423.5385
				xmax = 1423.6985
				text = "but"
			intervals [3925]:
				xmin = 1423.6985
				xmax = 1423.8785
				text = "then"
			intervals [3926]:
				xmin = 1423.8785
				xmax = 1424.0085
				text = "you"
			intervals [3927]:
				xmin = 1424.0085
				xmax = 1424.3485
				text = "had"
			intervals [3928]:
				xmin = 1424.3485
				xmax = 1424.5785
				text = "like"
			intervals [3929]:
				xmin = 1424.5785
				xmax = 1425.3562
				text = ""
			intervals [3930]:
				xmin = 1425.3562
				xmax = 1425.6062
				text = "some"
			intervals [3931]:
				xmin = 1425.6062
				xmax = 1425.8562
				text = "black"
			intervals [3932]:
				xmin = 1425.8562
				xmax = 1426.0362
				text = "kids"
			intervals [3933]:
				xmin = 1426.0362
				xmax = 1426.1362
				text = "that"
			intervals [3934]:
				xmin = 1426.1362
				xmax = 1426.2262
				text = "were"
			intervals [3935]:
				xmin = 1426.2262
				xmax = 1426.2762
				text = ""
			intervals [3936]:
				xmin = 1426.2762
				xmax = 1427.2162
				text = "probably"
			intervals [3937]:
				xmin = 1427.2162
				xmax = 1427.2762
				text = ""
			intervals [3938]:
				xmin = 1427.2762
				xmax = 1427.6162
				text = "on"
			intervals [3939]:
				xmin = 1427.6162
				xmax = 1427.6462
				text = ""
			intervals [3940]:
				xmin = 1427.6462
				xmax = 1427.7362
				text = "you"
			intervals [3941]:
				xmin = 1427.7362
				xmax = 1427.8262
				text = "know"
			intervals [3942]:
				xmin = 1427.8262
				xmax = 1428.0262
				text = "you"
			intervals [3943]:
				xmin = 1428.0262
				xmax = 1428.1383
				text = ""
			intervals [3944]:
				xmin = 1428.1383
				xmax = 1428.2483
				text = "you"
			intervals [3945]:
				xmin = 1428.2483
				xmax = 1428.4483
				text = "don't"
			intervals [3946]:
				xmin = 1428.4483
				xmax = 1428.6283
				text = "have"
			intervals [3947]:
				xmin = 1428.6283
				xmax = 1428.7383
				text = "any"
			intervals [3948]:
				xmin = 1428.7383
				xmax = 1428.8883
				text = "way"
			intervals [3949]:
				xmin = 1428.8883
				xmax = 1428.9483
				text = "of"
			intervals [3950]:
				xmin = 1428.9483
				xmax = 1429.2283
				text = "knowing"
			intervals [3951]:
				xmin = 1429.2283
				xmax = 1429.3983
				text = "this"
			intervals [3952]:
				xmin = 1429.3983
				xmax = 1429.5183
				text = "but"
			intervals [3953]:
				xmin = 1429.5183
				xmax = 1429.6283
				text = "they"
			intervals [3954]:
				xmin = 1429.6283
				xmax = 1430.1383
				text = "probably"
			intervals [3955]:
				xmin = 1430.1383
				xmax = 1430.4183
				text = "got"
			intervals [3956]:
				xmin = 1430.4183
				xmax = 1430.6008
				text = ""
			intervals [3957]:
				xmin = 1430.6008
				xmax = 1430.9908
				text = "some"
			intervals [3958]:
				xmin = 1430.9908
				xmax = 1431.9704
				text = ""
			intervals [3959]:
				xmin = 1431.9704
				xmax = 1432.7004
				text = "scholarship"
			intervals [3960]:
				xmin = 1432.7004
				xmax = 1433.3959
				text = ""
			intervals [3961]:
				xmin = 1433.3959
				xmax = 1433.5059
				text = "and"
			intervals [3962]:
				xmin = 1433.5059
				xmax = 1433.5759
				text = "they"
			intervals [3963]:
				xmin = 1433.5759
				xmax = 1433.8459
				text = "mighta"
			intervals [3964]:
				xmin = 1433.8459
				xmax = 1433.9959
				text = "been"
			intervals [3965]:
				xmin = 1433.9959
				xmax = 1434.2459
				text = "really"
			intervals [3966]:
				xmin = 1434.2459
				xmax = 1434.6959
				text = "smart"
			intervals [3967]:
				xmin = 1434.6959
				xmax = 1435.948
				text = ""
			intervals [3968]:
				xmin = 1435.948
				xmax = 1436.128
				text = "but"
			intervals [3969]:
				xmin = 1436.128
				xmax = 1436.298
				text = "there"
			intervals [3970]:
				xmin = 1436.298
				xmax = 1436.768
				text = "parents"
			intervals [3971]:
				xmin = 1436.768
				xmax = 1437.048
				text = "weren't"
			intervals [3972]:
				xmin = 1437.048
				xmax = 1437.3748
				text = ""
			intervals [3973]:
				xmin = 1437.3748
				xmax = 1437.5548
				text = "you"
			intervals [3974]:
				xmin = 1437.5548
				xmax = 1437.7848
				text = "know"
			intervals [3975]:
				xmin = 1437.7848
				xmax = 1438.7524
				text = ""
			intervals [3976]:
				xmin = 1438.7524
				xmax = 1439.0524
				text = "cause"
			intervals [3977]:
				xmin = 1439.0524
				xmax = 1439.0824
				text = ""
			intervals [3978]:
				xmin = 1439.0824
				xmax = 1439.1724
				text = "o"
			intervals [3979]:
				xmin = 1439.1724
				xmax = 1439.2524
				text = "i"
			intervals [3980]:
				xmin = 1439.2524
				xmax = 1439.4524
				text = "had"
			intervals [3981]:
				xmin = 1439.4524
				xmax = 1439.7024
				text = "one"
			intervals [3982]:
				xmin = 1439.7024
				xmax = 1440.1524
				text = "girlfriend"
			intervals [3983]:
				xmin = 1440.1524
				xmax = 1440.2124
				text = "of"
			intervals [3984]:
				xmin = 1440.2124
				xmax = 1440.4224
				text = "mine"
			intervals [3985]:
				xmin = 1440.4224
				xmax = 1440.5124
				text = "who"
			intervals [3986]:
				xmin = 1440.5124
				xmax = 1440.6624
				text = "was"
			intervals [3987]:
				xmin = 1440.6624
				xmax = 1440.8324
				text = "like"
			intervals [3988]:
				xmin = 1440.8324
				xmax = 1440.9424
				text = "one"
			intervals [3989]:
				xmin = 1440.9424
				xmax = 1441.0024
				text = "of"
			intervals [3990]:
				xmin = 1441.0024
				xmax = 1441.1524
				text = "my"
			intervals [3991]:
				xmin = 1441.1524
				xmax = 1441.2024
				text = ""
			intervals [3992]:
				xmin = 1441.2024
				xmax = 1441.4424
				text = "best"
			intervals [3993]:
				xmin = 1441.4424
				xmax = 1442.0024
				text = "friends"
			intervals [3994]:
				xmin = 1442.0024
				xmax = 1442.5189
				text = ""
			intervals [3995]:
				xmin = 1442.5189
				xmax = 1442.7189
				text = "she"
			intervals [3996]:
				xmin = 1442.7189
				xmax = 1442.9489
				text = "lived"
			intervals [3997]:
				xmin = 1442.9489
				xmax = 1443.0389
				text = "in"
			intervals [3998]:
				xmin = 1443.0389
				xmax = 1443.1089
				text = "the"
			intervals [3999]:
				xmin = 1443.1089
				xmax = 1443.4789
				text = "pro"
			intervals [4000]:
				xmin = 1443.4789
				xmax = 1443.6289
				text = "what"
			intervals [4001]:
				xmin = 1443.6289
				xmax = 1443.7189
				text = "we"
			intervals [4002]:
				xmin = 1443.7189
				xmax = 1443.9089
				text = "call"
			intervals [4003]:
				xmin = 1443.9089
				xmax = 1443.9889
				text = "the"
			intervals [4004]:
				xmin = 1443.9889
				xmax = 1444.7589
				text = "projects"
			intervals [4005]:
				xmin = 1444.7589
				xmax = 1444.9576
				text = ""
			intervals [4006]:
				xmin = 1444.9576
				xmax = 1445.0576
				text = "at"
			intervals [4007]:
				xmin = 1445.0576
				xmax = 1445.1576
				text = "the"
			intervals [4008]:
				xmin = 1445.1576
				xmax = 1445.6176
				text = "time"
			intervals [4009]:
				xmin = 1445.6176
				xmax = 1447.8427
				text = ""
			intervals [4010]:
				xmin = 1447.8427
				xmax = 1448.3627
				text = "so"
			intervals [4011]:
				xmin = 1448.3627
				xmax = 1449.4028
				text = ""
			intervals [4012]:
				xmin = 1449.4028
				xmax = 1449.5828
				text = "but"
			intervals [4013]:
				xmin = 1449.5828
				xmax = 1449.6128
				text = ""
			intervals [4014]:
				xmin = 1449.6128
				xmax = 1449.7228
				text = "you"
			intervals [4015]:
				xmin = 1449.7228
				xmax = 1450.0528
				text = "know"
			intervals [4016]:
				xmin = 1450.0528
				xmax = 1451.4265
				text = ""
			intervals [4017]:
				xmin = 1451.4265
				xmax = 1451.7365
				text = "because"
			intervals [4018]:
				xmin = 1451.7365
				xmax = 1451.8365
				text = "we"
			intervals [4019]:
				xmin = 1451.8365
				xmax = 1451.9965
				text = "were"
			intervals [4020]:
				xmin = 1451.9965
				xmax = 1452.1965
				text = "all"
			intervals [4021]:
				xmin = 1452.1965
				xmax = 1452.5265
				text = "black"
			intervals [4022]:
				xmin = 1452.5265
				xmax = 1454.7067
				text = ""
			intervals [4023]:
				xmin = 1454.7067
				xmax = 1454.8067
				text = "and"
			intervals [4024]:
				xmin = 1454.8067
				xmax = 1454.8667
				text = "it"
			intervals [4025]:
				xmin = 1454.8667
				xmax = 1455.0467
				text = "was"
			intervals [4026]:
				xmin = 1455.0467
				xmax = 1455.2867
				text = "back"
			intervals [4027]:
				xmin = 1455.2867
				xmax = 1455.3667
				text = "in"
			intervals [4028]:
				xmin = 1455.3667
				xmax = 1455.4867
				text = "the"
			intervals [4029]:
				xmin = 1455.4867
				xmax = 1456.3567
				text = "seventies"
			intervals [4030]:
				xmin = 1456.3567
				xmax = 1457.4824
				text = ""
			intervals [4031]:
				xmin = 1457.4824
				xmax = 1457.6224
				text = "you"
			intervals [4032]:
				xmin = 1457.6224
				xmax = 1457.7724
				text = "know"
			intervals [4033]:
				xmin = 1457.7724
				xmax = 1458.0724
				text = "we"
			intervals [4034]:
				xmin = 1458.0724
				xmax = 1458.2259
				text = ""
			intervals [4035]:
				xmin = 1458.2259
				xmax = 1458.4359
				text = "we"
			intervals [4036]:
				xmin = 1458.4359
				xmax = 1458.5259
				text = "ho"
			intervals [4037]:
				xmin = 1458.5259
				xmax = 1458.8274
				text = ""
			intervals [4038]:
				xmin = 1458.8274
				xmax = 1458.9374
				text = "we"
			intervals [4039]:
				xmin = 1458.9374
				xmax = 1459.2274
				text = "stayed"
			intervals [4040]:
				xmin = 1459.2274
				xmax = 1459.6874
				text = "together"
			intervals [4041]:
				xmin = 1459.6874
				xmax = 1464.1492
				text = ""
			intervals [4042]:
				xmin = 1464.1492
				xmax = 1464.4192
				text = "so"
			intervals [4043]:
				xmin = 1464.4192
				xmax = 1464.5092
				text = "i"
			intervals [4044]:
				xmin = 1464.5092
				xmax = 1464.9292
				text = "stayed"
			intervals [4045]:
				xmin = 1464.9292
				xmax = 1464.9592
				text = ""
			intervals [4046]:
				xmin = 1464.9592
				xmax = 1465.3592
				text = "there"
			intervals [4047]:
				xmin = 1465.3592
				xmax = 1465.5656
				text = ""
			intervals [4048]:
				xmin = 1465.5656
				xmax = 1466.1156
				text = "two"
			intervals [4049]:
				xmin = 1466.1156
				xmax = 1466.2362
				text = ""
			intervals [4050]:
				xmin = 1466.2362
				xmax = 1466.9362
				text = "through"
			intervals [4051]:
				xmin = 1466.9362
				xmax = 1469.4758
				text = ""
			intervals [4052]:
				xmin = 1469.4758
				xmax = 1470.0758
				text = "um"
			intervals [4053]:
				xmin = 1470.0758
				xmax = 1475.1088
				text = ""
			intervals [4054]:
				xmin = 1475.1088
				xmax = 1475.1388
				text = "i"
			intervals [4055]:
				xmin = 1475.1388
				xmax = 1475.1688
				text = ""
			intervals [4056]:
				xmin = 1475.1688
				xmax = 1475.2988
				text = "wanna"
			intervals [4057]:
				xmin = 1475.2988
				xmax = 1475.5188
				text = "say"
			intervals [4058]:
				xmin = 1475.5188
				xmax = 1475.6188
				text = ""
			intervals [4059]:
				xmin = 1475.6188
				xmax = 1475.7788
				text = "ninth"
			intervals [4060]:
				xmin = 1475.7788
				xmax = 1476.0288
				text = ""
			intervals [4061]:
				xmin = 1476.0288
				xmax = 1476.4488
				text = "grade"
			intervals [4062]:
				xmin = 1476.4488
				xmax = 1479.0052
				text = ""
			intervals [4063]:
				xmin = 1479.0052
				xmax = 1479.1352
				text = "either"
			intervals [4064]:
				xmin = 1479.1352
				xmax = 1479.4752
				text = "ninth"
			intervals [4065]:
				xmin = 1479.4752
				xmax = 1479.5452
				text = "or"
			intervals [4066]:
				xmin = 1479.5452
				xmax = 1479.6152
				text = ""
			intervals [4067]:
				xmin = 1479.6152
				xmax = 1479.8752
				text = "tenth"
			intervals [4068]:
				xmin = 1479.8752
				xmax = 1480.2208
				text = ""
			intervals [4069]:
				xmin = 1480.2208
				xmax = 1480.5908
				text = "something"
			intervals [4070]:
				xmin = 1480.5908
				xmax = 1480.7408
				text = "like"
			intervals [4071]:
				xmin = 1480.7408
				xmax = 1480.8108
				text = ""
			intervals [4072]:
				xmin = 1480.8108
				xmax = 1481.0908
				text = "that"
			intervals [4073]:
				xmin = 1481.0908
				xmax = 1481.7829
				text = ""
			intervals [4074]:
				xmin = 1481.7829
				xmax = 1481.9229
				text = "and"
			intervals [4075]:
				xmin = 1481.9229
				xmax = 1482.0529
				text = "i"
			intervals [4076]:
				xmin = 1482.0529
				xmax = 1482.2829
				text = "just"
			intervals [4077]:
				xmin = 1482.2829
				xmax = 1482.3629
				text = "you"
			intervals [4078]:
				xmin = 1482.3629
				xmax = 1482.4629
				text = "know"
			intervals [4079]:
				xmin = 1482.4629
				xmax = 1482.6029
				text = "i"
			intervals [4080]:
				xmin = 1482.6029
				xmax = 1482.7229
				text = "didn't"
			intervals [4081]:
				xmin = 1482.7229
				xmax = 1482.8429
				text = "get"
			intervals [4082]:
				xmin = 1482.8429
				xmax = 1482.8729
				text = ""
			intervals [4083]:
				xmin = 1482.8729
				xmax = 1483.0929
				text = "any"
			intervals [4084]:
				xmin = 1483.0929
				xmax = 1483.4529
				text = "attention"
			intervals [4085]:
				xmin = 1483.4529
				xmax = 1483.6429
				text = "from"
			intervals [4086]:
				xmin = 1483.6429
				xmax = 1483.8329
				text = "any"
			intervals [4087]:
				xmin = 1483.8329
				xmax = 1484.5129
				text = "boys"
			intervals [4088]:
				xmin = 1484.5129
				xmax = 1486.2374
				text = ""
			intervals [4089]:
				xmin = 1486.2374
				xmax = 1486.3974
				text = "you"
			intervals [4090]:
				xmin = 1486.3974
				xmax = 1486.6974
				text = "know"
			intervals [4091]:
				xmin = 1486.6974
				xmax = 1487.1161
				text = ""
			intervals [4092]:
				xmin = 1487.1161
				xmax = 1487.2761
				text = "there"
			intervals [4093]:
				xmin = 1487.2761
				xmax = 1487.4261
				text = "was"
			intervals [4094]:
				xmin = 1487.4261
				xmax = 1487.6461
				text = "some"
			intervals [4095]:
				xmin = 1487.6461
				xmax = 1488.5461
				text = "racists"
			intervals [4096]:
				xmin = 1488.5461
				xmax = 1488.5761
				text = ""
			intervals [4097]:
				xmin = 1488.5761
				xmax = 1488.6461
				text = "and"
			intervals [4098]:
				xmin = 1488.6461
				xmax = 1488.8961
				text = "my"
			intervals [4099]:
				xmin = 1488.8961
				xmax = 1489.1561
				text = "for"
			intervals [4100]:
				xmin = 1489.1561
				xmax = 1489.3132
				text = ""
			intervals [4101]:
				xmin = 1489.3132
				xmax = 1489.8132
				text = "ironically"
			intervals [4102]:
				xmin = 1489.8132
				xmax = 1489.9332
				text = "my"
			intervals [4103]:
				xmin = 1489.9332
				xmax = 1490.1932
				text = "daughter"
			intervals [4104]:
				xmin = 1490.1932
				xmax = 1490.3632
				text = "had"
			intervals [4105]:
				xmin = 1490.3632
				xmax = 1490.4632
				text = "the"
			intervals [4106]:
				xmin = 1490.4632
				xmax = 1490.7132
				text = "same"
			intervals [4107]:
				xmin = 1490.7132
				xmax = 1491.4332
				text = "experience"
			intervals [4108]:
				xmin = 1491.4332
				xmax = 1491.6732
				text = ""
			intervals [4109]:
				xmin = 1491.6732
				xmax = 1491.7932
				text = "that"
			intervals [4110]:
				xmin = 1491.7932
				xmax = 1491.8732
				text = "s"
			intervals [4111]:
				xmin = 1491.8732
				xmax = 1491.9832
				text = "one"
			intervals [4112]:
				xmin = 1491.9832
				xmax = 1492.1932
				text = "reason"
			intervals [4113]:
				xmin = 1492.1932
				xmax = 1492.2732
				text = "why"
			intervals [4114]:
				xmin = 1492.2732
				xmax = 1492.5732
				text = "she"
			intervals [4115]:
				xmin = 1492.5732
				xmax = 1492.7132
				text = "s"
			intervals [4116]:
				xmin = 1492.7132
				xmax = 1492.9632
				text = "ended"
			intervals [4117]:
				xmin = 1492.9632
				xmax = 1493.0432
				text = "up"
			intervals [4118]:
				xmin = 1493.0432
				xmax = 1493.6132
				text = "rdx"
			intervals [4119]:
				xmin = 1493.6132
				xmax = 1495.5843
				text = ""
			intervals [4120]:
				xmin = 1495.5843
				xmax = 1495.8543
				text = "but"
			intervals [4121]:
				xmin = 1495.8543
				xmax = 1495.9443
				text = ""
			intervals [4122]:
				xmin = 1495.9443
				xmax = 1496.5543
				text = "um"
			intervals [4123]:
				xmin = 1496.5543
				xmax = 1497.7312
				text = ""
			intervals [4124]:
				xmin = 1497.7312
				xmax = 1497.9712
				text = "the"
			intervals [4125]:
				xmin = 1497.9712
				xmax = 1498.0012
				text = ""
			intervals [4126]:
				xmin = 1498.0012
				xmax = 1498.1112
				text = "you"
			intervals [4127]:
				xmin = 1498.1112
				xmax = 1498.4012
				text = "know"
			intervals [4128]:
				xmin = 1498.4012
				xmax = 1498.4622
				text = ""
			intervals [4129]:
				xmin = 1498.4622
				xmax = 1498.5922
				text = "there"
			intervals [4130]:
				xmin = 1498.5922
				xmax = 1498.7722
				text = "was"
			intervals [4131]:
				xmin = 1498.7722
				xmax = 1499.4522
				text = "racism"
			intervals [4132]:
				xmin = 1499.4522
				xmax = 1500.6995
				text = ""
			intervals [4133]:
				xmin = 1500.6995
				xmax = 1501.2495
				text = "um"
			intervals [4134]:
				xmin = 1501.2495
				xmax = 1506.9595
				text = ""
			intervals [4135]:
				xmin = 1506.9595
				xmax = 1507.0695
				text = "i"
			intervals [4136]:
				xmin = 1507.0695
				xmax = 1507.2995
				text = "guess"
			intervals [4137]:
				xmin = 1507.2995
				xmax = 1507.4095
				text = "you"
			intervals [4138]:
				xmin = 1507.4095
				xmax = 1507.5495
				text = "would"
			intervals [4139]:
				xmin = 1507.5495
				xmax = 1507.6195
				text = "it"
			intervals [4140]:
				xmin = 1507.6195
				xmax = 1507.9095
				text = "depends"
			intervals [4141]:
				xmin = 1507.9095
				xmax = 1507.9895
				text = "on"
			intervals [4142]:
				xmin = 1507.9895
				xmax = 1508.0795
				text = "how"
			intervals [4143]:
				xmin = 1508.0795
				xmax = 1508.2395
				text = "you"
			intervals [4144]:
				xmin = 1508.2395
				xmax = 1508.6895
				text = "define"
			intervals [4145]:
				xmin = 1508.6895
				xmax = 1508.8895
				text = "that"
			intervals [4146]:
				xmin = 1508.8895
				xmax = 1508.9898
				text = ""
			intervals [4147]:
				xmin = 1508.9898
				xmax = 1509.0698
				text = "i"
			intervals [4148]:
				xmin = 1509.0698
				xmax = 1509.3398
				text = "mean"
			intervals [4149]:
				xmin = 1509.3398
				xmax = 1509.3963
				text = ""
			intervals [4150]:
				xmin = 1509.3963
				xmax = 1509.7463
				text = "i"
			intervals [4151]:
				xmin = 1509.7463
				xmax = 1509.8963
				text = "i"
			intervals [4152]:
				xmin = 1509.8963
				xmax = 1510.1463
				text = "w"
			intervals [4153]:
				xmin = 1510.1463
				xmax = 1510.2863
				text = "i"
			intervals [4154]:
				xmin = 1510.2863
				xmax = 1510.8663
				text = "defined"
			intervals [4155]:
				xmin = 1510.8663
				xmax = 1511.0263
				text = "it"
			intervals [4156]:
				xmin = 1511.0263
				xmax = 1511.0563
				text = ""
			intervals [4157]:
				xmin = 1511.0563
				xmax = 1511.6163
				text = "as"
			intervals [4158]:
				xmin = 1511.6163
				xmax = 1511.7622
				text = ""
			intervals [4159]:
				xmin = 1511.7622
				xmax = 1512.2322
				text = "um"
			intervals [4160]:
				xmin = 1512.2322
				xmax = 1514.9085
				text = ""
			intervals [4161]:
				xmin = 1514.9085
				xmax = 1515.1185
				text = "the"
			intervals [4162]:
				xmin = 1515.1185
				xmax = 1515.4241
				text = ""
			intervals [4163]:
				xmin = 1515.4241
				xmax = 1515.8541
				text = "that"
			intervals [4164]:
				xmin = 1515.8541
				xmax = 1517.5371
				text = ""
			intervals [4165]:
				xmin = 1517.5371
				xmax = 1517.5671
				text = "i"
			intervals [4166]:
				xmin = 1517.5671
				xmax = 1517.6971
				text = "mean"
			intervals [4167]:
				xmin = 1517.6971
				xmax = 1517.7871
				text = "there"
			intervals [4168]:
				xmin = 1517.7871
				xmax = 1517.8471
				text = "were"
			intervals [4169]:
				xmin = 1517.8471
				xmax = 1517.8771
				text = "a"
			intervals [4170]:
				xmin = 1517.8771
				xmax = 1518.1371
				text = "couple"
			intervals [4171]:
				xmin = 1518.1371
				xmax = 1518.1971
				text = "of"
			intervals [4172]:
				xmin = 1518.1971
				xmax = 1518.4371
				text = "things"
			intervals [4173]:
				xmin = 1518.4371
				xmax = 1518.5471
				text = "that"
			intervals [4174]:
				xmin = 1518.5471
				xmax = 1519.0371
				text = "happened"
			intervals [4175]:
				xmin = 1519.0371
				xmax = 1519.549
				text = ""
			intervals [4176]:
				xmin = 1519.549
				xmax = 1519.629
				text = "i"
			intervals [4177]:
				xmin = 1519.629
				xmax = 1519.879
				text = "mean"
			intervals [4178]:
				xmin = 1519.879
				xmax = 1520.0459
				text = ""
			intervals [4179]:
				xmin = 1520.0459
				xmax = 1520.1859
				text = "you"
			intervals [4180]:
				xmin = 1520.1859
				xmax = 1520.2959
				text = "know"
			intervals [4181]:
				xmin = 1520.2959
				xmax = 1520.6559
				text = "nobody"
			intervals [4182]:
				xmin = 1520.6559
				xmax = 1520.9159
				text = "called"
			intervals [4183]:
				xmin = 1520.9159
				xmax = 1521.0059
				text = "you"
			intervals [4184]:
				xmin = 1521.0059
				xmax = 1521.1059
				text = "the"
			intervals [4185]:
				xmin = 1521.1059
				xmax = 1521.3559
				text = "n"
			intervals [4186]:
				xmin = 1521.3559
				xmax = 1521.7059
				text = "word"
			intervals [4187]:
				xmin = 1521.7059
				xmax = 1522.6358
				text = ""
			intervals [4188]:
				xmin = 1522.6358
				xmax = 1522.7058
				text = "at"
			intervals [4189]:
				xmin = 1522.7058
				xmax = 1522.9258
				text = "least"
			intervals [4190]:
				xmin = 1522.9258
				xmax = 1523.0758
				text = "not"
			intervals [4191]:
				xmin = 1523.0758
				xmax = 1523.1858
				text = "to"
			intervals [4192]:
				xmin = 1523.1858
				xmax = 1523.3258
				text = "your"
			intervals [4193]:
				xmin = 1523.3258
				xmax = 1523.8658
				text = "face"
			intervals [4194]:
				xmin = 1523.8658
				xmax = 1524.5689
				text = ""
			intervals [4195]:
				xmin = 1524.5689
				xmax = 1525.1689
				text = "so"
			intervals [4196]:
				xmin = 1525.1689
				xmax = 1525.3418
				text = ""
			intervals [4197]:
				xmin = 1525.3418
				xmax = 1525.5418
				text = "you"
			intervals [4198]:
				xmin = 1525.5418
				xmax = 1525.6718
				text = "know"
			intervals [4199]:
				xmin = 1525.6718
				xmax = 1525.7918
				text = "if"
			intervals [4200]:
				xmin = 1525.7918
				xmax = 1525.8718
				text = "you"
			intervals [4201]:
				xmin = 1525.8718
				xmax = 1526.2418
				text = "consider"
			intervals [4202]:
				xmin = 1526.2418
				xmax = 1526.4518
				text = "that"
			intervals [4203]:
				xmin = 1526.4518
				xmax = 1526.5118
				text = "to"
			intervals [4204]:
				xmin = 1526.5118
				xmax = 1526.6718
				text = "be"
			intervals [4205]:
				xmin = 1526.6718
				xmax = 1526.7018
				text = ""
			intervals [4206]:
				xmin = 1526.7018
				xmax = 1527.1318
				text = "overt"
			intervals [4207]:
				xmin = 1527.1318
				xmax = 1527.2918
				text = "no"
			intervals [4208]:
				xmin = 1527.2918
				xmax = 1527.3518
				text = "it"
			intervals [4209]:
				xmin = 1527.3518
				xmax = 1527.6518
				text = "wasn't"
			intervals [4210]:
				xmin = 1527.6518
				xmax = 1528.0118
				text = "overt"
			intervals [4211]:
				xmin = 1528.0118
				xmax = 1528.1069
				text = ""
			intervals [4212]:
				xmin = 1528.1069
				xmax = 1528.3069
				text = "but"
			intervals [4213]:
				xmin = 1528.3069
				xmax = 1528.3869
				text = "i"
			intervals [4214]:
				xmin = 1528.3869
				xmax = 1528.6369
				text = "do"
			intervals [4215]:
				xmin = 1528.6369
				xmax = 1529.2369
				text = "remember"
			intervals [4216]:
				xmin = 1529.2369
				xmax = 1529.7016
				text = ""
			intervals [4217]:
				xmin = 1529.7016
				xmax = 1529.9516
				text = "one"
			intervals [4218]:
				xmin = 1529.9516
				xmax = 1530.4916
				text = "time"
			intervals [4219]:
				xmin = 1530.4916
				xmax = 1530.5801
				text = ""
			intervals [4220]:
				xmin = 1530.5801
				xmax = 1530.9201
				text = "that"
			intervals [4221]:
				xmin = 1530.9201
				xmax = 1531.1601
				text = ""
			intervals [4222]:
				xmin = 1531.1601
				xmax = 1531.4501
				text = "but"
			intervals [4223]:
				xmin = 1531.4501
				xmax = 1531.5601
				text = "th-"
			intervals [4224]:
				xmin = 1531.5601
				xmax = 1531.6501
				text = "it"
			intervals [4225]:
				xmin = 1531.6501
				xmax = 1531.9701
				text = "was"
			intervals [4226]:
				xmin = 1531.9701
				xmax = 1532.4201
				text = "hurtful"
			intervals [4227]:
				xmin = 1532.4201
				xmax = 1532.9401
				text = "stuff"
			intervals [4228]:
				xmin = 1532.9401
				xmax = 1533.6033
				text = ""
			intervals [4229]:
				xmin = 1533.6033
				xmax = 1534.1033
				text = "because"
			intervals [4230]:
				xmin = 1534.1033
				xmax = 1534.2533
				text = "i"
			intervals [4231]:
				xmin = 1534.2533
				xmax = 1534.4933
				text = "remember"
			intervals [4232]:
				xmin = 1534.4933
				xmax = 1534.6833
				text = "one"
			intervals [4233]:
				xmin = 1534.6833
				xmax = 1535.2233
				text = "time"
			intervals [4234]:
				xmin = 1535.2233
				xmax = 1535.7602
				text = ""
			intervals [4235]:
				xmin = 1535.7602
				xmax = 1536.1502
				text = "that"
			intervals [4236]:
				xmin = 1536.1502
				xmax = 1536.3684
				text = ""
			intervals [4237]:
				xmin = 1536.3684
				xmax = 1537.1084
				text = "everybody"
			intervals [4238]:
				xmin = 1537.1084
				xmax = 1537.8214
				text = ""
			intervals [4239]:
				xmin = 1537.8214
				xmax = 1538.2014
				text = "well"
			intervals [4240]:
				xmin = 1538.2014
				xmax = 1538.2614
				text = "it"
			intervals [4241]:
				xmin = 1538.2614
				xmax = 1538.5414
				text = "wouldn't"
			intervals [4242]:
				xmin = 1538.5414
				xmax = 1538.6314
				text = "have"
			intervals [4243]:
				xmin = 1538.6314
				xmax = 1538.7214
				text = "been"
			intervals [4244]:
				xmin = 1538.7214
				xmax = 1539.1214
				text = "everybody"
			intervals [4245]:
				xmin = 1539.1214
				xmax = 1539.2814
				text = "but"
			intervals [4246]:
				xmin = 1539.2814
				xmax = 1539.3114
				text = ""
			intervals [4247]:
				xmin = 1539.3114
				xmax = 1539.5014
				text = "i"
			intervals [4248]:
				xmin = 1539.5014
				xmax = 1539.7214
				text = "didn't"
			intervals [4249]:
				xmin = 1539.7214
				xmax = 1539.9414
				text = "get"
			intervals [4250]:
				xmin = 1539.9414
				xmax = 1539.9714
				text = ""
			intervals [4251]:
				xmin = 1539.9714
				xmax = 1540.4414
				text = "invited"
			intervals [4252]:
				xmin = 1540.4414
				xmax = 1540.4714
				text = ""
			intervals [4253]:
				xmin = 1540.4714
				xmax = 1540.7414
				text = "to"
			intervals [4254]:
				xmin = 1540.7414
				xmax = 1540.8014
				text = "a"
			intervals [4255]:
				xmin = 1540.8014
				xmax = 1541.3332
				text = ""
			intervals [4256]:
				xmin = 1541.3332
				xmax = 1541.6032
				text = "w"
			intervals [4257]:
				xmin = 1541.6032
				xmax = 1541.7622
				text = ""
			intervals [4258]:
				xmin = 1541.7622
				xmax = 1541.8722
				text = "you"
			intervals [4259]:
				xmin = 1541.8722
				xmax = 1542.0122
				text = "know"
			intervals [4260]:
				xmin = 1542.0122
				xmax = 1542.0922
				text = ""
			intervals [4261]:
				xmin = 1542.0922
				xmax = 1542.1522
				text = "the"
			intervals [4262]:
				xmin = 1542.1522
				xmax = 1542.1822
				text = ""
			intervals [4263]:
				xmin = 1542.1822
				xmax = 1542.6722
				text = "jews"
			intervals [4264]:
				xmin = 1542.6722
				xmax = 1543.1422
				text = "have"
			intervals [4265]:
				xmin = 1543.1422
				xmax = 1544.750
				text = ""
			intervals [4266]:
				xmin = 1544.750
				xmax = 1544.940
				text = "bar"
			intervals [4267]:
				xmin = 1544.940
				xmax = 1545.500
				text = "mitzvahs"
			intervals [4268]:
				xmin = 1545.500
				xmax = 1545.650
				text = "and"
			intervals [4269]:
				xmin = 1545.650
				xmax = 1545.6901
				text = ""
			intervals [4270]:
				xmin = 1545.6901
				xmax = 1545.9101
				text = "bat"
			intervals [4271]:
				xmin = 1545.9101
				xmax = 1545.9401
				text = ""
			intervals [4272]:
				xmin = 1545.9401
				xmax = 1546.6801
				text = "mitzvahs"
			intervals [4273]:
				xmin = 1546.6801
				xmax = 1547.0814
				text = ""
			intervals [4274]:
				xmin = 1547.0814
				xmax = 1547.3014
				text = "which"
			intervals [4275]:
				xmin = 1547.3014
				xmax = 1547.4614
				text = "is"
			intervals [4276]:
				xmin = 1547.4614
				xmax = 1547.7214
				text = "like"
			intervals [4277]:
				xmin = 1547.7214
				xmax = 1547.7614
				text = ""
			intervals [4278]:
				xmin = 1547.7614
				xmax = 1548.1714
				text = "their"
			intervals [4279]:
				xmin = 1548.1714
				xmax = 1548.8056
				text = ""
			intervals [4280]:
				xmin = 1548.8056
				xmax = 1549.1956
				text = "coming"
			intervals [4281]:
				xmin = 1549.1956
				xmax = 1549.3156
				text = "of"
			intervals [4282]:
				xmin = 1549.3156
				xmax = 1549.9056
				text = "age"
			intervals [4283]:
				xmin = 1549.9056
				xmax = 1551.2955
				text = ""
			intervals [4284]:
				xmin = 1551.2955
				xmax = 1551.4655
				text = "you"
			intervals [4285]:
				xmin = 1551.4655
				xmax = 1551.6855
				text = "know"
			intervals [4286]:
				xmin = 1551.6855
				xmax = 1552.7317
				text = ""
			intervals [4287]:
				xmin = 1552.7317
				xmax = 1553.2317
				text = "like"
			intervals [4288]:
				xmin = 1553.2317
				xmax = 1553.7517
				text = "um"
			intervals [4289]:
				xmin = 1553.7517
				xmax = 1554.1586
				text = ""
			intervals [4290]:
				xmin = 1554.1586
				xmax = 1554.2786
				text = "it"
			intervals [4291]:
				xmin = 1554.2786
				xmax = 1554.4286
				text = "would"
			intervals [4292]:
				xmin = 1554.4286
				xmax = 1554.5686
				text = "be"
			intervals [4293]:
				xmin = 1554.5686
				xmax = 1554.8886
				text = "like"
			intervals [4294]:
				xmin = 1554.8886
				xmax = 1555.3186
				text = "our"
			intervals [4295]:
				xmin = 1555.3186
				xmax = 1555.3486
				text = ""
			intervals [4296]:
				xmin = 1555.3486
				xmax = 1555.6086
				text = "like"
			intervals [4297]:
				xmin = 1555.6086
				xmax = 1556.7314
				text = ""
			intervals [4298]:
				xmin = 1556.7314
				xmax = 1557.3614
				text = "hispanics"
			intervals [4299]:
				xmin = 1557.3614
				xmax = 1557.6914
				text = "have"
			intervals [4300]:
				xmin = 1557.6914
				xmax = 1557.7314
				text = ""
			intervals [4301]:
				xmin = 1557.7314
				xmax = 1557.8314
				text = "qui-"
			intervals [4302]:
				xmin = 1557.8314
				xmax = 1557.9314
				text = ""
			intervals [4303]:
				xmin = 1557.9314
				xmax = 1558.9014
				text = "quinceaneras"
			intervals [4304]:
				xmin = 1558.9014
				xmax = 1559.0114
				text = "or"
			intervals [4305]:
				xmin = 1559.0114
				xmax = 1559.0414
				text = ""
			intervals [4306]:
				xmin = 1559.0414
				xmax = 1559.4114
				text = "something"
			intervals [4307]:
				xmin = 1559.4114
				xmax = 1559.5814
				text = "like"
			intervals [4308]:
				xmin = 1559.5814
				xmax = 1559.7814
				text = "that"
			intervals [4309]:
				xmin = 1559.7814
				xmax = 1559.8378
				text = ""
			intervals [4310]:
				xmin = 1559.8378
				xmax = 1559.9578
				text = "and"
			intervals [4311]:
				xmin = 1559.9578
				xmax = 1560.0878
				text = "what"
			intervals [4312]:
				xmin = 1560.0878
				xmax = 1560.1778
				text = "do"
			intervals [4313]:
				xmin = 1560.1778
				xmax = 1560.4278
				text = "black"
			intervals [4314]:
				xmin = 1560.4278
				xmax = 1560.6978
				text = "people"
			intervals [4315]:
				xmin = 1560.6978
				xmax = 1560.7278
				text = ""
			intervals [4316]:
				xmin = 1560.7278
				xmax = 1560.8978
				text = "have"
			intervals [4317]:
				xmin = 1560.8978
				xmax = 1562.0807
				text = ""
			intervals [4318]:
				xmin = 1562.0807
				xmax = 1562.6807
				text = "cotillions"
			intervals [4319]:
				xmin = 1562.6807
				xmax = 1562.7622
				text = ""
			intervals [4320]:
				xmin = 1562.7622
				xmax = 1563.0122
				text = "but"
			intervals [4321]:
				xmin = 1563.0122
				xmax = 1563.3701
				text = ""
			intervals [4322]:
				xmin = 1563.3701
				xmax = 1563.5301
				text = "it"
			intervals [4323]:
				xmin = 1563.5301
				xmax = 1563.6101
				text = "s"
			intervals [4324]:
				xmin = 1563.6101
				xmax = 1563.9001
				text = "not"
			intervals [4325]:
				xmin = 1563.9001
				xmax = 1564.2701
				text = "tied"
			intervals [4326]:
				xmin = 1564.2701
				xmax = 1564.4401
				text = "to"
			intervals [4327]:
				xmin = 1564.4401
				xmax = 1565.0801
				text = "religion"
			intervals [4328]:
				xmin = 1565.0801
				xmax = 1565.9088
				text = ""
			intervals [4329]:
				xmin = 1565.9088
				xmax = 1566.1488
				text = "like"
			intervals [4330]:
				xmin = 1566.1488
				xmax = 1566.3606
				text = ""
			intervals [4331]:
				xmin = 1566.3606
				xmax = 1566.6406
				text = "maybe"
			intervals [4332]:
				xmin = 1566.6406
				xmax = 1566.8206
				text = "for"
			intervals [4333]:
				xmin = 1566.8206
				xmax = 1567.1306
				text = "us"
			intervals [4334]:
				xmin = 1567.1306
				xmax = 1567.2106
				text = "it"
			intervals [4335]:
				xmin = 1567.2106
				xmax = 1567.4206
				text = "would"
			intervals [4336]:
				xmin = 1567.4206
				xmax = 1567.7606
				text = "be"
			intervals [4337]:
				xmin = 1567.7606
				xmax = 1567.7906
				text = ""
			intervals [4338]:
				xmin = 1567.7906
				xmax = 1568.3206
				text = "um"
			intervals [4339]:
				xmin = 1568.3206
				xmax = 1570.5565
				text = ""
			intervals [4340]:
				xmin = 1570.5565
				xmax = 1570.8665
				text = "well"
			intervals [4341]:
				xmin = 1570.8665
				xmax = 1570.8965
				text = ""
			intervals [4342]:
				xmin = 1570.8965
				xmax = 1571.1165
				text = "i'm"
			intervals [4343]:
				xmin = 1571.1165
				xmax = 1571.1465
				text = ""
			intervals [4344]:
				xmin = 1571.1465
				xmax = 1571.3165
				text = "i"
			intervals [4345]:
				xmin = 1571.3165
				xmax = 1571.5465
				text = "was"
			intervals [4346]:
				xmin = 1571.5465
				xmax = 1571.7969
				text = ""
			intervals [4347]:
				xmin = 1571.7969
				xmax = 1572.0669
				text = "raised"
			intervals [4348]:
				xmin = 1572.0669
				xmax = 1572.5769
				text = "episcopal"
			intervals [4349]:
				xmin = 1572.5769
				xmax = 1572.9169
				text = "so"
			intervals [4350]:
				xmin = 1572.9169
				xmax = 1572.9469
				text = ""
			intervals [4351]:
				xmin = 1572.9469
				xmax = 1573.1369
				text = "i"
			intervals [4352]:
				xmin = 1573.1369
				xmax = 1573.5469
				text = "had"
			intervals [4353]:
				xmin = 1573.5469
				xmax = 1573.5969
				text = ""
			intervals [4354]:
				xmin = 1573.5969
				xmax = 1573.9969
				text = "um"
			intervals [4355]:
				xmin = 1573.9969
				xmax = 1575.173
				text = ""
			intervals [4356]:
				xmin = 1575.173
				xmax = 1575.263
				text = "<unk>"
			intervals [4357]:
				xmin = 1575.263
				xmax = 1575.323
				text = "i"
			intervals [4358]:
				xmin = 1575.323
				xmax = 1575.503
				text = "mean"
			intervals [4359]:
				xmin = 1575.503
				xmax = 1575.693
				text = "but"
			intervals [4360]:
				xmin = 1575.693
				xmax = 1575.7945
				text = ""
			intervals [4361]:
				xmin = 1575.7945
				xmax = 1576.1845
				text = "w"
			intervals [4362]:
				xmin = 1576.1845
				xmax = 1576.3074
				text = ""
			intervals [4363]:
				xmin = 1576.3074
				xmax = 1576.8474
				text = "whenever"
			intervals [4364]:
				xmin = 1576.8474
				xmax = 1577.0274
				text = "we"
			intervals [4365]:
				xmin = 1577.0274
				xmax = 1577.2274
				text = "did"
			intervals [4366]:
				xmin = 1577.2274
				xmax = 1577.3774
				text = "that"
			intervals [4367]:
				xmin = 1577.3774
				xmax = 1577.7474
				text = "anyway"
			intervals [4368]:
				xmin = 1577.7474
				xmax = 1578.2145
				text = ""
			intervals [4369]:
				xmin = 1578.2145
				xmax = 1578.3145
				text = "you"
			intervals [4370]:
				xmin = 1578.3145
				xmax = 1578.4045
				text = "know"
			intervals [4371]:
				xmin = 1578.4045
				xmax = 1578.5945
				text = "these"
			intervals [4372]:
				xmin = 1578.5945
				xmax = 1578.7645
				text = "people"
			intervals [4373]:
				xmin = 1578.7645
				xmax = 1578.9845
				text = "had"
			intervals [4374]:
				xmin = 1578.9845
				xmax = 1579.1545
				text = "big"
			intervals [4375]:
				xmin = 1579.1545
				xmax = 1579.8645
				text = "parties"
			intervals [4376]:
				xmin = 1579.8645
				xmax = 1580.3836
				text = ""
			intervals [4377]:
				xmin = 1580.3836
				xmax = 1580.5136
				text = "to"
			intervals [4378]:
				xmin = 1580.5136
				xmax = 1580.6836
				text = "go"
			intervals [4379]:
				xmin = 1580.6836
				xmax = 1580.9236
				text = "along"
			intervals [4380]:
				xmin = 1580.9236
				xmax = 1581.0536
				text = "with"
			intervals [4381]:
				xmin = 1581.0536
				xmax = 1581.4236
				text = "this"
			intervals [4382]:
				xmin = 1581.4236
				xmax = 1582.5545
				text = ""
			intervals [4383]:
				xmin = 1582.5545
				xmax = 1582.9545
				text = "so"
			intervals [4384]:
				xmin = 1582.9545
				xmax = 1583.0545
				text = "it"
			intervals [4385]:
				xmin = 1583.0545
				xmax = 1583.2245
				text = "was"
			intervals [4386]:
				xmin = 1583.2245
				xmax = 1583.9145
				text = "cultural"
			intervals [4387]:
				xmin = 1583.9145
				xmax = 1584.0327
				text = ""
			intervals [4388]:
				xmin = 1584.0327
				xmax = 1584.1527
				text = "i"
			intervals [4389]:
				xmin = 1584.1527
				xmax = 1584.3027
				text = "don't"
			intervals [4390]:
				xmin = 1584.3027
				xmax = 1584.3927
				text = "know"
			intervals [4391]:
				xmin = 1584.3927
				xmax = 1584.5727
				text = "what"
			intervals [4392]:
				xmin = 1584.5727
				xmax = 1584.7027
				text = "the"
			intervals [4393]:
				xmin = 1584.7027
				xmax = 1585.5427
				text = "hispanics"
			intervals [4394]:
				xmin = 1585.5427
				xmax = 1585.9467
				text = ""
			intervals [4395]:
				xmin = 1585.9467
				xmax = 1586.2267
				text = "there"
			intervals [4396]:
				xmin = 1586.2267
				xmax = 1586.5167
				text = "was"
			intervals [4397]:
				xmin = 1586.5167
				xmax = 1586.6967
				text = ""
			intervals [4398]:
				xmin = 1586.6967
				xmax = 1587.4067
				text = "religious"
			intervals [4399]:
				xmin = 1587.4067
				xmax = 1587.7525
				text = ""
			intervals [4400]:
				xmin = 1587.7525
				xmax = 1587.8625
				text = "it"
			intervals [4401]:
				xmin = 1587.8625
				xmax = 1588.0625
				text = "might"
			intervals [4402]:
				xmin = 1588.0625
				xmax = 1588.1925
				text = "just"
			intervals [4403]:
				xmin = 1588.1925
				xmax = 1588.2925
				text = "be"
			intervals [4404]:
				xmin = 1588.2925
				xmax = 1588.9925
				text = "cultural"
			intervals [4405]:
				xmin = 1588.9925
				xmax = 1589.5358
				text = ""
			intervals [4406]:
				xmin = 1589.5358
				xmax = 1589.7358
				text = "the"
			intervals [4407]:
				xmin = 1589.7358
				xmax = 1589.7658
				text = ""
			intervals [4408]:
				xmin = 1589.7658
				xmax = 1589.9958
				text = "the"
			intervals [4409]:
				xmin = 1589.9958
				xmax = 1590.1158
				text = ""
			intervals [4410]:
				xmin = 1590.1158
				xmax = 1590.2758
				text = "the"
			intervals [4411]:
				xmin = 1590.2758
				xmax = 1590.5258
				text = "bat"
			intervals [4412]:
				xmin = 1590.5258
				xmax = 1590.8558
				text = "mitzvah"
			intervals [4413]:
				xmin = 1590.8558
				xmax = 1590.9458
				text = "and"
			intervals [4414]:
				xmin = 1590.9458
				xmax = 1591.0658
				text = "the"
			intervals [4415]:
				xmin = 1591.0658
				xmax = 1591.2958
				text = "bar"
			intervals [4416]:
				xmin = 1591.2958
				xmax = 1591.6958
				text = "mitzvah"
			intervals [4417]:
				xmin = 1591.6958
				xmax = 1591.7758
				text = "s"
			intervals [4418]:
				xmin = 1591.7758
				xmax = 1592.5558
				text = "cultural"
			intervals [4419]:
				xmin = 1592.5558
				xmax = 1593.7105
				text = ""
			intervals [4420]:
				xmin = 1593.7105
				xmax = 1594.2505
				text = "and"
			intervals [4421]:
				xmin = 1594.2505
				xmax = 1594.2805
				text = ""
			intervals [4422]:
				xmin = 1594.2805
				xmax = 1595.0105
				text = "religious"
			intervals [4423]:
				xmin = 1595.0105
				xmax = 1595.8342
				text = ""
			intervals [4424]:
				xmin = 1595.8342
				xmax = 1596.1442
				text = "so"
			intervals [4425]:
				xmin = 1596.1442
				xmax = 1596.4042
				text = "anyway"
			intervals [4426]:
				xmin = 1596.4042
				xmax = 1596.5642
				text = "they"
			intervals [4427]:
				xmin = 1596.5642
				xmax = 1596.6842
				text = "would"
			intervals [4428]:
				xmin = 1596.6842
				xmax = 1596.9642
				text = "have"
			intervals [4429]:
				xmin = 1596.9642
				xmax = 1597.1842
				text = "that"
			intervals [4430]:
				xmin = 1597.1842
				xmax = 1597.3242
				text = "but"
			intervals [4431]:
				xmin = 1597.3242
				xmax = 1597.4442
				text = "you"
			intervals [4432]:
				xmin = 1597.4442
				xmax = 1597.5542
				text = "know"
			intervals [4433]:
				xmin = 1597.5542
				xmax = 1597.7142
				text = "they"
			intervals [4434]:
				xmin = 1597.7142
				xmax = 1597.8342
				text = "were"
			intervals [4435]:
				xmin = 1597.8342
				xmax = 1597.8642
				text = ""
			intervals [4436]:
				xmin = 1597.8642
				xmax = 1598.1942
				text = "rich"
			intervals [4437]:
				xmin = 1598.1942
				xmax = 1598.2742
				text = "and"
			intervals [4438]:
				xmin = 1598.2742
				xmax = 1598.4542
				text = "they"
			intervals [4439]:
				xmin = 1598.4542
				xmax = 1598.5142
				text = ""
			intervals [4440]:
				xmin = 1598.5142
				xmax = 1598.6642
				text = "threw"
			intervals [4441]:
				xmin = 1598.6642
				xmax = 1598.7986
				text = ""
			intervals [4442]:
				xmin = 1598.7986
				xmax = 1598.8686
				text = "it"
			intervals [4443]:
				xmin = 1598.8686
				xmax = 1598.9886
				text = "it"
			intervals [4444]:
				xmin = 1598.9886
				xmax = 1599.0486
				text = ""
			intervals [4445]:
				xmin = 1599.0486
				xmax = 1599.1986
				text = "they"
			intervals [4446]:
				xmin = 1599.1986
				xmax = 1599.3686
				text = "used"
			intervals [4447]:
				xmin = 1599.3686
				xmax = 1599.4586
				text = "to"
			intervals [4448]:
				xmin = 1599.4586
				xmax = 1599.9486
				text = "throw"
			intervals [4449]:
				xmin = 1599.9486
				xmax = 1600.3061
				text = ""
			intervals [4450]:
				xmin = 1600.3061
				xmax = 1600.3961
				text = "i"
			intervals [4451]:
				xmin = 1600.3961
				xmax = 1600.7661
				text = "mean"
			intervals [4452]:
				xmin = 1600.7661
				xmax = 1600.9542
				text = ""
			intervals [4453]:
				xmin = 1600.9542
				xmax = 1601.7142
				text = "huge"
			intervals [4454]:
				xmin = 1601.7142
				xmax = 1602.4989
				text = ""
			intervals [4455]:
				xmin = 1602.4989
				xmax = 1603.0389
				text = "things"
			intervals [4456]:
				xmin = 1603.0389
				xmax = 1603.134
				text = ""
			intervals [4457]:
				xmin = 1603.134
				xmax = 1603.574
				text = "huge"
			intervals [4458]:
				xmin = 1603.574
				xmax = 1604.154
				text = "things"
			intervals [4459]:
				xmin = 1604.154
				xmax = 1604.7173
				text = ""
			intervals [4460]:
				xmin = 1604.7173
				xmax = 1604.8373
				text = "you"
			intervals [4461]:
				xmin = 1604.8373
				xmax = 1605.0473
				text = "know"
			intervals [4462]:
				xmin = 1605.0473
				xmax = 1605.3073
				text = "at"
			intervals [4463]:
				xmin = 1605.3073
				xmax = 1605.3473
				text = ""
			intervals [4464]:
				xmin = 1605.3473
				xmax = 1605.8573
				text = "um"
			intervals [4465]:
				xmin = 1605.8573
				xmax = 1606.2075
				text = ""
			intervals [4466]:
				xmin = 1606.2075
				xmax = 1606.5775
				text = "country"
			intervals [4467]:
				xmin = 1606.5775
				xmax = 1607.2175
				text = "clubs"
			intervals [4468]:
				xmin = 1607.2175
				xmax = 1607.3975
				text = "and"
			intervals [4469]:
				xmin = 1607.3975
				xmax = 1608.4916
				text = ""
			intervals [4470]:
				xmin = 1608.4916
				xmax = 1609.0016
				text = "wherever"
			intervals [4471]:
				xmin = 1609.0016
				xmax = 1609.3616
				text = "else"
			intervals [4472]:
				xmin = 1609.3616
				xmax = 1609.493
				text = ""
			intervals [4473]:
				xmin = 1609.493
				xmax = 1609.643
				text = "they"
			intervals [4474]:
				xmin = 1609.643
				xmax = 1609.763
				text = "would"
			intervals [4475]:
				xmin = 1609.763
				xmax = 1610.093
				text = "have"
			intervals [4476]:
				xmin = 1610.093
				xmax = 1610.283
				text = "'em"
			intervals [4477]:
				xmin = 1610.283
				xmax = 1611.0784
				text = ""
			intervals [4478]:
				xmin = 1611.0784
				xmax = 1611.1684
				text = "it"
			intervals [4479]:
				xmin = 1611.1684
				xmax = 1611.3384
				text = "was"
			intervals [4480]:
				xmin = 1611.3384
				xmax = 1611.3684
				text = "a"
			intervals [4481]:
				xmin = 1611.3684
				xmax = 1611.4184
				text = ""
			intervals [4482]:
				xmin = 1611.4184
				xmax = 1611.5984
				text = "big"
			intervals [4483]:
				xmin = 1611.5984
				xmax = 1611.6584
				text = ""
			intervals [4484]:
				xmin = 1611.6584
				xmax = 1611.9384
				text = "thing"
			intervals [4485]:
				xmin = 1611.9384
				xmax = 1612.4706
				text = ""
			intervals [4486]:
				xmin = 1612.4706
				xmax = 1612.6006
				text = "and"
			intervals [4487]:
				xmin = 1612.6006
				xmax = 1612.7506
				text = "so"
			intervals [4488]:
				xmin = 1612.7506
				xmax = 1612.8006
				text = "i"
			intervals [4489]:
				xmin = 1612.8006
				xmax = 1613.0406
				text = "remember"
			intervals [4490]:
				xmin = 1613.0406
				xmax = 1613.1706
				text = "one"
			intervals [4491]:
				xmin = 1613.1706
				xmax = 1613.3706
				text = "time"
			intervals [4492]:
				xmin = 1613.3706
				xmax = 1613.5106
				text = "not"
			intervals [4493]:
				xmin = 1613.5106
				xmax = 1613.7206
				text = "getting"
			intervals [4494]:
				xmin = 1613.7206
				xmax = 1614.0306
				text = "invited"
			intervals [4495]:
				xmin = 1614.0306
				xmax = 1614.1806
				text = "to"
			intervals [4496]:
				xmin = 1614.1806
				xmax = 1614.5206
				text = "that"
			intervals [4497]:
				xmin = 1614.5206
				xmax = 1615.1692
				text = ""
			intervals [4498]:
				xmin = 1615.1692
				xmax = 1615.4092
				text = "and"
			intervals [4499]:
				xmin = 1615.4092
				xmax = 1615.4992
				text = "i"
			intervals [4500]:
				xmin = 1615.4992
				xmax = 1615.6292
				text = "kn-"
			intervals [4501]:
				xmin = 1615.6292
				xmax = 1615.8792
				text = "and"
			intervals [4502]:
				xmin = 1615.8792
				xmax = 1616.0492
				text = "my"
			intervals [4503]:
				xmin = 1616.0492
				xmax = 1616.3592
				text = "best"
			intervals [4504]:
				xmin = 1616.3592
				xmax = 1616.5792
				text = "friend"
			intervals [4505]:
				xmin = 1616.5792
				xmax = 1616.7392
				text = "was"
			intervals [4506]:
				xmin = 1616.7392
				xmax = 1617.2492
				text = "jewish"
			intervals [4507]:
				xmin = 1617.2492
				xmax = 1618.839
				text = ""
			intervals [4508]:
				xmin = 1618.839
				xmax = 1618.949
				text = "and"
			intervals [4509]:
				xmin = 1618.949
				xmax = 1619.149
				text = "she"
			intervals [4510]:
				xmin = 1619.149
				xmax = 1619.339
				text = "got"
			intervals [4511]:
				xmin = 1619.339
				xmax = 1619.859
				text = "invited"
			intervals [4512]:
				xmin = 1619.859
				xmax = 1621.5609
				text = ""
			intervals [4513]:
				xmin = 1621.5609
				xmax = 1621.6609
				text = "but"
			intervals [4514]:
				xmin = 1621.6609
				xmax = 1621.8609
				text = "she"
			intervals [4515]:
				xmin = 1621.8609
				xmax = 1622.0409
				text = "was"
			intervals [4516]:
				xmin = 1622.0409
				xmax = 1622.3609
				text = "different"
			intervals [4517]:
				xmin = 1622.3609
				xmax = 1622.6009
				text = "kind"
			intervals [4518]:
				xmin = 1622.6009
				xmax = 1622.7009
				text = "of"
			intervals [4519]:
				xmin = 1622.7009
				xmax = 1623.1209
				text = "jewish"
			intervals [4520]:
				xmin = 1623.1209
				xmax = 1623.7009
				text = "because"
			intervals [4521]:
				xmin = 1623.7009
				xmax = 1624.2301
				text = ""
			intervals [4522]:
				xmin = 1624.2301
				xmax = 1624.5401
				text = "she"
			intervals [4523]:
				xmin = 1624.5401
				xmax = 1624.7801
				text = "lived"
			intervals [4524]:
				xmin = 1624.7801
				xmax = 1624.8601
				text = "on"
			intervals [4525]:
				xmin = 1624.8601
				xmax = 1625.3701
				text = "capitol"
			intervals [4526]:
				xmin = 1625.3701
				xmax = 1625.8801
				text = "hill"
			intervals [4527]:
				xmin = 1625.8801
				xmax = 1626.7974
				text = ""
			intervals [4528]:
				xmin = 1626.7974
				xmax = 1627.0274
				text = "both"
			intervals [4529]:
				xmin = 1627.0274
				xmax = 1627.1474
				text = "her"
			intervals [4530]:
				xmin = 1627.1474
				xmax = 1627.4874
				text = "parents"
			intervals [4531]:
				xmin = 1627.4874
				xmax = 1627.5574
				text = "were"
			intervals [4532]:
				xmin = 1627.5574
				xmax = 1628.1674
				text = "lawyers"
			intervals [4533]:
				xmin = 1628.1674
				xmax = 1628.4236
				text = ""
			intervals [4534]:
				xmin = 1628.4236
				xmax = 1628.5436
				text = "but"
			intervals [4535]:
				xmin = 1628.5436
				xmax = 1628.6636
				text = "they"
			intervals [4536]:
				xmin = 1628.6636
				xmax = 1628.7636
				text = "were"
			intervals [4537]:
				xmin = 1628.7636
				xmax = 1629.0436
				text = "civil"
			intervals [4538]:
				xmin = 1629.0436
				xmax = 1629.4236
				text = "rights"
			intervals [4539]:
				xmin = 1629.4236
				xmax = 1629.8936
				text = "lawyers"
			intervals [4540]:
				xmin = 1629.8936
				xmax = 1631.5318
				text = ""
			intervals [4541]:
				xmin = 1631.5318
				xmax = 1632.0618
				text = "so"
			intervals [4542]:
				xmin = 1632.0618
				xmax = 1632.181
				text = ""
			intervals [4543]:
				xmin = 1632.181
				xmax = 1632.311
				text = "you"
			intervals [4544]:
				xmin = 1632.311
				xmax = 1632.541
				text = "know"
			intervals [4545]:
				xmin = 1632.541
				xmax = 1632.601
				text = ""
			intervals [4546]:
				xmin = 1632.601
				xmax = 1632.871
				text = "they"
			intervals [4547]:
				xmin = 1632.871
				xmax = 1633.191
				text = "were"
			intervals [4548]:
				xmin = 1633.191
				xmax = 1633.461
				text = "more"
			intervals [4549]:
				xmin = 1633.461
				xmax = 1634.311
				text = "progressive"
			intervals [4550]:
				xmin = 1634.311
				xmax = 1634.8852
				text = ""
			intervals [4551]:
				xmin = 1634.8852
				xmax = 1635.2052
				text = "type"
			intervals [4552]:
				xmin = 1635.2052
				xmax = 1636.2281
				text = ""
			intervals [4553]:
				xmin = 1636.2281
				xmax = 1636.4381
				text = "and"
			intervals [4554]:
				xmin = 1636.4381
				xmax = 1637.1181
				text = "actually"
			intervals [4555]:
				xmin = 1637.1181
				xmax = 1637.6157
				text = ""
			intervals [4556]:
				xmin = 1637.6157
				xmax = 1637.8557
				text = "they"
			intervals [4557]:
				xmin = 1637.8557
				xmax = 1638.0257
				text = "knew"
			intervals [4558]:
				xmin = 1638.0257
				xmax = 1638.1957
				text = "my"
			intervals [4559]:
				xmin = 1638.1957
				xmax = 1638.5457
				text = "father"
			intervals [4560]:
				xmin = 1638.5457
				xmax = 1638.8057
				text = "because"
			intervals [4561]:
				xmin = 1638.8057
				xmax = 1638.9357
				text = "my"
			intervals [4562]:
				xmin = 1638.9357
				xmax = 1639.3057
				text = "father"
			intervals [4563]:
				xmin = 1639.3057
				xmax = 1639.7215
				text = ""
			intervals [4564]:
				xmin = 1639.7215
				xmax = 1640.1115
				text = "was"
			intervals [4565]:
				xmin = 1640.1115
				xmax = 1640.2671
				text = ""
			intervals [4566]:
				xmin = 1640.2671
				xmax = 1640.5771
				text = "civil"
			intervals [4567]:
				xmin = 1640.5771
				xmax = 1641.0571
				text = "rights"
			intervals [4568]:
				xmin = 1641.0571
				xmax = 1642.2674
				text = ""
			intervals [4569]:
				xmin = 1642.2674
				xmax = 1642.6374
				text = "so"
			intervals [4570]:
				xmin = 1642.6374
				xmax = 1642.7364
				text = ""
			intervals [4571]:
				xmin = 1642.7364
				xmax = 1642.8864
				text = "you"
			intervals [4572]:
				xmin = 1642.8864
				xmax = 1642.9464
				text = "know"
			intervals [4573]:
				xmin = 1642.9464
				xmax = 1643.0464
				text = "what"
			intervals [4574]:
				xmin = 1643.0464
				xmax = 1643.0764
				text = "i"
			intervals [4575]:
				xmin = 1643.0764
				xmax = 1643.2964
				text = "mean"
			intervals [4576]:
				xmin = 1643.2964
				xmax = 1644.3305
				text = ""
			intervals [4577]:
				xmin = 1644.3305
				xmax = 1644.5005
				text = "so"
			intervals [4578]:
				xmin = 1644.5005
				xmax = 1644.5605
				text = "it"
			intervals [4579]:
				xmin = 1644.5605
				xmax = 1644.7305
				text = "was"
			intervals [4580]:
				xmin = 1644.7305
				xmax = 1644.8305
				text = "a"
			intervals [4581]:
				xmin = 1644.8305
				xmax = 1645.2105
				text = "different"
			intervals [4582]:
				xmin = 1645.2105
				xmax = 1645.4205
				text = "she"
			intervals [4583]:
				xmin = 1645.4205
				xmax = 1645.7505
				text = "wasn't"
			intervals [4584]:
				xmin = 1645.7505
				xmax = 1645.9305
				text = "as"
			intervals [4585]:
				xmin = 1645.9305
				xmax = 1646.7705
				text = "elitist"
			intervals [4586]:
				xmin = 1646.7705
				xmax = 1647.638
				text = ""
			intervals [4587]:
				xmin = 1647.638
				xmax = 1647.758
				text = "and"
			intervals [4588]:
				xmin = 1647.758
				xmax = 1647.848
				text = "then"
			intervals [4589]:
				xmin = 1647.848
				xmax = 1647.988
				text = "we"
			intervals [4590]:
				xmin = 1647.988
				xmax = 1648.118
				text = "had"
			intervals [4591]:
				xmin = 1648.118
				xmax = 1648.178
				text = "to"
			intervals [4592]:
				xmin = 1648.178
				xmax = 1648.458
				text = "catch"
			intervals [4593]:
				xmin = 1648.458
				xmax = 1648.548
				text = "the"
			intervals [4594]:
				xmin = 1648.548
				xmax = 1648.608
				text = ""
			intervals [4595]:
				xmin = 1648.608
				xmax = 1649.048
				text = "bus"
			intervals [4596]:
				xmin = 1649.048
				xmax = 1649.408
				text = "together"
			intervals [4597]:
				xmin = 1649.408
				xmax = 1649.648
				text = "because"
			intervals [4598]:
				xmin = 1649.648
				xmax = 1649.868
				text = "she"
			intervals [4599]:
				xmin = 1649.868
				xmax = 1650.338
				text = "lived"
			intervals [4600]:
				xmin = 1650.338
				xmax = 1650.5809
				text = ""
			intervals [4601]:
				xmin = 1650.5809
				xmax = 1650.7309
				text = "on"
			intervals [4602]:
				xmin = 1650.7309
				xmax = 1651.2609
				text = "capitol"
			intervals [4603]:
				xmin = 1651.2609
				xmax = 1651.7709
				text = "hill"
			intervals [4604]:
				xmin = 1651.7709
				xmax = 1652.9712
				text = ""
			intervals [4605]:
				xmin = 1652.9712
				xmax = 1653.0712
				text = "in"
			intervals [4606]:
				xmin = 1653.0712
				xmax = 1653.6712
				text = "southeast"
			intervals [4607]:
				xmin = 1653.6712
				xmax = 1653.7612
				text = "and"
			intervals [4608]:
				xmin = 1653.7612
				xmax = 1653.8812
				text = "then"
			intervals [4609]:
				xmin = 1653.8812
				xmax = 1654.0412
				text = "i"
			intervals [4610]:
				xmin = 1654.0412
				xmax = 1654.3412
				text = "lived"
			intervals [4611]:
				xmin = 1654.3412
				xmax = 1654.4612
				text = "but"
			intervals [4612]:
				xmin = 1654.4612
				xmax = 1654.4912
				text = ""
			intervals [4613]:
				xmin = 1654.4912
				xmax = 1654.6112
				text = "and"
			intervals [4614]:
				xmin = 1654.6112
				xmax = 1654.7512
				text = "she"
			intervals [4615]:
				xmin = 1654.7512
				xmax = 1654.9212
				text = "lived"
			intervals [4616]:
				xmin = 1654.9212
				xmax = 1655.0012
				text = "in"
			intervals [4617]:
				xmin = 1655.0012
				xmax = 1655.5812
				text = "southeast"
			intervals [4618]:
				xmin = 1655.5812
				xmax = 1655.6419
				text = ""
			intervals [4619]:
				xmin = 1655.6419
				xmax = 1655.7319
				text = "but"
			intervals [4620]:
				xmin = 1655.7319
				xmax = 1655.7919
				text = "it"
			intervals [4621]:
				xmin = 1655.7919
				xmax = 1655.8919
				text = "was"
			intervals [4622]:
				xmin = 1655.8919
				xmax = 1656.3019
				text = "capitol"
			intervals [4623]:
				xmin = 1656.3019
				xmax = 1656.6219
				text = "hill"
			intervals [4624]:
				xmin = 1656.6219
				xmax = 1657.4051
				text = ""
			intervals [4625]:
				xmin = 1657.4051
				xmax = 1657.5251
				text = "and"
			intervals [4626]:
				xmin = 1657.5251
				xmax = 1657.9151
				text = "capitol"
			intervals [4627]:
				xmin = 1657.9151
				xmax = 1658.2151
				text = "hill"
			intervals [4628]:
				xmin = 1658.2151
				xmax = 1658.5651
				text = "is"
			intervals [4629]:
				xmin = 1658.5651
				xmax = 1658.5951
				text = ""
			intervals [4630]:
				xmin = 1658.5951
				xmax = 1658.6851
				text = "of"
			intervals [4631]:
				xmin = 1658.6851
				xmax = 1658.7251
				text = ""
			intervals [4632]:
				xmin = 1658.7251
				xmax = 1659.0851
				text = "course"
			intervals [4633]:
				xmin = 1659.0851
				xmax = 1659.4951
				text = "booming"
			intervals [4634]:
				xmin = 1659.4951
				xmax = 1660.4519
				text = ""
			intervals [4635]:
				xmin = 1660.4519
				xmax = 1660.7519
				text = "even"
			intervals [4636]:
				xmin = 1660.7519
				xmax = 1660.9919
				text = "back"
			intervals [4637]:
				xmin = 1660.9919
				xmax = 1661.1419
				text = "then"
			intervals [4638]:
				xmin = 1661.1419
				xmax = 1661.2019
				text = "it"
			intervals [4639]:
				xmin = 1661.2019
				xmax = 1661.3519
				text = "was"
			intervals [4640]:
				xmin = 1661.3519
				xmax = 1661.8119
				text = "pretty"
			intervals [4641]:
				xmin = 1661.8119
				xmax = 1662.2145
				text = ""
			intervals [4642]:
				xmin = 1662.2145
				xmax = 1662.3245
				text = "i"
			intervals [4643]:
				xmin = 1662.3245
				xmax = 1662.4945
				text = "don't"
			intervals [4644]:
				xmin = 1662.4945
				xmax = 1662.5945
				text = "know"
			intervals [4645]:
				xmin = 1662.5945
				xmax = 1662.6545
				text = ""
			intervals [4646]:
				xmin = 1662.6545
				xmax = 1662.7445
				text = "but"
			intervals [4647]:
				xmin = 1662.7445
				xmax = 1663.1045
				text = "capitol"
			intervals [4648]:
				xmin = 1663.1045
				xmax = 1663.2545
				text = "hill"
			intervals [4649]:
				xmin = 1663.2545
				xmax = 1663.4745
				text = "was"
			intervals [4650]:
				xmin = 1663.4745
				xmax = 1663.8345
				text = "weird"
			intervals [4651]:
				xmin = 1663.8345
				xmax = 1663.8939
				text = ""
			intervals [4652]:
				xmin = 1663.8939
				xmax = 1664.1539
				text = "but"
			intervals [4653]:
				xmin = 1664.1539
				xmax = 1664.9458
				text = ""
			intervals [4654]:
				xmin = 1664.9458
				xmax = 1665.1058
				text = "you"
			intervals [4655]:
				xmin = 1665.1058
				xmax = 1665.1958
				text = "know"
			intervals [4656]:
				xmin = 1665.1958
				xmax = 1665.3058
				text = "and"
			intervals [4657]:
				xmin = 1665.3058
				xmax = 1665.4258
				text = "i"
			intervals [4658]:
				xmin = 1665.4258
				xmax = 1665.6558
				text = "used"
			intervals [4659]:
				xmin = 1665.6558
				xmax = 1665.7558
				text = "to"
			intervals [4660]:
				xmin = 1665.7558
				xmax = 1665.9158
				text = "have"
			intervals [4661]:
				xmin = 1665.9158
				xmax = 1665.9858
				text = "to"
			intervals [4662]:
				xmin = 1665.9858
				xmax = 1666.1058
				text = "go"
			intervals [4663]:
				xmin = 1666.1058
				xmax = 1666.5158
				text = "across"
			intervals [4664]:
				xmin = 1666.5158
				xmax = 1666.6258
				text = "the"
			intervals [4665]:
				xmin = 1666.6258
				xmax = 1667.2158
				text = "bridge"
			intervals [4666]:
				xmin = 1667.2158
				xmax = 1667.615
				text = ""
			intervals [4667]:
				xmin = 1667.615
				xmax = 1668.035
				text = "so"
			intervals [4668]:
				xmin = 1668.035
				xmax = 1668.065
				text = ""
			intervals [4669]:
				xmin = 1668.065
				xmax = 1668.645
				text = "we"
			intervals [4670]:
				xmin = 1668.645
				xmax = 1669.9826
				text = ""
			intervals [4671]:
				xmin = 1669.9826
				xmax = 1670.0426
				text = "you"
			intervals [4672]:
				xmin = 1670.0426
				xmax = 1670.1426
				text = "know"
			intervals [4673]:
				xmin = 1670.1426
				xmax = 1670.3926
				text = "got"
			intervals [4674]:
				xmin = 1670.3926
				xmax = 1670.5409
				text = ""
			intervals [4675]:
				xmin = 1670.5409
				xmax = 1670.6109
				text = "c"
			intervals [4676]:
				xmin = 1670.6109
				xmax = 1670.710
				text = ""
			intervals [4677]:
				xmin = 1670.710
				xmax = 1670.940
				text = "rode"
			intervals [4678]:
				xmin = 1670.940
				xmax = 1671.010
				text = "the"
			intervals [4679]:
				xmin = 1671.010
				xmax = 1671.250
				text = "bus"
			intervals [4680]:
				xmin = 1671.250
				xmax = 1671.660
				text = "together"
			intervals [4681]:
				xmin = 1671.660
				xmax = 1672.0043
				text = ""
			intervals [4682]:
				xmin = 1672.0043
				xmax = 1672.1543
				text = "and"
			intervals [4683]:
				xmin = 1672.1543
				xmax = 1672.2143
				text = "it"
			intervals [4684]:
				xmin = 1672.2143
				xmax = 1672.3943
				text = "was"
			intervals [4685]:
				xmin = 1672.3943
				xmax = 1672.6643
				text = "her"
			intervals [4686]:
				xmin = 1672.6643
				xmax = 1672.7243
				text = "and"
			intervals [4687]:
				xmin = 1672.7243
				xmax = 1672.9943
				text = "me"
			intervals [4688]:
				xmin = 1672.9943
				xmax = 1673.2343
				text = "and"
			intervals [4689]:
				xmin = 1673.2343
				xmax = 1673.5543
				text = "also"
			intervals [4690]:
				xmin = 1673.5543
				xmax = 1673.6743
				text = "the"
			intervals [4691]:
				xmin = 1673.6743
				xmax = 1673.7943
				text = ""
			intervals [4692]:
				xmin = 1673.7943
				xmax = 1674.0743
				text = "w"
			intervals [4693]:
				xmin = 1674.0743
				xmax = 1674.1343
				text = "the"
			intervals [4694]:
				xmin = 1674.1343
				xmax = 1674.1643
				text = "g-"
			intervals [4695]:
				xmin = 1674.1643
				xmax = 1674.4743
				text = "woman"
			intervals [4696]:
				xmin = 1674.4743
				xmax = 1674.5843
				text = "who"
			intervals [4697]:
				xmin = 1674.5843
				xmax = 1674.7743
				text = "grew"
			intervals [4698]:
				xmin = 1674.7743
				xmax = 1674.9143
				text = "up"
			intervals [4699]:
				xmin = 1674.9143
				xmax = 1675.2683
				text = ""
			intervals [4700]:
				xmin = 1675.2683
				xmax = 1675.4083
				text = "in"
			intervals [4701]:
				xmin = 1675.4083
				xmax = 1675.4883
				text = "the"
			intervals [4702]:
				xmin = 1675.4883
				xmax = 1676.1283
				text = "projects"
			intervals [4703]:
				xmin = 1676.1283
				xmax = 1676.2683
				text = "cause"
			intervals [4704]:
				xmin = 1676.2683
				xmax = 1676.6483
				text = "she"
			intervals [4705]:
				xmin = 1676.6483
				xmax = 1677.195
				text = ""
			intervals [4706]:
				xmin = 1677.195
				xmax = 1677.395
				text = "lives"
			intervals [4707]:
				xmin = 1677.395
				xmax = 1677.475
				text = "in"
			intervals [4708]:
				xmin = 1677.475
				xmax = 1678.395
				text = "southwest"
			intervals [4709]:
				xmin = 1678.395
				xmax = 1678.8529
				text = ""
			intervals [4710]:
				xmin = 1678.8529
				xmax = 1679.2129
				text = "so"
			intervals [4711]:
				xmin = 1679.2129
				xmax = 1679.4229
				text = "we"
			intervals [4712]:
				xmin = 1679.4229
				xmax = 1679.5829
				text = "all"
			intervals [4713]:
				xmin = 1679.5829
				xmax = 1679.7329
				text = "got"
			intervals [4714]:
				xmin = 1679.7329
				xmax = 1679.8129
				text = "to"
			intervals [4715]:
				xmin = 1679.8129
				xmax = 1679.9429
				text = "be"
			intervals [4716]:
				xmin = 1679.9429
				xmax = 1680.1129
				text = "really"
			intervals [4717]:
				xmin = 1680.1129
				xmax = 1680.1429
				text = ""
			intervals [4718]:
				xmin = 1680.1429
				xmax = 1680.2029
				text = "c"
			intervals [4719]:
				xmin = 1680.2029
				xmax = 1680.3529
				text = "and"
			intervals [4720]:
				xmin = 1680.3529
				xmax = 1680.5429
				text = "she"
			intervals [4721]:
				xmin = 1680.5429
				xmax = 1680.7729
				text = "just"
			intervals [4722]:
				xmin = 1680.7729
				xmax = 1681.0029
				text = "was"
			intervals [4723]:
				xmin = 1681.0029
				xmax = 1681.3629
				text = "different"
			intervals [4724]:
				xmin = 1681.3629
				xmax = 1681.5429
				text = "she"
			intervals [4725]:
				xmin = 1681.5429
				xmax = 1681.9529
				text = "wasn't"
			intervals [4726]:
				xmin = 1681.9529
				xmax = 1684.2908
				text = ""
			intervals [4727]:
				xmin = 1684.2908
				xmax = 1684.4408
				text = "you"
			intervals [4728]:
				xmin = 1684.4408
				xmax = 1684.5408
				text = "know"
			intervals [4729]:
				xmin = 1684.5408
				xmax = 1684.7608
				text = "you"
			intervals [4730]:
				xmin = 1684.7608
				xmax = 1684.9408
				text = "could"
			intervals [4731]:
				xmin = 1684.9408
				xmax = 1685.2808
				text = "tell"
			intervals [4732]:
				xmin = 1685.2808
				xmax = 1685.4808
				text = "she"
			intervals [4733]:
				xmin = 1685.4808
				xmax = 1685.6808
				text = "didn't"
			intervals [4734]:
				xmin = 1685.6808
				xmax = 1685.9708
				text = "have"
			intervals [4735]:
				xmin = 1685.9708
				xmax = 1686.0979
				text = ""
			intervals [4736]:
				xmin = 1686.0979
				xmax = 1686.2479
				text = "you"
			intervals [4737]:
				xmin = 1686.2479
				xmax = 1686.4779
				text = "know"
			intervals [4738]:
				xmin = 1686.4779
				xmax = 1686.5679
				text = "i"
			intervals [4739]:
				xmin = 1686.5679
				xmax = 1686.7079
				text = "don't"
			intervals [4740]:
				xmin = 1686.7079
				xmax = 1686.7979
				text = "know"
			intervals [4741]:
				xmin = 1686.7979
				xmax = 1686.9979
				text = "whether"
			intervals [4742]:
				xmin = 1686.9979
				xmax = 1687.1079
				text = "her"
			intervals [4743]:
				xmin = 1687.1079
				xmax = 1687.5279
				text = "parents"
			intervals [4744]:
				xmin = 1687.5279
				xmax = 1688.0279
				text = "insti-"
			intervals [4745]:
				xmin = 1688.0279
				xmax = 1688.0879
				text = ""
			intervals [4746]:
				xmin = 1688.0879
				xmax = 1688.9079
				text = "instilled"
			intervals [4747]:
				xmin = 1688.9079
				xmax = 1689.911
				text = ""
			intervals [4748]:
				xmin = 1689.911
				xmax = 1690.041
				text = "you"
			intervals [4749]:
				xmin = 1690.041
				xmax = 1690.261
				text = "know"
			intervals [4750]:
				xmin = 1690.261
				xmax = 1690.301
				text = ""
			intervals [4751]:
				xmin = 1690.301
				xmax = 1690.461
				text = "cause"
			intervals [4752]:
				xmin = 1690.461
				xmax = 1690.631
				text = "her"
			intervals [4753]:
				xmin = 1690.631
				xmax = 1690.991
				text = "father"
			intervals [4754]:
				xmin = 1690.991
				xmax = 1691.341
				text = "was"
			intervals [4755]:
				xmin = 1691.341
				xmax = 1691.8974
				text = ""
			intervals [4756]:
				xmin = 1691.8974
				xmax = 1692.1074
				text = "not"
			intervals [4757]:
				xmin = 1692.1074
				xmax = 1692.3074
				text = "only"
			intervals [4758]:
				xmin = 1692.3074
				xmax = 1692.5074
				text = "was"
			intervals [4759]:
				xmin = 1692.5074
				xmax = 1692.5974
				text = "he"
			intervals [4760]:
				xmin = 1692.5974
				xmax = 1692.9174
				text = "civil"
			intervals [4761]:
				xmin = 1692.9174
				xmax = 1693.2174
				text = "rights"
			intervals [4762]:
				xmin = 1693.2174
				xmax = 1693.3774
				text = "he"
			intervals [4763]:
				xmin = 1693.3774
				xmax = 1693.6074
				text = "worked"
			intervals [4764]:
				xmin = 1693.6074
				xmax = 1693.7374
				text = "for"
			intervals [4765]:
				xmin = 1693.7374
				xmax = 1694.0874
				text = "legal"
			intervals [4766]:
				xmin = 1694.0874
				xmax = 1694.3774
				text = "aid"
			intervals [4767]:
				xmin = 1694.3774
				xmax = 1695.939
				text = ""
			intervals [4768]:
				xmin = 1695.939
				xmax = 1696.299
				text = "so"
			intervals [4769]:
				xmin = 1696.299
				xmax = 1696.369
				text = ""
			intervals [4770]:
				xmin = 1696.369
				xmax = 1696.619
				text = "he"
			intervals [4771]:
				xmin = 1696.619
				xmax = 1696.919
				text = "worked"
			intervals [4772]:
				xmin = 1696.919
				xmax = 1697.559
				text = "for"
			intervals [4773]:
				xmin = 1697.559
				xmax = 1698.5631
				text = ""
			intervals [4774]:
				xmin = 1698.5631
				xmax = 1698.7931
				text = "he"
			intervals [4775]:
				xmin = 1698.7931
				xmax = 1699.2131
				text = "headed"
			intervals [4776]:
				xmin = 1699.2131
				xmax = 1699.3031
				text = ""
			intervals [4777]:
				xmin = 1699.3031
				xmax = 1699.5131
				text = "the"
			intervals [4778]:
				xmin = 1699.5131
				xmax = 1700.0272
				text = ""
			intervals [4779]:
				xmin = 1700.0272
				xmax = 1700.7372
				text = "legal"
			intervals [4780]:
				xmin = 1700.7372
				xmax = 1701.5167
				text = ""
			intervals [4781]:
				xmin = 1701.5167
				xmax = 1701.5567
				text = "i"
			intervals [4782]:
				xmin = 1701.5567
				xmax = 1701.5867
				text = ""
			intervals [4783]:
				xmin = 1701.5867
				xmax = 1701.9667
				text = "can't"
			intervals [4784]:
				xmin = 1701.9667
				xmax = 1702.0167
				text = ""
			intervals [4785]:
				xmin = 1702.0167
				xmax = 1702.2767
				text = "remember"
			intervals [4786]:
				xmin = 1702.2767
				xmax = 1702.3867
				text = "what"
			intervals [4787]:
				xmin = 1702.3867
				xmax = 1702.4467
				text = "it"
			intervals [4788]:
				xmin = 1702.4467
				xmax = 1702.5367
				text = "was"
			intervals [4789]:
				xmin = 1702.5367
				xmax = 1702.6067
				text = "and"
			intervals [4790]:
				xmin = 1702.6067
				xmax = 1702.6767
				text = "the"
			intervals [4791]:
				xmin = 1702.6767
				xmax = 1702.8767
				text = "m-"
			intervals [4792]:
				xmin = 1702.8767
				xmax = 1703.0767
				text = "and"
			intervals [4793]:
				xmin = 1703.0767
				xmax = 1703.1767
				text = "her"
			intervals [4794]:
				xmin = 1703.1767
				xmax = 1703.5667
				text = "mother"
			intervals [4795]:
				xmin = 1703.5667
				xmax = 1703.8467
				text = "was"
			intervals [4796]:
				xmin = 1703.8467
				xmax = 1703.9367
				text = "a"
			intervals [4797]:
				xmin = 1703.9367
				xmax = 1706.1652
				text = ""
			intervals [4798]:
				xmin = 1706.1652
				xmax = 1706.3552
				text = "was"
			intervals [4799]:
				xmin = 1706.3552
				xmax = 1706.4152
				text = "a"
			intervals [4800]:
				xmin = 1706.4152
				xmax = 1707.2252
				text = "professor"
			intervals [4801]:
				xmin = 1707.2252
				xmax = 1708.9369
				text = ""
			intervals [4802]:
				xmin = 1708.9369
				xmax = 1709.0669
				text = "but"
			intervals [4803]:
				xmin = 1709.0669
				xmax = 1709.0969
				text = ""
			intervals [4804]:
				xmin = 1709.0969
				xmax = 1709.1969
				text = "you"
			intervals [4805]:
				xmin = 1709.1969
				xmax = 1709.3269
				text = "know"
			intervals [4806]:
				xmin = 1709.3269
				xmax = 1709.4569
				text = "they"
			intervals [4807]:
				xmin = 1709.4569
				xmax = 1709.5569
				text = "were"
			intervals [4808]:
				xmin = 1709.5569
				xmax = 1710.3469
				text = "progressive"
			intervals [4809]:
				xmin = 1710.3469
				xmax = 1712.1525
				text = ""
			intervals [4810]:
				xmin = 1712.1525
				xmax = 1712.3925
				text = "yeah"
			intervals [4811]:
				xmin = 1712.3925
				xmax = 1712.6287
				text = ""
			intervals [4812]:
				xmin = 1712.6287
				xmax = 1712.9687
				text = "so"
			intervals [4813]:
				xmin = 1712.9687
				xmax = 1715.0601
				text = ""
			intervals [4814]:
				xmin = 1715.0601
				xmax = 1715.2601
				text = "yeah"
			intervals [4815]:
				xmin = 1715.2601
				xmax = 1715.5501
				text = "she"
			intervals [4816]:
				xmin = 1715.5501
				xmax = 1715.7201
				text = "went"
			intervals [4817]:
				xmin = 1715.7201
				xmax = 1715.9901
				text = "to"
			intervals [4818]:
				xmin = 1715.9901
				xmax = 1716.2801
				text = "the"
			intervals [4819]:
				xmin = 1716.2801
				xmax = 1716.6501
				text = "um"
			intervals [4820]:
				xmin = 1716.6501
				xmax = 1717.1806
				text = ""
			intervals [4821]:
				xmin = 1717.1806
				xmax = 1717.3306
				text = "as"
			intervals [4822]:
				xmin = 1717.3306
				xmax = 1717.3806
				text = "a"
			intervals [4823]:
				xmin = 1717.3806
				xmax = 1717.5106
				text = "matter"
			intervals [4824]:
				xmin = 1717.5106
				xmax = 1717.5706
				text = "of"
			intervals [4825]:
				xmin = 1717.5706
				xmax = 1717.7806
				text = "fact"
			intervals [4826]:
				xmin = 1717.7806
				xmax = 1717.8706
				text = "i"
			intervals [4827]:
				xmin = 1717.8706
				xmax = 1718.0906
				text = "think"
			intervals [4828]:
				xmin = 1718.0906
				xmax = 1718.2306
				text = "that"
			intervals [4829]:
				xmin = 1718.2306
				xmax = 1718.2906
				text = "s"
			intervals [4830]:
				xmin = 1718.2906
				xmax = 1718.4806
				text = "how"
			intervals [4831]:
				xmin = 1718.4806
				xmax = 1718.6006
				text = "i"
			intervals [4832]:
				xmin = 1718.6006
				xmax = 1719.0706
				text = "found"
			intervals [4833]:
				xmin = 1719.0706
				xmax = 1719.3906
				text = "out"
			intervals [4834]:
				xmin = 1719.3906
				xmax = 1720.5778
				text = ""
			intervals [4835]:
				xmin = 1720.5778
				xmax = 1720.9478
				text = "because"
			intervals [4836]:
				xmin = 1720.9478
				xmax = 1721.1278
				text = "she"
			intervals [4837]:
				xmin = 1721.1278
				xmax = 1721.5978
				text = "slipped"
			intervals [4838]:
				xmin = 1721.5978
				xmax = 1721.7378
				text = "up"
			intervals [4839]:
				xmin = 1721.7378
				xmax = 1721.8678
				text = "and"
			intervals [4840]:
				xmin = 1721.8678
				xmax = 1722.0178
				text = "s"
			intervals [4841]:
				xmin = 1722.0178
				xmax = 1722.0478
				text = ""
			intervals [4842]:
				xmin = 1722.0478
				xmax = 1722.1978
				text = "well"
			intervals [4843]:
				xmin = 1722.1978
				xmax = 1722.3578
				text = "she"
			intervals [4844]:
				xmin = 1722.3578
				xmax = 1722.5178
				text = "didn't"
			intervals [4845]:
				xmin = 1722.5178
				xmax = 1723.0178
				text = "slip"
			intervals [4846]:
				xmin = 1723.0178
				xmax = 1723.1878
				text = "up"
			intervals [4847]:
				xmin = 1723.1878
				xmax = 1723.2785
				text = ""
			intervals [4848]:
				xmin = 1723.2785
				xmax = 1723.5285
				text = "she"
			intervals [4849]:
				xmin = 1723.5285
				xmax = 1723.7185
				text = "thought"
			intervals [4850]:
				xmin = 1723.7185
				xmax = 1723.8585
				text = "that"
			intervals [4851]:
				xmin = 1723.8585
				xmax = 1723.9485
				text = "i"
			intervals [4852]:
				xmin = 1723.9485
				xmax = 1724.0985
				text = "had"
			intervals [4853]:
				xmin = 1724.0985
				xmax = 1724.2085
				text = "been"
			intervals [4854]:
				xmin = 1724.2085
				xmax = 1724.7485
				text = "invited"
			intervals [4855]:
				xmin = 1724.7485
				xmax = 1724.9785
				text = "she"
			intervals [4856]:
				xmin = 1724.9785
				xmax = 1725.0485
				text = "d"
			intervals [4857]:
				xmin = 1725.0485
				xmax = 1725.5385
				text = "assumed"
			intervals [4858]:
				xmin = 1725.5385
				xmax = 1725.6685
				text = "that"
			intervals [4859]:
				xmin = 1725.6685
				xmax = 1725.6985
				text = "i"
			intervals [4860]:
				xmin = 1725.6985
				xmax = 1725.8085
				text = "had"
			intervals [4861]:
				xmin = 1725.8085
				xmax = 1725.9185
				text = "been"
			intervals [4862]:
				xmin = 1725.9185
				xmax = 1726.3585
				text = "invited"
			intervals [4863]:
				xmin = 1726.3585
				xmax = 1727.0908
				text = ""
			intervals [4864]:
				xmin = 1727.0908
				xmax = 1727.3708
				text = "because"
			intervals [4865]:
				xmin = 1727.3708
				xmax = 1727.4508
				text = "i"
			intervals [4866]:
				xmin = 1727.4508
				xmax = 1727.7808
				text = "did"
			intervals [4867]:
				xmin = 1727.7808
				xmax = 1727.9308
				text = "get"
			intervals [4868]:
				xmin = 1727.9308
				xmax = 1728.5308
				text = "invited"
			intervals [4869]:
				xmin = 1728.5308
				xmax = 1728.8176
				text = ""
			intervals [4870]:
				xmin = 1728.8176
				xmax = 1728.9976
				text = "to"
			intervals [4871]:
				xmin = 1728.9976
				xmax = 1729.3376
				text = "some"
			intervals [4872]:
				xmin = 1729.3376
				xmax = 1729.4876
				text = "of"
			intervals [4873]:
				xmin = 1729.4876
				xmax = 1729.5876
				text = "'em"
			intervals [4874]:
				xmin = 1729.5876
				xmax = 1729.7376
				text = "but"
			intervals [4875]:
				xmin = 1729.7376
				xmax = 1729.9576
				text = "this"
			intervals [4876]:
				xmin = 1729.9576
				xmax = 1730.3676
				text = "particular"
			intervals [4877]:
				xmin = 1730.3676
				xmax = 1730.5676
				text = "one"
			intervals [4878]:
				xmin = 1730.5676
				xmax = 1730.6276
				text = "i"
			intervals [4879]:
				xmin = 1730.6276
				xmax = 1730.8176
				text = "did"
			intervals [4880]:
				xmin = 1730.8176
				xmax = 1730.9876
				text = "not"
			intervals [4881]:
				xmin = 1730.9876
				xmax = 1731.1176
				text = "get"
			intervals [4882]:
				xmin = 1731.1176
				xmax = 1731.5076
				text = "invited"
			intervals [4883]:
				xmin = 1731.5076
				xmax = 1731.5376
				text = ""
			intervals [4884]:
				xmin = 1731.5376
				xmax = 1731.7476
				text = "to"
			intervals [4885]:
				xmin = 1731.7476
				xmax = 1731.8944
				text = ""
			intervals [4886]:
				xmin = 1731.8944
				xmax = 1732.0044
				text = "and"
			intervals [4887]:
				xmin = 1732.0044
				xmax = 1732.1044
				text = "i"
			intervals [4888]:
				xmin = 1732.1044
				xmax = 1732.5044
				text = "know"
			intervals [4889]:
				xmin = 1732.5044
				xmax = 1732.8203
				text = ""
			intervals [4890]:
				xmin = 1732.8203
				xmax = 1732.9203
				text = "it"
			intervals [4891]:
				xmin = 1732.9203
				xmax = 1733.2303
				text = "had"
			intervals [4892]:
				xmin = 1733.2303
				xmax = 1733.3303
				text = "to"
			intervals [4893]:
				xmin = 1733.3303
				xmax = 1733.3803
				text = ""
			intervals [4894]:
				xmin = 1733.3803
				xmax = 1733.4803
				text = "have"
			intervals [4895]:
				xmin = 1733.4803
				xmax = 1733.5703
				text = "been"
			intervals [4896]:
				xmin = 1733.5703
				xmax = 1733.8103
				text = "because"
			intervals [4897]:
				xmin = 1733.8103
				xmax = 1733.8703
				text = "i"
			intervals [4898]:
				xmin = 1733.8703
				xmax = 1734.1503
				text = "wasn't"
			intervals [4899]:
				xmin = 1734.1503
				xmax = 1735.1293
				text = ""
			intervals [4900]:
				xmin = 1735.1293
				xmax = 1735.1793
				text = "i"
			intervals [4901]:
				xmin = 1735.1793
				xmax = 1735.3993
				text = "mean"
			intervals [4902]:
				xmin = 1735.3993
				xmax = 1735.5283
				text = ""
			intervals [4903]:
				xmin = 1735.5283
				xmax = 1735.7183
				text = "i"
			intervals [4904]:
				xmin = 1735.7183
				xmax = 1735.7683
				text = ""
			intervals [4905]:
				xmin = 1735.7683
				xmax = 1735.8383
				text = "i"
			intervals [4906]:
				xmin = 1735.8383
				xmax = 1735.9683
				text = "i"
			intervals [4907]:
				xmin = 1735.9683
				xmax = 1738.2234
				text = ""
			intervals [4908]:
				xmin = 1738.2234
				xmax = 1738.4634
				text = "i've"
			intervals [4909]:
				xmin = 1738.4634
				xmax = 1738.5659
				text = ""
			intervals [4910]:
				xmin = 1738.5659
				xmax = 1738.7959
				text = "my"
			intervals [4911]:
				xmin = 1738.7959
				xmax = 1739.0959
				text = "take"
			intervals [4912]:
				xmin = 1739.0959
				xmax = 1739.2359
				text = "on"
			intervals [4913]:
				xmin = 1739.2359
				xmax = 1739.2959
				text = "it"
			intervals [4914]:
				xmin = 1739.2959
				xmax = 1739.5359
				text = "was"
			intervals [4915]:
				xmin = 1739.5359
				xmax = 1739.6059
				text = "it"
			intervals [4916]:
				xmin = 1739.6059
				xmax = 1739.7959
				text = "was"
			intervals [4917]:
				xmin = 1739.7959
				xmax = 1740.0659
				text = "because"
			intervals [4918]:
				xmin = 1740.0659
				xmax = 1740.1559
				text = "i"
			intervals [4919]:
				xmin = 1740.1559
				xmax = 1740.3259
				text = "was"
			intervals [4920]:
				xmin = 1740.3259
				xmax = 1740.3859
				text = ""
			intervals [4921]:
				xmin = 1740.3859
				xmax = 1740.8059
				text = "black"
			intervals [4922]:
				xmin = 1740.8059
				xmax = 1741.7801
				text = ""
			intervals [4923]:
				xmin = 1741.7801
				xmax = 1742.1001
				text = "and"
			intervals [4924]:
				xmin = 1742.1001
				xmax = 1742.3001
				text = "not"
			intervals [4925]:
				xmin = 1742.3001
				xmax = 1742.3301
				text = ""
			intervals [4926]:
				xmin = 1742.3301
				xmax = 1742.9001
				text = "jewish"
			intervals [4927]:
				xmin = 1742.9001
				xmax = 1744.382
				text = ""
			intervals [4928]:
				xmin = 1744.382
				xmax = 1744.472
				text = "you"
			intervals [4929]:
				xmin = 1744.472
				xmax = 1744.592
				text = "know"
			intervals [4930]:
				xmin = 1744.592
				xmax = 1744.792
				text = "that"
			intervals [4931]:
				xmin = 1744.792
				xmax = 1744.952
				text = "was"
			intervals [4932]:
				xmin = 1744.952
				xmax = 1745.192
				text = "my"
			intervals [4933]:
				xmin = 1745.192
				xmax = 1745.492
				text = "take"
			intervals [4934]:
				xmin = 1745.492
				xmax = 1745.552
				text = "on"
			intervals [4935]:
				xmin = 1745.552
				xmax = 1745.622
				text = ""
			intervals [4936]:
				xmin = 1745.622
				xmax = 1745.792
				text = "it"
			intervals [4937]:
				xmin = 1745.792
				xmax = 1746.5223
				text = ""
			intervals [4938]:
				xmin = 1746.5223
				xmax = 1746.6423
				text = "but"
			intervals [4939]:
				xmin = 1746.6423
				xmax = 1746.7423
				text = "it"
			intervals [4940]:
				xmin = 1746.7423
				xmax = 1746.8523
				text = "could"
			intervals [4941]:
				xmin = 1746.8523
				xmax = 1746.9423
				text = "have"
			intervals [4942]:
				xmin = 1746.9423
				xmax = 1747.0623
				text = "been"
			intervals [4943]:
				xmin = 1747.0623
				xmax = 1747.4323
				text = "something"
			intervals [4944]:
				xmin = 1747.4323
				xmax = 1747.7723
				text = "else"
			intervals [4945]:
				xmin = 1747.7723
				xmax = 1747.8314
				text = ""
			intervals [4946]:
				xmin = 1747.8314
				xmax = 1747.9414
				text = "but"
			intervals [4947]:
				xmin = 1747.9414
				xmax = 1748.0714
				text = "that"
			intervals [4948]:
				xmin = 1748.0714
				xmax = 1748.2114
				text = "was"
			intervals [4949]:
				xmin = 1748.2114
				xmax = 1748.3614
				text = "my"
			intervals [4950]:
				xmin = 1748.3614
				xmax = 1749.2514
				text = "interpretation"
			intervals [4951]:
				xmin = 1749.2514
				xmax = 1750.0043
				text = ""
			intervals [4952]:
				xmin = 1750.0043
				xmax = 1750.1243
				text = "you"
			intervals [4953]:
				xmin = 1750.1243
				xmax = 1750.3043
				text = "know"
			intervals [4954]:
				xmin = 1750.3043
				xmax = 1751.5964
				text = ""
			intervals [4955]:
				xmin = 1751.5964
				xmax = 1752.0864
				text = "so"
			intervals [4956]:
				xmin = 1752.0864
				xmax = 1752.1164
				text = ""
			intervals [4957]:
				xmin = 1752.1164
				xmax = 1752.6064
				text = "that"
			intervals [4958]:
				xmin = 1752.6064
				xmax = 1753.4231
				text = ""
			intervals [4959]:
				xmin = 1753.4231
				xmax = 1754.1431
				text = "and"
			intervals [4960]:
				xmin = 1754.1431
				xmax = 1754.5235
				text = ""
			intervals [4961]:
				xmin = 1754.5235
				xmax = 1754.5735
				text = "m-"
			intervals [4962]:
				xmin = 1754.5735
				xmax = 1754.6435
				text = ""
			intervals [4963]:
				xmin = 1754.6435
				xmax = 1754.7435
				text = "i"
			intervals [4964]:
				xmin = 1754.7435
				xmax = 1754.9635
				text = "had"
			intervals [4965]:
				xmin = 1754.9635
				xmax = 1755.1335
				text = "my"
			intervals [4966]:
				xmin = 1755.1335
				xmax = 1755.6935
				text = "first"
			intervals [4967]:
				xmin = 1755.6935
				xmax = 1756.0435
				text = "major"
			intervals [4968]:
				xmin = 1756.0435
				xmax = 1756.6335
				text = "crush"
			intervals [4969]:
				xmin = 1756.6335
				xmax = 1757.6817
				text = ""
			intervals [4970]:
				xmin = 1757.6817
				xmax = 1757.7817
				text = "on"
			intervals [4971]:
				xmin = 1757.7817
				xmax = 1757.8217
				text = "a"
			intervals [4972]:
				xmin = 1757.8217
				xmax = 1757.8517
				text = ""
			intervals [4973]:
				xmin = 1757.8517
				xmax = 1758.0717
				text = "white"
			intervals [4974]:
				xmin = 1758.0717
				xmax = 1758.1117
				text = ""
			intervals [4975]:
				xmin = 1758.1117
				xmax = 1758.6417
				text = "guy"
			intervals [4976]:
				xmin = 1758.6417
				xmax = 1759.3744
				text = ""
			intervals [4977]:
				xmin = 1759.3744
				xmax = 1759.4744
				text = "and"
			intervals [4978]:
				xmin = 1759.4744
				xmax = 1759.5044
				text = ""
			intervals [4979]:
				xmin = 1759.5044
				xmax = 1759.8144
				text = "he"
			intervals [4980]:
				xmin = 1759.8144
				xmax = 1760.0144
				text = "didn't"
			intervals [4981]:
				xmin = 1760.0144
				xmax = 1760.1444
				text = "give"
			intervals [4982]:
				xmin = 1760.1444
				xmax = 1760.3044
				text = "me"
			intervals [4983]:
				xmin = 1760.3044
				xmax = 1760.3344
				text = ""
			intervals [4984]:
				xmin = 1760.3344
				xmax = 1760.4144
				text = "the"
			intervals [4985]:
				xmin = 1760.4144
				xmax = 1760.4744
				text = ""
			intervals [4986]:
				xmin = 1760.4744
				xmax = 1760.8744
				text = "time"
			intervals [4987]:
				xmin = 1760.8744
				xmax = 1760.9444
				text = "of"
			intervals [4988]:
				xmin = 1760.9444
				xmax = 1760.9944
				text = ""
			intervals [4989]:
				xmin = 1760.9944
				xmax = 1761.4144
				text = "day"
			intervals [4990]:
				xmin = 1761.4144
				xmax = 1765.3278
				text = ""
			intervals [4991]:
				xmin = 1765.3278
				xmax = 1765.5678
				text = "didn't"
			intervals [4992]:
				xmin = 1765.5678
				xmax = 1765.6178
				text = ""
			intervals [4993]:
				xmin = 1765.6178
				xmax = 1765.7978
				text = "look"
			intervals [4994]:
				xmin = 1765.7978
				xmax = 1765.9378
				text = "my"
			intervals [4995]:
				xmin = 1765.9378
				xmax = 1766.3378
				text = "way"
			intervals [4996]:
				xmin = 1766.3378
				xmax = 1771.8408
				text = ""
			intervals [4997]:
				xmin = 1771.8408
				xmax = 1771.9608
				text = "this"
			intervals [4998]:
				xmin = 1771.9608
				xmax = 1772.0908
				text = "was"
			intervals [4999]:
				xmin = 1772.0908
				xmax = 1772.1508
				text = "in"
			intervals [5000]:
				xmin = 1772.1508
				xmax = 1772.3408
				text = "middle"
			intervals [5001]:
				xmin = 1772.3408
				xmax = 1773.1208
				text = ""
			intervals [5002]:
				xmin = 1773.1208
				xmax = 1773.2708
				text = "school"
			intervals [5003]:
				xmin = 1773.2708
				xmax = 1773.4354
				text = ""
			intervals [5004]:
				xmin = 1773.4354
				xmax = 1773.6854
				text = "right"
			intervals [5005]:
				xmin = 1773.6854
				xmax = 1773.8554
				text = "when"
			intervals [5006]:
				xmin = 1773.8554
				xmax = 1773.9554
				text = "i"
			intervals [5007]:
				xmin = 1773.9554
				xmax = 1774.1054
				text = "was"
			intervals [5008]:
				xmin = 1774.1054
				xmax = 1774.4954
				text = "starting"
			intervals [5009]:
				xmin = 1774.4954
				xmax = 1774.5554
				text = "to"
			intervals [5010]:
				xmin = 1774.5554
				xmax = 1774.7654
				text = "get"
			intervals [5011]:
				xmin = 1774.7654
				xmax = 1774.8902
				text = ""
			intervals [5012]:
				xmin = 1774.8902
				xmax = 1775.0202
				text = "you"
			intervals [5013]:
				xmin = 1775.0202
				xmax = 1775.2602
				text = "know"
			intervals [5014]:
				xmin = 1775.2602
				xmax = 1775.8388
				text = ""
			intervals [5015]:
				xmin = 1775.8388
				xmax = 1776.0988
				text = "like"
			intervals [5016]:
				xmin = 1776.0988
				xmax = 1776.4888
				text = "boys"
			intervals [5017]:
				xmin = 1776.4888
				xmax = 1776.5688
				text = "and"
			intervals [5018]:
				xmin = 1776.5688
				xmax = 1776.8088
				text = "stuff"
			intervals [5019]:
				xmin = 1776.8088
				xmax = 1776.9688
				text = "like"
			intervals [5020]:
				xmin = 1776.9688
				xmax = 1777.1888
				text = "that"
			intervals [5021]:
				xmin = 1777.1888
				xmax = 1778.1252
				text = ""
			intervals [5022]:
				xmin = 1778.1252
				xmax = 1778.3352
				text = "like"
			intervals [5023]:
				xmin = 1778.3352
				xmax = 1778.4352
				text = "in"
			intervals [5024]:
				xmin = 1778.4352
				xmax = 1778.5352
				text = ""
			intervals [5025]:
				xmin = 1778.5352
				xmax = 1778.9352
				text = "pubert-"
			intervals [5026]:
				xmin = 1778.9352
				xmax = 1779.0452
				text = ""
			intervals [5027]:
				xmin = 1779.0452
				xmax = 1779.7752
				text = "puberty"
			intervals [5028]:
				xmin = 1779.7752
				xmax = 1779.8352
				text = "or"
			intervals [5029]:
				xmin = 1779.8352
				xmax = 1780.3252
				text = "whatever"
			intervals [5030]:
				xmin = 1780.3252
				xmax = 1784.3164
				text = ""
			intervals [5031]:
				xmin = 1784.3164
				xmax = 1784.4364
				text = "<unk>"
			intervals [5032]:
				xmin = 1784.4364
				xmax = 1784.7473
				text = ""
			intervals [5033]:
				xmin = 1784.7473
				xmax = 1785.6273
				text = "so"
			intervals [5034]:
				xmin = 1785.6273
				xmax = 1785.8224
				text = ""
			intervals [5035]:
				xmin = 1785.8224
				xmax = 1786.5424
				text = "um"
			intervals [5036]:
				xmin = 1786.5424
				xmax = 1790.6987
				text = ""
			intervals [5037]:
				xmin = 1790.6987
				xmax = 1790.8287
				text = "it"
			intervals [5038]:
				xmin = 1790.8287
				xmax = 1790.9887
				text = "was"
			intervals [5039]:
				xmin = 1790.9887
				xmax = 1791.0387
				text = "a"
			intervals [5040]:
				xmin = 1791.0387
				xmax = 1791.7787
				text = "combination"
			intervals [5041]:
				xmin = 1791.7787
				xmax = 1791.8787
				text = "of"
			intervals [5042]:
				xmin = 1791.8787
				xmax = 1791.9087
				text = ""
			intervals [5043]:
				xmin = 1791.9087
				xmax = 1792.3087
				text = "that"
			intervals [5044]:
				xmin = 1792.3087
				xmax = 1792.4846
				text = ""
			intervals [5045]:
				xmin = 1792.4846
				xmax = 1793.0146
				text = "and"
			intervals [5046]:
				xmin = 1793.0146
				xmax = 1793.8555
				text = ""
			intervals [5047]:
				xmin = 1793.8555
				xmax = 1794.5155
				text = "um"
			intervals [5048]:
				xmin = 1794.5155
				xmax = 1795.0865
				text = ""
			intervals [5049]:
				xmin = 1795.0865
				xmax = 1795.1965
				text = "i"
			intervals [5050]:
				xmin = 1795.1965
				xmax = 1795.8465
				text = "think"
			intervals [5051]:
				xmin = 1795.8465
				xmax = 1798.2708
				text = ""
			intervals [5052]:
				xmin = 1798.2708
				xmax = 1798.3008
				text = "uh"
			intervals [5053]:
				xmin = 1798.3008
				xmax = 1798.4482
				text = ""
			intervals [5054]:
				xmin = 1798.4482
				xmax = 1798.5982
				text = "you"
			intervals [5055]:
				xmin = 1798.5982
				xmax = 1798.7682
				text = "know"
			intervals [5056]:
				xmin = 1798.7682
				xmax = 1798.7982
				text = ""
			intervals [5057]:
				xmin = 1798.7982
				xmax = 1799.0582
				text = "maybe"
			intervals [5058]:
				xmin = 1799.0582
				xmax = 1799.4582
				text = "something"
			intervals [5059]:
				xmin = 1799.4582
				xmax = 1799.8782
				text = "happened"
			intervals [5060]:
				xmin = 1799.8782
				xmax = 1800.0382
				text = "in"
			intervals [5061]:
				xmin = 1800.0382
				xmax = 1800.1682
				text = "our"
			intervals [5062]:
				xmin = 1800.1682
				xmax = 1800.6082
				text = "family"
			intervals [5063]:
				xmin = 1800.6082
				xmax = 1800.7182
				text = "where"
			intervals [5064]:
				xmin = 1800.7182
				xmax = 1800.8482
				text = "my"
			intervals [5065]:
				xmin = 1800.8482
				xmax = 1801.1682
				text = "parents"
			intervals [5066]:
				xmin = 1801.1682
				xmax = 1801.3682
				text = "couldn't"
			intervals [5067]:
				xmin = 1801.3682
				xmax = 1801.7082
				text = "afford"
			intervals [5068]:
				xmin = 1801.7082
				xmax = 1801.8082
				text = "it"
			intervals [5069]:
				xmin = 1801.8082
				xmax = 1801.8482
				text = ""
			intervals [5070]:
				xmin = 1801.8482
				xmax = 1802.3482
				text = "anymore"
			intervals [5071]:
				xmin = 1802.3482
				xmax = 1803.5141
				text = ""
			intervals [5072]:
				xmin = 1803.5141
				xmax = 1803.6441
				text = "you"
			intervals [5073]:
				xmin = 1803.6441
				xmax = 1803.8341
				text = "know"
			intervals [5074]:
				xmin = 1803.8341
				xmax = 1805.8928
				text = ""
			intervals [5075]:
				xmin = 1805.8928
				xmax = 1806.1728
				text = "um"
			intervals [5076]:
				xmin = 1806.1728
				xmax = 1806.2028
				text = ""
			intervals [5077]:
				xmin = 1806.2028
				xmax = 1806.3428
				text = "i"
			intervals [5078]:
				xmin = 1806.3428
				xmax = 1806.5228
				text = "don't"
			intervals [5079]:
				xmin = 1806.5228
				xmax = 1806.8628
				text = "really"
			intervals [5080]:
				xmin = 1806.8628
				xmax = 1807.1759
				text = ""
			intervals [5081]:
				xmin = 1807.1759
				xmax = 1807.4559
				text = "i'm"
			intervals [5082]:
				xmin = 1807.4559
				xmax = 1807.5956
				text = ""
			intervals [5083]:
				xmin = 1807.5956
				xmax = 1807.8656
				text = "not"
			intervals [5084]:
				xmin = 1807.8656
				xmax = 1807.9294
				text = ""
			intervals [5085]:
				xmin = 1807.9294
				xmax = 1808.0394
				text = "i"
			intervals [5086]:
				xmin = 1808.0394
				xmax = 1808.2494
				text = "can't"
			intervals [5087]:
				xmin = 1808.2494
				xmax = 1808.4194
				text = "even"
			intervals [5088]:
				xmin = 1808.4194
				xmax = 1808.9094
				text = "remember"
			intervals [5089]:
				xmin = 1808.9094
				xmax = 1809.0894
				text = "what"
			intervals [5090]:
				xmin = 1809.0894
				xmax = 1809.1994
				text = "the"
			intervals [5091]:
[truncated: 3,478,798 more chars]
