# Supplementary material for: Considering Performance in the Automated and Manual Coding of Sociolinguistic Variables: Lessons From Variable (ING)
Source: Front Artif Intell. 2021 Apr 29;4:648543. doi: 10.3389/frai.2021.648543 (PMC8117961; doi:10.3389/frai.2021.648543)
Supplement: Supplementary file 6 [file Data_Sheet_6.ZIP › CORAAL_VARAligned_as_TextGrids_p2/DCB_se1_ag3_m_02_2.TextGrid]

File type = "ooTextFile"
Object class = "TextGrid"

xmin = 0.0
xmax = 737.5
tiers? <exists>
size = 4
item []:
	item [1]:
		class = "IntervalTier"
		name = "DCB_se1_ag3_m_01 - words"
		xmin = 0.0
		xmax = 737.5
		intervals: size = 915
			intervals [1]:
				xmin = 0.0
				xmax = 0.3845
				text = ""
			intervals [2]:
				xmin = 0.3845
				xmax = 0.6545
				text = "where"
			intervals [3]:
				xmin = 0.6545
				xmax = 0.7345
				text = "do"
			intervals [4]:
				xmin = 0.7345
				xmax = 0.9645
				text = "you"
			intervals [5]:
				xmin = 0.9645
				xmax = 1.4545
				text = "currently"
			intervals [6]:
				xmin = 1.4545
				xmax = 1.4845
				text = ""
			intervals [7]:
				xmin = 1.4845
				xmax = 1.6345
				text = "live"
			intervals [8]:
				xmin = 1.6345
				xmax = 1.6645
				text = ""
			intervals [9]:
				xmin = 1.6645
				xmax = 2.0145
				text = "now"
			intervals [10]:
				xmin = 2.0145
				xmax = 8.3786
				text = ""
			intervals [11]:
				xmin = 8.3786
				xmax = 8.4086
				text = "oh"
			intervals [12]:
				xmin = 8.4086
				xmax = 8.4986
				text = ""
			intervals [13]:
				xmin = 8.4986
				xmax = 8.7986
				text = "okay"
			intervals [14]:
				xmin = 8.7986
				xmax = 13.2328
				text = ""
			intervals [15]:
				xmin = 13.2328
				xmax = 13.4228
				text = "what"
			intervals [16]:
				xmin = 13.4228
				xmax = 14.0028
				text = "s"
			intervals [17]:
				xmin = 14.0028
				xmax = 15.1429
				text = ""
			intervals [18]:
				xmin = 15.1429
				xmax = 16.0929
				text = "changed"
			intervals [19]:
				xmin = 16.0929
				xmax = 16.6529
				text = "around"
			intervals [20]:
				xmin = 16.6529
				xmax = 16.7629
				text = ""
			intervals [21]:
				xmin = 16.7629
				xmax = 16.9129
				text = "your"
			intervals [22]:
				xmin = 16.9129
				xmax = 17.7529
				text = "neighborhoods"
			intervals [23]:
				xmin = 17.7529
				xmax = 19.2788
				text = ""
			intervals [24]:
				xmin = 19.2788
				xmax = 19.4188
				text = "what"
			intervals [25]:
				xmin = 19.4188
				xmax = 19.5488
				text = "s"
			intervals [26]:
				xmin = 19.5488
				xmax = 19.5788
				text = ""
			intervals [27]:
				xmin = 19.5788
				xmax = 19.7988
				text = "is"
			intervals [28]:
				xmin = 19.7988
				xmax = 20.0788
				text = "what"
			intervals [29]:
				xmin = 20.0788
				xmax = 20.2488
				text = "y'all"
			intervals [30]:
				xmin = 20.2488
				xmax = 20.3788
				text = "is"
			intervals [31]:
				xmin = 20.3788
				xmax = 20.4988
				text = "your"
			intervals [32]:
				xmin = 20.4988
				xmax = 20.8788
				text = "neighborhood"
			intervals [33]:
				xmin = 20.8788
				xmax = 21.4188
				text = "changed"
			intervals [34]:
				xmin = 21.4188
				xmax = 22.2715
				text = ""
			intervals [35]:
				xmin = 22.2715
				xmax = 22.4815
				text = "from"
			intervals [36]:
				xmin = 22.4815
				xmax = 22.6315
				text = "when"
			intervals [37]:
				xmin = 22.6315
				xmax = 22.7115
				text = "you"
			intervals [38]:
				xmin = 22.7115
				xmax = 22.9715
				text = "grew"
			intervals [39]:
				xmin = 22.9715
				xmax = 23.0915
				text = "up"
			intervals [40]:
				xmin = 23.0915
				xmax = 23.424
				text = ""
			intervals [41]:
				xmin = 23.424
				xmax = 23.644
				text = "from"
			intervals [42]:
				xmin = 23.644
				xmax = 23.784
				text = "when"
			intervals [43]:
				xmin = 23.784
				xmax = 23.894
				text = "you"
			intervals [44]:
				xmin = 23.894
				xmax = 24.084
				text = "grew"
			intervals [45]:
				xmin = 24.084
				xmax = 24.164
				text = "up"
			intervals [46]:
				xmin = 24.164
				xmax = 24.194
				text = ""
			intervals [47]:
				xmin = 24.194
				xmax = 24.304
				text = "your"
			intervals [48]:
				xmin = 24.304
				xmax = 24.634
				text = "neighborhood"
			intervals [49]:
				xmin = 24.634
				xmax = 24.854
				text = "has"
			intervals [50]:
				xmin = 24.854
				xmax = 24.944
				text = "it"
			intervals [51]:
				xmin = 24.944
				xmax = 25.634
				text = "changed"
			intervals [52]:
				xmin = 25.634
				xmax = 48.3944
				text = ""
			intervals [53]:
				xmin = 48.3944
				xmax = 48.5244
				text = "is"
			intervals [54]:
				xmin = 48.5244
				xmax = 48.5544
				text = ""
			intervals [55]:
				xmin = 48.5544
				xmax = 48.7444
				text = "that"
			intervals [56]:
				xmin = 48.7444
				xmax = 48.7844
				text = ""
			intervals [57]:
				xmin = 48.7844
				xmax = 48.9044
				text = "the"
			intervals [58]:
				xmin = 48.9044
				xmax = 48.9444
				text = ""
			intervals [59]:
				xmin = 48.9444
				xmax = 49.3544
				text = "norm"
			intervals [60]:
				xmin = 49.3544
				xmax = 65.368
				text = ""
			intervals [61]:
				xmin = 65.368
				xmax = 65.558
				text = "what"
			intervals [62]:
				xmin = 65.558
				xmax = 65.658
				text = "s"
			intervals [63]:
				xmin = 65.658
				xmax = 65.958
				text = "wrong"
			intervals [64]:
				xmin = 65.958
				xmax = 66.058
				text = "with"
			intervals [65]:
				xmin = 66.058
				xmax = 66.668
				text = "southeast"
			intervals [66]:
				xmin = 66.668
				xmax = 102.6046
				text = ""
			intervals [67]:
				xmin = 102.6046
				xmax = 102.8046
				text = "is"
			intervals [68]:
				xmin = 102.8046
				xmax = 102.8346
				text = ""
			intervals [69]:
				xmin = 102.8346
				xmax = 102.8946
				text = "it"
			intervals [70]:
				xmin = 102.8946
				xmax = 104.7167
				text = ""
			intervals [71]:
				xmin = 104.7167
				xmax = 104.8867
				text = "how"
			intervals [72]:
				xmin = 104.8867
				xmax = 105.0267
				text = "did"
			intervals [73]:
				xmin = 105.0267
				xmax = 105.3467
				text = "that"
			intervals [74]:
				xmin = 105.3467
				xmax = 105.3767
				text = ""
			intervals [75]:
				xmin = 105.3767
				xmax = 105.6467
				text = "does"
			intervals [76]:
				xmin = 105.6467
				xmax = 105.9667
				text = "that"
			intervals [77]:
				xmin = 105.9667
				xmax = 106.1794
				text = ""
			intervals [78]:
				xmin = 106.1794
				xmax = 106.3494
				text = "like"
			intervals [79]:
				xmin = 106.3494
				xmax = 107.1378
				text = ""
			intervals [80]:
				xmin = 107.1378
				xmax = 107.2978
				text = "how"
			intervals [81]:
				xmin = 107.2978
				xmax = 107.4378
				text = "does"
			intervals [82]:
				xmin = 107.4378
				xmax = 107.6278
				text = "that"
			intervals [83]:
				xmin = 107.6278
				xmax = 108.2078
				text = "translate"
			intervals [84]:
				xmin = 108.2078
				xmax = 108.2378
				text = ""
			intervals [85]:
				xmin = 108.2378
				xmax = 108.4378
				text = "like"
			intervals [86]:
				xmin = 108.4378
				xmax = 108.5878
				text = "what"
			intervals [87]:
				xmin = 108.5878
				xmax = 109.2078
				text = "traits"
			intervals [88]:
				xmin = 109.2078
				xmax = 109.3809
				text = ""
			intervals [89]:
				xmin = 109.3809
				xmax = 109.5509
				text = "that"
			intervals [90]:
				xmin = 109.5509
				xmax = 109.6809
				text = "you"
			intervals [91]:
				xmin = 109.6809
				xmax = 109.7109
				text = ""
			intervals [92]:
				xmin = 109.7109
				xmax = 109.9609
				text = "learned"
			intervals [93]:
				xmin = 109.9609
				xmax = 110.1309
				text = "from"
			intervals [94]:
				xmin = 110.1309
				xmax = 110.4909
				text = "growing"
			intervals [95]:
				xmin = 110.4909
				xmax = 110.7509
				text = "up"
			intervals [96]:
				xmin = 110.7509
				xmax = 111.0209
				text = "around"
			intervals [97]:
				xmin = 111.0209
				xmax = 111.1109
				text = "your"
			intervals [98]:
				xmin = 111.1109
				xmax = 111.7409
				text = "neighborhood"
			intervals [99]:
				xmin = 111.7409
				xmax = 112.4155
				text = ""
			intervals [100]:
				xmin = 112.4155
				xmax = 112.5855
				text = "and"
			intervals [101]:
				xmin = 112.5855
				xmax = 112.7055
				text = "it"
			intervals [102]:
				xmin = 112.7055
				xmax = 112.8155
				text = "s"
			intervals [103]:
				xmin = 112.8155
				xmax = 113.3055
				text = "carried"
			intervals [104]:
				xmin = 113.3055
				xmax = 113.5555
				text = "you"
			intervals [105]:
				xmin = 113.5555
				xmax = 113.8655
				text = "over"
			intervals [106]:
				xmin = 113.8655
				xmax = 114.0855
				text = "now"
			intervals [107]:
				xmin = 114.0855
				xmax = 114.3724
				text = ""
			intervals [108]:
				xmin = 114.3724
				xmax = 114.5724
				text = "that"
			intervals [109]:
				xmin = 114.5724
				xmax = 114.8724
				text = "you"
			intervals [110]:
				xmin = 114.8724
				xmax = 115.1768
				text = ""
			intervals [111]:
				xmin = 115.1768
				xmax = 115.3068
				text = "would"
			intervals [112]:
				xmin = 115.3068
				xmax = 115.8668
				text = "never"
			intervals [113]:
				xmin = 115.8668
				xmax = 115.9168
				text = ""
			intervals [114]:
				xmin = 115.9168
				xmax = 116.0568
				text = "that"
			intervals [115]:
				xmin = 116.0568
				xmax = 116.1568
				text = "you"
			intervals [116]:
				xmin = 116.1568
				xmax = 116.2768
				text = "would"
			intervals [117]:
				xmin = 116.2768
				xmax = 116.5968
				text = "pass"
			intervals [118]:
				xmin = 116.5968
				xmax = 116.7568
				text = "on"
			intervals [119]:
				xmin = 116.7568
				xmax = 116.8568
				text = "to"
			intervals [120]:
				xmin = 116.8568
				xmax = 117.0268
				text = "your"
			intervals [121]:
				xmin = 117.0268
				xmax = 117.0668
				text = ""
			intervals [122]:
				xmin = 117.0668
				xmax = 117.6868
				text = "kids"
			intervals [123]:
				xmin = 117.6868
				xmax = 117.7168
				text = ""
			intervals [124]:
				xmin = 117.7168
				xmax = 117.7968
				text = "or"
			intervals [125]:
				xmin = 117.7968
				xmax = 117.8268
				text = ""
			intervals [126]:
				xmin = 117.8268
				xmax = 118.0068
				text = "you"
			intervals [127]:
				xmin = 118.0068
				xmax = 118.1268
				text = ""
			intervals [128]:
				xmin = 118.1268
				xmax = 118.1768
				text = "<unk>"
			intervals [129]:
				xmin = 118.1768
				xmax = 118.2068
				text = "p-"
			intervals [130]:
				xmin = 118.2068
				xmax = 118.2368
				text = ""
			intervals [131]:
				xmin = 118.2368
				xmax = 118.3668
				text = "you"
			intervals [132]:
				xmin = 118.3668
				xmax = 118.4568
				text = "know"
			intervals [133]:
				xmin = 118.4568
				xmax = 118.5768
				text = "what"
			intervals [134]:
				xmin = 118.5768
				xmax = 118.6068
				text = ""
			intervals [135]:
				xmin = 118.6068
				xmax = 118.6368
				text = "i"
			intervals [136]:
				xmin = 118.6368
				xmax = 118.6768
				text = ""
			intervals [137]:
				xmin = 118.6768
				xmax = 118.8368
				text = "mean"
			intervals [138]:
				xmin = 118.8368
				xmax = 143.5962
				text = ""
			intervals [139]:
				xmin = 143.5962
				xmax = 143.7662
				text = "okay"
			intervals [140]:
				xmin = 143.7662
				xmax = 145.5633
				text = ""
			intervals [141]:
				xmin = 145.5633
				xmax = 146.0833
				text = "awesome"
			intervals [142]:
				xmin = 146.0833
				xmax = 148.0237
				text = ""
			intervals [143]:
				xmin = 148.0237
				xmax = 148.5337
				text = "so"
			intervals [144]:
				xmin = 148.5337
				xmax = 150.5409
				text = ""
			intervals [145]:
				xmin = 150.5409
				xmax = 150.6009
				text = "if"
			intervals [146]:
				xmin = 150.6009
				xmax = 150.6909
				text = "you"
			intervals [147]:
				xmin = 150.6909
				xmax = 150.8409
				text = "had"
			intervals [148]:
				xmin = 150.8409
				xmax = 150.9509
				text = "to"
			intervals [149]:
				xmin = 150.9509
				xmax = 151.1609
				text = "say"
			intervals [150]:
				xmin = 151.1609
				xmax = 151.4209
				text = "something"
			intervals [151]:
				xmin = 151.4209
				xmax = 151.4709
				text = ""
			intervals [152]:
				xmin = 151.4709
				xmax = 151.7109
				text = "about"
			intervals [153]:
				xmin = 151.7109
				xmax = 151.8509
				text = "to"
			intervals [154]:
				xmin = 151.8509
				xmax = 151.9609
				text = "the"
			intervals [155]:
				xmin = 151.9609
				xmax = 152.4909
				text = "kids"
			intervals [156]:
				xmin = 152.4909
				xmax = 152.6309
				text = "like"
			intervals [157]:
				xmin = 152.6309
				xmax = 152.6909
				text = "if"
			intervals [158]:
				xmin = 152.6909
				xmax = 152.7209
				text = ""
			intervals [159]:
				xmin = 152.7209
				xmax = 152.7909
				text = "it"
			intervals [160]:
				xmin = 152.7909
				xmax = 152.8209
				text = ""
			intervals [161]:
				xmin = 152.8209
				xmax = 152.9409
				text = "was"
			intervals [162]:
				xmin = 152.9409
				xmax = 152.9809
				text = "a"
			intervals [163]:
				xmin = 152.9809
				xmax = 153.2109
				text = "little"
			intervals [164]:
				xmin = 153.2109
				xmax = 153.7709
				text = "kid"
			intervals [165]:
				xmin = 153.7709
				xmax = 154.5459
				text = ""
			intervals [166]:
				xmin = 154.5459
				xmax = 154.6659
				text = "you"
			intervals [167]:
				xmin = 154.6659
				xmax = 154.7959
				text = "know"
			intervals [168]:
				xmin = 154.7959
				xmax = 155.5484
				text = ""
			intervals [169]:
				xmin = 155.5484
				xmax = 156.0584
				text = "listening"
			intervals [170]:
				xmin = 156.0584
				xmax = 156.2284
				text = "right"
			intervals [171]:
				xmin = 156.2284
				xmax = 156.4084
				text = "now"
			intervals [172]:
				xmin = 156.4084
				xmax = 156.4384
				text = ""
			intervals [173]:
				xmin = 156.4384
				xmax = 156.5784
				text = "what"
			intervals [174]:
				xmin = 156.5784
				xmax = 156.7084
				text = "would"
			intervals [175]:
				xmin = 156.7084
				xmax = 156.9584
				text = "you"
			intervals [176]:
				xmin = 156.9584
				xmax = 157.1692
				text = ""
			intervals [177]:
				xmin = 157.1692
				xmax = 157.3092
				text = "what"
			intervals [178]:
				xmin = 157.3092
				xmax = 157.6492
				text = "advice"
			intervals [179]:
				xmin = 157.6492
				xmax = 157.7592
				text = "would"
			intervals [180]:
				xmin = 157.7592
				xmax = 157.9192
				text = "you"
			intervals [181]:
				xmin = 157.9192
				xmax = 158.6451
				text = ""
			intervals [182]:
				xmin = 158.6451
				xmax = 158.8251
				text = "give"
			intervals [183]:
				xmin = 158.8251
				xmax = 158.9751
				text = "that"
			intervals [184]:
				xmin = 158.9751
				xmax = 159.2651
				text = "child"
			intervals [185]:
				xmin = 159.2651
				xmax = 176.8792
				text = ""
			intervals [186]:
				xmin = 176.8792
				xmax = 177.2092
				text = "speaking"
			intervals [187]:
				xmin = 177.2092
				xmax = 177.2792
				text = "of"
			intervals [188]:
				xmin = 177.2792
				xmax = 177.9692
				text = "education"
			intervals [189]:
				xmin = 177.9692
				xmax = 178.5192
				text = "how"
			intervals [190]:
				xmin = 178.5192
				xmax = 179.3644
				text = ""
			intervals [191]:
				xmin = 179.3644
				xmax = 179.5844
				text = "did"
			intervals [192]:
				xmin = 179.5844
				xmax = 180.1444
				text = "you"
			intervals [193]:
				xmin = 180.1444
				xmax = 180.707
				text = ""
			intervals [194]:
				xmin = 180.707
				xmax = 180.797
				text = "go"
			intervals [195]:
				xmin = 180.797
				xmax = 180.877
				text = "to"
			intervals [196]:
				xmin = 180.877
				xmax = 181.697
				text = "college"
			intervals [197]:
				xmin = 181.697
				xmax = 181.9868
				text = ""
			intervals [198]:
				xmin = 181.9868
				xmax = 182.1868
				text = "did"
			intervals [199]:
				xmin = 182.1868
				xmax = 182.2168
				text = ""
			intervals [200]:
				xmin = 182.2168
				xmax = 182.4868
				text = "you"
			intervals [201]:
				xmin = 182.4868
				xmax = 193.2812
				text = ""
			intervals [202]:
				xmin = 193.2812
				xmax = 193.6612
				text = "if"
			intervals [203]:
				xmin = 193.6612
				xmax = 193.8927
				text = ""
			intervals [204]:
				xmin = 193.8927
				xmax = 194.0627
				text = "if"
			intervals [205]:
				xmin = 194.0627
				xmax = 194.1727
				text = "you"
			intervals [206]:
				xmin = 194.1727
				xmax = 194.4627
				text = "don't"
			intervals [207]:
				xmin = 194.4627
				xmax = 194.8827
				text = "mind"
			intervals [208]:
				xmin = 194.8827
				xmax = 194.9827
				text = "what"
			intervals [209]:
				xmin = 194.9827
				xmax = 195.0427
				text = "do"
			intervals [210]:
				xmin = 195.0427
				xmax = 195.1027
				text = "you"
			intervals [211]:
				xmin = 195.1027
				xmax = 195.1327
				text = ""
			intervals [212]:
				xmin = 195.1327
				xmax = 195.4127
				text = "mean"
			intervals [213]:
				xmin = 195.4127
				xmax = 195.7927
				text = "stupid"
			intervals [214]:
				xmin = 195.7927
				xmax = 195.8227
				text = ""
			intervals [215]:
				xmin = 195.8227
				xmax = 196.4527
				text = "reasons"
			intervals [216]:
				xmin = 196.4527
				xmax = 210.5309
				text = ""
			intervals [217]:
				xmin = 210.5309
				xmax = 210.6909
				text = "and"
			intervals [218]:
				xmin = 210.6909
				xmax = 210.9109
				text = "all"
			intervals [219]:
				xmin = 210.9109
				xmax = 211.2809
				text = "along"
			intervals [220]:
				xmin = 211.2809
				xmax = 211.3709
				text = "you"
			intervals [221]:
				xmin = 211.3709
				xmax = 211.8009
				text = "did"
			intervals [222]:
				xmin = 211.8009
				xmax = 213.4454
				text = ""
			intervals [223]:
				xmin = 213.4454
				xmax = 213.5054
				text = "all"
			intervals [224]:
				xmin = 213.5054
				xmax = 213.8454
				text = "along"
			intervals [225]:
				xmin = 213.8454
				xmax = 213.8754
				text = ""
			intervals [226]:
				xmin = 213.8754
				xmax = 213.9854
				text = "you"
			intervals [227]:
				xmin = 213.9854
				xmax = 214.0154
				text = ""
			intervals [228]:
				xmin = 214.0154
				xmax = 214.1154
				text = "was"
			intervals [229]:
				xmin = 214.1154
				xmax = 214.1454
				text = ""
			intervals [230]:
				xmin = 214.1454
				xmax = 214.5054
				text = "good"
			intervals [231]:
				xmin = 214.5054
				xmax = 218.7951
				text = ""
			intervals [232]:
				xmin = 218.7951
				xmax = 219.6151
				text = "mm-hm"
			intervals [233]:
				xmin = 219.6151
				xmax = 221.8926
				text = ""
			intervals [234]:
				xmin = 221.8926
				xmax = 222.1726
				text = "man"
			intervals [235]:
				xmin = 222.1726
				xmax = 222.881
				text = ""
			intervals [236]:
				xmin = 222.881
				xmax = 222.971
				text = "we've"
			intervals [237]:
				xmin = 222.971
				xmax = 223.111
				text = "all"
			intervals [238]:
				xmin = 223.111
				xmax = 223.191
				text = ""
			intervals [239]:
				xmin = 223.191
				xmax = 223.441
				text = "been"
			intervals [240]:
				xmin = 223.441
				xmax = 223.471
				text = ""
			intervals [241]:
				xmin = 223.471
				xmax = 223.671
				text = "there"
			intervals [242]:
				xmin = 223.671
				xmax = 226.714
				text = ""
			intervals [243]:
				xmin = 226.714
				xmax = 227.034
				text = "yeah"
			intervals [244]:
				xmin = 227.034
				xmax = 231.3474
				text = ""
			intervals [245]:
				xmin = 231.3474
				xmax = 231.5974
				text = "but"
			intervals [246]:
				xmin = 231.5974
				xmax = 231.8774
				text = "um"
			intervals [247]:
				xmin = 231.8774
				xmax = 232.2638
				text = ""
			intervals [248]:
				xmin = 232.2638
				xmax = 232.3638
				text = "let"
			intervals [249]:
				xmin = 232.3638
				xmax = 232.4638
				text = "me"
			intervals [250]:
				xmin = 232.4638
				xmax = 232.7038
				text = "aks"
			intervals [251]:
				xmin = 232.7038
				xmax = 232.7738
				text = "you"
			intervals [252]:
				xmin = 232.7738
				xmax = 233.2638
				text = "this"
			intervals [253]:
				xmin = 233.2638
				xmax = 234.4728
				text = ""
			intervals [254]:
				xmin = 234.4728
				xmax = 234.7928
				text = "is"
			intervals [255]:
				xmin = 234.7928
				xmax = 235.2828
				text = "um"
			intervals [256]:
				xmin = 235.2828
				xmax = 236.3849
				text = ""
			intervals [257]:
				xmin = 236.3849
				xmax = 237.0149
				text = "<unk>"
			intervals [258]:
				xmin = 237.0149
				xmax = 237.1649
				text = ""
			intervals [259]:
				xmin = 237.1649
				xmax = 237.3049
				text = "i"
			intervals [260]:
				xmin = 237.3049
				xmax = 237.5049
				text = "know"
			intervals [261]:
				xmin = 237.5049
				xmax = 237.9749
				text = "you"
			intervals [262]:
				xmin = 237.9749
				xmax = 238.1949
				text = ""
			intervals [263]:
				xmin = 238.1949
				xmax = 238.4549
				text = "uh"
			intervals [264]:
				xmin = 238.4549
				xmax = 238.5149
				text = ""
			intervals [265]:
				xmin = 238.5149
				xmax = 238.6949
				text = "just"
			intervals [266]:
				xmin = 238.6949
				xmax = 238.9049
				text = "looking"
			intervals [267]:
				xmin = 238.9049
				xmax = 238.9749
				text = "at"
			intervals [268]:
				xmin = 238.9749
				xmax = 239.0649
				text = "how"
			intervals [269]:
				xmin = 239.0649
				xmax = 239.2549
				text = "you"
			intervals [270]:
				xmin = 239.2549
				xmax = 239.5449
				text = "dress"
			intervals [271]:
				xmin = 239.5449
				xmax = 239.6849
				text = "you're"
			intervals [272]:
				xmin = 239.6849
				xmax = 239.7549
				text = "a"
			intervals [273]:
				xmin = 239.7549
				xmax = 240.1549
				text = "sports"
			intervals [274]:
				xmin = 240.1549
				xmax = 240.4849
				text = "fan"
			intervals [275]:
				xmin = 240.4849
				xmax = 241.6506
				text = ""
			intervals [276]:
				xmin = 241.6506
				xmax = 241.8306
				text = "who"
			intervals [277]:
				xmin = 241.8306
				xmax = 241.9206
				text = "is"
			intervals [278]:
				xmin = 241.9206
				xmax = 242.0606
				text = "your"
			intervals [279]:
				xmin = 242.0606
				xmax = 242.4006
				text = "favorite"
			intervals [280]:
				xmin = 242.4006
				xmax = 242.7106
				text = "teams"
			intervals [281]:
				xmin = 242.7106
				xmax = 270.0327
				text = ""
			intervals [282]:
				xmin = 270.0327
				xmax = 270.2927
				text = "who"
			intervals [283]:
				xmin = 270.2927
				xmax = 270.3427
				text = "s"
			intervals [284]:
				xmin = 270.3427
				xmax = 270.5327
				text = "your"
			intervals [285]:
				xmin = 270.5327
				xmax = 271.1027
				text = "favorite"
			intervals [286]:
				xmin = 271.1027
				xmax = 271.2927
				text = "out"
			intervals [287]:
				xmin = 271.2927
				xmax = 271.3727
				text = "the"
			intervals [288]:
				xmin = 271.3727
				xmax = 271.4327
				text = ""
			intervals [289]:
				xmin = 271.4327
				xmax = 271.8027
				text = "box"
			intervals [290]:
				xmin = 271.8027
				xmax = 271.8327
				text = ""
			intervals [291]:
				xmin = 271.8327
				xmax = 271.9627
				text = "like"
			intervals [292]:
				xmin = 271.9627
				xmax = 272.0427
				text = "if"
			intervals [293]:
				xmin = 272.0427
				xmax = 272.1827
				text = "you"
			intervals [294]:
				xmin = 272.1827
				xmax = 272.2727
				text = "had"
			intervals [295]:
				xmin = 272.2727
				xmax = 272.3727
				text = "to"
			intervals [296]:
				xmin = 272.3727
				xmax = 272.4627
				text = "do"
			intervals [297]:
				xmin = 272.4627
				xmax = 272.6527
				text = "your"
			intervals [298]:
				xmin = 272.6527
				xmax = 272.7527
				text = "t"
			intervals [299]:
				xmin = 272.7527
				xmax = 272.8927
				text = "who"
			intervals [300]:
				xmin = 272.8927
				xmax = 272.9327
				text = "s"
			intervals [301]:
				xmin = 272.9327
				xmax = 273.0427
				text = "your"
			intervals [302]:
				xmin = 273.0427
				xmax = 273.3727
				text = "top"
			intervals [303]:
				xmin = 273.3727
				xmax = 273.4027
				text = ""
			intervals [304]:
				xmin = 273.4027
				xmax = 273.6027
				text = "three"
			intervals [305]:
				xmin = 273.6027
				xmax = 275.3924
				text = ""
			intervals [306]:
				xmin = 275.3924
				xmax = 275.6124
				text = "your"
			intervals [307]:
				xmin = 275.6124
				xmax = 276.0424
				text = "top"
			intervals [308]:
				xmin = 276.0424
				xmax = 276.2524
				text = "three"
			intervals [309]:
				xmin = 276.2524
				xmax = 276.5824
				text = "teams"
			intervals [310]:
				xmin = 276.5824
				xmax = 276.6424
				text = "in"
			intervals [311]:
				xmin = 276.6424
				xmax = 276.7024
				text = "the"
			intervals [312]:
				xmin = 276.7024
				xmax = 277.1124
				text = "area"
			intervals [313]:
				xmin = 277.1124
				xmax = 277.1624
				text = "n-"
			intervals [314]:
				xmin = 277.1624
				xmax = 277.4124
				text = "you"
			intervals [315]:
				xmin = 277.4124
				xmax = 277.5824
				text = "don't"
			intervals [316]:
				xmin = 277.5824
				xmax = 277.8224
				text = "care"
			intervals [317]:
				xmin = 277.8224
				xmax = 278.0224
				text = "what"
			intervals [318]:
				xmin = 278.0224
				xmax = 278.1424
				text = "the"
			intervals [319]:
				xmin = 278.1424
				xmax = 278.3524
				text = "other"
			intervals [320]:
				xmin = 278.3524
				xmax = 278.7024
				text = "teams"
			intervals [321]:
				xmin = 278.7024
				xmax = 278.7924
				text = "is"
			intervals [322]:
				xmin = 278.7924
				xmax = 279.2724
				text = "doing"
			intervals [323]:
				xmin = 279.2724
				xmax = 279.4224
				text = "they"
			intervals [324]:
				xmin = 279.4224
				xmax = 279.6703
				text = ""
			intervals [325]:
				xmin = 279.6703
				xmax = 279.8503
				text = "if"
			intervals [326]:
				xmin = 279.8503
				xmax = 280.0803
				text = "they're"
			intervals [327]:
				xmin = 280.0803
				xmax = 280.1803
				text = "in"
			intervals [328]:
				xmin = 280.1803
				xmax = 280.2703
				text = "the"
			intervals [329]:
				xmin = 280.2703
				xmax = 280.3303
				text = ""
			intervals [330]:
				xmin = 280.3303
				xmax = 280.9503
				text = "finals"
			intervals [331]:
				xmin = 280.9503
				xmax = 281.0403
				text = "and"
			intervals [332]:
				xmin = 281.0403
				xmax = 281.1603
				text = "you"
			intervals [333]:
				xmin = 281.1603
				xmax = 281.2603
				text = "have"
			intervals [334]:
				xmin = 281.2603
				xmax = 281.3903
				text = "to"
			intervals [335]:
				xmin = 281.3903
				xmax = 281.6903
				text = "be"
			intervals [336]:
				xmin = 281.6903
				xmax = 281.7803
				text = "there"
			intervals [337]:
				xmin = 281.7803
				xmax = 281.8703
				text = "and"
			intervals [338]:
				xmin = 281.8703
				xmax = 282.0703
				text = "only"
			intervals [339]:
				xmin = 282.0703
				xmax = 282.3403
				text = "pick"
			intervals [340]:
				xmin = 282.3403
				xmax = 282.6303
				text = "these"
			intervals [341]:
				xmin = 282.6303
				xmax = 282.8503
				text = "three"
			intervals [342]:
				xmin = 282.8503
				xmax = 283.2403
				text = "teams"
			intervals [343]:
				xmin = 283.2403
				xmax = 283.2903
				text = "are"
			intervals [344]:
				xmin = 283.2903
				xmax = 283.5203
				text = "there"
			intervals [345]:
				xmin = 283.5203
				xmax = 283.8027
				text = ""
			intervals [346]:
				xmin = 283.8027
				xmax = 283.9927
				text = "and"
			intervals [347]:
				xmin = 283.9927
				xmax = 284.1127
				text = "they're"
			intervals [348]:
				xmin = 284.1127
				xmax = 284.2227
				text = "in"
			intervals [349]:
				xmin = 284.2227
				xmax = 284.2627
				text = "a"
			intervals [350]:
				xmin = 284.2627
				xmax = 284.9127
				text = "championship"
			intervals [351]:
				xmin = 284.9127
				xmax = 285.6527
				text = "situation"
			intervals [352]:
				xmin = 285.6527
				xmax = 286.1718
				text = ""
			intervals [353]:
				xmin = 286.1718
				xmax = 286.4618
				text = "which"
			intervals [354]:
				xmin = 286.4618
				xmax = 286.7018
				text = "one"
			intervals [355]:
				xmin = 286.7018
				xmax = 286.8418
				text = "would"
			intervals [356]:
				xmin = 286.8418
				xmax = 286.9518
				text = "you"
			intervals [357]:
				xmin = 286.9518
				xmax = 287.1718
				text = "wanna"
			intervals [358]:
				xmin = 287.1718
				xmax = 287.2618
				text = "go"
			intervals [359]:
				xmin = 287.2618
				xmax = 287.7418
				text = "celebrate"
			intervals [360]:
				xmin = 287.7418
				xmax = 287.7718
				text = ""
			intervals [361]:
				xmin = 287.7718
				xmax = 287.9318
				text = "with"
			intervals [362]:
				xmin = 287.9318
				xmax = 313.9278
				text = ""
			intervals [363]:
				xmin = 313.9278
				xmax = 314.5578
				text = "mm-hm"
			intervals [364]:
				xmin = 314.5578
				xmax = 315.7698
				text = ""
			intervals [365]:
				xmin = 315.7698
				xmax = 316.1798
				text = "okay"
			intervals [366]:
				xmin = 316.1798
				xmax = 316.3198
				text = ""
			intervals [367]:
				xmin = 316.3198
				xmax = 316.3598
				text = "<unk>"
			intervals [368]:
				xmin = 316.3598
				xmax = 317.4647
				text = ""
			intervals [369]:
				xmin = 317.4647
				xmax = 317.7747
				text = "<unk>"
			intervals [370]:
				xmin = 317.7747
				xmax = 319.1414
				text = ""
			intervals [371]:
				xmin = 319.1414
				xmax = 319.7414
				text = "well"
			intervals [372]:
				xmin = 319.7414
				xmax = 320.422
				text = ""
			intervals [373]:
				xmin = 320.422
				xmax = 320.892
				text = "um"
			intervals [374]:
				xmin = 320.892
				xmax = 323.2126
				text = ""
			intervals [375]:
				xmin = 323.2126
				xmax = 323.4126
				text = "the"
			intervals [376]:
				xmin = 323.4126
				xmax = 324.1126
				text = "redskins"
			intervals [377]:
				xmin = 324.1126
				xmax = 324.1426
				text = ""
			intervals [378]:
				xmin = 324.1426
				xmax = 324.4926
				text = "wow"
			intervals [379]:
				xmin = 324.4926
				xmax = 326.3392
				text = ""
			intervals [380]:
				xmin = 326.3392
				xmax = 326.7492
				text = "no"
			intervals [381]:
				xmin = 326.7492
				xmax = 326.7792
				text = "i"
			intervals [382]:
				xmin = 326.7792
				xmax = 326.8492
				text = ""
			intervals [383]:
				xmin = 326.8492
				xmax = 327.1992
				text = "just"
			intervals [384]:
				xmin = 327.1992
				xmax = 327.3237
				text = ""
			intervals [385]:
				xmin = 327.3237
				xmax = 327.5437
				text = "no"
			intervals [386]:
				xmin = 327.5437
				xmax = 327.7537
				text = "cause"
			intervals [387]:
				xmin = 327.7537
				xmax = 327.9037
				text = "i'm"
			intervals [388]:
				xmin = 327.9037
				xmax = 328.2837
				text = "i"
			intervals [389]:
				xmin = 328.2837
				xmax = 328.4437
				text = "i'm"
			intervals [390]:
				xmin = 328.4437
				xmax = 328.5237
				text = "a"
			intervals [391]:
				xmin = 328.5237
				xmax = 328.9537
				text = "cowboys"
			intervals [392]:
				xmin = 328.9537
				xmax = 329.2837
				text = ""
			intervals [393]:
				xmin = 329.2837
				xmax = 329.6737
				text = "fan"
			intervals [394]:
				xmin = 329.6737
				xmax = 330.8293
				text = ""
			intervals [395]:
				xmin = 330.8293
				xmax = 331.6493
				text = "yeah"
			intervals [396]:
				xmin = 331.6493
				xmax = 333.3577
				text = ""
			intervals [397]:
				xmin = 333.3577
				xmax = 333.4177
				text = "no"
			intervals [398]:
				xmin = 333.4177
				xmax = 333.4477
				text = ""
			intervals [399]:
				xmin = 333.4477
				xmax = 333.5377
				text = "i'm"
			intervals [400]:
				xmin = 333.5377
				xmax = 333.6077
				text = "a"
			intervals [401]:
				xmin = 333.6077
				xmax = 334.1477
				text = "cowboys"
			intervals [402]:
				xmin = 334.1477
				xmax = 334.2377
				text = ""
			intervals [403]:
				xmin = 334.2377
				xmax = 334.6577
				text = "fan"
			intervals [404]:
				xmin = 334.6577
				xmax = 334.6877
				text = ""
			intervals [405]:
				xmin = 334.6877
				xmax = 334.8277
				text = "man"
			intervals [406]:
				xmin = 334.8277
				xmax = 334.8577
				text = "i"
			intervals [407]:
				xmin = 334.8577
				xmax = 335.0677
				text = "don't"
			intervals [408]:
				xmin = 335.0677
				xmax = 335.2477
				text = "even"
			intervals [409]:
				xmin = 335.2477
				xmax = 335.4177
				text = "you"
			intervals [410]:
				xmin = 335.4177
				xmax = 335.4477
				text = ""
			intervals [411]:
				xmin = 335.4477
				xmax = 335.8677
				text = "normally"
			intervals [412]:
				xmin = 335.8677
				xmax = 336.0477
				text = "i"
			intervals [413]:
				xmin = 336.0477
				xmax = 336.1177
				text = ""
			intervals [414]:
				xmin = 336.1177
				xmax = 336.3477
				text = "fake"
			intervals [415]:
				xmin = 336.3477
				xmax = 336.5377
				text = "like"
			intervals [416]:
				xmin = 336.5377
				xmax = 336.6777
				text = "oh"
			intervals [417]:
				xmin = 336.6777
				xmax = 336.9277
				text = "yeah"
			intervals [418]:
				xmin = 336.9277
				xmax = 337.0077
				text = "i'm"
			intervals [419]:
				xmin = 337.0077
				xmax = 337.0877
				text = "a"
			intervals [420]:
				xmin = 337.0877
				xmax = 337.5077
				text = "redskins"
			intervals [421]:
				xmin = 337.5077
				xmax = 337.6677
				text = "no"
			intervals [422]:
				xmin = 337.6677
				xmax = 337.6977
				text = ""
			intervals [423]:
				xmin = 337.6977
				xmax = 337.8077
				text = "i"
			intervals [424]:
				xmin = 337.8077
				xmax = 337.8377
				text = ""
			intervals [425]:
				xmin = 337.8377
				xmax = 338.0577
				text = "just"
			intervals [426]:
				xmin = 338.0577
				xmax = 338.2577
				text = "can't"
			intervals [427]:
				xmin = 338.2577
				xmax = 338.6377
				text = "stand"
			intervals [428]:
				xmin = 338.6377
				xmax = 338.6977
				text = "'em"
			intervals [429]:
				xmin = 338.6977
				xmax = 340.140
				text = ""
			intervals [430]:
				xmin = 340.140
				xmax = 340.510
				text = "<unk>"
			intervals [431]:
				xmin = 340.510
				xmax = 341.9569
				text = ""
			intervals [432]:
				xmin = 341.9569
				xmax = 342.0969
				text = "so"
			intervals [433]:
				xmin = 342.0969
				xmax = 342.1669
				text = ""
			intervals [434]:
				xmin = 342.1669
				xmax = 342.2969
				text = "we"
			intervals [435]:
				xmin = 342.2969
				xmax = 342.5269
				text = "got"
			intervals [436]:
				xmin = 342.5269
				xmax = 342.7569
				text = "that"
			intervals [437]:
				xmin = 342.7569
				xmax = 342.9369
				text = "out"
			intervals [438]:
				xmin = 342.9369
				xmax = 343.0469
				text = "the"
			intervals [439]:
				xmin = 343.0469
				xmax = 343.1469
				text = "way"
			intervals [440]:
				xmin = 343.1469
				xmax = 345.4557
				text = ""
			intervals [441]:
				xmin = 345.4557
				xmax = 345.5557
				text = "<unk>"
			intervals [442]:
				xmin = 345.5557
				xmax = 349.9358
				text = ""
			intervals [443]:
				xmin = 349.9358
				xmax = 350.2358
				text = "well"
			intervals [444]:
				xmin = 350.2358
				xmax = 350.2658
				text = ""
			intervals [445]:
				xmin = 350.2658
				xmax = 350.5058
				text = "uh"
			intervals [446]:
				xmin = 350.5058
				xmax = 350.7658
				text = "tell"
			intervals [447]:
				xmin = 350.7658
				xmax = 350.9158
				text = "me"
			intervals [448]:
				xmin = 350.9158
				xmax = 351.3858
				text = "about"
			intervals [449]:
				xmin = 351.3858
				xmax = 351.986
				text = ""
			intervals [450]:
				xmin = 351.986
				xmax = 352.126
				text = "you"
			intervals [451]:
				xmin = 352.126
				xmax = 352.326
				text = "know"
			intervals [452]:
				xmin = 352.326
				xmax = 352.476
				text = "have"
			intervals [453]:
				xmin = 352.476
				xmax = 352.546
				text = "you"
			intervals [454]:
				xmin = 352.546
				xmax = 352.656
				text = "ever"
			intervals [455]:
				xmin = 352.656
				xmax = 352.756
				text = "been"
			intervals [456]:
				xmin = 352.756
				xmax = 352.876
				text = "to"
			intervals [457]:
				xmin = 352.876
				xmax = 352.996
				text = "the"
			intervals [458]:
				xmin = 352.996
				xmax = 353.366
				text = "games"
			intervals [459]:
				xmin = 353.366
				xmax = 353.476
				text = "did"
			intervals [460]:
				xmin = 353.476
				xmax = 353.546
				text = "you"
			intervals [461]:
				xmin = 353.546
				xmax = 353.646
				text = "go"
			intervals [462]:
				xmin = 353.646
				xmax = 353.726
				text = "to"
			intervals [463]:
				xmin = 353.726
				xmax = 353.856
				text = "the"
			intervals [464]:
				xmin = 353.856
				xmax = 354.326
				text = "games"
			intervals [465]:
				xmin = 354.326
				xmax = 354.436
				text = "or"
			intervals [466]:
				xmin = 354.436
				xmax = 354.606
				text = "you"
			intervals [467]:
				xmin = 354.606
				xmax = 354.656
				text = ""
			intervals [468]:
				xmin = 354.656
				xmax = 354.916
				text = "what"
			intervals [469]:
				xmin = 354.916
				xmax = 355.116
				text = "type"
			intervals [470]:
				xmin = 355.116
				xmax = 355.266
				text = "of"
			intervals [471]:
				xmin = 355.266
				xmax = 355.616
				text = "fan"
			intervals [472]:
				xmin = 355.616
				xmax = 355.746
				text = "are"
			intervals [473]:
				xmin = 355.746
				xmax = 355.876
				text = "you"
			intervals [474]:
				xmin = 355.876
				xmax = 355.916
				text = "are"
			intervals [475]:
				xmin = 355.916
				xmax = 356.106
				text = "you"
			intervals [476]:
				xmin = 356.106
				xmax = 356.386
				text = "like"
			intervals [477]:
				xmin = 356.386
				xmax = 356.456
				text = "a"
			intervals [478]:
				xmin = 356.456
				xmax = 357.106
				text = "real"
			intervals [479]:
				xmin = 357.106
				xmax = 357.6057
				text = ""
			intervals [480]:
				xmin = 357.6057
				xmax = 357.9857
				text = "fan"
			intervals [481]:
				xmin = 357.9857
				xmax = 368.3099
				text = ""
			intervals [482]:
				xmin = 368.3099
				xmax = 368.3899
				text = "and"
			intervals [483]:
				xmin = 368.3899
				xmax = 368.5799
				text = "is"
			intervals [484]:
				xmin = 368.5799
				xmax = 368.8799
				text = "that"
			intervals [485]:
				xmin = 368.8799
				xmax = 369.7959
				text = ""
			intervals [486]:
				xmin = 369.7959
				xmax = 370.1159
				text = "dc"
			intervals [487]:
				xmin = 370.1159
				xmax = 370.4059
				text = "united"
			intervals [488]:
				xmin = 370.4059
				xmax = 370.5759
				text = "ga-"
			intervals [489]:
				xmin = 370.5759
				xmax = 370.6859
				text = "oh"
			intervals [490]:
				xmin = 370.6859
				xmax = 370.7859
				text = "the"
			intervals [491]:
				xmin = 370.7859
				xmax = 371.1759
				text = "soccer"
			intervals [492]:
				xmin = 371.1759
				xmax = 371.4059
				text = "team"
			intervals [493]:
				xmin = 371.4059
				xmax = 374.2779
				text = ""
			intervals [494]:
				xmin = 374.2779
				xmax = 374.7379
				text = "ah"
			intervals [495]:
				xmin = 374.7379
				xmax = 374.9879
				text = "okay"
			intervals [496]:
				xmin = 374.9879
				xmax = 377.5567
				text = ""
			intervals [497]:
				xmin = 377.5567
				xmax = 377.6567
				text = "when"
			intervals [498]:
				xmin = 377.6567
				xmax = 377.7467
				text = "the"
			intervals [499]:
				xmin = 377.7467
				xmax = 378.0267
				text = "last"
			intervals [500]:
				xmin = 378.0267
				xmax = 378.2467
				text = "time"
			intervals [501]:
				xmin = 378.2467
				xmax = 378.4467
				text = "this"
			intervals [502]:
				xmin = 378.4467
				xmax = 378.9167
				text = "area"
			intervals [503]:
				xmin = 378.9167
				xmax = 379.2967
				text = "dc"
			intervals [504]:
				xmin = 379.2967
				xmax = 379.3467
				text = "s"
			intervals [505]:
				xmin = 379.3467
				xmax = 379.5767
				text = "had"
			intervals [506]:
				xmin = 379.5767
				xmax = 379.7867
				text = "any"
			intervals [507]:
				xmin = 379.7867
				xmax = 380.7167
				text = "championships"
			intervals [508]:
				xmin = 380.7167
				xmax = 382.8947
				text = ""
			intervals [509]:
				xmin = 382.8947
				xmax = 383.0447
				text = "no"
			intervals [510]:
				xmin = 383.0447
				xmax = 384.3528
				text = ""
			intervals [511]:
				xmin = 384.3528
				xmax = 384.5928
				text = "no"
			intervals [512]:
				xmin = 384.5928
				xmax = 384.9228
				text = "sir"
			intervals [513]:
				xmin = 384.9228
				xmax = 385.0128
				text = "i"
			intervals [514]:
				xmin = 385.0128
				xmax = 385.1728
				text = "ain't"
			intervals [515]:
				xmin = 385.1728
				xmax = 385.3628
				text = "trying"
			intervals [516]:
				xmin = 385.3628
				xmax = 385.4328
				text = "to"
			intervals [517]:
				xmin = 385.4328
				xmax = 385.5428
				text = "be"
			intervals [518]:
				xmin = 385.5428
				xmax = 385.9428
				text = "funny"
			intervals [519]:
				xmin = 385.9428
				xmax = 386.1828
				text = "sir"
			intervals [520]:
				xmin = 386.1828
				xmax = 386.2428
				text = "i'm"
			intervals [521]:
				xmin = 386.2428
				xmax = 386.5728
				text = "just"
			intervals [522]:
				xmin = 386.5728
				xmax = 387.4295
				text = ""
			intervals [523]:
				xmin = 387.4295
				xmax = 387.4895
				text = "i'm"
			intervals [524]:
				xmin = 387.4895
				xmax = 387.8895
				text = "just"
			intervals [525]:
				xmin = 387.8895
				xmax = 388.0595
				text = "saying"
			intervals [526]:
				xmin = 388.0595
				xmax = 388.4695
				text = "just"
			intervals [527]:
				xmin = 388.4695
				xmax = 388.6995
				text = "like"
			intervals [528]:
				xmin = 388.6995
				xmax = 388.8795
				text = "what"
			intervals [529]:
				xmin = 388.8795
				xmax = 388.9695
				text = "have"
			intervals [530]:
				xmin = 388.9695
				xmax = 389.3895
				text = "y'all"
			intervals [531]:
				xmin = 389.3895
				xmax = 390.0495
				text = ""
			intervals [532]:
				xmin = 390.0495
				xmax = 390.1595
				text = "like"
			intervals [533]:
				xmin = 390.1595
				xmax = 390.4495
				text = "what"
			intervals [534]:
				xmin = 390.4495
				xmax = 390.5716
				text = ""
			intervals [535]:
				xmin = 390.5716
				xmax = 390.8316
				text = "have"
			intervals [536]:
				xmin = 390.8316
				xmax = 391.2116
				text = "y'all"
			intervals [537]:
				xmin = 391.2116
				xmax = 391.8116
				text = "done"
			intervals [538]:
				xmin = 391.8116
				xmax = 391.9016
				text = "like"
			intervals [539]:
				xmin = 391.9016
				xmax = 392.4284
				text = ""
			intervals [540]:
				xmin = 392.4284
				xmax = 392.7084
				text = "like"
			intervals [541]:
				xmin = 392.7084
				xmax = 393.0084
				text = ""
			intervals [542]:
				xmin = 393.0084
				xmax = 393.2284
				text = "what"
			intervals [543]:
				xmin = 393.2284
				xmax = 393.3584
				text = "would"
			intervals [544]:
				xmin = 393.3584
				xmax = 393.5084
				text = "make"
			intervals [545]:
				xmin = 393.5084
				xmax = 393.6984
				text = ""
			intervals [546]:
				xmin = 393.6984
				xmax = 393.8084
				text = "me"
			intervals [547]:
				xmin = 393.8084
				xmax = 418.8189
				text = ""
			intervals [548]:
				xmin = 418.8189
				xmax = 419.0689
				text = "no"
			intervals [549]:
				xmin = 419.0689
				xmax = 419.1489
				text = "sir"
			intervals [550]:
				xmin = 419.1489
				xmax = 420.1789
				text = "<unk>"
			intervals [551]:
				xmin = 420.1789
				xmax = 423.9311
				text = ""
			intervals [552]:
				xmin = 423.9311
				xmax = 424.4211
				text = "right"
			intervals [553]:
				xmin = 424.4211
				xmax = 425.6276
				text = ""
			intervals [554]:
				xmin = 425.6276
				xmax = 425.8876
				text = "let"
			intervals [555]:
				xmin = 425.8876
				xmax = 425.9976
				text = "me"
			intervals [556]:
				xmin = 425.9976
				xmax = 426.2476
				text = "aks"
			intervals [557]:
				xmin = 426.2476
				xmax = 426.3276
				text = "you"
			intervals [558]:
				xmin = 426.3276
				xmax = 426.6176
				text = "this"
			intervals [559]:
				xmin = 426.6176
				xmax = 427.0976
				text = "um"
			intervals [560]:
				xmin = 427.0976
				xmax = 427.8981
				text = ""
			intervals [561]:
				xmin = 427.8981
				xmax = 428.2681
				text = "like"
			intervals [562]:
				xmin = 428.2681
				xmax = 429.524
				text = ""
			intervals [563]:
				xmin = 429.524
				xmax = 429.714
				text = "what"
			intervals [564]:
				xmin = 429.714
				xmax = 429.904
				text = "have"
			intervals [565]:
				xmin = 429.904
				xmax = 430.114
				text = "y'all"
			intervals [566]:
				xmin = 430.114
				xmax = 430.224
				text = ""
			intervals [567]:
				xmin = 430.224
				xmax = 430.534
				text = "won"
			intervals [568]:
				xmin = 430.534
				xmax = 430.604
				text = ""
			intervals [569]:
				xmin = 430.604
				xmax = 430.794
				text = "in"
			intervals [570]:
				xmin = 430.794
				xmax = 430.894
				text = ""
			intervals [571]:
				xmin = 430.894
				xmax = 431.124
				text = "this"
			intervals [572]:
				xmin = 431.124
				xmax = 431.814
				text = ""
			intervals [573]:
				xmin = 431.814
				xmax = 432.124
				text = "area"
			intervals [574]:
				xmin = 432.124
				xmax = 433.2753
				text = ""
			intervals [575]:
				xmin = 433.2753
				xmax = 433.4253
				text = "you"
			intervals [576]:
				xmin = 433.4253
				xmax = 433.6253
				text = "know"
			intervals [577]:
				xmin = 433.6253
				xmax = 433.8653
				text = "what"
			intervals [578]:
				xmin = 433.8653
				xmax = 433.8953
				text = ""
			intervals [579]:
				xmin = 433.8953
				xmax = 434.1453
				text = "like"
			intervals [580]:
				xmin = 434.1453
				xmax = 434.2153
				text = ""
			intervals [581]:
				xmin = 434.2153
				xmax = 434.4853
				text = "what"
			intervals [582]:
				xmin = 434.4853
				xmax = 434.6068
				text = ""
			intervals [583]:
				xmin = 434.6068
				xmax = 434.9468
				text = "what"
			intervals [584]:
				xmin = 434.9468
				xmax = 435.2268
				text = "is"
			intervals [585]:
				xmin = 435.2268
				xmax = 435.570
				text = ""
			intervals [586]:
				xmin = 435.570
				xmax = 435.810
				text = "like"
			intervals [587]:
				xmin = 435.810
				xmax = 435.880
				text = "g-"
			intervals [588]:
				xmin = 435.880
				xmax = 436.220
				text = "you"
			intervals [589]:
				xmin = 436.220
				xmax = 436.440
				text = "don't"
			intervals [590]:
				xmin = 436.440
				xmax = 436.520
				text = "do"
			intervals [591]:
				xmin = 436.520
				xmax = 436.610
				text = "you"
			intervals [592]:
				xmin = 436.610
				xmax = 436.760
				text = "have"
			intervals [593]:
				xmin = 436.760
				xmax = 436.920
				text = "any"
			intervals [594]:
				xmin = 436.920
				xmax = 437.370
				text = "memories"
			intervals [595]:
				xmin = 437.370
				xmax = 437.560
				text = "of"
			intervals [596]:
				xmin = 437.560
				xmax = 437.7278
				text = ""
			intervals [597]:
				xmin = 437.7278
				xmax = 438.5578
				text = "winning"
			intervals [598]:
				xmin = 438.5578
				xmax = 438.5878
				text = "<unk>"
			intervals [599]:
				xmin = 438.5878
				xmax = 438.7478
				text = "this"
			intervals [600]:
				xmin = 438.7478
				xmax = 439.0378
				text = "area"
			intervals [601]:
				xmin = 439.0378
				xmax = 442.2322
				text = ""
			intervals [602]:
				xmin = 442.2322
				xmax = 442.3922
				text = "oh"
			intervals [603]:
				xmin = 442.3922
				xmax = 442.6122
				text = "that"
			intervals [604]:
				xmin = 442.6122
				xmax = 442.6522
				text = "s"
			intervals [605]:
				xmin = 442.6522
				xmax = 442.7822
				text = "the"
			intervals [606]:
				xmin = 442.7822
				xmax = 443.1622
				text = "only"
			intervals [607]:
				xmin = 443.1622
				xmax = 443.5222
				text = "memory"
			intervals [608]:
				xmin = 443.5222
				xmax = 443.7122
				text = ""
			intervals [609]:
				xmin = 443.7122
				xmax = 443.7622
				text = "i"
			intervals [610]:
				xmin = 443.7622
				xmax = 443.9522
				text = "thought"
			intervals [611]:
				xmin = 443.9522
				xmax = 444.0122
				text = "you"
			intervals [612]:
				xmin = 444.0122
				xmax = 444.1522
				text = "had"
			intervals [613]:
				xmin = 444.1522
				xmax = 444.5522
				text = "more"
			intervals [614]:
				xmin = 444.5522
				xmax = 478.5179
				text = ""
			intervals [615]:
				xmin = 478.5179
				xmax = 478.5879
				text = "i"
			intervals [616]:
				xmin = 478.5879
				xmax = 478.7979
				text = "don't"
			intervals [617]:
				xmin = 478.7979
				xmax = 478.8279
				text = ""
			intervals [618]:
				xmin = 478.8279
				xmax = 478.9179
				text = "i"
			intervals [619]:
				xmin = 478.9179
				xmax = 478.9779
				text = "i'm"
			intervals [620]:
				xmin = 478.9779
				xmax = 479.0379
				text = "i'm"
			intervals [621]:
				xmin = 479.0379
				xmax = 479.1279
				text = "not"
			intervals [622]:
				xmin = 479.1279
				xmax = 479.1679
				text = "i"
			intervals [623]:
				xmin = 479.1679
				xmax = 479.2179
				text = "m-"
			intervals [624]:
				xmin = 479.2179
				xmax = 479.2679
				text = "m-"
			intervals [625]:
				xmin = 479.2679
				xmax = 479.3179
				text = ""
			intervals [626]:
				xmin = 479.3179
				xmax = 479.5379
				text = "i'm"
			intervals [627]:
				xmin = 479.5379
				xmax = 479.7879
				text = "not"
			intervals [628]:
				xmin = 479.7879
				xmax = 481.0579
				text = ""
			intervals [629]:
				xmin = 481.0579
				xmax = 481.2079
				text = "doing"
			intervals [630]:
				xmin = 481.2079
				xmax = 481.2579
				text = ""
			intervals [631]:
				xmin = 481.2579
				xmax = 481.3579
				text = "an"
			intervals [632]:
				xmin = 481.3579
				xmax = 481.4179
				text = ""
			intervals [633]:
				xmin = 481.4179
				xmax = 481.7479
				text = "interview"
			intervals [634]:
				xmin = 481.7479
				xmax = 481.8879
				text = ""
			intervals [635]:
				xmin = 481.8879
				xmax = 482.2379
				text = "sir"
			intervals [636]:
				xmin = 482.2379
				xmax = 483.4589
				text = ""
			intervals [637]:
				xmin = 483.4589
				xmax = 483.8989
				text = "<unk>"
			intervals [638]:
				xmin = 483.8989
				xmax = 486.4586
				text = ""
			intervals [639]:
				xmin = 486.4586
				xmax = 487.0986
				text = "<unk>"
			intervals [640]:
				xmin = 487.0986
				xmax = 487.3528
				text = ""
			intervals [641]:
				xmin = 487.3528
				xmax = 487.6028
				text = "but"
			intervals [642]:
				xmin = 487.6028
				xmax = 488.0128
				text = "um"
			intervals [643]:
				xmin = 488.0128
				xmax = 488.7585
				text = ""
			intervals [644]:
				xmin = 488.7585
				xmax = 489.0285
				text = "yeah"
			intervals [645]:
				xmin = 489.0285
				xmax = 489.2585
				text = "so"
			intervals [646]:
				xmin = 489.2585
				xmax = 489.5085
				text = "you"
			intervals [647]:
				xmin = 489.5085
				xmax = 489.5585
				text = ""
			intervals [648]:
				xmin = 489.5585
				xmax = 489.7285
				text = "i"
			intervals [649]:
				xmin = 489.7285
				xmax = 489.7685
				text = ""
			intervals [650]:
				xmin = 489.7685
				xmax = 489.9985
				text = "see"
			intervals [651]:
				xmin = 489.9985
				xmax = 490.1485
				text = "you"
			intervals [652]:
				xmin = 490.1485
				xmax = 490.2285
				text = "a"
			intervals [653]:
				xmin = 490.2285
				xmax = 490.7985
				text = "passionate"
			intervals [654]:
				xmin = 490.7985
				xmax = 491.2685
				text = "fan"
			intervals [655]:
				xmin = 491.2685
				xmax = 491.7618
				text = ""
			intervals [656]:
				xmin = 491.7618
				xmax = 491.9118
				text = "what"
			intervals [657]:
				xmin = 491.9118
				xmax = 491.9918
				text = "do"
			intervals [658]:
				xmin = 491.9918
				xmax = 492.1018
				text = "you"
			intervals [659]:
				xmin = 492.1018
				xmax = 492.4818
				text = "normally"
			intervals [660]:
				xmin = 492.4818
				xmax = 492.5618
				text = "do"
			intervals [661]:
				xmin = 492.5618
				xmax = 492.7918
				text = "you"
			intervals [662]:
				xmin = 492.7918
				xmax = 492.9618
				text = "don't"
			intervals [663]:
				xmin = 492.9618
				xmax = 493.0418
				text = "do"
			intervals [664]:
				xmin = 493.0418
				xmax = 493.1518
				text = "you"
			intervals [665]:
				xmin = 493.1518
				xmax = 493.2718
				text = "go"
			intervals [666]:
				xmin = 493.2718
				xmax = 493.3318
				text = "to"
			intervals [667]:
				xmin = 493.3318
				xmax = 493.4318
				text = "the"
			intervals [668]:
				xmin = 493.4318
				xmax = 493.9118
				text = "games"
			intervals [669]:
				xmin = 493.9118
				xmax = 493.9918
				text = "or"
			intervals [670]:
				xmin = 493.9918
				xmax = 494.3718
				text = "you"
			intervals [671]:
				xmin = 494.3718
				xmax = 494.4418
				text = "you"
			intervals [672]:
				xmin = 494.4418
				xmax = 494.6018
				text = "just"
			intervals [673]:
				xmin = 494.6018
				xmax = 494.7518
				text = "sit"
			intervals [674]:
				xmin = 494.7518
				xmax = 495.4018
				text = "here"
			intervals [675]:
				xmin = 495.4018
				xmax = 495.5018
				text = "you"
			intervals [676]:
				xmin = 495.5018
				xmax = 495.7218
				text = "at"
			intervals [677]:
				xmin = 495.7218
				xmax = 496.0018
				text = "your"
			intervals [678]:
				xmin = 496.0018
				xmax = 496.3218
				text = "house"
			intervals [679]:
				xmin = 496.3218
				xmax = 497.3848
				text = ""
			intervals [680]:
				xmin = 497.3848
				xmax = 497.6348
				text = "which"
			intervals [681]:
				xmin = 497.6348
				xmax = 497.7148
				text = "is"
			intervals [682]:
				xmin = 497.7148
				xmax = 497.7848
				text = "a"
			intervals [683]:
				xmin = 497.7848
				xmax = 498.1148
				text = "nice"
			intervals [684]:
				xmin = 498.1148
				xmax = 498.5148
				text = "house"
			intervals [685]:
				xmin = 498.5148
				xmax = 513.1523
				text = ""
			intervals [686]:
				xmin = 513.1523
				xmax = 514.1223
				text = "mm-hm"
			intervals [687]:
				xmin = 514.1223
				xmax = 518.7854
				text = ""
			intervals [688]:
				xmin = 518.7854
				xmax = 523.4854
				text = "<unk>"
			intervals [689]:
				xmin = 523.4854
				xmax = 526.7396
				text = ""
			intervals [690]:
				xmin = 526.7396
				xmax = 527.3596
				text = "<unk>"
			intervals [691]:
				xmin = 527.3596
				xmax = 528.791
				text = ""
			intervals [692]:
				xmin = 528.791
				xmax = 529.111
				text = "laugh"
			intervals [693]:
				xmin = 529.111
				xmax = 549.8134
				text = ""
			intervals [694]:
				xmin = 549.8134
				xmax = 549.9234
				text = "ah"
			intervals [695]:
				xmin = 549.9234
				xmax = 549.9734
				text = ""
			intervals [696]:
				xmin = 549.9734
				xmax = 550.3034
				text = "that"
			intervals [697]:
				xmin = 550.3034
				xmax = 550.3834
				text = "s"
			intervals [698]:
				xmin = 550.3834
				xmax = 550.4334
				text = ""
			intervals [699]:
				xmin = 550.4334
				xmax = 550.6534
				text = "funny"
			intervals [700]:
				xmin = 550.6534
				xmax = 553.1807
				text = ""
			intervals [701]:
				xmin = 553.1807
				xmax = 553.4107
				text = "so"
			intervals [702]:
				xmin = 553.4107
				xmax = 553.6007
				text = "i"
			intervals [703]:
				xmin = 553.6007
				xmax = 553.6307
				text = ""
			intervals [704]:
				xmin = 553.6307
				xmax = 553.8307
				text = "see"
			intervals [705]:
				xmin = 553.8307
				xmax = 553.9907
				text = "that"
			intervals [706]:
				xmin = 553.9907
				xmax = 554.2107
				text = "you"
			intervals [707]:
				xmin = 554.2107
				xmax = 554.3307
				text = "are"
			intervals [708]:
				xmin = 554.3307
				xmax = 554.3807
				text = "a"
			intervals [709]:
				xmin = 554.3807
				xmax = 554.8707
				text = "passionate"
			intervals [710]:
				xmin = 554.8707
				xmax = 555.2007
				text = "fan"
			intervals [711]:
				xmin = 555.2007
				xmax = 555.3107
				text = "so"
			intervals [712]:
				xmin = 555.3107
				xmax = 555.3407
				text = ""
			intervals [713]:
				xmin = 555.3407
				xmax = 555.4907
				text = "let"
			intervals [714]:
				xmin = 555.4907
				xmax = 555.6607
				text = "me"
			intervals [715]:
				xmin = 555.6607
				xmax = 555.9507
				text = "leave"
			intervals [716]:
				xmin = 555.9507
				xmax = 556.2507
				text = "that"
			intervals [717]:
				xmin = 556.2507
				xmax = 556.2907
				text = ""
			intervals [718]:
				xmin = 556.2907
				xmax = 556.7207
				text = "alone"
			intervals [719]:
				xmin = 556.7207
				xmax = 557.621
				text = ""
			intervals [720]:
				xmin = 557.621
				xmax = 557.751
				text = "but"
			intervals [721]:
				xmin = 557.751
				xmax = 557.791
				text = "i"
			intervals [722]:
				xmin = 557.791
				xmax = 557.991
				text = "will"
			intervals [723]:
				xmin = 557.991
				xmax = 558.251
				text = "share"
			intervals [724]:
				xmin = 558.251
				xmax = 558.391
				text = "with"
			intervals [725]:
				xmin = 558.391
				xmax = 558.481
				text = "you"
			intervals [726]:
				xmin = 558.481
				xmax = 558.701
				text = "this"
			intervals [727]:
				xmin = 558.701
				xmax = 558.751
				text = "i"
			intervals [728]:
				xmin = 558.751
				xmax = 558.981
				text = "do"
			intervals [729]:
				xmin = 558.981
				xmax = 559.211
				text = "like"
			intervals [730]:
				xmin = 559.211
				xmax = 559.321
				text = "the"
			intervals [731]:
				xmin = 559.321
				xmax = 559.641
				text = "um"
			intervals [732]:
				xmin = 559.641
				xmax = 559.8556
				text = ""
			intervals [733]:
				xmin = 559.8556
				xmax = 560.4856
				text = "washington"
			intervals [734]:
				xmin = 560.4856
				xmax = 560.7856
				text = "wizards"
			intervals [735]:
				xmin = 560.7856
				xmax = 561.3732
				text = ""
			intervals [736]:
				xmin = 561.3732
				xmax = 561.4932
				text = "i"
			intervals [737]:
				xmin = 561.4932
				xmax = 561.8132
				text = "will"
			intervals [738]:
				xmin = 561.8132
				xmax = 562.1632
				text = "sh-"
			intervals [739]:
				xmin = 562.1632
				xmax = 562.3732
				text = "w"
			intervals [740]:
				xmin = 562.3732
				xmax = 562.4832
				text = "so"
			intervals [741]:
				xmin = 562.4832
				xmax = 562.6232
				text = "we"
			intervals [742]:
				xmin = 562.6232
				xmax = 562.7732
				text = "do"
			intervals [743]:
				xmin = 562.7732
				xmax = 563.0232
				text = "have"
			intervals [744]:
				xmin = 563.0232
				xmax = 563.1932
				text = "that"
			intervals [745]:
				xmin = 563.1932
				xmax = 563.3032
				text = "in"
			intervals [746]:
				xmin = 563.3032
				xmax = 563.7032
				text = "common"
			intervals [747]:
				xmin = 563.7032
				xmax = 587.1809
				text = ""
			intervals [748]:
				xmin = 587.1809
				xmax = 587.2409
				text = "and"
			intervals [749]:
				xmin = 587.2409
				xmax = 587.3509
				text = "what"
			intervals [750]:
				xmin = 587.3509
				xmax = 587.4409
				text = "s"
			intervals [751]:
				xmin = 587.4409
				xmax = 587.8109
				text = "kd"
			intervals [752]:
				xmin = 587.8109
				xmax = 591.1104
				text = ""
			intervals [753]:
				xmin = 591.1104
				xmax = 593.1904
				text = "<unk>"
			intervals [754]:
				xmin = 593.1904
				xmax = 596.0735
				text = ""
			intervals [755]:
				xmin = 596.0735
				xmax = 597.3435
				text = "<unk>"
			intervals [756]:
				xmin = 597.3435
				xmax = 599.2513
				text = ""
			intervals [757]:
				xmin = 599.2513
				xmax = 600.3713
				text = "<unk>"
			intervals [758]:
				xmin = 600.3713
				xmax = 602.7172
				text = ""
			intervals [759]:
				xmin = 602.7172
				xmax = 603.0672
				text = "<unk>"
			intervals [760]:
				xmin = 603.0672
				xmax = 604.6164
				text = ""
			intervals [761]:
				xmin = 604.6164
				xmax = 604.9964
				text = "alright"
			intervals [762]:
				xmin = 604.9964
				xmax = 607.5838
				text = ""
			intervals [763]:
				xmin = 607.5838
				xmax = 607.7538
				text = "so"
			intervals [764]:
				xmin = 607.7538
				xmax = 608.1338
				text = "the"
			intervals [765]:
				xmin = 608.1338
				xmax = 608.3338
				text = ""
			intervals [766]:
				xmin = 608.3338
				xmax = 608.7538
				text = "wizards"
			intervals [767]:
				xmin = 608.7538
				xmax = 608.9038
				text = "like"
			intervals [768]:
				xmin = 608.9038
				xmax = 609.0438
				text = "what"
			intervals [769]:
				xmin = 609.0438
				xmax = 609.1938
				text = "is"
			intervals [770]:
				xmin = 609.1938
				xmax = 609.4038
				text = "wrong"
			intervals [771]:
				xmin = 609.4038
				xmax = 609.4938
				text = "with"
			intervals [772]:
				xmin = 609.4938
				xmax = 609.5838
				text = "the"
			intervals [773]:
				xmin = 609.5838
				xmax = 609.8538
				text = "wizards"
			intervals [774]:
				xmin = 609.8538
				xmax = 609.8838
				text = ""
			intervals [775]:
				xmin = 609.8838
				xmax = 609.9938
				text = "do"
			intervals [776]:
				xmin = 609.9938
				xmax = 610.1138
				text = "you"
			intervals [777]:
				xmin = 610.1138
				xmax = 610.3338
				text = "think"
			intervals [778]:
				xmin = 610.3338
				xmax = 610.4338
				text = "it"
			intervals [779]:
				xmin = 610.4338
				xmax = 610.4938
				text = "s"
			intervals [780]:
				xmin = 610.4938
				xmax = 610.6138
				text = "the"
			intervals [781]:
				xmin = 610.6138
				xmax = 610.7414
				text = ""
			intervals [782]:
				xmin = 610.7414
				xmax = 611.0114
				text = "tea"
			intervals [783]:
				xmin = 611.0114
				xmax = 611.0414
				text = ""
			intervals [784]:
				xmin = 611.0414
				xmax = 611.1814
				text = "the"
			intervals [785]:
				xmin = 611.1814
				xmax = 611.2514
				text = ""
			intervals [786]:
				xmin = 611.2514
				xmax = 611.6914
				text = "team"
			intervals [787]:
				xmin = 611.6914
				xmax = 611.7514
				text = "do"
			intervals [788]:
				xmin = 611.7514
				xmax = 611.8214
				text = "you"
			intervals [789]:
				xmin = 611.8214
				xmax = 611.9814
				text = "think"
			intervals [790]:
				xmin = 611.9814
				xmax = 612.0514
				text = "it"
			intervals [791]:
				xmin = 612.0514
				xmax = 612.1114
				text = "s"
			intervals [792]:
				xmin = 612.1114
				xmax = 612.2414
				text = "the"
			intervals [793]:
				xmin = 612.2414
				xmax = 612.8014
				text = "coach"
			intervals [794]:
				xmin = 612.8014
				xmax = 612.9514
				text = "think"
			intervals [795]:
				xmin = 612.9514
				xmax = 613.0214
				text = "it"
			intervals [796]:
				xmin = 613.0214
				xmax = 613.0514
				text = "s"
			intervals [797]:
				xmin = 613.0514
				xmax = 613.1514
				text = "the"
			intervals [798]:
				xmin = 613.1514
				xmax = 613.4414
				text = "general"
			intervals [799]:
				xmin = 613.4414
				xmax = 614.0014
				text = "manager"
			intervals [800]:
				xmin = 614.0014
				xmax = 614.1514
				text = "think"
			intervals [801]:
				xmin = 614.1514
				xmax = 614.2114
				text = "it"
			intervals [802]:
				xmin = 614.2114
				xmax = 614.2914
				text = "s"
			intervals [803]:
				xmin = 614.2914
				xmax = 614.3314
				text = "a"
			intervals [804]:
				xmin = 614.3314
				xmax = 614.8514
				text = "collective"
			intervals [805]:
				xmin = 614.8514
				xmax = 614.9514
				text = "of"
			intervals [806]:
				xmin = 614.9514
				xmax = 615.4314
				text = "things"
			intervals [807]:
				xmin = 615.4314
				xmax = 615.5814
				text = "like"
			intervals [808]:
				xmin = 615.5814
				xmax = 615.7614
				text = "what"
			intervals [809]:
				xmin = 615.7614
				xmax = 615.8414
				text = "s"
			intervals [810]:
				xmin = 615.8414
				xmax = 615.8714
				text = ""
			intervals [811]:
				xmin = 615.8714
				xmax = 616.1314
				text = "going"
			intervals [812]:
				xmin = 616.1314
				xmax = 616.3714
				text = "on"
			intervals [813]:
				xmin = 616.3714
				xmax = 616.5214
				text = "with"
			intervals [814]:
				xmin = 616.5214
				xmax = 616.6214
				text = "the"
			intervals [815]:
				xmin = 616.6214
				xmax = 617.2514
				text = "washington"
			intervals [816]:
				xmin = 617.2514
				xmax = 617.5014
				text = "wizards"
			intervals [817]:
				xmin = 617.5014
				xmax = 645.8775
				text = ""
			intervals [818]:
				xmin = 645.8775
				xmax = 646.0575
				text = "that"
			intervals [819]:
				xmin = 646.0575
				xmax = 646.9875
				text = "superstar"
			intervals [820]:
				xmin = 646.9875
				xmax = 682.193
				text = ""
			intervals [821]:
				xmin = 682.193
				xmax = 683.593
				text = "<unk>"
			intervals [822]:
				xmin = 683.593
				xmax = 684.2756
				text = ""
			intervals [823]:
				xmin = 684.2756
				xmax = 684.6756
				text = "<unk>"
			intervals [824]:
				xmin = 684.6756
				xmax = 684.8856
				text = "do"
			intervals [825]:
				xmin = 684.8856
				xmax = 684.9256
				text = "i"
			intervals [826]:
				xmin = 684.9256
				xmax = 685.0056
				text = ""
			intervals [827]:
				xmin = 685.0056
				xmax = 685.2556
				text = "know"
			intervals [828]:
				xmin = 685.2556
				xmax = 685.7656
				text = "anybody"
			intervals [829]:
				xmin = 685.7656
				xmax = 686.2056
				text = "there"
			intervals [830]:
				xmin = 686.2056
				xmax = 686.8258
				text = ""
			intervals [831]:
				xmin = 686.8258
				xmax = 686.9258
				text = "uh"
			intervals [832]:
				xmin = 686.9258
				xmax = 687.1858
				text = ""
			intervals [833]:
				xmin = 687.1858
				xmax = 687.2958
				text = "i"
			intervals [834]:
				xmin = 687.2958
				xmax = 687.5458
				text = "can't"
			intervals [835]:
				xmin = 687.5458
				xmax = 687.9158
				text = "confirm"
			intervals [836]:
				xmin = 687.9158
				xmax = 688.1258
				text = "nor"
			intervals [837]:
				xmin = 688.1258
				xmax = 688.6358
				text = "deny"
			intervals [838]:
				xmin = 688.6358
				xmax = 690.5241
				text = ""
			intervals [839]:
				xmin = 690.5241
				xmax = 692.6241
				text = "<unk>"
			intervals [840]:
				xmin = 692.6241
				xmax = 693.5858
				text = ""
			intervals [841]:
				xmin = 693.5858
				xmax = 693.9958
				text = "i've"
			intervals [842]:
				xmin = 693.9958
				xmax = 694.3958
				text = "never"
			intervals [843]:
				xmin = 694.3958
				xmax = 694.4358
				text = ""
			intervals [844]:
				xmin = 694.4358
				xmax = 694.6858
				text = "um"
			intervals [845]:
				xmin = 694.6858
				xmax = 696.0113
				text = ""
			intervals [846]:
				xmin = 696.0113
				xmax = 696.2413
				text = "that"
			intervals [847]:
				xmin = 696.2413
				xmax = 696.3213
				text = "s"
			intervals [848]:
				xmin = 696.3213
				xmax = 696.4413
				text = "what"
			intervals [849]:
				xmin = 696.4413
				xmax = 696.5713
				text = "s"
			intervals [850]:
				xmin = 696.5713
				xmax = 696.8113
				text = "up"
			intervals [851]:
				xmin = 696.8113
				xmax = 696.9725
				text = ""
			intervals [852]:
				xmin = 696.9725
				xmax = 697.1225
				text = "well"
			intervals [853]:
				xmin = 697.1225
				xmax = 697.3225
				text = "this"
			intervals [854]:
				xmin = 697.3225
				xmax = 697.4525
				text = "has"
			intervals [855]:
				xmin = 697.4525
				xmax = 697.6025
				text = "been"
			intervals [856]:
				xmin = 697.6025
				xmax = 697.6325
				text = "a"
			intervals [857]:
				xmin = 697.6325
				xmax = 697.9525
				text = "very"
			intervals [858]:
				xmin = 697.9525
				xmax = 698.4825
				text = "interesting"
			intervals [859]:
				xmin = 698.4825
				xmax = 698.8725
				text = "interview"
			intervals [860]:
				xmin = 698.8725
				xmax = 698.9025
				text = "i"
			intervals [861]:
				xmin = 698.9025
				xmax = 699.4425
				text = "appreciate"
			intervals [862]:
				xmin = 699.4425
				xmax = 699.5525
				text = "you"
			intervals [863]:
				xmin = 699.5525
				xmax = 699.8325
				text = "taking"
			intervals [864]:
				xmin = 699.8325
				xmax = 699.9225
				text = "the"
			intervals [865]:
				xmin = 699.9225
				xmax = 700.3925
				text = "time"
			intervals [866]:
				xmin = 700.3925
				xmax = 700.4225
				text = ""
			intervals [867]:
				xmin = 700.4225
				xmax = 700.5625
				text = "out"
			intervals [868]:
				xmin = 700.5625
				xmax = 701.2472
				text = ""
			intervals [869]:
				xmin = 701.2472
				xmax = 701.4872
				text = "so"
			intervals [870]:
				xmin = 701.4872
				xmax = 701.6572
				text = "what"
			intervals [871]:
				xmin = 701.6572
				xmax = 701.7872
				text = "a"
			intervals [872]:
				xmin = 701.7872
				xmax = 702.1221
				text = ""
			intervals [873]:
				xmin = 702.1221
				xmax = 702.3321
				text = "what"
			intervals [874]:
				xmin = 702.3321
				xmax = 702.7221
				text = "about"
			intervals [875]:
				xmin = 702.7221
				xmax = 703.2821
				text = "um"
			intervals [876]:
				xmin = 703.2821
				xmax = 705.1072
				text = ""
			intervals [877]:
				xmin = 705.1072
				xmax = 705.3672
				text = "know"
			intervals [878]:
				xmin = 705.3672
				xmax = 705.6472
				text = "like"
			intervals [879]:
				xmin = 705.6472
				xmax = 705.8172
				text = "are"
			intervals [880]:
				xmin = 705.8172
				xmax = 706.3772
				text = "y'all"
			intervals [881]:
				xmin = 706.3772
				xmax = 706.9585
				text = ""
			intervals [882]:
				xmin = 706.9585
				xmax = 707.1085
				text = "is"
			intervals [883]:
				xmin = 707.1085
				xmax = 707.2585
				text = "your"
			intervals [884]:
				xmin = 707.2585
				xmax = 707.7085
				text = "family"
			intervals [885]:
				xmin = 707.7085
				xmax = 707.8085
				text = "as"
			intervals [886]:
				xmin = 707.8085
				xmax = 707.9085
				text = "you"
			intervals [887]:
				xmin = 707.9085
				xmax = 708.0985
				text = "was"
			intervals [888]:
				xmin = 708.0985
				xmax = 708.4285
				text = "speaking"
			intervals [889]:
				xmin = 708.4285
				xmax = 708.5985
				text = "about"
			intervals [890]:
				xmin = 708.5985
				xmax = 708.7585
				text = "your"
			intervals [891]:
				xmin = 708.7585
				xmax = 709.0885
				text = "family"
			intervals [892]:
				xmin = 709.0885
				xmax = 709.3185
				text = "y'all"
			intervals [893]:
				xmin = 709.3185
				xmax = 709.8385
				text = "still"
			intervals [894]:
				xmin = 709.8385
				xmax = 710.0642
				text = ""
			intervals [895]:
				xmin = 710.0642
				xmax = 710.2342
				text = "real"
			intervals [896]:
				xmin = 710.2342
				xmax = 710.5542
				text = "close"
			intervals [897]:
				xmin = 710.5542
				xmax = 710.7542
				text = "y'all"
			intervals [898]:
				xmin = 710.7542
				xmax = 711.0242
				text = "still"
			intervals [899]:
				xmin = 711.0242
				xmax = 711.2142
				text = "like"
			intervals [900]:
				xmin = 711.2142
				xmax = 711.4142
				text = ""
			intervals [901]:
				xmin = 711.4142
				xmax = 711.5442
				text = "like"
			intervals [902]:
				xmin = 711.5442
				xmax = 711.5842
				text = ""
			intervals [903]:
				xmin = 711.5842
				xmax = 711.6442
				text = "you"
			intervals [904]:
				xmin = 711.6442
				xmax = 711.8842
				text = "say"
			intervals [905]:
				xmin = 711.8842
				xmax = 712.1042
				text = "every"
			intervals [906]:
				xmin = 712.1042
				xmax = 712.6042
				text = "sunday"
			intervals [907]:
				xmin = 712.6042
				xmax = 712.6942
				text = "or"
			intervals [908]:
				xmin = 712.6942
				xmax = 712.7242
				text = ""
			intervals [909]:
				xmin = 712.7242
				xmax = 712.9642
				text = "something"
			intervals [910]:
				xmin = 712.9642
				xmax = 712.9942
				text = ""
			intervals [911]:
				xmin = 712.9942
				xmax = 713.1142
				text = "like"
			intervals [912]:
				xmin = 713.1142
				xmax = 713.2442
				text = ""
			intervals [913]:
				xmin = 713.2442
				xmax = 713.3942
				text = "get"
			intervals [914]:
				xmin = 713.3942
				xmax = 713.7842
				text = "together"
			intervals [915]:
				xmin = 713.7842
				xmax = 737.5
				text = ""
	item [2]:
		class = "IntervalTier"
		name = "DCB_se1_ag3_m_01 - phones"
		xmin = 0.0
		xmax = 737.5
		intervals: size = 2272
			intervals [1]:
				xmin = 0.0
				xmax = 0.3845
				text = ""
			intervals [2]:
				xmin = 0.3845
				xmax = 0.4945
				text = "HH"
			intervals [3]:
				xmin = 0.4945
				xmax = 0.5245
				text = "W"
			intervals [4]:
				xmin = 0.5245
				xmax = 0.5845
				text = "EH1"
			intervals [5]:
				xmin = 0.5845
				xmax = 0.6545
				text = "R"
			intervals [6]:
				xmin = 0.6545
				xmax = 0.6945
				text = "D"
			intervals [7]:
				xmin = 0.6945
				xmax = 0.7345
				text = "UW1"
			intervals [8]:
				xmin = 0.7345
				xmax = 0.8945
				text = "Y"
			intervals [9]:
				xmin = 0.8945
				xmax = 0.9645
				text = "UW1"
			intervals [10]:
				xmin = 0.9645
				xmax = 1.0845
				text = "K"
			intervals [11]:
				xmin = 1.0845
				xmax = 1.2045
				text = "ER1"
			intervals [12]:
				xmin = 1.2045
				xmax = 1.2345
				text = "AH0"
			intervals [13]:
				xmin = 1.2345
				xmax = 1.2745
				text = "N"
			intervals [14]:
				xmin = 1.2745
				xmax = 1.3145
				text = "T"
			intervals [15]:
				xmin = 1.3145
				xmax = 1.3445
				text = "L"
			intervals [16]:
				xmin = 1.3445
				xmax = 1.4545
				text = "IY0"
			intervals [17]:
				xmin = 1.4545
				xmax = 1.4845
				text = "sp"
			intervals [18]:
				xmin = 1.4845
				xmax = 1.5245
				text = "L"
			intervals [19]:
				xmin = 1.5245
				xmax = 1.5945
				text = "IH1"
			intervals [20]:
				xmin = 1.5945
				xmax = 1.6345
				text = "V"
			intervals [21]:
				xmin = 1.6345
				xmax = 1.6645
				text = "sp"
			intervals [22]:
				xmin = 1.6645
				xmax = 1.8245
				text = "N"
			intervals [23]:
				xmin = 1.8245
				xmax = 2.0145
				text = "AW1"
			intervals [24]:
				xmin = 2.0145
				xmax = 8.3786
				text = "sp"
			intervals [25]:
				xmin = 8.3786
				xmax = 8.4086
				text = "OW1"
			intervals [26]:
				xmin = 8.4086
				xmax = 8.4986
				text = "sp"
			intervals [27]:
				xmin = 8.4986
				xmax = 8.7386
				text = "OW2"
			intervals [28]:
				xmin = 8.7386
				xmax = 8.7686
				text = "K"
			intervals [29]:
				xmin = 8.7686
				xmax = 8.7986
				text = "EY1"
			intervals [30]:
				xmin = 8.7986
				xmax = 13.2328
				text = "sp"
			intervals [31]:
				xmin = 13.2328
				xmax = 13.2828
				text = "HH"
			intervals [32]:
				xmin = 13.2828
				xmax = 13.3328
				text = "W"
			intervals [33]:
				xmin = 13.3328
				xmax = 13.3928
				text = "AH1"
			intervals [34]:
				xmin = 13.3928
				xmax = 13.4228
				text = "T"
			intervals [35]:
				xmin = 13.4228
				xmax = 14.0028
				text = "S"
			intervals [36]:
				xmin = 14.0028
				xmax = 15.1029
				text = ""
			intervals [37]:
				xmin = 15.1029
				xmax = 15.1429
				text = "sil"
			intervals [38]:
				xmin = 15.1429
				xmax = 15.3329
				text = "CH"
			intervals [39]:
				xmin = 15.3329
				xmax = 15.5029
				text = "EY1"
			intervals [40]:
				xmin = 15.5029
				xmax = 15.8029
				text = "N"
			intervals [41]:
				xmin = 15.8029
				xmax = 16.0629
				text = "JH"
			intervals [42]:
				xmin = 16.0629
				xmax = 16.0929
				text = "D"
			intervals [43]:
				xmin = 16.0929
				xmax = 16.2829
				text = "ER0"
			intervals [44]:
				xmin = 16.2829
				xmax = 16.5429
				text = "AW1"
			intervals [45]:
				xmin = 16.5429
				xmax = 16.6229
				text = "N"
			intervals [46]:
				xmin = 16.6229
				xmax = 16.6529
				text = "D"
			intervals [47]:
				xmin = 16.6529
				xmax = 16.7629
				text = "sp"
			intervals [48]:
				xmin = 16.7629
				xmax = 16.8029
				text = "Y"
			intervals [49]:
				xmin = 16.8029
				xmax = 16.8529
				text = "UH1"
			intervals [50]:
				xmin = 16.8529
				xmax = 16.9129
				text = "R"
			intervals [51]:
				xmin = 16.9129
				xmax = 16.9829
				text = "N"
			intervals [52]:
				xmin = 16.9829
				xmax = 17.1129
				text = "EY1"
			intervals [53]:
				xmin = 17.1129
				xmax = 17.1529
				text = "B"
			intervals [54]:
				xmin = 17.1529
				xmax = 17.2329
				text = "ER0"
			intervals [55]:
				xmin = 17.2329
				xmax = 17.2929
				text = "HH"
			intervals [56]:
				xmin = 17.2929
				xmax = 17.5129
				text = "UH2"
			intervals [57]:
				xmin = 17.5129
				xmax = 17.5529
				text = "D"
			intervals [58]:
				xmin = 17.5529
				xmax = 17.7529
				text = "Z"
			intervals [59]:
				xmin = 17.7529
				xmax = 19.1888
				text = ""
			intervals [60]:
				xmin = 19.1888
				xmax = 19.2788
				text = "sil"
			intervals [61]:
				xmin = 19.2788
				xmax = 19.3288
				text = "W"
			intervals [62]:
				xmin = 19.3288
				xmax = 19.3588
				text = "AH1"
			intervals [63]:
				xmin = 19.3588
				xmax = 19.4188
				text = "T"
			intervals [64]:
				xmin = 19.4188
				xmax = 19.5488
				text = "S"
			intervals [65]:
				xmin = 19.5488
				xmax = 19.5788
				text = "sp"
			intervals [66]:
				xmin = 19.5788
				xmax = 19.6488
				text = "IH1"
			intervals [67]:
				xmin = 19.6488
				xmax = 19.7988
				text = "Z"
			intervals [68]:
				xmin = 19.7988
				xmax = 19.9288
				text = "W"
			intervals [69]:
				xmin = 19.9288
				xmax = 20.0088
				text = "AH1"
			intervals [70]:
				xmin = 20.0088
				xmax = 20.0788
				text = "T"
			intervals [71]:
				xmin = 20.0788
				xmax = 20.1388
				text = "Y"
			intervals [72]:
				xmin = 20.1388
				xmax = 20.2088
				text = "AO2"
			intervals [73]:
				xmin = 20.2088
				xmax = 20.2488
				text = "L"
			intervals [74]:
				xmin = 20.2488
				xmax = 20.3288
				text = "IH0"
			intervals [75]:
				xmin = 20.3288
				xmax = 20.3788
				text = "Z"
			intervals [76]:
				xmin = 20.3788
				xmax = 20.4188
				text = "Y"
			intervals [77]:
				xmin = 20.4188
				xmax = 20.4488
				text = "UH1"
			intervals [78]:
				xmin = 20.4488
				xmax = 20.4988
				text = "R"
			intervals [79]:
				xmin = 20.4988
				xmax = 20.5488
				text = "N"
			intervals [80]:
				xmin = 20.5488
				xmax = 20.6488
				text = "EY1"
			intervals [81]:
				xmin = 20.6488
				xmax = 20.7088
				text = "B"
			intervals [82]:
				xmin = 20.7088
				xmax = 20.7488
				text = "ER0"
			intervals [83]:
				xmin = 20.7488
				xmax = 20.7788
				text = "HH"
			intervals [84]:
				xmin = 20.7788
				xmax = 20.8388
				text = "UH2"
			intervals [85]:
				xmin = 20.8388
				xmax = 20.8788
				text = "D"
			intervals [86]:
				xmin = 20.8788
				xmax = 20.9888
				text = "CH"
			intervals [87]:
				xmin = 20.9888
				xmax = 21.1388
				text = "EY1"
			intervals [88]:
				xmin = 21.1388
				xmax = 21.2588
				text = "N"
			intervals [89]:
				xmin = 21.2588
				xmax = 21.3888
				text = "JH"
			intervals [90]:
				xmin = 21.3888
				xmax = 21.4188
				text = "D"
			intervals [91]:
				xmin = 21.4188
				xmax = 22.2715
				text = ""
			intervals [92]:
				xmin = 22.2715
				xmax = 22.3715
				text = "F"
			intervals [93]:
				xmin = 22.3715
				xmax = 22.4315
				text = "ER0"
			intervals [94]:
				xmin = 22.4315
				xmax = 22.4815
				text = "M"
			intervals [95]:
				xmin = 22.4815
				xmax = 22.5215
				text = "W"
			intervals [96]:
				xmin = 22.5215
				xmax = 22.5715
				text = "IH1"
			intervals [97]:
				xmin = 22.5715
				xmax = 22.6315
				text = "N"
			intervals [98]:
				xmin = 22.6315
				xmax = 22.6815
				text = "Y"
			intervals [99]:
				xmin = 22.6815
				xmax = 22.7115
				text = "UW1"
			intervals [100]:
				xmin = 22.7115
				xmax = 22.7815
				text = "G"
			intervals [101]:
				xmin = 22.7815
				xmax = 22.8315
				text = "R"
			intervals [102]:
				xmin = 22.8315
				xmax = 22.9715
				text = "UW1"
			intervals [103]:
				xmin = 22.9715
				xmax = 23.0015
				text = "AH1"
			intervals [104]:
				xmin = 23.0015
				xmax = 23.0915
				text = "P"
			intervals [105]:
				xmin = 23.0915
				xmax = 23.424
				text = ""
			intervals [106]:
				xmin = 23.424
				xmax = 23.574
				text = "F"
			intervals [107]:
				xmin = 23.574
				xmax = 23.604
				text = "ER0"
			intervals [108]:
				xmin = 23.604
				xmax = 23.644
				text = "M"
			intervals [109]:
				xmin = 23.644
				xmax = 23.704
				text = "W"
			intervals [110]:
				xmin = 23.704
				xmax = 23.734
				text = "IH1"
			intervals [111]:
				xmin = 23.734
				xmax = 23.784
				text = "N"
			intervals [112]:
				xmin = 23.784
				xmax = 23.834
				text = "Y"
			intervals [113]:
				xmin = 23.834
				xmax = 23.894
				text = "UW1"
			intervals [114]:
				xmin = 23.894
				xmax = 23.934
				text = "G"
			intervals [115]:
				xmin = 23.934
				xmax = 24.054
				text = "R"
			intervals [116]:
				xmin = 24.054
				xmax = 24.084
				text = "UW1"
			intervals [117]:
				xmin = 24.084
				xmax = 24.114
				text = "AH1"
			intervals [118]:
				xmin = 24.114
				xmax = 24.164
				text = "P"
			intervals [119]:
				xmin = 24.164
				xmax = 24.194
				text = "sp"
			intervals [120]:
				xmin = 24.194
				xmax = 24.244
				text = "Y"
			intervals [121]:
				xmin = 24.244
				xmax = 24.274
				text = "UH1"
			intervals [122]:
				xmin = 24.274
				xmax = 24.304
				text = "R"
			intervals [123]:
				xmin = 24.304
				xmax = 24.354
				text = "N"
			intervals [124]:
				xmin = 24.354
				xmax = 24.434
				text = "EY1"
			intervals [125]:
				xmin = 24.434
				xmax = 24.514
				text = "B"
			intervals [126]:
				xmin = 24.514
				xmax = 24.544
				text = "ER0"
			intervals [127]:
				xmin = 24.544
				xmax = 24.574
				text = "HH"
			intervals [128]:
				xmin = 24.574
				xmax = 24.604
				text = "UH2"
			intervals [129]:
				xmin = 24.604
				xmax = 24.634
				text = "D"
			intervals [130]:
				xmin = 24.634
				xmax = 24.664
				text = "HH"
			intervals [131]:
				xmin = 24.664
				xmax = 24.804
				text = "AH0"
			intervals [132]:
				xmin = 24.804
				xmax = 24.854
				text = "Z"
			intervals [133]:
				xmin = 24.854
				xmax = 24.894
				text = "IH1"
			intervals [134]:
				xmin = 24.894
				xmax = 24.944
				text = "T"
			intervals [135]:
				xmin = 24.944
				xmax = 25.074
				text = "CH"
			intervals [136]:
				xmin = 25.074
				xmax = 25.214
				text = "EY1"
			intervals [137]:
				xmin = 25.214
				xmax = 25.394
				text = "N"
			intervals [138]:
				xmin = 25.394
				xmax = 25.604
				text = "JH"
			intervals [139]:
				xmin = 25.604
				xmax = 25.634
				text = "D"
			intervals [140]:
				xmin = 25.634
				xmax = 48.3444
				text = ""
			intervals [141]:
				xmin = 48.3444
				xmax = 48.3944
				text = "sil"
			intervals [142]:
				xmin = 48.3944
				xmax = 48.4344
				text = "IH1"
			intervals [143]:
				xmin = 48.4344
				xmax = 48.5244
				text = "Z"
			intervals [144]:
				xmin = 48.5244
				xmax = 48.5544
				text = "sp"
			intervals [145]:
				xmin = 48.5544
				xmax = 48.6044
				text = "DH"
			intervals [146]:
				xmin = 48.6044
				xmax = 48.6844
				text = "AH0"
			intervals [147]:
				xmin = 48.6844
				xmax = 48.7444
				text = "T"
			intervals [148]:
				xmin = 48.7444
				xmax = 48.7844
				text = "sp"
			intervals [149]:
				xmin = 48.7844
				xmax = 48.8244
				text = "DH"
			intervals [150]:
				xmin = 48.8244
				xmax = 48.9044
				text = "AH0"
			intervals [151]:
				xmin = 48.9044
				xmax = 48.9444
				text = "sp"
			intervals [152]:
				xmin = 48.9444
				xmax = 48.9944
				text = "N"
			intervals [153]:
				xmin = 48.9944
				xmax = 49.2144
				text = "AO1"
			intervals [154]:
				xmin = 49.2144
				xmax = 49.3244
				text = "R"
			intervals [155]:
				xmin = 49.3244
				xmax = 49.3544
				text = "M"
			intervals [156]:
				xmin = 49.3544
				xmax = 49.4944
				text = "sp"
			intervals [157]:
				xmin = 49.4944
				xmax = 65.368
				text = ""
			intervals [158]:
				xmin = 65.368
				xmax = 65.448
				text = "HH"
			intervals [159]:
				xmin = 65.448
				xmax = 65.488
				text = "W"
			intervals [160]:
				xmin = 65.488
				xmax = 65.518
				text = "AH1"
			intervals [161]:
				xmin = 65.518
				xmax = 65.558
				text = "T"
			intervals [162]:
				xmin = 65.558
				xmax = 65.658
				text = "Z"
			intervals [163]:
				xmin = 65.658
				xmax = 65.698
				text = "R"
			intervals [164]:
				xmin = 65.698
				xmax = 65.888
				text = "AO1"
			intervals [165]:
				xmin = 65.888
				xmax = 65.958
				text = "NG"
			intervals [166]:
				xmin = 65.958
				xmax = 65.998
				text = "W"
			intervals [167]:
				xmin = 65.998
				xmax = 66.028
				text = "IH0"
			intervals [168]:
				xmin = 66.028
				xmax = 66.058
				text = "TH"
			intervals [169]:
				xmin = 66.058
				xmax = 66.138
				text = "S"
			intervals [170]:
				xmin = 66.138
				xmax = 66.278
				text = "AW2"
			intervals [171]:
				xmin = 66.278
				xmax = 66.368
				text = "TH"
			intervals [172]:
				xmin = 66.368
				xmax = 66.528
				text = "IY1"
			intervals [173]:
				xmin = 66.528
				xmax = 66.588
				text = "S"
			intervals [174]:
				xmin = 66.588
				xmax = 66.668
				text = "T"
			intervals [175]:
				xmin = 66.668
				xmax = 102.6046
				text = ""
			intervals [176]:
				xmin = 102.6046
				xmax = 102.7646
				text = "IH0"
			intervals [177]:
				xmin = 102.7646
				xmax = 102.8046
				text = "Z"
			intervals [178]:
				xmin = 102.8046
				xmax = 102.8346
				text = "sp"
			intervals [179]:
				xmin = 102.8346
				xmax = 102.8646
				text = "IH0"
			intervals [180]:
				xmin = 102.8646
				xmax = 102.8946
				text = "T"
			intervals [181]:
				xmin = 102.8946
				xmax = 104.7167
				text = "sp"
			intervals [182]:
				xmin = 104.7167
				xmax = 104.7567
				text = "HH"
			intervals [183]:
				xmin = 104.7567
				xmax = 104.8867
				text = "AW1"
			intervals [184]:
				xmin = 104.8867
				xmax = 104.9367
				text = "D"
			intervals [185]:
				xmin = 104.9367
				xmax = 104.9667
				text = "IH0"
			intervals [186]:
				xmin = 104.9667
				xmax = 105.0267
				text = "D"
			intervals [187]:
				xmin = 105.0267
				xmax = 105.0667
				text = "DH"
			intervals [188]:
				xmin = 105.0667
				xmax = 105.1967
				text = "AE1"
			intervals [189]:
				xmin = 105.1967
				xmax = 105.3467
				text = "T"
			intervals [190]:
				xmin = 105.3467
				xmax = 105.3767
				text = "sp"
			intervals [191]:
				xmin = 105.3767
				xmax = 105.4267
				text = "D"
			intervals [192]:
				xmin = 105.4267
				xmax = 105.5467
				text = "IH0"
			intervals [193]:
				xmin = 105.5467
				xmax = 105.6467
				text = "Z"
			intervals [194]:
				xmin = 105.6467
				xmax = 105.7067
				text = "DH"
			intervals [195]:
				xmin = 105.7067
				xmax = 105.8467
				text = "AH0"
			intervals [196]:
				xmin = 105.8467
				xmax = 105.9667
				text = "T"
			intervals [197]:
				xmin = 105.9667
				xmax = 106.1794
				text = "sp"
			intervals [198]:
				xmin = 106.1794
				xmax = 106.2194
				text = "L"
			intervals [199]:
				xmin = 106.2194
				xmax = 106.2994
				text = "AY1"
			intervals [200]:
				xmin = 106.2994
				xmax = 106.3494
				text = "K"
			intervals [201]:
				xmin = 106.3494
				xmax = 107.1378
				text = "sp"
			intervals [202]:
				xmin = 107.1378
				xmax = 107.2178
				text = "HH"
			intervals [203]:
				xmin = 107.2178
				xmax = 107.2978
				text = "AW1"
			intervals [204]:
				xmin = 107.2978
				xmax = 107.3478
				text = "D"
			intervals [205]:
				xmin = 107.3478
				xmax = 107.3778
				text = "IH0"
			intervals [206]:
				xmin = 107.3778
				xmax = 107.4378
				text = "Z"
			intervals [207]:
				xmin = 107.4378
				xmax = 107.4878
				text = "DH"
			intervals [208]:
				xmin = 107.4878
				xmax = 107.5678
				text = "AE1"
			intervals [209]:
				xmin = 107.5678
				xmax = 107.6278
				text = "T"
			intervals [210]:
				xmin = 107.6278
				xmax = 107.7078
				text = "T"
			intervals [211]:
				xmin = 107.7078
				xmax = 107.7678
				text = "R"
			intervals [212]:
				xmin = 107.7678
				xmax = 107.8778
				text = "AE0"
			intervals [213]:
				xmin = 107.8778
				xmax = 107.9578
				text = "N"
			intervals [214]:
				xmin = 107.9578
				xmax = 108.0278
				text = "S"
			intervals [215]:
				xmin = 108.0278
				xmax = 108.0678
				text = "L"
			intervals [216]:
				xmin = 108.0678
				xmax = 108.1478
				text = "EY1"
			intervals [217]:
				xmin = 108.1478
				xmax = 108.2078
				text = "T"
			intervals [218]:
				xmin = 108.2078
				xmax = 108.2378
				text = "sp"
			intervals [219]:
				xmin = 108.2378
				xmax = 108.2878
				text = "L"
			intervals [220]:
				xmin = 108.2878
				xmax = 108.3578
				text = "AY1"
			intervals [221]:
				xmin = 108.3578
				xmax = 108.4378
				text = "K"
			intervals [222]:
				xmin = 108.4378
				xmax = 108.4978
				text = "W"
			intervals [223]:
				xmin = 108.4978
				xmax = 108.5478
				text = "AH1"
			intervals [224]:
				xmin = 108.5478
				xmax = 108.5878
				text = "T"
			intervals [225]:
				xmin = 108.5878
				xmax = 108.7078
				text = "T"
			intervals [226]:
				xmin = 108.7078
				xmax = 108.7778
				text = "R"
			intervals [227]:
				xmin = 108.7778
				xmax = 108.8378
				text = "EY1"
			intervals [228]:
				xmin = 108.8378
				xmax = 108.9378
				text = "T"
			intervals [229]:
				xmin = 108.9378
				xmax = 109.2078
				text = "S"
			intervals [230]:
				xmin = 109.2078
				xmax = 109.3409
				text = ""
			intervals [231]:
				xmin = 109.3409
				xmax = 109.3809
				text = "sil"
			intervals [232]:
				xmin = 109.3809
				xmax = 109.4309
				text = "DH"
			intervals [233]:
				xmin = 109.4309
				xmax = 109.4709
				text = "AH0"
			intervals [234]:
				xmin = 109.4709
				xmax = 109.5509
				text = "T"
			intervals [235]:
				xmin = 109.5509
				xmax = 109.6409
				text = "Y"
			intervals [236]:
				xmin = 109.6409
				xmax = 109.6809
				text = "UW1"
			intervals [237]:
				xmin = 109.6809
				xmax = 109.7109
				text = "sp"
			intervals [238]:
				xmin = 109.7109
				xmax = 109.7609
				text = "L"
			intervals [239]:
				xmin = 109.7609
				xmax = 109.9009
				text = "ER1"
			intervals [240]:
				xmin = 109.9009
				xmax = 109.9309
				text = "N"
			intervals [241]:
				xmin = 109.9309
				xmax = 109.9609
				text = "D"
			intervals [242]:
				xmin = 109.9609
				xmax = 110.0409
				text = "F"
			intervals [243]:
				xmin = 110.0409
				xmax = 110.0709
				text = "ER0"
			intervals [244]:
				xmin = 110.0709
				xmax = 110.1309
				text = "M"
			intervals [245]:
				xmin = 110.1309
				xmax = 110.1909
				text = "G"
			intervals [246]:
				xmin = 110.1909
				xmax = 110.2709
				text = "R"
			intervals [247]:
				xmin = 110.2709
				xmax = 110.3509
				text = "OW1"
			intervals [248]:
				xmin = 110.3509
				xmax = 110.4509
				text = "IH0"
			intervals [249]:
				xmin = 110.4509
				xmax = 110.4909
				text = "N"
			intervals [250]:
				xmin = 110.4909
				xmax = 110.6009
				text = "AH1"
			intervals [251]:
				xmin = 110.6009
				xmax = 110.7509
				text = "P"
			intervals [252]:
				xmin = 110.7509
				xmax = 110.8909
				text = "ER0"
			intervals [253]:
				xmin = 110.8909
				xmax = 110.9409
				text = "AW1"
			intervals [254]:
				xmin = 110.9409
				xmax = 110.9809
				text = "N"
			intervals [255]:
				xmin = 110.9809
				xmax = 111.0209
				text = "D"
			intervals [256]:
				xmin = 111.0209
				xmax = 111.0509
				text = "Y"
			intervals [257]:
				xmin = 111.0509
				xmax = 111.0809
				text = "UH1"
			intervals [258]:
				xmin = 111.0809
				xmax = 111.1109
				text = "R"
			intervals [259]:
				xmin = 111.1109
				xmax = 111.1509
				text = "N"
			intervals [260]:
				xmin = 111.1509
				xmax = 111.2509
				text = "EY1"
			intervals [261]:
				xmin = 111.2509
				xmax = 111.3409
				text = "B"
			intervals [262]:
				xmin = 111.3409
				xmax = 111.3709
				text = "ER0"
			intervals [263]:
				xmin = 111.3709
				xmax = 111.5609
				text = "HH"
			intervals [264]:
				xmin = 111.5609
				xmax = 111.6209
				text = "UH2"
			intervals [265]:
				xmin = 111.6209
				xmax = 111.7409
				text = "D"
			intervals [266]:
				xmin = 111.7409
				xmax = 112.3555
				text = ""
			intervals [267]:
				xmin = 112.3555
				xmax = 112.4155
				text = "sil"
			intervals [268]:
				xmin = 112.4155
				xmax = 112.5055
				text = "AE1"
			intervals [269]:
				xmin = 112.5055
				xmax = 112.5555
				text = "N"
			intervals [270]:
				xmin = 112.5555
				xmax = 112.5855
				text = "D"
			intervals [271]:
				xmin = 112.5855
				xmax = 112.6155
				text = "IH1"
			intervals [272]:
				xmin = 112.6155
				xmax = 112.7055
				text = "T"
			intervals [273]:
				xmin = 112.7055
				xmax = 112.8155
				text = "S"
			intervals [274]:
				xmin = 112.8155
				xmax = 112.9155
				text = "K"
			intervals [275]:
				xmin = 112.9155
				xmax = 112.9755
				text = "EH1"
			intervals [276]:
				xmin = 112.9755
				xmax = 113.1655
				text = "R"
			intervals [277]:
				xmin = 113.1655
				xmax = 113.2255
				text = "IY0"
			intervals [278]:
				xmin = 113.2255
				xmax = 113.3055
				text = "D"
			intervals [279]:
				xmin = 113.3055
				xmax = 113.4455
				text = "Y"
			intervals [280]:
				xmin = 113.4455
				xmax = 113.5555
				text = "UW1"
			intervals [281]:
				xmin = 113.5555
				xmax = 113.6755
				text = "OW1"
			intervals [282]:
				xmin = 113.6755
				xmax = 113.8055
				text = "V"
			intervals [283]:
				xmin = 113.8055
				xmax = 113.8655
				text = "ER0"
			intervals [284]:
				xmin = 113.8655
				xmax = 113.9555
				text = "N"
			intervals [285]:
				xmin = 113.9555
				xmax = 114.0855
				text = "AW1"
			intervals [286]:
				xmin = 114.0855
				xmax = 114.2455
				text = "sp"
			intervals [287]:
				xmin = 114.2455
				xmax = 114.3724
				text = ""
			intervals [288]:
				xmin = 114.3724
				xmax = 114.4524
				text = "DH"
			intervals [289]:
				xmin = 114.4524
				xmax = 114.4924
				text = "AH0"
			intervals [290]:
				xmin = 114.4924
				xmax = 114.5724
				text = "T"
			intervals [291]:
				xmin = 114.5724
				xmax = 114.6724
				text = "Y"
			intervals [292]:
				xmin = 114.6724
				xmax = 114.8724
				text = "UW1"
			intervals [293]:
				xmin = 114.8724
				xmax = 115.1768
				text = "sp"
			intervals [294]:
				xmin = 115.1768
				xmax = 115.2168
				text = "W"
			intervals [295]:
				xmin = 115.2168
				xmax = 115.2468
				text = "UH1"
			intervals [296]:
				xmin = 115.2468
				xmax = 115.3068
				text = "D"
			intervals [297]:
				xmin = 115.3068
				xmax = 115.3968
				text = "N"
			intervals [298]:
				xmin = 115.3968
				xmax = 115.5368
				text = "EH1"
			intervals [299]:
				xmin = 115.5368
				xmax = 115.5768
				text = "V"
			intervals [300]:
				xmin = 115.5768
				xmax = 115.8668
				text = "ER0"
			intervals [301]:
				xmin = 115.8668
				xmax = 115.9168
				text = "sp"
			intervals [302]:
				xmin = 115.9168
				xmax = 115.9568
				text = "DH"
			intervals [303]:
				xmin = 115.9568
				xmax = 115.9868
				text = "AH0"
			intervals [304]:
				xmin = 115.9868
				xmax = 116.0568
				text = "T"
			intervals [305]:
				xmin = 116.0568
				xmax = 116.1268
				text = "Y"
			intervals [306]:
				xmin = 116.1268
				xmax = 116.1568
				text = "UW1"
			intervals [307]:
				xmin = 116.1568
				xmax = 116.1868
				text = "W"
			intervals [308]:
				xmin = 116.1868
				xmax = 116.2268
				text = "UH1"
			intervals [309]:
				xmin = 116.2268
				xmax = 116.2768
				text = "D"
			intervals [310]:
				xmin = 116.2768
				xmax = 116.3368
				text = "P"
			intervals [311]:
				xmin = 116.3368
				xmax = 116.4968
				text = "AE1"
			intervals [312]:
				xmin = 116.4968
				xmax = 116.5968
				text = "S"
			intervals [313]:
				xmin = 116.5968
				xmax = 116.7068
				text = "AO1"
			intervals [314]:
				xmin = 116.7068
				xmax = 116.7568
				text = "N"
			intervals [315]:
				xmin = 116.7568
				xmax = 116.8168
				text = "T"
			intervals [316]:
				xmin = 116.8168
				xmax = 116.8568
				text = "UW1"
			intervals [317]:
				xmin = 116.8568
				xmax = 116.9468
				text = "Y"
			intervals [318]:
				xmin = 116.9468
				xmax = 116.9768
				text = "UH1"
			intervals [319]:
				xmin = 116.9768
				xmax = 117.0268
				text = "R"
			intervals [320]:
				xmin = 117.0268
				xmax = 117.0668
				text = "sp"
			intervals [321]:
				xmin = 117.0668
				xmax = 117.1668
				text = "K"
			intervals [322]:
				xmin = 117.1668
				xmax = 117.5668
				text = "IH1"
			intervals [323]:
				xmin = 117.5668
				xmax = 117.6268
				text = "D"
			intervals [324]:
				xmin = 117.6268
				xmax = 117.6868
				text = "Z"
			intervals [325]:
				xmin = 117.6868
				xmax = 117.7168
				text = "sp"
			intervals [326]:
				xmin = 117.7168
				xmax = 117.7968
				text = "ER0"
			intervals [327]:
				xmin = 117.7968
				xmax = 117.8268
				text = "sp"
			intervals [328]:
				xmin = 117.8268
				xmax = 117.9068
				text = "Y"
			intervals [329]:
				xmin = 117.9068
				xmax = 118.0068
				text = "UW1"
			intervals [330]:
				xmin = 118.0068
				xmax = 118.1268
				text = "sp"
			intervals [331]:
				xmin = 118.1268
				xmax = 118.1768
				text = "spn"
			intervals [332]:
				xmin = 118.1768
				xmax = 118.2068
				text = "P"
			intervals [333]:
				xmin = 118.2068
				xmax = 118.2368
				text = "sp"
			intervals [334]:
				xmin = 118.2368
				xmax = 118.2968
				text = "Y"
			intervals [335]:
				xmin = 118.2968
				xmax = 118.3668
				text = "UW1"
			intervals [336]:
				xmin = 118.3668
				xmax = 118.4168
				text = "N"
			intervals [337]:
				xmin = 118.4168
				xmax = 118.4568
				text = "OW1"
			intervals [338]:
				xmin = 118.4568
				xmax = 118.5168
				text = "W"
			intervals [339]:
				xmin = 118.5168
				xmax = 118.5468
				text = "AH1"
			intervals [340]:
				xmin = 118.5468
				xmax = 118.5768
				text = "T"
			intervals [341]:
				xmin = 118.5768
				xmax = 118.6068
				text = "sp"
			intervals [342]:
				xmin = 118.6068
				xmax = 118.6368
				text = "AY1"
			intervals [343]:
				xmin = 118.6368
				xmax = 118.6768
				text = "sp"
			intervals [344]:
				xmin = 118.6768
				xmax = 118.7068
				text = "M"
			intervals [345]:
				xmin = 118.7068
				xmax = 118.7468
				text = "IY1"
			intervals [346]:
				xmin = 118.7468
				xmax = 118.8368
				text = "N"
			intervals [347]:
				xmin = 118.8368
				xmax = 143.1362
				text = ""
			intervals [348]:
				xmin = 143.1362
				xmax = 143.5962
				text = "sil"
			intervals [349]:
				xmin = 143.5962
				xmax = 143.6262
				text = "OW2"
			intervals [350]:
				xmin = 143.6262
				xmax = 143.6862
				text = "K"
			intervals [351]:
				xmin = 143.6862
				xmax = 143.7662
				text = "EY1"
			intervals [352]:
				xmin = 143.7662
				xmax = 145.5633
				text = "sp"
			intervals [353]:
				xmin = 145.5633
				xmax = 145.7833
				text = "AO1"
			intervals [354]:
				xmin = 145.7833
				xmax = 145.8933
				text = "S"
			intervals [355]:
				xmin = 145.8933
				xmax = 145.9333
				text = "AH0"
			intervals [356]:
				xmin = 145.9333
				xmax = 146.0833
				text = "M"
			intervals [357]:
				xmin = 146.0833
				xmax = 148.0237
				text = ""
			intervals [358]:
				xmin = 148.0237
				xmax = 148.2337
				text = "S"
			intervals [359]:
				xmin = 148.2337
				xmax = 148.5337
				text = "OW1"
			intervals [360]:
				xmin = 148.5337
				xmax = 148.6137
				text = "sp"
			intervals [361]:
				xmin = 148.6137
				xmax = 150.5409
				text = ""
			intervals [362]:
				xmin = 150.5409
				xmax = 150.5709
				text = "IH0"
			intervals [363]:
				xmin = 150.5709
				xmax = 150.6009
				text = "F"
			intervals [364]:
				xmin = 150.6009
				xmax = 150.6309
				text = "Y"
			intervals [365]:
				xmin = 150.6309
				xmax = 150.6909
				text = "UW1"
			intervals [366]:
				xmin = 150.6909
				xmax = 150.7209
				text = "HH"
			intervals [367]:
				xmin = 150.7209
				xmax = 150.7809
				text = "AE1"
			intervals [368]:
				xmin = 150.7809
				xmax = 150.8409
				text = "D"
			intervals [369]:
				xmin = 150.8409
				xmax = 150.8909
				text = "T"
			intervals [370]:
				xmin = 150.8909
				xmax = 150.9509
				text = "IH0"
			intervals [371]:
				xmin = 150.9509
				xmax = 151.0709
				text = "S"
			intervals [372]:
				xmin = 151.0709
				xmax = 151.1609
				text = "EY1"
			intervals [373]:
				xmin = 151.1609
				xmax = 151.2609
				text = "S"
			intervals [374]:
				xmin = 151.2609
				xmax = 151.3009
				text = "AH1"
			intervals [375]:
				xmin = 151.3009
				xmax = 151.3309
				text = "M"
			intervals [376]:
				xmin = 151.3309
				xmax = 151.3609
				text = "TH"
			intervals [377]:
				xmin = 151.3609
				xmax = 151.3909
				text = "IH0"
			intervals [378]:
				xmin = 151.3909
				xmax = 151.4209
				text = "N"
			intervals [379]:
				xmin = 151.4209
				xmax = 151.4709
				text = "sp"
			intervals [380]:
				xmin = 151.4709
				xmax = 151.5009
				text = "AH0"
			intervals [381]:
				xmin = 151.5009
				xmax = 151.5409
				text = "B"
			intervals [382]:
				xmin = 151.5409
				xmax = 151.6509
				text = "AW1"
			intervals [383]:
				xmin = 151.6509
				xmax = 151.7109
				text = "T"
			intervals [384]:
				xmin = 151.7109
				xmax = 151.8109
				text = "T"
			intervals [385]:
				xmin = 151.8109
				xmax = 151.8509
				text = "UW1"
			intervals [386]:
				xmin = 151.8509
				xmax = 151.8809
				text = "DH"
			intervals [387]:
				xmin = 151.8809
				xmax = 151.9609
				text = "IY0"
			intervals [388]:
				xmin = 151.9609
				xmax = 152.1009
				text = "K"
			intervals [389]:
				xmin = 152.1009
				xmax = 152.3709
				text = "IH1"
			intervals [390]:
				xmin = 152.3709
				xmax = 152.4309
				text = "D"
			intervals [391]:
				xmin = 152.4309
				xmax = 152.4909
				text = "Z"
			intervals [392]:
				xmin = 152.4909
				xmax = 152.5309
				text = "L"
			intervals [393]:
				xmin = 152.5309
				xmax = 152.5909
				text = "AY1"
			intervals [394]:
				xmin = 152.5909
				xmax = 152.6309
				text = "K"
			intervals [395]:
				xmin = 152.6309
				xmax = 152.6609
				text = "IH0"
			intervals [396]:
				xmin = 152.6609
				xmax = 152.6909
				text = "F"
			intervals [397]:
				xmin = 152.6909
				xmax = 152.7209
				text = "sp"
			intervals [398]:
				xmin = 152.7209
				xmax = 152.7509
				text = "IH0"
			intervals [399]:
				xmin = 152.7509
				xmax = 152.7909
				text = "T"
			intervals [400]:
				xmin = 152.7909
				xmax = 152.8209
				text = "sp"
			intervals [401]:
				xmin = 152.8209
				xmax = 152.8509
				text = "W"
			intervals [402]:
				xmin = 152.8509
				xmax = 152.8809
				text = "AO1"
			intervals [403]:
				xmin = 152.8809
				xmax = 152.9409
				text = "Z"
			intervals [404]:
				xmin = 152.9409
				xmax = 152.9809
				text = "AH0"
			intervals [405]:
				xmin = 152.9809
				xmax = 153.0209
				text = "L"
			intervals [406]:
				xmin = 153.0209
				xmax = 153.0709
				text = "IH1"
			intervals [407]:
				xmin = 153.0709
				xmax = 153.1209
				text = "T"
			intervals [408]:
				xmin = 153.1209
				xmax = 153.1509
				text = "AH0"
			intervals [409]:
				xmin = 153.1509
				xmax = 153.2109
				text = "L"
			intervals [410]:
				xmin = 153.2109
				xmax = 153.3409
				text = "K"
			intervals [411]:
				xmin = 153.3409
				xmax = 153.6709
				text = "IH1"
			intervals [412]:
				xmin = 153.6709
				xmax = 153.7709
				text = "D"
			intervals [413]:
				xmin = 153.7709
				xmax = 154.4959
				text = ""
			intervals [414]:
				xmin = 154.4959
				xmax = 154.5459
				text = "sil"
			intervals [415]:
				xmin = 154.5459
				xmax = 154.5859
				text = "Y"
			intervals [416]:
				xmin = 154.5859
				xmax = 154.6659
				text = "UW1"
			intervals [417]:
				xmin = 154.6659
				xmax = 154.6959
				text = "N"
			intervals [418]:
				xmin = 154.6959
				xmax = 154.7959
				text = "OW1"
			intervals [419]:
				xmin = 154.7959
				xmax = 154.9959
				text = "sp"
			intervals [420]:
				xmin = 154.9959
				xmax = 155.5484
				text = ""
			intervals [421]:
				xmin = 155.5484
				xmax = 155.6884
				text = "L"
			intervals [422]:
				xmin = 155.6884
				xmax = 155.7484
				text = "IH1"
			intervals [423]:
				xmin = 155.7484
				xmax = 155.8584
				text = "S"
			intervals [424]:
				xmin = 155.8584
				xmax = 155.8984
				text = "AH0"
			intervals [425]:
				xmin = 155.8984
				xmax = 155.9384
				text = "N"
			intervals [426]:
				xmin = 155.9384
				xmax = 155.9884
				text = "IH0"
			intervals [427]:
				xmin = 155.9884
				xmax = 156.0584
				text = "N"
			intervals [428]:
				xmin = 156.0584
				xmax = 156.1184
				text = "R"
			intervals [429]:
				xmin = 156.1184
				xmax = 156.1984
				text = "AY1"
			intervals [430]:
				xmin = 156.1984
				xmax = 156.2284
				text = "T"
			intervals [431]:
				xmin = 156.2284
				xmax = 156.2884
				text = "N"
			intervals [432]:
				xmin = 156.2884
				xmax = 156.4084
				text = "AW1"
			intervals [433]:
				xmin = 156.4084
				xmax = 156.4384
				text = "sp"
			intervals [434]:
				xmin = 156.4384
				xmax = 156.4984
				text = "W"
			intervals [435]:
				xmin = 156.4984
				xmax = 156.5284
				text = "AH1"
			intervals [436]:
				xmin = 156.5284
				xmax = 156.5784
				text = "T"
			intervals [437]:
				xmin = 156.5784
				xmax = 156.6184
				text = "W"
			intervals [438]:
				xmin = 156.6184
				xmax = 156.6484
				text = "UH1"
			intervals [439]:
				xmin = 156.6484
				xmax = 156.7084
				text = "D"
			intervals [440]:
				xmin = 156.7084
				xmax = 156.7784
				text = "Y"
			intervals [441]:
				xmin = 156.7784
				xmax = 156.9584
				text = "UW1"
			intervals [442]:
				xmin = 156.9584
				xmax = 157.0684
				text = "sp"
			intervals [443]:
				xmin = 157.0684
				xmax = 157.1692
				text = ""
			intervals [444]:
				xmin = 157.1692
				xmax = 157.2492
				text = "W"
			intervals [445]:
				xmin = 157.2492
				xmax = 157.2792
				text = "AH1"
			intervals [446]:
				xmin = 157.2792
				xmax = 157.3092
				text = "T"
			intervals [447]:
				xmin = 157.3092
				xmax = 157.3892
				text = "AH0"
			intervals [448]:
				xmin = 157.3892
				xmax = 157.4192
				text = "D"
			intervals [449]:
				xmin = 157.4192
				xmax = 157.4792
				text = "V"
			intervals [450]:
				xmin = 157.4792
				xmax = 157.5792
				text = "AY1"
			intervals [451]:
				xmin = 157.5792
				xmax = 157.6492
				text = "S"
			intervals [452]:
				xmin = 157.6492
				xmax = 157.6792
				text = "W"
			intervals [453]:
				xmin = 157.6792
				xmax = 157.7092
				text = "UH1"
			intervals [454]:
				xmin = 157.7092
				xmax = 157.7592
				text = "D"
			intervals [455]:
				xmin = 157.7592
				xmax = 157.8492
				text = "Y"
			intervals [456]:
				xmin = 157.8492
				xmax = 157.9192
				text = "UW1"
			intervals [457]:
				xmin = 157.9192
				xmax = 158.6451
				text = "sp"
			intervals [458]:
				xmin = 158.6451
				xmax = 158.7051
				text = "G"
			intervals [459]:
				xmin = 158.7051
				xmax = 158.7551
				text = "IH1"
			intervals [460]:
				xmin = 158.7551
				xmax = 158.8251
				text = "V"
			intervals [461]:
				xmin = 158.8251
				xmax = 158.8651
				text = "DH"
			intervals [462]:
				xmin = 158.8651
				xmax = 158.9251
				text = "AH0"
			intervals [463]:
				xmin = 158.9251
				xmax = 158.9751
				text = "T"
			intervals [464]:
				xmin = 158.9751
				xmax = 159.0951
				text = "CH"
			intervals [465]:
				xmin = 159.0951
				xmax = 159.2051
				text = "AY1"
			intervals [466]:
				xmin = 159.2051
				xmax = 159.2351
				text = "L"
			intervals [467]:
				xmin = 159.2351
				xmax = 159.2651
				text = "D"
			intervals [468]:
				xmin = 159.2651
				xmax = 176.8792
				text = "sp"
			intervals [469]:
				xmin = 176.8792
				xmax = 176.9592
				text = "S"
			intervals [470]:
				xmin = 176.9592
				xmax = 177.0392
				text = "P"
			intervals [471]:
				xmin = 177.0392
				xmax = 177.0992
				text = "IY1"
			intervals [472]:
				xmin = 177.0992
				xmax = 177.1392
				text = "K"
			intervals [473]:
				xmin = 177.1392
				xmax = 177.1692
				text = "IH0"
			intervals [474]:
				xmin = 177.1692
				xmax = 177.2092
				text = "N"
			intervals [475]:
				xmin = 177.2092
				xmax = 177.2492
				text = "AH0"
			intervals [476]:
				xmin = 177.2492
				xmax = 177.2792
				text = "V"
			intervals [477]:
				xmin = 177.2792
				xmax = 177.3092
				text = "EH2"
			intervals [478]:
				xmin = 177.3092
				xmax = 177.4192
				text = "JH"
			intervals [479]:
				xmin = 177.4192
				xmax = 177.4592
				text = "AH0"
			intervals [480]:
				xmin = 177.4592
				xmax = 177.5792
				text = "K"
			intervals [481]:
				xmin = 177.5792
				xmax = 177.6892
				text = "EY1"
			intervals [482]:
				xmin = 177.6892
				xmax = 177.7792
				text = "SH"
			intervals [483]:
				xmin = 177.7792
				xmax = 177.8592
				text = "AH0"
			intervals [484]:
				xmin = 177.8592
				xmax = 177.9692
				text = "N"
			intervals [485]:
				xmin = 177.9692
				xmax = 178.0392
				text = "HH"
			intervals [486]:
				xmin = 178.0392
				xmax = 178.5192
				text = "AW1"
			intervals [487]:
				xmin = 178.5192
				xmax = 178.6492
				text = "sp"
			intervals [488]:
				xmin = 178.6492
				xmax = 179.3644
				text = ""
			intervals [489]:
				xmin = 179.3644
				xmax = 179.4444
				text = "D"
			intervals [490]:
				xmin = 179.4444
				xmax = 179.4744
				text = "IH1"
			intervals [491]:
				xmin = 179.4744
				xmax = 179.5844
				text = "D"
			intervals [492]:
				xmin = 179.5844
				xmax = 179.7044
				text = "Y"
			intervals [493]:
				xmin = 179.7044
				xmax = 180.1444
				text = "UW1"
			intervals [494]:
				xmin = 180.1444
				xmax = 180.707
				text = "sp"
			intervals [495]:
				xmin = 180.707
				xmax = 180.747
				text = "G"
			intervals [496]:
				xmin = 180.747
				xmax = 180.797
				text = "OW1"
			intervals [497]:
				xmin = 180.797
				xmax = 180.837
				text = "T"
			intervals [498]:
				xmin = 180.837
				xmax = 180.877
				text = "AH0"
			intervals [499]:
				xmin = 180.877
				xmax = 180.967
				text = "K"
			intervals [500]:
				xmin = 180.967
				xmax = 181.207
				text = "AA1"
			intervals [501]:
				xmin = 181.207
				xmax = 181.287
				text = "L"
			intervals [502]:
				xmin = 181.287
				xmax = 181.467
				text = "IH0"
			intervals [503]:
				xmin = 181.467
				xmax = 181.697
				text = "JH"
			intervals [504]:
				xmin = 181.697
				xmax = 181.9868
				text = ""
			intervals [505]:
				xmin = 181.9868
				xmax = 182.0568
				text = "D"
			intervals [506]:
				xmin = 182.0568
				xmax = 182.0968
				text = "IH1"
			intervals [507]:
				xmin = 182.0968
				xmax = 182.1868
				text = "D"
			intervals [508]:
				xmin = 182.1868
				xmax = 182.2168
				text = "sp"
			intervals [509]:
				xmin = 182.2168
				xmax = 182.3668
				text = "Y"
			intervals [510]:
				xmin = 182.3668
				xmax = 182.4868
				text = "UW1"
			intervals [511]:
				xmin = 182.4868
				xmax = 193.2812
				text = "sp"
			intervals [512]:
				xmin = 193.2812
				xmax = 193.4612
				text = "IH0"
			intervals [513]:
				xmin = 193.4612
				xmax = 193.6612
				text = "F"
			intervals [514]:
				xmin = 193.6612
				xmax = 193.8427
				text = ""
			intervals [515]:
				xmin = 193.8427
				xmax = 193.8927
				text = "sil"
			intervals [516]:
				xmin = 193.8927
				xmax = 193.9527
				text = "IH1"
			intervals [517]:
				xmin = 193.9527
				xmax = 194.0627
				text = "F"
			intervals [518]:
				xmin = 194.0627
				xmax = 194.1227
				text = "Y"
			intervals [519]:
				xmin = 194.1227
				xmax = 194.1727
				text = "UW1"
			intervals [520]:
				xmin = 194.1727
				xmax = 194.2427
				text = "D"
			intervals [521]:
				xmin = 194.2427
				xmax = 194.3727
				text = "OW1"
			intervals [522]:
				xmin = 194.3727
				xmax = 194.4627
				text = "N"
			intervals [523]:
				xmin = 194.4627
				xmax = 194.5527
				text = "M"
			intervals [524]:
				xmin = 194.5527
				xmax = 194.8227
				text = "AY1"
			intervals [525]:
				xmin = 194.8227
				xmax = 194.8527
				text = "N"
			intervals [526]:
				xmin = 194.8527
				xmax = 194.8827
				text = "D"
			intervals [527]:
				xmin = 194.8827
				xmax = 194.9227
				text = "W"
			intervals [528]:
				xmin = 194.9227
				xmax = 194.9527
				text = "AH1"
			intervals [529]:
				xmin = 194.9527
				xmax = 194.9827
				text = "T"
			intervals [530]:
				xmin = 194.9827
				xmax = 195.0127
				text = "D"
			intervals [531]:
				xmin = 195.0127
				xmax = 195.0427
				text = "UW1"
			intervals [532]:
				xmin = 195.0427
				xmax = 195.0727
				text = "Y"
			intervals [533]:
				xmin = 195.0727
				xmax = 195.1027
				text = "UW1"
			intervals [534]:
				xmin = 195.1027
				xmax = 195.1327
				text = "sp"
			intervals [535]:
				xmin = 195.1327
				xmax = 195.1927
				text = "M"
			intervals [536]:
				xmin = 195.1927
				xmax = 195.3527
				text = "IY1"
			intervals [537]:
				xmin = 195.3527
				xmax = 195.4127
				text = "N"
			intervals [538]:
				xmin = 195.4127
				xmax = 195.5327
				text = "S"
			intervals [539]:
				xmin = 195.5327
				xmax = 195.5827
				text = "T"
			intervals [540]:
				xmin = 195.5827
				xmax = 195.6827
				text = "UW1"
			intervals [541]:
				xmin = 195.6827
				xmax = 195.7227
				text = "P"
			intervals [542]:
				xmin = 195.7227
				xmax = 195.7627
				text = "IH0"
			intervals [543]:
				xmin = 195.7627
				xmax = 195.7927
				text = "D"
			intervals [544]:
				xmin = 195.7927
				xmax = 195.8227
				text = "sp"
			intervals [545]:
				xmin = 195.8227
				xmax = 195.9227
				text = "R"
			intervals [546]:
				xmin = 195.9227
				xmax = 196.0627
				text = "IY1"
			intervals [547]:
				xmin = 196.0627
				xmax = 196.1327
				text = "Z"
			intervals [548]:
				xmin = 196.1327
				xmax = 196.1627
				text = "AH0"
			intervals [549]:
				xmin = 196.1627
				xmax = 196.2727
				text = "N"
			intervals [550]:
				xmin = 196.2727
				xmax = 196.4527
				text = "Z"
			intervals [551]:
				xmin = 196.4527
				xmax = 210.4809
				text = ""
			intervals [552]:
				xmin = 210.4809
				xmax = 210.5309
				text = "sil"
			intervals [553]:
				xmin = 210.5309
				xmax = 210.6309
				text = "AH0"
			intervals [554]:
				xmin = 210.6309
				xmax = 210.6909
				text = "N"
			intervals [555]:
				xmin = 210.6909
				xmax = 210.8609
				text = "AO1"
			intervals [556]:
				xmin = 210.8609
				xmax = 210.9109
				text = "L"
			intervals [557]:
				xmin = 210.9109
				xmax = 210.9709
				text = "AH0"
			intervals [558]:
				xmin = 210.9709
				xmax = 211.0309
				text = "L"
			intervals [559]:
				xmin = 211.0309
				xmax = 211.1909
				text = "AO1"
			intervals [560]:
				xmin = 211.1909
				xmax = 211.2809
				text = "NG"
			intervals [561]:
				xmin = 211.2809
				xmax = 211.3309
				text = "Y"
			intervals [562]:
				xmin = 211.3309
				xmax = 211.3709
				text = "UW1"
			intervals [563]:
				xmin = 211.3709
				xmax = 211.4409
				text = "D"
			intervals [564]:
				xmin = 211.4409
				xmax = 211.6609
				text = "IH1"
			intervals [565]:
				xmin = 211.6609
				xmax = 211.8009
				text = "D"
			intervals [566]:
				xmin = 211.8009
				xmax = 213.2154
				text = ""
			intervals [567]:
				xmin = 213.2154
				xmax = 213.4454
				text = "sil"
			intervals [568]:
				xmin = 213.4454
				xmax = 213.4754
				text = "AO1"
			intervals [569]:
				xmin = 213.4754
				xmax = 213.5054
				text = "L"
			intervals [570]:
				xmin = 213.5054
				xmax = 213.5954
				text = "AH0"
			intervals [571]:
				xmin = 213.5954
				xmax = 213.6354
				text = "L"
			intervals [572]:
				xmin = 213.6354
				xmax = 213.7954
				text = "AO1"
			intervals [573]:
				xmin = 213.7954
				xmax = 213.8454
				text = "NG"
			intervals [574]:
				xmin = 213.8454
				xmax = 213.8754
				text = "sp"
			intervals [575]:
				xmin = 213.8754
				xmax = 213.9354
				text = "Y"
			intervals [576]:
				xmin = 213.9354
				xmax = 213.9854
				text = "UW1"
			intervals [577]:
				xmin = 213.9854
				xmax = 214.0154
				text = "sp"
			intervals [578]:
				xmin = 214.0154
				xmax = 214.0454
				text = "W"
			intervals [579]:
				xmin = 214.0454
				xmax = 214.0754
				text = "AH0"
			intervals [580]:
				xmin = 214.0754
				xmax = 214.1154
				text = "Z"
			intervals [581]:
				xmin = 214.1154
				xmax = 214.1454
				text = "sp"
			intervals [582]:
				xmin = 214.1454
				xmax = 214.2154
				text = "G"
			intervals [583]:
				xmin = 214.2154
				xmax = 214.4654
				text = "IH0"
			intervals [584]:
				xmin = 214.4654
				xmax = 214.5054
				text = "D"
			intervals [585]:
				xmin = 214.5054
				xmax = 218.6751
				text = ""
			intervals [586]:
				xmin = 218.6751
				xmax = 218.7951
				text = "sil"
			intervals [587]:
				xmin = 218.7951
				xmax = 219.0051
				text = "M"
			intervals [588]:
				xmin = 219.0051
				xmax = 219.2351
				text = "HH"
			intervals [589]:
				xmin = 219.2351
				xmax = 219.6151
				text = "M"
			intervals [590]:
				xmin = 219.6151
				xmax = 221.8926
				text = ""
			intervals [591]:
				xmin = 221.8926
				xmax = 221.9826
				text = "M"
			intervals [592]:
				xmin = 221.9826
				xmax = 222.0126
				text = "AE1"
			intervals [593]:
				xmin = 222.0126
				xmax = 222.1726
				text = "N"
			intervals [594]:
				xmin = 222.1726
				xmax = 222.881
				text = "sp"
			intervals [595]:
				xmin = 222.881
				xmax = 222.911
				text = "W"
			intervals [596]:
				xmin = 222.911
				xmax = 222.941
				text = "IY1"
			intervals [597]:
				xmin = 222.941
				xmax = 222.971
				text = "V"
			intervals [598]:
				xmin = 222.971
				xmax = 223.001
				text = "AO1"
			intervals [599]:
				xmin = 223.001
				xmax = 223.111
				text = "L"
			intervals [600]:
				xmin = 223.111
				xmax = 223.191
				text = "sp"
			intervals [601]:
				xmin = 223.191
				xmax = 223.221
				text = "B"
			intervals [602]:
				xmin = 223.221
				xmax = 223.251
				text = "IH0"
			intervals [603]:
				xmin = 223.251
				xmax = 223.441
				text = "N"
			intervals [604]:
				xmin = 223.441
				xmax = 223.471
				text = "sp"
			intervals [605]:
				xmin = 223.471
				xmax = 223.561
				text = "DH"
			intervals [606]:
				xmin = 223.561
				xmax = 223.591
				text = "EH1"
			intervals [607]:
				xmin = 223.591
				xmax = 223.671
				text = "R"
			intervals [608]:
				xmin = 223.671
				xmax = 226.524
				text = ""
			intervals [609]:
				xmin = 226.524
				xmax = 226.714
				text = "sil"
			intervals [610]:
				xmin = 226.714
				xmax = 226.934
				text = "Y"
			intervals [611]:
				xmin = 226.934
				xmax = 227.034
				text = "AE1"
			intervals [612]:
				xmin = 227.034
				xmax = 227.234
				text = "sp"
			intervals [613]:
				xmin = 227.234
				xmax = 231.3474
				text = ""
			intervals [614]:
				xmin = 231.3474
				xmax = 231.3874
				text = "B"
			intervals [615]:
				xmin = 231.3874
				xmax = 231.4174
				text = "AH1"
			intervals [616]:
				xmin = 231.4174
				xmax = 231.5974
				text = "T"
			intervals [617]:
				xmin = 231.5974
				xmax = 231.7374
				text = "AH1"
			intervals [618]:
				xmin = 231.7374
				xmax = 231.8774
				text = "M"
			intervals [619]:
				xmin = 231.8774
				xmax = 232.2638
				text = "sp"
			intervals [620]:
				xmin = 232.2638
				xmax = 232.3038
				text = "L"
			intervals [621]:
				xmin = 232.3038
				xmax = 232.3338
				text = "EH1"
			intervals [622]:
				xmin = 232.3338
				xmax = 232.3638
				text = "T"
			intervals [623]:
				xmin = 232.3638
				xmax = 232.4338
				text = "M"
			intervals [624]:
				xmin = 232.4338
				xmax = 232.4638
				text = "IY1"
			intervals [625]:
				xmin = 232.4638
				xmax = 232.5738
				text = "AE1"
			intervals [626]:
				xmin = 232.5738
				xmax = 232.6338
				text = "K"
			intervals [627]:
				xmin = 232.6338
				xmax = 232.7038
				text = "S"
			intervals [628]:
				xmin = 232.7038
				xmax = 232.7438
				text = "Y"
			intervals [629]:
				xmin = 232.7438
				xmax = 232.7738
				text = "UW1"
			intervals [630]:
				xmin = 232.7738
				xmax = 232.8138
				text = "DH"
			intervals [631]:
				xmin = 232.8138
				xmax = 233.0138
				text = "IH1"
			intervals [632]:
				xmin = 233.0138
				xmax = 233.2638
				text = "S"
			intervals [633]:
				xmin = 233.2638
				xmax = 234.3928
				text = ""
			intervals [634]:
				xmin = 234.3928
				xmax = 234.4728
				text = "sil"
			intervals [635]:
				xmin = 234.4728
				xmax = 234.6528
				text = "IH1"
			intervals [636]:
				xmin = 234.6528
				xmax = 234.7928
				text = "Z"
			intervals [637]:
				xmin = 234.7928
				xmax = 235.0428
				text = "AH1"
			intervals [638]:
				xmin = 235.0428
				xmax = 235.2828
				text = "M"
			intervals [639]:
				xmin = 235.2828
				xmax = 236.2549
				text = ""
			intervals [640]:
				xmin = 236.2549
				xmax = 236.3849
				text = "sil"
			intervals [641]:
				xmin = 236.3849
				xmax = 237.0149
				text = "spn"
			intervals [642]:
				xmin = 237.0149
				xmax = 237.1649
				text = "sp"
			intervals [643]:
				xmin = 237.1649
				xmax = 237.3049
				text = "AY1"
			intervals [644]:
				xmin = 237.3049
				xmax = 237.4149
				text = "N"
			intervals [645]:
				xmin = 237.4149
				xmax = 237.5049
				text = "OW1"
			intervals [646]:
				xmin = 237.5049
				xmax = 237.6449
				text = "Y"
			intervals [647]:
				xmin = 237.6449
				xmax = 237.9749
				text = "UW1"
			intervals [648]:
				xmin = 237.9749
				xmax = 238.1949
				text = "sp"
			intervals [649]:
				xmin = 238.1949
				xmax = 238.4549
				text = "AH1"
			intervals [650]:
				xmin = 238.4549
				xmax = 238.5149
				text = "sp"
			intervals [651]:
				xmin = 238.5149
				xmax = 238.5449
				text = "JH"
			intervals [652]:
				xmin = 238.5449
				xmax = 238.5849
				text = "IH0"
			intervals [653]:
				xmin = 238.5849
				xmax = 238.6449
				text = "S"
			intervals [654]:
				xmin = 238.6449
				xmax = 238.6949
				text = "T"
			intervals [655]:
				xmin = 238.6949
				xmax = 238.7249
				text = "L"
			intervals [656]:
				xmin = 238.7249
				xmax = 238.7649
				text = "UH1"
			intervals [657]:
				xmin = 238.7649
				xmax = 238.8049
				text = "K"
			intervals [658]:
				xmin = 238.8049
				xmax = 238.8449
				text = "IH0"
			intervals [659]:
				xmin = 238.8449
				xmax = 238.9049
				text = "N"
			intervals [660]:
				xmin = 238.9049
				xmax = 238.9449
				text = "AE1"
			intervals [661]:
				xmin = 238.9449
				xmax = 238.9749
				text = "T"
			intervals [662]:
				xmin = 238.9749
				xmax = 239.0049
				text = "HH"
			intervals [663]:
				xmin = 239.0049
				xmax = 239.0649
				text = "AW1"
			intervals [664]:
				xmin = 239.0649
				xmax = 239.1949
				text = "Y"
			intervals [665]:
				xmin = 239.1949
				xmax = 239.2549
				text = "UW1"
			intervals [666]:
				xmin = 239.2549
				xmax = 239.3149
				text = "D"
			intervals [667]:
				xmin = 239.3149
				xmax = 239.4349
				text = "R"
			intervals [668]:
				xmin = 239.4349
				xmax = 239.4749
				text = "EH1"
			intervals [669]:
				xmin = 239.4749
				xmax = 239.5449
				text = "S"
			intervals [670]:
				xmin = 239.5449
				xmax = 239.5949
				text = "Y"
			intervals [671]:
				xmin = 239.5949
				xmax = 239.6549
				text = "UW1"
			intervals [672]:
				xmin = 239.6549
				xmax = 239.6849
				text = "R"
			intervals [673]:
				xmin = 239.6849
				xmax = 239.7549
				text = "AH0"
			intervals [674]:
				xmin = 239.7549
				xmax = 239.8349
				text = "S"
			intervals [675]:
				xmin = 239.8349
				xmax = 239.8949
				text = "P"
			intervals [676]:
				xmin = 239.8949
				xmax = 240.0049
				text = "AO1"
			intervals [677]:
				xmin = 240.0049
				xmax = 240.0549
				text = "R"
			intervals [678]:
				xmin = 240.0549
				xmax = 240.1049
				text = "T"
			intervals [679]:
				xmin = 240.1049
				xmax = 240.1549
				text = "S"
			intervals [680]:
				xmin = 240.1549
				xmax = 240.2349
				text = "F"
			intervals [681]:
				xmin = 240.2349
				xmax = 240.2849
				text = "AE1"
			intervals [682]:
				xmin = 240.2849
				xmax = 240.4849
				text = "N"
			intervals [683]:
				xmin = 240.4849
				xmax = 240.5549
				text = "sp"
			intervals [684]:
				xmin = 240.5549
				xmax = 241.6506
				text = ""
			intervals [685]:
				xmin = 241.6506
				xmax = 241.7306
				text = "HH"
			intervals [686]:
				xmin = 241.7306
				xmax = 241.8306
				text = "UW1"
			intervals [687]:
				xmin = 241.8306
				xmax = 241.8706
				text = "IH0"
			intervals [688]:
				xmin = 241.8706
				xmax = 241.9206
				text = "Z"
			intervals [689]:
				xmin = 241.9206
				xmax = 241.9606
				text = "Y"
			intervals [690]:
				xmin = 241.9606
				xmax = 241.9906
				text = "UH1"
			intervals [691]:
				xmin = 241.9906
				xmax = 242.0606
				text = "R"
			intervals [692]:
				xmin = 242.0606
				xmax = 242.1206
				text = "F"
			intervals [693]:
				xmin = 242.1206
				xmax = 242.2206
				text = "EY1"
			intervals [694]:
				xmin = 242.2206
				xmax = 242.2906
				text = "V"
			intervals [695]:
				xmin = 242.2906
				xmax = 242.3306
				text = "R"
			intervals [696]:
				xmin = 242.3306
				xmax = 242.3606
				text = "AH0"
			intervals [697]:
				xmin = 242.3606
				xmax = 242.4006
				text = "T"
			intervals [698]:
				xmin = 242.4006
				xmax = 242.4506
				text = "T"
			intervals [699]:
				xmin = 242.4506
				xmax = 242.5606
				text = "IY1"
			intervals [700]:
				xmin = 242.5606
				xmax = 242.6806
				text = "M"
			intervals [701]:
				xmin = 242.6806
				xmax = 242.7106
				text = "Z"
			intervals [702]:
				xmin = 242.7106
				xmax = 242.9806
				text = "sp"
			intervals [703]:
				xmin = 242.9806
				xmax = 270.0327
				text = ""
			intervals [704]:
				xmin = 270.0327
				xmax = 270.1227
				text = "HH"
			intervals [705]:
				xmin = 270.1227
				xmax = 270.2927
				text = "UW1"
			intervals [706]:
				xmin = 270.2927
				xmax = 270.3427
				text = "Z"
			intervals [707]:
				xmin = 270.3427
				xmax = 270.4127
				text = "Y"
			intervals [708]:
				xmin = 270.4127
				xmax = 270.4627
				text = "AO1"
			intervals [709]:
				xmin = 270.4627
				xmax = 270.5327
				text = "R"
			intervals [710]:
				xmin = 270.5327
				xmax = 270.6827
				text = "F"
			intervals [711]:
				xmin = 270.6827
				xmax = 270.8127
				text = "EY1"
			intervals [712]:
				xmin = 270.8127
				xmax = 270.9127
				text = "V"
			intervals [713]:
				xmin = 270.9127
				xmax = 270.9627
				text = "R"
			intervals [714]:
				xmin = 270.9627
				xmax = 271.0027
				text = "AH0"
			intervals [715]:
				xmin = 271.0027
				xmax = 271.1027
				text = "T"
			intervals [716]:
				xmin = 271.1027
				xmax = 271.2127
				text = "AW1"
			intervals [717]:
				xmin = 271.2127
				xmax = 271.2927
				text = "T"
			intervals [718]:
				xmin = 271.2927
				xmax = 271.3327
				text = "DH"
			intervals [719]:
				xmin = 271.3327
				xmax = 271.3727
				text = "AH0"
			intervals [720]:
				xmin = 271.3727
				xmax = 271.4327
				text = "sp"
			intervals [721]:
				xmin = 271.4327
				xmax = 271.4727
				text = "B"
			intervals [722]:
				xmin = 271.4727
				xmax = 271.6527
				text = "AA1"
			intervals [723]:
				xmin = 271.6527
				xmax = 271.7527
				text = "K"
			intervals [724]:
				xmin = 271.7527
				xmax = 271.8027
				text = "S"
			intervals [725]:
				xmin = 271.8027
				xmax = 271.8327
				text = "sp"
			intervals [726]:
				xmin = 271.8327
				xmax = 271.8727
				text = "L"
			intervals [727]:
				xmin = 271.8727
				xmax = 271.9327
				text = "AY1"
			intervals [728]:
				xmin = 271.9327
				xmax = 271.9627
				text = "K"
			intervals [729]:
				xmin = 271.9627
				xmax = 272.0127
				text = "IH0"
			intervals [730]:
				xmin = 272.0127
				xmax = 272.0427
				text = "F"
			intervals [731]:
				xmin = 272.0427
				xmax = 272.1027
				text = "Y"
			intervals [732]:
				xmin = 272.1027
				xmax = 272.1827
				text = "UW1"
			intervals [733]:
				xmin = 272.1827
				xmax = 272.2127
				text = "HH"
			intervals [734]:
				xmin = 272.2127
				xmax = 272.2427
				text = "AE1"
			intervals [735]:
				xmin = 272.2427
				xmax = 272.2727
				text = "D"
			intervals [736]:
				xmin = 272.2727
				xmax = 272.3027
				text = "T"
			intervals [737]:
				xmin = 272.3027
				xmax = 272.3727
				text = "IH0"
			intervals [738]:
				xmin = 272.3727
				xmax = 272.4127
				text = "D"
			intervals [739]:
				xmin = 272.4127
				xmax = 272.4627
				text = "UW1"
			intervals [740]:
				xmin = 272.4627
				xmax = 272.5727
				text = "Y"
			intervals [741]:
				xmin = 272.5727
				xmax = 272.6127
				text = "UH1"
			intervals [742]:
				xmin = 272.6127
				xmax = 272.6527
				text = "R"
			intervals [743]:
				xmin = 272.6527
				xmax = 272.7227
				text = "T"
			intervals [744]:
				xmin = 272.7227
				xmax = 272.7527
				text = "IY1"
			intervals [745]:
				xmin = 272.7527
				xmax = 272.8027
				text = "HH"
			intervals [746]:
				xmin = 272.8027
				xmax = 272.8927
				text = "UW1"
			intervals [747]:
				xmin = 272.8927
				xmax = 272.9327
				text = "Z"
			intervals [748]:
				xmin = 272.9327
				xmax = 272.9627
				text = "Y"
			intervals [749]:
				xmin = 272.9627
				xmax = 272.9927
				text = "UH1"
			intervals [750]:
				xmin = 272.9927
				xmax = 273.0427
				text = "R"
			intervals [751]:
				xmin = 273.0427
				xmax = 273.1227
				text = "T"
			intervals [752]:
				xmin = 273.1227
				xmax = 273.2927
				text = "AA1"
			intervals [753]:
				xmin = 273.2927
				xmax = 273.3727
				text = "P"
			intervals [754]:
				xmin = 273.3727
				xmax = 273.4027
				text = "sp"
			intervals [755]:
				xmin = 273.4027
				xmax = 273.4427
				text = "TH"
			intervals [756]:
				xmin = 273.4427
				xmax = 273.5627
				text = "R"
			intervals [757]:
				xmin = 273.5627
				xmax = 273.6027
				text = "IY1"
			intervals [758]:
				xmin = 273.6027
				xmax = 273.6827
				text = "sp"
			intervals [759]:
				xmin = 273.6827
				xmax = 275.3924
				text = ""
			intervals [760]:
				xmin = 275.3924
				xmax = 275.5024
				text = "Y"
			intervals [761]:
				xmin = 275.5024
				xmax = 275.5524
				text = "UH1"
			intervals [762]:
				xmin = 275.5524
				xmax = 275.6124
				text = "R"
			intervals [763]:
				xmin = 275.6124
				xmax = 275.7624
				text = "T"
			intervals [764]:
				xmin = 275.7624
				xmax = 275.8924
				text = "AA1"
			intervals [765]:
				xmin = 275.8924
				xmax = 276.0424
				text = "P"
			intervals [766]:
				xmin = 276.0424
				xmax = 276.0924
				text = "TH"
			intervals [767]:
				xmin = 276.0924
				xmax = 276.2024
				text = "R"
			intervals [768]:
				xmin = 276.2024
				xmax = 276.2524
				text = "IY1"
			intervals [769]:
				xmin = 276.2524
				xmax = 276.3524
				text = "T"
			intervals [770]:
				xmin = 276.3524
				xmax = 276.5124
				text = "IY1"
			intervals [771]:
				xmin = 276.5124
				xmax = 276.5424
				text = "M"
			intervals [772]:
				xmin = 276.5424
				xmax = 276.5824
				text = "Z"
			intervals [773]:
				xmin = 276.5824
				xmax = 276.6124
				text = "IH0"
			intervals [774]:
				xmin = 276.6124
				xmax = 276.6424
				text = "N"
			intervals [775]:
				xmin = 276.6424
				xmax = 276.6724
				text = "DH"
			intervals [776]:
				xmin = 276.6724
				xmax = 276.7024
				text = "AH1"
			intervals [777]:
				xmin = 276.7024
				xmax = 276.7624
				text = "EH1"
			intervals [778]:
				xmin = 276.7624
				xmax = 276.9024
				text = "R"
			intervals [779]:
				xmin = 276.9024
				xmax = 277.0624
				text = "IY0"
			intervals [780]:
				xmin = 277.0624
				xmax = 277.1124
				text = "AH0"
			intervals [781]:
				xmin = 277.1124
				xmax = 277.1624
				text = "N"
			intervals [782]:
				xmin = 277.1624
				xmax = 277.3624
				text = "Y"
			intervals [783]:
				xmin = 277.3624
				xmax = 277.4124
				text = "UW1"
			intervals [784]:
				xmin = 277.4124
				xmax = 277.4424
				text = "D"
			intervals [785]:
				xmin = 277.4424
				xmax = 277.5224
				text = "OW1"
			intervals [786]:
				xmin = 277.5224
				xmax = 277.5824
				text = "N"
			intervals [787]:
				xmin = 277.5824
				xmax = 277.7024
				text = "K"
			intervals [788]:
				xmin = 277.7024
				xmax = 277.7624
				text = "EH1"
			intervals [789]:
				xmin = 277.7624
				xmax = 277.8224
				text = "R"
			intervals [790]:
				xmin = 277.8224
				xmax = 277.8724
				text = "W"
			intervals [791]:
				xmin = 277.8724
				xmax = 277.9124
				text = "AH1"
			intervals [792]:
				xmin = 277.9124
				xmax = 278.0224
				text = "T"
			intervals [793]:
				xmin = 278.0224
				xmax = 278.0624
				text = "DH"
			intervals [794]:
				xmin = 278.0624
				xmax = 278.1424
				text = "AH1"
			intervals [795]:
				xmin = 278.1424
				xmax = 278.2224
				text = "AH1"
			intervals [796]:
				xmin = 278.2224
				xmax = 278.2624
				text = "DH"
			intervals [797]:
				xmin = 278.2624
				xmax = 278.3524
				text = "ER0"
			intervals [798]:
				xmin = 278.3524
				xmax = 278.4324
				text = "T"
			intervals [799]:
				xmin = 278.4324
				xmax = 278.6224
				text = "IY1"
			intervals [800]:
				xmin = 278.6224
				xmax = 278.6524
				text = "M"
			intervals [801]:
				xmin = 278.6524
				xmax = 278.7024
				text = "Z"
			intervals [802]:
				xmin = 278.7024
				xmax = 278.7524
				text = "IH0"
			intervals [803]:
				xmin = 278.7524
				xmax = 278.7924
				text = "Z"
			intervals [804]:
				xmin = 278.7924
				xmax = 278.8724
				text = "D"
			intervals [805]:
				xmin = 278.8724
				xmax = 279.1624
				text = "UW1"
			intervals [806]:
				xmin = 279.1624
				xmax = 279.2324
				text = "IH0"
			intervals [807]:
				xmin = 279.2324
				xmax = 279.2724
				text = "N"
			intervals [808]:
				xmin = 279.2724
				xmax = 279.3024
				text = "DH"
			intervals [809]:
				xmin = 279.3024
				xmax = 279.4224
				text = "EY1"
			intervals [810]:
				xmin = 279.4224
				xmax = 279.6703
				text = "sp"
			intervals [811]:
				xmin = 279.6703
				xmax = 279.7603
				text = "IH1"
			intervals [812]:
				xmin = 279.7603
				xmax = 279.8503
				text = "F"
			intervals [813]:
				xmin = 279.8503
				xmax = 279.8903
				text = "DH"
			intervals [814]:
				xmin = 279.8903
				xmax = 279.9203
				text = "EH1"
			intervals [815]:
				xmin = 279.9203
				xmax = 280.0803
				text = "R"
			intervals [816]:
				xmin = 280.0803
				xmax = 280.1303
				text = "IH1"
			intervals [817]:
				xmin = 280.1303
				xmax = 280.1803
				text = "N"
			intervals [818]:
				xmin = 280.1803
				xmax = 280.2103
				text = "DH"
			intervals [819]:
				xmin = 280.2103
				xmax = 280.2703
				text = "AH0"
			intervals [820]:
				xmin = 280.2703
				xmax = 280.3303
				text = "sp"
			intervals [821]:
				xmin = 280.3303
				xmax = 280.4103
				text = "F"
			intervals [822]:
				xmin = 280.4103
				xmax = 280.6003
				text = "AY1"
			intervals [823]:
				xmin = 280.6003
				xmax = 280.6503
				text = "N"
			intervals [824]:
				xmin = 280.6503
				xmax = 280.7103
				text = "AH0"
			intervals [825]:
				xmin = 280.7103
				xmax = 280.9003
				text = "L"
			intervals [826]:
				xmin = 280.9003
				xmax = 280.9503
				text = "Z"
			intervals [827]:
				xmin = 280.9503
				xmax = 280.9803
				text = "AH0"
			intervals [828]:
				xmin = 280.9803
				xmax = 281.0403
				text = "N"
			intervals [829]:
				xmin = 281.0403
				xmax = 281.0903
				text = "Y"
			intervals [830]:
				xmin = 281.0903
				xmax = 281.1603
				text = "UW1"
			intervals [831]:
				xmin = 281.1603
				xmax = 281.2003
				text = "HH"
			intervals [832]:
				xmin = 281.2003
				xmax = 281.2303
				text = "AE1"
			intervals [833]:
				xmin = 281.2303
				xmax = 281.2603
				text = "V"
			intervals [834]:
				xmin = 281.2603
				xmax = 281.2903
				text = "T"
			intervals [835]:
				xmin = 281.2903
				xmax = 281.3903
				text = "IH0"
			intervals [836]:
				xmin = 281.3903
				xmax = 281.4203
				text = "B"
			intervals [837]:
				xmin = 281.4203
				xmax = 281.6903
				text = "IY1"
			intervals [838]:
				xmin = 281.6903
				xmax = 281.7203
				text = "DH"
			intervals [839]:
				xmin = 281.7203
				xmax = 281.7503
				text = "EH1"
			intervals [840]:
				xmin = 281.7503
				xmax = 281.7803
				text = "R"
			intervals [841]:
				xmin = 281.7803
				xmax = 281.8103
				text = "AH0"
			intervals [842]:
				xmin = 281.8103
				xmax = 281.8703
				text = "N"
			intervals [843]:
				xmin = 281.8703
				xmax = 281.9003
				text = "OW1"
			intervals [844]:
				xmin = 281.9003
				xmax = 281.9503
				text = "N"
			intervals [845]:
				xmin = 281.9503
				xmax = 281.9903
				text = "L"
			intervals [846]:
				xmin = 281.9903
				xmax = 282.0703
				text = "IY0"
			intervals [847]:
				xmin = 282.0703
				xmax = 282.1503
				text = "P"
			intervals [848]:
				xmin = 282.1503
				xmax = 282.2703
				text = "IH1"
			intervals [849]:
				xmin = 282.2703
				xmax = 282.3403
				text = "K"
			intervals [850]:
				xmin = 282.3403
				xmax = 282.3803
				text = "DH"
			intervals [851]:
				xmin = 282.3803
				xmax = 282.5503
				text = "IY1"
			intervals [852]:
				xmin = 282.5503
				xmax = 282.6303
				text = "Z"
			intervals [853]:
				xmin = 282.6303
				xmax = 282.6803
				text = "TH"
			intervals [854]:
				xmin = 282.6803
				xmax = 282.7603
				text = "R"
			intervals [855]:
				xmin = 282.7603
				xmax = 282.8503
				text = "IY1"
			intervals [856]:
				xmin = 282.8503
				xmax = 282.9303
				text = "T"
			intervals [857]:
				xmin = 282.9303
				xmax = 283.1403
				text = "IY1"
			intervals [858]:
				xmin = 283.1403
				xmax = 283.1703
				text = "M"
			intervals [859]:
				xmin = 283.1703
				xmax = 283.2403
				text = "Z"
			intervals [860]:
				xmin = 283.2403
				xmax = 283.2903
				text = "ER0"
			intervals [861]:
				xmin = 283.2903
				xmax = 283.3703
				text = "DH"
			intervals [862]:
				xmin = 283.3703
				xmax = 283.4503
				text = "EH1"
			intervals [863]:
				xmin = 283.4503
				xmax = 283.5203
				text = "R"
			intervals [864]:
				xmin = 283.5203
				xmax = 283.5603
				text = "sp"
			intervals [865]:
				xmin = 283.5603
				xmax = 283.8027
				text = ""
			intervals [866]:
				xmin = 283.8027
				xmax = 283.9527
				text = "AE1"
			intervals [867]:
				xmin = 283.9527
				xmax = 283.9927
				text = "N"
			intervals [868]:
				xmin = 283.9927
				xmax = 284.0327
				text = "DH"
			intervals [869]:
				xmin = 284.0327
				xmax = 284.0727
				text = "EH1"
			intervals [870]:
				xmin = 284.0727
				xmax = 284.1127
				text = "R"
			intervals [871]:
				xmin = 284.1127
				xmax = 284.1727
				text = "IH0"
			intervals [872]:
				xmin = 284.1727
				xmax = 284.2227
				text = "N"
			intervals [873]:
				xmin = 284.2227
				xmax = 284.2627
				text = "AH0"
			intervals [874]:
				xmin = 284.2627
				xmax = 284.3827
				text = "CH"
			intervals [875]:
				xmin = 284.3827
				xmax = 284.5127
				text = "AE1"
			intervals [876]:
				xmin = 284.5127
				xmax = 284.5427
				text = "M"
			intervals [877]:
				xmin = 284.5427
				xmax = 284.5827
				text = "P"
			intervals [878]:
				xmin = 284.5827
				xmax = 284.6127
				text = "IY0"
			intervals [879]:
				xmin = 284.6127
				xmax = 284.6427
				text = "AH0"
			intervals [880]:
				xmin = 284.6427
				xmax = 284.6727
				text = "N"
			intervals [881]:
				xmin = 284.6727
				xmax = 284.7827
				text = "SH"
			intervals [882]:
				xmin = 284.7827
				xmax = 284.8327
				text = "IH2"
			intervals [883]:
				xmin = 284.8327
				xmax = 284.9127
				text = "P"
			intervals [884]:
				xmin = 284.9127
				xmax = 284.9727
				text = "S"
			intervals [885]:
				xmin = 284.9727
				xmax = 285.0527
				text = "IH2"
			intervals [886]:
				xmin = 285.0527
				xmax = 285.1627
				text = "CH"
			intervals [887]:
				xmin = 285.1627
				xmax = 285.3127
				text = "UW0"
			intervals [888]:
				xmin = 285.3127
				xmax = 285.4227
				text = "EY1"
			intervals [889]:
				xmin = 285.4227
				xmax = 285.5227
				text = "SH"
			intervals [890]:
				xmin = 285.5227
				xmax = 285.5527
				text = "AH0"
			intervals [891]:
				xmin = 285.5527
				xmax = 285.6527
				text = "N"
			intervals [892]:
				xmin = 285.6527
				xmax = 286.1718
				text = ""
			intervals [893]:
				xmin = 286.1718
				xmax = 286.2818
				text = "W"
			intervals [894]:
				xmin = 286.2818
				xmax = 286.3718
				text = "IH1"
			intervals [895]:
				xmin = 286.3718
				xmax = 286.4618
				text = "CH"
			intervals [896]:
				xmin = 286.4618
				xmax = 286.5318
				text = "W"
			intervals [897]:
				xmin = 286.5318
				xmax = 286.6118
				text = "AH1"
			intervals [898]:
				xmin = 286.6118
				xmax = 286.7018
				text = "N"
			intervals [899]:
				xmin = 286.7018
				xmax = 286.7418
				text = "W"
			intervals [900]:
				xmin = 286.7418
				xmax = 286.7818
				text = "UH1"
			intervals [901]:
				xmin = 286.7818
				xmax = 286.8418
				text = "D"
			intervals [902]:
				xmin = 286.8418
				xmax = 286.8918
				text = "Y"
			intervals [903]:
				xmin = 286.8918
				xmax = 286.9518
				text = "UW1"
			intervals [904]:
				xmin = 286.9518
				xmax = 287.0118
				text = "W"
			intervals [905]:
				xmin = 287.0118
				xmax = 287.0618
				text = "AA1"
			intervals [906]:
				xmin = 287.0618
				xmax = 287.1218
				text = "N"
			intervals [907]:
				xmin = 287.1218
				xmax = 287.1718
				text = "AH0"
			intervals [908]:
				xmin = 287.1718
				xmax = 287.2018
				text = "G"
			intervals [909]:
				xmin = 287.2018
				xmax = 287.2618
				text = "OW1"
			intervals [910]:
				xmin = 287.2618
				xmax = 287.3818
				text = "S"
			intervals [911]:
				xmin = 287.3818
				xmax = 287.4418
				text = "EH1"
			intervals [912]:
				xmin = 287.4418
				xmax = 287.5118
				text = "L"
			intervals [913]:
				xmin = 287.5118
				xmax = 287.5618
				text = "AH0"
			intervals [914]:
				xmin = 287.5618
				xmax = 287.6118
				text = "B"
			intervals [915]:
				xmin = 287.6118
				xmax = 287.6618
				text = "R"
			intervals [916]:
				xmin = 287.6618
				xmax = 287.7118
				text = "EY2"
			intervals [917]:
				xmin = 287.7118
				xmax = 287.7418
				text = "T"
			intervals [918]:
				xmin = 287.7418
				xmax = 287.7718
				text = "sp"
			intervals [919]:
				xmin = 287.7718
				xmax = 287.8718
				text = "W"
			intervals [920]:
				xmin = 287.8718
				xmax = 287.9018
				text = "IH0"
			intervals [921]:
				xmin = 287.9018
				xmax = 287.9318
				text = "TH"
			intervals [922]:
				xmin = 287.9318
				xmax = 313.9278
				text = "sp"
			intervals [923]:
				xmin = 313.9278
				xmax = 314.0478
				text = "M"
			intervals [924]:
				xmin = 314.0478
				xmax = 314.1878
				text = "HH"
			intervals [925]:
				xmin = 314.1878
				xmax = 314.5578
				text = "M"
			intervals [926]:
				xmin = 314.5578
				xmax = 315.7698
				text = "sp"
			intervals [927]:
				xmin = 315.7698
				xmax = 315.9398
				text = "OW2"
			intervals [928]:
				xmin = 315.9398
				xmax = 316.0598
				text = "K"
			intervals [929]:
				xmin = 316.0598
				xmax = 316.1798
				text = "EY1"
			intervals [930]:
				xmin = 316.1798
				xmax = 316.3198
				text = "sp"
			intervals [931]:
				xmin = 316.3198
				xmax = 316.3598
				text = "spn"
			intervals [932]:
				xmin = 316.3598
				xmax = 317.4647
				text = "sp"
			intervals [933]:
				xmin = 317.4647
				xmax = 317.7747
				text = "spn"
			intervals [934]:
				xmin = 317.7747
				xmax = 319.1414
				text = "sp"
			intervals [935]:
				xmin = 319.1414
				xmax = 319.3214
				text = "W"
			intervals [936]:
				xmin = 319.3214
				xmax = 319.4314
				text = "EH1"
			intervals [937]:
				xmin = 319.4314
				xmax = 319.7414
				text = "L"
			intervals [938]:
				xmin = 319.7414
				xmax = 320.362
				text = ""
			intervals [939]:
				xmin = 320.362
				xmax = 320.422
				text = "sil"
			intervals [940]:
				xmin = 320.422
				xmax = 320.522
				text = "AH1"
			intervals [941]:
				xmin = 320.522
				xmax = 320.892
				text = "M"
			intervals [942]:
				xmin = 320.892
				xmax = 320.932
				text = "sp"
			intervals [943]:
				xmin = 320.932
				xmax = 323.2126
				text = ""
			intervals [944]:
				xmin = 323.2126
				xmax = 323.3026
				text = "DH"
			intervals [945]:
				xmin = 323.3026
				xmax = 323.4126
				text = "AH0"
			intervals [946]:
				xmin = 323.4126
				xmax = 323.4826
				text = "R"
			intervals [947]:
				xmin = 323.4826
				xmax = 323.6226
				text = "EH1"
			intervals [948]:
				xmin = 323.6226
				xmax = 323.7026
				text = "D"
			intervals [949]:
				xmin = 323.7026
				xmax = 323.8126
				text = "S"
			intervals [950]:
				xmin = 323.8126
				xmax = 323.8526
				text = "K"
			intervals [951]:
				xmin = 323.8526
				xmax = 323.9626
				text = "IH2"
			intervals [952]:
				xmin = 323.9626
				xmax = 324.0626
				text = "N"
			intervals [953]:
				xmin = 324.0626
				xmax = 324.1126
				text = "Z"
			intervals [954]:
				xmin = 324.1126
				xmax = 324.1426
				text = "sp"
			intervals [955]:
				xmin = 324.1426
				xmax = 324.2226
				text = "W"
			intervals [956]:
				xmin = 324.2226
				xmax = 324.4926
				text = "AW1"
			intervals [957]:
				xmin = 324.4926
				xmax = 326.3392
				text = "sp"
			intervals [958]:
				xmin = 326.3392
				xmax = 326.5092
				text = "N"
			intervals [959]:
				xmin = 326.5092
				xmax = 326.7492
				text = "OW1"
			intervals [960]:
				xmin = 326.7492
				xmax = 326.7792
				text = "AY1"
			intervals [961]:
				xmin = 326.7792
				xmax = 326.8492
				text = "sp"
			intervals [962]:
				xmin = 326.8492
				xmax = 326.8892
				text = "JH"
			intervals [963]:
				xmin = 326.8892
				xmax = 326.9492
				text = "IH0"
			intervals [964]:
				xmin = 326.9492
				xmax = 327.1992
				text = "S"
			intervals [965]:
				xmin = 327.1992
				xmax = 327.3237
				text = ""
			intervals [966]:
				xmin = 327.3237
				xmax = 327.4337
				text = "N"
			intervals [967]:
				xmin = 327.4337
				xmax = 327.5437
				text = "OW1"
			intervals [968]:
				xmin = 327.5437
				xmax = 327.5737
				text = "K"
			intervals [969]:
				xmin = 327.5737
				xmax = 327.7037
				text = "AA1"
			intervals [970]:
				xmin = 327.7037
				xmax = 327.7537
				text = "Z"
			intervals [971]:
				xmin = 327.7537
				xmax = 327.8237
				text = "AY1"
			intervals [972]:
				xmin = 327.8237
				xmax = 327.9037
				text = "M"
			intervals [973]:
				xmin = 327.9037
				xmax = 328.2837
				text = "AY1"
			intervals [974]:
				xmin = 328.2837
				xmax = 328.3537
				text = "AY1"
			intervals [975]:
				xmin = 328.3537
				xmax = 328.4437
				text = "M"
			intervals [976]:
				xmin = 328.4437
				xmax = 328.5237
				text = "AH0"
			intervals [977]:
				xmin = 328.5237
				xmax = 328.6137
				text = "K"
			intervals [978]:
				xmin = 328.6137
				xmax = 328.8237
				text = "AW1"
			intervals [979]:
				xmin = 328.8237
				xmax = 328.8637
				text = "B"
			intervals [980]:
				xmin = 328.8637
				xmax = 328.9237
				text = "OY2"
			intervals [981]:
				xmin = 328.9237
				xmax = 328.9537
				text = "Z"
			intervals [982]:
				xmin = 328.9537
				xmax = 329.2837
				text = "sp"
			intervals [983]:
				xmin = 329.2837
				xmax = 329.3137
				text = "F"
			intervals [984]:
				xmin = 329.3137
				xmax = 329.3437
				text = "AE1"
			intervals [985]:
				xmin = 329.3437
				xmax = 329.6737
				text = "N"
			intervals [986]:
				xmin = 329.6737
				xmax = 330.8293
				text = ""
			intervals [987]:
				xmin = 330.8293
				xmax = 331.6193
				text = "Y"
			intervals [988]:
				xmin = 331.6193
				xmax = 331.6493
				text = "AE1"
			intervals [989]:
				xmin = 331.6493
				xmax = 333.2477
				text = ""
			intervals [990]:
				xmin = 333.2477
				xmax = 333.3577
				text = "sil"
			intervals [991]:
				xmin = 333.3577
				xmax = 333.3877
				text = "N"
			intervals [992]:
				xmin = 333.3877
				xmax = 333.4177
				text = "OW1"
			intervals [993]:
				xmin = 333.4177
				xmax = 333.4477
				text = "sp"
			intervals [994]:
				xmin = 333.4477
				xmax = 333.4777
				text = "AH0"
			intervals [995]:
				xmin = 333.4777
				xmax = 333.5377
				text = "M"
			intervals [996]:
				xmin = 333.5377
				xmax = 333.6077
				text = "AH0"
			intervals [997]:
				xmin = 333.6077
				xmax = 333.6977
				text = "K"
			intervals [998]:
				xmin = 333.6977
				xmax = 333.8877
				text = "AW1"
			intervals [999]:
				xmin = 333.8877
				xmax = 333.9877
				text = "B"
			intervals [1000]:
				xmin = 333.9877
				xmax = 334.0677
				text = "OY2"
			intervals [1001]:
				xmin = 334.0677
				xmax = 334.1477
				text = "Z"
			intervals [1002]:
				xmin = 334.1477
				xmax = 334.2377
				text = "sp"
			intervals [1003]:
				xmin = 334.2377
				xmax = 334.2677
				text = "F"
			intervals [1004]:
				xmin = 334.2677
				xmax = 334.3077
				text = "AE1"
			intervals [1005]:
				xmin = 334.3077
				xmax = 334.6577
				text = "N"
			intervals [1006]:
				xmin = 334.6577
				xmax = 334.6877
				text = "sp"
			intervals [1007]:
				xmin = 334.6877
				xmax = 334.7177
				text = "M"
			intervals [1008]:
				xmin = 334.7177
				xmax = 334.7477
				text = "AE1"
			intervals [1009]:
				xmin = 334.7477
				xmax = 334.8277
				text = "N"
			intervals [1010]:
				xmin = 334.8277
				xmax = 334.8577
				text = "AY1"
			intervals [1011]:
				xmin = 334.8577
				xmax = 334.8877
				text = "D"
			intervals [1012]:
				xmin = 334.8877
				xmax = 335.0077
				text = "OW1"
			intervals [1013]:
				xmin = 335.0077
				xmax = 335.0677
				text = "N"
			intervals [1014]:
				xmin = 335.0677
				xmax = 335.0977
				text = "IY1"
			intervals [1015]:
				xmin = 335.0977
				xmax = 335.1277
				text = "V"
			intervals [1016]:
				xmin = 335.1277
				xmax = 335.1577
				text = "IH0"
			intervals [1017]:
				xmin = 335.1577
				xmax = 335.2477
				text = "N"
			intervals [1018]:
				xmin = 335.2477
				xmax = 335.3177
				text = "Y"
			intervals [1019]:
				xmin = 335.3177
				xmax = 335.4177
				text = "UW1"
			intervals [1020]:
				xmin = 335.4177
				xmax = 335.4477
				text = "sp"
			intervals [1021]:
				xmin = 335.4477
				xmax = 335.5577
				text = "N"
			intervals [1022]:
				xmin = 335.5577
				xmax = 335.6577
				text = "AO1"
			intervals [1023]:
				xmin = 335.6577
				xmax = 335.7077
				text = "R"
			intervals [1024]:
				xmin = 335.7077
				xmax = 335.7377
				text = "M"
			intervals [1025]:
				xmin = 335.7377
				xmax = 335.8177
				text = "L"
			intervals [1026]:
				xmin = 335.8177
				xmax = 335.8677
				text = "IY0"
			intervals [1027]:
				xmin = 335.8677
				xmax = 336.0477
				text = "AY1"
			intervals [1028]:
				xmin = 336.0477
				xmax = 336.1177
				text = "sp"
			intervals [1029]:
				xmin = 336.1177
				xmax = 336.1777
				text = "F"
			intervals [1030]:
				xmin = 336.1777
				xmax = 336.2577
				text = "EY1"
			intervals [1031]:
				xmin = 336.2577
				xmax = 336.3477
				text = "K"
			intervals [1032]:
				xmin = 336.3477
				xmax = 336.4077
				text = "L"
			intervals [1033]:
				xmin = 336.4077
				xmax = 336.4877
				text = "AY1"
			intervals [1034]:
				xmin = 336.4877
				xmax = 336.5377
				text = "K"
			intervals [1035]:
				xmin = 336.5377
				xmax = 336.6777
				text = "OW1"
			intervals [1036]:
				xmin = 336.6777
				xmax = 336.8677
				text = "Y"
			intervals [1037]:
				xmin = 336.8677
				xmax = 336.9277
				text = "AE1"
			intervals [1038]:
				xmin = 336.9277
				xmax = 336.9577
				text = "AH0"
			intervals [1039]:
				xmin = 336.9577
				xmax = 337.0077
				text = "M"
			intervals [1040]:
				xmin = 337.0077
				xmax = 337.0877
				text = "AH0"
			intervals [1041]:
				xmin = 337.0877
				xmax = 337.1477
				text = "R"
			intervals [1042]:
				xmin = 337.1477
				xmax = 337.2877
				text = "EH1"
			intervals [1043]:
				xmin = 337.2877
				xmax = 337.3377
				text = "D"
			intervals [1044]:
				xmin = 337.3377
				xmax = 337.3877
				text = "S"
			intervals [1045]:
				xmin = 337.3877
				xmax = 337.4177
				text = "K"
			intervals [1046]:
				xmin = 337.4177
				xmax = 337.4477
				text = "IH2"
			intervals [1047]:
				xmin = 337.4477
				xmax = 337.4777
				text = "N"
			intervals [1048]:
				xmin = 337.4777
				xmax = 337.5077
				text = "Z"
			intervals [1049]:
				xmin = 337.5077
				xmax = 337.5477
				text = "N"
			intervals [1050]:
				xmin = 337.5477
				xmax = 337.6677
				text = "OW1"
			intervals [1051]:
				xmin = 337.6677
				xmax = 337.6977
				text = "sp"
			intervals [1052]:
				xmin = 337.6977
				xmax = 337.8077
				text = "AY1"
			intervals [1053]:
				xmin = 337.8077
				xmax = 337.8377
				text = "sp"
			intervals [1054]:
				xmin = 337.8377
				xmax = 337.9077
				text = "JH"
			intervals [1055]:
				xmin = 337.9077
				xmax = 337.9677
				text = "IH0"
			intervals [1056]:
				xmin = 337.9677
				xmax = 338.0577
				text = "S"
			intervals [1057]:
				xmin = 338.0577
				xmax = 338.0977
				text = "K"
			intervals [1058]:
				xmin = 338.0977
				xmax = 338.1777
				text = "AE1"
			intervals [1059]:
				xmin = 338.1777
				xmax = 338.2077
				text = "N"
			intervals [1060]:
				xmin = 338.2077
				xmax = 338.2577
				text = "T"
			intervals [1061]:
				xmin = 338.2577
				xmax = 338.3377
				text = "S"
			intervals [1062]:
				xmin = 338.3377
				xmax = 338.3877
				text = "T"
			intervals [1063]:
				xmin = 338.3877
				xmax = 338.5277
				text = "AE1"
			intervals [1064]:
				xmin = 338.5277
				xmax = 338.6077
				text = "N"
			intervals [1065]:
				xmin = 338.6077
				xmax = 338.6377
				text = "D"
			intervals [1066]:
				xmin = 338.6377
				xmax = 338.6677
				text = "AH0"
			intervals [1067]:
				xmin = 338.6677
				xmax = 338.6977
				text = "M"
			intervals [1068]:
				xmin = 338.6977
				xmax = 340.090
				text = ""
			intervals [1069]:
				xmin = 340.090
				xmax = 340.140
				text = "sil"
			intervals [1070]:
				xmin = 340.140
				xmax = 340.510
				text = "spn"
			intervals [1071]:
				xmin = 340.510
				xmax = 341.9569
				text = "sp"
			intervals [1072]:
				xmin = 341.9569
				xmax = 342.0669
				text = "S"
			intervals [1073]:
				xmin = 342.0669
				xmax = 342.0969
				text = "OW1"
			intervals [1074]:
				xmin = 342.0969
				xmax = 342.1669
				text = "sp"
			intervals [1075]:
				xmin = 342.1669
				xmax = 342.2069
				text = "W"
			intervals [1076]:
				xmin = 342.2069
				xmax = 342.2969
				text = "IY1"
			intervals [1077]:
				xmin = 342.2969
				xmax = 342.3769
				text = "G"
			intervals [1078]:
				xmin = 342.3769
				xmax = 342.4869
				text = "AA1"
			intervals [1079]:
				xmin = 342.4869
				xmax = 342.5269
				text = "T"
			intervals [1080]:
				xmin = 342.5269
				xmax = 342.5769
				text = "DH"
			intervals [1081]:
				xmin = 342.5769
				xmax = 342.6869
				text = "AE1"
			intervals [1082]:
				xmin = 342.6869
				xmax = 342.7569
				text = "T"
			intervals [1083]:
				xmin = 342.7569
				xmax = 342.8769
				text = "AW1"
			intervals [1084]:
				xmin = 342.8769
				xmax = 342.9369
				text = "T"
			intervals [1085]:
				xmin = 342.9369
				xmax = 342.9669
				text = "DH"
			intervals [1086]:
				xmin = 342.9669
				xmax = 343.0469
				text = "IY0"
			intervals [1087]:
				xmin = 343.0469
				xmax = 343.1169
				text = "W"
			intervals [1088]:
				xmin = 343.1169
				xmax = 343.1469
				text = "EY1"
			intervals [1089]:
				xmin = 343.1469
				xmax = 345.4557
				text = "sp"
			intervals [1090]:
				xmin = 345.4557
				xmax = 345.5557
				text = "spn"
			intervals [1091]:
				xmin = 345.5557
				xmax = 346.0157
				text = "sp"
			intervals [1092]:
				xmin = 346.0157
				xmax = 349.9358
				text = ""
			intervals [1093]:
				xmin = 349.9358
				xmax = 350.0158
				text = "W"
			intervals [1094]:
				xmin = 350.0158
				xmax = 350.2058
				text = "EH1"
			intervals [1095]:
				xmin = 350.2058
				xmax = 350.2358
				text = "L"
			intervals [1096]:
				xmin = 350.2358
				xmax = 350.2658
				text = "sp"
			intervals [1097]:
				xmin = 350.2658
				xmax = 350.5058
				text = "AH1"
			intervals [1098]:
				xmin = 350.5058
				xmax = 350.6458
				text = "T"
			intervals [1099]:
				xmin = 350.6458
				xmax = 350.7358
				text = "EH1"
			intervals [1100]:
				xmin = 350.7358
				xmax = 350.7658
				text = "L"
			intervals [1101]:
				xmin = 350.7658
				xmax = 350.8258
				text = "M"
			intervals [1102]:
				xmin = 350.8258
				xmax = 350.9158
				text = "IY1"
			intervals [1103]:
				xmin = 350.9158
				xmax = 350.9958
				text = "AH0"
			intervals [1104]:
				xmin = 350.9958
				xmax = 351.0358
				text = "B"
			intervals [1105]:
				xmin = 351.0358
				xmax = 351.2258
				text = "AW1"
			intervals [1106]:
				xmin = 351.2258
				xmax = 351.3858
				text = "T"
			intervals [1107]:
				xmin = 351.3858
				xmax = 351.986
				text = ""
			intervals [1108]:
				xmin = 351.986
				xmax = 352.086
				text = "Y"
			intervals [1109]:
				xmin = 352.086
				xmax = 352.126
				text = "UW1"
			intervals [1110]:
				xmin = 352.126
				xmax = 352.196
				text = "N"
			intervals [1111]:
				xmin = 352.196
				xmax = 352.326
				text = "OW1"
			intervals [1112]:
				xmin = 352.326
				xmax = 352.396
				text = "HH"
			intervals [1113]:
				xmin = 352.396
				xmax = 352.426
				text = "AE1"
			intervals [1114]:
				xmin = 352.426
				xmax = 352.476
				text = "V"
			intervals [1115]:
				xmin = 352.476
				xmax = 352.516
				text = "Y"
			intervals [1116]:
				xmin = 352.516
				xmax = 352.546
				text = "UW1"
			intervals [1117]:
				xmin = 352.546
				xmax = 352.576
				text = "EH1"
			intervals [1118]:
				xmin = 352.576
				xmax = 352.616
				text = "V"
			intervals [1119]:
				xmin = 352.616
				xmax = 352.656
				text = "ER0"
			intervals [1120]:
				xmin = 352.656
				xmax = 352.696
				text = "B"
			intervals [1121]:
				xmin = 352.696
				xmax = 352.726
				text = "IH1"
			intervals [1122]:
				xmin = 352.726
				xmax = 352.756
				text = "N"
			intervals [1123]:
				xmin = 352.756
				xmax = 352.836
				text = "T"
			intervals [1124]:
				xmin = 352.836
				xmax = 352.876
				text = "UW1"
			intervals [1125]:
				xmin = 352.876
				xmax = 352.916
				text = "DH"
			intervals [1126]:
				xmin = 352.916
				xmax = 352.996
				text = "IY0"
			intervals [1127]:
				xmin = 352.996
				xmax = 353.076
				text = "G"
			intervals [1128]:
				xmin = 353.076
				xmax = 353.286
				text = "EY1"
			intervals [1129]:
				xmin = 353.286
				xmax = 353.336
				text = "M"
			intervals [1130]:
				xmin = 353.336
				xmax = 353.366
				text = "Z"
			intervals [1131]:
				xmin = 353.366
				xmax = 353.396
				text = "D"
			intervals [1132]:
				xmin = 353.396
				xmax = 353.426
				text = "IH1"
			intervals [1133]:
				xmin = 353.426
				xmax = 353.476
				text = "D"
			intervals [1134]:
				xmin = 353.476
				xmax = 353.516
				text = "Y"
			intervals [1135]:
				xmin = 353.516
				xmax = 353.546
				text = "UW1"
			intervals [1136]:
				xmin = 353.546
				xmax = 353.586
				text = "G"
			intervals [1137]:
				xmin = 353.586
				xmax = 353.646
				text = "OW1"
			intervals [1138]:
				xmin = 353.646
				xmax = 353.696
				text = "T"
			intervals [1139]:
				xmin = 353.696
				xmax = 353.726
				text = "AH0"
			intervals [1140]:
				xmin = 353.726
				xmax = 353.776
				text = "DH"
			intervals [1141]:
				xmin = 353.776
				xmax = 353.856
				text = "IY0"
			intervals [1142]:
				xmin = 353.856
				xmax = 353.946
				text = "G"
			intervals [1143]:
				xmin = 353.946
				xmax = 354.216
				text = "EY1"
			intervals [1144]:
				xmin = 354.216
				xmax = 354.286
				text = "M"
			intervals [1145]:
				xmin = 354.286
				xmax = 354.326
				text = "Z"
			intervals [1146]:
				xmin = 354.326
				xmax = 354.376
				text = "AO1"
			intervals [1147]:
				xmin = 354.376
				xmax = 354.436
				text = "R"
			intervals [1148]:
				xmin = 354.436
				xmax = 354.506
				text = "Y"
			intervals [1149]:
				xmin = 354.506
				xmax = 354.606
				text = "UW1"
			intervals [1150]:
				xmin = 354.606
				xmax = 354.656
				text = "sp"
			intervals [1151]:
				xmin = 354.656
				xmax = 354.786
				text = "W"
			intervals [1152]:
				xmin = 354.786
				xmax = 354.856
				text = "AH1"
			intervals [1153]:
				xmin = 354.856
				xmax = 354.916
				text = "T"
			intervals [1154]:
				xmin = 354.916
				xmax = 354.976
				text = "T"
			intervals [1155]:
				xmin = 354.976
				xmax = 355.076
				text = "AY1"
			intervals [1156]:
				xmin = 355.076
				xmax = 355.116
				text = "P"
			intervals [1157]:
				xmin = 355.116
				xmax = 355.196
				text = "AH1"
			intervals [1158]:
				xmin = 355.196
				xmax = 355.266
				text = "V"
			intervals [1159]:
				xmin = 355.266
				xmax = 355.336
				text = "F"
			intervals [1160]:
				xmin = 355.336
				xmax = 355.536
				text = "AE1"
			intervals [1161]:
				xmin = 355.536
				xmax = 355.616
				text = "N"
			intervals [1162]:
				xmin = 355.616
				xmax = 355.656
				text = "AA1"
			intervals [1163]:
				xmin = 355.656
				xmax = 355.746
				text = "R"
			intervals [1164]:
				xmin = 355.746
				xmax = 355.806
				text = "Y"
			intervals [1165]:
				xmin = 355.806
				xmax = 355.876
				text = "UW1"
			intervals [1166]:
				xmin = 355.876
				xmax = 355.916
				text = "ER0"
			intervals [1167]:
				xmin = 355.916
				xmax = 356.036
				text = "Y"
			intervals [1168]:
				xmin = 356.036
				xmax = 356.106
				text = "UW1"
			intervals [1169]:
				xmin = 356.106
				xmax = 356.196
				text = "L"
			intervals [1170]:
				xmin = 356.196
				xmax = 356.246
				text = "AY1"
			intervals [1171]:
				xmin = 356.246
				xmax = 356.386
				text = "K"
			intervals [1172]:
				xmin = 356.386
				xmax = 356.456
				text = "AH0"
			intervals [1173]:
				xmin = 356.456
				xmax = 356.626
				text = "R"
			intervals [1174]:
				xmin = 356.626
				xmax = 356.886
				text = "IY1"
			intervals [1175]:
				xmin = 356.886
				xmax = 357.106
				text = "L"
			intervals [1176]:
				xmin = 357.106
				xmax = 357.6057
				text = "sp"
			intervals [1177]:
				xmin = 357.6057
				xmax = 357.6357
				text = "F"
			intervals [1178]:
				xmin = 357.6357
				xmax = 357.9157
				text = "AE1"
			intervals [1179]:
				xmin = 357.9157
				xmax = 357.9857
				text = "N"
			intervals [1180]:
				xmin = 357.9857
				xmax = 368.3099
				text = "sp"
			intervals [1181]:
				xmin = 368.3099
				xmax = 368.3499
				text = "AH0"
			intervals [1182]:
				xmin = 368.3499
				xmax = 368.3899
				text = "N"
			intervals [1183]:
				xmin = 368.3899
				xmax = 368.5199
				text = "IH1"
			intervals [1184]:
				xmin = 368.5199
				xmax = 368.5799
				text = "Z"
			intervals [1185]:
				xmin = 368.5799
				xmax = 368.6399
				text = "DH"
			intervals [1186]:
				xmin = 368.6399
				xmax = 368.7699
				text = "AE1"
			intervals [1187]:
				xmin = 368.7699
				xmax = 368.8799
				text = "T"
			intervals [1188]:
				xmin = 368.8799
				xmax = 369.7659
				text = ""
			intervals [1189]:
				xmin = 369.7659
				xmax = 369.7959
				text = "sil"
			intervals [1190]:
				xmin = 369.7959
				xmax = 369.8759
				text = "D"
			intervals [1191]:
				xmin = 369.8759
				xmax = 369.9759
				text = "IY1"
			intervals [1192]:
				xmin = 369.9759
				xmax = 370.0559
				text = "S"
			intervals [1193]:
				xmin = 370.0559
				xmax = 370.1159
				text = "IY1"
			intervals [1194]:
				xmin = 370.1159
				xmax = 370.1559
				text = "Y"
			intervals [1195]:
				xmin = 370.1559
				xmax = 370.1859
				text = "UW0"
			intervals [1196]:
				xmin = 370.1859
				xmax = 370.2159
				text = "N"
			intervals [1197]:
				xmin = 370.2159
				xmax = 370.3059
				text = "AY1"
			intervals [1198]:
				xmin = 370.3059
				xmax = 370.3359
				text = "T"
			intervals [1199]:
				xmin = 370.3359
				xmax = 370.3659
				text = "AH0"
			intervals [1200]:
				xmin = 370.3659
				xmax = 370.4059
				text = "D"
			intervals [1201]:
				xmin = 370.4059
				xmax = 370.4959
				text = "G"
			intervals [1202]:
				xmin = 370.4959
				xmax = 370.5759
				text = "EY1"
			intervals [1203]:
				xmin = 370.5759
				xmax = 370.6859
				text = "OW1"
			intervals [1204]:
				xmin = 370.6859
				xmax = 370.7159
				text = "DH"
			intervals [1205]:
				xmin = 370.7159
				xmax = 370.7859
				text = "AH0"
			intervals [1206]:
				xmin = 370.7859
				xmax = 370.8959
				text = "S"
			intervals [1207]:
				xmin = 370.8959
				xmax = 371.0159
				text = "AA1"
			intervals [1208]:
				xmin = 371.0159
				xmax = 371.0959
				text = "K"
			intervals [1209]:
				xmin = 371.0959
				xmax = 371.1759
				text = "ER0"
			intervals [1210]:
				xmin = 371.1759
				xmax = 371.2359
				text = "T"
			intervals [1211]:
				xmin = 371.2359
				xmax = 371.3359
				text = "IY1"
			intervals [1212]:
				xmin = 371.3359
				xmax = 371.4059
				text = "M"
			intervals [1213]:
				xmin = 371.4059
				xmax = 374.2779
				text = "sp"
			intervals [1214]:
				xmin = 374.2779
				xmax = 374.7379
				text = "AA1"
			intervals [1215]:
				xmin = 374.7379
				xmax = 374.7679
				text = "OW2"
			intervals [1216]:
				xmin = 374.7679
				xmax = 374.7979
				text = "K"
			intervals [1217]:
				xmin = 374.7979
				xmax = 374.9879
				text = "EY1"
			intervals [1218]:
				xmin = 374.9879
				xmax = 377.5567
				text = "sp"
			intervals [1219]:
				xmin = 377.5567
				xmax = 377.5967
				text = "W"
			intervals [1220]:
				xmin = 377.5967
				xmax = 377.6267
				text = "IH1"
			intervals [1221]:
				xmin = 377.6267
				xmax = 377.6567
				text = "N"
			intervals [1222]:
				xmin = 377.6567
				xmax = 377.7167
				text = "DH"
			intervals [1223]:
				xmin = 377.7167
				xmax = 377.7467
				text = "AH1"
			intervals [1224]:
				xmin = 377.7467
				xmax = 377.8067
				text = "L"
			intervals [1225]:
				xmin = 377.8067
				xmax = 377.9367
				text = "AE1"
			intervals [1226]:
				xmin = 377.9367
				xmax = 377.9967
				text = "S"
			intervals [1227]:
				xmin = 377.9967
				xmax = 378.0267
				text = "T"
			intervals [1228]:
				xmin = 378.0267
				xmax = 378.0967
				text = "T"
			intervals [1229]:
				xmin = 378.0967
				xmax = 378.1967
				text = "AY1"
			intervals [1230]:
				xmin = 378.1967
				xmax = 378.2467
				text = "M"
			intervals [1231]:
				xmin = 378.2467
				xmax = 378.2767
				text = "DH"
			intervals [1232]:
				xmin = 378.2767
				xmax = 378.3267
				text = "IH1"
			intervals [1233]:
				xmin = 378.3267
				xmax = 378.4467
				text = "S"
			intervals [1234]:
				xmin = 378.4467
				xmax = 378.5867
				text = "EH1"
			intervals [1235]:
				xmin = 378.5867
				xmax = 378.7467
				text = "R"
			intervals [1236]:
				xmin = 378.7467
				xmax = 378.8767
				text = "IY0"
			intervals [1237]:
				xmin = 378.8767
				xmax = 378.9167
				text = "AH0"
			intervals [1238]:
				xmin = 378.9167
				xmax = 378.9767
				text = "D"
			intervals [1239]:
				xmin = 378.9767
				xmax = 379.0967
				text = "IY1"
			intervals [1240]:
				xmin = 379.0967
				xmax = 379.1967
				text = "S"
			intervals [1241]:
				xmin = 379.1967
				xmax = 379.2967
				text = "IY1"
			intervals [1242]:
				xmin = 379.2967
				xmax = 379.3467
				text = "Z"
			intervals [1243]:
				xmin = 379.3467
				xmax = 379.4267
				text = "HH"
			intervals [1244]:
				xmin = 379.4267
				xmax = 379.5467
				text = "AE1"
			intervals [1245]:
				xmin = 379.5467
				xmax = 379.5767
				text = "D"
			intervals [1246]:
				xmin = 379.5767
				xmax = 379.6567
				text = "EH1"
			intervals [1247]:
				xmin = 379.6567
				xmax = 379.7167
				text = "N"
			intervals [1248]:
				xmin = 379.7167
				xmax = 379.7867
				text = "IY0"
			intervals [1249]:
				xmin = 379.7867
				xmax = 379.8867
				text = "CH"
			intervals [1250]:
				xmin = 379.8867
				xmax = 380.0067
				text = "AE1"
			intervals [1251]:
				xmin = 380.0067
				xmax = 380.0367
				text = "M"
			intervals [1252]:
				xmin = 380.0367
				xmax = 380.0867
				text = "P"
			intervals [1253]:
				xmin = 380.0867
				xmax = 380.1767
				text = "IY0"
			intervals [1254]:
				xmin = 380.1767
				xmax = 380.2067
				text = "AH0"
			intervals [1255]:
				xmin = 380.2067
				xmax = 380.2467
				text = "N"
			intervals [1256]:
				xmin = 380.2467
				xmax = 380.3367
				text = "SH"
			intervals [1257]:
				xmin = 380.3367
				xmax = 380.4467
				text = "IH2"
			intervals [1258]:
				xmin = 380.4467
				xmax = 380.6267
				text = "P"
			intervals [1259]:
				xmin = 380.6267
				xmax = 380.7167
				text = "S"
			intervals [1260]:
				xmin = 380.7167
				xmax = 382.8447
				text = ""
			intervals [1261]:
				xmin = 382.8447
				xmax = 382.8947
				text = "sil"
			intervals [1262]:
				xmin = 382.8947
				xmax = 383.0147
				text = "N"
			intervals [1263]:
				xmin = 383.0147
				xmax = 383.0447
				text = "OW1"
			intervals [1264]:
				xmin = 383.0447
				xmax = 384.3528
				text = "sp"
			intervals [1265]:
				xmin = 384.3528
				xmax = 384.4728
				text = "N"
			intervals [1266]:
				xmin = 384.4728
				xmax = 384.5928
				text = "OW1"
			intervals [1267]:
				xmin = 384.5928
				xmax = 384.7328
				text = "S"
			intervals [1268]:
				xmin = 384.7328
				xmax = 384.9228
				text = "ER1"
			intervals [1269]:
				xmin = 384.9228
				xmax = 385.0128
				text = "AY1"
			intervals [1270]:
				xmin = 385.0128
				xmax = 385.1128
				text = "EY1"
			intervals [1271]:
				xmin = 385.1128
				xmax = 385.1428
				text = "N"
			intervals [1272]:
				xmin = 385.1428
				xmax = 385.1728
				text = "T"
			intervals [1273]:
				xmin = 385.1728
				xmax = 385.2228
				text = "T"
			intervals [1274]:
				xmin = 385.2228
				xmax = 385.2628
				text = "R"
			intervals [1275]:
				xmin = 385.2628
				xmax = 385.3328
				text = "AY1"
			intervals [1276]:
				xmin = 385.3328
				xmax = 385.3628
				text = "N"
			intervals [1277]:
				xmin = 385.3628
				xmax = 385.3928
				text = "T"
			intervals [1278]:
				xmin = 385.3928
				xmax = 385.4328
				text = "AH0"
			intervals [1279]:
				xmin = 385.4328
				xmax = 385.4828
				text = "B"
			intervals [1280]:
				xmin = 385.4828
				xmax = 385.5428
				text = "IY0"
			intervals [1281]:
				xmin = 385.5428
				xmax = 385.7228
				text = "F"
			intervals [1282]:
				xmin = 385.7228
				xmax = 385.8228
				text = "AH1"
			intervals [1283]:
				xmin = 385.8228
				xmax = 385.8828
				text = "N"
			intervals [1284]:
				xmin = 385.8828
				xmax = 385.9428
				text = "IY0"
			intervals [1285]:
				xmin = 385.9428
				xmax = 386.0328
				text = "S"
			intervals [1286]:
				xmin = 386.0328
				xmax = 386.1828
				text = "ER1"
			intervals [1287]:
				xmin = 386.1828
				xmax = 386.2128
				text = "AH0"
			intervals [1288]:
				xmin = 386.2128
				xmax = 386.2428
				text = "M"
			intervals [1289]:
				xmin = 386.2428
				xmax = 386.3228
				text = "JH"
			intervals [1290]:
				xmin = 386.3228
				xmax = 386.5028
				text = "AH1"
			intervals [1291]:
				xmin = 386.5028
				xmax = 386.5428
				text = "S"
			intervals [1292]:
				xmin = 386.5428
				xmax = 386.5728
				text = "T"
			intervals [1293]:
				xmin = 386.5728
				xmax = 386.9228
				text = "sp"
			intervals [1294]:
				xmin = 386.9228
				xmax = 387.4295
				text = ""
			intervals [1295]:
				xmin = 387.4295
				xmax = 387.4595
				text = "AH0"
			intervals [1296]:
				xmin = 387.4595
				xmax = 387.4895
				text = "M"
			intervals [1297]:
				xmin = 387.4895
				xmax = 387.5195
				text = "JH"
			intervals [1298]:
				xmin = 387.5195
				xmax = 387.8195
				text = "AH1"
			intervals [1299]:
				xmin = 387.8195
				xmax = 387.8895
				text = "S"
			intervals [1300]:
				xmin = 387.8895
				xmax = 387.9695
				text = "S"
			intervals [1301]:
				xmin = 387.9695
				xmax = 387.9995
				text = "EY1"
			intervals [1302]:
				xmin = 387.9995
				xmax = 388.0295
				text = "IH0"
			intervals [1303]:
				xmin = 388.0295
				xmax = 388.0595
				text = "NG"
			intervals [1304]:
				xmin = 388.0595
				xmax = 388.0895
				text = "JH"
			intervals [1305]:
				xmin = 388.0895
				xmax = 388.4395
				text = "AH1"
			intervals [1306]:
				xmin = 388.4395
				xmax = 388.4695
				text = "S"
			intervals [1307]:
				xmin = 388.4695
				xmax = 388.5095
				text = "L"
			intervals [1308]:
				xmin = 388.5095
				xmax = 388.5995
				text = "AY1"
			intervals [1309]:
				xmin = 388.5995
				xmax = 388.6995
				text = "K"
			intervals [1310]:
				xmin = 388.6995
				xmax = 388.7695
				text = "W"
			intervals [1311]:
				xmin = 388.7695
				xmax = 388.8195
				text = "AH1"
			intervals [1312]:
				xmin = 388.8195
				xmax = 388.8795
				text = "T"
			intervals [1313]:
				xmin = 388.8795
				xmax = 388.9095
				text = "HH"
			intervals [1314]:
				xmin = 388.9095
				xmax = 388.9395
				text = "AE1"
			intervals [1315]:
				xmin = 388.9395
				xmax = 388.9695
				text = "V"
			intervals [1316]:
				xmin = 388.9695
				xmax = 389.0795
				text = "Y"
			intervals [1317]:
				xmin = 389.0795
				xmax = 389.3595
				text = "AO2"
			intervals [1318]:
				xmin = 389.3595
				xmax = 389.3895
				text = "L"
			intervals [1319]:
				xmin = 389.3895
				xmax = 390.0495
				text = "sp"
			intervals [1320]:
				xmin = 390.0495
				xmax = 390.0795
				text = "L"
			intervals [1321]:
				xmin = 390.0795
				xmax = 390.1095
				text = "AY1"
			intervals [1322]:
				xmin = 390.1095
				xmax = 390.1595
				text = "K"
			intervals [1323]:
				xmin = 390.1595
				xmax = 390.2395
				text = "W"
			intervals [1324]:
				xmin = 390.2395
				xmax = 390.3695
				text = "AH1"
			intervals [1325]:
				xmin = 390.3695
				xmax = 390.4495
				text = "T"
			intervals [1326]:
				xmin = 390.4495
				xmax = 390.4895
				text = "sp"
			intervals [1327]:
				xmin = 390.4895
				xmax = 390.5716
				text = ""
			intervals [1328]:
				xmin = 390.5716
				xmax = 390.6516
				text = "HH"
			intervals [1329]:
				xmin = 390.6516
				xmax = 390.7916
				text = "AE1"
			intervals [1330]:
				xmin = 390.7916
				xmax = 390.8316
				text = "V"
			intervals [1331]:
				xmin = 390.8316
				xmax = 390.9216
				text = "Y"
			intervals [1332]:
				xmin = 390.9216
				xmax = 391.1116
				text = "AO2"
			intervals [1333]:
				xmin = 391.1116
				xmax = 391.2116
				text = "L"
			intervals [1334]:
				xmin = 391.2116
				xmax = 391.2716
				text = "D"
			intervals [1335]:
				xmin = 391.2716
				xmax = 391.7516
				text = "AH1"
			intervals [1336]:
				xmin = 391.7516
				xmax = 391.8116
				text = "N"
			intervals [1337]:
				xmin = 391.8116
				xmax = 391.8416
				text = "L"
			intervals [1338]:
				xmin = 391.8416
				xmax = 391.8716
				text = "AY1"
			intervals [1339]:
				xmin = 391.8716
				xmax = 391.9016
				text = "K"
			intervals [1340]:
				xmin = 391.9016
				xmax = 392.0016
				text = "sp"
			intervals [1341]:
				xmin = 392.0016
				xmax = 392.4284
				text = ""
			intervals [1342]:
				xmin = 392.4284
				xmax = 392.6084
				text = "L"
			intervals [1343]:
				xmin = 392.6084
				xmax = 392.6784
				text = "AY1"
			intervals [1344]:
				xmin = 392.6784
				xmax = 392.7084
				text = "K"
			intervals [1345]:
				xmin = 392.7084
				xmax = 393.0084
				text = "sp"
			intervals [1346]:
				xmin = 393.0084
				xmax = 393.0584
				text = "W"
			intervals [1347]:
				xmin = 393.0584
				xmax = 393.0884
				text = "AH1"
			intervals [1348]:
				xmin = 393.0884
				xmax = 393.2284
				text = "T"
			intervals [1349]:
				xmin = 393.2284
				xmax = 393.2984
				text = "W"
			intervals [1350]:
				xmin = 393.2984
				xmax = 393.3284
				text = "UH1"
			intervals [1351]:
				xmin = 393.3284
				xmax = 393.3584
				text = "D"
			intervals [1352]:
				xmin = 393.3584
				xmax = 393.4484
				text = "M"
			intervals [1353]:
				xmin = 393.4484
				xmax = 393.4784
				text = "EY1"
			intervals [1354]:
				xmin = 393.4784
				xmax = 393.5084
				text = "K"
			intervals [1355]:
				xmin = 393.5084
				xmax = 393.6984
				text = "sp"
			intervals [1356]:
				xmin = 393.6984
				xmax = 393.7284
				text = "M"
			intervals [1357]:
				xmin = 393.7284
				xmax = 393.8084
				text = "IY1"
			intervals [1358]:
				xmin = 393.8084
				xmax = 394.0884
				text = "sp"
			intervals [1359]:
				xmin = 394.0884
				xmax = 418.8189
				text = ""
			intervals [1360]:
				xmin = 418.8189
				xmax = 419.0289
				text = "N"
			intervals [1361]:
				xmin = 419.0289
				xmax = 419.0689
				text = "OW1"
			intervals [1362]:
				xmin = 419.0689
				xmax = 419.1189
				text = "S"
			intervals [1363]:
				xmin = 419.1189
				xmax = 419.1489
				text = "ER1"
			intervals [1364]:
				xmin = 419.1489
				xmax = 420.1789
				text = "spn"
			intervals [1365]:
				xmin = 420.1789
				xmax = 423.8811
				text = ""
			intervals [1366]:
				xmin = 423.8811
				xmax = 423.9311
				text = "sil"
			intervals [1367]:
				xmin = 423.9311
				xmax = 424.1411
				text = "R"
			intervals [1368]:
				xmin = 424.1411
				xmax = 424.3211
				text = "AY1"
			intervals [1369]:
				xmin = 424.3211
				xmax = 424.4211
				text = "T"
			intervals [1370]:
				xmin = 424.4211
				xmax = 425.6276
				text = "sp"
			intervals [1371]:
				xmin = 425.6276
				xmax = 425.8176
				text = "L"
			intervals [1372]:
				xmin = 425.8176
				xmax = 425.8576
				text = "EH1"
			intervals [1373]:
				xmin = 425.8576
				xmax = 425.8876
				text = "T"
			intervals [1374]:
				xmin = 425.8876
				xmax = 425.9376
				text = "M"
			intervals [1375]:
				xmin = 425.9376
				xmax = 425.9976
				text = "IY1"
			intervals [1376]:
				xmin = 425.9976
				xmax = 426.1176
				text = "AE1"
			intervals [1377]:
				xmin = 426.1176
				xmax = 426.1876
				text = "K"
			intervals [1378]:
				xmin = 426.1876
				xmax = 426.2476
				text = "S"
			intervals [1379]:
				xmin = 426.2476
				xmax = 426.2876
				text = "Y"
			intervals [1380]:
				xmin = 426.2876
				xmax = 426.3276
				text = "UW1"
			intervals [1381]:
				xmin = 426.3276
				xmax = 426.3676
				text = "DH"
			intervals [1382]:
				xmin = 426.3676
				xmax = 426.5176
				text = "IH1"
			intervals [1383]:
				xmin = 426.5176
				xmax = 426.6176
				text = "S"
			intervals [1384]:
				xmin = 426.6176
				xmax = 426.9476
				text = "AH1"
			intervals [1385]:
				xmin = 426.9476
				xmax = 427.0976
				text = "M"
			intervals [1386]:
				xmin = 427.0976
				xmax = 427.1676
				text = "sp"
			intervals [1387]:
				xmin = 427.1676
				xmax = 427.8981
				text = ""
			intervals [1388]:
				xmin = 427.8981
				xmax = 428.0281
				text = "L"
			intervals [1389]:
				xmin = 428.0281
				xmax = 428.1381
				text = "AY1"
			intervals [1390]:
				xmin = 428.1381
				xmax = 428.2681
				text = "K"
			intervals [1391]:
				xmin = 428.2681
				xmax = 429.524
				text = "sp"
			intervals [1392]:
				xmin = 429.524
				xmax = 429.604
				text = "W"
			intervals [1393]:
				xmin = 429.604
				xmax = 429.644
				text = "AH1"
			intervals [1394]:
				xmin = 429.644
				xmax = 429.714
				text = "T"
			intervals [1395]:
				xmin = 429.714
				xmax = 429.744
				text = "HH"
			intervals [1396]:
				xmin = 429.744
				xmax = 429.824
				text = "AE1"
			intervals [1397]:
				xmin = 429.824
				xmax = 429.904
				text = "V"
			intervals [1398]:
				xmin = 429.904
				xmax = 429.984
				text = "Y"
			intervals [1399]:
				xmin = 429.984
				xmax = 430.084
				text = "AO2"
			intervals [1400]:
				xmin = 430.084
				xmax = 430.114
				text = "L"
			intervals [1401]:
				xmin = 430.114
				xmax = 430.224
				text = "sp"
			intervals [1402]:
				xmin = 430.224
				xmax = 430.404
				text = "W"
			intervals [1403]:
				xmin = 430.404
				xmax = 430.504
				text = "AA1"
			intervals [1404]:
				xmin = 430.504
				xmax = 430.534
				text = "N"
			intervals [1405]:
				xmin = 430.534
				xmax = 430.604
				text = "sp"
			intervals [1406]:
				xmin = 430.604
				xmax = 430.764
				text = "IH0"
			intervals [1407]:
				xmin = 430.764
				xmax = 430.794
				text = "N"
			intervals [1408]:
				xmin = 430.794
				xmax = 430.894
				text = "sp"
			intervals [1409]:
				xmin = 430.894
				xmax = 430.944
				text = "DH"
			intervals [1410]:
				xmin = 430.944
				xmax = 431.024
				text = "IH1"
			intervals [1411]:
				xmin = 431.024
				xmax = 431.124
				text = "S"
			intervals [1412]:
				xmin = 431.124
				xmax = 431.814
				text = "sp"
			intervals [1413]:
				xmin = 431.814
				xmax = 431.844
				text = "EH1"
			intervals [1414]:
				xmin = 431.844
				xmax = 431.874
				text = "R"
			intervals [1415]:
				xmin = 431.874
				xmax = 431.934
				text = "IY0"
			intervals [1416]:
				xmin = 431.934
				xmax = 432.124
				text = "AH0"
			intervals [1417]:
				xmin = 432.124
				xmax = 433.2353
				text = ""
			intervals [1418]:
				xmin = 433.2353
				xmax = 433.2753
				text = "sil"
			intervals [1419]:
				xmin = 433.2753
				xmax = 433.3653
				text = "Y"
			intervals [1420]:
				xmin = 433.3653
				xmax = 433.4253
				text = "UW1"
			intervals [1421]:
				xmin = 433.4253
				xmax = 433.4853
				text = "N"
			intervals [1422]:
				xmin = 433.4853
				xmax = 433.6253
				text = "OW1"
			intervals [1423]:
				xmin = 433.6253
				xmax = 433.7153
				text = "W"
			intervals [1424]:
				xmin = 433.7153
				xmax = 433.7653
				text = "AH1"
			intervals [1425]:
				xmin = 433.7653
				xmax = 433.8653
				text = "T"
			intervals [1426]:
				xmin = 433.8653
				xmax = 433.8953
				text = "sp"
			intervals [1427]:
				xmin = 433.8953
				xmax = 433.9653
				text = "L"
			intervals [1428]:
				xmin = 433.9653
				xmax = 434.0553
				text = "AY1"
			intervals [1429]:
				xmin = 434.0553
				xmax = 434.1453
				text = "K"
			intervals [1430]:
				xmin = 434.1453
				xmax = 434.2153
				text = "sp"
			intervals [1431]:
				xmin = 434.2153
				xmax = 434.2953
				text = "W"
			intervals [1432]:
				xmin = 434.2953
				xmax = 434.3553
				text = "AH1"
			intervals [1433]:
				xmin = 434.3553
				xmax = 434.4853
				text = "T"
			intervals [1434]:
				xmin = 434.4853
				xmax = 434.5153
				text = "sp"
			intervals [1435]:
				xmin = 434.5153
				xmax = 434.6068
				text = ""
			intervals [1436]:
				xmin = 434.6068
				xmax = 434.7068
				text = "W"
			intervals [1437]:
				xmin = 434.7068
				xmax = 434.7668
				text = "AH1"
			intervals [1438]:
				xmin = 434.7668
				xmax = 434.9468
				text = "T"
			intervals [1439]:
				xmin = 434.9468
				xmax = 435.0168
				text = "IH0"
			intervals [1440]:
				xmin = 435.0168
				xmax = 435.2268
				text = "Z"
			intervals [1441]:
				xmin = 435.2268
				xmax = 435.530
				text = ""
			intervals [1442]:
				xmin = 435.530
				xmax = 435.570
				text = "sil"
			intervals [1443]:
				xmin = 435.570
				xmax = 435.620
				text = "L"
			intervals [1444]:
				xmin = 435.620
				xmax = 435.690
				text = "AY1"
			intervals [1445]:
				xmin = 435.690
				xmax = 435.810
				text = "K"
			intervals [1446]:
				xmin = 435.810
				xmax = 435.880
				text = "G"
			intervals [1447]:
				xmin = 435.880
				xmax = 435.930
				text = "Y"
			intervals [1448]:
				xmin = 435.930
				xmax = 436.220
				text = "UW1"
			intervals [1449]:
				xmin = 436.220
				xmax = 436.280
				text = "D"
			intervals [1450]:
				xmin = 436.280
				xmax = 436.360
				text = "OW1"
			intervals [1451]:
				xmin = 436.360
				xmax = 436.410
				text = "N"
			intervals [1452]:
				xmin = 436.410
				xmax = 436.440
				text = "T"
			intervals [1453]:
				xmin = 436.440
				xmax = 436.470
				text = "D"
			intervals [1454]:
				xmin = 436.470
				xmax = 436.520
				text = "UW1"
			intervals [1455]:
				xmin = 436.520
				xmax = 436.560
				text = "Y"
			intervals [1456]:
				xmin = 436.560
				xmax = 436.610
				text = "UW1"
			intervals [1457]:
				xmin = 436.610
				xmax = 436.690
				text = "HH"
			intervals [1458]:
				xmin = 436.690
				xmax = 436.730
				text = "AE1"
			intervals [1459]:
				xmin = 436.730
				xmax = 436.760
				text = "V"
			intervals [1460]:
				xmin = 436.760
				xmax = 436.790
				text = "EH1"
			intervals [1461]:
				xmin = 436.790
				xmax = 436.840
				text = "N"
			intervals [1462]:
				xmin = 436.840
				xmax = 436.920
				text = "IY0"
			intervals [1463]:
				xmin = 436.920
				xmax = 436.990
				text = "M"
			intervals [1464]:
				xmin = 436.990
				xmax = 437.060
				text = "EH1"
			intervals [1465]:
				xmin = 437.060
				xmax = 437.140
				text = "M"
			intervals [1466]:
				xmin = 437.140
				xmax = 437.220
				text = "ER0"
			intervals [1467]:
				xmin = 437.220
				xmax = 437.320
				text = "IY0"
			intervals [1468]:
				xmin = 437.320
				xmax = 437.370
				text = "Z"
			intervals [1469]:
				xmin = 437.370
				xmax = 437.460
				text = "AH0"
			intervals [1470]:
				xmin = 437.460
				xmax = 437.560
				text = "V"
			intervals [1471]:
				xmin = 437.560
				xmax = 437.600
				text = "sp"
			intervals [1472]:
				xmin = 437.600
				xmax = 437.7278
				text = ""
			intervals [1473]:
				xmin = 437.7278
				xmax = 437.8478
				text = "W"
			intervals [1474]:
				xmin = 437.8478
				xmax = 437.8978
				text = "IH1"
			intervals [1475]:
				xmin = 437.8978
				xmax = 437.9278
				text = "N"
			intervals [1476]:
				xmin = 437.9278
				xmax = 437.9578
				text = "IH0"
			intervals [1477]:
				xmin = 437.9578
				xmax = 438.5578
				text = "NG"
			intervals [1478]:
				xmin = 438.5578
				xmax = 438.5878
				text = "spn"
			intervals [1479]:
				xmin = 438.5878
				xmax = 438.6378
				text = "DH"
			intervals [1480]:
				xmin = 438.6378
				xmax = 438.7078
				text = "IH1"
			intervals [1481]:
				xmin = 438.7078
				xmax = 438.7478
				text = "S"
			intervals [1482]:
				xmin = 438.7478
				xmax = 438.9378
				text = "EH1"
			intervals [1483]:
				xmin = 438.9378
				xmax = 438.9678
				text = "R"
			intervals [1484]:
				xmin = 438.9678
				xmax = 438.9978
				text = "IY0"
			intervals [1485]:
				xmin = 438.9978
				xmax = 439.0378
				text = "AH0"
			intervals [1486]:
				xmin = 439.0378
				xmax = 442.1622
				text = ""
			intervals [1487]:
				xmin = 442.1622
				xmax = 442.2322
				text = "sil"
			intervals [1488]:
				xmin = 442.2322
				xmax = 442.3922
				text = "OW1"
			intervals [1489]:
				xmin = 442.3922
				xmax = 442.4322
				text = "DH"
			intervals [1490]:
				xmin = 442.4322
				xmax = 442.5422
				text = "AE1"
			intervals [1491]:
				xmin = 442.5422
				xmax = 442.6122
				text = "T"
			intervals [1492]:
				xmin = 442.6122
				xmax = 442.6522
				text = "S"
			intervals [1493]:
				xmin = 442.6522
				xmax = 442.7022
				text = "DH"
			intervals [1494]:
				xmin = 442.7022
				xmax = 442.7822
				text = "AH1"
			intervals [1495]:
				xmin = 442.7822
				xmax = 442.9922
				text = "OW1"
			intervals [1496]:
				xmin = 442.9922
				xmax = 443.0222
				text = "N"
			intervals [1497]:
				xmin = 443.0222
				xmax = 443.0722
				text = "L"
			intervals [1498]:
				xmin = 443.0722
				xmax = 443.1622
				text = "IY0"
			intervals [1499]:
				xmin = 443.1622
				xmax = 443.2422
				text = "M"
			intervals [1500]:
				xmin = 443.2422
				xmax = 443.3322
				text = "EH1"
			intervals [1501]:
				xmin = 443.3322
				xmax = 443.4422
				text = "M"
			intervals [1502]:
				xmin = 443.4422
				xmax = 443.4922
				text = "ER0"
			intervals [1503]:
				xmin = 443.4922
				xmax = 443.5222
				text = "IY0"
			intervals [1504]:
				xmin = 443.5222
				xmax = 443.7122
				text = "sp"
			intervals [1505]:
				xmin = 443.7122
				xmax = 443.7622
				text = "AY1"
			intervals [1506]:
				xmin = 443.7622
				xmax = 443.8722
				text = "TH"
			intervals [1507]:
				xmin = 443.8722
				xmax = 443.9022
				text = "AO1"
			intervals [1508]:
				xmin = 443.9022
				xmax = 443.9522
				text = "T"
			intervals [1509]:
				xmin = 443.9522
				xmax = 443.9822
				text = "Y"
			intervals [1510]:
				xmin = 443.9822
				xmax = 444.0122
				text = "UW1"
			intervals [1511]:
				xmin = 444.0122
				xmax = 444.0422
				text = "HH"
			intervals [1512]:
				xmin = 444.0422
				xmax = 444.1022
				text = "AE1"
			intervals [1513]:
				xmin = 444.1022
				xmax = 444.1522
				text = "D"
			intervals [1514]:
				xmin = 444.1522
				xmax = 444.2522
				text = "M"
			intervals [1515]:
				xmin = 444.2522
				xmax = 444.4522
				text = "AO1"
			intervals [1516]:
				xmin = 444.4522
				xmax = 444.5522
				text = "R"
			intervals [1517]:
				xmin = 444.5522
				xmax = 478.4179
				text = ""
			intervals [1518]:
				xmin = 478.4179
				xmax = 478.5179
				text = "sil"
			intervals [1519]:
				xmin = 478.5179
				xmax = 478.5879
				text = "AY1"
			intervals [1520]:
				xmin = 478.5879
				xmax = 478.6279
				text = "D"
			intervals [1521]:
				xmin = 478.6279
				xmax = 478.6979
				text = "OW1"
			intervals [1522]:
				xmin = 478.6979
				xmax = 478.7679
				text = "N"
			intervals [1523]:
				xmin = 478.7679
				xmax = 478.7979
				text = "T"
			intervals [1524]:
				xmin = 478.7979
				xmax = 478.8279
				text = "sp"
			intervals [1525]:
				xmin = 478.8279
				xmax = 478.9179
				text = "AY1"
			intervals [1526]:
				xmin = 478.9179
				xmax = 478.9479
				text = "AY1"
			intervals [1527]:
				xmin = 478.9479
				xmax = 478.9779
				text = "M"
			intervals [1528]:
				xmin = 478.9779
				xmax = 479.0079
				text = "AY1"
			intervals [1529]:
				xmin = 479.0079
				xmax = 479.0379
				text = "M"
			intervals [1530]:
				xmin = 479.0379
				xmax = 479.0679
				text = "N"
			intervals [1531]:
				xmin = 479.0679
				xmax = 479.0979
				text = "AA1"
			intervals [1532]:
				xmin = 479.0979
				xmax = 479.1279
				text = "T"
			intervals [1533]:
				xmin = 479.1279
				xmax = 479.1679
				text = "AY1"
			intervals [1534]:
				xmin = 479.1679
				xmax = 479.2179
				text = "M"
			intervals [1535]:
				xmin = 479.2179
				xmax = 479.2679
				text = "M"
			intervals [1536]:
				xmin = 479.2679
				xmax = 479.3179
				text = "sp"
			intervals [1537]:
				xmin = 479.3179
				xmax = 479.4479
				text = "AY1"
			intervals [1538]:
				xmin = 479.4479
				xmax = 479.5379
				text = "M"
			intervals [1539]:
				xmin = 479.5379
				xmax = 479.6079
				text = "N"
			intervals [1540]:
				xmin = 479.6079
				xmax = 479.6779
				text = "AA1"
			intervals [1541]:
				xmin = 479.6779
				xmax = 479.7879
				text = "T"
			intervals [1542]:
				xmin = 479.7879
				xmax = 481.0579
				text = "sp"
			intervals [1543]:
				xmin = 481.0579
				xmax = 481.0879
				text = "D"
			intervals [1544]:
				xmin = 481.0879
				xmax = 481.1179
				text = "UW1"
			intervals [1545]:
				xmin = 481.1179
				xmax = 481.1579
				text = "IH0"
			intervals [1546]:
				xmin = 481.1579
				xmax = 481.2079
				text = "N"
			intervals [1547]:
				xmin = 481.2079
				xmax = 481.2579
				text = "sp"
			intervals [1548]:
				xmin = 481.2579
				xmax = 481.2879
				text = "AH0"
			intervals [1549]:
				xmin = 481.2879
				xmax = 481.3579
				text = "N"
			intervals [1550]:
				xmin = 481.3579
				xmax = 481.4179
				text = "sp"
			intervals [1551]:
				xmin = 481.4179
				xmax = 481.4479
				text = "IH1"
			intervals [1552]:
				xmin = 481.4479
				xmax = 481.4779
				text = "N"
			intervals [1553]:
				xmin = 481.4779
				xmax = 481.5179
				text = "T"
			intervals [1554]:
				xmin = 481.5179
				xmax = 481.5479
				text = "ER0"
			intervals [1555]:
				xmin = 481.5479
				xmax = 481.6879
				text = "V"
			intervals [1556]:
				xmin = 481.6879
				xmax = 481.7179
				text = "Y"
			intervals [1557]:
				xmin = 481.7179
				xmax = 481.7479
				text = "UW2"
			intervals [1558]:
				xmin = 481.7479
				xmax = 481.8879
				text = "sp"
			intervals [1559]:
				xmin = 481.8879
				xmax = 482.0479
				text = "S"
			intervals [1560]:
				xmin = 482.0479
				xmax = 482.2379
				text = "ER1"
			intervals [1561]:
				xmin = 482.2379
				xmax = 483.4089
				text = ""
			intervals [1562]:
				xmin = 483.4089
				xmax = 483.4589
				text = "sil"
			intervals [1563]:
				xmin = 483.4589
				xmax = 483.8989
				text = "spn"
			intervals [1564]:
				xmin = 483.8989
				xmax = 484.0589
				text = "sp"
			intervals [1565]:
				xmin = 484.0589
				xmax = 486.4586
				text = ""
			intervals [1566]:
				xmin = 486.4586
				xmax = 487.0986
				text = "spn"
			intervals [1567]:
				xmin = 487.0986
				xmax = 487.3528
				text = ""
			intervals [1568]:
				xmin = 487.3528
				xmax = 487.4228
				text = "B"
			intervals [1569]:
				xmin = 487.4228
				xmax = 487.5028
				text = "AH1"
			intervals [1570]:
				xmin = 487.5028
				xmax = 487.6028
				text = "T"
			intervals [1571]:
				xmin = 487.6028
				xmax = 487.8428
				text = "AH1"
			intervals [1572]:
				xmin = 487.8428
				xmax = 488.0128
				text = "M"
			intervals [1573]:
				xmin = 488.0128
				xmax = 488.7585
				text = "sp"
			intervals [1574]:
				xmin = 488.7585
				xmax = 488.8785
				text = "Y"
			intervals [1575]:
				xmin = 488.8785
				xmax = 489.0285
				text = "AE1"
			intervals [1576]:
				xmin = 489.0285
				xmax = 489.1685
				text = "S"
			intervals [1577]:
				xmin = 489.1685
				xmax = 489.2585
				text = "OW1"
			intervals [1578]:
				xmin = 489.2585
				xmax = 489.3785
				text = "Y"
			intervals [1579]:
				xmin = 489.3785
				xmax = 489.5085
				text = "UW1"
			intervals [1580]:
				xmin = 489.5085
				xmax = 489.5585
				text = "sp"
			intervals [1581]:
				xmin = 489.5585
				xmax = 489.7285
				text = "AY1"
			intervals [1582]:
				xmin = 489.7285
				xmax = 489.7685
				text = "sp"
			intervals [1583]:
				xmin = 489.7685
				xmax = 489.9185
				text = "S"
			intervals [1584]:
				xmin = 489.9185
				xmax = 489.9985
				text = "IY1"
			intervals [1585]:
				xmin = 489.9985
				xmax = 490.0785
				text = "Y"
			intervals [1586]:
				xmin = 490.0785
				xmax = 490.1485
				text = "UW1"
			intervals [1587]:
				xmin = 490.1485
				xmax = 490.2285
				text = "AH0"
			intervals [1588]:
				xmin = 490.2285
				xmax = 490.3285
				text = "P"
			intervals [1589]:
				xmin = 490.3285
				xmax = 490.4885
				text = "AE1"
			intervals [1590]:
				xmin = 490.4885
				xmax = 490.5685
				text = "SH"
			intervals [1591]:
				xmin = 490.5685
				xmax = 490.6285
				text = "AH0"
			intervals [1592]:
				xmin = 490.6285
				xmax = 490.6785
				text = "N"
			intervals [1593]:
				xmin = 490.6785
				xmax = 490.7385
				text = "AH0"
			intervals [1594]:
				xmin = 490.7385
				xmax = 490.7985
				text = "T"
			intervals [1595]:
				xmin = 490.7985
				xmax = 490.8885
				text = "F"
			intervals [1596]:
				xmin = 490.8885
				xmax = 491.2285
				text = "AE1"
			intervals [1597]:
				xmin = 491.2285
				xmax = 491.2685
				text = "N"
			intervals [1598]:
				xmin = 491.2685
				xmax = 491.7618
				text = "sp"
			intervals [1599]:
				xmin = 491.7618
				xmax = 491.8418
				text = "W"
			intervals [1600]:
				xmin = 491.8418
				xmax = 491.8718
				text = "AH1"
			intervals [1601]:
				xmin = 491.8718
				xmax = 491.9118
				text = "T"
			intervals [1602]:
				xmin = 491.9118
				xmax = 491.9418
				text = "D"
			intervals [1603]:
				xmin = 491.9418
				xmax = 491.9918
				text = "UW1"
			intervals [1604]:
				xmin = 491.9918
				xmax = 492.0618
				text = "Y"
			intervals [1605]:
				xmin = 492.0618
				xmax = 492.1018
				text = "UW1"
			intervals [1606]:
				xmin = 492.1018
				xmax = 492.1718
				text = "N"
			intervals [1607]:
				xmin = 492.1718
				xmax = 492.2518
				text = "AO1"
			intervals [1608]:
				xmin = 492.2518
				xmax = 492.2918
				text = "R"
			intervals [1609]:
				xmin = 492.2918
				xmax = 492.3318
				text = "M"
			intervals [1610]:
				xmin = 492.3318
				xmax = 492.4018
				text = "L"
			intervals [1611]:
				xmin = 492.4018
				xmax = 492.4818
				text = "IY0"
			intervals [1612]:
				xmin = 492.4818
				xmax = 492.5318
				text = "D"
			intervals [1613]:
				xmin = 492.5318
				xmax = 492.5618
				text = "UW1"
			intervals [1614]:
				xmin = 492.5618
				xmax = 492.7618
				text = "Y"
			intervals [1615]:
				xmin = 492.7618
				xmax = 492.7918
				text = "UW1"
			intervals [1616]:
				xmin = 492.7918
				xmax = 492.8318
				text = "D"
			intervals [1617]:
				xmin = 492.8318
				xmax = 492.8818
				text = "OW1"
			intervals [1618]:
				xmin = 492.8818
				xmax = 492.9318
				text = "N"
			intervals [1619]:
				xmin = 492.9318
				xmax = 492.9618
				text = "T"
			intervals [1620]:
				xmin = 492.9618
				xmax = 493.0018
				text = "D"
			intervals [1621]:
				xmin = 493.0018
				xmax = 493.0418
				text = "UW1"
			intervals [1622]:
				xmin = 493.0418
				xmax = 493.1118
				text = "Y"
			intervals [1623]:
				xmin = 493.1118
				xmax = 493.1518
				text = "UW1"
			intervals [1624]:
				xmin = 493.1518
				xmax = 493.2118
				text = "G"
			intervals [1625]:
				xmin = 493.2118
				xmax = 493.2718
				text = "OW1"
			intervals [1626]:
				xmin = 493.2718
				xmax = 493.3018
				text = "T"
			intervals [1627]:
				xmin = 493.3018
				xmax = 493.3318
				text = "AH0"
			intervals [1628]:
				xmin = 493.3318
				xmax = 493.3818
				text = "DH"
			intervals [1629]:
				xmin = 493.3818
				xmax = 493.4318
				text = "IY0"
			intervals [1630]:
				xmin = 493.4318
				xmax = 493.5018
				text = "G"
			intervals [1631]:
				xmin = 493.5018
				xmax = 493.8418
				text = "EY1"
			intervals [1632]:
				xmin = 493.8418
				xmax = 493.8818
				text = "M"
			intervals [1633]:
				xmin = 493.8818
				xmax = 493.9118
				text = "Z"
			intervals [1634]:
				xmin = 493.9118
				xmax = 493.9918
				text = "ER0"
			intervals [1635]:
				xmin = 493.9918
				xmax = 494.1618
				text = "Y"
			intervals [1636]:
				xmin = 494.1618
				xmax = 494.3718
				text = "UW1"
			intervals [1637]:
				xmin = 494.3718
				xmax = 494.4018
				text = "Y"
			intervals [1638]:
				xmin = 494.4018
				xmax = 494.4418
				text = "UW1"
			intervals [1639]:
				xmin = 494.4418
				xmax = 494.5118
				text = "JH"
			intervals [1640]:
				xmin = 494.5118
				xmax = 494.5718
				text = "IH0"
			intervals [1641]:
				xmin = 494.5718
				xmax = 494.6018
				text = "S"
			intervals [1642]:
				xmin = 494.6018
				xmax = 494.6318
				text = "S"
			intervals [1643]:
				xmin = 494.6318
				xmax = 494.7218
				text = "IH1"
			intervals [1644]:
				xmin = 494.7218
				xmax = 494.7518
				text = "T"
			intervals [1645]:
				xmin = 494.7518
				xmax = 494.7818
				text = "HH"
			intervals [1646]:
				xmin = 494.7818
				xmax = 495.3218
				text = "IY1"
			intervals [1647]:
				xmin = 495.3218
				xmax = 495.4018
				text = "R"
			intervals [1648]:
				xmin = 495.4018
				xmax = 495.4418
				text = "Y"
			intervals [1649]:
				xmin = 495.4418
				xmax = 495.5018
				text = "UW1"
			intervals [1650]:
				xmin = 495.5018
				xmax = 495.6518
				text = "AE1"
			intervals [1651]:
				xmin = 495.6518
				xmax = 495.7218
				text = "T"
			intervals [1652]:
				xmin = 495.7218
				xmax = 495.8618
				text = "Y"
			intervals [1653]:
				xmin = 495.8618
				xmax = 495.8918
				text = "AO1"
			intervals [1654]:
				xmin = 495.8918
				xmax = 496.0018
				text = "R"
			intervals [1655]:
				xmin = 496.0018
				xmax = 496.0918
				text = "HH"
			intervals [1656]:
				xmin = 496.0918
				xmax = 496.2918
				text = "AW1"
			intervals [1657]:
				xmin = 496.2918
				xmax = 496.3218
				text = "S"
			intervals [1658]:
				xmin = 496.3218
				xmax = 496.7618
				text = "sp"
			intervals [1659]:
				xmin = 496.7618
				xmax = 497.3848
				text = ""
			intervals [1660]:
				xmin = 497.3848
				xmax = 497.4748
				text = "W"
			intervals [1661]:
				xmin = 497.4748
				xmax = 497.5548
				text = "IH1"
			intervals [1662]:
				xmin = 497.5548
				xmax = 497.6348
				text = "CH"
			intervals [1663]:
				xmin = 497.6348
				xmax = 497.6748
				text = "IH0"
			intervals [1664]:
				xmin = 497.6748
				xmax = 497.7148
				text = "Z"
			intervals [1665]:
				xmin = 497.7148
				xmax = 497.7848
				text = "AH0"
			intervals [1666]:
				xmin = 497.7848
				xmax = 497.8548
				text = "N"
			intervals [1667]:
				xmin = 497.8548
				xmax = 498.0348
				text = "AY1"
			intervals [1668]:
				xmin = 498.0348
				xmax = 498.1148
				text = "S"
			intervals [1669]:
				xmin = 498.1148
				xmax = 498.1748
				text = "HH"
			intervals [1670]:
				xmin = 498.1748
				xmax = 498.3748
				text = "AW1"
			intervals [1671]:
				xmin = 498.3748
				xmax = 498.5148
				text = "S"
			intervals [1672]:
				xmin = 498.5148
				xmax = 498.5448
				text = "sp"
			intervals [1673]:
				xmin = 498.5448
				xmax = 513.1523
				text = ""
			intervals [1674]:
				xmin = 513.1523
				xmax = 513.5223
				text = "M"
			intervals [1675]:
				xmin = 513.5223
				xmax = 513.7323
				text = "HH"
			intervals [1676]:
				xmin = 513.7323
				xmax = 514.1223
				text = "M"
			intervals [1677]:
				xmin = 514.1223
				xmax = 518.7854
				text = ""
			intervals [1678]:
				xmin = 518.7854
				xmax = 523.4854
				text = "spn"
			intervals [1679]:
				xmin = 523.4854
				xmax = 526.6896
				text = ""
			intervals [1680]:
				xmin = 526.6896
				xmax = 526.7396
				text = "sil"
			intervals [1681]:
				xmin = 526.7396
				xmax = 527.3596
				text = "spn"
			intervals [1682]:
				xmin = 527.3596
				xmax = 527.5196
				text = "sp"
			intervals [1683]:
				xmin = 527.5196
				xmax = 528.791
				text = ""
			intervals [1684]:
				xmin = 528.791
				xmax = 528.891
				text = "L"
			intervals [1685]:
				xmin = 528.891
				xmax = 528.961
				text = "AE1"
			intervals [1686]:
				xmin = 528.961
				xmax = 529.111
				text = "F"
			intervals [1687]:
				xmin = 529.111
				xmax = 549.8134
				text = "sp"
			intervals [1688]:
				xmin = 549.8134
				xmax = 549.9234
				text = "AA1"
			intervals [1689]:
				xmin = 549.9234
				xmax = 549.9734
				text = "sp"
			intervals [1690]:
				xmin = 549.9734
				xmax = 550.0234
				text = "DH"
			intervals [1691]:
				xmin = 550.0234
				xmax = 550.2634
				text = "AH0"
			intervals [1692]:
				xmin = 550.2634
				xmax = 550.3034
				text = "T"
			intervals [1693]:
				xmin = 550.3034
				xmax = 550.3834
				text = "S"
			intervals [1694]:
				xmin = 550.3834
				xmax = 550.4334
				text = "sp"
			intervals [1695]:
				xmin = 550.4334
				xmax = 550.4734
				text = "F"
			intervals [1696]:
				xmin = 550.4734
				xmax = 550.5834
				text = "AH1"
			intervals [1697]:
				xmin = 550.5834
				xmax = 550.6234
				text = "N"
			intervals [1698]:
				xmin = 550.6234
				xmax = 550.6534
				text = "IY0"
			intervals [1699]:
				xmin = 550.6534
				xmax = 550.7534
				text = "sp"
			intervals [1700]:
				xmin = 550.7534
				xmax = 553.1807
				text = ""
			intervals [1701]:
				xmin = 553.1807
				xmax = 553.2507
				text = "S"
			intervals [1702]:
				xmin = 553.2507
				xmax = 553.4107
				text = "OW1"
			intervals [1703]:
				xmin = 553.4107
				xmax = 553.6007
				text = "AY1"
			intervals [1704]:
				xmin = 553.6007
				xmax = 553.6307
				text = "sp"
			intervals [1705]:
				xmin = 553.6307
				xmax = 553.7607
				text = "S"
			intervals [1706]:
				xmin = 553.7607
				xmax = 553.8307
				text = "IY1"
			intervals [1707]:
				xmin = 553.8307
				xmax = 553.8907
				text = "DH"
			intervals [1708]:
				xmin = 553.8907
				xmax = 553.9207
				text = "AH0"
			intervals [1709]:
				xmin = 553.9207
				xmax = 553.9907
				text = "T"
			intervals [1710]:
				xmin = 553.9907
				xmax = 554.0607
				text = "Y"
			intervals [1711]:
				xmin = 554.0607
				xmax = 554.2107
				text = "UW1"
			intervals [1712]:
				xmin = 554.2107
				xmax = 554.3007
				text = "AA1"
			intervals [1713]:
				xmin = 554.3007
				xmax = 554.3307
				text = "R"
			intervals [1714]:
				xmin = 554.3307
				xmax = 554.3807
				text = "AH0"
			intervals [1715]:
				xmin = 554.3807
				xmax = 554.4807
				text = "P"
			intervals [1716]:
				xmin = 554.4807
				xmax = 554.6107
				text = "AE1"
			intervals [1717]:
				xmin = 554.6107
				xmax = 554.7007
				text = "SH"
			intervals [1718]:
				xmin = 554.7007
				xmax = 554.7407
				text = "AH0"
			intervals [1719]:
				xmin = 554.7407
				xmax = 554.7807
				text = "N"
			intervals [1720]:
				xmin = 554.7807
				xmax = 554.8307
				text = "AH0"
			intervals [1721]:
				xmin = 554.8307
				xmax = 554.8707
				text = "T"
			intervals [1722]:
				xmin = 554.8707
				xmax = 554.9707
				text = "F"
			intervals [1723]:
				xmin = 554.9707
				xmax = 555.1107
				text = "AE1"
			intervals [1724]:
				xmin = 555.1107
				xmax = 555.2007
				text = "N"
			intervals [1725]:
				xmin = 555.2007
				xmax = 555.2807
				text = "S"
			intervals [1726]:
				xmin = 555.2807
				xmax = 555.3107
				text = "OW1"
			intervals [1727]:
				xmin = 555.3107
				xmax = 555.3407
				text = "sp"
			intervals [1728]:
				xmin = 555.3407
				xmax = 555.4007
				text = "L"
			intervals [1729]:
				xmin = 555.4007
				xmax = 555.4607
				text = "EH1"
			intervals [1730]:
				xmin = 555.4607
				xmax = 555.4907
				text = "T"
			intervals [1731]:
				xmin = 555.4907
				xmax = 555.5807
				text = "M"
			intervals [1732]:
				xmin = 555.5807
				xmax = 555.6607
				text = "IY1"
			intervals [1733]:
				xmin = 555.6607
				xmax = 555.7407
				text = "L"
			intervals [1734]:
				xmin = 555.7407
				xmax = 555.9007
				text = "IY1"
			intervals [1735]:
				xmin = 555.9007
				xmax = 555.9507
				text = "V"
			intervals [1736]:
				xmin = 555.9507
				xmax = 555.9907
				text = "DH"
			intervals [1737]:
				xmin = 555.9907
				xmax = 556.1807
				text = "AE1"
			intervals [1738]:
				xmin = 556.1807
				xmax = 556.2507
				text = "T"
			intervals [1739]:
				xmin = 556.2507
				xmax = 556.2907
				text = "sp"
			intervals [1740]:
				xmin = 556.2907
				xmax = 556.4307
				text = "AH0"
			intervals [1741]:
				xmin = 556.4307
				xmax = 556.4907
				text = "L"
			intervals [1742]:
				xmin = 556.4907
				xmax = 556.5207
				text = "OW1"
			intervals [1743]:
				xmin = 556.5207
				xmax = 556.7207
				text = "N"
			intervals [1744]:
				xmin = 556.7207
				xmax = 557.621
				text = "sp"
			intervals [1745]:
				xmin = 557.621
				xmax = 557.661
				text = "B"
			intervals [1746]:
				xmin = 557.661
				xmax = 557.691
				text = "AH1"
			intervals [1747]:
				xmin = 557.691
				xmax = 557.751
				text = "T"
			intervals [1748]:
				xmin = 557.751
				xmax = 557.791
				text = "AY1"
			intervals [1749]:
				xmin = 557.791
				xmax = 557.931
				text = "W"
			intervals [1750]:
				xmin = 557.931
				xmax = 557.961
				text = "IH1"
			intervals [1751]:
				xmin = 557.961
				xmax = 557.991
				text = "L"
			intervals [1752]:
				xmin = 557.991
				xmax = 558.111
				text = "SH"
			intervals [1753]:
				xmin = 558.111
				xmax = 558.191
				text = "EH1"
			intervals [1754]:
				xmin = 558.191
				xmax = 558.251
				text = "R"
			intervals [1755]:
				xmin = 558.251
				xmax = 558.281
				text = "W"
			intervals [1756]:
				xmin = 558.281
				xmax = 558.331
				text = "IH1"
			intervals [1757]:
				xmin = 558.331
				xmax = 558.391
				text = "TH"
			intervals [1758]:
				xmin = 558.391
				xmax = 558.451
				text = "Y"
			intervals [1759]:
				xmin = 558.451
				xmax = 558.481
				text = "UW1"
			intervals [1760]:
				xmin = 558.481
				xmax = 558.531
				text = "DH"
			intervals [1761]:
				xmin = 558.531
				xmax = 558.611
				text = "IH1"
			intervals [1762]:
				xmin = 558.611
				xmax = 558.701
				text = "S"
			intervals [1763]:
				xmin = 558.701
				xmax = 558.751
				text = "AY1"
			intervals [1764]:
				xmin = 558.751
				xmax = 558.861
				text = "D"
			intervals [1765]:
				xmin = 558.861
				xmax = 558.981
				text = "UW1"
			intervals [1766]:
				xmin = 558.981
				xmax = 559.041
				text = "L"
			intervals [1767]:
				xmin = 559.041
				xmax = 559.111
				text = "AY1"
			intervals [1768]:
				xmin = 559.111
				xmax = 559.211
				text = "K"
			intervals [1769]:
				xmin = 559.211
				xmax = 559.261
				text = "DH"
			intervals [1770]:
				xmin = 559.261
				xmax = 559.321
				text = "AH0"
			intervals [1771]:
				xmin = 559.321
				xmax = 559.431
				text = "AH1"
			intervals [1772]:
				xmin = 559.431
				xmax = 559.641
				text = "M"
			intervals [1773]:
				xmin = 559.641
				xmax = 559.8556
				text = ""
			intervals [1774]:
				xmin = 559.8556
				xmax = 559.9456
				text = "W"
			intervals [1775]:
				xmin = 559.9456
				xmax = 560.0856
				text = "AA1"
			intervals [1776]:
				xmin = 560.0856
				xmax = 560.2056
				text = "SH"
			intervals [1777]:
				xmin = 560.2056
				xmax = 560.2356
				text = "IH0"
			intervals [1778]:
				xmin = 560.2356
				xmax = 560.2956
				text = "NG"
			intervals [1779]:
				xmin = 560.2956
				xmax = 560.3656
				text = "T"
			intervals [1780]:
				xmin = 560.3656
				xmax = 560.3956
				text = "AH0"
			intervals [1781]:
				xmin = 560.3956
				xmax = 560.4856
				text = "N"
			intervals [1782]:
				xmin = 560.4856
				xmax = 560.5456
				text = "W"
			intervals [1783]:
				xmin = 560.5456
				xmax = 560.6156
				text = "IH1"
			intervals [1784]:
				xmin = 560.6156
				xmax = 560.6956
				text = "Z"
			intervals [1785]:
				xmin = 560.6956
				xmax = 560.7256
				text = "ER0"
			intervals [1786]:
				xmin = 560.7256
				xmax = 560.7556
				text = "D"
			intervals [1787]:
				xmin = 560.7556
				xmax = 560.7856
				text = "Z"
			intervals [1788]:
				xmin = 560.7856
				xmax = 561.3732
				text = "sp"
			intervals [1789]:
				xmin = 561.3732
				xmax = 561.4932
				text = "AY1"
			intervals [1790]:
				xmin = 561.4932
				xmax = 561.6132
				text = "W"
			intervals [1791]:
				xmin = 561.6132
				xmax = 561.6532
				text = "IH1"
			intervals [1792]:
				xmin = 561.6532
				xmax = 561.8132
				text = "L"
			intervals [1793]:
				xmin = 561.8132
				xmax = 562.1632
				text = "SH"
			intervals [1794]:
				xmin = 562.1632
				xmax = 562.1932
				text = "D"
			intervals [1795]:
				xmin = 562.1932
				xmax = 562.2232
				text = "AH1"
			intervals [1796]:
				xmin = 562.2232
				xmax = 562.2532
				text = "B"
			intervals [1797]:
				xmin = 562.2532
				xmax = 562.2832
				text = "AH0"
			intervals [1798]:
				xmin = 562.2832
				xmax = 562.3132
				text = "L"
			intervals [1799]:
				xmin = 562.3132
				xmax = 562.3432
				text = "Y"
			intervals [1800]:
				xmin = 562.3432
				xmax = 562.3732
				text = "UW0"
			intervals [1801]:
				xmin = 562.3732
				xmax = 562.4332
				text = "S"
			intervals [1802]:
				xmin = 562.4332
				xmax = 562.4832
				text = "OW1"
			intervals [1803]:
				xmin = 562.4832
				xmax = 562.5632
				text = "W"
			intervals [1804]:
				xmin = 562.5632
				xmax = 562.6232
				text = "IY1"
			intervals [1805]:
				xmin = 562.6232
				xmax = 562.6932
				text = "D"
			intervals [1806]:
				xmin = 562.6932
				xmax = 562.7732
				text = "UW1"
			intervals [1807]:
				xmin = 562.7732
				xmax = 562.8532
				text = "HH"
			intervals [1808]:
				xmin = 562.8532
				xmax = 562.9632
				text = "AE1"
			intervals [1809]:
				xmin = 562.9632
				xmax = 563.0232
				text = "V"
			intervals [1810]:
				xmin = 563.0232
				xmax = 563.0632
				text = "DH"
			intervals [1811]:
				xmin = 563.0632
				xmax = 563.1632
				text = "AE1"
			intervals [1812]:
				xmin = 563.1632
				xmax = 563.1932
				text = "T"
			intervals [1813]:
				xmin = 563.1932
				xmax = 563.2332
				text = "IH0"
			intervals [1814]:
				xmin = 563.2332
				xmax = 563.3032
				text = "N"
			intervals [1815]:
				xmin = 563.3032
				xmax = 563.3832
				text = "K"
			intervals [1816]:
				xmin = 563.3832
				xmax = 563.5132
				text = "AA1"
			intervals [1817]:
				xmin = 563.5132
				xmax = 563.6432
				text = "M"
			intervals [1818]:
				xmin = 563.6432
				xmax = 563.6732
				text = "AH0"
			intervals [1819]:
				xmin = 563.6732
				xmax = 563.7032
				text = "N"
			intervals [1820]:
				xmin = 563.7032
				xmax = 587.1809
				text = "sp"
			intervals [1821]:
				xmin = 587.1809
				xmax = 587.2109
				text = "AH0"
			intervals [1822]:
				xmin = 587.2109
				xmax = 587.2409
				text = "N"
			intervals [1823]:
				xmin = 587.2409
				xmax = 587.2709
				text = "W"
			intervals [1824]:
				xmin = 587.2709
				xmax = 587.3009
				text = "AH1"
			intervals [1825]:
				xmin = 587.3009
				xmax = 587.3509
				text = "T"
			intervals [1826]:
				xmin = 587.3509
				xmax = 587.4409
				text = "S"
			intervals [1827]:
				xmin = 587.4409
				xmax = 587.4909
				text = "K"
			intervals [1828]:
				xmin = 587.4909
				xmax = 587.6109
				text = "EY1"
			intervals [1829]:
				xmin = 587.6109
				xmax = 587.6709
				text = "D"
			intervals [1830]:
				xmin = 587.6709
				xmax = 587.8109
				text = "IY1"
			intervals [1831]:
				xmin = 587.8109
				xmax = 587.9009
				text = "sp"
			intervals [1832]:
				xmin = 587.9009
				xmax = 591.1104
				text = ""
			intervals [1833]:
				xmin = 591.1104
				xmax = 593.1904
				text = "spn"
			intervals [1834]:
				xmin = 593.1904
				xmax = 593.2204
				text = "sp"
			intervals [1835]:
				xmin = 593.2204
				xmax = 596.0735
				text = ""
			intervals [1836]:
				xmin = 596.0735
				xmax = 597.3435
				text = "spn"
			intervals [1837]:
				xmin = 597.3435
				xmax = 599.1913
				text = ""
			intervals [1838]:
				xmin = 599.1913
				xmax = 599.2513
				text = "sil"
			intervals [1839]:
				xmin = 599.2513
				xmax = 600.3713
				text = "spn"
			intervals [1840]:
				xmin = 600.3713
				xmax = 602.7172
				text = ""
			intervals [1841]:
				xmin = 602.7172
				xmax = 603.0672
				text = "spn"
			intervals [1842]:
				xmin = 603.0672
				xmax = 604.6164
				text = "sp"
			intervals [1843]:
				xmin = 604.6164
				xmax = 604.6564
				text = "AO2"
			intervals [1844]:
				xmin = 604.6564
				xmax = 604.6864
				text = "L"
			intervals [1845]:
				xmin = 604.6864
				xmax = 604.7364
				text = "R"
			intervals [1846]:
				xmin = 604.7364
				xmax = 604.9364
				text = "AY1"
			intervals [1847]:
				xmin = 604.9364
				xmax = 604.9964
				text = "T"
			intervals [1848]:
				xmin = 604.9964
				xmax = 605.0964
				text = "sp"
			intervals [1849]:
				xmin = 605.0964
				xmax = 607.5838
				text = ""
			intervals [1850]:
				xmin = 607.5838
				xmax = 607.7138
				text = "S"
			intervals [1851]:
				xmin = 607.7138
				xmax = 607.7538
				text = "OW1"
			intervals [1852]:
				xmin = 607.7538
				xmax = 607.9938
				text = "DH"
			intervals [1853]:
				xmin = 607.9938
				xmax = 608.1338
				text = "AH0"
			intervals [1854]:
				xmin = 608.1338
				xmax = 608.3338
				text = "sp"
			intervals [1855]:
				xmin = 608.3338
				xmax = 608.4038
				text = "W"
			intervals [1856]:
				xmin = 608.4038
				xmax = 608.4738
				text = "IH1"
			intervals [1857]:
				xmin = 608.4738
				xmax = 608.5538
				text = "Z"
			intervals [1858]:
				xmin = 608.5538
				xmax = 608.6438
				text = "ER0"
			intervals [1859]:
				xmin = 608.6438
				xmax = 608.6738
				text = "D"
			intervals [1860]:
				xmin = 608.6738
				xmax = 608.7538
				text = "Z"
			intervals [1861]:
				xmin = 608.7538
				xmax = 608.8038
				text = "L"
			intervals [1862]:
				xmin = 608.8038
				xmax = 608.8338
				text = "AY1"
			intervals [1863]:
				xmin = 608.8338
				xmax = 608.9038
				text = "K"
			intervals [1864]:
				xmin = 608.9038
				xmax = 608.9838
				text = "W"
			intervals [1865]:
				xmin = 608.9838
				xmax = 609.0138
				text = "AH1"
			intervals [1866]:
				xmin = 609.0138
				xmax = 609.0438
				text = "T"
			intervals [1867]:
				xmin = 609.0438
				xmax = 609.1038
				text = "IH0"
			intervals [1868]:
				xmin = 609.1038
				xmax = 609.1938
				text = "Z"
			intervals [1869]:
				xmin = 609.1938
				xmax = 609.2438
				text = "R"
			intervals [1870]:
				xmin = 609.2438
				xmax = 609.3738
				text = "AO1"
			intervals [1871]:
				xmin = 609.3738
				xmax = 609.4038
				text = "NG"
			intervals [1872]:
				xmin = 609.4038
				xmax = 609.4338
				text = "W"
			intervals [1873]:
				xmin = 609.4338
				xmax = 609.4638
				text = "IH0"
			intervals [1874]:
				xmin = 609.4638
				xmax = 609.4938
				text = "TH"
			intervals [1875]:
				xmin = 609.4938
				xmax = 609.5338
				text = "DH"
			intervals [1876]:
				xmin = 609.5338
				xmax = 609.5838
				text = "AH0"
			intervals [1877]:
				xmin = 609.5838
				xmax = 609.6138
				text = "W"
			intervals [1878]:
				xmin = 609.6138
				xmax = 609.6438
				text = "IH1"
			intervals [1879]:
				xmin = 609.6438
				xmax = 609.6738
				text = "Z"
			intervals [1880]:
				xmin = 609.6738
				xmax = 609.7038
				text = "ER0"
			intervals [1881]:
				xmin = 609.7038
				xmax = 609.7338
				text = "D"
			intervals [1882]:
				xmin = 609.7338
				xmax = 609.8538
				text = "Z"
			intervals [1883]:
				xmin = 609.8538
				xmax = 609.8838
				text = "sp"
			intervals [1884]:
				xmin = 609.8838
				xmax = 609.9538
				text = "D"
			intervals [1885]:
				xmin = 609.9538
				xmax = 609.9938
				text = "UW1"
			intervals [1886]:
				xmin = 609.9938
				xmax = 610.0638
				text = "Y"
			intervals [1887]:
				xmin = 610.0638
				xmax = 610.1138
				text = "UW1"
			intervals [1888]:
				xmin = 610.1138
				xmax = 610.1738
				text = "TH"
			intervals [1889]:
				xmin = 610.1738
				xmax = 610.2238
				text = "IH1"
			intervals [1890]:
				xmin = 610.2238
				xmax = 610.2638
				text = "NG"
			intervals [1891]:
				xmin = 610.2638
				xmax = 610.3338
				text = "K"
			intervals [1892]:
				xmin = 610.3338
				xmax = 610.3638
				text = "IH1"
			intervals [1893]:
				xmin = 610.3638
				xmax = 610.4338
				text = "T"
			intervals [1894]:
				xmin = 610.4338
				xmax = 610.4938
				text = "S"
			intervals [1895]:
				xmin = 610.4938
				xmax = 610.5638
				text = "DH"
			intervals [1896]:
				xmin = 610.5638
				xmax = 610.6138
				text = "AH0"
			intervals [1897]:
				xmin = 610.6138
				xmax = 610.6538
				text = "sp"
			intervals [1898]:
				xmin = 610.6538
				xmax = 610.7414
				text = ""
			intervals [1899]:
				xmin = 610.7414
				xmax = 610.9014
				text = "T"
			intervals [1900]:
				xmin = 610.9014
				xmax = 611.0114
				text = "IY1"
			intervals [1901]:
				xmin = 611.0114
				xmax = 611.0414
				text = "sp"
			intervals [1902]:
				xmin = 611.0414
				xmax = 611.1314
				text = "DH"
			intervals [1903]:
				xmin = 611.1314
				xmax = 611.1814
				text = "IY0"
			intervals [1904]:
				xmin = 611.1814
				xmax = 611.2514
				text = "sp"
			intervals [1905]:
				xmin = 611.2514
				xmax = 611.3514
				text = "T"
			intervals [1906]:
				xmin = 611.3514
				xmax = 611.6414
				text = "IY1"
			intervals [1907]:
				xmin = 611.6414
				xmax = 611.6914
				text = "M"
			intervals [1908]:
				xmin = 611.6914
				xmax = 611.7214
				text = "D"
			intervals [1909]:
				xmin = 611.7214
				xmax = 611.7514
				text = "UW1"
			intervals [1910]:
				xmin = 611.7514
				xmax = 611.7814
				text = "Y"
			intervals [1911]:
				xmin = 611.7814
				xmax = 611.8214
				text = "UW1"
			intervals [1912]:
				xmin = 611.8214
				xmax = 611.8714
				text = "TH"
			intervals [1913]:
				xmin = 611.8714
				xmax = 611.9114
				text = "IH1"
			intervals [1914]:
				xmin = 611.9114
				xmax = 611.9414
				text = "NG"
			intervals [1915]:
				xmin = 611.9414
				xmax = 611.9814
				text = "K"
			intervals [1916]:
				xmin = 611.9814
				xmax = 612.0114
				text = "IH1"
			intervals [1917]:
				xmin = 612.0114
				xmax = 612.0514
				text = "T"
			intervals [1918]:
				xmin = 612.0514
				xmax = 612.1114
				text = "Z"
			intervals [1919]:
				xmin = 612.1114
				xmax = 612.1514
				text = "DH"
			intervals [1920]:
				xmin = 612.1514
				xmax = 612.2414
				text = "IY0"
			intervals [1921]:
				xmin = 612.2414
				xmax = 612.3614
				text = "K"
			intervals [1922]:
				xmin = 612.3614
				xmax = 612.6614
				text = "OW1"
			intervals [1923]:
				xmin = 612.6614
				xmax = 612.8014
				text = "CH"
			intervals [1924]:
				xmin = 612.8014
				xmax = 612.8414
				text = "TH"
			intervals [1925]:
				xmin = 612.8414
				xmax = 612.8814
				text = "IH1"
			intervals [1926]:
				xmin = 612.8814
				xmax = 612.9214
				text = "NG"
			intervals [1927]:
				xmin = 612.9214
				xmax = 612.9514
				text = "K"
			intervals [1928]:
				xmin = 612.9514
				xmax = 612.9814
				text = "IH1"
			intervals [1929]:
				xmin = 612.9814
				xmax = 613.0214
				text = "T"
			intervals [1930]:
				xmin = 613.0214
				xmax = 613.0514
				text = "Z"
			intervals [1931]:
				xmin = 613.0514
				xmax = 613.0814
				text = "DH"
			intervals [1932]:
				xmin = 613.0814
				xmax = 613.1514
				text = "AH0"
			intervals [1933]:
				xmin = 613.1514
				xmax = 613.2714
				text = "JH"
			intervals [1934]:
				xmin = 613.2714
				xmax = 613.3014
				text = "EH1"
			intervals [1935]:
				xmin = 613.3014
				xmax = 613.3314
				text = "N"
			intervals [1936]:
				xmin = 613.3314
				xmax = 613.3614
				text = "ER0"
			intervals [1937]:
				xmin = 613.3614
				xmax = 613.3914
				text = "AH0"
			intervals [1938]:
				xmin = 613.3914
				xmax = 613.4414
				text = "L"
			intervals [1939]:
				xmin = 613.4414
				xmax = 613.5914
				text = "M"
			intervals [1940]:
				xmin = 613.5914
				xmax = 613.7414
				text = "AE1"
			intervals [1941]:
				xmin = 613.7414
				xmax = 613.8114
				text = "N"
			intervals [1942]:
				xmin = 613.8114
				xmax = 613.8414
				text = "IH0"
			intervals [1943]:
				xmin = 613.8414
				xmax = 613.8714
				text = "JH"
			intervals [1944]:
				xmin = 613.8714
				xmax = 614.0014
				text = "ER0"
			intervals [1945]:
				xmin = 614.0014
				xmax = 614.0414
				text = "TH"
			intervals [1946]:
				xmin = 614.0414
				xmax = 614.0714
				text = "IH1"
			intervals [1947]:
				xmin = 614.0714
				xmax = 614.1114
				text = "NG"
			intervals [1948]:
				xmin = 614.1114
				xmax = 614.1514
				text = "K"
			intervals [1949]:
				xmin = 614.1514
				xmax = 614.1814
				text = "IH0"
			intervals [1950]:
				xmin = 614.1814
				xmax = 614.2114
				text = "T"
			intervals [1951]:
				xmin = 614.2114
				xmax = 614.2914
				text = "S"
			intervals [1952]:
				xmin = 614.2914
				xmax = 614.3314
				text = "EY1"
			intervals [1953]:
				xmin = 614.3314
				xmax = 614.4314
				text = "K"
			intervals [1954]:
				xmin = 614.4314
				xmax = 614.5014
				text = "AH0"
			intervals [1955]:
				xmin = 614.5014
				xmax = 614.5714
				text = "L"
			intervals [1956]:
				xmin = 614.5714
				xmax = 614.6314
				text = "EH1"
			intervals [1957]:
				xmin = 614.6314
				xmax = 614.7114
				text = "K"
			intervals [1958]:
				xmin = 614.7114
				xmax = 614.7514
				text = "T"
			intervals [1959]:
				xmin = 614.7514
				xmax = 614.7814
				text = "IH0"
			intervals [1960]:
				xmin = 614.7814
				xmax = 614.8514
				text = "V"
			intervals [1961]:
				xmin = 614.8514
				xmax = 614.9214
				text = "AH0"
			intervals [1962]:
				xmin = 614.9214
				xmax = 614.9514
				text = "V"
			intervals [1963]:
				xmin = 614.9514
				xmax = 615.0114
				text = "TH"
			intervals [1964]:
				xmin = 615.0114
				xmax = 615.0614
				text = "IH1"
			intervals [1965]:
				xmin = 615.0614
				xmax = 615.3214
				text = "NG"
			intervals [1966]:
				xmin = 615.3214
				xmax = 615.4314
				text = "Z"
			intervals [1967]:
				xmin = 615.4314
				xmax = 615.4714
				text = "L"
			intervals [1968]:
				xmin = 615.4714
				xmax = 615.5414
				text = "AY1"
			intervals [1969]:
				xmin = 615.5414
				xmax = 615.5814
				text = "K"
			intervals [1970]:
				xmin = 615.5814
				xmax = 615.6314
				text = "HH"
			intervals [1971]:
				xmin = 615.6314
				xmax = 615.6714
				text = "W"
			intervals [1972]:
				xmin = 615.6714
				xmax = 615.7114
				text = "AH1"
			intervals [1973]:
				xmin = 615.7114
				xmax = 615.7614
				text = "T"
			intervals [1974]:
				xmin = 615.7614
				xmax = 615.8414
				text = "Z"
			intervals [1975]:
				xmin = 615.8414
				xmax = 615.8714
				text = "sp"
			intervals [1976]:
				xmin = 615.8714
				xmax = 615.9414
				text = "G"
			intervals [1977]:
				xmin = 615.9414
				xmax = 616.0614
				text = "OW1"
			intervals [1978]:
				xmin = 616.0614
				xmax = 616.1014
				text = "IH0"
			intervals [1979]:
				xmin = 616.1014
				xmax = 616.1314
				text = "N"
			intervals [1980]:
				xmin = 616.1314
				xmax = 616.3314
				text = "AO1"
			intervals [1981]:
				xmin = 616.3314
				xmax = 616.3714
				text = "N"
			intervals [1982]:
				xmin = 616.3714
				xmax = 616.4314
				text = "W"
			intervals [1983]:
				xmin = 616.4314
				xmax = 616.4814
				text = "IH0"
			intervals [1984]:
				xmin = 616.4814
				xmax = 616.5214
				text = "TH"
			intervals [1985]:
				xmin = 616.5214
				xmax = 616.5614
				text = "DH"
			intervals [1986]:
				xmin = 616.5614
				xmax = 616.6214
				text = "AH0"
			intervals [1987]:
				xmin = 616.6214
				xmax = 616.6814
				text = "W"
			intervals [1988]:
				xmin = 616.6814
				xmax = 616.8414
				text = "AA1"
			intervals [1989]:
				xmin = 616.8414
				xmax = 616.9414
				text = "SH"
			intervals [1990]:
				xmin = 616.9414
				xmax = 616.9814
				text = "IH0"
			intervals [1991]:
				xmin = 616.9814
				xmax = 617.0514
				text = "NG"
			intervals [1992]:
				xmin = 617.0514
				xmax = 617.1014
				text = "T"
			intervals [1993]:
				xmin = 617.1014
				xmax = 617.1314
				text = "AH0"
			intervals [1994]:
				xmin = 617.1314
				xmax = 617.2514
				text = "N"
			intervals [1995]:
				xmin = 617.2514
				xmax = 617.2914
				text = "W"
			intervals [1996]:
				xmin = 617.2914
				xmax = 617.3714
				text = "IH1"
			intervals [1997]:
				xmin = 617.3714
				xmax = 617.4014
				text = "Z"
			intervals [1998]:
				xmin = 617.4014
				xmax = 617.4314
				text = "ER0"
			intervals [1999]:
				xmin = 617.4314
				xmax = 617.4614
				text = "D"
			intervals [2000]:
				xmin = 617.4614
				xmax = 617.5014
				text = "Z"
			intervals [2001]:
				xmin = 617.5014
				xmax = 645.8775
				text = "sp"
			intervals [2002]:
				xmin = 645.8775
				xmax = 645.9275
				text = "DH"
			intervals [2003]:
				xmin = 645.9275
				xmax = 645.9975
				text = "AH0"
			intervals [2004]:
				xmin = 645.9975
				xmax = 646.0575
				text = "T"
			intervals [2005]:
				xmin = 646.0575
				xmax = 646.4275
				text = "S"
			intervals [2006]:
				xmin = 646.4275
				xmax = 646.5375
				text = "UW2"
			intervals [2007]:
				xmin = 646.5375
				xmax = 646.6275
				text = "P"
			intervals [2008]:
				xmin = 646.6275
				xmax = 646.6975
				text = "ER0"
			intervals [2009]:
				xmin = 646.6975
				xmax = 646.7875
				text = "S"
			intervals [2010]:
				xmin = 646.7875
				xmax = 646.8575
				text = "T"
			intervals [2011]:
				xmin = 646.8575
				xmax = 646.9475
				text = "AA1"
			intervals [2012]:
				xmin = 646.9475
				xmax = 646.9875
				text = "R"
			intervals [2013]:
				xmin = 646.9875
				xmax = 647.0575
				text = "sp"
			intervals [2014]:
				xmin = 647.0575
				xmax = 682.193
				text = ""
			intervals [2015]:
				xmin = 682.193
				xmax = 683.593
				text = "spn"
			intervals [2016]:
				xmin = 683.593
				xmax = 684.1856
				text = ""
			intervals [2017]:
				xmin = 684.1856
				xmax = 684.2756
				text = "sil"
			intervals [2018]:
				xmin = 684.2756
				xmax = 684.6756
				text = "spn"
			intervals [2019]:
				xmin = 684.6756
				xmax = 684.7556
				text = "D"
			intervals [2020]:
				xmin = 684.7556
				xmax = 684.8856
				text = "UW1"
			intervals [2021]:
				xmin = 684.8856
				xmax = 684.9256
				text = "AY1"
			intervals [2022]:
				xmin = 684.9256
				xmax = 685.0056
				text = "sp"
			intervals [2023]:
				xmin = 685.0056
				xmax = 685.0756
				text = "N"
			intervals [2024]:
				xmin = 685.0756
				xmax = 685.2556
				text = "OW1"
			intervals [2025]:
				xmin = 685.2556
				xmax = 685.2856
				text = "EH1"
			intervals [2026]:
				xmin = 685.2856
				xmax = 685.3356
				text = "N"
			intervals [2027]:
				xmin = 685.3356
				xmax = 685.3856
				text = "IY0"
			intervals [2028]:
				xmin = 685.3856
				xmax = 685.5156
				text = "B"
			intervals [2029]:
				xmin = 685.5156
				xmax = 685.6656
				text = "AH0"
			intervals [2030]:
				xmin = 685.6656
				xmax = 685.7156
				text = "D"
			intervals [2031]:
				xmin = 685.7156
				xmax = 685.7656
				text = "IY0"
			intervals [2032]:
				xmin = 685.7656
				xmax = 685.9956
				text = "DH"
			intervals [2033]:
				xmin = 685.9956
				xmax = 686.1156
				text = "EH1"
			intervals [2034]:
				xmin = 686.1156
				xmax = 686.2056
				text = "R"
			intervals [2035]:
				xmin = 686.2056
				xmax = 686.8258
				text = ""
			intervals [2036]:
				xmin = 686.8258
				xmax = 686.9258
				text = "AH1"
			intervals [2037]:
				xmin = 686.9258
				xmax = 687.1858
				text = "sp"
			intervals [2038]:
				xmin = 687.1858
				xmax = 687.2958
				text = "AY1"
			intervals [2039]:
				xmin = 687.2958
				xmax = 687.3558
				text = "K"
			intervals [2040]:
				xmin = 687.3558
				xmax = 687.4858
				text = "AE1"
			intervals [2041]:
				xmin = 687.4858
				xmax = 687.5158
				text = "N"
			intervals [2042]:
				xmin = 687.5158
				xmax = 687.5458
				text = "T"
			intervals [2043]:
				xmin = 687.5458
				xmax = 687.5758
				text = "K"
			intervals [2044]:
				xmin = 687.5758
				xmax = 687.6058
				text = "AH0"
			intervals [2045]:
				xmin = 687.6058
				xmax = 687.6358
				text = "N"
			intervals [2046]:
				xmin = 687.6358
				xmax = 687.7058
				text = "F"
			intervals [2047]:
				xmin = 687.7058
				xmax = 687.8858
				text = "ER1"
			intervals [2048]:
				xmin = 687.8858
				xmax = 687.9158
				text = "M"
			intervals [2049]:
				xmin = 687.9158
				xmax = 687.9658
				text = "N"
			intervals [2050]:
				xmin = 687.9658
				xmax = 688.0558
				text = "AO1"
			intervals [2051]:
				xmin = 688.0558
				xmax = 688.1258
				text = "R"
			intervals [2052]:
				xmin = 688.1258
				xmax = 688.1758
				text = "D"
			intervals [2053]:
				xmin = 688.1758
				xmax = 688.2058
				text = "IH0"
			intervals [2054]:
				xmin = 688.2058
				xmax = 688.2958
				text = "N"
			intervals [2055]:
				xmin = 688.2958
				xmax = 688.6358
				text = "AY1"
			intervals [2056]:
				xmin = 688.6358
				xmax = 690.5241
				text = ""
			intervals [2057]:
				xmin = 690.5241
				xmax = 692.6241
				text = "spn"
			intervals [2058]:
				xmin = 692.6241
				xmax = 693.5458
				text = ""
			intervals [2059]:
				xmin = 693.5458
				xmax = 693.5858
				text = "sil"
			intervals [2060]:
				xmin = 693.5858
				xmax = 693.8758
				text = "AY1"
			intervals [2061]:
				xmin = 693.8758
				xmax = 693.9958
				text = "V"
			intervals [2062]:
				xmin = 693.9958
				xmax = 694.0458
				text = "N"
			intervals [2063]:
				xmin = 694.0458
				xmax = 694.1858
				text = "EH1"
			intervals [2064]:
				xmin = 694.1858
				xmax = 694.2558
				text = "V"
			intervals [2065]:
				xmin = 694.2558
				xmax = 694.3958
				text = "ER0"
			intervals [2066]:
				xmin = 694.3958
				xmax = 694.4358
				text = "sp"
			intervals [2067]:
				xmin = 694.4358
				xmax = 694.5958
				text = "AH1"
			intervals [2068]:
				xmin = 694.5958
				xmax = 694.6858
				text = "M"
			intervals [2069]:
				xmin = 694.6858
				xmax = 695.0658
				text = "sp"
			intervals [2070]:
				xmin = 695.0658
				xmax = 696.0113
				text = ""
			intervals [2071]:
				xmin = 696.0113
				xmax = 696.0613
				text = "DH"
			intervals [2072]:
				xmin = 696.0613
				xmax = 696.1813
				text = "AH0"
			intervals [2073]:
				xmin = 696.1813
				xmax = 696.2413
				text = "T"
			intervals [2074]:
				xmin = 696.2413
				xmax = 696.3213
				text = "S"
			intervals [2075]:
				xmin = 696.3213
				xmax = 696.3713
				text = "W"
			intervals [2076]:
				xmin = 696.3713
				xmax = 696.4013
				text = "AH1"
			intervals [2077]:
				xmin = 696.4013
				xmax = 696.4413
				text = "T"
			intervals [2078]:
				xmin = 696.4413
				xmax = 696.5713
				text = "S"
			intervals [2079]:
				xmin = 696.5713
				xmax = 696.7113
				text = "AH1"
			intervals [2080]:
				xmin = 696.7113
				xmax = 696.8113
				text = "P"
			intervals [2081]:
				xmin = 696.8113
				xmax = 696.9725
				text = ""
			intervals [2082]:
				xmin = 696.9725
				xmax = 697.0625
				text = "W"
			intervals [2083]:
				xmin = 697.0625
				xmax = 697.0925
				text = "EH1"
			intervals [2084]:
				xmin = 697.0925
				xmax = 697.1225
				text = "L"
			intervals [2085]:
				xmin = 697.1225
				xmax = 697.1625
				text = "DH"
			intervals [2086]:
				xmin = 697.1625
				xmax = 697.2925
				text = "IH0"
			intervals [2087]:
				xmin = 697.2925
				xmax = 697.3225
				text = "S"
			intervals [2088]:
				xmin = 697.3225
				xmax = 697.3525
				text = "HH"
			intervals [2089]:
				xmin = 697.3525
				xmax = 697.3825
				text = "AH0"
			intervals [2090]:
				xmin = 697.3825
				xmax = 697.4525
				text = "Z"
			intervals [2091]:
				xmin = 697.4525
				xmax = 697.4925
				text = "B"
			intervals [2092]:
				xmin = 697.4925
				xmax = 697.5525
				text = "AH0"
			intervals [2093]:
				xmin = 697.5525
				xmax = 697.6025
				text = "N"
			intervals [2094]:
				xmin = 697.6025
				xmax = 697.6325
				text = "AH0"
			intervals [2095]:
				xmin = 697.6325
				xmax = 697.7025
				text = "V"
			intervals [2096]:
				xmin = 697.7025
				xmax = 697.7625
				text = "EH1"
			intervals [2097]:
				xmin = 697.7625
				xmax = 697.8825
				text = "R"
			intervals [2098]:
				xmin = 697.8825
				xmax = 697.9525
				text = "IY0"
			intervals [2099]:
				xmin = 697.9525
				xmax = 698.0225
				text = "IH1"
			intervals [2100]:
				xmin = 698.0225
				xmax = 698.0525
				text = "N"
			intervals [2101]:
				xmin = 698.0525
				xmax = 698.0825
				text = "T"
			intervals [2102]:
				xmin = 698.0825
				xmax = 698.2425
				text = "ER0"
			intervals [2103]:
				xmin = 698.2425
				xmax = 698.3125
				text = "AH0"
			intervals [2104]:
				xmin = 698.3125
				xmax = 698.3825
				text = "S"
			intervals [2105]:
				xmin = 698.3825
				xmax = 698.4125
				text = "T"
			intervals [2106]:
				xmin = 698.4125
				xmax = 698.4425
				text = "IH0"
			intervals [2107]:
				xmin = 698.4425
				xmax = 698.4825
				text = "N"
			intervals [2108]:
				xmin = 698.4825
				xmax = 698.5725
				text = "IH1"
			intervals [2109]:
				xmin = 698.5725
				xmax = 698.6025
				text = "N"
			intervals [2110]:
				xmin = 698.6025
				xmax = 698.6325
				text = "T"
			intervals [2111]:
				xmin = 698.6325
				xmax = 698.6625
				text = "ER0"
			intervals [2112]:
				xmin = 698.6625
				xmax = 698.6925
				text = "V"
			intervals [2113]:
				xmin = 698.6925
				xmax = 698.7725
				text = "Y"
			intervals [2114]:
				xmin = 698.7725
				xmax = 698.8725
				text = "UW2"
			intervals [2115]:
				xmin = 698.8725
				xmax = 698.9025
				text = "AY1"
			intervals [2116]:
				xmin = 698.9025
				xmax = 698.9625
				text = "AH0"
			intervals [2117]:
				xmin = 698.9625
				xmax = 699.0825
				text = "P"
			intervals [2118]:
				xmin = 699.0825
				xmax = 699.1325
				text = "R"
			intervals [2119]:
				xmin = 699.1325
				xmax = 699.1625
				text = "IY1"
			intervals [2120]:
				xmin = 699.1625
				xmax = 699.3025
				text = "SH"
			intervals [2121]:
				xmin = 699.3025
				xmax = 699.3425
				text = "IY0"
			intervals [2122]:
				xmin = 699.3425
				xmax = 699.3725
				text = "EY2"
			intervals [2123]:
				xmin = 699.3725
				xmax = 699.4425
				text = "T"
			intervals [2124]:
				xmin = 699.4425
				xmax = 699.5125
				text = "Y"
			intervals [2125]:
				xmin = 699.5125
				xmax = 699.5525
				text = "UW1"
			intervals [2126]:
				xmin = 699.5525
				xmax = 699.6525
				text = "T"
			intervals [2127]:
				xmin = 699.6525
				xmax = 699.7425
				text = "EY1"
			intervals [2128]:
				xmin = 699.7425
				xmax = 699.7725
				text = "K"
			intervals [2129]:
				xmin = 699.7725
				xmax = 699.8025
				text = "IH0"
			intervals [2130]:
				xmin = 699.8025
				xmax = 699.8325
				text = "N"
			intervals [2131]:
				xmin = 699.8325
				xmax = 699.8625
				text = "DH"
			intervals [2132]:
				xmin = 699.8625
				xmax = 699.9225
				text = "AH0"
			intervals [2133]:
				xmin = 699.9225
				xmax = 700.0325
				text = "T"
			intervals [2134]:
				xmin = 700.0325
				xmax = 700.2125
				text = "AY1"
			intervals [2135]:
				xmin = 700.2125
				xmax = 700.3925
				text = "M"
			intervals [2136]:
				xmin = 700.3925
				xmax = 700.4225
				text = "sp"
			intervals [2137]:
				xmin = 700.4225
				xmax = 700.4925
				text = "AW1"
			intervals [2138]:
				xmin = 700.4925
				xmax = 700.5625
				text = "T"
			intervals [2139]:
				xmin = 700.5625
				xmax = 701.2472
				text = "sp"
			intervals [2140]:
				xmin = 701.2472
				xmax = 701.3872
				text = "S"
			intervals [2141]:
				xmin = 701.3872
				xmax = 701.4872
				text = "OW1"
			intervals [2142]:
				xmin = 701.4872
				xmax = 701.5572
				text = "W"
			intervals [2143]:
				xmin = 701.5572
				xmax = 701.6172
				text = "AH1"
			intervals [2144]:
				xmin = 701.6172
				xmax = 701.6572
				text = "T"
			intervals [2145]:
				xmin = 701.6572
				xmax = 701.7872
				text = "AH0"
			intervals [2146]:
				xmin = 701.7872
				xmax = 702.0721
				text = ""
			intervals [2147]:
				xmin = 702.0721
				xmax = 702.1221
				text = "sil"
			intervals [2148]:
				xmin = 702.1221
				xmax = 702.2321
				text = "W"
			intervals [2149]:
				xmin = 702.2321
				xmax = 702.2921
				text = "AH1"
			intervals [2150]:
				xmin = 702.2921
				xmax = 702.3321
				text = "T"
			intervals [2151]:
				xmin = 702.3321
				xmax = 702.4321
				text = "AH0"
			intervals [2152]:
				xmin = 702.4321
				xmax = 702.4921
				text = "B"
			intervals [2153]:
				xmin = 702.4921
				xmax = 702.6921
				text = "AW1"
			intervals [2154]:
				xmin = 702.6921
				xmax = 702.7221
				text = "T"
			intervals [2155]:
				xmin = 702.7221
				xmax = 703.1321
				text = "AH1"
			intervals [2156]:
				xmin = 703.1321
				xmax = 703.2821
				text = "M"
			intervals [2157]:
				xmin = 703.2821
				xmax = 705.1072
				text = "sp"
			intervals [2158]:
				xmin = 705.1072
				xmax = 705.2672
				text = "N"
			intervals [2159]:
				xmin = 705.2672
				xmax = 705.3672
				text = "OW1"
			intervals [2160]:
				xmin = 705.3672
				xmax = 705.4472
				text = "L"
			intervals [2161]:
				xmin = 705.4472
				xmax = 705.5372
				text = "AY1"
			intervals [2162]:
				xmin = 705.5372
				xmax = 705.6472
				text = "K"
			intervals [2163]:
				xmin = 705.6472
				xmax = 705.7372
				text = "AA1"
			intervals [2164]:
				xmin = 705.7372
				xmax = 705.8172
				text = "R"
			intervals [2165]:
				xmin = 705.8172
				xmax = 705.9072
				text = "Y"
			intervals [2166]:
				xmin = 705.9072
				xmax = 706.2672
				text = "AO2"
			intervals [2167]:
				xmin = 706.2672
				xmax = 706.3772
				text = "L"
			intervals [2168]:
				xmin = 706.3772
				xmax = 706.9185
				text = ""
			intervals [2169]:
				xmin = 706.9185
				xmax = 706.9585
				text = "sil"
			intervals [2170]:
				xmin = 706.9585
				xmax = 707.0385
				text = "IH1"
			intervals [2171]:
				xmin = 707.0385
				xmax = 707.1085
				text = "Z"
			intervals [2172]:
				xmin = 707.1085
				xmax = 707.1485
				text = "Y"
			intervals [2173]:
				xmin = 707.1485
				xmax = 707.1885
				text = "UH1"
			intervals [2174]:
				xmin = 707.1885
				xmax = 707.2585
				text = "R"
			intervals [2175]:
				xmin = 707.2585
				xmax = 707.3485
				text = "F"
			intervals [2176]:
				xmin = 707.3485
				xmax = 707.5585
				text = "AE1"
			intervals [2177]:
				xmin = 707.5585
				xmax = 707.6185
				text = "M"
			intervals [2178]:
				xmin = 707.6185
				xmax = 707.6785
				text = "L"
			intervals [2179]:
				xmin = 707.6785
				xmax = 707.7085
				text = "IY0"
			intervals [2180]:
				xmin = 707.7085
				xmax = 707.7585
				text = "EH1"
			intervals [2181]:
				xmin = 707.7585
				xmax = 707.8085
				text = "Z"
			intervals [2182]:
				xmin = 707.8085
				xmax = 707.8585
				text = "Y"
			intervals [2183]:
				xmin = 707.8585
				xmax = 707.9085
				text = "UW1"
			intervals [2184]:
				xmin = 707.9085
				xmax = 707.9885
				text = "W"
			intervals [2185]:
				xmin = 707.9885
				xmax = 708.0385
				text = "AH0"
			intervals [2186]:
				xmin = 708.0385
				xmax = 708.0985
				text = "Z"
			intervals [2187]:
				xmin = 708.0985
				xmax = 708.1785
				text = "S"
			intervals [2188]:
				xmin = 708.1785
				xmax = 708.2785
				text = "P"
			intervals [2189]:
				xmin = 708.2785
				xmax = 708.3185
				text = "IY1"
			intervals [2190]:
				xmin = 708.3185
				xmax = 708.3485
				text = "K"
			intervals [2191]:
				xmin = 708.3485
				xmax = 708.3985
				text = "IH0"
			intervals [2192]:
				xmin = 708.3985
				xmax = 708.4285
				text = "N"
			intervals [2193]:
				xmin = 708.4285
				xmax = 708.4585
				text = "AH0"
			intervals [2194]:
				xmin = 708.4585
				xmax = 708.4985
				text = "B"
			intervals [2195]:
				xmin = 708.4985
				xmax = 708.5285
				text = "AW1"
			intervals [2196]:
				xmin = 708.5285
				xmax = 708.5985
				text = "T"
			intervals [2197]:
				xmin = 708.5985
				xmax = 708.6385
				text = "Y"
			intervals [2198]:
				xmin = 708.6385
				xmax = 708.6785
				text = "UH1"
			intervals [2199]:
				xmin = 708.6785
				xmax = 708.7585
				text = "R"
			intervals [2200]:
				xmin = 708.7585
				xmax = 708.8085
				text = "F"
			intervals [2201]:
				xmin = 708.8085
				xmax = 708.9485
				text = "AE1"
			intervals [2202]:
				xmin = 708.9485
				xmax = 708.9885
				text = "M"
			intervals [2203]:
				xmin = 708.9885
				xmax = 709.0385
				text = "L"
			intervals [2204]:
				xmin = 709.0385
				xmax = 709.0885
				text = "IY0"
			intervals [2205]:
				xmin = 709.0885
				xmax = 709.1685
				text = "Y"
			intervals [2206]:
				xmin = 709.1685
				xmax = 709.2585
				text = "AO2"
			intervals [2207]:
				xmin = 709.2585
				xmax = 709.3185
				text = "L"
			intervals [2208]:
				xmin = 709.3185
				xmax = 709.4085
				text = "S"
			intervals [2209]:
				xmin = 709.4085
				xmax = 709.4585
				text = "T"
			intervals [2210]:
				xmin = 709.4585
				xmax = 709.6085
				text = "IH1"
			intervals [2211]:
				xmin = 709.6085
				xmax = 709.8385
				text = "L"
			intervals [2212]:
				xmin = 709.8385
				xmax = 710.0042
				text = ""
			intervals [2213]:
				xmin = 710.0042
				xmax = 710.0642
				text = "sil"
			intervals [2214]:
				xmin = 710.0642
				xmax = 710.1142
				text = "R"
			intervals [2215]:
				xmin = 710.1142
				xmax = 710.1742
				text = "IY1"
			intervals [2216]:
				xmin = 710.1742
				xmax = 710.2342
				text = "L"
			intervals [2217]:
				xmin = 710.2342
				xmax = 710.3142
				text = "K"
			intervals [2218]:
				xmin = 710.3142
				xmax = 710.3542
				text = "L"
			intervals [2219]:
				xmin = 710.3542
				xmax = 710.4742
				text = "OW1"
			intervals [2220]:
				xmin = 710.4742
				xmax = 710.5542
				text = "Z"
			intervals [2221]:
				xmin = 710.5542
				xmax = 710.6242
				text = "Y"
			intervals [2222]:
				xmin = 710.6242
				xmax = 710.6842
				text = "AO2"
			intervals [2223]:
				xmin = 710.6842
				xmax = 710.7542
				text = "L"
			intervals [2224]:
				xmin = 710.7542
				xmax = 710.8142
				text = "S"
			intervals [2225]:
				xmin = 710.8142
				xmax = 710.8642
				text = "T"
			intervals [2226]:
				xmin = 710.8642
				xmax = 710.9842
				text = "IH1"
			intervals [2227]:
				xmin = 710.9842
				xmax = 711.0242
				text = "L"
			intervals [2228]:
				xmin = 711.0242
				xmax = 711.1042
				text = "L"
			intervals [2229]:
				xmin = 711.1042
				xmax = 711.1542
				text = "AY1"
			intervals [2230]:
				xmin = 711.1542
				xmax = 711.2142
				text = "K"
			intervals [2231]:
				xmin = 711.2142
				xmax = 711.4142
				text = "sp"
			intervals [2232]:
				xmin = 711.4142
				xmax = 711.4742
				text = "L"
			intervals [2233]:
				xmin = 711.4742
				xmax = 711.5042
				text = "AY1"
			intervals [2234]:
				xmin = 711.5042
				xmax = 711.5442
				text = "K"
			intervals [2235]:
				xmin = 711.5442
				xmax = 711.5842
				text = "sp"
			intervals [2236]:
				xmin = 711.5842
				xmax = 711.6142
				text = "Y"
			intervals [2237]:
				xmin = 711.6142
				xmax = 711.6442
				text = "UW1"
			intervals [2238]:
				xmin = 711.6442
				xmax = 711.7642
				text = "S"
			intervals [2239]:
				xmin = 711.7642
				xmax = 711.8842
				text = "EY1"
			intervals [2240]:
				xmin = 711.8842
				xmax = 711.9542
				text = "EH1"
			intervals [2241]:
				xmin = 711.9542
				xmax = 712.0142
				text = "V"
			intervals [2242]:
				xmin = 712.0142
				xmax = 712.0542
				text = "R"
			intervals [2243]:
				xmin = 712.0542
				xmax = 712.1042
				text = "IY0"
			intervals [2244]:
				xmin = 712.1042
				xmax = 712.2142
				text = "S"
			intervals [2245]:
				xmin = 712.2142
				xmax = 712.3042
				text = "AH1"
			intervals [2246]:
				xmin = 712.3042
				xmax = 712.4042
				text = "N"
			intervals [2247]:
				xmin = 712.4042
				xmax = 712.4342
				text = "D"
			intervals [2248]:
				xmin = 712.4342
				xmax = 712.6042
				text = "IY2"
			intervals [2249]:
				xmin = 712.6042
				xmax = 712.6942
				text = "ER0"
			intervals [2250]:
				xmin = 712.6942
				xmax = 712.7242
				text = "sp"
			intervals [2251]:
				xmin = 712.7242
				xmax = 712.7942
				text = "S"
			intervals [2252]:
				xmin = 712.7942
				xmax = 712.8342
				text = "AH1"
			intervals [2253]:
				xmin = 712.8342
				xmax = 712.8742
				text = "M"
			intervals [2254]:
				xmin = 712.8742
				xmax = 712.9042
				text = "TH"
			intervals [2255]:
				xmin = 712.9042
				xmax = 712.9342
				text = "IH0"
			intervals [2256]:
				xmin = 712.9342
				xmax = 712.9642
				text = "N"
			intervals [2257]:
				xmin = 712.9642
				xmax = 712.9942
				text = "sp"
			intervals [2258]:
				xmin = 712.9942
				xmax = 713.0342
				text = "L"
			intervals [2259]:
				xmin = 713.0342
				xmax = 713.0842
				text = "AY1"
			intervals [2260]:
				xmin = 713.0842
				xmax = 713.1142
				text = "K"
			intervals [2261]:
				xmin = 713.1142
				xmax = 713.2442
				text = "sp"
			intervals [2262]:
				xmin = 713.2442
				xmax = 713.2942
				text = "G"
			intervals [2263]:
				xmin = 713.2942
				xmax = 713.3342
				text = "IH1"
			intervals [2264]:
				xmin = 713.3342
				xmax = 713.3942
				text = "T"
			intervals [2265]:
				xmin = 713.3942
				xmax = 713.4342
				text = "T"
			intervals [2266]:
				xmin = 713.4342
				xmax = 713.5442
				text = "AH0"
			intervals [2267]:
				xmin = 713.5442
				xmax = 713.5742
				text = "G"
			intervals [2268]:
				xmin = 713.5742
				xmax = 713.6042
				text = "EH1"
			intervals [2269]:
				xmin = 713.6042
				xmax = 713.6342
				text = "DH"
			intervals [2270]:
				xmin = 713.6342
				xmax = 713.7842
				text = "ER0"
			intervals [2271]:
				xmin = 713.7842
				xmax = 713.8142
				text = "sp"
			intervals [2272]:
				xmin = 713.8142
				xmax = 737.5
				text = ""
	item [3]:
		class = "IntervalTier"
		name = "DCB_se1_ag3_m_02 - words"
		xmin = 0.0
		xmax = 737.5
		intervals: size = 1514
			intervals [1]:
				xmin = 0.0
				xmax = 3.9653
				text = ""
			intervals [2]:
				xmin = 3.9653
				xmax = 4.2053
				text = "i"
			intervals [3]:
				xmin = 4.2053
				xmax = 4.2353
				text = ""
			intervals [4]:
				xmin = 4.2353
				xmax = 4.3953
				text = "live"
			intervals [5]:
				xmin = 4.3953
				xmax = 4.7553
				text = "in"
			intervals [6]:
				xmin = 4.7553
				xmax = 5.3453
				text = "dc"
			intervals [7]:
				xmin = 5.3453
				xmax = 5.3753
				text = ""
			intervals [8]:
				xmin = 5.3753
				xmax = 5.7553
				text = "<unk>"
			intervals [9]:
				xmin = 5.7553
				xmax = 10.1174
				text = ""
			intervals [10]:
				xmin = 10.1174
				xmax = 10.2874
				text = "in"
			intervals [11]:
				xmin = 10.2874
				xmax = 10.9874
				text = "southeast"
			intervals [12]:
				xmin = 10.9874
				xmax = 25.8683
				text = ""
			intervals [13]:
				xmin = 25.8683
				xmax = 26.0583
				text = "yeah"
			intervals [14]:
				xmin = 26.0583
				xmax = 26.1183
				text = ""
			intervals [15]:
				xmin = 26.1183
				xmax = 26.2583
				text = "a"
			intervals [16]:
				xmin = 26.2583
				xmax = 26.4883
				text = "lot"
			intervals [17]:
				xmin = 26.4883
				xmax = 26.7983
				text = "has"
			intervals [18]:
				xmin = 26.7983
				xmax = 27.2183
				text = "changed"
			intervals [19]:
				xmin = 27.2183
				xmax = 27.3183
				text = "you"
			intervals [20]:
				xmin = 27.3183
				xmax = 27.5783
				text = "know"
			intervals [21]:
				xmin = 27.5783
				xmax = 28.6496
				text = ""
			intervals [22]:
				xmin = 28.6496
				xmax = 28.8396
				text = "lot"
			intervals [23]:
				xmin = 28.8396
				xmax = 28.9396
				text = "of"
			intervals [24]:
				xmin = 28.9396
				xmax = 29.3096
				text = "people"
			intervals [25]:
				xmin = 29.3096
				xmax = 29.7596
				text = "either"
			intervals [26]:
				xmin = 29.7596
				xmax = 30.1696
				text = "locked"
			intervals [27]:
				xmin = 30.1696
				xmax = 30.4696
				text = "up"
			intervals [28]:
				xmin = 30.4696
				xmax = 30.9387
				text = ""
			intervals [29]:
				xmin = 30.9387
				xmax = 31.2787
				text = "or"
			intervals [30]:
				xmin = 31.2787
				xmax = 31.3387
				text = ""
			intervals [31]:
				xmin = 31.3387
				xmax = 31.9487
				text = "dead"
			intervals [32]:
				xmin = 31.9487
				xmax = 34.0473
				text = ""
			intervals [33]:
				xmin = 34.0473
				xmax = 34.0773
				text = "a"
			intervals [34]:
				xmin = 34.0773
				xmax = 34.1973
				text = "lot"
			intervals [35]:
				xmin = 34.1973
				xmax = 34.2673
				text = "of"
			intervals [36]:
				xmin = 34.2673
				xmax = 34.3473
				text = ""
			intervals [37]:
				xmin = 34.3473
				xmax = 34.6673
				text = "people"
			intervals [38]:
				xmin = 34.6673
				xmax = 34.8073
				text = "you"
			intervals [39]:
				xmin = 34.8073
				xmax = 34.8373
				text = ""
			intervals [40]:
				xmin = 34.8373
				xmax = 35.1073
				text = "grew"
			intervals [41]:
				xmin = 35.1073
				xmax = 35.2673
				text = "up"
			intervals [42]:
				xmin = 35.2673
				xmax = 35.6873
				text = "with"
			intervals [43]:
				xmin = 35.6873
				xmax = 37.1688
				text = ""
			intervals [44]:
				xmin = 37.1688
				xmax = 37.5988
				text = "some"
			intervals [45]:
				xmin = 37.5988
				xmax = 38.3288
				text = "passed"
			intervals [46]:
				xmin = 38.3288
				xmax = 38.8248
				text = ""
			intervals [47]:
				xmin = 38.8248
				xmax = 39.1248
				text = "some"
			intervals [48]:
				xmin = 39.1248
				xmax = 39.1548
				text = ""
			intervals [49]:
				xmin = 39.1548
				xmax = 39.4348
				text = "get"
			intervals [50]:
				xmin = 39.4348
				xmax = 39.9248
				text = "killed"
			intervals [51]:
				xmin = 39.9248
				xmax = 42.5185
				text = ""
			intervals [52]:
				xmin = 42.5185
				xmax = 42.6085
				text = "or"
			intervals [53]:
				xmin = 42.6085
				xmax = 42.9485
				text = "some"
			intervals [54]:
				xmin = 42.9485
				xmax = 43.1585
				text = "just"
			intervals [55]:
				xmin = 43.1585
				xmax = 43.5285
				text = "die"
			intervals [56]:
				xmin = 43.5285
				xmax = 43.9185
				text = "from"
			intervals [57]:
				xmin = 43.9185
				xmax = 46.1954
				text = ""
			intervals [58]:
				xmin = 46.1954
				xmax = 46.6254
				text = "natural"
			intervals [59]:
				xmin = 46.6254
				xmax = 47.2554
				text = "causes"
			intervals [60]:
				xmin = 47.2554
				xmax = 50.5507
				text = ""
			intervals [61]:
				xmin = 50.5507
				xmax = 50.6207
				text = "yeah"
			intervals [62]:
				xmin = 50.6207
				xmax = 50.8307
				text = "that"
			intervals [63]:
				xmin = 50.8307
				xmax = 50.8907
				text = "s"
			intervals [64]:
				xmin = 50.8907
				xmax = 50.9707
				text = "the"
			intervals [65]:
				xmin = 50.9707
				xmax = 51.3607
				text = "normal"
			intervals [66]:
				xmin = 51.3607
				xmax = 54.4565
				text = ""
			intervals [67]:
				xmin = 54.4565
				xmax = 54.5765
				text = "for"
			intervals [68]:
				xmin = 54.5765
				xmax = 55.1765
				text = "dc"
			intervals [69]:
				xmin = 55.1765
				xmax = 59.7721
				text = ""
			intervals [70]:
				xmin = 59.7721
				xmax = 60.2921
				text = "especially"
			intervals [71]:
				xmin = 60.2921
				xmax = 61.0521
				text = "southeast"
			intervals [72]:
				xmin = 61.0521
				xmax = 69.1669
				text = ""
			intervals [73]:
				xmin = 69.1669
				xmax = 69.8469
				text = "southeast"
			intervals [74]:
				xmin = 69.8469
				xmax = 69.9069
				text = "is"
			intervals [75]:
				xmin = 69.9069
				xmax = 69.9469
				text = ""
			intervals [76]:
				xmin = 69.9469
				xmax = 70.3269
				text = "known"
			intervals [77]:
				xmin = 70.3269
				xmax = 70.4269
				text = ""
			intervals [78]:
				xmin = 70.4269
				xmax = 70.5869
				text = "f"
			intervals [79]:
				xmin = 70.5869
				xmax = 71.2239
				text = ""
			intervals [80]:
				xmin = 71.2239
				xmax = 71.8739
				text = "for"
			intervals [81]:
				xmin = 71.8739
				xmax = 72.6986
				text = ""
			intervals [82]:
				xmin = 72.6986
				xmax = 73.4386
				text = "being"
			intervals [83]:
				xmin = 73.4386
				xmax = 76.3475
				text = ""
			intervals [84]:
				xmin = 76.3475
				xmax = 76.5075
				text = "how"
			intervals [85]:
				xmin = 76.5075
				xmax = 76.6675
				text = "would"
			intervals [86]:
				xmin = 76.6675
				xmax = 76.7575
				text = "i"
			intervals [87]:
				xmin = 76.7575
				xmax = 76.8275
				text = ""
			intervals [88]:
				xmin = 76.8275
				xmax = 76.9875
				text = "put"
			intervals [89]:
				xmin = 76.9875
				xmax = 77.0875
				text = ""
			intervals [90]:
				xmin = 77.0875
				xmax = 77.2275
				text = "this"
			intervals [91]:
				xmin = 77.2275
				xmax = 81.1349
				text = ""
			intervals [92]:
				xmin = 81.1349
				xmax = 81.9349
				text = "overly"
			intervals [93]:
				xmin = 81.9349
				xmax = 82.4315
				text = ""
			intervals [94]:
				xmin = 82.4315
				xmax = 82.9815
				text = "violent"
			intervals [95]:
				xmin = 82.9815
				xmax = 83.8242
				text = ""
			intervals [96]:
				xmin = 83.8242
				xmax = 84.0242
				text = "we're"
			intervals [97]:
				xmin = 84.0242
				xmax = 84.0742
				text = "a"
			intervals [98]:
				xmin = 84.0742
				xmax = 84.3142
				text = "lot"
			intervals [99]:
				xmin = 84.3142
				xmax = 84.3842
				text = "of"
			intervals [100]:
				xmin = 84.3842
				xmax = 84.4142
				text = ""
			intervals [101]:
				xmin = 84.4142
				xmax = 84.9142
				text = "violence"
			intervals [102]:
				xmin = 84.9142
				xmax = 84.9742
				text = ""
			intervals [103]:
				xmin = 84.9742
				xmax = 85.2142
				text = "around"
			intervals [104]:
				xmin = 85.2142
				xmax = 85.2542
				text = ""
			intervals [105]:
				xmin = 85.2542
				xmax = 85.4442
				text = "here"
			intervals [106]:
				xmin = 85.4442
				xmax = 85.4742
				text = ""
			intervals [107]:
				xmin = 85.4742
				xmax = 85.6542
				text = "i"
			intervals [108]:
				xmin = 85.6542
				xmax = 85.6842
				text = ""
			intervals [109]:
				xmin = 85.6842
				xmax = 85.8042
				text = "would"
			intervals [110]:
				xmin = 85.8042
				xmax = 85.9942
				text = "say"
			intervals [111]:
				xmin = 85.9942
				xmax = 87.5511
				text = ""
			intervals [112]:
				xmin = 87.5511
				xmax = 87.6111
				text = "as"
			intervals [113]:
				xmin = 87.6111
				xmax = 87.6411
				text = ""
			intervals [114]:
				xmin = 87.6411
				xmax = 88.0311
				text = "far"
			intervals [115]:
				xmin = 88.0311
				xmax = 88.0911
				text = "as"
			intervals [116]:
				xmin = 88.0911
				xmax = 88.5611
				text = "shooting"
			intervals [117]:
				xmin = 88.5611
				xmax = 88.6111
				text = ""
			intervals [118]:
				xmin = 88.6111
				xmax = 89.1811
				text = "killings"
			intervals [119]:
				xmin = 89.1811
				xmax = 89.2111
				text = ""
			intervals [120]:
				xmin = 89.2111
				xmax = 89.3111
				text = "and"
			intervals [121]:
				xmin = 89.3111
				xmax = 89.6611
				text = "stuff"
			intervals [122]:
				xmin = 89.6611
				xmax = 89.8311
				text = "going"
			intervals [123]:
				xmin = 89.8311
				xmax = 89.8611
				text = ""
			intervals [124]:
				xmin = 89.8611
				xmax = 89.9211
				text = "on"
			intervals [125]:
				xmin = 89.9211
				xmax = 90.1611
				text = ""
			intervals [126]:
				xmin = 90.1611
				xmax = 90.3411
				text = "like"
			intervals [127]:
				xmin = 90.3411
				xmax = 90.4211
				text = ""
			intervals [128]:
				xmin = 90.4211
				xmax = 90.5411
				text = "that"
			intervals [129]:
				xmin = 90.5411
				xmax = 91.593
				text = ""
			intervals [130]:
				xmin = 91.593
				xmax = 91.763
				text = "it"
			intervals [131]:
				xmin = 91.763
				xmax = 91.823
				text = "s"
			intervals [132]:
				xmin = 91.823
				xmax = 91.983
				text = "been"
			intervals [133]:
				xmin = 91.983
				xmax = 92.013
				text = ""
			intervals [134]:
				xmin = 92.013
				xmax = 92.273
				text = "like"
			intervals [135]:
				xmin = 92.273
				xmax = 92.473
				text = "that"
			intervals [136]:
				xmin = 92.473
				xmax = 92.593
				text = "for"
			intervals [137]:
				xmin = 92.593
				xmax = 93.013
				text = "years"
			intervals [138]:
				xmin = 93.013
				xmax = 93.073
				text = ""
			intervals [139]:
				xmin = 93.073
				xmax = 93.263
				text = "but"
			intervals [140]:
				xmin = 93.263
				xmax = 93.8113
				text = ""
			intervals [141]:
				xmin = 93.8113
				xmax = 94.0113
				text = "you"
			intervals [142]:
				xmin = 94.0113
				xmax = 94.0413
				text = ""
			intervals [143]:
				xmin = 94.0413
				xmax = 94.2913
				text = "know"
			intervals [144]:
				xmin = 94.2913
				xmax = 99.335
				text = ""
			intervals [145]:
				xmin = 99.335
				xmax = 99.505
				text = "that"
			intervals [146]:
				xmin = 99.505
				xmax = 99.545
				text = "s"
			intervals [147]:
				xmin = 99.545
				xmax = 99.705
				text = "how"
			intervals [148]:
				xmin = 99.705
				xmax = 99.765
				text = "it"
			intervals [149]:
				xmin = 99.765
				xmax = 100.055
				text = ""
			intervals [150]:
				xmin = 100.055
				xmax = 100.145
				text = "been"
			intervals [151]:
				xmin = 100.145
				xmax = 100.265
				text = "in"
			intervals [152]:
				xmin = 100.265
				xmax = 100.855
				text = "southeast"
			intervals [153]:
				xmin = 100.855
				xmax = 123.371
				text = ""
			intervals [154]:
				xmin = 123.371
				xmax = 123.461
				text = "the"
			intervals [155]:
				xmin = 123.461
				xmax = 123.911
				text = "memory"
			intervals [156]:
				xmin = 123.911
				xmax = 124.071
				text = "i"
			intervals [157]:
				xmin = 124.071
				xmax = 124.581
				text = "have"
			intervals [158]:
				xmin = 124.581
				xmax = 125.1538
				text = ""
			intervals [159]:
				xmin = 125.1538
				xmax = 125.4238
				text = "would"
			intervals [160]:
				xmin = 125.4238
				xmax = 125.4738
				text = ""
			intervals [161]:
				xmin = 125.4738
				xmax = 125.6038
				text = "to"
			intervals [162]:
				xmin = 125.6038
				xmax = 126.1238
				text = "be"
			intervals [163]:
				xmin = 126.1238
				xmax = 133.1048
				text = ""
			intervals [164]:
				xmin = 133.1048
				xmax = 133.4948
				text = "always"
			intervals [165]:
				xmin = 133.4948
				xmax = 133.7548
				text = "keep"
			intervals [166]:
				xmin = 133.7548
				xmax = 133.7848
				text = ""
			intervals [167]:
				xmin = 133.7848
				xmax = 133.9148
				text = "your"
			intervals [168]:
				xmin = 133.9148
				xmax = 134.3648
				text = "grass"
			intervals [169]:
				xmin = 134.3648
				xmax = 134.7748
				text = "cut"
			intervals [170]:
				xmin = 134.7748
				xmax = 135.9233
				text = ""
			intervals [171]:
				xmin = 135.9233
				xmax = 136.1433
				text = "so"
			intervals [172]:
				xmin = 136.1433
				xmax = 136.3333
				text = "you"
			intervals [173]:
				xmin = 136.3333
				xmax = 136.4533
				text = "can"
			intervals [174]:
				xmin = 136.4533
				xmax = 136.7133
				text = "see"
			intervals [175]:
				xmin = 136.7133
				xmax = 136.7933
				text = "the"
			intervals [176]:
				xmin = 136.7933
				xmax = 137.3033
				text = "snakes"
			intervals [177]:
				xmin = 137.3033
				xmax = 137.3733
				text = ""
			intervals [178]:
				xmin = 137.3733
				xmax = 137.6033
				text = "coming"
			intervals [179]:
				xmin = 137.6033
				xmax = 163.5934
				text = ""
			intervals [180]:
				xmin = 163.5934
				xmax = 163.8934
				text = "s"
			intervals [181]:
				xmin = 163.8934
				xmax = 164.9292
				text = ""
			intervals [182]:
				xmin = 164.9292
				xmax = 165.3792
				text = "stay"
			intervals [183]:
				xmin = 165.3792
				xmax = 165.4792
				text = "in"
			intervals [184]:
				xmin = 165.4792
				xmax = 166.1292
				text = "school"
			intervals [185]:
				xmin = 166.1292
				xmax = 167.3103
				text = ""
			intervals [186]:
				xmin = 167.3103
				xmax = 167.4003
				text = "you"
			intervals [187]:
				xmin = 167.4003
				xmax = 167.7703
				text = "know"
			intervals [188]:
				xmin = 167.7703
				xmax = 168.1567
				text = ""
			intervals [189]:
				xmin = 168.1567
				xmax = 168.7267
				text = "stay"
			intervals [190]:
				xmin = 168.7267
				xmax = 168.7567
				text = ""
			intervals [191]:
				xmin = 168.7567
				xmax = 169.0667
				text = "hard"
			intervals [192]:
				xmin = 169.0667
				xmax = 169.2367
				text = "at"
			intervals [193]:
				xmin = 169.2367
				xmax = 169.3767
				text = "your"
			intervals [194]:
				xmin = 169.3767
				xmax = 169.8167
				text = "work"
			intervals [195]:
				xmin = 169.8167
				xmax = 171.1013
				text = ""
			intervals [196]:
				xmin = 171.1013
				xmax = 171.1813
				text = "and"
			intervals [197]:
				xmin = 171.1813
				xmax = 171.4313
				text = "try"
			intervals [198]:
				xmin = 171.4313
				xmax = 171.5713
				text = "to"
			intervals [199]:
				xmin = 171.5713
				xmax = 171.7513
				text = "get"
			intervals [200]:
				xmin = 171.7513
				xmax = 171.8213
				text = "the"
			intervals [201]:
				xmin = 171.8213
				xmax = 172.2413
				text = "best"
			intervals [202]:
				xmin = 172.2413
				xmax = 173.0513
				text = "education"
			intervals [203]:
				xmin = 173.0513
				xmax = 173.2083
				text = ""
			intervals [204]:
				xmin = 173.2083
				xmax = 173.4583
				text = "you"
			intervals [205]:
				xmin = 173.4583
				xmax = 173.5183
				text = ""
			intervals [206]:
				xmin = 173.5183
				xmax = 173.7083
				text = "can"
			intervals [207]:
				xmin = 173.7083
				xmax = 173.7383
				text = ""
			intervals [208]:
				xmin = 173.7383
				xmax = 174.0383
				text = "get"
			intervals [209]:
				xmin = 174.0383
				xmax = 182.9272
				text = ""
			intervals [210]:
				xmin = 182.9272
				xmax = 183.0272
				text = "i"
			intervals [211]:
				xmin = 183.0272
				xmax = 183.2272
				text = "mean"
			intervals [212]:
				xmin = 183.2272
				xmax = 183.3172
				text = "i"
			intervals [213]:
				xmin = 183.3172
				xmax = 183.5272
				text = "got"
			intervals [214]:
				xmin = 183.5272
				xmax = 184.1172
				text = "accepted"
			intervals [215]:
				xmin = 184.1172
				xmax = 184.2172
				text = "to"
			intervals [216]:
				xmin = 184.2172
				xmax = 184.3972
				text = "go"
			intervals [217]:
				xmin = 184.3972
				xmax = 184.5072
				text = "to"
			intervals [218]:
				xmin = 184.5072
				xmax = 185.0672
				text = "college"
			intervals [219]:
				xmin = 185.0672
				xmax = 185.1072
				text = ""
			intervals [220]:
				xmin = 185.1072
				xmax = 185.3072
				text = "but"
			intervals [221]:
				xmin = 185.3072
				xmax = 185.6572
				text = "didn't"
			intervals [222]:
				xmin = 185.6572
				xmax = 185.9872
				text = "go"
			intervals [223]:
				xmin = 185.9872
				xmax = 186.0172
				text = ""
			intervals [224]:
				xmin = 186.0172
				xmax = 186.5072
				text = "because"
			intervals [225]:
				xmin = 186.5072
				xmax = 186.5372
				text = ""
			intervals [226]:
				xmin = 186.5372
				xmax = 186.5972
				text = "of"
			intervals [227]:
				xmin = 186.5972
				xmax = 186.6472
				text = ""
			intervals [228]:
				xmin = 186.6472
				xmax = 186.9172
				text = "just"
			intervals [229]:
				xmin = 186.9172
				xmax = 187.2772
				text = "stupid"
			intervals [230]:
				xmin = 187.2772
				xmax = 188.0372
				text = "reasons"
			intervals [231]:
				xmin = 188.0372
				xmax = 188.0772
				text = ""
			intervals [232]:
				xmin = 188.0772
				xmax = 188.2572
				text = "but"
			intervals [233]:
				xmin = 188.2572
				xmax = 188.6172
				text = "yeah"
			intervals [234]:
				xmin = 188.6172
				xmax = 189.4274
				text = ""
			intervals [235]:
				xmin = 189.4274
				xmax = 189.5674
				text = "i"
			intervals [236]:
				xmin = 189.5674
				xmax = 189.9274
				text = "didn't"
			intervals [237]:
				xmin = 189.9274
				xmax = 190.3398
				text = ""
			intervals [238]:
				xmin = 190.3398
				xmax = 190.4798
				text = "no"
			intervals [239]:
				xmin = 190.4798
				xmax = 190.5898
				text = "i"
			intervals [240]:
				xmin = 190.5898
				xmax = 190.8598
				text = "didn't"
			intervals [241]:
				xmin = 190.8598
				xmax = 191.3698
				text = "attend"
			intervals [242]:
				xmin = 191.3698
				xmax = 191.6798
				text = "any"
			intervals [243]:
				xmin = 191.6798
				xmax = 192.661
				text = ""
			intervals [244]:
				xmin = 192.661
				xmax = 193.181
				text = "college"
			intervals [245]:
				xmin = 193.181
				xmax = 193.811
				text = "classes"
			intervals [246]:
				xmin = 193.811
				xmax = 197.0122
				text = ""
			intervals [247]:
				xmin = 197.0122
				xmax = 197.5622
				text = "um"
			intervals [248]:
				xmin = 197.5622
				xmax = 198.0166
				text = ""
			intervals [249]:
				xmin = 198.0166
				xmax = 198.2066
				text = "you"
			intervals [250]:
				xmin = 198.2066
				xmax = 198.6166
				text = "know"
			intervals [251]:
				xmin = 198.6166
				xmax = 199.8147
				text = ""
			intervals [252]:
				xmin = 199.8147
				xmax = 199.9447
				text = "i"
			intervals [253]:
				xmin = 199.9447
				xmax = 200.2647
				text = "felt"
			intervals [254]:
				xmin = 200.2647
				xmax = 200.5147
				text = "like"
			intervals [255]:
				xmin = 200.5147
				xmax = 200.5847
				text = "i"
			intervals [256]:
				xmin = 200.5847
				xmax = 201.0647
				text = "didn't"
			intervals [257]:
				xmin = 201.0647
				xmax = 202.1758
				text = ""
			intervals [258]:
				xmin = 202.1758
				xmax = 202.2958
				text = "i"
			intervals [259]:
				xmin = 202.2958
				xmax = 202.6858
				text = "didn't"
			intervals [260]:
				xmin = 202.6858
				xmax = 202.9858
				text = "wanna"
			intervals [261]:
				xmin = 202.9858
				xmax = 203.2358
				text = "do"
			intervals [262]:
				xmin = 203.2358
				xmax = 203.9558
				text = "college"
			intervals [263]:
				xmin = 203.9558
				xmax = 204.2258
				text = "or"
			intervals [264]:
				xmin = 204.2258
				xmax = 204.783
				text = ""
			intervals [265]:
				xmin = 204.783
				xmax = 204.883
				text = "i"
			intervals [266]:
				xmin = 204.883
				xmax = 205.073
				text = "didn't"
			intervals [267]:
				xmin = 205.073
				xmax = 205.313
				text = "have"
			intervals [268]:
				xmin = 205.313
				xmax = 205.423
				text = "the"
			intervals [269]:
				xmin = 205.423
				xmax = 205.683
				text = "right"
			intervals [270]:
				xmin = 205.683
				xmax = 206.083
				text = "stuff"
			intervals [271]:
				xmin = 206.083
				xmax = 206.223
				text = "to"
			intervals [272]:
				xmin = 206.223
				xmax = 206.443
				text = "go"
			intervals [273]:
				xmin = 206.443
				xmax = 206.583
				text = "to"
			intervals [274]:
				xmin = 206.583
				xmax = 207.273
				text = "college"
			intervals [275]:
				xmin = 207.273
				xmax = 208.772
				text = ""
			intervals [276]:
				xmin = 208.772
				xmax = 208.872
				text = "it"
			intervals [277]:
				xmin = 208.872
				xmax = 209.012
				text = "was"
			intervals [278]:
				xmin = 209.012
				xmax = 209.252
				text = "just"
			intervals [279]:
				xmin = 209.252
				xmax = 209.442
				text = "all"
			intervals [280]:
				xmin = 209.442
				xmax = 209.642
				text = "some"
			intervals [281]:
				xmin = 209.642
				xmax = 210.062
				text = "stupid"
			intervals [282]:
				xmin = 210.062
				xmax = 210.462
				text = "stuff"
			intervals [283]:
				xmin = 210.462
				xmax = 212.2609
				text = ""
			intervals [284]:
				xmin = 212.2609
				xmax = 212.6309
				text = "yeah"
			intervals [285]:
				xmin = 212.6309
				xmax = 213.3394
				text = ""
			intervals [286]:
				xmin = 213.3394
				xmax = 213.6294
				text = "just"
			intervals [287]:
				xmin = 213.6294
				xmax = 214.4939
				text = ""
			intervals [288]:
				xmin = 214.4939
				xmax = 214.7539
				text = "just"
			intervals [289]:
				xmin = 214.7539
				xmax = 215.0039
				text = "being"
			intervals [290]:
				xmin = 215.0039
				xmax = 215.1839
				text = "just"
			intervals [291]:
				xmin = 215.1839
				xmax = 215.4839
				text = "being"
			intervals [292]:
				xmin = 215.4839
				xmax = 216.2839
				text = "stupidity"
			intervals [293]:
				xmin = 216.2839
				xmax = 216.3439
				text = ""
			intervals [294]:
				xmin = 216.3439
				xmax = 216.5139
				text = "you"
			intervals [295]:
				xmin = 216.5139
				xmax = 216.6639
				text = "know"
			intervals [296]:
				xmin = 216.6639
				xmax = 216.8739
				text = "how"
			intervals [297]:
				xmin = 216.8739
				xmax = 217.0739
				text = "we"
			intervals [298]:
				xmin = 217.0739
				xmax = 217.3339
				text = "were"
			intervals [299]:
				xmin = 217.3339
				xmax = 217.5239
				text = "at"
			intervals [300]:
				xmin = 217.5239
				xmax = 217.6039
				text = "a"
			intervals [301]:
				xmin = 217.6039
				xmax = 217.8439
				text = "young"
			intervals [302]:
				xmin = 217.8439
				xmax = 218.0639
				text = ""
			intervals [303]:
				xmin = 218.0639
				xmax = 218.1839
				text = "age"
			intervals [304]:
				xmin = 218.1839
				xmax = 219.1513
				text = ""
			intervals [305]:
				xmin = 219.1513
				xmax = 219.3713
				text = "didn't"
			intervals [306]:
				xmin = 219.3713
				xmax = 219.6013
				text = "wanna"
			intervals [307]:
				xmin = 219.6013
				xmax = 219.9913
				text = "listen"
			intervals [308]:
				xmin = 219.9913
				xmax = 220.0913
				text = "to"
			intervals [309]:
				xmin = 220.0913
				xmax = 220.7413
				text = "nobody"
			intervals [310]:
				xmin = 220.7413
				xmax = 220.9013
				text = "and"
			intervals [311]:
				xmin = 220.9013
				xmax = 221.1913
				text = "thought"
			intervals [312]:
				xmin = 221.1913
				xmax = 221.3213
				text = "we"
			intervals [313]:
				xmin = 221.3213
				xmax = 221.3513
				text = ""
			intervals [314]:
				xmin = 221.3513
				xmax = 221.5213
				text = "knew"
			intervals [315]:
				xmin = 221.5213
				xmax = 221.5613
				text = ""
			intervals [316]:
				xmin = 221.5613
				xmax = 222.3213
				text = "everything"
			intervals [317]:
				xmin = 222.3213
				xmax = 223.4845
				text = ""
			intervals [318]:
				xmin = 223.4845
				xmax = 223.7145
				text = "like"
			intervals [319]:
				xmin = 223.7145
				xmax = 223.8145
				text = "if"
			intervals [320]:
				xmin = 223.8145
				xmax = 224.0245
				text = "we"
			intervals [321]:
				xmin = 224.0245
				xmax = 224.2045
				text = "could"
			intervals [322]:
				xmin = 224.2045
				xmax = 224.5845
				text = "all"
			intervals [323]:
				xmin = 224.5845
				xmax = 224.7445
				text = "go"
			intervals [324]:
				xmin = 224.7445
				xmax = 225.0545
				text = "back"
			intervals [325]:
				xmin = 225.0545
				xmax = 225.1145
				text = "in"
			intervals [326]:
				xmin = 225.1145
				xmax = 225.6745
				text = "time"
			intervals [327]:
				xmin = 225.6745
				xmax = 228.2127
				text = ""
			intervals [328]:
				xmin = 228.2127
				xmax = 228.4127
				text = "that"
			intervals [329]:
				xmin = 228.4127
				xmax = 228.4827
				text = "d"
			intervals [330]:
				xmin = 228.4827
				xmax = 228.7327
				text = "be"
			intervals [331]:
				xmin = 228.7327
				xmax = 228.8627
				text = "it"
			intervals [332]:
				xmin = 228.8627
				xmax = 231.0793
				text = ""
			intervals [333]:
				xmin = 231.0793
				xmax = 231.5693
				text = "well"
			intervals [334]:
				xmin = 231.5693
				xmax = 244.3038
				text = ""
			intervals [335]:
				xmin = 244.3038
				xmax = 244.4238
				text = "i'm"
			intervals [336]:
				xmin = 244.4238
				xmax = 244.4838
				text = "a"
			intervals [337]:
				xmin = 244.4838
				xmax = 244.8138
				text = "home"
			intervals [338]:
				xmin = 244.8138
				xmax = 245.2138
				text = "team"
			intervals [339]:
				xmin = 245.2138
				xmax = 245.5338
				text = "native"
			intervals [340]:
				xmin = 245.5338
				xmax = 246.5769
				text = ""
			intervals [341]:
				xmin = 246.5769
				xmax = 246.7069
				text = "i"
			intervals [342]:
				xmin = 246.7069
				xmax = 247.0569
				text = "like"
			intervals [343]:
				xmin = 247.0569
				xmax = 248.1068
				text = ""
			intervals [344]:
				xmin = 248.1068
				xmax = 248.8368
				text = "washington"
			intervals [345]:
				xmin = 248.8368
				xmax = 249.9068
				text = "redskins"
			intervals [346]:
				xmin = 249.9068
				xmax = 250.8981
				text = ""
			intervals [347]:
				xmin = 250.8981
				xmax = 251.5781
				text = "washington"
			intervals [348]:
				xmin = 251.5781
				xmax = 251.6081
				text = ""
			intervals [349]:
				xmin = 251.6081
				xmax = 252.3881
				text = "wizards"
			intervals [350]:
				xmin = 252.3881
				xmax = 253.0781
				text = ""
			intervals [351]:
				xmin = 253.0781
				xmax = 253.3281
				text = "i"
			intervals [352]:
				xmin = 253.3281
				xmax = 253.5981
				text = "like"
			intervals [353]:
				xmin = 253.5981
				xmax = 255.1413
				text = ""
			intervals [354]:
				xmin = 255.1413
				xmax = 255.2613
				text = "the"
			intervals [355]:
				xmin = 255.2613
				xmax = 256.1613
				text = "nationals"
			intervals [356]:
				xmin = 256.1613
				xmax = 257.8406
				text = ""
			intervals [357]:
				xmin = 257.8406
				xmax = 258.0206
				text = "i"
			intervals [358]:
				xmin = 258.0206
				xmax = 258.2706
				text = "like"
			intervals [359]:
				xmin = 258.2706
				xmax = 258.3306
				text = "the"
			intervals [360]:
				xmin = 258.3306
				xmax = 258.3806
				text = ""
			intervals [361]:
				xmin = 258.3806
				xmax = 259.0306
				text = "capitals"
			intervals [362]:
				xmin = 259.0306
				xmax = 259.8547
				text = ""
			intervals [363]:
				xmin = 259.8547
				xmax = 259.9447
				text = "i"
			intervals [364]:
				xmin = 259.9447
				xmax = 260.2347
				text = "like"
			intervals [365]:
				xmin = 260.2347
				xmax = 260.2847
				text = ""
			intervals [366]:
				xmin = 260.2847
				xmax = 260.9747
				text = "dc"
			intervals [367]:
				xmin = 260.9747
				xmax = 261.0347
				text = ""
			intervals [368]:
				xmin = 261.0347
				xmax = 261.8147
				text = "united"
			intervals [369]:
				xmin = 261.8147
				xmax = 263.0282
				text = ""
			intervals [370]:
				xmin = 263.0282
				xmax = 263.1182
				text = "i"
			intervals [371]:
				xmin = 263.1182
				xmax = 263.3082
				text = "mean"
			intervals [372]:
				xmin = 263.3082
				xmax = 263.5182
				text = "we"
			intervals [373]:
				xmin = 263.5182
				xmax = 263.6282
				text = "could"
			intervals [374]:
				xmin = 263.6282
				xmax = 263.7482
				text = "go"
			intervals [375]:
				xmin = 263.7482
				xmax = 264.1282
				text = "on"
			intervals [376]:
				xmin = 264.1282
				xmax = 264.2182
				text = "and"
			intervals [377]:
				xmin = 264.2182
				xmax = 264.4682
				text = "more"
			intervals [378]:
				xmin = 264.4682
				xmax = 264.8082
				text = "w"
			intervals [379]:
				xmin = 264.8082
				xmax = 265.0271
				text = ""
			intervals [380]:
				xmin = 265.0271
				xmax = 265.1271
				text = "i"
			intervals [381]:
				xmin = 265.1271
				xmax = 265.3671
				text = "like"
			intervals [382]:
				xmin = 265.3671
				xmax = 265.4571
				text = "the"
			intervals [383]:
				xmin = 265.4571
				xmax = 266.1771
				text = "mystics"
			intervals [384]:
				xmin = 266.1771
				xmax = 266.9552
				text = ""
			intervals [385]:
				xmin = 266.9552
				xmax = 267.2952
				text = "anything"
			intervals [386]:
				xmin = 267.2952
				xmax = 267.3952
				text = "that"
			intervals [387]:
				xmin = 267.3952
				xmax = 267.4252
				text = "s"
			intervals [388]:
				xmin = 267.4252
				xmax = 267.6952
				text = "home"
			intervals [389]:
				xmin = 267.6952
				xmax = 268.0052
				text = "team"
			intervals [390]:
				xmin = 268.0052
				xmax = 268.1152
				text = "i"
			intervals [391]:
				xmin = 268.1152
				xmax = 268.4052
				text = "like"
			intervals [392]:
				xmin = 268.4052
				xmax = 274.2798
				text = ""
			intervals [393]:
				xmin = 274.2798
				xmax = 274.3598
				text = "my"
			intervals [394]:
				xmin = 274.3598
				xmax = 274.7198
				text = "top"
			intervals [395]:
				xmin = 274.7198
				xmax = 274.9098
				text = "three"
			intervals [396]:
				xmin = 274.9098
				xmax = 275.1298
				text = "what"
			intervals [397]:
				xmin = 275.1298
				xmax = 275.6398
				text = "teams"
			intervals [398]:
				xmin = 275.6398
				xmax = 288.939
				text = ""
			intervals [399]:
				xmin = 288.939
				xmax = 289.049
				text = "it"
			intervals [400]:
				xmin = 289.049
				xmax = 289.169
				text = "would"
			intervals [401]:
				xmin = 289.169
				xmax = 289.229
				text = ""
			intervals [402]:
				xmin = 289.229
				xmax = 289.559
				text = "probably"
			intervals [403]:
				xmin = 289.559
				xmax = 289.649
				text = ""
			intervals [404]:
				xmin = 289.649
				xmax = 289.879
				text = "be"
			intervals [405]:
				xmin = 289.879
				xmax = 290.1549
				text = ""
			intervals [406]:
				xmin = 290.1549
				xmax = 290.3349
				text = "my"
			intervals [407]:
				xmin = 290.3349
				xmax = 290.3649
				text = ""
			intervals [408]:
				xmin = 290.3649
				xmax = 291.3149
				text = "redskins"
			intervals [409]:
				xmin = 291.3149
				xmax = 291.8549
				text = "first"
			intervals [410]:
				xmin = 291.8549
				xmax = 292.9041
				text = ""
			intervals [411]:
				xmin = 292.9041
				xmax = 293.1341
				text = "then"
			intervals [412]:
				xmin = 293.1341
				xmax = 293.2641
				text = "my"
			intervals [413]:
				xmin = 293.2641
				xmax = 294.0841
				text = "wizards"
			intervals [414]:
				xmin = 294.0841
				xmax = 294.781
				text = ""
			intervals [415]:
				xmin = 294.781
				xmax = 294.851
				text = "and"
			intervals [416]:
				xmin = 294.851
				xmax = 294.941
				text = ""
			intervals [417]:
				xmin = 294.941
				xmax = 295.531
				text = "probably"
			intervals [418]:
				xmin = 295.531
				xmax = 295.781
				text = ""
			intervals [419]:
				xmin = 295.781
				xmax = 295.831
				text = "i"
			intervals [420]:
				xmin = 295.831
				xmax = 296.081
				text = "don't"
			intervals [421]:
				xmin = 296.081
				xmax = 296.211
				text = "know"
			intervals [422]:
				xmin = 296.211
				xmax = 296.371
				text = "it"
			intervals [423]:
				xmin = 296.371
				xmax = 296.411
				text = "s"
			intervals [424]:
				xmin = 296.411
				xmax = 296.781
				text = "probably"
			intervals [425]:
				xmin = 296.781
				xmax = 296.961
				text = "be"
			intervals [426]:
				xmin = 296.961
				xmax = 297.001
				text = "a"
			intervals [427]:
				xmin = 297.001
				xmax = 297.041
				text = ""
			intervals [428]:
				xmin = 297.041
				xmax = 297.411
				text = "tie"
			intervals [429]:
				xmin = 297.411
				xmax = 297.991
				text = "between"
			intervals [430]:
				xmin = 297.991
				xmax = 298.041
				text = ""
			intervals [431]:
				xmin = 298.041
				xmax = 298.871
				text = "baseball"
			intervals [432]:
				xmin = 298.871
				xmax = 298.951
				text = ""
			intervals [433]:
				xmin = 298.951
				xmax = 299.401
				text = "and"
			intervals [434]:
				xmin = 299.401
				xmax = 299.7004
				text = ""
			intervals [435]:
				xmin = 299.7004
				xmax = 300.1904
				text = "hockey"
			intervals [436]:
				xmin = 300.1904
				xmax = 301.2595
				text = ""
			intervals [437]:
				xmin = 301.2595
				xmax = 301.3595
				text = "it"
			intervals [438]:
				xmin = 301.3595
				xmax = 301.4395
				text = "d"
			intervals [439]:
				xmin = 301.4395
				xmax = 301.4895
				text = ""
			intervals [440]:
				xmin = 301.4895
				xmax = 301.7995
				text = "probably"
			intervals [441]:
				xmin = 301.7995
				xmax = 301.8595
				text = ""
			intervals [442]:
				xmin = 301.8595
				xmax = 301.9495
				text = "be"
			intervals [443]:
				xmin = 301.9495
				xmax = 302.0095
				text = ""
			intervals [444]:
				xmin = 302.0095
				xmax = 302.0395
				text = "a"
			intervals [445]:
				xmin = 302.0395
				xmax = 302.0995
				text = ""
			intervals [446]:
				xmin = 302.0995
				xmax = 302.2695
				text = "tie"
			intervals [447]:
				xmin = 302.2695
				xmax = 303.6759
				text = ""
			intervals [448]:
				xmin = 303.6759
				xmax = 303.8659
				text = "cause"
			intervals [449]:
				xmin = 303.8659
				xmax = 303.9559
				text = "when"
			intervals [450]:
				xmin = 303.9559
				xmax = 303.9859
				text = ""
			intervals [451]:
				xmin = 303.9859
				xmax = 304.1659
				text = "my"
			intervals [452]:
				xmin = 304.1659
				xmax = 304.1959
				text = ""
			intervals [453]:
				xmin = 304.1959
				xmax = 304.8459
				text = "capitols"
			intervals [454]:
				xmin = 304.8459
				xmax = 304.9559
				text = "win"
			intervals [455]:
				xmin = 304.9559
				xmax = 305.1159
				text = ""
			intervals [456]:
				xmin = 305.1159
				xmax = 305.2359
				text = "the"
			intervals [457]:
				xmin = 305.2359
				xmax = 305.2659
				text = ""
			intervals [458]:
				xmin = 305.2659
				xmax = 305.4259
				text = "god"
			intervals [459]:
				xmin = 305.4259
				xmax = 305.5559
				text = ""
			intervals [460]:
				xmin = 305.5559
				xmax = 305.9059
				text = "damn"
			intervals [461]:
				xmin = 305.9059
				xmax = 306.4259
				text = "stanley"
			intervals [462]:
				xmin = 306.4259
				xmax = 306.8859
				text = "cup"
			intervals [463]:
				xmin = 306.8859
				xmax = 307.1159
				text = "boy"
			intervals [464]:
				xmin = 307.1159
				xmax = 307.2859
				text = "you"
			intervals [465]:
				xmin = 307.2859
				xmax = 307.5859
				text = ""
			intervals [466]:
				xmin = 307.5859
				xmax = 308.4459
				text = "<unk>"
			intervals [467]:
				xmin = 308.4459
				xmax = 308.4859
				text = ""
			intervals [468]:
				xmin = 308.4859
				xmax = 308.5659
				text = "we"
			intervals [469]:
				xmin = 308.5659
				xmax = 308.8059
				text = ""
			intervals [470]:
				xmin = 308.8059
				xmax = 308.9259
				text = "be"
			intervals [471]:
				xmin = 308.9259
				xmax = 309.1159
				text = ""
			intervals [472]:
				xmin = 309.1159
				xmax = 309.5859
				text = "the"
			intervals [473]:
				xmin = 309.5859
				xmax = 311.1959
				text = ""
			intervals [474]:
				xmin = 311.1959
				xmax = 311.4759
				text = "best"
			intervals [475]:
				xmin = 311.4759
				xmax = 316.8424
				text = ""
			intervals [476]:
				xmin = 316.8424
				xmax = 318.0424
				text = "<unk>"
			intervals [477]:
				xmin = 318.0424
				xmax = 325.2855
				text = ""
			intervals [478]:
				xmin = 325.2855
				xmax = 326.3055
				text = "<unk>"
			intervals [479]:
				xmin = 326.3055
				xmax = 327.2077
				text = ""
			intervals [480]:
				xmin = 327.2077
				xmax = 327.5677
				text = "yeah"
			intervals [481]:
				xmin = 327.5677
				xmax = 327.8277
				text = "yeah"
			intervals [482]:
				xmin = 327.8277
				xmax = 328.1577
				text = "yeah"
			intervals [483]:
				xmin = 328.1577
				xmax = 328.8804
				text = ""
			intervals [484]:
				xmin = 328.8804
				xmax = 329.2804
				text = "yeah"
			intervals [485]:
				xmin = 329.2804
				xmax = 329.3404
				text = "i"
			intervals [486]:
				xmin = 329.3404
				xmax = 329.5604
				text = "know"
			intervals [487]:
				xmin = 329.5604
				xmax = 329.8204
				text = "you"
			intervals [488]:
				xmin = 329.8204
				xmax = 329.9104
				text = "a"
			intervals [489]:
				xmin = 329.9104
				xmax = 329.9504
				text = ""
			intervals [490]:
				xmin = 329.9504
				xmax = 330.0204
				text = "y-"
			intervals [491]:
				xmin = 330.0204
				xmax = 330.1104
				text = "you"
			intervals [492]:
				xmin = 330.1104
				xmax = 330.3004
				text = ""
			intervals [493]:
				xmin = 330.3004
				xmax = 330.6304
				text = "is"
			intervals [494]:
				xmin = 330.6304
				xmax = 330.6604
				text = "a"
			intervals [495]:
				xmin = 330.6604
				xmax = 330.6904
				text = ""
			intervals [496]:
				xmin = 330.6904
				xmax = 331.0504
				text = "hater"
			intervals [497]:
				xmin = 331.0504
				xmax = 331.2204
				text = ""
			intervals [498]:
				xmin = 331.2204
				xmax = 331.4204
				text = "don't"
			intervals [499]:
				xmin = 331.4204
				xmax = 331.5504
				text = "worry"
			intervals [500]:
				xmin = 331.5504
				xmax = 331.7704
				text = "about"
			intervals [501]:
				xmin = 331.7704
				xmax = 331.8304
				text = "it"
			intervals [502]:
				xmin = 331.8304
				xmax = 332.0939
				text = ""
			intervals [503]:
				xmin = 332.0939
				xmax = 332.2739
				text = "we"
			intervals [504]:
				xmin = 332.2739
				xmax = 332.8039
				text = "understand"
			intervals [505]:
				xmin = 332.8039
				xmax = 338.6802
				text = ""
			intervals [506]:
				xmin = 338.6802
				xmax = 340.0802
				text = "<unk>"
			intervals [507]:
				xmin = 340.0802
				xmax = 343.1454
				text = ""
			intervals [508]:
				xmin = 343.1454
				xmax = 343.9054
				text = "<unk>"
			intervals [509]:
				xmin = 343.9054
				xmax = 344.1731
				text = ""
			intervals [510]:
				xmin = 344.1731
				xmax = 344.6431
				text = "okay"
			intervals [511]:
				xmin = 344.6431
				xmax = 344.7831
				text = "you"
			intervals [512]:
				xmin = 344.7831
				xmax = 345.0331
				text = "s"
			intervals [513]:
				xmin = 345.0331
				xmax = 345.0831
				text = "a"
			intervals [514]:
				xmin = 345.0831
				xmax = 345.3131
				text = "hater"
			intervals [515]:
				xmin = 345.3131
				xmax = 345.9339
				text = ""
			intervals [516]:
				xmin = 345.9339
				xmax = 346.1539
				text = "we"
			intervals [517]:
				xmin = 346.1539
				xmax = 346.8239
				text = "understand"
			intervals [518]:
				xmin = 346.8239
				xmax = 347.2305
				text = ""
			intervals [519]:
				xmin = 347.2305
				xmax = 347.4005
				text = "that"
			intervals [520]:
				xmin = 347.4005
				xmax = 347.4905
				text = "s"
			intervals [521]:
				xmin = 347.4905
				xmax = 348.0305
				text = "alright"
			intervals [522]:
				xmin = 348.0305
				xmax = 348.389
				text = ""
			intervals [523]:
				xmin = 348.389
				xmax = 348.509
				text = "that"
			intervals [524]:
				xmin = 348.509
				xmax = 348.599
				text = "s"
			intervals [525]:
				xmin = 348.599
				xmax = 348.949
				text = "okay"
			intervals [526]:
				xmin = 348.949
				xmax = 354.3951
				text = ""
			intervals [527]:
				xmin = 354.3951
				xmax = 354.5451
				text = "yeah"
			intervals [528]:
				xmin = 354.5451
				xmax = 354.5751
				text = ""
			intervals [529]:
				xmin = 354.5751
				xmax = 355.6551
				text = "yeah"
			intervals [530]:
				xmin = 355.6551
				xmax = 356.1118
				text = ""
			intervals [531]:
				xmin = 356.1118
				xmax = 356.4018
				text = "i"
			intervals [532]:
				xmin = 356.4018
				xmax = 356.5518
				text = "done"
			intervals [533]:
				xmin = 356.5518
				xmax = 356.8618
				text = "been"
			intervals [534]:
				xmin = 356.8618
				xmax = 357.4637
				text = ""
			intervals [535]:
				xmin = 357.4637
				xmax = 357.5837
				text = "i"
			intervals [536]:
				xmin = 357.5837
				xmax = 357.7837
				text = ""
			intervals [537]:
				xmin = 357.7837
				xmax = 357.8937
				text = "done"
			intervals [538]:
				xmin = 357.8937
				xmax = 358.0037
				text = "been"
			intervals [539]:
				xmin = 358.0037
				xmax = 358.2737
				text = "to"
			intervals [540]:
				xmin = 358.2737
				xmax = 358.3037
				text = ""
			intervals [541]:
				xmin = 358.3037
				xmax = 358.9637
				text = "every"
			intervals [542]:
				xmin = 358.9637
				xmax = 359.3226
				text = ""
			intervals [543]:
				xmin = 359.3226
				xmax = 359.8426
				text = "game"
			intervals [544]:
				xmin = 359.8426
				xmax = 359.8726
				text = ""
			intervals [545]:
				xmin = 359.8726
				xmax = 360.0726
				text = "that"
			intervals [546]:
				xmin = 360.0726
				xmax = 360.2426
				text = "i"
			intervals [547]:
				xmin = 360.2426
				xmax = 360.3326
				text = ""
			intervals [548]:
				xmin = 360.3326
				xmax = 360.6126
				text = "like"
			intervals [549]:
				xmin = 360.6126
				xmax = 360.6826
				text = "i"
			intervals [550]:
				xmin = 360.6826
				xmax = 360.8826
				text = "done"
			intervals [551]:
				xmin = 360.8826
				xmax = 361.0026
				text = ""
			intervals [552]:
				xmin = 361.0026
				xmax = 361.1026
				text = "been"
			intervals [553]:
				xmin = 361.1026
				xmax = 361.3026
				text = "to"
			intervals [554]:
				xmin = 361.3026
				xmax = 361.3326
				text = ""
			intervals [555]:
				xmin = 361.3326
				xmax = 361.5726
				text = "one"
			intervals [556]:
				xmin = 361.5726
				xmax = 361.6226
				text = ""
			intervals [557]:
				xmin = 361.6226
				xmax = 362.0026
				text = "except"
			intervals [558]:
				xmin = 362.0026
				xmax = 362.0326
				text = ""
			intervals [559]:
				xmin = 362.0326
				xmax = 362.4626
				text = "dc"
			intervals [560]:
				xmin = 362.4626
				xmax = 362.4926
				text = ""
			intervals [561]:
				xmin = 362.4926
				xmax = 362.9426
				text = "united"
			intervals [562]:
				xmin = 362.9426
				xmax = 362.9826
				text = ""
			intervals [563]:
				xmin = 362.9826
				xmax = 363.1126
				text = "game"
			intervals [564]:
				xmin = 363.1126
				xmax = 363.7078
				text = ""
			intervals [565]:
				xmin = 363.7078
				xmax = 363.7778
				text = "i"
			intervals [566]:
				xmin = 363.7778
				xmax = 363.9978
				text = "have"
			intervals [567]:
				xmin = 363.9978
				xmax = 364.1978
				text = "not"
			intervals [568]:
				xmin = 364.1978
				xmax = 364.2778
				text = ""
			intervals [569]:
				xmin = 364.2778
				xmax = 364.4578
				text = "been"
			intervals [570]:
				xmin = 364.4578
				xmax = 364.6578
				text = ""
			intervals [571]:
				xmin = 364.6578
				xmax = 364.9078
				text = "yet"
			intervals [572]:
				xmin = 364.9078
				xmax = 364.9978
				text = ""
			intervals [573]:
				xmin = 364.9978
				xmax = 365.2678
				text = "been"
			intervals [574]:
				xmin = 365.2678
				xmax = 365.4878
				text = "to"
			intervals [575]:
				xmin = 365.4878
				xmax = 365.5178
				text = ""
			intervals [576]:
				xmin = 365.5178
				xmax = 365.5478
				text = "a"
			intervals [577]:
				xmin = 365.5478
				xmax = 365.9078
				text = "dc"
			intervals [578]:
				xmin = 365.9078
				xmax = 366.3778
				text = "united"
			intervals [579]:
				xmin = 366.3778
				xmax = 366.4178
				text = ""
			intervals [580]:
				xmin = 366.4178
				xmax = 366.6478
				text = "game"
			intervals [581]:
				xmin = 366.6478
				xmax = 373.1854
				text = ""
			intervals [582]:
				xmin = 373.1854
				xmax = 373.4554
				text = "yeah"
			intervals [583]:
				xmin = 373.4554
				xmax = 374.0338
				text = ""
			intervals [584]:
				xmin = 374.0338
				xmax = 374.3838
				text = "dc"
			intervals [585]:
				xmin = 374.3838
				xmax = 374.4138
				text = ""
			intervals [586]:
				xmin = 374.4138
				xmax = 374.9238
				text = "united"
			intervals [587]:
				xmin = 374.9238
				xmax = 374.9538
				text = ""
			intervals [588]:
				xmin = 374.9538
				xmax = 375.1838
				text = "is"
			intervals [589]:
				xmin = 375.1838
				xmax = 375.3738
				text = "our"
			intervals [590]:
				xmin = 375.3738
				xmax = 375.7838
				text = "soccer"
			intervals [591]:
				xmin = 375.7838
				xmax = 375.9238
				text = "team"
			intervals [592]:
				xmin = 375.9238
				xmax = 376.2781
				text = ""
			intervals [593]:
				xmin = 376.2781
				xmax = 376.3481
				text = "it"
			intervals [594]:
				xmin = 376.3481
				xmax = 376.3981
				text = "s"
			intervals [595]:
				xmin = 376.3981
				xmax = 376.6181
				text = "called"
			intervals [596]:
				xmin = 376.6181
				xmax = 376.6581
				text = ""
			intervals [597]:
				xmin = 376.6581
				xmax = 377.0481
				text = "dc"
			intervals [598]:
				xmin = 377.0481
				xmax = 377.0781
				text = ""
			intervals [599]:
				xmin = 377.0781
				xmax = 377.4781
				text = "united"
			intervals [600]:
				xmin = 377.4781
				xmax = 381.3634
				text = ""
			intervals [601]:
				xmin = 381.3634
				xmax = 382.0334
				text = "<unk>"
			intervals [602]:
				xmin = 382.0334
				xmax = 382.0634
				text = "oh"
			intervals [603]:
				xmin = 382.0634
				xmax = 382.1434
				text = "you"
			intervals [604]:
				xmin = 382.1434
				xmax = 382.1734
				text = ""
			intervals [605]:
				xmin = 382.1734
				xmax = 382.4934
				text = "tryna"
			intervals [606]:
				xmin = 382.4934
				xmax = 382.6134
				text = "be"
			intervals [607]:
				xmin = 382.6134
				xmax = 382.9234
				text = "funny"
			intervals [608]:
				xmin = 382.9234
				xmax = 384.2334
				text = "<unk>"
			intervals [609]:
				xmin = 384.2334
				xmax = 384.5565
				text = ""
			intervals [610]:
				xmin = 384.5565
				xmax = 385.1465
				text = "<unk>"
			intervals [611]:
				xmin = 385.1465
				xmax = 385.9709
				text = ""
			intervals [612]:
				xmin = 385.9709
				xmax = 386.3209
				text = "as"
			intervals [613]:
				xmin = 386.3209
				xmax = 386.5909
				text = "as"
			intervals [614]:
				xmin = 386.5909
				xmax = 386.9009
				text = "far"
			intervals [615]:
				xmin = 386.9009
				xmax = 386.9909
				text = "as"
			intervals [616]:
				xmin = 386.9909
				xmax = 387.1309
				text = "what"
			intervals [617]:
				xmin = 387.1309
				xmax = 387.1909
				text = "the"
			intervals [618]:
				xmin = 387.1909
				xmax = 387.5009
				text = "basketball"
			intervals [619]:
				xmin = 387.5009
				xmax = 387.5809
				text = "f"
			intervals [620]:
				xmin = 387.5809
				xmax = 389.2864
				text = ""
			intervals [621]:
				xmin = 389.2864
				xmax = 390.5064
				text = "<unk>"
			intervals [622]:
				xmin = 390.5064
				xmax = 391.7319
				text = ""
			intervals [623]:
				xmin = 391.7319
				xmax = 391.9719
				text = "oh"
			intervals [624]:
				xmin = 391.9719
				xmax = 392.4047
				text = ""
			intervals [625]:
				xmin = 392.4047
				xmax = 392.5147
				text = "the"
			intervals [626]:
				xmin = 392.5147
				xmax = 392.8947
				text = "last"
			intervals [627]:
				xmin = 392.8947
				xmax = 393.0147
				text = "time"
			intervals [628]:
				xmin = 393.0147
				xmax = 393.5347
				text = ""
			intervals [629]:
				xmin = 393.5347
				xmax = 393.7047
				text = "last"
			intervals [630]:
				xmin = 393.7047
				xmax = 393.9947
				text = ""
			intervals [631]:
				xmin = 393.9947
				xmax = 394.2647
				text = "time"
			intervals [632]:
				xmin = 394.2647
				xmax = 394.3447
				text = "a"
			intervals [633]:
				xmin = 394.3447
				xmax = 394.9147
				text = "trophy"
			intervals [634]:
				xmin = 394.9147
				xmax = 395.3247
				text = "rode"
			intervals [635]:
				xmin = 395.3247
				xmax = 395.6047
				text = "through"
			intervals [636]:
				xmin = 395.6047
				xmax = 396.1147
				text = "washington"
			intervals [637]:
				xmin = 396.1147
				xmax = 396.8747
				text = "dc"
			intervals [638]:
				xmin = 396.8747
				xmax = 397.9759
				text = ""
			intervals [639]:
				xmin = 397.9759
				xmax = 398.1359
				text = "i"
			intervals [640]:
				xmin = 398.1359
				xmax = 398.2759
				text = "was"
			intervals [641]:
				xmin = 398.2759
				xmax = 398.6859
				text = "probably"
			intervals [642]:
				xmin = 398.6859
				xmax = 398.7459
				text = "in"
			intervals [643]:
				xmin = 398.7459
				xmax = 399.1059
				text = "about"
			intervals [644]:
				xmin = 399.1059
				xmax = 399.4859
				text = "the"
			intervals [645]:
				xmin = 399.4859
				xmax = 399.9559
				text = "eighth"
			intervals [646]:
				xmin = 399.9559
				xmax = 400.3216
				text = ""
			intervals [647]:
				xmin = 400.3216
				xmax = 400.5416
				text = "or"
			intervals [648]:
				xmin = 400.5416
				xmax = 400.8816
				text = "ninth"
			intervals [649]:
				xmin = 400.8816
				xmax = 401.1216
				text = "well"
			intervals [650]:
				xmin = 401.1216
				xmax = 401.2316
				text = "it"
			intervals [651]:
				xmin = 401.2316
				xmax = 401.3416
				text = "was"
			intervals [652]:
				xmin = 401.3416
				xmax = 401.6216
				text = "ninety"
			intervals [653]:
				xmin = 401.6216
				xmax = 401.9316
				text = "two"
			intervals [654]:
				xmin = 401.9316
				xmax = 402.9405
				text = ""
			intervals [655]:
				xmin = 402.9405
				xmax = 403.4205
				text = "ninety"
			intervals [656]:
				xmin = 403.4205
				xmax = 403.6705
				text = "one"
			intervals [657]:
				xmin = 403.6705
				xmax = 403.7505
				text = "or"
			intervals [658]:
				xmin = 403.7505
				xmax = 404.1105
				text = "ninety"
			intervals [659]:
				xmin = 404.1105
				xmax = 404.3705
				text = "two"
			intervals [660]:
				xmin = 404.3705
				xmax = 405.4304
				text = ""
			intervals [661]:
				xmin = 405.4304
				xmax = 405.5604
				text = "i"
			intervals [662]:
				xmin = 405.5604
				xmax = 405.6004
				text = ""
			intervals [663]:
				xmin = 405.6004
				xmax = 405.8904
				text = "believe"
			intervals [664]:
				xmin = 405.8904
				xmax = 407.4884
				text = ""
			intervals [665]:
				xmin = 407.4884
				xmax = 407.6984
				text = "you"
			intervals [666]:
				xmin = 407.6984
				xmax = 408.0884
				text = "know"
			intervals [667]:
				xmin = 408.0884
				xmax = 408.7767
				text = ""
			intervals [668]:
				xmin = 408.7767
				xmax = 408.9967
				text = "and"
			intervals [669]:
				xmin = 408.9967
				xmax = 409.1167
				text = "i"
			intervals [670]:
				xmin = 409.1167
				xmax = 409.5067
				text = "believe"
			intervals [671]:
				xmin = 409.5067
				xmax = 409.7867
				text = "you"
			intervals [672]:
				xmin = 409.7867
				xmax = 409.8167
				text = ""
			intervals [673]:
				xmin = 409.8167
				xmax = 410.1867
				text = "you"
			intervals [674]:
				xmin = 410.1867
				xmax = 410.3614
				text = ""
			intervals [675]:
				xmin = 410.3614
				xmax = 410.4414
				text = "t"
			intervals [676]:
				xmin = 410.4414
				xmax = 410.4714
				text = ""
			intervals [677]:
				xmin = 410.4714
				xmax = 410.7014
				text = "helped"
			intervals [678]:
				xmin = 410.7014
				xmax = 411.2814
				text = "celebrate"
			intervals [679]:
				xmin = 411.2814
				xmax = 411.3714
				text = "the"
			intervals [680]:
				xmin = 411.3714
				xmax = 412.0914
				text = "redskins"
			intervals [681]:
				xmin = 412.0914
				xmax = 412.3014
				text = "and"
			intervals [682]:
				xmin = 412.3014
				xmax = 412.6214
				text = "you"
			intervals [683]:
				xmin = 412.6214
				xmax = 412.7514
				text = "you"
			intervals [684]:
				xmin = 412.7514
				xmax = 413.2214
				text = "tryna"
			intervals [685]:
				xmin = 413.2214
				xmax = 413.2714
				text = ""
			intervals [686]:
				xmin = 413.2714
				xmax = 413.7514
				text = "switch"
			intervals [687]:
				xmin = 413.7514
				xmax = 414.2324
				text = ""
			intervals [688]:
				xmin = 414.2324
				xmax = 414.4924
				text = "like"
			intervals [689]:
				xmin = 414.4924
				xmax = 414.6424
				text = "you"
			intervals [690]:
				xmin = 414.6424
				xmax = 414.8624
				text = "was"
			intervals [691]:
				xmin = 414.8624
				xmax = 414.9224
				text = "a"
			intervals [692]:
				xmin = 414.9224
				xmax = 415.7224
				text = "bandwagon"
			intervals [693]:
				xmin = 415.7224
				xmax = 415.8324
				text = "at"
			intervals [694]:
				xmin = 415.8324
				xmax = 416.3724
				text = "roadway"
			intervals [695]:
				xmin = 416.3724
				xmax = 416.9024
				text = "pass"
			intervals [696]:
				xmin = 416.9024
				xmax = 417.0424
				text = "and"
			intervals [697]:
				xmin = 417.0424
				xmax = 417.2224
				text = "you"
			intervals [698]:
				xmin = 417.2224
				xmax = 417.2624
				text = ""
			intervals [699]:
				xmin = 417.2624
				xmax = 417.6624
				text = "jumped"
			intervals [700]:
				xmin = 417.6624
				xmax = 417.9824
				text = "right"
			intervals [701]:
				xmin = 417.9824
				xmax = 418.1724
				text = "on"
			intervals [702]:
				xmin = 418.1724
				xmax = 418.2024
				text = ""
			intervals [703]:
				xmin = 418.2024
				xmax = 418.2924
				text = "it"
			intervals [704]:
				xmin = 418.2924
				xmax = 419.0589
				text = ""
			intervals [705]:
				xmin = 419.0589
				xmax = 420.2289
				text = "<unk>"
			intervals [706]:
				xmin = 420.2289
				xmax = 420.2889
				text = ""
			intervals [707]:
				xmin = 420.2889
				xmax = 420.5589
				text = "cause"
			intervals [708]:
				xmin = 420.5589
				xmax = 420.6789
				text = "i"
			intervals [709]:
				xmin = 420.6789
				xmax = 421.0989
				text = "remember"
			intervals [710]:
				xmin = 421.0989
				xmax = 421.2489
				text = "you"
			intervals [711]:
				xmin = 421.2489
				xmax = 421.5689
				text = "wearing"
			intervals [712]:
				xmin = 421.5689
				xmax = 422.1889
				text = "redskins"
			intervals [713]:
				xmin = 422.1889
				xmax = 422.4689
				text = "stuff"
			intervals [714]:
				xmin = 422.4689
				xmax = 422.5189
				text = "a"
			intervals [715]:
				xmin = 422.5189
				xmax = 422.7589
				text = "long"
			intervals [716]:
				xmin = 422.7589
				xmax = 422.9789
				text = "time"
			intervals [717]:
				xmin = 422.9789
				xmax = 423.0689
				text = "ago"
			intervals [718]:
				xmin = 423.0689
				xmax = 430.9119
				text = ""
			intervals [719]:
				xmin = 430.9119
				xmax = 432.0819
				text = "<unk>"
			intervals [720]:
				xmin = 432.0819
				xmax = 432.8559
				text = ""
			intervals [721]:
				xmin = 432.8559
				xmax = 433.2259
				text = "<unk>"
			intervals [722]:
				xmin = 433.2259
				xmax = 438.5903
				text = ""
			intervals [723]:
				xmin = 438.5903
				xmax = 439.3403
				text = "yeah"
			intervals [724]:
				xmin = 439.3403
				xmax = 439.5503
				text = "i"
			intervals [725]:
				xmin = 439.5503
				xmax = 439.7003
				text = "just"
			intervals [726]:
				xmin = 439.7003
				xmax = 439.9903
				text = "told"
			intervals [727]:
				xmin = 439.9903
				xmax = 440.1203
				text = "you"
			intervals [728]:
				xmin = 440.1203
				xmax = 440.2303
				text = "we"
			intervals [729]:
				xmin = 440.2303
				xmax = 440.5703
				text = "won"
			intervals [730]:
				xmin = 440.5703
				xmax = 440.6003
				text = ""
			intervals [731]:
				xmin = 440.6003
				xmax = 440.7303
				text = "the"
			intervals [732]:
				xmin = 440.7303
				xmax = 441.2503
				text = "super"
			intervals [733]:
				xmin = 441.2503
				xmax = 441.7403
				text = "bowl"
			intervals [734]:
				xmin = 441.7403
				xmax = 442.1975
				text = ""
			intervals [735]:
				xmin = 442.1975
				xmax = 442.2875
				text = "in"
			intervals [736]:
				xmin = 442.2875
				xmax = 444.7101
				text = ""
			intervals [737]:
				xmin = 444.7101
				xmax = 445.1501
				text = "no"
			intervals [738]:
				xmin = 445.1501
				xmax = 445.3001
				text = "we"
			intervals [739]:
				xmin = 445.3001
				xmax = 445.6201
				text = "didn't"
			intervals [740]:
				xmin = 445.6201
				xmax = 446.1201
				text = "no"
			intervals [741]:
				xmin = 446.1201
				xmax = 446.2301
				text = ""
			intervals [742]:
				xmin = 446.2301
				xmax = 446.5101
				text = "our"
			intervals [743]:
				xmin = 446.5101
				xmax = 446.8501
				text = "we"
			intervals [744]:
				xmin = 446.8501
				xmax = 447.0401
				text = ""
			intervals [745]:
				xmin = 447.0401
				xmax = 447.1301
				text = "just"
			intervals [746]:
				xmin = 447.1301
				xmax = 447.3401
				text = "got"
			intervals [747]:
				xmin = 447.3401
				xmax = 447.4501
				text = "our"
			intervals [748]:
				xmin = 447.4501
				xmax = 448.1001
				text = "nationals"
			intervals [749]:
				xmin = 448.1001
				xmax = 448.2201
				text = "our"
			intervals [750]:
				xmin = 448.2201
				xmax = 448.7101
				text = "baseball"
			intervals [751]:
				xmin = 448.7101
				xmax = 449.0201
				text = "team"
			intervals [752]:
				xmin = 449.0201
				xmax = 449.0701
				text = ""
			intervals [753]:
				xmin = 449.0701
				xmax = 449.2401
				text = "cause"
			intervals [754]:
				xmin = 449.2401
				xmax = 449.3101
				text = "it"
			intervals [755]:
				xmin = 449.3101
				xmax = 449.6001
				text = "was"
			intervals [756]:
				xmin = 449.6001
				xmax = 450.2501
				text = "always"
			intervals [757]:
				xmin = 450.2501
				xmax = 450.5109
				text = ""
			intervals [758]:
				xmin = 450.5109
				xmax = 451.0009
				text = "baltimore"
			intervals [759]:
				xmin = 451.0009
				xmax = 451.6009
				text = "orioles"
			intervals [760]:
				xmin = 451.6009
				xmax = 451.7109
				text = "you"
			intervals [761]:
				xmin = 451.7109
				xmax = 451.9609
				text = "gotta"
			intervals [762]:
				xmin = 451.9609
				xmax = 452.2909
				text = "remember"
			intervals [763]:
				xmin = 452.2909
				xmax = 452.6309
				text = "that"
			intervals [764]:
				xmin = 452.6309
				xmax = 453.1307
				text = ""
			intervals [765]:
				xmin = 453.1307
				xmax = 453.2807
				text = "we"
			intervals [766]:
				xmin = 453.2807
				xmax = 453.4907
				text = "just"
			intervals [767]:
				xmin = 453.4907
				xmax = 453.7707
				text = "got"
			intervals [768]:
				xmin = 453.7707
				xmax = 453.9107
				text = "our"
			intervals [769]:
				xmin = 453.9107
				xmax = 454.4107
				text = "baseball"
			intervals [770]:
				xmin = 454.4107
				xmax = 454.7507
				text = "team"
			intervals [771]:
				xmin = 454.7507
				xmax = 455.5359
				text = ""
			intervals [772]:
				xmin = 455.5359
				xmax = 455.6259
				text = "i"
			intervals [773]:
				xmin = 455.6259
				xmax = 456.1359
				text = "mean"
			intervals [774]:
				xmin = 456.1359
				xmax = 456.1659
				text = ""
			intervals [775]:
				xmin = 456.1659
				xmax = 456.3459
				text = "they"
			intervals [776]:
				xmin = 456.3459
				xmax = 456.6359
				text = "say"
			intervals [777]:
				xmin = 456.6359
				xmax = 456.7859
				text = "we"
			intervals [778]:
				xmin = 456.7859
				xmax = 457.0659
				text = "had"
			intervals [779]:
				xmin = 457.0659
				xmax = 457.3659
				text = "one"
			intervals [780]:
				xmin = 457.3659
				xmax = 457.5959
				text = "like"
			intervals [781]:
				xmin = 457.5959
				xmax = 457.9759
				text = "early"
			intervals [782]:
				xmin = 457.9759
				xmax = 458.2159
				text = "in"
			intervals [783]:
				xmin = 458.2159
				xmax = 458.2959
				text = "the"
			intervals [784]:
				xmin = 458.2959
				xmax = 458.7259
				text = "years"
			intervals [785]:
				xmin = 458.7259
				xmax = 458.8459
				text = "but"
			intervals [786]:
				xmin = 458.8459
				xmax = 458.9959
				text = "that"
			intervals [787]:
				xmin = 458.9959
				xmax = 459.1459
				text = "don't"
			intervals [788]:
				xmin = 459.1459
				xmax = 459.1759
				text = ""
			intervals [789]:
				xmin = 459.1759
				xmax = 459.3759
				text = "really"
			intervals [790]:
				xmin = 459.3759
				xmax = 459.4059
				text = ""
			intervals [791]:
				xmin = 459.4059
				xmax = 459.6859
				text = "count"
			intervals [792]:
				xmin = 459.6859
				xmax = 459.8259
				text = "for"
			intervals [793]:
				xmin = 459.8259
				xmax = 460.0459
				text = "me"
			intervals [794]:
				xmin = 460.0459
				xmax = 460.0759
				text = ""
			intervals [795]:
				xmin = 460.0759
				xmax = 460.2659
				text = "cause"
			intervals [796]:
				xmin = 460.2659
				xmax = 460.3359
				text = "i"
			intervals [797]:
				xmin = 460.3359
				xmax = 460.5859
				text = "wasn't"
			intervals [798]:
				xmin = 460.5859
				xmax = 460.6159
				text = ""
			intervals [799]:
				xmin = 460.6159
				xmax = 460.9359
				text = "here"
			intervals [800]:
				xmin = 460.9359
				xmax = 461.7226
				text = ""
			intervals [801]:
				xmin = 461.7226
				xmax = 461.9926
				text = "but"
			intervals [802]:
				xmin = 461.9926
				xmax = 463.5245
				text = ""
			intervals [803]:
				xmin = 463.5245
				xmax = 463.6345
				text = "we"
			intervals [804]:
				xmin = 463.6345
				xmax = 463.8245
				text = "just"
			intervals [805]:
				xmin = 463.8245
				xmax = 463.9845
				text = "got"
			intervals [806]:
				xmin = 463.9845
				xmax = 464.1645
				text = "our"
			intervals [807]:
				xmin = 464.1645
				xmax = 464.6645
				text = "baseball"
			intervals [808]:
				xmin = 464.6645
				xmax = 465.0245
				text = "team"
			intervals [809]:
				xmin = 465.0245
				xmax = 465.1745
				text = "and"
			intervals [810]:
				xmin = 465.1745
				xmax = 465.3745
				text = "we"
			intervals [811]:
				xmin = 465.3745
				xmax = 465.5445
				text = "been"
			intervals [812]:
				xmin = 465.5445
				xmax = 465.6045
				text = "in"
			intervals [813]:
				xmin = 465.6045
				xmax = 465.6845
				text = "the"
			intervals [814]:
				xmin = 465.6845
				xmax = 466.2145
				text = "playoffs"
			intervals [815]:
				xmin = 466.2145
				xmax = 466.4245
				text = "every"
			intervals [816]:
				xmin = 466.4245
				xmax = 466.7545
				text = "year"
			intervals [817]:
				xmin = 466.7545
				xmax = 467.8102
				text = ""
			intervals [818]:
				xmin = 467.8102
				xmax = 468.2002
				text = "and"
			intervals [819]:
				xmin = 468.2002
				xmax = 468.3202
				text = "as"
			intervals [820]:
				xmin = 468.3202
				xmax = 468.5702
				text = "far"
			intervals [821]:
				xmin = 468.5702
				xmax = 468.7302
				text = "do"
			intervals [822]:
				xmin = 468.7302
				xmax = 468.8602
				text = "you"
			intervals [823]:
				xmin = 468.8602
				xmax = 469.2102
				text = "like"
			intervals [824]:
				xmin = 469.2102
				xmax = 469.5702
				text = "um"
			intervals [825]:
				xmin = 469.5702
				xmax = 469.885
				text = ""
			intervals [826]:
				xmin = 469.885
				xmax = 470.145
				text = "who"
			intervals [827]:
				xmin = 470.145
				xmax = 470.655
				text = "dallas"
			intervals [828]:
				xmin = 470.655
				xmax = 470.685
				text = ""
			intervals [829]:
				xmin = 470.685
				xmax = 470.885
				text = "what"
			intervals [830]:
				xmin = 470.885
				xmax = 471.015
				text = "s"
			intervals [831]:
				xmin = 471.015
				xmax = 471.635
				text = "dallas"
			intervals [832]:
				xmin = 471.635
				xmax = 471.955
				text = "uh"
			intervals [833]:
				xmin = 471.955
				xmax = 472.9627
				text = ""
			intervals [834]:
				xmin = 472.9627
				xmax = 473.4227
				text = "texas"
			intervals [835]:
				xmin = 473.4227
				xmax = 473.6927
				text = "team"
			intervals [836]:
				xmin = 473.6927
				xmax = 473.8827
				text = "what"
			intervals [837]:
				xmin = 473.8827
				xmax = 473.9427
				text = "s"
			intervals [838]:
				xmin = 473.9427
				xmax = 474.0727
				text = "they"
			intervals [839]:
				xmin = 474.0727
				xmax = 474.4327
				text = "called"
			intervals [840]:
				xmin = 474.4327
				xmax = 474.7509
				text = ""
			intervals [841]:
				xmin = 474.7509
				xmax = 474.8709
				text = "the"
			intervals [842]:
				xmin = 474.8709
				xmax = 475.3809
				text = "rangers"
			intervals [843]:
				xmin = 475.3809
				xmax = 475.4409
				text = "or"
			intervals [844]:
				xmin = 475.4409
				xmax = 475.7709
				text = "something"
			intervals [845]:
				xmin = 475.7709
				xmax = 475.8509
				text = ""
			intervals [846]:
				xmin = 475.8509
				xmax = 476.3509
				text = "texas"
			intervals [847]:
				xmin = 476.3509
				xmax = 476.8909
				text = "rangers"
			intervals [848]:
				xmin = 476.8909
				xmax = 476.9209
				text = "or"
			intervals [849]:
				xmin = 476.9209
				xmax = 476.9509
				text = ""
			intervals [850]:
				xmin = 476.9509
				xmax = 477.3209
				text = "something"
			intervals [851]:
				xmin = 477.3209
				xmax = 479.8396
				text = ""
			intervals [852]:
				xmin = 479.8396
				xmax = 482.9596
				text = "<unk>"
			intervals [853]:
				xmin = 482.9596
				xmax = 485.2674
				text = ""
			intervals [854]:
				xmin = 485.2674
				xmax = 485.4474
				text = "i"
			intervals [855]:
				xmin = 485.4474
				xmax = 485.5274
				text = ""
			intervals [856]:
				xmin = 485.5274
				xmax = 485.8174
				text = "bet"
			intervals [857]:
				xmin = 485.8174
				xmax = 485.9574
				text = "you"
			intervals [858]:
				xmin = 485.9574
				xmax = 485.9874
				text = ""
			intervals [859]:
				xmin = 485.9874
				xmax = 486.3174
				text = "not"
			intervals [860]:
				xmin = 486.3174
				xmax = 494.1195
				text = ""
			intervals [861]:
				xmin = 494.1195
				xmax = 494.3795
				text = "yeah"
			intervals [862]:
				xmin = 494.3795
				xmax = 494.4395
				text = "we"
			intervals [863]:
				xmin = 494.4395
				xmax = 494.4995
				text = "go"
			intervals [864]:
				xmin = 494.4995
				xmax = 495.3362
				text = ""
			intervals [865]:
				xmin = 495.3362
				xmax = 495.6362
				text = "yeah"
			intervals [866]:
				xmin = 495.6362
				xmax = 495.6962
				text = "we"
			intervals [867]:
				xmin = 495.6962
				xmax = 495.7662
				text = "go"
			intervals [868]:
				xmin = 495.7662
				xmax = 495.8262
				text = "to"
			intervals [869]:
				xmin = 495.8262
				xmax = 495.8862
				text = "the"
			intervals [870]:
				xmin = 495.8862
				xmax = 496.4162
				text = ""
			intervals [871]:
				xmin = 496.4162
				xmax = 497.0262
				text = "games"
			intervals [872]:
				xmin = 497.0262
				xmax = 497.0562
				text = ""
			intervals [873]:
				xmin = 497.0562
				xmax = 497.1662
				text = "i"
			intervals [874]:
				xmin = 497.1662
				xmax = 497.4862
				text = "mean"
			intervals [875]:
				xmin = 497.4862
				xmax = 497.6862
				text = "it"
			intervals [876]:
				xmin = 497.6862
				xmax = 497.7162
				text = "s"
			intervals [877]:
				xmin = 497.7162
				xmax = 497.9762
				text = "not"
			intervals [878]:
				xmin = 497.9762
				xmax = 498.0662
				text = "it"
			intervals [879]:
				xmin = 498.0662
				xmax = 498.3062
				text = "s"
			intervals [880]:
				xmin = 498.3062
				xmax = 498.432
				text = ""
			intervals [881]:
				xmin = 498.432
				xmax = 498.972
				text = "yeah"
			intervals [882]:
				xmin = 498.972
				xmax = 499.092
				text = "and"
			intervals [883]:
				xmin = 499.092
				xmax = 499.172
				text = "it"
			intervals [884]:
				xmin = 499.172
				xmax = 499.292
				text = "s"
			intervals [885]:
				xmin = 499.292
				xmax = 499.632
				text = "better"
			intervals [886]:
				xmin = 499.632
				xmax = 499.752
				text = "to"
			intervals [887]:
				xmin = 499.752
				xmax = 499.992
				text = "sit"
			intervals [888]:
				xmin = 499.992
				xmax = 500.122
				text = "at"
			intervals [889]:
				xmin = 500.122
				xmax = 500.232
				text = "the"
			intervals [890]:
				xmin = 500.232
				xmax = 500.652
				text = "house"
			intervals [891]:
				xmin = 500.652
				xmax = 501.2584
				text = ""
			intervals [892]:
				xmin = 501.2584
				xmax = 501.5084
				text = "because"
			intervals [893]:
				xmin = 501.5084
				xmax = 501.6684
				text = "when"
			intervals [894]:
				xmin = 501.6684
				xmax = 501.6984
				text = ""
			intervals [895]:
				xmin = 501.6984
				xmax = 501.7584
				text = "you"
			intervals [896]:
				xmin = 501.7584
				xmax = 501.9684
				text = "sit"
			intervals [897]:
				xmin = 501.9684
				xmax = 502.0784
				text = "at"
			intervals [898]:
				xmin = 502.0784
				xmax = 502.1884
				text = "the"
			intervals [899]:
				xmin = 502.1884
				xmax = 502.5384
				text = "house"
			intervals [900]:
				xmin = 502.5384
				xmax = 502.9595
				text = ""
			intervals [901]:
				xmin = 502.9595
				xmax = 503.0295
				text = "you"
			intervals [902]:
				xmin = 503.0295
				xmax = 503.1495
				text = "can"
			intervals [903]:
				xmin = 503.1495
				xmax = 503.4195
				text = "do"
			intervals [904]:
				xmin = 503.4195
				xmax = 503.5195
				text = "the"
			intervals [905]:
				xmin = 503.5195
				xmax = 503.8995
				text = "things"
			intervals [906]:
				xmin = 503.8995
				xmax = 504.0095
				text = "you"
			intervals [907]:
				xmin = 504.0095
				xmax = 504.4695
				text = "enjoy"
			intervals [908]:
				xmin = 504.4695
				xmax = 505.015
				text = ""
			intervals [909]:
				xmin = 505.015
				xmax = 505.225
				text = "but"
			intervals [910]:
				xmin = 505.225
				xmax = 505.315
				text = "the"
			intervals [911]:
				xmin = 505.315
				xmax = 505.665
				text = "games"
			intervals [912]:
				xmin = 505.665
				xmax = 505.715
				text = "are"
			intervals [913]:
				xmin = 505.715
				xmax = 506.075
				text = "nice"
			intervals [914]:
				xmin = 506.075
				xmax = 506.435
				text = "too"
			intervals [915]:
				xmin = 506.435
				xmax = 506.9737
				text = ""
			intervals [916]:
				xmin = 506.9737
				xmax = 507.0637
				text = "the"
			intervals [917]:
				xmin = 507.0637
				xmax = 507.4337
				text = "games"
			intervals [918]:
				xmin = 507.4337
				xmax = 507.4637
				text = "are"
			intervals [919]:
				xmin = 507.4637
				xmax = 507.7837
				text = "nice"
			intervals [920]:
				xmin = 507.7837
				xmax = 507.8137
				text = ""
			intervals [921]:
				xmin = 507.8137
				xmax = 507.9137
				text = "cause"
			intervals [922]:
				xmin = 507.9137
				xmax = 507.9437
				text = ""
			intervals [923]:
				xmin = 507.9437
				xmax = 508.0337
				text = "you"
			intervals [924]:
				xmin = 508.0337
				xmax = 508.2137
				text = "can"
			intervals [925]:
				xmin = 508.2137
				xmax = 508.4037
				text = "be"
			intervals [926]:
				xmin = 508.4037
				xmax = 508.8437
				text = "around"
			intervals [927]:
				xmin = 508.8437
				xmax = 509.0637
				text = "y'all"
			intervals [928]:
				xmin = 509.0637
				xmax = 509.1137
				text = ""
			intervals [929]:
				xmin = 509.1137
				xmax = 509.7337
				text = "fans"
			intervals [930]:
				xmin = 509.7337
				xmax = 510.3129
				text = ""
			intervals [931]:
				xmin = 510.3129
				xmax = 510.6129
				text = "y'all"
			intervals [932]:
				xmin = 510.6129
				xmax = 510.8529
				text = "all"
			intervals [933]:
				xmin = 510.8529
				xmax = 511.0129
				text = "from"
			intervals [934]:
				xmin = 511.0129
				xmax = 511.1129
				text = "the"
			intervals [935]:
				xmin = 511.1129
				xmax = 511.5329
				text = "same"
			intervals [936]:
				xmin = 511.5329
				xmax = 511.9529
				text = "state"
			intervals [937]:
				xmin = 511.9529
				xmax = 511.9829
				text = ""
			intervals [938]:
				xmin = 511.9829
				xmax = 512.1229
				text = "you"
			intervals [939]:
				xmin = 512.1229
				xmax = 512.3329
				text = "know"
			intervals [940]:
				xmin = 512.3329
				xmax = 512.4229
				text = "what"
			intervals [941]:
				xmin = 512.4229
				xmax = 512.5129
				text = "i'm"
			intervals [942]:
				xmin = 512.5129
				xmax = 512.8029
				text = "saying"
			intervals [943]:
				xmin = 512.8029
				xmax = 513.6122
				text = ""
			intervals [944]:
				xmin = 513.6122
				xmax = 513.7622
				text = "you"
			intervals [945]:
				xmin = 513.7622
				xmax = 513.9622
				text = "all"
			intervals [946]:
				xmin = 513.9622
				xmax = 514.3622
				text = "putting"
			intervals [947]:
				xmin = 514.3622
				xmax = 514.5022
				text = "on"
			intervals [948]:
				xmin = 514.5022
				xmax = 514.7022
				text = "for"
			intervals [949]:
				xmin = 514.7022
				xmax = 514.8422
				text = "where"
			intervals [950]:
				xmin = 514.8422
				xmax = 515.1222
				text = "you"
			intervals [951]:
				xmin = 515.1222
				xmax = 515.1522
				text = ""
			intervals [952]:
				xmin = 515.1522
				xmax = 515.4622
				text = "grew"
			intervals [953]:
				xmin = 515.4622
				xmax = 515.6922
				text = "up"
			intervals [954]:
				xmin = 515.6922
				xmax = 515.9522
				text = "at"
			intervals [955]:
				xmin = 515.9522
				xmax = 516.6356
				text = ""
			intervals [956]:
				xmin = 516.6356
				xmax = 516.7556
				text = "you"
			intervals [957]:
				xmin = 516.7556
				xmax = 516.9056
				text = "know"
			intervals [958]:
				xmin = 516.9056
				xmax = 517.0656
				text = "you"
			intervals [959]:
				xmin = 517.0656
				xmax = 517.3356
				text = "don't"
			intervals [960]:
				xmin = 517.3356
				xmax = 517.7456
				text = "just"
			intervals [961]:
				xmin = 517.7456
				xmax = 517.9536
				text = ""
			intervals [962]:
				xmin = 517.9536
				xmax = 518.2036
				text = "vote"
			intervals [963]:
				xmin = 518.2036
				xmax = 518.3836
				text = "for"
			intervals [964]:
				xmin = 518.3836
				xmax = 518.8736
				text = "somebody"
			intervals [965]:
				xmin = 518.8736
				xmax = 519.0536
				text = "else"
			intervals [966]:
				xmin = 519.0536
				xmax = 519.1436
				text = "you"
			intervals [967]:
				xmin = 519.1436
				xmax = 519.4936
				text = "never"
			intervals [968]:
				xmin = 519.4936
				xmax = 519.7836
				text = "really"
			intervals [969]:
				xmin = 519.7836
				xmax = 519.9436
				text = "been"
			intervals [970]:
				xmin = 519.9436
				xmax = 520.3636
				text = "around"
			intervals [971]:
				xmin = 520.3636
				xmax = 520.5836
				text = "there"
			intervals [972]:
				xmin = 520.5836
				xmax = 520.8536
				text = "never"
			intervals [973]:
				xmin = 520.8536
				xmax = 521.1636
				text = "seen"
			intervals [974]:
				xmin = 521.1636
				xmax = 521.4136
				text = "them"
			intervals [975]:
				xmin = 521.4136
				xmax = 521.8936
				text = "before"
			intervals [976]:
				xmin = 521.8936
				xmax = 521.9736
				text = ""
			intervals [977]:
				xmin = 521.9736
				xmax = 522.8836
				text = "<unk>"
			intervals [978]:
				xmin = 522.8836
				xmax = 523.4705
				text = ""
			intervals [979]:
				xmin = 523.4705
				xmax = 523.5705
				text = "you"
			intervals [980]:
				xmin = 523.5705
				xmax = 523.8105
				text = "don't"
			intervals [981]:
				xmin = 523.8105
				xmax = 524.0705
				text = "just"
			intervals [982]:
				xmin = 524.0705
				xmax = 524.3105
				text = "vote"
			intervals [983]:
				xmin = 524.3105
				xmax = 524.4505
				text = "for"
			intervals [984]:
				xmin = 524.4505
				xmax = 524.8505
				text = "people"
			intervals [985]:
				xmin = 524.8505
				xmax = 525.0305
				text = "you"
			intervals [986]:
				xmin = 525.0305
				xmax = 525.2305
				text = "don't"
			intervals [987]:
				xmin = 525.2305
				xmax = 525.4205
				text = "even"
			intervals [988]:
				xmin = 525.4205
				xmax = 525.5205
				text = ""
			intervals [989]:
				xmin = 525.5205
				xmax = 525.8505
				text = "know"
			intervals [990]:
				xmin = 525.8505
				xmax = 526.1005
				text = "of"
			intervals [991]:
				xmin = 526.1005
				xmax = 526.1305
				text = ""
			intervals [992]:
				xmin = 526.1305
				xmax = 526.2705
				text = "you"
			intervals [993]:
				xmin = 526.2705
				xmax = 526.5205
				text = "know"
			intervals [994]:
				xmin = 526.5205
				xmax = 527.5322
				text = ""
			intervals [995]:
				xmin = 527.5322
				xmax = 527.7722
				text = "like"
			intervals [996]:
				xmin = 527.7722
				xmax = 527.9622
				text = "that"
			intervals [997]:
				xmin = 527.9622
				xmax = 528.0722
				text = "we"
			intervals [998]:
				xmin = 528.0722
				xmax = 528.3022
				text = "don't"
			intervals [999]:
				xmin = 528.3022
				xmax = 528.4522
				text = "do"
			intervals [1000]:
				xmin = 528.4522
				xmax = 528.7822
				text = "stuff"
			intervals [1001]:
				xmin = 528.7822
				xmax = 529.0122
				text = "like"
			intervals [1002]:
				xmin = 529.0122
				xmax = 529.0922
				text = ""
			intervals [1003]:
				xmin = 529.0922
				xmax = 529.2522
				text = "that"
			intervals [1004]:
				xmin = 529.2522
				xmax = 529.6122
				text = "around"
			intervals [1005]:
				xmin = 529.6122
				xmax = 529.9022
				text = "here"
			intervals [1006]:
				xmin = 529.9022
				xmax = 529.9322
				text = ""
			intervals [1007]:
				xmin = 529.9322
				xmax = 530.0922
				text = "that"
			intervals [1008]:
				xmin = 530.0922
				xmax = 530.1822
				text = "s"
			intervals [1009]:
				xmin = 530.1822
				xmax = 530.3722
				text = "not"
			intervals [1010]:
				xmin = 530.3722
				xmax = 530.5622
				text = "what"
			intervals [1011]:
				xmin = 530.5622
				xmax = 530.6922
				text = "we"
			intervals [1012]:
				xmin = 530.6922
				xmax = 531.0022
				text = "do"
			intervals [1013]:
				xmin = 531.0022
				xmax = 531.1122
				text = "we"
			intervals [1014]:
				xmin = 531.1122
				xmax = 531.3322
				text = "don't"
			intervals [1015]:
				xmin = 531.3322
				xmax = 531.5422
				text = "do"
			intervals [1016]:
				xmin = 531.5422
				xmax = 531.8222
				text = "that"
			intervals [1017]:
				xmin = 531.8222
				xmax = 532.5542
				text = ""
			intervals [1018]:
				xmin = 532.5542
				xmax = 532.6342
				text = "you"
			intervals [1019]:
				xmin = 532.6342
				xmax = 532.8942
				text = "know"
			intervals [1020]:
				xmin = 532.8942
				xmax = 534.1305
				text = ""
			intervals [1021]:
				xmin = 534.1305
				xmax = 534.2605
				text = "how"
			intervals [1022]:
				xmin = 534.2605
				xmax = 534.4105
				text = "could"
			intervals [1023]:
				xmin = 534.4105
				xmax = 534.5005
				text = "you"
			intervals [1024]:
				xmin = 534.5005
				xmax = 534.7205
				text = "vote"
			intervals [1025]:
				xmin = 534.7205
				xmax = 534.8805
				text = "for"
			intervals [1026]:
				xmin = 534.8805
				xmax = 535.3805
				text = "somebody"
			intervals [1027]:
				xmin = 535.3805
				xmax = 535.5905
				text = "else"
			intervals [1028]:
				xmin = 535.5905
				xmax = 535.6905
				text = "you"
			intervals [1029]:
				xmin = 535.6905
				xmax = 535.8605
				text = "never"
			intervals [1030]:
				xmin = 535.8605
				xmax = 535.9105
				text = ""
			intervals [1031]:
				xmin = 535.9105
				xmax = 536.4205
				text = "seen"
			intervals [1032]:
				xmin = 536.4205
				xmax = 536.9567
				text = ""
			intervals [1033]:
				xmin = 536.9567
				xmax = 537.0467
				text = "you"
			intervals [1034]:
				xmin = 537.0467
				xmax = 537.2167
				text = "know"
			intervals [1035]:
				xmin = 537.2167
				xmax = 537.4767
				text = "you"
			intervals [1036]:
				xmin = 537.4767
				xmax = 537.5467
				text = ""
			intervals [1037]:
				xmin = 537.5467
				xmax = 537.7767
				text = "you"
			intervals [1038]:
				xmin = 537.7767
				xmax = 537.9467
				text = "don't"
			intervals [1039]:
				xmin = 537.9467
				xmax = 538.1267
				text = "even"
			intervals [1040]:
				xmin = 538.1267
				xmax = 538.4267
				text = "talk"
			intervals [1041]:
				xmin = 538.4267
				xmax = 538.5667
				text = "their"
			intervals [1042]:
				xmin = 538.5667
				xmax = 539.1567
				text = "language"
			intervals [1043]:
				xmin = 539.1567
				xmax = 539.1867
				text = ""
			intervals [1044]:
				xmin = 539.1867
				xmax = 539.2467
				text = "i"
			intervals [1045]:
				xmin = 539.2467
				xmax = 539.4667
				text = "mean"
			intervals [1046]:
				xmin = 539.4667
				xmax = 539.6267
				text = "we"
			intervals [1047]:
				xmin = 539.6267
				xmax = 540.6692
				text = ""
			intervals [1048]:
				xmin = 540.6692
				xmax = 540.7192
				text = "a"
			intervals [1049]:
				xmin = 540.7192
				xmax = 540.9392
				text = "guy"
			intervals [1050]:
				xmin = 540.9392
				xmax = 540.9692
				text = ""
			intervals [1051]:
				xmin = 540.9692
				xmax = 541.1892
				text = "down"
			intervals [1052]:
				xmin = 541.1892
				xmax = 541.2792
				text = "in"
			intervals [1053]:
				xmin = 541.2792
				xmax = 541.7192
				text = "texas"
			intervals [1054]:
				xmin = 541.7192
				xmax = 541.8392
				text = "he"
			intervals [1055]:
				xmin = 541.8392
				xmax = 541.9692
				text = "gonna"
			intervals [1056]:
				xmin = 541.9692
				xmax = 542.1792
				text = "say"
			intervals [1057]:
				xmin = 542.1792
				xmax = 542.3992
				text = "hey"
			intervals [1058]:
				xmin = 542.3992
				xmax = 542.7592
				text = "buddy"
			intervals [1059]:
				xmin = 542.7592
				xmax = 542.9092
				text = "how"
			intervals [1060]:
				xmin = 542.9092
				xmax = 543.0492
				text = "you"
			intervals [1061]:
				xmin = 543.0492
				xmax = 543.3292
				text = "doing"
			intervals [1062]:
				xmin = 543.3292
				xmax = 543.7286
				text = ""
			intervals [1063]:
				xmin = 543.7286
				xmax = 543.9286
				text = "that"
			intervals [1064]:
				xmin = 543.9286
				xmax = 543.9786
				text = "s"
			intervals [1065]:
				xmin = 543.9786
				xmax = 544.2386
				text = "how"
			intervals [1066]:
				xmin = 544.2386
				xmax = 544.2686
				text = "i"
			intervals [1067]:
				xmin = 544.2686
				xmax = 544.5886
				text = "need"
			intervals [1068]:
				xmin = 544.5886
				xmax = 544.6986
				text = "you"
			intervals [1069]:
				xmin = 544.6986
				xmax = 544.7986
				text = "to"
			intervals [1070]:
				xmin = 544.7986
				xmax = 545.1586
				text = "talk"
			intervals [1071]:
				xmin = 545.1586
				xmax = 545.3086
				text = "if"
			intervals [1072]:
				xmin = 545.3086
				xmax = 545.4286
				text = "you"
			intervals [1073]:
				xmin = 545.4286
				xmax = 545.6686
				text = "like"
			intervals [1074]:
				xmin = 545.6686
				xmax = 545.7386
				text = "the"
			intervals [1075]:
				xmin = 545.7386
				xmax = 546.3486
				text = "cowboys"
			intervals [1076]:
				xmin = 546.3486
				xmax = 563.8595
				text = ""
			intervals [1077]:
				xmin = 563.8595
				xmax = 564.2995
				text = "yes"
			intervals [1078]:
				xmin = 564.2995
				xmax = 564.5695
				text = "yes"
			intervals [1079]:
				xmin = 564.5695
				xmax = 564.8572
				text = ""
			intervals [1080]:
				xmin = 564.8572
				xmax = 564.9772
				text = "and"
			intervals [1081]:
				xmin = 564.9772
				xmax = 565.0672
				text = "we"
			intervals [1082]:
				xmin = 565.0672
				xmax = 565.6272
				text = "that"
			intervals [1083]:
				xmin = 565.6272
				xmax = 565.8972
				text = "that"
			intervals [1084]:
				xmin = 565.8972
				xmax = 565.9872
				text = "s"
			intervals [1085]:
				xmin = 565.9872
				xmax = 566.0772
				text = "a"
			intervals [1086]:
				xmin = 566.0772
				xmax = 566.2772
				text = "good"
			intervals [1087]:
				xmin = 566.2772
				xmax = 566.6272
				text = "thing"
			intervals [1088]:
				xmin = 566.6272
				xmax = 566.8472
				text = "cause"
			intervals [1089]:
				xmin = 566.8472
				xmax = 566.9572
				text = "we"
			intervals [1090]:
				xmin = 566.9572
				xmax = 567.2172
				text = "have"
			intervals [1091]:
				xmin = 567.2172
				xmax = 567.6172
				text = "wall"
			intervals [1092]:
				xmin = 567.6172
				xmax = 568.1572
				text = "star"
			intervals [1093]:
				xmin = 568.1572
				xmax = 568.8226
				text = ""
			intervals [1094]:
				xmin = 568.8226
				xmax = 568.8826
				text = "and"
			intervals [1095]:
				xmin = 568.8826
				xmax = 569.0326
				text = "we"
			intervals [1096]:
				xmin = 569.0326
				xmax = 569.2826
				text = "have"
			intervals [1097]:
				xmin = 569.2826
				xmax = 569.8926
				text = "bb"
			intervals [1098]:
				xmin = 569.8926
				xmax = 571.095
				text = ""
			intervals [1099]:
				xmin = 571.095
				xmax = 571.195
				text = "we"
			intervals [1100]:
				xmin = 571.195
				xmax = 571.465
				text = "have"
			intervals [1101]:
				xmin = 571.465
				xmax = 572.195
				text = "otto"
			intervals [1102]:
				xmin = 572.195
				xmax = 573.4713
				text = ""
			intervals [1103]:
				xmin = 573.4713
				xmax = 573.5513
				text = "we"
			intervals [1104]:
				xmin = 573.5513
				xmax = 573.8913
				text = "got"
			intervals [1105]:
				xmin = 573.8913
				xmax = 574.6513
				text = ""
			intervals [1106]:
				xmin = 574.6513
				xmax = 574.8113
				text = "oubre"
			intervals [1107]:
				xmin = 574.8113
				xmax = 576.2668
				text = ""
			intervals [1108]:
				xmin = 576.2668
				xmax = 576.4168
				text = "we"
			intervals [1109]:
				xmin = 576.4168
				xmax = 576.6768
				text = "got"
			intervals [1110]:
				xmin = 576.6768
				xmax = 577.1468
				text = "nene"
			intervals [1111]:
				xmin = 577.1468
				xmax = 577.5168
				text = "and"
			intervals [1112]:
				xmin = 577.5168
				xmax = 577.6468
				text = "we"
			intervals [1113]:
				xmin = 577.6468
				xmax = 577.9268
				text = "got"
			intervals [1114]:
				xmin = 577.9268
				xmax = 578.7668
				text = "gortat"
			intervals [1115]:
				xmin = 578.7668
				xmax = 579.8004
				text = ""
			intervals [1116]:
				xmin = 579.8004
				xmax = 580.2604
				text = "now"
			intervals [1117]:
				xmin = 580.2604
				xmax = 580.885
				text = ""
			intervals [1118]:
				xmin = 580.885
				xmax = 581.385
				text = "speaking"
			intervals [1119]:
				xmin = 581.385
				xmax = 581.445
				text = "of"
			intervals [1120]:
				xmin = 581.445
				xmax = 581.535
				text = "that"
			intervals [1121]:
				xmin = 581.535
				xmax = 582.2888
				text = ""
			intervals [1122]:
				xmin = 582.2888
				xmax = 582.4588
				text = "when"
			intervals [1123]:
				xmin = 582.4588
				xmax = 582.7188
				text = "we"
			intervals [1124]:
				xmin = 582.7188
				xmax = 582.9788
				text = "next"
			intervals [1125]:
				xmin = 582.9788
				xmax = 583.1788
				text = "year"
			intervals [1126]:
				xmin = 583.1788
				xmax = 583.2688
				text = "when"
			intervals [1127]:
				xmin = 583.2688
				xmax = 583.4288
				text = "we"
			intervals [1128]:
				xmin = 583.4288
				xmax = 583.6188
				text = "get"
			intervals [1129]:
				xmin = 583.6188
				xmax = 584.3088
				text = "kd"
			intervals [1130]:
				xmin = 584.3088
				xmax = 588.6316
				text = ""
			intervals [1131]:
				xmin = 588.6316
				xmax = 588.8116
				text = "see"
			intervals [1132]:
				xmin = 588.8116
				xmax = 588.9316
				text = "you"
			intervals [1133]:
				xmin = 588.9316
				xmax = 589.1516
				text = "keep"
			intervals [1134]:
				xmin = 589.1516
				xmax = 589.3816
				text = "talking"
			intervals [1135]:
				xmin = 589.3816
				xmax = 589.6016
				text = "about"
			intervals [1136]:
				xmin = 589.6016
				xmax = 589.7416
				text = "our"
			intervals [1137]:
				xmin = 589.7416
				xmax = 590.4916
				text = "championships"
			intervals [1138]:
				xmin = 590.4916
				xmax = 590.6816
				text = "when"
			intervals [1139]:
				xmin = 590.6816
				xmax = 590.8416
				text = "was"
			intervals [1140]:
				xmin = 590.8416
				xmax = 590.9016
				text = "the"
			intervals [1141]:
				xmin = 590.9016
				xmax = 591.1216
				text = "last"
			intervals [1142]:
				xmin = 591.1216
				xmax = 591.3216
				text = "time"
			intervals [1143]:
				xmin = 591.3216
				xmax = 591.3816
				text = ""
			intervals [1144]:
				xmin = 591.3816
				xmax = 591.4416
				text = "we"
			intervals [1145]:
				xmin = 591.4416
				xmax = 591.5416
				text = ""
			intervals [1146]:
				xmin = 591.5416
				xmax = 591.7316
				text = "brung"
			intervals [1147]:
				xmin = 591.7316
				xmax = 591.7716
				text = ""
			intervals [1148]:
				xmin = 591.7716
				xmax = 592.0416
				text = "something"
			intervals [1149]:
				xmin = 592.0416
				xmax = 592.5916
				text = ""
			intervals [1150]:
				xmin = 592.5916
				xmax = 592.7216
				text = "home"
			intervals [1151]:
				xmin = 592.7216
				xmax = 593.3276
				text = ""
			intervals [1152]:
				xmin = 593.3276
				xmax = 593.5476
				text = "when"
			intervals [1153]:
				xmin = 593.5476
				xmax = 593.5776
				text = ""
			intervals [1154]:
				xmin = 593.5776
				xmax = 593.7176
				text = "we"
			intervals [1155]:
				xmin = 593.7176
				xmax = 593.9876
				text = "do"
			intervals [1156]:
				xmin = 593.9876
				xmax = 594.2476
				text = "bring"
			intervals [1157]:
				xmin = 594.2476
				xmax = 594.5476
				text = "some"
			intervals [1158]:
				xmin = 594.5476
				xmax = 594.5876
				text = ""
			intervals [1159]:
				xmin = 594.5876
				xmax = 594.8576
				text = "home"
			intervals [1160]:
				xmin = 594.8576
				xmax = 595.0276
				text = "don't"
			intervals [1161]:
				xmin = 595.0276
				xmax = 595.1176
				text = "be"
			intervals [1162]:
				xmin = 595.1176
				xmax = 595.5476
				text = "trying"
			intervals [1163]:
				xmin = 595.5476
				xmax = 595.6076
				text = "to"
			intervals [1164]:
				xmin = 595.6076
				xmax = 595.7876
				text = "go"
			intervals [1165]:
				xmin = 595.7876
				xmax = 596.3176
				text = "party"
			intervals [1166]:
				xmin = 596.3176
				xmax = 596.8133
				text = ""
			intervals [1167]:
				xmin = 596.8133
				xmax = 596.8733
				text = "i"
			intervals [1168]:
				xmin = 596.8733
				xmax = 597.1433
				text = "need"
			intervals [1169]:
				xmin = 597.1433
				xmax = 597.2233
				text = "you"
			intervals [1170]:
				xmin = 597.2233
				xmax = 597.3233
				text = "to"
			intervals [1171]:
				xmin = 597.3233
				xmax = 597.6233
				text = "fly"
			intervals [1172]:
				xmin = 597.6233
				xmax = 597.9833
				text = "down"
			intervals [1173]:
				xmin = 597.9833
				xmax = 598.0433
				text = "to"
			intervals [1174]:
				xmin = 598.0433
				xmax = 598.6333
				text = "dallas"
			intervals [1175]:
				xmin = 598.6333
				xmax = 599.3527
				text = ""
			intervals [1176]:
				xmin = 599.3527
				xmax = 599.7127
				text = "and"
			intervals [1177]:
				xmin = 599.7127
				xmax = 599.7927
				text = "and"
			intervals [1178]:
				xmin = 599.7927
				xmax = 600.0227
				text = "share"
			intervals [1179]:
				xmin = 600.0227
				xmax = 600.2027
				text = "they"
			intervals [1180]:
				xmin = 600.2027
				xmax = 600.7027
				text = "teams"
			intervals [1181]:
				xmin = 600.7027
				xmax = 600.8227
				text = "with"
			intervals [1182]:
				xmin = 600.8227
				xmax = 601.0227
				text = "them"
			intervals [1183]:
				xmin = 601.0227
				xmax = 601.1227
				text = ""
			intervals [1184]:
				xmin = 601.1227
				xmax = 601.4027
				text = "man"
			intervals [1185]:
				xmin = 601.4027
				xmax = 601.5027
				text = "we"
			intervals [1186]:
				xmin = 601.5027
				xmax = 601.6627
				text = "don't"
			intervals [1187]:
				xmin = 601.6627
				xmax = 601.9427
				text = ""
			intervals [1188]:
				xmin = 601.9427
				xmax = 603.0927
				text = "<unk>"
			intervals [1189]:
				xmin = 603.0927
				xmax = 618.9581
				text = ""
			intervals [1190]:
				xmin = 618.9581
				xmax = 619.2081
				text = "i"
			intervals [1191]:
				xmin = 619.2081
				xmax = 619.4781
				text = "think"
			intervals [1192]:
				xmin = 619.4781
				xmax = 619.6581
				text = "they're"
			intervals [1193]:
				xmin = 619.6581
				xmax = 619.9081
				text = "doing"
			intervals [1194]:
				xmin = 619.9081
				xmax = 620.2281
				text = "pretty"
			intervals [1195]:
				xmin = 620.2281
				xmax = 620.6081
				text = "good"
			intervals [1196]:
				xmin = 620.6081
				xmax = 620.8481
				text = "man"
			intervals [1197]:
				xmin = 620.8481
				xmax = 620.9781
				text = "they"
			intervals [1198]:
				xmin = 620.9781
				xmax = 621.2181
				text = "just"
			intervals [1199]:
				xmin = 621.2181
				xmax = 621.5381
				text = "need"
			intervals [1200]:
				xmin = 621.5381
				xmax = 622.0081
				text = "another"
			intervals [1201]:
				xmin = 622.0081
				xmax = 622.2781
				text = "key"
			intervals [1202]:
				xmin = 622.2781
				xmax = 622.3381
				text = ""
			intervals [1203]:
				xmin = 622.3381
				xmax = 622.8381
				text = "piece"
			intervals [1204]:
				xmin = 622.8381
				xmax = 623.0781
				text = "like"
			intervals [1205]:
				xmin = 623.0781
				xmax = 623.3781
				text = ""
			intervals [1206]:
				xmin = 623.3781
				xmax = 623.5381
				text = "you"
			intervals [1207]:
				xmin = 623.5381
				xmax = 623.8081
				text = "know"
			intervals [1208]:
				xmin = 623.8081
				xmax = 624.3455
				text = ""
			intervals [1209]:
				xmin = 624.3455
				xmax = 624.5255
				text = "their"
			intervals [1210]:
				xmin = 624.5255
				xmax = 625.0555
				text = "defense"
			intervals [1211]:
				xmin = 625.0555
				xmax = 625.2055
				text = "is"
			intervals [1212]:
				xmin = 625.2055
				xmax = 625.4355
				text = "on"
			intervals [1213]:
				xmin = 625.4355
				xmax = 625.8855
				text = "point"
			intervals [1214]:
				xmin = 625.8855
				xmax = 627.1685
				text = ""
			intervals [1215]:
				xmin = 627.1685
				xmax = 627.3185
				text = "you"
			intervals [1216]:
				xmin = 627.3185
				xmax = 627.6385
				text = "know"
			intervals [1217]:
				xmin = 627.6385
				xmax = 627.6885
				text = ""
			intervals [1218]:
				xmin = 627.6885
				xmax = 627.8585
				text = "you"
			intervals [1219]:
				xmin = 627.8585
				xmax = 628.0785
				text = "just"
			intervals [1220]:
				xmin = 628.0785
				xmax = 628.3385
				text = "have"
			intervals [1221]:
				xmin = 628.3385
				xmax = 628.4585
				text = "your"
			intervals [1222]:
				xmin = 628.4585
				xmax = 628.7885
				text = "off"
			intervals [1223]:
				xmin = 628.7885
				xmax = 629.1485
				text = "nights"
			intervals [1224]:
				xmin = 629.1485
				xmax = 629.2385
				text = "and"
			intervals [1225]:
				xmin = 629.2385
				xmax = 629.3685
				text = "your"
			intervals [1226]:
				xmin = 629.3685
				xmax = 629.6985
				text = "on"
			intervals [1227]:
				xmin = 629.6985
				xmax = 630.1785
				text = "nights"
			intervals [1228]:
				xmin = 630.1785
				xmax = 631.7163
				text = ""
			intervals [1229]:
				xmin = 631.7163
				xmax = 631.8663
				text = "it"
			intervals [1230]:
				xmin = 631.8663
				xmax = 631.8963
				text = ""
			intervals [1231]:
				xmin = 631.8963
				xmax = 631.9263
				text = "s"
			intervals [1232]:
				xmin = 631.9263
				xmax = 632.2363
				text = "just"
			intervals [1233]:
				xmin = 632.2363
				xmax = 632.3163
				text = ""
			intervals [1234]:
				xmin = 632.3163
				xmax = 632.4963
				text = "you"
			intervals [1235]:
				xmin = 632.4963
				xmax = 632.7163
				text = "not"
			intervals [1236]:
				xmin = 632.7163
				xmax = 632.7563
				text = ""
			intervals [1237]:
				xmin = 632.7563
				xmax = 632.8763
				text = "gonna"
			intervals [1238]:
				xmin = 632.8763
				xmax = 635.4028
				text = ""
			intervals [1239]:
				xmin = 635.4028
				xmax = 635.4428
				text = "i"
			intervals [1240]:
				xmin = 635.4428
				xmax = 635.6828
				text = "don't"
			intervals [1241]:
				xmin = 635.6828
				xmax = 635.8428
				text = "know"
			intervals [1242]:
				xmin = 635.8428
				xmax = 635.9928
				text = "what"
			intervals [1243]:
				xmin = 635.9928
				xmax = 636.1228
				text = "it"
			intervals [1244]:
				xmin = 636.1228
				xmax = 636.4828
				text = "is"
			intervals [1245]:
				xmin = 636.4828
				xmax = 636.7428
				text = "like"
			intervals [1246]:
				xmin = 636.7428
				xmax = 636.8228
				text = "it"
			intervals [1247]:
				xmin = 636.8228
				xmax = 636.8528
				text = "s"
			intervals [1248]:
				xmin = 636.8528
				xmax = 637.1128
				text = "some"
			intervals [1249]:
				xmin = 637.1128
				xmax = 637.3828
				text = "nights"
			intervals [1250]:
				xmin = 637.3828
				xmax = 637.5128
				text = "we"
			intervals [1251]:
				xmin = 637.5128
				xmax = 637.8628
				text = "play"
			intervals [1252]:
				xmin = 637.8628
				xmax = 637.9028
				text = ""
			intervals [1253]:
				xmin = 637.9028
				xmax = 638.4028
				text = "good"
			intervals [1254]:
				xmin = 638.4028
				xmax = 638.6319
				text = ""
			intervals [1255]:
				xmin = 638.6319
				xmax = 639.4519
				text = "defense"
			intervals [1256]:
				xmin = 639.4519
				xmax = 639.9519
				text = "everything"
			intervals [1257]:
				xmin = 639.9519
				xmax = 640.1119
				text = "we"
			intervals [1258]:
				xmin = 640.1119
				xmax = 640.2319
				text = "i"
			intervals [1259]:
				xmin = 640.2319
				xmax = 640.4719
				text = "think"
			intervals [1260]:
				xmin = 640.4719
				xmax = 640.5919
				text = "we"
			intervals [1261]:
				xmin = 640.5919
				xmax = 640.7719
				text = "just"
			intervals [1262]:
				xmin = 640.7719
				xmax = 641.0919
				text = "need"
			intervals [1263]:
				xmin = 641.0919
				xmax = 641.2719
				text = "that"
			intervals [1264]:
				xmin = 641.2719
				xmax = 641.4319
				text = ""
			intervals [1265]:
				xmin = 641.4319
				xmax = 641.8619
				text = "one"
			intervals [1266]:
				xmin = 641.8619
				xmax = 641.9919
				text = ""
			intervals [1267]:
				xmin = 641.9919
				xmax = 642.6119
				text = "true"
			intervals [1268]:
				xmin = 642.6119
				xmax = 642.7419
				text = ""
			intervals [1269]:
				xmin = 642.7419
				xmax = 643.4719
				text = "star"
			intervals [1270]:
				xmin = 643.4719
				xmax = 643.6419
				text = ""
			intervals [1271]:
				xmin = 643.6419
				xmax = 644.1919
				text = "player"
			intervals [1272]:
				xmin = 644.1919
				xmax = 645.0745
				text = ""
			intervals [1273]:
				xmin = 645.0745
				xmax = 645.2445
				text = "which"
			intervals [1274]:
				xmin = 645.2445
				xmax = 645.3645
				text = "is"
			intervals [1275]:
				xmin = 645.3645
				xmax = 645.6245
				text = "gonna"
			intervals [1276]:
				xmin = 645.6245
				xmax = 645.7545
				text = "be"
			intervals [1277]:
				xmin = 645.7545
				xmax = 645.8045
				text = ""
			intervals [1278]:
				xmin = 645.8045
				xmax = 646.0545
				text = "kevin"
			intervals [1279]:
				xmin = 646.0545
				xmax = 647.0024
				text = ""
			intervals [1280]:
				xmin = 647.0024
				xmax = 647.3324
				text = "yeah"
			intervals [1281]:
				xmin = 647.3324
				xmax = 647.4124
				text = ""
			intervals [1282]:
				xmin = 647.4124
				xmax = 647.6924
				text = "which"
			intervals [1283]:
				xmin = 647.6924
				xmax = 647.8124
				text = "is"
			intervals [1284]:
				xmin = 647.8124
				xmax = 648.1424
				text = "gonna"
			intervals [1285]:
				xmin = 648.1424
				xmax = 648.3424
				text = "be"
			intervals [1286]:
				xmin = 648.3424
				xmax = 648.6824
				text = "kevin"
			intervals [1287]:
				xmin = 648.6824
				xmax = 649.1624
				text = "durant"
			intervals [1288]:
				xmin = 649.1624
				xmax = 649.4339
				text = ""
			intervals [1289]:
				xmin = 649.4339
				xmax = 649.5839
				text = "he"
			intervals [1290]:
				xmin = 649.5839
				xmax = 649.6839
				text = "s"
			intervals [1291]:
				xmin = 649.6839
				xmax = 649.8639
				text = "gonna"
			intervals [1292]:
				xmin = 649.8639
				xmax = 650.1039
				text = "come"
			intervals [1293]:
				xmin = 650.1039
				xmax = 650.3339
				text = "on"
			intervals [1294]:
				xmin = 650.3339
				xmax = 650.8439
				text = "home"
			intervals [1295]:
				xmin = 650.8439
				xmax = 650.9539
				text = ""
			intervals [1296]:
				xmin = 650.9539
				xmax = 651.1339
				text = "you"
			intervals [1297]:
				xmin = 651.1339
				xmax = 651.1639
				text = ""
			intervals [1298]:
				xmin = 651.1639
				xmax = 651.3039
				text = "know"
			intervals [1299]:
				xmin = 651.3039
				xmax = 651.4539
				text = "he"
			intervals [1300]:
				xmin = 651.4539
				xmax = 651.5439
				text = "s"
			intervals [1301]:
				xmin = 651.5439
				xmax = 651.6639
				text = "from"
			intervals [1302]:
				xmin = 651.6639
				xmax = 652.0239
				text = "seat"
			intervals [1303]:
				xmin = 652.0239
				xmax = 652.5339
				text = "pleasant"
			intervals [1304]:
				xmin = 652.5339
				xmax = 653.0339
				text = "maryland"
			intervals [1305]:
				xmin = 653.0339
				xmax = 653.2623
				text = ""
			intervals [1306]:
				xmin = 653.2623
				xmax = 653.4323
				text = "so"
			intervals [1307]:
				xmin = 653.4323
				xmax = 653.6423
				text = "when"
			intervals [1308]:
				xmin = 653.6423
				xmax = 653.8123
				text = "you're"
			intervals [1309]:
				xmin = 653.8123
				xmax = 654.3223
				text = "from"
			intervals [1310]:
				xmin = 654.3223
				xmax = 654.8023
				text = "here"
			intervals [1311]:
				xmin = 654.8023
				xmax = 655.9248
				text = ""
			intervals [1312]:
				xmin = 655.9248
				xmax = 656.0748
				text = "you"
			intervals [1313]:
				xmin = 656.0748
				xmax = 656.1048
				text = ""
			intervals [1314]:
				xmin = 656.1048
				xmax = 656.7648
				text = "represent"
			intervals [1315]:
				xmin = 656.7648
				xmax = 656.9148
				text = ""
			intervals [1316]:
				xmin = 656.9148
				xmax = 657.2448
				text = "here"
			intervals [1317]:
				xmin = 657.2448
				xmax = 657.9947
				text = ""
			intervals [1318]:
				xmin = 657.9947
				xmax = 658.1447
				text = "you"
			intervals [1319]:
				xmin = 658.1447
				xmax = 658.2347
				text = "know"
			intervals [1320]:
				xmin = 658.2347
				xmax = 658.8737
				text = ""
			intervals [1321]:
				xmin = 658.8737
				xmax = 658.9637
				text = "you"
			intervals [1322]:
				xmin = 658.9637
				xmax = 659.1237
				text = "see"
			intervals [1323]:
				xmin = 659.1237
				xmax = 659.2637
				text = "how"
			intervals [1324]:
				xmin = 659.2637
				xmax = 659.3837
				text = "he"
			intervals [1325]:
				xmin = 659.3837
				xmax = 659.5837
				text = "got"
			intervals [1326]:
				xmin = 659.5837
				xmax = 659.8937
				text = "seat"
			intervals [1327]:
				xmin = 659.8937
				xmax = 659.9337
				text = ""
			intervals [1328]:
				xmin = 659.9337
				xmax = 660.3437
				text = "pleasant"
			intervals [1329]:
				xmin = 660.3437
				xmax = 660.3837
				text = ""
			intervals [1330]:
				xmin = 660.3837
				xmax = 660.5437
				text = "on"
			intervals [1331]:
				xmin = 660.5437
				xmax = 660.6637
				text = "his"
			intervals [1332]:
				xmin = 660.6637
				xmax = 661.0237
				text = "shoes"
			intervals [1333]:
				xmin = 661.0237
				xmax = 661.3937
				text = "because"
			intervals [1334]:
				xmin = 661.3937
				xmax = 661.5537
				text = "he"
			intervals [1335]:
				xmin = 661.5537
				xmax = 661.6137
				text = "s"
			intervals [1336]:
				xmin = 661.6137
				xmax = 662.0137
				text = "from"
			intervals [1337]:
				xmin = 662.0137
				xmax = 662.1437
				text = "here"
			intervals [1338]:
				xmin = 662.1437
				xmax = 662.6733
				text = ""
			intervals [1339]:
				xmin = 662.6733
				xmax = 662.8033
				text = "he"
			intervals [1340]:
				xmin = 662.8033
				xmax = 662.8733
				text = "s"
			intervals [1341]:
				xmin = 662.8733
				xmax = 662.9133
				text = "a"
			intervals [1342]:
				xmin = 662.9133
				xmax = 662.9433
				text = ""
			intervals [1343]:
				xmin = 662.9433
				xmax = 663.4833
				text = "washington"
			intervals [1344]:
				xmin = 663.4833
				xmax = 664.0533
				text = "redskins"
			intervals [1345]:
				xmin = 664.0533
				xmax = 664.0833
				text = ""
			intervals [1346]:
				xmin = 664.0833
				xmax = 664.4333
				text = "fan"
			intervals [1347]:
				xmin = 664.4333
				xmax = 664.4833
				text = ""
			intervals [1348]:
				xmin = 664.4833
				xmax = 664.6733
				text = "you"
			intervals [1349]:
				xmin = 664.6733
				xmax = 664.8433
				text = "know"
			intervals [1350]:
				xmin = 664.8433
				xmax = 665.1333
				text = "why"
			intervals [1351]:
				xmin = 665.1333
				xmax = 665.2833
				text = ""
			intervals [1352]:
				xmin = 665.2833
				xmax = 665.6033
				text = "because"
			intervals [1353]:
				xmin = 665.6033
				xmax = 665.7233
				text = "he"
			intervals [1354]:
				xmin = 665.7233
				xmax = 665.8133
				text = "s"
			intervals [1355]:
				xmin = 665.8133
				xmax = 666.0733
				text = "from"
			intervals [1356]:
				xmin = 666.0733
				xmax = 666.1133
				text = ""
			intervals [1357]:
				xmin = 666.1133
				xmax = 666.2033
				text = "here"
			intervals [1358]:
				xmin = 666.2033
				xmax = 667.0501
				text = ""
			intervals [1359]:
				xmin = 667.0501
				xmax = 667.1801
				text = "and"
			intervals [1360]:
				xmin = 667.1801
				xmax = 667.3201
				text = "he"
			intervals [1361]:
				xmin = 667.3201
				xmax = 667.5201
				text = "s"
			intervals [1362]:
				xmin = 667.5201
				xmax = 668.0701
				text = "actually"
			intervals [1363]:
				xmin = 668.0701
				xmax = 668.1801
				text = ""
			intervals [1364]:
				xmin = 668.1801
				xmax = 668.2201
				text = "a"
			intervals [1365]:
				xmin = 668.2201
				xmax = 668.6201
				text = "true"
			intervals [1366]:
				xmin = 668.6201
				xmax = 668.6801
				text = ""
			intervals [1367]:
				xmin = 668.6801
				xmax = 669.2201
				text = "wizards"
			intervals [1368]:
				xmin = 669.2201
				xmax = 669.4001
				text = "fan"
			intervals [1369]:
				xmin = 669.4001
				xmax = 670.3368
				text = ""
			intervals [1370]:
				xmin = 670.3368
				xmax = 670.6968
				text = "wouldn't"
			intervals [1371]:
				xmin = 670.6968
				xmax = 670.7868
				text = "you"
			intervals [1372]:
				xmin = 670.7868
				xmax = 671.2668
				text = "believe"
			intervals [1373]:
				xmin = 671.2668
				xmax = 671.6468
				text = "that"
			intervals [1374]:
				xmin = 671.6468
				xmax = 673.7859
				text = ""
			intervals [1375]:
				xmin = 673.7859
				xmax = 674.1459
				text = "now"
			intervals [1376]:
				xmin = 674.1459
				xmax = 674.7675
				text = ""
			intervals [1377]:
				xmin = 674.7675
				xmax = 675.0675
				text = "now"
			intervals [1378]:
				xmin = 675.0675
				xmax = 675.1575
				text = ""
			intervals [1379]:
				xmin = 675.1575
				xmax = 675.3075
				text = "what"
			intervals [1380]:
				xmin = 675.3075
				xmax = 675.5275
				text = "you"
			intervals [1381]:
				xmin = 675.5275
				xmax = 675.8175
				text = "been"
			intervals [1382]:
				xmin = 675.8175
				xmax = 675.8475
				text = ""
			intervals [1383]:
				xmin = 675.8475
				xmax = 676.2875
				text = "saying"
			intervals [1384]:
				xmin = 676.2875
				xmax = 676.3175
				text = ""
			intervals [1385]:
				xmin = 676.3175
				xmax = 676.5875
				text = "with"
			intervals [1386]:
				xmin = 676.5875
				xmax = 676.6175
				text = ""
			intervals [1387]:
				xmin = 676.6175
				xmax = 676.7775
				text = "you"
			intervals [1388]:
				xmin = 676.7775
				xmax = 677.0175
				text = "know"
			intervals [1389]:
				xmin = 677.0175
				xmax = 677.2175
				text = "you"
			intervals [1390]:
				xmin = 677.2175
				xmax = 677.4575
				text = "like"
			intervals [1391]:
				xmin = 677.4575
				xmax = 677.4875
				text = ""
			intervals [1392]:
				xmin = 677.4875
				xmax = 677.9675
				text = "dallas"
			intervals [1393]:
				xmin = 677.9675
				xmax = 678.0275
				text = "and"
			intervals [1394]:
				xmin = 678.0275
				xmax = 678.1175
				text = ""
			intervals [1395]:
				xmin = 678.1175
				xmax = 678.6175
				text = "everything"
			intervals [1396]:
				xmin = 678.6175
				xmax = 680.2394
				text = ""
			intervals [1397]:
				xmin = 680.2394
				xmax = 680.3194
				text = "do"
			intervals [1398]:
				xmin = 680.3194
				xmax = 680.6094
				text = "you"
			intervals [1399]:
				xmin = 680.6094
				xmax = 680.8594
				text = "know"
			intervals [1400]:
				xmin = 680.8594
				xmax = 681.0594
				text = "any"
			intervals [1401]:
				xmin = 681.0594
				xmax = 681.1594
				text = "of"
			intervals [1402]:
				xmin = 681.1594
				xmax = 681.4094
				text = "them"
			intervals [1403]:
				xmin = 681.4094
				xmax = 681.6994
				text = "people"
			intervals [1404]:
				xmin = 681.6994
				xmax = 681.8294
				text = "there"
			intervals [1405]:
				xmin = 681.8294
				xmax = 684.0394
				text = "<unk>"
			intervals [1406]:
				xmin = 684.0394
				xmax = 685.6106
				text = ""
			intervals [1407]:
				xmin = 685.6106
				xmax = 686.4506
				text = "<unk>"
			intervals [1408]:
				xmin = 686.4506
				xmax = 689.0711
				text = ""
			intervals [1409]:
				xmin = 689.0711
				xmax = 689.9411
				text = "<unk>"
			intervals [1410]:
				xmin = 689.9411
				xmax = 690.1511
				text = "i"
			intervals [1411]:
				xmin = 690.1511
				xmax = 690.4311
				text = "bet"
			intervals [1412]:
				xmin = 690.4311
				xmax = 690.6011
				text = "you"
			intervals [1413]:
				xmin = 690.6011
				xmax = 690.7011
				text = "can't"
			intervals [1414]:
				xmin = 690.7011
				xmax = 690.7311
				text = "i"
			intervals [1415]:
				xmin = 690.7311
				xmax = 691.0111
				text = ""
			intervals [1416]:
				xmin = 691.0111
				xmax = 691.2511
				text = "plead"
			intervals [1417]:
				xmin = 691.2511
				xmax = 691.3311
				text = "the"
			intervals [1418]:
				xmin = 691.3311
				xmax = 691.7511
				text = "fifth"
			intervals [1419]:
				xmin = 691.7511
				xmax = 691.9911
				text = "with"
			intervals [1420]:
				xmin = 691.9911
				xmax = 692.0811
				text = "you"
			intervals [1421]:
				xmin = 692.0811
				xmax = 692.2226
				text = ""
			intervals [1422]:
				xmin = 692.2226
				xmax = 692.4126
				text = "i"
			intervals [1423]:
				xmin = 692.4126
				xmax = 692.5526
				text = "pr-"
			intervals [1424]:
				xmin = 692.5526
				xmax = 692.7726
				text = ""
			intervals [1425]:
				xmin = 692.7726
				xmax = 693.1426
				text = "plead"
			intervals [1426]:
				xmin = 693.1426
				xmax = 693.3534
				text = ""
			intervals [1427]:
				xmin = 693.3534
				xmax = 693.5934
				text = "fifth"
			intervals [1428]:
				xmin = 693.5934
				xmax = 693.6934
				text = "with"
			intervals [1429]:
				xmin = 693.6934
				xmax = 694.5375
				text = ""
			intervals [1430]:
				xmin = 694.5375
				xmax = 695.4675
				text = "<unk>"
			intervals [1431]:
				xmin = 695.4675
				xmax = 700.7451
				text = ""
			intervals [1432]:
				xmin = 700.7451
				xmax = 700.8351
				text = "oh"
			intervals [1433]:
				xmin = 700.8351
				xmax = 701.0651
				text = "no"
			intervals [1434]:
				xmin = 701.0651
				xmax = 701.3451
				text = "problem"
			intervals [1435]:
				xmin = 701.3451
				xmax = 701.3851
				text = ""
			intervals [1436]:
				xmin = 701.3851
				xmax = 701.5251
				text = "no"
			intervals [1437]:
				xmin = 701.5251
				xmax = 702.0551
				text = "problem"
			intervals [1438]:
				xmin = 702.0551
				xmax = 713.4299
				text = ""
			intervals [1439]:
				xmin = 713.4299
				xmax = 713.4799
				text = "i"
			intervals [1440]:
				xmin = 713.4799
				xmax = 713.8199
				text = "mean"
			intervals [1441]:
				xmin = 713.8199
				xmax = 714.0699
				text = "not"
			intervals [1442]:
				xmin = 714.0699
				xmax = 714.3299
				text = "as"
			intervals [1443]:
				xmin = 714.3299
				xmax = 714.8699
				text = "close"
			intervals [1444]:
				xmin = 714.8699
				xmax = 715.0499
				text = "but"
			intervals [1445]:
				xmin = 715.0499
				xmax = 715.1899
				text = "we"
			intervals [1446]:
				xmin = 715.1899
				xmax = 715.6199
				text = "still"
			intervals [1447]:
				xmin = 715.6199
				xmax = 716.3399
				text = "call"
			intervals [1448]:
				xmin = 716.3399
				xmax = 716.3699
				text = ""
			intervals [1449]:
				xmin = 716.3699
				xmax = 716.5399
				text = "you"
			intervals [1450]:
				xmin = 716.5399
				xmax = 716.7699
				text = "know"
			intervals [1451]:
				xmin = 716.7699
				xmax = 716.7999
				text = ""
			intervals [1452]:
				xmin = 716.7999
				xmax = 716.9199
				text = "to"
			intervals [1453]:
				xmin = 716.9199
				xmax = 717.1799
				text = "say"
			intervals [1454]:
				xmin = 717.1799
				xmax = 717.2099
				text = ""
			intervals [1455]:
				xmin = 717.2099
				xmax = 717.8499
				text = "hello"
			intervals [1456]:
				xmin = 717.8499
				xmax = 717.994
				text = ""
			intervals [1457]:
				xmin = 717.994
				xmax = 718.254
				text = "how"
			intervals [1458]:
				xmin = 718.254
				xmax = 718.434
				text = "you"
			intervals [1459]:
				xmin = 718.434
				xmax = 718.894
				text = "doing"
			intervals [1460]:
				xmin = 718.894
				xmax = 718.924
				text = ""
			intervals [1461]:
				xmin = 718.924
				xmax = 719.114
				text = "it"
			intervals [1462]:
				xmin = 719.114
				xmax = 719.144
				text = "s"
			intervals [1463]:
				xmin = 719.144
				xmax = 719.324
				text = "just"
			intervals [1464]:
				xmin = 719.324
				xmax = 719.374
				text = "a"
			intervals [1465]:
				xmin = 719.374
				xmax = 719.814
				text = "natural"
			intervals [1466]:
				xmin = 719.814
				xmax = 720.054
				text = "thing"
			intervals [1467]:
				xmin = 720.054
				xmax = 720.174
				text = "that"
			intervals [1468]:
				xmin = 720.174
				xmax = 720.314
				text = "we"
			intervals [1469]:
				xmin = 720.314
				xmax = 720.544
				text = "do"
			intervals [1470]:
				xmin = 720.544
				xmax = 720.9761
				text = ""
			intervals [1471]:
				xmin = 720.9761
				xmax = 721.0561
				text = "you"
			intervals [1472]:
				xmin = 721.0561
				xmax = 721.2861
				text = "know"
			intervals [1473]:
				xmin = 721.2861
				xmax = 722.9029
				text = ""
			intervals [1474]:
				xmin = 722.9029
				xmax = 723.0429
				text = "like"
			intervals [1475]:
				xmin = 723.0429
				xmax = 723.1929
				text = "it"
			intervals [1476]:
				xmin = 723.1929
				xmax = 723.2629
				text = "s"
			intervals [1477]:
				xmin = 723.2629
				xmax = 723.5329
				text = "like"
			intervals [1478]:
				xmin = 723.5329
				xmax = 723.8129
				text = "every"
			intervals [1479]:
				xmin = 723.8129
				xmax = 724.1629
				text = "day"
			intervals [1480]:
				xmin = 724.1629
				xmax = 724.2429
				text = "we"
			intervals [1481]:
				xmin = 724.2429
				xmax = 724.2729
				text = "<unk>"
			intervals [1482]:
				xmin = 724.2729
				xmax = 724.3329
				text = ""
			intervals [1483]:
				xmin = 724.3329
				xmax = 724.8329
				text = "call"
			intervals [1484]:
				xmin = 724.8329
				xmax = 725.2793
				text = ""
			intervals [1485]:
				xmin = 725.2793
				xmax = 725.6493
				text = "something"
			intervals [1486]:
				xmin = 725.6493
				xmax = 726.1893
				text = "happens"
			intervals [1487]:
				xmin = 726.1893
				xmax = 726.2493
				text = ""
			intervals [1488]:
				xmin = 726.2493
				xmax = 726.3893
				text = "you"
			intervals [1489]:
				xmin = 726.3893
				xmax = 726.4193
				text = ""
			intervals [1490]:
				xmin = 726.4193
				xmax = 726.9193
				text = "call"
			intervals [1491]:
				xmin = 726.9193
				xmax = 727.4093
				text = "everybody"
			intervals [1492]:
				xmin = 727.4093
				xmax = 727.9293
				text = "around"
			intervals [1493]:
				xmin = 727.9293
				xmax = 728.4127
				text = ""
			intervals [1494]:
				xmin = 728.4127
				xmax = 728.5727
				text = "make"
			intervals [1495]:
				xmin = 728.5727
				xmax = 728.7427
				text = "sure"
			intervals [1496]:
				xmin = 728.7427
				xmax = 728.9727
				text = "they"
			intervals [1497]:
				xmin = 728.9727
				xmax = 729.5727
				text = "okay"
			intervals [1498]:
				xmin = 729.5727
				xmax = 729.8327
				text = "or"
			intervals [1499]:
				xmin = 729.8327
				xmax = 731.0677
				text = ""
			intervals [1500]:
				xmin = 731.0677
				xmax = 731.1477
				text = "you"
			intervals [1501]:
				xmin = 731.1477
				xmax = 731.4777
				text = "know"
			intervals [1502]:
				xmin = 731.4777
				xmax = 731.8595
				text = ""
			intervals [1503]:
				xmin = 731.8595
				xmax = 732.1495
				text = "see"
			intervals [1504]:
				xmin = 732.1495
				xmax = 732.2795
				text = "if"
			intervals [1505]:
				xmin = 732.2795
				xmax = 732.5595
				text = "they"
			intervals [1506]:
				xmin = 732.5595
				xmax = 734.1266
				text = ""
			intervals [1507]:
				xmin = 734.1266
				xmax = 734.3466
				text = "yeah"
			intervals [1508]:
				xmin = 734.3466
				xmax = 734.4166
				text = ""
			intervals [1509]:
				xmin = 734.4166
				xmax = 734.7066
				text = "say"
			intervals [1510]:
				xmin = 734.7066
				xmax = 734.9866
				text = "every"
			intervals [1511]:
				xmin = 734.9866
				xmax = 735.1766
				text = "day"
			intervals [1512]:
				xmin = 735.1766
				xmax = 736.5181
				text = ""
			intervals [1513]:
				xmin = 736.5181
				xmax = 737.0781
				text = "mm-hm"
			intervals [1514]:
				xmin = 737.0781
				xmax = 737.5
				text = ""
	item [4]:
		class = "IntervalTier"
		name = "DCB_se1_ag3_m_02 - phones"
		xmin = 0.0
		xmax = 737.5
		intervals: size = 3850
			intervals [1]:
				xmin = 0.0
				xmax = 3.8553
				text = ""
			intervals [2]:
				xmin = 3.8553
				xmax = 3.9653
				text = "sil"
			intervals [3]:
				xmin = 3.9653
				xmax = 4.2053
				text = "AY1"
			intervals [4]:
				xmin = 4.2053
				xmax = 4.2353
				text = "sp"
			intervals [5]:
				xmin = 4.2353
				xmax = 4.2753
				text = "L"
			intervals [6]:
				xmin = 4.2753
				xmax = 4.3353
				text = "IH1"
			intervals [7]:
				xmin = 4.3353
				xmax = 4.3953
				text = "V"
			intervals [8]:
				xmin = 4.3953
				xmax = 4.6153
				text = "IH0"
			intervals [9]:
				xmin = 4.6153
				xmax = 4.7553
				text = "N"
			intervals [10]:
				xmin = 4.7553
				xmax = 4.8753
				text = "D"
			intervals [11]:
				xmin = 4.8753
				xmax = 5.0553
				text = "IY1"
			intervals [12]:
				xmin = 5.0553
				xmax = 5.1953
				text = "S"
			intervals [13]:
				xmin = 5.1953
				xmax = 5.3453
				text = "IY1"
			intervals [14]:
				xmin = 5.3453
				xmax = 5.3753
				text = "sp"
			intervals [15]:
				xmin = 5.3753
				xmax = 5.7553
				text = "spn"
			intervals [16]:
				xmin = 5.7553
				xmax = 10.1174
				text = "sp"
			intervals [17]:
				xmin = 10.1174
				xmax = 10.1974
				text = "IH1"
			intervals [18]:
				xmin = 10.1974
				xmax = 10.2874
				text = "N"
			intervals [19]:
				xmin = 10.2874
				xmax = 10.4374
				text = "S"
			intervals [20]:
				xmin = 10.4374
				xmax = 10.5874
				text = "AW2"
			intervals [21]:
				xmin = 10.5874
				xmax = 10.7474
				text = "TH"
			intervals [22]:
				xmin = 10.7474
				xmax = 10.9274
				text = "IY1"
			intervals [23]:
				xmin = 10.9274
				xmax = 10.9574
				text = "S"
			intervals [24]:
				xmin = 10.9574
				xmax = 10.9874
				text = "T"
			intervals [25]:
				xmin = 10.9874
				xmax = 25.8683
				text = "sp"
			intervals [26]:
				xmin = 25.8683
				xmax = 25.9883
				text = "Y"
			intervals [27]:
				xmin = 25.9883
				xmax = 26.0583
				text = "AE1"
			intervals [28]:
				xmin = 26.0583
				xmax = 26.1183
				text = "sp"
			intervals [29]:
				xmin = 26.1183
				xmax = 26.2583
				text = "AH0"
			intervals [30]:
				xmin = 26.2583
				xmax = 26.3283
				text = "L"
			intervals [31]:
				xmin = 26.3283
				xmax = 26.3983
				text = "AA1"
			intervals [32]:
				xmin = 26.3983
				xmax = 26.4883
				text = "T"
			intervals [33]:
				xmin = 26.4883
				xmax = 26.5483
				text = "HH"
			intervals [34]:
				xmin = 26.5483
				xmax = 26.6783
				text = "AH0"
			intervals [35]:
				xmin = 26.6783
				xmax = 26.7983
				text = "Z"
			intervals [36]:
				xmin = 26.7983
				xmax = 26.9283
				text = "CH"
			intervals [37]:
				xmin = 26.9283
				xmax = 27.1283
				text = "EY1"
			intervals [38]:
				xmin = 27.1283
				xmax = 27.1583
				text = "N"
			intervals [39]:
				xmin = 27.1583
				xmax = 27.1883
				text = "JH"
			intervals [40]:
				xmin = 27.1883
				xmax = 27.2183
				text = "D"
			intervals [41]:
				xmin = 27.2183
				xmax = 27.2583
				text = "Y"
			intervals [42]:
				xmin = 27.2583
				xmax = 27.3183
				text = "UW1"
			intervals [43]:
				xmin = 27.3183
				xmax = 27.3983
				text = "N"
			intervals [44]:
				xmin = 27.3983
				xmax = 27.5783
				text = "OW1"
			intervals [45]:
				xmin = 27.5783
				xmax = 28.6496
				text = "sp"
			intervals [46]:
				xmin = 28.6496
				xmax = 28.6996
				text = "L"
			intervals [47]:
				xmin = 28.6996
				xmax = 28.7796
				text = "AA1"
			intervals [48]:
				xmin = 28.7796
				xmax = 28.8396
				text = "T"
			intervals [49]:
				xmin = 28.8396
				xmax = 28.8696
				text = "AH1"
			intervals [50]:
				xmin = 28.8696
				xmax = 28.9396
				text = "V"
			intervals [51]:
				xmin = 28.9396
				xmax = 28.9896
				text = "P"
			intervals [52]:
				xmin = 28.9896
				xmax = 29.1496
				text = "IY1"
			intervals [53]:
				xmin = 29.1496
				xmax = 29.2196
				text = "P"
			intervals [54]:
				xmin = 29.2196
				xmax = 29.2596
				text = "AH0"
			intervals [55]:
				xmin = 29.2596
				xmax = 29.3096
				text = "L"
			intervals [56]:
				xmin = 29.3096
				xmax = 29.5496
				text = "IY1"
			intervals [57]:
				xmin = 29.5496
				xmax = 29.6196
				text = "DH"
			intervals [58]:
				xmin = 29.6196
				xmax = 29.7596
				text = "ER0"
			intervals [59]:
				xmin = 29.7596
				xmax = 29.8196
				text = "L"
			intervals [60]:
				xmin = 29.8196
				xmax = 29.9596
				text = "AA1"
			intervals [61]:
				xmin = 29.9596
				xmax = 30.0896
				text = "K"
			intervals [62]:
				xmin = 30.0896
				xmax = 30.1696
				text = "T"
			intervals [63]:
				xmin = 30.1696
				xmax = 30.3596
				text = "AH1"
			intervals [64]:
				xmin = 30.3596
				xmax = 30.4696
				text = "P"
			intervals [65]:
				xmin = 30.4696
				xmax = 30.8687
				text = ""
			intervals [66]:
				xmin = 30.8687
				xmax = 30.9387
				text = "sil"
			intervals [67]:
				xmin = 30.9387
				xmax = 31.0787
				text = "AO1"
			intervals [68]:
				xmin = 31.0787
				xmax = 31.2787
				text = "R"
			intervals [69]:
				xmin = 31.2787
				xmax = 31.3387
				text = "sp"
			intervals [70]:
				xmin = 31.3387
				xmax = 31.5087
				text = "D"
			intervals [71]:
				xmin = 31.5087
				xmax = 31.8387
				text = "EH1"
			intervals [72]:
				xmin = 31.8387
				xmax = 31.9487
				text = "D"
			intervals [73]:
				xmin = 31.9487
				xmax = 33.8273
				text = ""
			intervals [74]:
				xmin = 33.8273
				xmax = 34.0473
				text = "sil"
			intervals [75]:
				xmin = 34.0473
				xmax = 34.0773
				text = "AH0"
			intervals [76]:
				xmin = 34.0773
				xmax = 34.1073
				text = "L"
			intervals [77]:
				xmin = 34.1073
				xmax = 34.1573
				text = "AA1"
			intervals [78]:
				xmin = 34.1573
				xmax = 34.1973
				text = "T"
			intervals [79]:
				xmin = 34.1973
				xmax = 34.2373
				text = "AH0"
			intervals [80]:
				xmin = 34.2373
				xmax = 34.2673
				text = "V"
			intervals [81]:
				xmin = 34.2673
				xmax = 34.3473
				text = "sp"
			intervals [82]:
				xmin = 34.3473
				xmax = 34.4273
				text = "P"
			intervals [83]:
				xmin = 34.4273
				xmax = 34.5173
				text = "IY1"
			intervals [84]:
				xmin = 34.5173
				xmax = 34.5773
				text = "P"
			intervals [85]:
				xmin = 34.5773
				xmax = 34.6073
				text = "AH0"
			intervals [86]:
				xmin = 34.6073
				xmax = 34.6673
				text = "L"
			intervals [87]:
				xmin = 34.6673
				xmax = 34.7573
				text = "Y"
			intervals [88]:
				xmin = 34.7573
				xmax = 34.8073
				text = "UW1"
			intervals [89]:
				xmin = 34.8073
				xmax = 34.8373
				text = "sp"
			intervals [90]:
				xmin = 34.8373
				xmax = 34.9173
				text = "G"
			intervals [91]:
				xmin = 34.9173
				xmax = 34.9573
				text = "R"
			intervals [92]:
				xmin = 34.9573
				xmax = 35.1073
				text = "UW1"
			intervals [93]:
				xmin = 35.1073
				xmax = 35.2373
				text = "AH1"
			intervals [94]:
				xmin = 35.2373
				xmax = 35.2673
				text = "P"
			intervals [95]:
				xmin = 35.2673
				xmax = 35.3973
				text = "W"
			intervals [96]:
				xmin = 35.3973
				xmax = 35.5373
				text = "IH1"
			intervals [97]:
				xmin = 35.5373
				xmax = 35.6873
				text = "TH"
			intervals [98]:
				xmin = 35.6873
				xmax = 37.1688
				text = ""
			intervals [99]:
				xmin = 37.1688
				xmax = 37.3988
				text = "S"
			intervals [100]:
				xmin = 37.3988
				xmax = 37.4888
				text = "AH1"
			intervals [101]:
				xmin = 37.4888
				xmax = 37.5988
				text = "M"
			intervals [102]:
				xmin = 37.5988
				xmax = 37.7288
				text = "P"
			intervals [103]:
				xmin = 37.7288
				xmax = 38.1488
				text = "AE1"
			intervals [104]:
				xmin = 38.1488
				xmax = 38.2988
				text = "S"
			intervals [105]:
				xmin = 38.2988
				xmax = 38.3288
				text = "T"
			intervals [106]:
				xmin = 38.3288
				xmax = 38.8248
				text = "sp"
			intervals [107]:
				xmin = 38.8248
				xmax = 39.0148
				text = "S"
			intervals [108]:
				xmin = 39.0148
				xmax = 39.0948
				text = "AH1"
			intervals [109]:
				xmin = 39.0948
				xmax = 39.1248
				text = "M"
			intervals [110]:
				xmin = 39.1248
				xmax = 39.1548
				text = "sp"
			intervals [111]:
				xmin = 39.1548
				xmax = 39.2748
				text = "G"
			intervals [112]:
				xmin = 39.2748
				xmax = 39.3648
				text = "IH1"
			intervals [113]:
				xmin = 39.3648
				xmax = 39.4348
				text = "T"
			intervals [114]:
				xmin = 39.4348
				xmax = 39.5848
				text = "K"
			intervals [115]:
				xmin = 39.5848
				xmax = 39.7448
				text = "IH1"
			intervals [116]:
				xmin = 39.7448
				xmax = 39.8148
				text = "L"
			intervals [117]:
				xmin = 39.8148
				xmax = 39.9248
				text = "D"
			intervals [118]:
				xmin = 39.9248
				xmax = 42.4485
				text = ""
			intervals [119]:
				xmin = 42.4485
				xmax = 42.5185
				text = "sil"
			intervals [120]:
				xmin = 42.5185
				xmax = 42.6085
				text = "ER0"
			intervals [121]:
				xmin = 42.6085
				xmax = 42.7285
				text = "S"
			intervals [122]:
				xmin = 42.7285
				xmax = 42.7685
				text = "AH1"
			intervals [123]:
				xmin = 42.7685
				xmax = 42.9485
				text = "M"
			intervals [124]:
				xmin = 42.9485
				xmax = 43.0985
				text = "JH"
			intervals [125]:
				xmin = 43.0985
				xmax = 43.1285
				text = "IH0"
			intervals [126]:
				xmin = 43.1285
				xmax = 43.1585
				text = "S"
			intervals [127]:
				xmin = 43.1585
				xmax = 43.3185
				text = "D"
			intervals [128]:
				xmin = 43.3185
				xmax = 43.5285
				text = "AY1"
			intervals [129]:
				xmin = 43.5285
				xmax = 43.6085
				text = "F"
			intervals [130]:
				xmin = 43.6085
				xmax = 43.6585
				text = "ER0"
			intervals [131]:
				xmin = 43.6585
				xmax = 43.9185
				text = "M"
			intervals [132]:
				xmin = 43.9185
				xmax = 46.1954
				text = "sp"
			intervals [133]:
				xmin = 46.1954
				xmax = 46.3054
				text = "N"
			intervals [134]:
				xmin = 46.3054
				xmax = 46.4354
				text = "AE1"
			intervals [135]:
				xmin = 46.4354
				xmax = 46.5354
				text = "CH"
			intervals [136]:
				xmin = 46.5354
				xmax = 46.5654
				text = "R"
			intervals [137]:
				xmin = 46.5654
				xmax = 46.5954
				text = "AH0"
			intervals [138]:
				xmin = 46.5954
				xmax = 46.6254
				text = "L"
			intervals [139]:
				xmin = 46.6254
				xmax = 46.7354
				text = "K"
			intervals [140]:
				xmin = 46.7354
				xmax = 46.9554
				text = "AO1"
			intervals [141]:
				xmin = 46.9554
				xmax = 47.0654
				text = "Z"
			intervals [142]:
				xmin = 47.0654
				xmax = 47.0954
				text = "IH0"
			intervals [143]:
				xmin = 47.0954
				xmax = 47.2554
				text = "Z"
			intervals [144]:
				xmin = 47.2554
				xmax = 50.4907
				text = ""
			intervals [145]:
				xmin = 50.4907
				xmax = 50.5507
				text = "sil"
			intervals [146]:
				xmin = 50.5507
				xmax = 50.5907
				text = "Y"
			intervals [147]:
				xmin = 50.5907
				xmax = 50.6207
				text = "AE1"
			intervals [148]:
				xmin = 50.6207
				xmax = 50.7407
				text = "DH"
			intervals [149]:
				xmin = 50.7407
				xmax = 50.7807
				text = "AE1"
			intervals [150]:
				xmin = 50.7807
				xmax = 50.8307
				text = "T"
			intervals [151]:
				xmin = 50.8307
				xmax = 50.8907
				text = "S"
			intervals [152]:
				xmin = 50.8907
				xmax = 50.9407
				text = "DH"
			intervals [153]:
				xmin = 50.9407
				xmax = 50.9707
				text = "AH0"
			intervals [154]:
				xmin = 50.9707
				xmax = 51.0707
				text = "N"
			intervals [155]:
				xmin = 51.0707
				xmax = 51.1207
				text = "AO1"
			intervals [156]:
				xmin = 51.1207
				xmax = 51.2407
				text = "R"
			intervals [157]:
				xmin = 51.2407
				xmax = 51.2807
				text = "M"
			intervals [158]:
				xmin = 51.2807
				xmax = 51.3107
				text = "AH0"
			intervals [159]:
				xmin = 51.3107
				xmax = 51.3607
				text = "L"
			intervals [160]:
				xmin = 51.3607
				xmax = 51.5607
				text = "sp"
			intervals [161]:
				xmin = 51.5607
				xmax = 54.4565
				text = ""
			intervals [162]:
				xmin = 54.4565
				xmax = 54.5265
				text = "F"
			intervals [163]:
				xmin = 54.5265
				xmax = 54.5765
				text = "ER0"
			intervals [164]:
				xmin = 54.5765
				xmax = 54.6865
				text = "D"
			intervals [165]:
				xmin = 54.6865
				xmax = 54.9065
				text = "IY1"
			intervals [166]:
				xmin = 54.9065
				xmax = 54.9965
				text = "S"
			intervals [167]:
				xmin = 54.9965
				xmax = 55.1765
				text = "IY1"
			intervals [168]:
				xmin = 55.1765
				xmax = 59.7721
				text = "sp"
			intervals [169]:
				xmin = 59.7721
				xmax = 59.8021
				text = "AH0"
			intervals [170]:
				xmin = 59.8021
				xmax = 59.8721
				text = "S"
			intervals [171]:
				xmin = 59.8721
				xmax = 59.9421
				text = "P"
			intervals [172]:
				xmin = 59.9421
				xmax = 60.0221
				text = "EH1"
			intervals [173]:
				xmin = 60.0221
				xmax = 60.1021
				text = "SH"
			intervals [174]:
				xmin = 60.1021
				xmax = 60.1521
				text = "AH0"
			intervals [175]:
				xmin = 60.1521
				xmax = 60.1921
				text = "L"
			intervals [176]:
				xmin = 60.1921
				xmax = 60.2921
				text = "IY0"
			intervals [177]:
				xmin = 60.2921
				xmax = 60.4021
				text = "S"
			intervals [178]:
				xmin = 60.4021
				xmax = 60.5721
				text = "AW2"
			intervals [179]:
				xmin = 60.5721
				xmax = 60.7221
				text = "TH"
			intervals [180]:
				xmin = 60.7221
				xmax = 60.8921
				text = "IY1"
			intervals [181]:
				xmin = 60.8921
				xmax = 60.9221
				text = "S"
			intervals [182]:
				xmin = 60.9221
				xmax = 61.0521
				text = "T"
			intervals [183]:
				xmin = 61.0521
				xmax = 69.1269
				text = ""
			intervals [184]:
				xmin = 69.1269
				xmax = 69.1669
				text = "sil"
			intervals [185]:
				xmin = 69.1669
				xmax = 69.3069
				text = "S"
			intervals [186]:
				xmin = 69.3069
				xmax = 69.4769
				text = "AW2"
			intervals [187]:
				xmin = 69.4769
				xmax = 69.5669
				text = "TH"
			intervals [188]:
				xmin = 69.5669
				xmax = 69.7269
				text = "IY1"
			intervals [189]:
				xmin = 69.7269
				xmax = 69.8169
				text = "S"
			intervals [190]:
				xmin = 69.8169
				xmax = 69.8469
				text = "T"
			intervals [191]:
				xmin = 69.8469
				xmax = 69.8769
				text = "IH0"
			intervals [192]:
				xmin = 69.8769
				xmax = 69.9069
				text = "Z"
			intervals [193]:
				xmin = 69.9069
				xmax = 69.9469
				text = "sp"
			intervals [194]:
				xmin = 69.9469
				xmax = 70.0169
				text = "N"
			intervals [195]:
				xmin = 70.0169
				xmax = 70.2469
				text = "OW1"
			intervals [196]:
				xmin = 70.2469
				xmax = 70.3269
				text = "N"
			intervals [197]:
				xmin = 70.3269
				xmax = 70.4269
				text = "sp"
			intervals [198]:
				xmin = 70.4269
				xmax = 70.4669
				text = "EH1"
			intervals [199]:
				xmin = 70.4669
				xmax = 70.5869
				text = "F"
			intervals [200]:
				xmin = 70.5869
				xmax = 71.2239
				text = ""
			intervals [201]:
				xmin = 71.2239
				xmax = 71.4839
				text = "F"
			intervals [202]:
				xmin = 71.4839
				xmax = 71.6439
				text = "AO1"
			intervals [203]:
				xmin = 71.6439
				xmax = 71.8739
				text = "R"
			intervals [204]:
				xmin = 71.8739
				xmax = 72.6986
				text = "sp"
			intervals [205]:
				xmin = 72.6986
				xmax = 72.8586
				text = "B"
			intervals [206]:
				xmin = 72.8586
				xmax = 72.9086
				text = "IY1"
			intervals [207]:
				xmin = 72.9086
				xmax = 72.9386
				text = "IH0"
			intervals [208]:
				xmin = 72.9386
				xmax = 73.4386
				text = "NG"
			intervals [209]:
				xmin = 73.4386
				xmax = 76.3475
				text = "sp"
			intervals [210]:
				xmin = 76.3475
				xmax = 76.4675
				text = "HH"
			intervals [211]:
				xmin = 76.4675
				xmax = 76.5075
				text = "AW1"
			intervals [212]:
				xmin = 76.5075
				xmax = 76.5875
				text = "W"
			intervals [213]:
				xmin = 76.5875
				xmax = 76.6275
				text = "UH1"
			intervals [214]:
				xmin = 76.6275
				xmax = 76.6675
				text = "D"
			intervals [215]:
				xmin = 76.6675
				xmax = 76.7575
				text = "AY1"
			intervals [216]:
				xmin = 76.7575
				xmax = 76.8275
				text = "sp"
			intervals [217]:
				xmin = 76.8275
				xmax = 76.8975
				text = "P"
			intervals [218]:
				xmin = 76.8975
				xmax = 76.9375
				text = "UH1"
			intervals [219]:
				xmin = 76.9375
				xmax = 76.9875
				text = "T"
			intervals [220]:
				xmin = 76.9875
				xmax = 77.0875
				text = "sp"
			intervals [221]:
				xmin = 77.0875
				xmax = 77.1575
				text = "DH"
			intervals [222]:
				xmin = 77.1575
				xmax = 77.1975
				text = "IH0"
			intervals [223]:
				xmin = 77.1975
				xmax = 77.2275
				text = "S"
			intervals [224]:
				xmin = 77.2275
				xmax = 81.1349
				text = "sp"
			intervals [225]:
				xmin = 81.1349
				xmax = 81.2949
				text = "OW1"
			intervals [226]:
				xmin = 81.2949
				xmax = 81.4349
				text = "V"
			intervals [227]:
				xmin = 81.4349
				xmax = 81.5249
				text = "ER0"
			intervals [228]:
				xmin = 81.5249
				xmax = 81.5849
				text = "L"
			intervals [229]:
				xmin = 81.5849
				xmax = 81.9349
				text = "IY0"
			intervals [230]:
				xmin = 81.9349
				xmax = 82.3915
				text = ""
			intervals [231]:
				xmin = 82.3915
				xmax = 82.4315
				text = "sil"
			intervals [232]:
				xmin = 82.4315
				xmax = 82.5415
				text = "V"
			intervals [233]:
				xmin = 82.5415
				xmax = 82.8015
				text = "AY1"
			intervals [234]:
				xmin = 82.8015
				xmax = 82.8315
				text = "AH0"
			intervals [235]:
				xmin = 82.8315
				xmax = 82.8615
				text = "L"
			intervals [236]:
				xmin = 82.8615
				xmax = 82.8915
				text = "AH0"
			intervals [237]:
				xmin = 82.8915
				xmax = 82.9215
				text = "N"
			intervals [238]:
				xmin = 82.9215
				xmax = 82.9815
				text = "T"
			intervals [239]:
				xmin = 82.9815
				xmax = 83.8242
				text = "sp"
			intervals [240]:
				xmin = 83.8242
				xmax = 83.9342
				text = "W"
			intervals [241]:
				xmin = 83.9342
				xmax = 84.0242
				text = "ER1"
			intervals [242]:
				xmin = 84.0242
				xmax = 84.0742
				text = "AH0"
			intervals [243]:
				xmin = 84.0742
				xmax = 84.1542
				text = "L"
			intervals [244]:
				xmin = 84.1542
				xmax = 84.2742
				text = "AA1"
			intervals [245]:
				xmin = 84.2742
				xmax = 84.3142
				text = "T"
			intervals [246]:
				xmin = 84.3142
				xmax = 84.3442
				text = "AH1"
			intervals [247]:
				xmin = 84.3442
				xmax = 84.3842
				text = "V"
			intervals [248]:
				xmin = 84.3842
				xmax = 84.4142
				text = "sp"
			intervals [249]:
				xmin = 84.4142
				xmax = 84.4642
				text = "V"
			intervals [250]:
				xmin = 84.4642
				xmax = 84.6642
				text = "AY1"
			intervals [251]:
				xmin = 84.6642
				xmax = 84.6942
				text = "AH0"
			intervals [252]:
				xmin = 84.6942
				xmax = 84.7242
				text = "L"
			intervals [253]:
				xmin = 84.7242
				xmax = 84.7542
				text = "AH0"
			intervals [254]:
				xmin = 84.7542
				xmax = 84.8042
				text = "N"
			intervals [255]:
				xmin = 84.8042
				xmax = 84.9142
				text = "S"
			intervals [256]:
				xmin = 84.9142
				xmax = 84.9742
				text = "sp"
			intervals [257]:
				xmin = 84.9742
				xmax = 85.1042
				text = "ER0"
			intervals [258]:
				xmin = 85.1042
				xmax = 85.1542
				text = "AW1"
			intervals [259]:
				xmin = 85.1542
				xmax = 85.1842
				text = "N"
			intervals [260]:
				xmin = 85.1842
				xmax = 85.2142
				text = "D"
			intervals [261]:
				xmin = 85.2142
				xmax = 85.2542
				text = "sp"
			intervals [262]:
				xmin = 85.2542
				xmax = 85.2842
				text = "HH"
			intervals [263]:
				xmin = 85.2842
				xmax = 85.3142
				text = "IY1"
			intervals [264]:
				xmin = 85.3142
				xmax = 85.4442
				text = "R"
			intervals [265]:
				xmin = 85.4442
				xmax = 85.4742
				text = "sp"
			intervals [266]:
				xmin = 85.4742
				xmax = 85.6542
				text = "AY1"
			intervals [267]:
				xmin = 85.6542
				xmax = 85.6842
				text = "sp"
			intervals [268]:
				xmin = 85.6842
				xmax = 85.7142
				text = "W"
			intervals [269]:
				xmin = 85.7142
				xmax = 85.7442
				text = "UH1"
			intervals [270]:
				xmin = 85.7442
				xmax = 85.8042
				text = "D"
			intervals [271]:
				xmin = 85.8042
				xmax = 85.9542
				text = "S"
			intervals [272]:
				xmin = 85.9542
				xmax = 85.9942
				text = "EY1"
			intervals [273]:
				xmin = 85.9942
				xmax = 86.1742
				text = "sp"
			intervals [274]:
				xmin = 86.1742
				xmax = 87.5511
				text = ""
			intervals [275]:
				xmin = 87.5511
				xmax = 87.5811
				text = "EH1"
			intervals [276]:
				xmin = 87.5811
				xmax = 87.6111
				text = "Z"
			intervals [277]:
				xmin = 87.6111
				xmax = 87.6411
				text = "sp"
			intervals [278]:
				xmin = 87.6411
				xmax = 87.8511
				text = "F"
			intervals [279]:
				xmin = 87.8511
				xmax = 88.0011
				text = "AA1"
			intervals [280]:
				xmin = 88.0011
				xmax = 88.0311
				text = "R"
			intervals [281]:
				xmin = 88.0311
				xmax = 88.0611
				text = "EH1"
			intervals [282]:
				xmin = 88.0611
				xmax = 88.0911
				text = "Z"
			intervals [283]:
				xmin = 88.0911
				xmax = 88.2711
				text = "SH"
			intervals [284]:
				xmin = 88.2711
				xmax = 88.3411
				text = "UW1"
			intervals [285]:
				xmin = 88.3411
				xmax = 88.4711
				text = "T"
			intervals [286]:
				xmin = 88.4711
				xmax = 88.5211
				text = "IH0"
			intervals [287]:
				xmin = 88.5211
				xmax = 88.5611
				text = "N"
			intervals [288]:
				xmin = 88.5611
				xmax = 88.6111
				text = "sp"
			intervals [289]:
				xmin = 88.6111
				xmax = 88.7511
				text = "K"
			intervals [290]:
				xmin = 88.7511
				xmax = 88.8011
				text = "IH1"
			intervals [291]:
				xmin = 88.8011
				xmax = 88.8311
				text = "L"
			intervals [292]:
				xmin = 88.8311
				xmax = 88.8611
				text = "IH0"
			intervals [293]:
				xmin = 88.8611
				xmax = 88.8911
				text = "NG"
			intervals [294]:
				xmin = 88.8911
				xmax = 89.1811
				text = "Z"
			intervals [295]:
				xmin = 89.1811
				xmax = 89.2111
				text = "sp"
			intervals [296]:
				xmin = 89.2111
				xmax = 89.2411
				text = "AH0"
			intervals [297]:
				xmin = 89.2411
				xmax = 89.3111
				text = "N"
			intervals [298]:
				xmin = 89.3111
				xmax = 89.4011
				text = "S"
			intervals [299]:
				xmin = 89.4011
				xmax = 89.4511
				text = "T"
			intervals [300]:
				xmin = 89.4511
				xmax = 89.4911
				text = "AH1"
			intervals [301]:
				xmin = 89.4911
				xmax = 89.6611
				text = "F"
			intervals [302]:
				xmin = 89.6611
				xmax = 89.7211
				text = "G"
			intervals [303]:
				xmin = 89.7211
				xmax = 89.7511
				text = "OW1"
			intervals [304]:
				xmin = 89.7511
				xmax = 89.8011
				text = "IH0"
			intervals [305]:
				xmin = 89.8011
				xmax = 89.8311
				text = "N"
			intervals [306]:
				xmin = 89.8311
				xmax = 89.8611
				text = "sp"
			intervals [307]:
				xmin = 89.8611
				xmax = 89.8911
				text = "AA1"
			intervals [308]:
				xmin = 89.8911
				xmax = 89.9211
				text = "N"
			intervals [309]:
				xmin = 89.9211
				xmax = 90.1611
				text = "sp"
			intervals [310]:
				xmin = 90.1611
				xmax = 90.2811
				text = "L"
			intervals [311]:
				xmin = 90.2811
				xmax = 90.3111
				text = "AY1"
			intervals [312]:
				xmin = 90.3111
				xmax = 90.3411
				text = "K"
			intervals [313]:
				xmin = 90.3411
				xmax = 90.4211
				text = "sp"
			intervals [314]:
				xmin = 90.4211
				xmax = 90.4711
				text = "DH"
			intervals [315]:
				xmin = 90.4711
				xmax = 90.5011
				text = "AH0"
			intervals [316]:
				xmin = 90.5011
				xmax = 90.5411
				text = "T"
			intervals [317]:
				xmin = 90.5411
				xmax = 91.593
				text = "sp"
			intervals [318]:
				xmin = 91.593
				xmax = 91.733
				text = "IH0"
			intervals [319]:
				xmin = 91.733
				xmax = 91.763
				text = "T"
			intervals [320]:
				xmin = 91.763
				xmax = 91.823
				text = "Z"
			intervals [321]:
				xmin = 91.823
				xmax = 91.863
				text = "B"
			intervals [322]:
				xmin = 91.863
				xmax = 91.893
				text = "AH0"
			intervals [323]:
				xmin = 91.893
				xmax = 91.983
				text = "N"
			intervals [324]:
				xmin = 91.983
				xmax = 92.013
				text = "sp"
			intervals [325]:
				xmin = 92.013
				xmax = 92.103
				text = "L"
			intervals [326]:
				xmin = 92.103
				xmax = 92.183
				text = "AY1"
			intervals [327]:
				xmin = 92.183
				xmax = 92.273
				text = "K"
			intervals [328]:
				xmin = 92.273
				xmax = 92.313
				text = "DH"
			intervals [329]:
				xmin = 92.313
				xmax = 92.433
				text = "AH0"
			intervals [330]:
				xmin = 92.433
				xmax = 92.473
				text = "T"
			intervals [331]:
				xmin = 92.473
				xmax = 92.563
				text = "F"
			intervals [332]:
				xmin = 92.563
				xmax = 92.593
				text = "ER0"
			intervals [333]:
				xmin = 92.593
				xmax = 92.793
				text = "Y"
			intervals [334]:
				xmin = 92.793
				xmax = 92.963
				text = "ER0"
			intervals [335]:
				xmin = 92.963
				xmax = 93.013
				text = "Z"
			intervals [336]:
				xmin = 93.013
				xmax = 93.073
				text = "sp"
			intervals [337]:
				xmin = 93.073
				xmax = 93.113
				text = "B"
			intervals [338]:
				xmin = 93.113
				xmax = 93.153
				text = "AH1"
			intervals [339]:
				xmin = 93.153
				xmax = 93.263
				text = "T"
			intervals [340]:
				xmin = 93.263
				xmax = 93.393
				text = "sp"
			intervals [341]:
				xmin = 93.393
				xmax = 93.8113
				text = ""
			intervals [342]:
				xmin = 93.8113
				xmax = 93.9213
				text = "Y"
			intervals [343]:
				xmin = 93.9213
				xmax = 94.0113
				text = "UW1"
			intervals [344]:
				xmin = 94.0113
				xmax = 94.0413
				text = "sp"
			intervals [345]:
				xmin = 94.0413
				xmax = 94.0813
				text = "N"
			intervals [346]:
				xmin = 94.0813
				xmax = 94.2913
				text = "OW1"
			intervals [347]:
				xmin = 94.2913
				xmax = 94.4013
				text = "sp"
			intervals [348]:
				xmin = 94.4013
				xmax = 99.335
				text = ""
			intervals [349]:
				xmin = 99.335
				xmax = 99.445
				text = "DH"
			intervals [350]:
				xmin = 99.445
				xmax = 99.475
				text = "AH0"
			intervals [351]:
				xmin = 99.475
				xmax = 99.505
				text = "T"
			intervals [352]:
				xmin = 99.505
				xmax = 99.545
				text = "S"
			intervals [353]:
				xmin = 99.545
				xmax = 99.625
				text = "HH"
			intervals [354]:
				xmin = 99.625
				xmax = 99.705
				text = "AW1"
			intervals [355]:
				xmin = 99.705
				xmax = 99.735
				text = "IH0"
			intervals [356]:
				xmin = 99.735
				xmax = 99.765
				text = "T"
			intervals [357]:
				xmin = 99.765
				xmax = 100.055
				text = "sp"
			intervals [358]:
				xmin = 100.055
				xmax = 100.085
				text = "B"
			intervals [359]:
				xmin = 100.085
				xmax = 100.115
				text = "IH0"
			intervals [360]:
				xmin = 100.115
				xmax = 100.145
				text = "N"
			intervals [361]:
				xmin = 100.145
				xmax = 100.195
				text = "IH0"
			intervals [362]:
				xmin = 100.195
				xmax = 100.265
				text = "N"
			intervals [363]:
				xmin = 100.265
				xmax = 100.365
				text = "S"
			intervals [364]:
				xmin = 100.365
				xmax = 100.515
				text = "AW2"
			intervals [365]:
				xmin = 100.515
				xmax = 100.655
				text = "TH"
			intervals [366]:
				xmin = 100.655
				xmax = 100.765
				text = "IY1"
			intervals [367]:
				xmin = 100.765
				xmax = 100.795
				text = "S"
			intervals [368]:
				xmin = 100.795
				xmax = 100.855
				text = "T"
			intervals [369]:
				xmin = 100.855
				xmax = 100.995
				text = "sp"
			intervals [370]:
				xmin = 100.995
				xmax = 123.371
				text = ""
			intervals [371]:
				xmin = 123.371
				xmax = 123.431
				text = "DH"
			intervals [372]:
				xmin = 123.431
				xmax = 123.461
				text = "AH0"
			intervals [373]:
				xmin = 123.461
				xmax = 123.581
				text = "M"
			intervals [374]:
				xmin = 123.581
				xmax = 123.681
				text = "EH1"
			intervals [375]:
				xmin = 123.681
				xmax = 123.721
				text = "M"
			intervals [376]:
				xmin = 123.721
				xmax = 123.881
				text = "ER0"
			intervals [377]:
				xmin = 123.881
				xmax = 123.911
				text = "IY0"
			intervals [378]:
				xmin = 123.911
				xmax = 124.071
				text = "AY1"
			intervals [379]:
				xmin = 124.071
				xmax = 124.201
				text = "HH"
			intervals [380]:
				xmin = 124.201
				xmax = 124.501
				text = "AE1"
			intervals [381]:
				xmin = 124.501
				xmax = 124.581
				text = "V"
			intervals [382]:
				xmin = 124.581
				xmax = 125.1538
				text = "sp"
			intervals [383]:
				xmin = 125.1538
				xmax = 125.2838
				text = "W"
			intervals [384]:
				xmin = 125.2838
				xmax = 125.3838
				text = "UH1"
			intervals [385]:
				xmin = 125.3838
				xmax = 125.4238
				text = "D"
			intervals [386]:
				xmin = 125.4238
				xmax = 125.4738
				text = "sp"
			intervals [387]:
				xmin = 125.4738
				xmax = 125.5638
				text = "T"
			intervals [388]:
				xmin = 125.5638
				xmax = 125.6038
				text = "UW1"
			intervals [389]:
				xmin = 125.6038
				xmax = 125.7838
				text = "B"
			intervals [390]:
				xmin = 125.7838
				xmax = 126.1238
				text = "IY0"
			intervals [391]:
				xmin = 126.1238
				xmax = 126.2338
				text = "sp"
			intervals [392]:
				xmin = 126.2338
				xmax = 133.1048
				text = ""
			intervals [393]:
				xmin = 133.1048
				xmax = 133.2348
				text = "AO1"
			intervals [394]:
				xmin = 133.2348
				xmax = 133.3048
				text = "L"
			intervals [395]:
				xmin = 133.3048
				xmax = 133.3548
				text = "W"
			intervals [396]:
				xmin = 133.3548
				xmax = 133.3948
				text = "IY0"
			intervals [397]:
				xmin = 133.3948
				xmax = 133.4948
				text = "Z"
			intervals [398]:
				xmin = 133.4948
				xmax = 133.6248
				text = "K"
			intervals [399]:
				xmin = 133.6248
				xmax = 133.7248
				text = "IY1"
			intervals [400]:
				xmin = 133.7248
				xmax = 133.7548
				text = "P"
			intervals [401]:
				xmin = 133.7548
				xmax = 133.7848
				text = "sp"
			intervals [402]:
				xmin = 133.7848
				xmax = 133.8548
				text = "Y"
			intervals [403]:
				xmin = 133.8548
				xmax = 133.8848
				text = "UH1"
			intervals [404]:
				xmin = 133.8848
				xmax = 133.9148
				text = "R"
			intervals [405]:
				xmin = 133.9148
				xmax = 133.9948
				text = "G"
			intervals [406]:
				xmin = 133.9948
				xmax = 134.0748
				text = "R"
			intervals [407]:
				xmin = 134.0748
				xmax = 134.2048
				text = "AE1"
			intervals [408]:
				xmin = 134.2048
				xmax = 134.3648
				text = "S"
			intervals [409]:
				xmin = 134.3648
				xmax = 134.5048
				text = "K"
			intervals [410]:
				xmin = 134.5048
				xmax = 134.5748
				text = "AH1"
			intervals [411]:
				xmin = 134.5748
				xmax = 134.7748
				text = "T"
			intervals [412]:
				xmin = 134.7748
				xmax = 135.8633
				text = ""
			intervals [413]:
				xmin = 135.8633
				xmax = 135.9233
				text = "sil"
			intervals [414]:
				xmin = 135.9233
				xmax = 136.1033
				text = "S"
			intervals [415]:
				xmin = 136.1033
				xmax = 136.1433
				text = "OW1"
			intervals [416]:
				xmin = 136.1433
				xmax = 136.2533
				text = "Y"
			intervals [417]:
				xmin = 136.2533
				xmax = 136.3333
				text = "UW1"
			intervals [418]:
				xmin = 136.3333
				xmax = 136.3833
				text = "K"
			intervals [419]:
				xmin = 136.3833
				xmax = 136.4133
				text = "AH0"
			intervals [420]:
				xmin = 136.4133
				xmax = 136.4533
				text = "N"
			intervals [421]:
				xmin = 136.4533
				xmax = 136.6333
				text = "S"
			intervals [422]:
				xmin = 136.6333
				xmax = 136.7133
				text = "IY1"
			intervals [423]:
				xmin = 136.7133
				xmax = 136.7533
				text = "DH"
			intervals [424]:
				xmin = 136.7533
				xmax = 136.7933
				text = "IY0"
			intervals [425]:
				xmin = 136.7933
				xmax = 136.9933
				text = "S"
			intervals [426]:
				xmin = 136.9933
				xmax = 137.0633
				text = "N"
			intervals [427]:
				xmin = 137.0633
				xmax = 137.1533
				text = "EY1"
			intervals [428]:
				xmin = 137.1533
				xmax = 137.2433
				text = "K"
			intervals [429]:
				xmin = 137.2433
				xmax = 137.3033
				text = "S"
			intervals [430]:
				xmin = 137.3033
				xmax = 137.3733
				text = "sp"
			intervals [431]:
				xmin = 137.3733
				xmax = 137.4133
				text = "K"
			intervals [432]:
				xmin = 137.4133
				xmax = 137.5033
				text = "AH1"
			intervals [433]:
				xmin = 137.5033
				xmax = 137.5433
				text = "M"
			intervals [434]:
				xmin = 137.5433
				xmax = 137.5733
				text = "IH0"
			intervals [435]:
				xmin = 137.5733
				xmax = 137.6033
				text = "N"
			intervals [436]:
				xmin = 137.6033
				xmax = 163.5934
				text = "sp"
			intervals [437]:
				xmin = 163.5934
				xmax = 163.8934
				text = "S"
			intervals [438]:
				xmin = 163.8934
				xmax = 164.8792
				text = ""
			intervals [439]:
				xmin = 164.8792
				xmax = 164.9292
				text = "sil"
			intervals [440]:
				xmin = 164.9292
				xmax = 165.0792
				text = "S"
			intervals [441]:
				xmin = 165.0792
				xmax = 165.1592
				text = "T"
			intervals [442]:
				xmin = 165.1592
				xmax = 165.3792
				text = "EY1"
			intervals [443]:
				xmin = 165.3792
				xmax = 165.4092
				text = "IH0"
			intervals [444]:
				xmin = 165.4092
				xmax = 165.4792
				text = "N"
			intervals [445]:
				xmin = 165.4792
				xmax = 165.5992
				text = "S"
			intervals [446]:
				xmin = 165.5992
				xmax = 165.6692
				text = "K"
			intervals [447]:
				xmin = 165.6692
				xmax = 166.0492
				text = "UW1"
			intervals [448]:
				xmin = 166.0492
				xmax = 166.1292
				text = "L"
			intervals [449]:
				xmin = 166.1292
				xmax = 167.3103
				text = "sp"
			intervals [450]:
				xmin = 167.3103
				xmax = 167.3503
				text = "Y"
			intervals [451]:
				xmin = 167.3503
				xmax = 167.4003
				text = "UW1"
			intervals [452]:
				xmin = 167.4003
				xmax = 167.4703
				text = "N"
			intervals [453]:
				xmin = 167.4703
				xmax = 167.7703
				text = "OW1"
			intervals [454]:
				xmin = 167.7703
				xmax = 167.8203
				text = "sp"
			intervals [455]:
				xmin = 167.8203
				xmax = 168.1567
				text = ""
			intervals [456]:
				xmin = 168.1567
				xmax = 168.5267
				text = "S"
			intervals [457]:
				xmin = 168.5267
				xmax = 168.5767
				text = "T"
			intervals [458]:
				xmin = 168.5767
				xmax = 168.7267
				text = "EY1"
			intervals [459]:
				xmin = 168.7267
				xmax = 168.7567
				text = "sp"
			intervals [460]:
				xmin = 168.7567
				xmax = 168.7967
				text = "HH"
			intervals [461]:
				xmin = 168.7967
				xmax = 168.9667
				text = "AA1"
			intervals [462]:
				xmin = 168.9667
				xmax = 169.0367
				text = "R"
			intervals [463]:
				xmin = 169.0367
				xmax = 169.0667
				text = "D"
			intervals [464]:
				xmin = 169.0667
				xmax = 169.1267
				text = "AE1"
			intervals [465]:
				xmin = 169.1267
				xmax = 169.2367
				text = "T"
			intervals [466]:
				xmin = 169.2367
				xmax = 169.3067
				text = "Y"
			intervals [467]:
				xmin = 169.3067
				xmax = 169.3467
				text = "AO1"
			intervals [468]:
				xmin = 169.3467
				xmax = 169.3767
				text = "R"
			intervals [469]:
				xmin = 169.3767
				xmax = 169.4967
				text = "W"
			intervals [470]:
				xmin = 169.4967
				xmax = 169.7167
				text = "ER1"
			intervals [471]:
				xmin = 169.7167
				xmax = 169.8167
				text = "K"
			intervals [472]:
				xmin = 169.8167
				xmax = 171.0513
				text = ""
			intervals [473]:
				xmin = 171.0513
				xmax = 171.1013
				text = "sil"
			intervals [474]:
				xmin = 171.1013
				xmax = 171.1413
				text = "AH0"
			intervals [475]:
				xmin = 171.1413
				xmax = 171.1813
				text = "N"
			intervals [476]:
				xmin = 171.1813
				xmax = 171.3013
				text = "T"
			intervals [477]:
				xmin = 171.3013
				xmax = 171.3413
				text = "R"
			intervals [478]:
				xmin = 171.3413
				xmax = 171.4313
				text = "AY1"
			intervals [479]:
				xmin = 171.4313
				xmax = 171.4913
				text = "T"
			intervals [480]:
				xmin = 171.4913
				xmax = 171.5713
				text = "AH0"
			intervals [481]:
				xmin = 171.5713
				xmax = 171.6213
				text = "G"
			intervals [482]:
				xmin = 171.6213
				xmax = 171.6713
				text = "IH1"
			intervals [483]:
				xmin = 171.6713
				xmax = 171.7513
				text = "T"
			intervals [484]:
				xmin = 171.7513
				xmax = 171.7913
				text = "DH"
			intervals [485]:
				xmin = 171.7913
				xmax = 171.8213
				text = "AH0"
			intervals [486]:
				xmin = 171.8213
				xmax = 171.9413
				text = "B"
			intervals [487]:
				xmin = 171.9413
				xmax = 172.0713
				text = "EH1"
			intervals [488]:
				xmin = 172.0713
				xmax = 172.1913
				text = "S"
			intervals [489]:
				xmin = 172.1913
				xmax = 172.2413
				text = "T"
			intervals [490]:
				xmin = 172.2413
				xmax = 172.3413
				text = "EH2"
			intervals [491]:
				xmin = 172.3413
				xmax = 172.4713
				text = "JH"
			intervals [492]:
				xmin = 172.4713
				xmax = 172.5113
				text = "AH0"
			intervals [493]:
				xmin = 172.5113
				xmax = 172.6613
				text = "K"
			intervals [494]:
				xmin = 172.6613
				xmax = 172.8013
				text = "EY1"
			intervals [495]:
				xmin = 172.8013
				xmax = 172.8913
				text = "SH"
			intervals [496]:
				xmin = 172.8913
				xmax = 172.9513
				text = "AH0"
			intervals [497]:
				xmin = 172.9513
				xmax = 173.0513
				text = "N"
			intervals [498]:
				xmin = 173.0513
				xmax = 173.0913
				text = "sp"
			intervals [499]:
				xmin = 173.0913
				xmax = 173.2083
				text = ""
			intervals [500]:
				xmin = 173.2083
				xmax = 173.3683
				text = "Y"
			intervals [501]:
				xmin = 173.3683
				xmax = 173.4583
				text = "UW1"
			intervals [502]:
				xmin = 173.4583
				xmax = 173.5183
				text = "sp"
			intervals [503]:
				xmin = 173.5183
				xmax = 173.5583
				text = "K"
			intervals [504]:
				xmin = 173.5583
				xmax = 173.6183
				text = "AH0"
			intervals [505]:
				xmin = 173.6183
				xmax = 173.7083
				text = "N"
			intervals [506]:
				xmin = 173.7083
				xmax = 173.7383
				text = "sp"
			intervals [507]:
				xmin = 173.7383
				xmax = 173.8283
				text = "G"
			intervals [508]:
				xmin = 173.8283
				xmax = 173.8783
				text = "IH1"
			intervals [509]:
				xmin = 173.8783
				xmax = 174.0383
				text = "T"
			intervals [510]:
				xmin = 174.0383
				xmax = 182.8872
				text = ""
			intervals [511]:
				xmin = 182.8872
				xmax = 182.9272
				text = "sil"
			intervals [512]:
				xmin = 182.9272
				xmax = 183.0272
				text = "AY1"
			intervals [513]:
				xmin = 183.0272
				xmax = 183.1072
				text = "M"
			intervals [514]:
				xmin = 183.1072
				xmax = 183.1572
				text = "IY1"
			intervals [515]:
				xmin = 183.1572
				xmax = 183.2272
				text = "N"
			intervals [516]:
				xmin = 183.2272
				xmax = 183.3172
				text = "AY1"
			intervals [517]:
				xmin = 183.3172
				xmax = 183.3872
				text = "G"
			intervals [518]:
				xmin = 183.3872
				xmax = 183.4572
				text = "AA1"
			intervals [519]:
				xmin = 183.4572
				xmax = 183.5272
				text = "T"
			intervals [520]:
				xmin = 183.5272
				xmax = 183.5572
				text = "AE0"
			intervals [521]:
				xmin = 183.5572
				xmax = 183.6672
				text = "K"
			intervals [522]:
				xmin = 183.6672
				xmax = 183.8072
				text = "S"
			intervals [523]:
				xmin = 183.8072
				xmax = 183.8872
				text = "EH1"
			intervals [524]:
				xmin = 183.8872
				xmax = 183.9772
				text = "P"
			intervals [525]:
				xmin = 183.9772
				xmax = 184.0272
				text = "T"
			intervals [526]:
				xmin = 184.0272
				xmax = 184.0672
				text = "IH0"
			intervals [527]:
				xmin = 184.0672
				xmax = 184.1172
				text = "D"
			intervals [528]:
				xmin = 184.1172
				xmax = 184.1472
				text = "T"
			intervals [529]:
				xmin = 184.1472
				xmax = 184.2172
				text = "IH0"
			intervals [530]:
				xmin = 184.2172
				xmax = 184.2972
				text = "G"
			intervals [531]:
				xmin = 184.2972
				xmax = 184.3972
				text = "OW1"
			intervals [532]:
				xmin = 184.3972
				xmax = 184.4472
				text = "T"
			intervals [533]:
				xmin = 184.4472
				xmax = 184.5072
				text = "AH0"
			intervals [534]:
				xmin = 184.5072
				xmax = 184.6272
				text = "K"
			intervals [535]:
				xmin = 184.6272
				xmax = 184.8272
				text = "AA1"
			intervals [536]:
				xmin = 184.8272
				xmax = 184.9772
				text = "L"
			intervals [537]:
				xmin = 184.9772
				xmax = 185.0372
				text = "IH0"
			intervals [538]:
				xmin = 185.0372
				xmax = 185.0672
				text = "JH"
			intervals [539]:
				xmin = 185.0672
				xmax = 185.1072
				text = "sp"
			intervals [540]:
				xmin = 185.1072
				xmax = 185.1672
				text = "B"
			intervals [541]:
				xmin = 185.1672
				xmax = 185.2072
				text = "AH1"
			intervals [542]:
				xmin = 185.2072
				xmax = 185.3072
				text = "T"
			intervals [543]:
				xmin = 185.3072
				xmax = 185.3472
				text = "D"
			intervals [544]:
				xmin = 185.3472
				xmax = 185.4172
				text = "IH1"
			intervals [545]:
				xmin = 185.4172
				xmax = 185.5272
				text = "D"
			intervals [546]:
				xmin = 185.5272
				xmax = 185.6172
				text = "N"
			intervals [547]:
				xmin = 185.6172
				xmax = 185.6572
				text = "T"
			intervals [548]:
				xmin = 185.6572
				xmax = 185.7372
				text = "G"
			intervals [549]:
				xmin = 185.7372
				xmax = 185.9872
				text = "OW1"
			intervals [550]:
				xmin = 185.9872
[truncated: 252,674 more chars]
