# Supplementary material for: Considering Performance in the Automated and Manual Coding of Sociolinguistic Variables: Lessons From Variable (ING)
Source: Front Artif Intell. 2021 Apr 29;4:648543. doi: 10.3389/frai.2021.648543 (PMC8117961; doi:10.3389/frai.2021.648543)
Supplement: Supplementary file 6 [file Data_Sheet_6.ZIP › CORAAL_VARAligned_as_TextGrids_p2/DCB_se1_ag1_f_01_1.TextGrid]

File type = "ooTextFile"
Object class = "TextGrid"

xmin = 0.0
xmax = 2106.0998866213154
tiers? <exists>
size = 4
item []:
	item [1]:
		class = "IntervalTier"
		name = "DCB_se1_ag1_f_01 - words"
		xmin = 0.0
		xmax = 2106.0998866213154
		intervals: size = 4825
			intervals [1]:
				xmin = 0.0
				xmax = 8.9067
				text = ""
			intervals [2]:
				xmin = 8.9067
				xmax = 10.2167
				text = "rdx"
			intervals [3]:
				xmin = 10.2167
				xmax = 10.2567
				text = ""
			intervals [4]:
				xmin = 10.2567
				xmax = 10.4267
				text = "and"
			intervals [5]:
				xmin = 10.4267
				xmax = 10.7767
				text = "today"
			intervals [6]:
				xmin = 10.7767
				xmax = 10.8367
				text = "s"
			intervals [7]:
				xmin = 10.8367
				xmax = 11.1267
				text = "date"
			intervals [8]:
				xmin = 11.1267
				xmax = 11.1567
				text = ""
			intervals [9]:
				xmin = 11.1567
				xmax = 11.5667
				text = "is"
			intervals [10]:
				xmin = 11.5667
				xmax = 11.6167
				text = ""
			intervals [11]:
				xmin = 11.6167
				xmax = 11.7567
				text = "the"
			intervals [12]:
				xmin = 11.7567
				xmax = 12.4067
				text = "seventh"
			intervals [13]:
				xmin = 12.4067
				xmax = 17.0316
				text = ""
			intervals [14]:
				xmin = 17.0316
				xmax = 17.1116
				text = "i"
			intervals [15]:
				xmin = 17.1116
				xmax = 17.3316
				text = "was"
			intervals [16]:
				xmin = 17.3316
				xmax = 17.5616
				text = "born"
			intervals [17]:
				xmin = 17.5616
				xmax = 17.7016
				text = "on"
			intervals [18]:
				xmin = 17.7016
				xmax = 18.2116
				text = "october"
			intervals [19]:
				xmin = 18.2116
				xmax = 18.5416
				text = "tenth"
			intervals [20]:
				xmin = 18.5416
				xmax = 18.8916
				text = "nineteen"
			intervals [21]:
				xmin = 18.8916
				xmax = 19.1316
				text = "ninety"
			intervals [22]:
				xmin = 19.1316
				xmax = 19.4016
				text = "seven"
			intervals [23]:
				xmin = 19.4016
				xmax = 24.6145
				text = ""
			intervals [24]:
				xmin = 24.6145
				xmax = 24.7245
				text = "i"
			intervals [25]:
				xmin = 24.7245
				xmax = 24.9845
				text = "grew"
			intervals [26]:
				xmin = 24.9845
				xmax = 25.2345
				text = "up"
			intervals [27]:
				xmin = 25.2345
				xmax = 25.4565
				text = ""
			intervals [28]:
				xmin = 25.4565
				xmax = 25.7265
				text = "in"
			intervals [29]:
				xmin = 25.7265
				xmax = 26.5265
				text = "kenilworth"
			intervals [30]:
				xmin = 26.5265
				xmax = 31.4339
				text = ""
			intervals [31]:
				xmin = 31.4339
				xmax = 32.1839
				text = "yes"
			intervals [32]:
				xmin = 32.1839
				xmax = 38.6129
				text = ""
			intervals [33]:
				xmin = 38.6129
				xmax = 39.2329
				text = "rdx"
			intervals [34]:
				xmin = 39.2329
				xmax = 42.8363
				text = ""
			intervals [35]:
				xmin = 42.8363
				xmax = 42.9463
				text = "it"
			intervals [36]:
				xmin = 42.9463
				xmax = 42.9963
				text = "s"
			intervals [37]:
				xmin = 42.9963
				xmax = 43.1063
				text = "in"
			intervals [38]:
				xmin = 43.1063
				xmax = 43.8363
				text = "pennsylvania"
			intervals [39]:
				xmin = 43.8363
				xmax = 46.6366
				text = ""
			intervals [40]:
				xmin = 46.6366
				xmax = 46.8266
				text = "well"
			intervals [41]:
				xmin = 46.8266
				xmax = 46.9266
				text = "i"
			intervals [42]:
				xmin = 46.9266
				xmax = 47.2066
				text = "wanna"
			intervals [43]:
				xmin = 47.2066
				xmax = 47.3666
				text = "do"
			intervals [44]:
				xmin = 47.3666
				xmax = 47.6066
				text = "two"
			intervals [45]:
				xmin = 47.6066
				xmax = 48.1666
				text = "things"
			intervals [46]:
				xmin = 48.1666
				xmax = 48.7366
				text = "first"
			intervals [47]:
				xmin = 48.7366
				xmax = 48.8166
				text = "i"
			intervals [48]:
				xmin = 48.8166
				xmax = 49.3766
				text = "wanna"
			intervals [49]:
				xmin = 49.3766
				xmax = 50.126
				text = ""
			intervals [50]:
				xmin = 50.126
				xmax = 50.526
				text = "be"
			intervals [51]:
				xmin = 50.526
				xmax = 50.746
				text = "a"
			intervals [52]:
				xmin = 50.746
				xmax = 51.316
				text = "athletic"
			intervals [53]:
				xmin = 51.316
				xmax = 51.926
				text = "trainer"
			intervals [54]:
				xmin = 51.926
				xmax = 52.5127
				text = ""
			intervals [55]:
				xmin = 52.5127
				xmax = 52.7327
				text = "like"
			intervals [56]:
				xmin = 52.7327
				xmax = 52.9127
				text = "phy-"
			intervals [57]:
				xmin = 52.9127
				xmax = 53.1527
				text = "do"
			intervals [58]:
				xmin = 53.1527
				xmax = 53.6427
				text = "physical"
			intervals [59]:
				xmin = 53.6427
				xmax = 54.1227
				text = "therapy"
			intervals [60]:
				xmin = 54.1227
				xmax = 54.3527
				text = "with"
			intervals [61]:
				xmin = 54.3527
				xmax = 54.4727
				text = "the"
			intervals [62]:
				xmin = 54.4727
				xmax = 55.1827
				text = "sports"
			intervals [63]:
				xmin = 55.1827
				xmax = 55.5498
				text = ""
			intervals [64]:
				xmin = 55.5498
				xmax = 55.7698
				text = "cause"
			intervals [65]:
				xmin = 55.7698
				xmax = 55.8298
				text = "i"
			intervals [66]:
				xmin = 55.8298
				xmax = 56.0398
				text = "like"
			intervals [67]:
				xmin = 56.0398
				xmax = 56.4798
				text = "sports"
			intervals [68]:
				xmin = 56.4798
				xmax = 56.8165
				text = ""
			intervals [69]:
				xmin = 56.8165
				xmax = 57.0265
				text = "and"
			intervals [70]:
				xmin = 57.0265
				xmax = 57.2765
				text = "then"
			intervals [71]:
				xmin = 57.2765
				xmax = 57.4165
				text = "i"
			intervals [72]:
				xmin = 57.4165
				xmax = 57.6165
				text = "want"
			intervals [73]:
				xmin = 57.6165
				xmax = 57.6965
				text = "to"
			intervals [74]:
				xmin = 57.6965
				xmax = 58.1065
				text = "do"
			intervals [75]:
				xmin = 58.1065
				xmax = 58.4947
				text = ""
			intervals [76]:
				xmin = 58.4947
				xmax = 58.7347
				text = "like"
			intervals [77]:
				xmin = 58.7347
				xmax = 58.8847
				text = ""
			intervals [78]:
				xmin = 58.8847
				xmax = 59.3047
				text = "mass"
			intervals [79]:
				xmin = 59.3047
				xmax = 60.3347
				text = "communications"
			intervals [80]:
				xmin = 60.3347
				xmax = 60.3647
				text = ""
			intervals [81]:
				xmin = 60.3647
				xmax = 60.7547
				text = "radio"
			intervals [82]:
				xmin = 60.7547
				xmax = 61.4947
				text = "broadcasting"
			intervals [83]:
				xmin = 61.4947
				xmax = 63.760
				text = ""
			intervals [84]:
				xmin = 63.760
				xmax = 63.980
				text = "cause"
			intervals [85]:
				xmin = 63.980
				xmax = 64.040
				text = "i"
			intervals [86]:
				xmin = 64.040
				xmax = 64.200
				text = "like"
			intervals [87]:
				xmin = 64.200
				xmax = 64.310
				text = "to"
			intervals [88]:
				xmin = 64.310
				xmax = 64.790
				text = "talk"
			intervals [89]:
				xmin = 64.790
				xmax = 68.1466
				text = ""
			intervals [90]:
				xmin = 68.1466
				xmax = 68.6366
				text = "<unk>"
			intervals [91]:
				xmin = 68.6366
				xmax = 73.5205
				text = ""
			intervals [92]:
				xmin = 73.5205
				xmax = 74.0605
				text = "yes"
			intervals [93]:
				xmin = 74.0605
				xmax = 76.935
				text = ""
			intervals [94]:
				xmin = 76.935
				xmax = 77.095
				text = "my"
			intervals [95]:
				xmin = 77.095
				xmax = 77.475
				text = "mom"
			intervals [96]:
				xmin = 77.475
				xmax = 77.885
				text = "she"
			intervals [97]:
				xmin = 77.885
				xmax = 78.215
				text = "used"
			intervals [98]:
				xmin = 78.215
				xmax = 78.365
				text = "to"
			intervals [99]:
				xmin = 78.365
				xmax = 78.935
				text = "work"
			intervals [100]:
				xmin = 78.935
				xmax = 79.314
				text = ""
			intervals [101]:
				xmin = 79.314
				xmax = 79.674
				text = "at"
			intervals [102]:
				xmin = 79.674
				xmax = 79.784
				text = ""
			intervals [103]:
				xmin = 79.784
				xmax = 80.884
				text = "rdx"
			intervals [104]:
				xmin = 80.884
				xmax = 81.353
				text = ""
			intervals [105]:
				xmin = 81.353
				xmax = 81.453
				text = "it"
			intervals [106]:
				xmin = 81.453
				xmax = 81.503
				text = "s"
			intervals [107]:
				xmin = 81.503
				xmax = 81.693
				text = "like"
			intervals [108]:
				xmin = 81.693
				xmax = 81.733
				text = "a"
			intervals [109]:
				xmin = 81.733
				xmax = 82.303
				text = "maternity"
			intervals [110]:
				xmin = 82.303
				xmax = 82.783
				text = "home"
			intervals [111]:
				xmin = 82.783
				xmax = 83.2335
				text = ""
			intervals [112]:
				xmin = 83.2335
				xmax = 83.6035
				text = "where"
			intervals [113]:
				xmin = 83.6035
				xmax = 84.0335
				text = "people"
			intervals [114]:
				xmin = 84.0335
				xmax = 84.2035
				text = "that"
			intervals [115]:
				xmin = 84.2035
				xmax = 84.3535
				text = "get"
			intervals [116]:
				xmin = 84.3535
				xmax = 84.7435
				text = "abused"
			intervals [117]:
				xmin = 84.7435
				xmax = 84.8535
				text = "and"
			intervals [118]:
				xmin = 84.8535
				xmax = 85.1535
				text = "stuff"
			intervals [119]:
				xmin = 85.1535
				xmax = 85.3535
				text = "go"
			intervals [120]:
				xmin = 85.3535
				xmax = 86.1653
				text = ""
			intervals [121]:
				xmin = 86.1653
				xmax = 86.3353
				text = "and"
			intervals [122]:
				xmin = 86.3353
				xmax = 86.4853
				text = "then"
			intervals [123]:
				xmin = 86.4853
				xmax = 86.7053
				text = "now"
			intervals [124]:
				xmin = 86.7053
				xmax = 86.7353
				text = ""
			intervals [125]:
				xmin = 86.7353
				xmax = 86.9053
				text = "she"
			intervals [126]:
				xmin = 86.9053
				xmax = 87.1053
				text = "work"
			intervals [127]:
				xmin = 87.1053
				xmax = 87.1653
				text = "at"
			intervals [128]:
				xmin = 87.1653
				xmax = 87.8653
				text = "rdx"
			intervals [129]:
				xmin = 87.8653
				xmax = 87.8953
				text = ""
			intervals [130]:
				xmin = 87.8953
				xmax = 88.1253
				text = "with"
			intervals [131]:
				xmin = 88.1253
				xmax = 88.3353
				text = "for"
			intervals [132]:
				xmin = 88.3353
				xmax = 88.5353
				text = "like"
			intervals [133]:
				xmin = 88.5353
				xmax = 88.9453
				text = "special"
			intervals [134]:
				xmin = 88.9453
				xmax = 89.5053
				text = "needs"
			intervals [135]:
				xmin = 89.5053
				xmax = 89.5353
				text = ""
			intervals [136]:
				xmin = 89.5353
				xmax = 90.0753
				text = "children"
			intervals [137]:
				xmin = 90.0753
				xmax = 96.398
				text = ""
			intervals [138]:
				xmin = 96.398
				xmax = 96.938
				text = "um"
			intervals [139]:
				xmin = 96.938
				xmax = 97.068
				text = "they"
			intervals [140]:
				xmin = 97.068
				xmax = 97.258
				text = "do"
			intervals [141]:
				xmin = 97.258
				xmax = 97.468
				text = "like"
			intervals [142]:
				xmin = 97.468
				xmax = 97.768
				text = "different"
			intervals [143]:
				xmin = 97.768
				xmax = 98.808
				text = "activities"
			intervals [144]:
				xmin = 98.808
				xmax = 99.0686
				text = ""
			intervals [145]:
				xmin = 99.0686
				xmax = 99.4286
				text = "and"
			intervals [146]:
				xmin = 99.4286
				xmax = 102.6285
				text = ""
			intervals [147]:
				xmin = 102.6285
				xmax = 102.8485
				text = "no"
			intervals [148]:
				xmin = 102.8485
				xmax = 102.9185
				text = "they"
			intervals [149]:
				xmin = 102.9185
				xmax = 103.0785
				text = "don't"
			intervals [150]:
				xmin = 103.0785
				xmax = 103.2585
				text = "stay"
			intervals [151]:
				xmin = 103.2585
				xmax = 103.4485
				text = "there"
			intervals [152]:
				xmin = 103.4485
				xmax = 103.5185
				text = "it"
			intervals [153]:
				xmin = 103.5185
				xmax = 103.5485
				text = "s"
			intervals [154]:
				xmin = 103.5485
				xmax = 103.7885
				text = "just"
			intervals [155]:
				xmin = 103.7885
				xmax = 104.0485
				text = "like"
			intervals [156]:
				xmin = 104.0485
				xmax = 104.1285
				text = "a"
			intervals [157]:
				xmin = 104.1285
				xmax = 104.3385
				text = "day"
			intervals [158]:
				xmin = 104.3385
				xmax = 104.5485
				text = "camp"
			intervals [159]:
				xmin = 104.5485
				xmax = 104.6485
				text = ""
			intervals [160]:
				xmin = 104.6485
				xmax = 104.8885
				text = "yeah"
			intervals [161]:
				xmin = 104.8885
				xmax = 107.7764
				text = ""
			intervals [162]:
				xmin = 107.7764
				xmax = 107.8764
				text = "i'm"
			intervals [163]:
				xmin = 107.8764
				xmax = 108.0264
				text = "not"
			intervals [164]:
				xmin = 108.0264
				xmax = 108.2864
				text = "sure"
			intervals [165]:
				xmin = 108.2864
				xmax = 108.8384
				text = ""
			intervals [166]:
				xmin = 108.8384
				xmax = 108.9784
				text = "it"
			intervals [167]:
				xmin = 108.9784
				xmax = 109.1284
				text = "s"
			intervals [168]:
				xmin = 109.1284
				xmax = 109.4484
				text = "no"
			intervals [169]:
				xmin = 109.4484
				xmax = 109.4784
				text = ""
			intervals [170]:
				xmin = 109.4784
				xmax = 109.5984
				text = "it"
			intervals [171]:
				xmin = 109.5984
				xmax = 109.6784
				text = "s"
			intervals [172]:
				xmin = 109.6784
				xmax = 109.8684
				text = "all"
			intervals [173]:
				xmin = 109.8684
				xmax = 110.2584
				text = "ages"
			intervals [174]:
				xmin = 110.2584
				xmax = 110.4484
				text = "cause"
			intervals [175]:
				xmin = 110.4484
				xmax = 110.5084
				text = "it"
			intervals [176]:
				xmin = 110.5084
				xmax = 110.5884
				text = "s"
			intervals [177]:
				xmin = 110.5884
				xmax = 111.3684
				text = "babies"
			intervals [178]:
				xmin = 111.3684
				xmax = 111.8752
				text = ""
			intervals [179]:
				xmin = 111.8752
				xmax = 112.4752
				text = "and"
			intervals [180]:
				xmin = 112.4752
				xmax = 113.0303
				text = ""
			intervals [181]:
				xmin = 113.0303
				xmax = 113.1403
				text = "you"
			intervals [182]:
				xmin = 113.1403
				xmax = 113.3203
				text = "know"
			intervals [183]:
				xmin = 113.3203
				xmax = 114.1322
				text = ""
			intervals [184]:
				xmin = 114.1322
				xmax = 114.3222
				text = "uh"
			intervals [185]:
				xmin = 114.3222
				xmax = 115.9462
				text = ""
			intervals [186]:
				xmin = 115.9462
				xmax = 116.1662
				text = "no"
			intervals [187]:
				xmin = 116.1662
				xmax = 116.3762
				text = "not"
			intervals [188]:
				xmin = 116.3762
				xmax = 116.7962
				text = "adults"
			intervals [189]:
				xmin = 116.7962
				xmax = 117.2304
				text = ""
			intervals [190]:
				xmin = 117.2304
				xmax = 117.4304
				text = "like"
			intervals [191]:
				xmin = 117.4304
				xmax = 117.8004
				text = "kids"
			intervals [192]:
				xmin = 117.8004
				xmax = 119.9582
				text = ""
			intervals [193]:
				xmin = 119.9582
				xmax = 120.2982
				text = "yeah"
			intervals [194]:
				xmin = 120.2982
				xmax = 120.4982
				text = "but"
			intervals [195]:
				xmin = 120.4982
				xmax = 120.5782
				text = "at"
			intervals [196]:
				xmin = 120.5782
				xmax = 121.2782
				text = "rdx"
			intervals [197]:
				xmin = 121.2782
				xmax = 121.5582
				text = "yeah"
			intervals [198]:
				xmin = 121.5582
				xmax = 121.7482
				text = "it"
			intervals [199]:
				xmin = 121.7482
				xmax = 121.9282
				text = "used"
			intervals [200]:
				xmin = 121.9282
				xmax = 122.0282
				text = "to"
			intervals [201]:
				xmin = 122.0282
				xmax = 122.2582
				text = "be"
			intervals [202]:
				xmin = 122.2582
				xmax = 122.5382
				text = "like"
			intervals [203]:
				xmin = 122.5382
				xmax = 122.890
				text = ""
			intervals [204]:
				xmin = 122.890
				xmax = 123.100
				text = "like"
			intervals [205]:
				xmin = 123.100
				xmax = 123.360
				text = "that"
			intervals [206]:
				xmin = 123.360
				xmax = 123.8905
				text = ""
			intervals [207]:
				xmin = 123.8905
				xmax = 124.2605
				text = "teen"
			intervals [208]:
				xmin = 124.2605
				xmax = 125.1705
				text = "moms"
			intervals [209]:
				xmin = 125.1705
				xmax = 125.2205
				text = ""
			intervals [210]:
				xmin = 125.2205
				xmax = 125.8305
				text = "and"
			intervals [211]:
				xmin = 125.8305
				xmax = 126.0401
				text = ""
			intervals [212]:
				xmin = 126.0401
				xmax = 126.2101
				text = "for"
			intervals [213]:
				xmin = 126.2101
				xmax = 126.5201
				text = "people"
			intervals [214]:
				xmin = 126.5201
				xmax = 126.6801
				text = "that"
			intervals [215]:
				xmin = 126.6801
				xmax = 126.7501
				text = "s"
			intervals [216]:
				xmin = 126.7501
				xmax = 126.9201
				text = "like"
			intervals [217]:
				xmin = 126.9201
				xmax = 127.1601
				text = "my"
			intervals [218]:
				xmin = 127.1601
				xmax = 127.7701
				text = "age"
			intervals [219]:
				xmin = 127.7701
				xmax = 129.1978
				text = ""
			intervals [220]:
				xmin = 129.1978
				xmax = 129.3878
				text = "that"
			intervals [221]:
				xmin = 129.3878
				xmax = 129.5778
				text = "got"
			intervals [222]:
				xmin = 129.5778
				xmax = 130.1278
				text = "abused"
			intervals [223]:
				xmin = 130.1278
				xmax = 130.2678
				text = "and"
			intervals [224]:
				xmin = 130.2678
				xmax = 130.5278
				text = "stuff"
			intervals [225]:
				xmin = 130.5278
				xmax = 130.7559
				text = ""
			intervals [226]:
				xmin = 130.7559
				xmax = 130.9959
				text = "like"
			intervals [227]:
				xmin = 130.9959
				xmax = 131.2959
				text = "different"
			intervals [228]:
				xmin = 131.2959
				xmax = 131.5359
				text = "stuff"
			intervals [229]:
				xmin = 131.5359
				xmax = 131.5659
				text = ""
			intervals [230]:
				xmin = 131.5659
				xmax = 131.9759
				text = "happened"
			intervals [231]:
				xmin = 131.9759
				xmax = 135.0046
				text = ""
			intervals [232]:
				xmin = 135.0046
				xmax = 135.6246
				text = "yeah"
			intervals [233]:
				xmin = 135.6246
				xmax = 136.2403
				text = ""
			intervals [234]:
				xmin = 136.2403
				xmax = 136.8003
				text = "yeah"
			intervals [235]:
				xmin = 136.8003
				xmax = 137.3174
				text = ""
			intervals [236]:
				xmin = 137.3174
				xmax = 137.5474
				text = "yeah"
			intervals [237]:
				xmin = 137.5474
				xmax = 137.6674
				text = "they"
			intervals [238]:
				xmin = 137.6674
				xmax = 137.9874
				text = "live"
			intervals [239]:
				xmin = 137.9874
				xmax = 138.1874
				text = "there"
			intervals [240]:
				xmin = 138.1874
				xmax = 138.4318
				text = ""
			intervals [241]:
				xmin = 138.4318
				xmax = 138.5418
				text = "they"
			intervals [242]:
				xmin = 138.5418
				xmax = 138.8018
				text = "live"
			intervals [243]:
				xmin = 138.8018
				xmax = 139.0218
				text = "there"
			intervals [244]:
				xmin = 139.0218
				xmax = 139.1518
				text = "at"
			intervals [245]:
				xmin = 139.1518
				xmax = 139.6918
				text = "rdx"
			intervals [246]:
				xmin = 139.6918
				xmax = 139.8218
				text = "they"
			intervals [247]:
				xmin = 139.8218
				xmax = 140.0918
				text = "live"
			intervals [248]:
				xmin = 140.0918
				xmax = 140.2618
				text = "there"
			intervals [249]:
				xmin = 140.2618
				xmax = 141.4476
				text = ""
			intervals [250]:
				xmin = 141.4476
				xmax = 141.6876
				text = "all"
			intervals [251]:
				xmin = 141.6876
				xmax = 141.7776
				text = "the"
			intervals [252]:
				xmin = 141.7776
				xmax = 142.1876
				text = "children"
			intervals [253]:
				xmin = 142.1876
				xmax = 142.3576
				text = "live"
			intervals [254]:
				xmin = 142.3576
				xmax = 142.5176
				text = "there"
			intervals [255]:
				xmin = 142.5176
				xmax = 145.3726
				text = ""
			intervals [256]:
				xmin = 145.3726
				xmax = 146.0726
				text = "<unk>"
			intervals [257]:
				xmin = 146.0726
				xmax = 152.5989
				text = ""
			intervals [258]:
				xmin = 152.5989
				xmax = 153.0089
				text = "<unk>"
			intervals [259]:
				xmin = 153.0089
				xmax = 153.1724
				text = ""
			intervals [260]:
				xmin = 153.1724
				xmax = 153.3224
				text = "my"
			intervals [261]:
				xmin = 153.3224
				xmax = 153.9524
				text = "dad"
			intervals [262]:
				xmin = 153.9524
				xmax = 154.7319
				text = ""
			intervals [263]:
				xmin = 154.7319
				xmax = 155.4019
				text = "um"
			intervals [264]:
				xmin = 155.4019
				xmax = 156.398
				text = ""
			intervals [265]:
				xmin = 156.398
				xmax = 156.548
				text = "he"
			intervals [266]:
				xmin = 156.548
				xmax = 156.738
				text = "work"
			intervals [267]:
				xmin = 156.738
				xmax = 156.878
				text = "for"
			intervals [268]:
				xmin = 156.878
				xmax = 157.098
				text = "home"
			intervals [269]:
				xmin = 157.098
				xmax = 157.488
				text = "depot"
			intervals [270]:
				xmin = 157.488
				xmax = 157.678
				text = ""
			intervals [271]:
				xmin = 157.678
				xmax = 157.808
				text = "that"
			intervals [272]:
				xmin = 157.808
				xmax = 157.878
				text = "s"
			intervals [273]:
				xmin = 157.878
				xmax = 158.048
				text = "all"
			intervals [274]:
				xmin = 158.048
				xmax = 158.128
				text = "i"
			intervals [275]:
				xmin = 158.128
				xmax = 158.278
				text = "know"
			intervals [276]:
				xmin = 158.278
				xmax = 169.236
				text = ""
			intervals [277]:
				xmin = 169.236
				xmax = 169.886
				text = "yes"
			intervals [278]:
				xmin = 169.886
				xmax = 170.9859
				text = ""
			intervals [279]:
				xmin = 170.9859
				xmax = 171.3459
				text = "cause"
			intervals [280]:
				xmin = 171.3459
				xmax = 171.4259
				text = "i"
			intervals [281]:
				xmin = 171.4259
				xmax = 171.6359
				text = "just"
			intervals [282]:
				xmin = 171.6359
				xmax = 171.9059
				text = "wanna"
			intervals [283]:
				xmin = 171.9059
				xmax = 172.2359
				text = "get"
			intervals [284]:
				xmin = 172.2359
				xmax = 172.3259
				text = ""
			intervals [285]:
				xmin = 172.3259
				xmax = 172.4559
				text = "you"
			intervals [286]:
				xmin = 172.4559
				xmax = 172.7659
				text = "know"
			intervals [287]:
				xmin = 172.7659
				xmax = 173.0259
				text = "get"
			intervals [288]:
				xmin = 173.0259
				xmax = 173.2359
				text = "out"
			intervals [289]:
				xmin = 173.2359
				xmax = 173.3059
				text = "of"
			intervals [290]:
				xmin = 173.3059
				xmax = 173.8459
				text = "dc"
			intervals [291]:
				xmin = 173.8459
				xmax = 173.9159
				text = ""
			intervals [292]:
				xmin = 173.9159
				xmax = 174.1659
				text = "like"
			intervals [293]:
				xmin = 174.1659
				xmax = 174.1959
				text = "i"
			intervals [294]:
				xmin = 174.1959
				xmax = 174.3959
				text = "don't"
			intervals [295]:
				xmin = 174.3959
				xmax = 174.5659
				text = "wanna"
			intervals [296]:
				xmin = 174.5659
				xmax = 174.7059
				text = "be"
			intervals [297]:
				xmin = 174.7059
				xmax = 175.0059
				text = "here"
			intervals [298]:
				xmin = 175.0059
				xmax = 175.7196
				text = ""
			intervals [299]:
				xmin = 175.7196
				xmax = 175.8996
				text = "and"
			intervals [300]:
				xmin = 175.8996
				xmax = 176.0996
				text = "uh"
			intervals [301]:
				xmin = 176.0996
				xmax = 176.487
				text = ""
			intervals [302]:
				xmin = 176.487
				xmax = 176.727
				text = "just"
			intervals [303]:
				xmin = 176.727
				xmax = 176.867
				text = "to"
			intervals [304]:
				xmin = 176.867
				xmax = 177.127
				text = "try"
			intervals [305]:
				xmin = 177.127
				xmax = 177.377
				text = "something"
			intervals [306]:
				xmin = 177.377
				xmax = 177.657
				text = "new"
			intervals [307]:
				xmin = 177.657
				xmax = 177.927
				text = "and"
			intervals [308]:
				xmin = 177.927
				xmax = 178.0071
				text = ""
			intervals [309]:
				xmin = 178.0071
				xmax = 178.3971
				text = "yeah"
			intervals [310]:
				xmin = 178.3971
				xmax = 178.8091
				text = ""
			intervals [311]:
				xmin = 178.8091
				xmax = 178.9391
				text = "and"
			intervals [312]:
				xmin = 178.9391
				xmax = 179.1391
				text = "see"
			intervals [313]:
				xmin = 179.1391
				xmax = 179.4391
				text = "something"
			intervals [314]:
				xmin = 179.4391
				xmax = 179.7391
				text = "new"
			intervals [315]:
				xmin = 179.7391
				xmax = 179.8091
				text = ""
			intervals [316]:
				xmin = 179.8091
				xmax = 180.1591
				text = "don't"
			intervals [317]:
				xmin = 180.1591
				xmax = 180.7218
				text = ""
			intervals [318]:
				xmin = 180.7218
				xmax = 180.8918
				text = "be"
			intervals [319]:
				xmin = 180.8918
				xmax = 181.4518
				text = "around"
			intervals [320]:
				xmin = 181.4518
				xmax = 181.5118
				text = ""
			intervals [321]:
				xmin = 181.5118
				xmax = 181.6618
				text = "the"
			intervals [322]:
				xmin = 181.6618
				xmax = 181.9218
				text = "same"
			intervals [323]:
				xmin = 181.9218
				xmax = 182.3518
				text = "people"
			intervals [324]:
				xmin = 182.3518
				xmax = 182.3818
				text = "a"
			intervals [325]:
				xmin = 182.3818
				xmax = 182.4118
				text = ""
			intervals [326]:
				xmin = 182.4118
				xmax = 182.6718
				text = "lot"
			intervals [327]:
				xmin = 182.6718
				xmax = 183.2957
				text = ""
			intervals [328]:
				xmin = 183.2957
				xmax = 183.4557
				text = "meet"
			intervals [329]:
				xmin = 183.4557
				xmax = 183.5557
				text = "new"
			intervals [330]:
				xmin = 183.5557
				xmax = 183.6057
				text = ""
			intervals [331]:
				xmin = 183.6057
				xmax = 183.9257
				text = "people"
			intervals [332]:
				xmin = 183.9257
				xmax = 186.9156
				text = ""
			intervals [333]:
				xmin = 186.9156
				xmax = 187.0456
				text = "for"
			intervals [334]:
				xmin = 187.0456
				xmax = 187.4856
				text = "fourteen"
			intervals [335]:
				xmin = 187.4856
				xmax = 187.9856
				text = "years"
			intervals [336]:
				xmin = 187.9856
				xmax = 190.5321
				text = ""
			intervals [337]:
				xmin = 190.5321
				xmax = 191.0721
				text = "yes"
			intervals [338]:
				xmin = 191.0721
				xmax = 191.1921
				text = "i"
			intervals [339]:
				xmin = 191.1921
				xmax = 191.4821
				text = "lived"
			intervals [340]:
				xmin = 191.4821
				xmax = 191.6821
				text = "on"
			intervals [341]:
				xmin = 191.6821
				xmax = 192.2921
				text = "rdx"
			intervals [342]:
				xmin = 192.2921
				xmax = 192.6721
				text = "street"
			intervals [343]:
				xmin = 192.6721
				xmax = 192.8221
				text = "in"
			intervals [344]:
				xmin = 192.8221
				xmax = 193.5521
				text = "southeast"
			intervals [345]:
				xmin = 193.5521
				xmax = 196.9144
				text = ""
			intervals [346]:
				xmin = 196.9144
				xmax = 197.4644
				text = "yeah"
			intervals [347]:
				xmin = 197.4644
				xmax = 203.0976
				text = ""
			intervals [348]:
				xmin = 203.0976
				xmax = 203.2576
				text = "oh"
			intervals [349]:
				xmin = 203.2576
				xmax = 203.3676
				text = "i"
			intervals [350]:
				xmin = 203.3676
				xmax = 203.4976
				text = "live"
			intervals [351]:
				xmin = 203.4976
				xmax = 203.5676
				text = "in"
			intervals [352]:
				xmin = 203.5676
				xmax = 203.6176
				text = "a"
			intervals [353]:
				xmin = 203.6176
				xmax = 204.0076
				text = "house"
			intervals [354]:
				xmin = 204.0076
				xmax = 205.7409
				text = ""
			intervals [355]:
				xmin = 205.7409
				xmax = 206.0809
				text = "but"
			intervals [356]:
				xmin = 206.0809
				xmax = 206.3937
				text = ""
			intervals [357]:
				xmin = 206.3937
				xmax = 206.5637
				text = "what"
			intervals [358]:
				xmin = 206.5637
				xmax = 206.8837
				text = "about"
			intervals [359]:
				xmin = 206.8837
				xmax = 207.0237
				text = "it"
			intervals [360]:
				xmin = 207.0237
				xmax = 207.3737
				text = "<unk>"
			intervals [361]:
				xmin = 207.3737
				xmax = 209.5878
				text = ""
			intervals [362]:
				xmin = 209.5878
				xmax = 209.7978
				text = "oh"
			intervals [363]:
				xmin = 209.7978
				xmax = 209.8878
				text = "it"
			intervals [364]:
				xmin = 209.8878
				xmax = 209.9178
				text = "s"
			intervals [365]:
				xmin = 209.9178
				xmax = 210.0678
				text = "just"
			intervals [366]:
				xmin = 210.0678
				xmax = 210.2178
				text = "me"
			intervals [367]:
				xmin = 210.2178
				xmax = 210.3278
				text = "and"
			intervals [368]:
				xmin = 210.3278
				xmax = 210.3578
				text = "m-"
			intervals [369]:
				xmin = 210.3578
				xmax = 210.5178
				text = ""
			intervals [370]:
				xmin = 210.5178
				xmax = 210.6978
				text = "oh"
			intervals [371]:
				xmin = 210.6978
				xmax = 211.1078
				text = "nah"
			intervals [372]:
				xmin = 211.1078
				xmax = 211.1378
				text = ""
			intervals [373]:
				xmin = 211.1378
				xmax = 211.2978
				text = "it"
			intervals [374]:
				xmin = 211.2978
				xmax = 211.3478
				text = "s"
			intervals [375]:
				xmin = 211.3478
				xmax = 211.7478
				text = "me"
			intervals [376]:
				xmin = 211.7478
				xmax = 211.9601
				text = ""
			intervals [377]:
				xmin = 211.9601
				xmax = 212.1101
				text = "it"
			intervals [378]:
				xmin = 212.1101
				xmax = 212.1401
				text = "s"
			intervals [379]:
				xmin = 212.1401
				xmax = 212.2801
				text = "just"
			intervals [380]:
				xmin = 212.2801
				xmax = 212.4501
				text = "me"
			intervals [381]:
				xmin = 212.4501
				xmax = 212.5101
				text = "and"
			intervals [382]:
				xmin = 212.5101
				xmax = 212.6101
				text = "my"
			intervals [383]:
				xmin = 212.6101
				xmax = 212.9701
				text = "mom"
			intervals [384]:
				xmin = 212.9701
				xmax = 213.0301
				text = "i'm"
			intervals [385]:
				xmin = 213.0301
				xmax = 213.1001
				text = "the"
			intervals [386]:
				xmin = 213.1001
				xmax = 213.3001
				text = "only"
			intervals [387]:
				xmin = 213.3001
				xmax = 213.7001
				text = "child"
			intervals [388]:
				xmin = 213.7001
				xmax = 214.5433
				text = ""
			intervals [389]:
				xmin = 214.5433
				xmax = 214.6533
				text = "uh"
			intervals [390]:
				xmin = 214.6533
				xmax = 218.3658
				text = ""
			intervals [391]:
				xmin = 218.3658
				xmax = 218.5158
				text = "i"
			intervals [392]:
				xmin = 218.5158
				xmax = 218.6158
				text = "be"
			intervals [393]:
				xmin = 218.6158
				xmax = 218.8458
				text = "talking"
			intervals [394]:
				xmin = 218.8458
				xmax = 218.9458
				text = "to"
			intervals [395]:
				xmin = 218.9458
				xmax = 219.1158
				text = "my"
			intervals [396]:
				xmin = 219.1158
				xmax = 219.4258
				text = "mother"
			intervals [397]:
				xmin = 219.4258
				xmax = 219.8606
				text = ""
			intervals [398]:
				xmin = 219.8606
				xmax = 220.0206
				text = "but"
			intervals [399]:
				xmin = 220.0206
				xmax = 220.1906
				text = "she"
			intervals [400]:
				xmin = 220.1906
				xmax = 220.2906
				text = "be"
			intervals [401]:
				xmin = 220.2906
				xmax = 220.5206
				text = "getting"
			intervals [402]:
				xmin = 220.5206
				xmax = 220.5906
				text = "on"
			intervals [403]:
				xmin = 220.5906
				xmax = 220.7006
				text = "my"
			intervals [404]:
				xmin = 220.7006
				xmax = 220.9606
				text = "nerves"
			intervals [405]:
				xmin = 220.9606
				xmax = 221.4406
				text = "sometimes"
			intervals [406]:
				xmin = 221.4406
				xmax = 221.5006
				text = "you"
			intervals [407]:
				xmin = 221.5006
				xmax = 221.5406
				text = ""
			intervals [408]:
				xmin = 221.5406
				xmax = 221.6306
				text = "know"
			intervals [409]:
				xmin = 221.6306
				xmax = 222.5353
				text = ""
			intervals [410]:
				xmin = 222.5353
				xmax = 223.2053
				text = "<unk>"
			intervals [411]:
				xmin = 223.2053
				xmax = 224.7382
				text = ""
			intervals [412]:
				xmin = 224.7382
				xmax = 225.1282
				text = "<unk>"
			intervals [413]:
				xmin = 225.1282
				xmax = 232.0185
				text = ""
			intervals [414]:
				xmin = 232.0185
				xmax = 232.1485
				text = "oh"
			intervals [415]:
				xmin = 232.1485
				xmax = 232.3285
				text = "yeah"
			intervals [416]:
				xmin = 232.3285
				xmax = 232.4685
				text = "i'm"
			intervals [417]:
				xmin = 232.4685
				xmax = 232.7085
				text = "really"
			intervals [418]:
				xmin = 232.7085
				xmax = 232.9985
				text = "close"
			intervals [419]:
				xmin = 232.9985
				xmax = 233.0885
				text = "with"
			intervals [420]:
				xmin = 233.0885
				xmax = 233.6385
				text = "like"
			intervals [421]:
				xmin = 233.6385
				xmax = 233.8723
				text = ""
			intervals [422]:
				xmin = 233.8723
				xmax = 234.0223
				text = "i"
			intervals [423]:
				xmin = 234.0223
				xmax = 234.2223
				text = "like"
			intervals [424]:
				xmin = 234.2223
				xmax = 234.3623
				text = "to"
			intervals [425]:
				xmin = 234.3623
				xmax = 234.7323
				text = "get"
			intervals [426]:
				xmin = 234.7323
				xmax = 235.0275
				text = ""
			intervals [427]:
				xmin = 235.0275
				xmax = 235.3675
				text = "people"
			intervals [428]:
				xmin = 235.3675
				xmax = 236.0375
				text = "involved"
			intervals [429]:
				xmin = 236.0375
				xmax = 236.4031
				text = ""
			intervals [430]:
				xmin = 236.4031
				xmax = 236.5431
				text = "in"
			intervals [431]:
				xmin = 236.5431
				xmax = 236.8331
				text = "different"
			intervals [432]:
				xmin = 236.8331
				xmax = 237.3031
				text = "activities"
			intervals [433]:
				xmin = 237.3031
				xmax = 237.4431
				text = "that"
			intervals [434]:
				xmin = 237.4431
				xmax = 237.5431
				text = "we"
			intervals [435]:
				xmin = 237.5431
				xmax = 237.5831
				text = ""
			intervals [436]:
				xmin = 237.5831
				xmax = 237.6931
				text = "be"
			intervals [437]:
				xmin = 237.6931
				xmax = 238.1731
				text = "having"
			intervals [438]:
				xmin = 238.1731
				xmax = 238.7718
				text = ""
			intervals [439]:
				xmin = 238.7718
				xmax = 239.0118
				text = "cause"
			intervals [440]:
				xmin = 239.0118
				xmax = 239.1318
				text = "at"
			intervals [441]:
				xmin = 239.1318
				xmax = 239.2418
				text = "the"
			intervals [442]:
				xmin = 239.2418
				xmax = 239.4718
				text = "rental"
			intervals [443]:
				xmin = 239.4718
				xmax = 239.9218
				text = "office"
			intervals [444]:
				xmin = 239.9218
				xmax = 239.9518
				text = ""
			intervals [445]:
				xmin = 239.9518
				xmax = 240.3718
				text = "and"
			intervals [446]:
				xmin = 240.3718
				xmax = 240.4018
				text = ""
			intervals [447]:
				xmin = 240.4018
				xmax = 240.5318
				text = "my"
			intervals [448]:
				xmin = 240.5318
				xmax = 240.7718
				text = "mother"
			intervals [449]:
				xmin = 240.7718
				xmax = 240.8618
				text = "the"
			intervals [450]:
				xmin = 240.8618
				xmax = 241.1618
				text = "vice"
			intervals [451]:
				xmin = 241.1618
				xmax = 241.7018
				text = "president"
			intervals [452]:
				xmin = 241.7018
				xmax = 242.100
				text = ""
			intervals [453]:
				xmin = 242.100
				xmax = 242.510
				text = "so"
			intervals [454]:
				xmin = 242.510
				xmax = 242.540
				text = ""
			intervals [455]:
				xmin = 242.540
				xmax = 242.720
				text = "like"
			intervals [456]:
				xmin = 242.720
				xmax = 242.750
				text = ""
			intervals [457]:
				xmin = 242.750
				xmax = 242.920
				text = "she"
			intervals [458]:
				xmin = 242.920
				xmax = 243.100
				text = "just"
			intervals [459]:
				xmin = 243.100
				xmax = 243.270
				text = "do"
			intervals [460]:
				xmin = 243.270
				xmax = 243.510
				text = "stuff"
			intervals [461]:
				xmin = 243.510
				xmax = 243.600
				text = "in"
			intervals [462]:
				xmin = 243.600
				xmax = 243.670
				text = "the"
			intervals [463]:
				xmin = 243.670
				xmax = 244.360
				text = "community"
			intervals [464]:
				xmin = 244.360
				xmax = 244.5674
				text = ""
			intervals [465]:
				xmin = 244.5674
				xmax = 244.7674
				text = "like"
			intervals [466]:
				xmin = 244.7674
				xmax = 245.0474
				text = "pass"
			intervals [467]:
				xmin = 245.0474
				xmax = 245.1674
				text = "out"
			intervals [468]:
				xmin = 245.1674
				xmax = 245.8874
				text = "fliers"
			intervals [469]:
				xmin = 245.8874
				xmax = 246.3432
				text = ""
			intervals [470]:
				xmin = 246.3432
				xmax = 246.5432
				text = "for"
			intervals [471]:
				xmin = 246.5432
				xmax = 246.8632
				text = "different"
			intervals [472]:
				xmin = 246.8632
				xmax = 247.2032
				text = "events"
			intervals [473]:
				xmin = 247.2032
				xmax = 247.2632
				text = "we"
			intervals [474]:
				xmin = 247.2632
				xmax = 247.2932
				text = ""
			intervals [475]:
				xmin = 247.2932
				xmax = 247.4532
				text = "might"
			intervals [476]:
				xmin = 247.4532
				xmax = 247.6232
				text = "have"
			intervals [477]:
				xmin = 247.6232
				xmax = 247.6632
				text = ""
			intervals [478]:
				xmin = 247.6632
				xmax = 247.7232
				text = "and"
			intervals [479]:
				xmin = 247.7232
				xmax = 247.7532
				text = ""
			intervals [480]:
				xmin = 247.7532
				xmax = 247.9732
				text = "stuff"
			intervals [481]:
				xmin = 247.9732
				xmax = 249.2871
				text = ""
			intervals [482]:
				xmin = 249.2871
				xmax = 249.4471
				text = "and"
			intervals [483]:
				xmin = 249.4471
				xmax = 249.5971
				text = "i'm"
			intervals [484]:
				xmin = 249.5971
				xmax = 249.8371
				text = "like"
			intervals [485]:
				xmin = 249.8371
				xmax = 249.9471
				text = "the"
			intervals [486]:
				xmin = 249.9471
				xmax = 250.5771
				text = "team"
			intervals [487]:
				xmin = 250.5771
				xmax = 250.6471
				text = ""
			intervals [488]:
				xmin = 250.6471
				xmax = 251.2471
				text = "advocate"
			intervals [489]:
				xmin = 251.2471
				xmax = 252.0495
				text = ""
			intervals [490]:
				xmin = 252.0495
				xmax = 252.2195
				text = "as"
			intervals [491]:
				xmin = 252.2195
				xmax = 252.4095
				text = "you"
			intervals [492]:
				xmin = 252.4095
				xmax = 252.5195
				text = "could"
			intervals [493]:
				xmin = 252.5195
				xmax = 252.7495
				text = "say"
			intervals [494]:
				xmin = 252.7495
				xmax = 252.8295
				text = ""
			intervals [495]:
				xmin = 252.8295
				xmax = 253.1995
				text = "yeah"
			intervals [496]:
				xmin = 253.1995
				xmax = 253.9927
				text = ""
			intervals [497]:
				xmin = 253.9927
				xmax = 254.2127
				text = "since"
			intervals [498]:
				xmin = 254.2127
				xmax = 254.3527
				text = "my"
			intervals [499]:
				xmin = 254.3527
				xmax = 254.6027
				text = "mother"
			intervals [500]:
				xmin = 254.6027
				xmax = 254.6827
				text = "the"
			intervals [501]:
				xmin = 254.6827
				xmax = 254.9827
				text = "vice"
			intervals [502]:
				xmin = 254.9827
				xmax = 255.4527
				text = "president"
			intervals [503]:
				xmin = 255.4527
				xmax = 259.2933
				text = ""
			intervals [504]:
				xmin = 259.2933
				xmax = 259.5633
				text = "yeah"
			intervals [505]:
				xmin = 259.5633
				xmax = 259.6533
				text = "i"
			intervals [506]:
				xmin = 259.6533
				xmax = 259.8033
				text = "get"
			intervals [507]:
				xmin = 259.8033
				xmax = 259.8833
				text = "the"
			intervals [508]:
				xmin = 259.8833
				xmax = 260.1233
				text = "youth"
			intervals [509]:
				xmin = 260.1233
				xmax = 260.4733
				text = "involved"
			intervals [510]:
				xmin = 260.4733
				xmax = 260.6833
				text = "like"
			intervals [511]:
				xmin = 260.6833
				xmax = 261.0733
				text = "anything"
			intervals [512]:
				xmin = 261.0733
				xmax = 261.2233
				text = "like"
			intervals [513]:
				xmin = 261.2233
				xmax = 261.2733
				text = "i"
			intervals [514]:
				xmin = 261.2733
				xmax = 261.4933
				text = "said"
			intervals [515]:
				xmin = 261.4933
				xmax = 262.0333
				text = "anything"
			intervals [516]:
				xmin = 262.0333
				xmax = 262.4035
				text = ""
			intervals [517]:
				xmin = 262.4035
				xmax = 262.7535
				text = "any"
			intervals [518]:
				xmin = 262.7535
				xmax = 262.7935
				text = ""
			intervals [519]:
				xmin = 262.7935
				xmax = 263.2235
				text = "event"
			intervals [520]:
				xmin = 263.2235
				xmax = 263.3635
				text = "that"
			intervals [521]:
				xmin = 263.3635
				xmax = 263.5035
				text = "we"
			intervals [522]:
				xmin = 263.5035
				xmax = 264.0935
				text = "have"
			intervals [523]:
				xmin = 264.0935
				xmax = 264.6518
				text = ""
			intervals [524]:
				xmin = 264.6518
				xmax = 264.8818
				text = "like"
			intervals [525]:
				xmin = 264.8818
				xmax = 264.9118
				text = ""
			intervals [526]:
				xmin = 264.9118
				xmax = 264.9518
				text = "a"
			intervals [527]:
				xmin = 264.9518
				xmax = 265.3118
				text = "movie"
			intervals [528]:
				xmin = 265.3118
				xmax = 265.6618
				text = "night"
			intervals [529]:
				xmin = 265.6618
				xmax = 265.6918
				text = ""
			intervals [530]:
				xmin = 265.6918
				xmax = 265.8218
				text = "i"
			intervals [531]:
				xmin = 265.8218
				xmax = 266.0718
				text = "try"
			intervals [532]:
				xmin = 266.0718
				xmax = 266.1318
				text = "to"
			intervals [533]:
				xmin = 266.1318
				xmax = 266.2918
				text = "get"
			intervals [534]:
				xmin = 266.2918
				xmax = 266.6118
				text = "teens"
			intervals [535]:
				xmin = 266.6118
				xmax = 266.7218
				text = "to"
			intervals [536]:
				xmin = 266.7218
				xmax = 267.0918
				text = "come"
			intervals [537]:
				xmin = 267.0918
				xmax = 267.261
				text = ""
			intervals [538]:
				xmin = 267.261
				xmax = 267.711
				text = "even"
			intervals [539]:
				xmin = 267.711
				xmax = 267.921
				text = "for"
			intervals [540]:
				xmin = 267.921
				xmax = 268.611
				text = "rdx"
			intervals [541]:
				xmin = 268.611
				xmax = 268.771
				text = "like"
			intervals [542]:
				xmin = 268.771
				xmax = 268.801
				text = ""
			intervals [543]:
				xmin = 268.801
				xmax = 268.921
				text = "you"
			intervals [544]:
				xmin = 268.921
				xmax = 269.101
				text = "know"
			intervals [545]:
				xmin = 269.101
				xmax = 269.271
				text = "what"
			intervals [546]:
				xmin = 269.271
				xmax = 269.351
				text = "i"
			intervals [547]:
				xmin = 269.351
				xmax = 269.591
				text = "work"
			intervals [548]:
				xmin = 269.591
				xmax = 269.721
				text = "with"
			intervals [549]:
				xmin = 269.721
				xmax = 269.771
				text = ""
			intervals [550]:
				xmin = 269.771
				xmax = 269.951
				text = "for"
			intervals [551]:
				xmin = 269.951
				xmax = 270.071
				text = "the"
			intervals [552]:
				xmin = 270.071
				xmax = 270.341
				text = "summer"
			intervals [553]:
				xmin = 270.341
				xmax = 270.7145
				text = ""
			intervals [554]:
				xmin = 270.7145
				xmax = 270.8145
				text = "i"
			intervals [555]:
				xmin = 270.8145
				xmax = 271.0045
				text = "try"
			intervals [556]:
				xmin = 271.0045
				xmax = 271.1045
				text = "to"
			intervals [557]:
				xmin = 271.1045
				xmax = 271.2445
				text = "get"
			intervals [558]:
				xmin = 271.2445
				xmax = 271.6045
				text = "people"
			intervals [559]:
				xmin = 271.6045
				xmax = 271.9388
				text = ""
			intervals [560]:
				xmin = 271.9388
				xmax = 272.1888
				text = "but"
			intervals [561]:
				xmin = 272.1888
				xmax = 272.2188
				text = ""
			intervals [562]:
				xmin = 272.2188
				xmax = 272.2888
				text = "a"
			intervals [563]:
				xmin = 272.2888
				xmax = 272.5588
				text = "lot"
			intervals [564]:
				xmin = 272.5588
				xmax = 272.6488
				text = "of"
			intervals [565]:
				xmin = 272.6488
				xmax = 273.1688
				text = "stuff"
			intervals [566]:
				xmin = 273.1688
				xmax = 273.345
				text = ""
			intervals [567]:
				xmin = 273.345
				xmax = 273.465
				text = "they"
			intervals [568]:
				xmin = 273.465
				xmax = 273.635
				text = "don't"
			intervals [569]:
				xmin = 273.635
				xmax = 273.785
				text = "want"
			intervals [570]:
				xmin = 273.785
				xmax = 273.845
				text = "to"
			intervals [571]:
				xmin = 273.845
				xmax = 274.085
				text = "do"
			intervals [572]:
				xmin = 274.085
				xmax = 289.5564
				text = ""
			intervals [573]:
				xmin = 289.5564
				xmax = 289.6964
				text = "oh"
			intervals [574]:
				xmin = 289.6964
				xmax = 289.8064
				text = "it"
			intervals [575]:
				xmin = 289.8064
				xmax = 289.8964
				text = "s"
			intervals [576]:
				xmin = 289.8964
				xmax = 289.9664
				text = "a"
			intervals [577]:
				xmin = 289.9664
				xmax = 290.3064
				text = "summer"
			intervals [578]:
				xmin = 290.3064
				xmax = 290.7964
				text = "program"
			intervals [579]:
				xmin = 290.7964
				xmax = 290.8264
				text = ""
			intervals [580]:
				xmin = 290.8264
				xmax = 291.1964
				text = "like"
			intervals [581]:
				xmin = 291.1964
				xmax = 291.5734
				text = ""
			intervals [582]:
				xmin = 291.5734
				xmax = 291.7034
				text = "it"
			intervals [583]:
				xmin = 291.7034
				xmax = 291.7334
				text = "s"
			intervals [584]:
				xmin = 291.7334
				xmax = 292.0434
				text = "sposta"
			intervals [585]:
				xmin = 292.0434
				xmax = 292.2434
				text = "be"
			intervals [586]:
				xmin = 292.2434
				xmax = 292.6534
				text = "for"
			intervals [587]:
				xmin = 292.6534
				xmax = 292.9534
				text = "people"
			intervals [588]:
				xmin = 292.9534
				xmax = 293.1234
				text = "that"
			intervals [589]:
				xmin = 293.1234
				xmax = 293.5834
				text = "live"
			intervals [590]:
				xmin = 293.5834
				xmax = 293.7034
				text = "in"
			intervals [591]:
				xmin = 293.7034
				xmax = 293.7834
				text = "the"
			intervals [592]:
				xmin = 293.7834
				xmax = 294.3534
				text = "dc"
			intervals [593]:
				xmin = 294.3534
				xmax = 294.7125
				text = ""
			intervals [594]:
				xmin = 294.7125
				xmax = 295.4325
				text = "housing"
			intervals [595]:
				xmin = 295.4325
				xmax = 296.3178
				text = ""
			intervals [596]:
				xmin = 296.3178
				xmax = 297.0978
				text = "sections"
			intervals [597]:
				xmin = 297.0978
				xmax = 297.3278
				text = "like"
			intervals [598]:
				xmin = 297.3278
				xmax = 297.5615
				text = ""
			intervals [599]:
				xmin = 297.5615
				xmax = 297.9415
				text = "sursum"
			intervals [600]:
				xmin = 297.9415
				xmax = 298.5315
				text = "corda"
			intervals [601]:
				xmin = 298.5315
				xmax = 299.1236
				text = ""
			intervals [602]:
				xmin = 299.1236
				xmax = 300.0936
				text = "kenilworth"
			intervals [603]:
				xmin = 300.0936
				xmax = 300.4633
				text = ""
			intervals [604]:
				xmin = 300.4633
				xmax = 300.7433
				text = "all"
			intervals [605]:
				xmin = 300.7433
				xmax = 300.9333
				text = "the"
			intervals [606]:
				xmin = 300.9333
				xmax = 301.1533
				text = "all"
			intervals [607]:
				xmin = 301.1533
				xmax = 301.5733
				text = "around"
			intervals [608]:
				xmin = 301.5733
				xmax = 301.9533
				text = "whoever"
			intervals [609]:
				xmin = 301.9533
				xmax = 302.0233
				text = "s"
			intervals [610]:
				xmin = 302.0233
				xmax = 302.0533
				text = ""
			intervals [611]:
				xmin = 302.0533
				xmax = 302.3333
				text = "under"
			intervals [612]:
				xmin = 302.3333
				xmax = 302.6733
				text = "dc"
			intervals [613]:
				xmin = 302.6733
				xmax = 303.2333
				text = "housing"
			intervals [614]:
				xmin = 303.2333
				xmax = 303.7993
				text = ""
			intervals [615]:
				xmin = 303.7993
				xmax = 304.1993
				text = "and"
			intervals [616]:
				xmin = 304.1993
				xmax = 304.2993
				text = "it"
			intervals [617]:
				xmin = 304.2993
				xmax = 304.3693
				text = "s"
			intervals [618]:
				xmin = 304.3693
				xmax = 304.5393
				text = "like"
			intervals [619]:
				xmin = 304.5393
				xmax = 304.7593
				text = "for"
			intervals [620]:
				xmin = 304.7593
				xmax = 304.8493
				text = "the"
			intervals [621]:
				xmin = 304.8493
				xmax = 305.2393
				text = "youth"
			intervals [622]:
				xmin = 305.2393
				xmax = 305.4093
				text = "so"
			intervals [623]:
				xmin = 305.4093
				xmax = 305.5593
				text = "you"
			intervals [624]:
				xmin = 305.5593
				xmax = 305.7093
				text = "can"
			intervals [625]:
				xmin = 305.7093
				xmax = 305.8493
				text = "get"
			intervals [626]:
				xmin = 305.8493
				xmax = 305.9393
				text = "a"
			intervals [627]:
				xmin = 305.9393
				xmax = 305.9693
				text = ""
			intervals [628]:
				xmin = 305.9693
				xmax = 306.0793
				text = "you"
			intervals [629]:
				xmin = 306.0793
				xmax = 306.1593
				text = ""
			intervals [630]:
				xmin = 306.1593
				xmax = 306.4593
				text = "the"
			intervals [631]:
				xmin = 306.4593
				xmax = 306.7093
				text = "youth"
			intervals [632]:
				xmin = 306.7093
				xmax = 306.8493
				text = "so"
			intervals [633]:
				xmin = 306.8493
				xmax = 306.9693
				text = "you"
			intervals [634]:
				xmin = 306.9693
				xmax = 307.0893
				text = "can"
			intervals [635]:
				xmin = 307.0893
				xmax = 307.2193
				text = "get"
			intervals [636]:
				xmin = 307.2193
				xmax = 307.2893
				text = "a"
			intervals [637]:
				xmin = 307.2893
				xmax = 307.7393
				text = "job"
			intervals [638]:
				xmin = 307.7393
				xmax = 308.601
				text = ""
			intervals [639]:
				xmin = 308.601
				xmax = 308.781
				text = "with"
			intervals [640]:
				xmin = 308.781
				xmax = 308.981
				text = "them"
			intervals [641]:
				xmin = 308.981
				xmax = 309.8606
				text = ""
			intervals [642]:
				xmin = 309.8606
				xmax = 310.2306
				text = "yeah"
			intervals [643]:
				xmin = 310.2306
				xmax = 310.5113
				text = ""
			intervals [644]:
				xmin = 310.5113
				xmax = 310.6113
				text = "we"
			intervals [645]:
				xmin = 310.6113
				xmax = 310.8513
				text = "get"
			intervals [646]:
				xmin = 310.8513
				xmax = 311.1113
				text = "work"
			intervals [647]:
				xmin = 311.1113
				xmax = 311.1413
				text = ""
			intervals [648]:
				xmin = 311.1413
				xmax = 311.3413
				text = "we"
			intervals [649]:
				xmin = 311.3413
				xmax = 311.5613
				text = "work"
			intervals [650]:
				xmin = 311.5613
				xmax = 311.6913
				text = "for"
			intervals [651]:
				xmin = 311.6913
				xmax = 311.9213
				text = "them"
			intervals [652]:
				xmin = 311.9213
				xmax = 311.9513
				text = ""
			intervals [653]:
				xmin = 311.9513
				xmax = 312.3313
				text = "instead"
			intervals [654]:
				xmin = 312.3313
				xmax = 312.4313
				text = "of"
			intervals [655]:
				xmin = 312.4313
				xmax = 312.6713
				text = "like"
			intervals [656]:
				xmin = 312.6713
				xmax = 313.3313
				text = "syep"
			intervals [657]:
				xmin = 313.3313
				xmax = 314.0303
				text = ""
			intervals [658]:
				xmin = 314.0303
				xmax = 314.1403
				text = "we"
			intervals [659]:
				xmin = 314.1403
				xmax = 314.3603
				text = "work"
			intervals [660]:
				xmin = 314.3603
				xmax = 314.5003
				text = "for"
			intervals [661]:
				xmin = 314.5003
				xmax = 314.6503
				text = "them"
			intervals [662]:
				xmin = 314.6503
				xmax = 317.8709
				text = ""
			intervals [663]:
				xmin = 317.8709
				xmax = 318.5709
				text = "syep"
			intervals [664]:
				xmin = 318.5709
				xmax = 318.6309
				text = "is"
			intervals [665]:
				xmin = 318.6309
				xmax = 319.6009
				text = ""
			intervals [666]:
				xmin = 319.6009
				xmax = 319.6609
				text = "for"
			intervals [667]:
				xmin = 319.6609
				xmax = 320.109
				text = ""
			intervals [668]:
				xmin = 320.109
				xmax = 320.329
				text = "is"
			intervals [669]:
				xmin = 320.329
				xmax = 320.489
				text = "for"
			intervals [670]:
				xmin = 320.489
				xmax = 321.139
				text = "all"
			intervals [671]:
				xmin = 321.139
				xmax = 321.859
				text = "workers"
			intervals [672]:
				xmin = 321.859
				xmax = 322.2442
				text = ""
			intervals [673]:
				xmin = 322.2442
				xmax = 322.9442
				text = "rdx"
			intervals [674]:
				xmin = 322.9442
				xmax = 323.0942
				text = "is"
			intervals [675]:
				xmin = 323.0942
				xmax = 323.1242
				text = ""
			intervals [676]:
				xmin = 323.1242
				xmax = 323.7342
				text = "only"
			intervals [677]:
				xmin = 323.7342
				xmax = 323.7642
				text = ""
			intervals [678]:
				xmin = 323.7642
				xmax = 324.2642
				text = "for"
			intervals [679]:
				xmin = 324.2642
				xmax = 324.5053
				text = ""
			intervals [680]:
				xmin = 324.5053
				xmax = 324.8153
				text = "people"
			intervals [681]:
				xmin = 324.8153
				xmax = 325.0253
				text = "that"
			intervals [682]:
				xmin = 325.0253
				xmax = 325.5553
				text = "live"
			intervals [683]:
				xmin = 325.5553
				xmax = 325.5853
				text = ""
			intervals [684]:
				xmin = 325.5853
				xmax = 325.9253
				text = "under"
			intervals [685]:
				xmin = 325.9253
				xmax = 326.2353
				text = "dc"
			intervals [686]:
				xmin = 326.2353
				xmax = 326.7153
				text = "housing"
			intervals [687]:
				xmin = 326.7153
				xmax = 327.4753
				text = "properties"
			intervals [688]:
				xmin = 327.4753
				xmax = 333.0351
				text = ""
			intervals [689]:
				xmin = 333.0351
				xmax = 333.2651
				text = "no"
			intervals [690]:
				xmin = 333.2651
				xmax = 333.9351
				text = "teenagers"
			intervals [691]:
				xmin = 333.9351
				xmax = 334.0651
				text = "you"
			intervals [692]:
				xmin = 334.0651
				xmax = 334.2951
				text = "got"
			intervals [693]:
				xmin = 334.2951
				xmax = 334.6651
				text = "yeah"
			intervals [694]:
				xmin = 334.6651
				xmax = 334.7151
				text = ""
			intervals [695]:
				xmin = 334.7151
				xmax = 335.2251
				text = "teenagers"
			intervals [696]:
				xmin = 335.2251
				xmax = 335.3551
				text = "and"
			intervals [697]:
				xmin = 335.3551
				xmax = 335.4451
				text = "the"
			intervals [698]:
				xmin = 335.4451
				xmax = 335.9251
				text = "ages"
			intervals [699]:
				xmin = 335.9251
				xmax = 336.5051
				text = "stop"
			intervals [700]:
				xmin = 336.5051
				xmax = 336.5751
				text = "at"
			intervals [701]:
				xmin = 336.5751
				xmax = 337.0851
				text = "eighteen"
			intervals [702]:
				xmin = 337.0851
				xmax = 339.8863
				text = ""
			intervals [703]:
				xmin = 339.8863
				xmax = 340.5063
				text = "yes"
			intervals [704]:
				xmin = 340.5063
				xmax = 340.7826
				text = ""
			intervals [705]:
				xmin = 340.7826
				xmax = 341.0126
				text = "do"
			intervals [706]:
				xmin = 341.0126
				xmax = 341.4363
				text = ""
			intervals [707]:
				xmin = 341.4363
				xmax = 341.8963
				text = "no"
			intervals [708]:
				xmin = 341.8963
				xmax = 345.6639
				text = ""
			intervals [709]:
				xmin = 345.6639
				xmax = 346.0039
				text = "well"
			intervals [710]:
				xmin = 346.0039
				xmax = 346.1539
				text = "my"
			intervals [711]:
				xmin = 346.1539
				xmax = 346.2839
				text = "f"
			intervals [712]:
				xmin = 346.2839
				xmax = 346.838
				text = ""
			intervals [713]:
				xmin = 346.838
				xmax = 347.248
				text = "well"
			intervals [714]:
				xmin = 347.248
				xmax = 347.348
				text = "i"
			intervals [715]:
				xmin = 347.348
				xmax = 347.548
				text = "used"
			intervals [716]:
				xmin = 347.548
				xmax = 347.638
				text = "to"
			intervals [717]:
				xmin = 347.638
				xmax = 347.838
				text = "go"
			intervals [718]:
				xmin = 347.838
				xmax = 348.098
				text = "here"
			intervals [719]:
				xmin = 348.098
				xmax = 348.568
				text = "so"
			intervals [720]:
				xmin = 348.568
				xmax = 349.220
				text = ""
			intervals [721]:
				xmin = 349.220
				xmax = 349.390
				text = "i"
			intervals [722]:
				xmin = 349.390
				xmax = 349.710
				text = "wanted"
			intervals [723]:
				xmin = 349.710
				xmax = 349.780
				text = "to"
			intervals [724]:
				xmin = 349.780
				xmax = 350.300
				text = "always"
			intervals [725]:
				xmin = 350.300
				xmax = 350.610
				text = "work"
			intervals [726]:
				xmin = 350.610
				xmax = 350.830
				text = "like"
			intervals [727]:
				xmin = 350.830
				xmax = 350.860
				text = ""
			intervals [728]:
				xmin = 350.860
				xmax = 351.200
				text = "work"
			intervals [729]:
				xmin = 351.200
				xmax = 351.430
				text = "for"
			intervals [730]:
				xmin = 351.430
				xmax = 351.670
				text = "s"
			intervals [731]:
				xmin = 351.670
				xmax = 351.710
				text = ""
			intervals [732]:
				xmin = 351.710
				xmax = 351.960
				text = "for"
			intervals [733]:
				xmin = 351.960
				xmax = 352.020
				text = "the"
			intervals [734]:
				xmin = 352.020
				xmax = 352.120
				text = ""
			intervals [735]:
				xmin = 352.120
				xmax = 352.490
				text = "for"
			intervals [736]:
				xmin = 352.490
				xmax = 352.590
				text = "the"
			intervals [737]:
				xmin = 352.590
				xmax = 352.900
				text = "summer"
			intervals [738]:
				xmin = 352.900
				xmax = 353.290
				text = "job"
			intervals [739]:
				xmin = 353.290
				xmax = 353.8349
				text = ""
			intervals [740]:
				xmin = 353.8349
				xmax = 354.5449
				text = "and"
			intervals [741]:
				xmin = 354.5449
				xmax = 354.8794
				text = ""
			intervals [742]:
				xmin = 354.8794
				xmax = 355.0994
				text = "my"
			intervals [743]:
				xmin = 355.0994
				xmax = 355.4094
				text = "first"
			intervals [744]:
				xmin = 355.4094
				xmax = 355.8294
				text = "year"
			intervals [745]:
				xmin = 355.8294
				xmax = 355.8994
				text = ""
			intervals [746]:
				xmin = 355.8994
				xmax = 356.0594
				text = "i"
			intervals [747]:
				xmin = 356.0594
				xmax = 356.3194
				text = "did"
			intervals [748]:
				xmin = 356.3194
				xmax = 356.5594
				text = "sign"
			intervals [749]:
				xmin = 356.5594
				xmax = 356.6894
				text = "up"
			intervals [750]:
				xmin = 356.6894
				xmax = 356.8094
				text = "with"
			intervals [751]:
				xmin = 356.8094
				xmax = 357.5794
				text = "syp"
			intervals [752]:
				xmin = 357.5794
				xmax = 358.0687
				text = ""
			intervals [753]:
				xmin = 358.0687
				xmax = 358.3487
				text = "and"
			intervals [754]:
				xmin = 358.3487
				xmax = 358.9887
				text = "rdx"
			intervals [755]:
				xmin = 358.9887
				xmax = 359.1787
				text = "just"
			intervals [756]:
				xmin = 359.1787
				xmax = 359.2487
				text = "in"
			intervals [757]:
				xmin = 359.2487
				xmax = 359.7287
				text = "case"
			intervals [758]:
				xmin = 359.7287
				xmax = 359.8187
				text = "i"
			intervals [759]:
				xmin = 359.8187
				xmax = 359.9887
				text = "don't"
			intervals [760]:
				xmin = 359.9887
				xmax = 360.1287
				text = "get"
			intervals [761]:
				xmin = 360.1287
				xmax = 360.2187
				text = "the"
			intervals [762]:
				xmin = 360.2187
				xmax = 360.8787
				text = "job"
			intervals [763]:
				xmin = 360.8787
				xmax = 361.6553
				text = ""
			intervals [764]:
				xmin = 361.6553
				xmax = 361.8053
				text = "cause"
			intervals [765]:
				xmin = 361.8053
				xmax = 361.8953
				text = "i"
			intervals [766]:
				xmin = 361.8953
				xmax = 362.1153
				text = "didn't"
			intervals [767]:
				xmin = 362.1153
				xmax = 362.5353
				text = "know"
			intervals [768]:
				xmin = 362.5353
				xmax = 362.8332
				text = ""
			intervals [769]:
				xmin = 362.8332
				xmax = 363.0932
				text = "nothing"
			intervals [770]:
				xmin = 363.0932
				xmax = 363.4732
				text = "about"
			intervals [771]:
				xmin = 363.4732
				xmax = 363.5832
				text = "it"
			intervals [772]:
				xmin = 363.5832
				xmax = 363.6532
				text = ""
			intervals [773]:
				xmin = 363.6532
				xmax = 363.7632
				text = "you"
			intervals [774]:
				xmin = 363.7632
				xmax = 363.8232
				text = "know"
			intervals [775]:
				xmin = 363.8232
				xmax = 363.9132
				text = "what"
			intervals [776]:
				xmin = 363.9132
				xmax = 363.9832
				text = "i'm"
			intervals [777]:
				xmin = 363.9832
				xmax = 364.2432
				text = "saying"
			intervals [778]:
				xmin = 364.2432
				xmax = 364.5892
				text = ""
			intervals [779]:
				xmin = 364.5892
				xmax = 364.7192
				text = "so"
			intervals [780]:
				xmin = 364.7192
				xmax = 364.7792
				text = "i"
			intervals [781]:
				xmin = 364.7792
				xmax = 364.8692
				text = "ain't"
			intervals [782]:
				xmin = 364.8692
				xmax = 364.9292
				text = "know"
			intervals [783]:
				xmin = 364.9292
				xmax = 365.1692
				text = "nothing"
			intervals [784]:
				xmin = 365.1692
				xmax = 365.4492
				text = "about"
			intervals [785]:
				xmin = 365.4492
				xmax = 365.5392
				text = "it"
			intervals [786]:
				xmin = 365.5392
				xmax = 365.6192
				text = "so"
			intervals [787]:
				xmin = 365.6192
				xmax = 365.7392
				text = "my"
			intervals [788]:
				xmin = 365.7392
				xmax = 365.9492
				text = "mother"
			intervals [789]:
				xmin = 365.9492
				xmax = 366.0092
				text = "s"
			intervals [790]:
				xmin = 366.0092
				xmax = 366.2392
				text = "like"
			intervals [791]:
				xmin = 366.2392
				xmax = 366.3592
				text = ""
			intervals [792]:
				xmin = 366.3592
				xmax = 366.4992
				text = "you"
			intervals [793]:
				xmin = 366.4992
				xmax = 366.6792
				text = "know"
			intervals [794]:
				xmin = 366.6792
				xmax = 366.8092
				text = "go"
			intervals [795]:
				xmin = 366.8092
				xmax = 366.8892
				text = "to"
			intervals [796]:
				xmin = 366.8892
				xmax = 367.5592
				text = "syp"
			intervals [797]:
				xmin = 367.5592
				xmax = 367.8492
				text = "sign"
			intervals [798]:
				xmin = 367.8492
				xmax = 367.9292
				text = "up"
			intervals [799]:
				xmin = 367.9292
				xmax = 368.0992
				text = "for"
			intervals [800]:
				xmin = 368.0992
				xmax = 368.3692
				text = "them"
			intervals [801]:
				xmin = 368.3692
				xmax = 368.8347
				text = ""
			intervals [802]:
				xmin = 368.8347
				xmax = 369.1147
				text = "just"
			intervals [803]:
				xmin = 369.1147
				xmax = 369.2247
				text = "in"
			intervals [804]:
				xmin = 369.2247
				xmax = 369.7047
				text = "case"
			intervals [805]:
				xmin = 369.7047
				xmax = 370.2003
				text = ""
			intervals [806]:
				xmin = 370.2003
				xmax = 370.3703
				text = "but"
			intervals [807]:
				xmin = 370.3703
				xmax = 370.5603
				text = "i"
			intervals [808]:
				xmin = 370.5603
				xmax = 370.6003
				text = ""
			intervals [809]:
				xmin = 370.6003
				xmax = 370.7903
				text = "had"
			intervals [810]:
				xmin = 370.7903
				xmax = 371.0003
				text = "got"
			intervals [811]:
				xmin = 371.0003
				xmax = 371.1003
				text = "the"
			intervals [812]:
				xmin = 371.1003
				xmax = 371.6203
				text = "job"
			intervals [813]:
				xmin = 371.6203
				xmax = 371.7003
				text = ""
			intervals [814]:
				xmin = 371.7003
				xmax = 371.9203
				text = "and"
			intervals [815]:
				xmin = 371.9203
				xmax = 372.3703
				text = "then"
			intervals [816]:
				xmin = 372.3703
				xmax = 372.5896
				text = ""
			intervals [817]:
				xmin = 372.5896
				xmax = 372.6696
				text = "we"
			intervals [818]:
				xmin = 372.6696
				xmax = 372.8296
				text = "had"
			intervals [819]:
				xmin = 372.8296
				xmax = 372.8996
				text = "to"
			intervals [820]:
				xmin = 372.8996
				xmax = 373.2996
				text = "do"
			intervals [821]:
				xmin = 373.2996
				xmax = 373.7604
				text = ""
			intervals [822]:
				xmin = 373.7604
				xmax = 374.0204
				text = "three"
			intervals [823]:
				xmin = 374.0204
				xmax = 374.7104
				text = "interviews"
			intervals [824]:
				xmin = 374.7104
				xmax = 374.8604
				text = "at"
			intervals [825]:
				xmin = 374.8604
				xmax = 375.1704
				text = "different"
			intervals [826]:
				xmin = 375.1704
				xmax = 375.9204
				text = "places"
			intervals [827]:
				xmin = 375.9204
				xmax = 376.5279
				text = ""
			intervals [828]:
				xmin = 376.5279
				xmax = 376.7479
				text = "and"
			intervals [829]:
				xmin = 376.7479
				xmax = 377.0379
				text = "one"
			intervals [830]:
				xmin = 377.0379
				xmax = 377.2179
				text = "was"
			intervals [831]:
				xmin = 377.2179
				xmax = 377.8979
				text = "here"
			intervals [832]:
				xmin = 377.8979
				xmax = 378.4382
				text = ""
			intervals [833]:
				xmin = 378.4382
				xmax = 378.6482
				text = "then"
			intervals [834]:
				xmin = 378.6482
				xmax = 378.9182
				text = "another"
			intervals [835]:
				xmin = 378.9182
				xmax = 379.0382
				text = "one"
			intervals [836]:
				xmin = 379.0382
				xmax = 379.2382
				text = "might"
			intervals [837]:
				xmin = 379.2382
				xmax = 379.4182
				text = "be"
			intervals [838]:
				xmin = 379.4182
				xmax = 379.9382
				text = "somewhere"
			intervals [839]:
				xmin = 379.9382
				xmax = 380.2582
				text = "else"
			intervals [840]:
				xmin = 380.2582
				xmax = 380.4182
				text = "like"
			intervals [841]:
				xmin = 380.4182
				xmax = 380.9112
				text = ""
			intervals [842]:
				xmin = 380.9112
				xmax = 381.0412
				text = "<unk>"
			intervals [843]:
				xmin = 381.0412
				xmax = 381.1312
				text = "work"
			intervals [844]:
				xmin = 381.1312
				xmax = 381.1612
				text = ""
			intervals [845]:
				xmin = 381.1612
				xmax = 382.1712
				text = "<unk>"
			intervals [846]:
				xmin = 382.1712
				xmax = 382.811
				text = ""
			intervals [847]:
				xmin = 382.811
				xmax = 383.041
				text = "or"
			intervals [848]:
				xmin = 383.041
				xmax = 384.222
				text = ""
			intervals [849]:
				xmin = 384.222
				xmax = 384.462
				text = "yeah"
			intervals [850]:
				xmin = 384.462
				xmax = 384.822
				text = "different"
			intervals [851]:
				xmin = 384.822
				xmax = 385.322
				text = "organization"
			intervals [852]:
				xmin = 385.322
				xmax = 385.422
				text = "and"
			intervals [853]:
				xmin = 385.422
				xmax = 385.542
				text = "we"
			intervals [854]:
				xmin = 385.542
				xmax = 385.722
				text = "do"
			intervals [855]:
				xmin = 385.722
				xmax = 386.382
				text = "interviews"
			intervals [856]:
				xmin = 386.382
				xmax = 386.472
				text = "we"
			intervals [857]:
				xmin = 386.472
				xmax = 386.632
				text = "had"
			intervals [858]:
				xmin = 386.632
				xmax = 386.722
				text = "to"
			intervals [859]:
				xmin = 386.722
				xmax = 386.892
				text = "get"
			intervals [860]:
				xmin = 386.892
				xmax = 387.002
				text = ""
			intervals [861]:
				xmin = 387.002
				xmax = 387.262
				text = "get"
			intervals [862]:
				xmin = 387.262
				xmax = 387.372
				text = "the"
			intervals [863]:
				xmin = 387.372
				xmax = 387.822
				text = "interviews"
			intervals [864]:
				xmin = 387.822
				xmax = 388.002
				text = "done"
			intervals [865]:
				xmin = 388.002
				xmax = 388.092
				text = "we"
			intervals [866]:
				xmin = 388.092
				xmax = 388.202
				text = "had"
			intervals [867]:
				xmin = 388.202
				xmax = 388.292
				text = "to"
			intervals [868]:
				xmin = 388.292
				xmax = 388.682
				text = "call"
			intervals [869]:
				xmin = 388.682
				xmax = 388.852
				text = "'em"
			intervals [870]:
				xmin = 388.852
				xmax = 389.129
				text = ""
			intervals [871]:
				xmin = 389.129
				xmax = 389.289
				text = "like"
			intervals [872]:
				xmin = 389.289
				xmax = 389.379
				text = "a"
			intervals [873]:
				xmin = 389.379
				xmax = 389.639
				text = "real"
			intervals [874]:
				xmin = 389.639
				xmax = 390.059
				text = "job"
			intervals [875]:
				xmin = 390.059
				xmax = 390.089
				text = ""
			intervals [876]:
				xmin = 390.089
				xmax = 390.179
				text = "we"
			intervals [877]:
				xmin = 390.179
				xmax = 390.319
				text = "had"
			intervals [878]:
				xmin = 390.319
				xmax = 390.399
				text = "to"
			intervals [879]:
				xmin = 390.399
				xmax = 390.729
				text = "call"
			intervals [880]:
				xmin = 390.729
				xmax = 390.899
				text = "them"
			intervals [881]:
				xmin = 390.899
				xmax = 390.989
				text = "and"
			intervals [882]:
				xmin = 390.989
				xmax = 391.439
				text = "stuff"
			intervals [883]:
				xmin = 391.439
				xmax = 391.8184
				text = ""
			intervals [884]:
				xmin = 391.8184
				xmax = 392.0284
				text = "and"
			intervals [885]:
				xmin = 392.0284
				xmax = 392.3484
				text = "say"
			intervals [886]:
				xmin = 392.3484
				xmax = 392.5184
				text = "and"
			intervals [887]:
				xmin = 392.5184
				xmax = 392.7284
				text = "set"
			intervals [888]:
				xmin = 392.7284
				xmax = 392.8784
				text = "up"
			intervals [889]:
				xmin = 392.8784
				xmax = 392.9084
				text = "a"
			intervals [890]:
				xmin = 392.9084
				xmax = 393.4084
				text = "interview"
			intervals [891]:
				xmin = 393.4084
				xmax = 394.1719
				text = ""
			intervals [892]:
				xmin = 394.1719
				xmax = 394.2819
				text = "you"
			intervals [893]:
				xmin = 394.2819
				xmax = 394.4319
				text = "know"
			intervals [894]:
				xmin = 394.4319
				xmax = 394.8952
				text = ""
			intervals [895]:
				xmin = 394.8952
				xmax = 395.0452
				text = "and"
			intervals [896]:
				xmin = 395.0452
				xmax = 395.4852
				text = "then"
			intervals [897]:
				xmin = 395.4852
				xmax = 395.5852
				text = "you"
			intervals [898]:
				xmin = 395.5852
				xmax = 395.7152
				text = "go"
			intervals [899]:
				xmin = 395.7152
				xmax = 395.8452
				text = "to"
			intervals [900]:
				xmin = 395.8452
				xmax = 395.9052
				text = "the"
			intervals [901]:
				xmin = 395.9052
				xmax = 396.7052
				text = "interviews"
			intervals [902]:
				xmin = 396.7052
				xmax = 397.0756
				text = ""
			intervals [903]:
				xmin = 397.0756
				xmax = 397.2056
				text = "and"
			intervals [904]:
				xmin = 397.2056
				xmax = 397.3056
				text = "then"
			intervals [905]:
				xmin = 397.3056
				xmax = 397.5556
				text = "after"
			intervals [906]:
				xmin = 397.5556
				xmax = 397.7956
				text = "that"
			intervals [907]:
				xmin = 397.7956
				xmax = 397.9056
				text = "we"
			intervals [908]:
				xmin = 397.9056
				xmax = 398.1356
				text = "come"
			intervals [909]:
				xmin = 398.1356
				xmax = 398.4056
				text = "back"
			intervals [910]:
				xmin = 398.4056
				xmax = 398.4356
				text = ""
			intervals [911]:
				xmin = 398.4356
				xmax = 398.5956
				text = "to"
			intervals [912]:
				xmin = 398.5956
				xmax = 398.8156
				text = "like"
			intervals [913]:
				xmin = 398.8156
				xmax = 398.8756
				text = "a"
			intervals [914]:
				xmin = 398.8756
				xmax = 399.4556
				text = "workshop"
			intervals [915]:
				xmin = 399.4556
				xmax = 399.4856
				text = ""
			intervals [916]:
				xmin = 399.4856
				xmax = 399.6556
				text = "and"
			intervals [917]:
				xmin = 399.6556
				xmax = 399.7956
				text = "then"
			intervals [918]:
				xmin = 399.7956
				xmax = 399.9456
				text = "they"
			intervals [919]:
				xmin = 399.9456
				xmax = 400.2356
				text = "tell"
			intervals [920]:
				xmin = 400.2356
				xmax = 400.4256
				text = "us"
			intervals [921]:
				xmin = 400.4256
				xmax = 400.5456
				text = "where"
			intervals [922]:
				xmin = 400.5456
				xmax = 400.6556
				text = "they"
			intervals [923]:
				xmin = 400.6556
				xmax = 400.8056
				text = "gonna"
			intervals [924]:
				xmin = 400.8056
				xmax = 401.1456
				text = "place"
			intervals [925]:
				xmin = 401.1456
				xmax = 401.2956
				text = "us"
			intervals [926]:
				xmin = 401.2956
				xmax = 401.5856
				text = "at"
			intervals [927]:
				xmin = 401.5856
				xmax = 402.3819
				text = ""
			intervals [928]:
				xmin = 402.3819
				xmax = 402.7519
				text = "and"
			intervals [929]:
				xmin = 402.7519
				xmax = 402.7819
				text = ""
			intervals [930]:
				xmin = 402.7819
				xmax = 402.8119
				text = "uh"
			intervals [931]:
				xmin = 402.8119
				xmax = 408.0628
				text = ""
			intervals [932]:
				xmin = 408.0628
				xmax = 408.6128
				text = "yeah"
			intervals [933]:
				xmin = 408.6128
				xmax = 409.1321
				text = ""
			intervals [934]:
				xmin = 409.1321
				xmax = 409.3721
				text = "d"
			intervals [935]:
				xmin = 409.3721
				xmax = 409.4021
				text = ""
			intervals [936]:
				xmin = 409.4021
				xmax = 409.8921
				text = "depending"
			intervals [937]:
				xmin = 409.8921
				xmax = 410.0521
				text = "on"
			intervals [938]:
				xmin = 410.0521
				xmax = 410.3521
				text = "what"
			intervals [939]:
				xmin = 410.3521
				xmax = 410.7135
				text = ""
			intervals [940]:
				xmin = 410.7135
				xmax = 410.9535
				text = "the"
			intervals [941]:
				xmin = 410.9535
				xmax = 411.5035
				text = "um"
			intervals [942]:
				xmin = 411.5035
				xmax = 411.8211
				text = ""
			intervals [943]:
				xmin = 411.8211
				xmax = 412.2911
				text = "company"
			intervals [944]:
				xmin = 412.2911
				xmax = 412.5311
				text = "has"
			intervals [945]:
				xmin = 412.5311
				xmax = 412.7911
				text = "said"
			intervals [946]:
				xmin = 412.7911
				xmax = 413.1411
				text = "about"
			intervals [947]:
				xmin = 413.1411
				xmax = 413.4211
				text = "you"
			intervals [948]:
				xmin = 413.4211
				xmax = 413.4511
				text = ""
			intervals [949]:
				xmin = 413.4511
				xmax = 413.5311
				text = "you"
			intervals [950]:
				xmin = 413.5311
				xmax = 413.6111
				text = "know"
			intervals [951]:
				xmin = 413.6111
				xmax = 413.7011
				text = "what"
			intervals [952]:
				xmin = 413.7011
				xmax = 413.7711
				text = "i'm"
			intervals [953]:
				xmin = 413.7711
				xmax = 413.8911
				text = "saying"
			intervals [954]:
				xmin = 413.8911
				xmax = 414.0211
				text = "cause"
			intervals [955]:
				xmin = 414.0211
				xmax = 414.1111
				text = "they"
			intervals [956]:
				xmin = 414.1111
				xmax = 414.3211
				text = "got"
			intervals [957]:
				xmin = 414.3211
				xmax = 414.3811
				text = "to"
			intervals [958]:
				xmin = 414.3811
				xmax = 414.4911
				text = "do"
			intervals [959]:
				xmin = 414.4911
				xmax = 415.3411
				text = "evaluations"
			intervals [960]:
				xmin = 415.3411
				xmax = 415.5311
				text = "s"
			intervals [961]:
				xmin = 415.5311
				xmax = 415.6111
				text = ""
			intervals [962]:
				xmin = 415.6111
				xmax = 415.9811
				text = "sheet"
			intervals [963]:
				xmin = 415.9811
				xmax = 416.5646
				text = ""
			intervals [964]:
				xmin = 416.5646
				xmax = 416.7646
				text = "for"
			intervals [965]:
				xmin = 416.7646
				xmax = 417.1846
				text = "us"
			intervals [966]:
				xmin = 417.1846
				xmax = 417.6705
				text = ""
			intervals [967]:
				xmin = 417.6705
				xmax = 417.8505
				text = "for"
			intervals [968]:
				xmin = 417.8505
				xmax = 417.8805
				text = ""
			intervals [969]:
				xmin = 417.8805
				xmax = 418.1005
				text = "each"
			intervals [970]:
				xmin = 418.1005
				xmax = 418.1305
				text = ""
			intervals [971]:
				xmin = 418.1305
				xmax = 418.5005
				text = "interview"
			intervals [972]:
				xmin = 418.5005
				xmax = 418.6505
				text = "we"
			intervals [973]:
				xmin = 418.6505
				xmax = 418.8205
				text = "go"
			intervals [974]:
				xmin = 418.8205
				xmax = 419.0505
				text = "on"
			intervals [975]:
				xmin = 419.0505
				xmax = 424.2853
				text = ""
			intervals [976]:
				xmin = 424.2853
				xmax = 424.4853
				text = "oh"
			intervals [977]:
				xmin = 424.4853
				xmax = 424.7553
				text = "no"
			intervals [978]:
				xmin = 424.7553
				xmax = 425.1953
				text = "no"
			intervals [979]:
				xmin = 425.1953
				xmax = 425.2953
				text = "they"
			intervals [980]:
				xmin = 425.2953
				xmax = 425.4253
				text = "didn't"
			intervals [981]:
				xmin = 425.4253
				xmax = 425.5353
				text = "give"
			intervals [982]:
				xmin = 425.5353
				xmax = 425.6253
				text = "me"
			intervals [983]:
				xmin = 425.6253
				xmax = 425.7753
				text = "no"
			intervals [984]:
				xmin = 425.7753
				xmax = 426.1653
				text = "feedback"
			intervals [985]:
				xmin = 426.1653
				xmax = 426.3453
				text = "no"
			intervals [986]:
				xmin = 426.3453
				xmax = 427.1634
				text = ""
			intervals [987]:
				xmin = 427.1634
				xmax = 427.2834
				text = "they"
			intervals [988]:
				xmin = 427.2834
				xmax = 427.5034
				text = "just"
			intervals [989]:
				xmin = 427.5034
				xmax = 427.7434
				text = "wrote"
			intervals [990]:
				xmin = 427.7434
				xmax = 427.8434
				text = "it"
			intervals [991]:
				xmin = 427.8434
				xmax = 428.0034
				text = "on"
			intervals [992]:
				xmin = 428.0034
				xmax = 428.0634
				text = "a"
			intervals [993]:
				xmin = 428.0634
				xmax = 428.4534
				text = "paper"
			intervals [994]:
				xmin = 428.4534
				xmax = 428.6697
				text = ""
			intervals [995]:
				xmin = 428.6697
				xmax = 428.8297
				text = "so"
			intervals [996]:
				xmin = 428.8297
				xmax = 428.9697
				text = "they"
			intervals [997]:
				xmin = 428.9697
				xmax = 429.1597
				text = "can"
			intervals [998]:
				xmin = 429.1597
				xmax = 429.3397
				text = "give"
			intervals [999]:
				xmin = 429.3397
				xmax = 429.5197
				text = "to"
			intervals [1000]:
				xmin = 429.5197
				xmax = 430.1097
				text = "housing"
			intervals [1001]:
				xmin = 430.1097
				xmax = 437.0842
				text = ""
			intervals [1002]:
				xmin = 437.0842
				xmax = 437.4642
				text = "four"
			intervals [1003]:
				xmin = 437.4642
				xmax = 437.6417
				text = ""
			intervals [1004]:
				xmin = 437.6417
				xmax = 437.9217
				text = "four"
			intervals [1005]:
				xmin = 437.9217
				xmax = 438.3217
				text = "years"
			intervals [1006]:
				xmin = 438.3217
				xmax = 438.9226
				text = ""
			intervals [1007]:
				xmin = 438.9226
				xmax = 439.2226
				text = "yeah"
			intervals [1008]:
				xmin = 439.2226
				xmax = 440.1796
				text = ""
			intervals [1009]:
				xmin = 440.1796
				xmax = 440.5896
				text = "mm-hm"
			intervals [1010]:
				xmin = 440.5896
				xmax = 445.4207
				text = ""
			intervals [1011]:
				xmin = 445.4207
				xmax = 445.9507
				text = "um"
			intervals [1012]:
				xmin = 445.9507
				xmax = 446.2807
				text = "about"
			intervals [1013]:
				xmin = 446.2807
				xmax = 446.6107
				text = "eleven"
			intervals [1014]:
				xmin = 446.6107
				xmax = 447.1707
				text = "years"
			intervals [1015]:
				xmin = 447.1707
				xmax = 450.0636
				text = ""
			intervals [1016]:
				xmin = 450.0636
				xmax = 450.4636
				text = "yeah"
			intervals [1017]:
				xmin = 450.4636
				xmax = 450.9809
				text = ""
			intervals [1018]:
				xmin = 450.9809
				xmax = 451.2409
				text = "since"
			intervals [1019]:
				xmin = 451.2409
				xmax = 451.3209
				text = "i"
			intervals [1020]:
				xmin = 451.3209
				xmax = 451.5309
				text = "was"
			intervals [1021]:
				xmin = 451.5309
				xmax = 451.8009
				text = "little"
			intervals [1022]:
				xmin = 451.8009
				xmax = 453.2444
				text = ""
			intervals [1023]:
				xmin = 453.2444
				xmax = 453.5544
				text = "yes"
			intervals [1024]:
				xmin = 453.5544
				xmax = 453.7444
				text = "i"
			intervals [1025]:
				xmin = 453.7444
				xmax = 453.7744
				text = ""
			intervals [1026]:
				xmin = 453.7744
				xmax = 454.1344
				text = "yes"
			intervals [1027]:
				xmin = 454.1344
				xmax = 454.2144
				text = ""
			intervals [1028]:
				xmin = 454.2144
				xmax = 454.4344
				text = "i"
			intervals [1029]:
				xmin = 454.4344
				xmax = 454.6344
				text = "was"
			intervals [1030]:
				xmin = 454.6344
				xmax = 455.0444
				text = "here"
			intervals [1031]:
				xmin = 455.0444
				xmax = 455.5373
				text = ""
			intervals [1032]:
				xmin = 455.5373
				xmax = 455.6673
				text = "i"
			intervals [1033]:
				xmin = 455.6673
				xmax = 455.8373
				text = "went"
			intervals [1034]:
				xmin = 455.8373
				xmax = 455.9173
				text = "to"
			intervals [1035]:
				xmin = 455.9173
				xmax = 456.2273
				text = "camp"
			intervals [1036]:
				xmin = 456.2273
				xmax = 456.2673
				text = ""
			intervals [1037]:
				xmin = 456.2673
				xmax = 457.0573
				text = "brown"
			intervals [1038]:
				xmin = 457.0573
				xmax = 457.1877
				text = ""
			intervals [1039]:
				xmin = 457.1877
				xmax = 457.3777
				text = "oh"
			intervals [1040]:
				xmin = 457.3777
				xmax = 457.9277
				text = "everything"
			intervals [1041]:
				xmin = 457.9277
				xmax = 461.3274
				text = ""
			intervals [1042]:
				xmin = 461.3274
				xmax = 461.7174
				text = "yup"
			intervals [1043]:
				xmin = 461.7174
				xmax = 465.4529
				text = ""
			intervals [1044]:
				xmin = 465.4529
				xmax = 465.7429
				text = "um"
			intervals [1045]:
				xmin = 465.7429
				xmax = 465.8429
				text = "i"
			intervals [1046]:
				xmin = 465.8429
				xmax = 466.0629
				text = "liked"
			intervals [1047]:
				xmin = 466.0629
				xmax = 466.2029
				text = "that"
			intervals [1048]:
				xmin = 466.2029
				xmax = 466.4029
				text = "camp"
			intervals [1049]:
				xmin = 466.4029
				xmax = 466.6929
				text = "brown"
			intervals [1050]:
				xmin = 466.6929
				xmax = 467.6014
				text = ""
			intervals [1051]:
				xmin = 467.6014
				xmax = 467.8414
				text = "yeah"
			intervals [1052]:
				xmin = 467.8414
				xmax = 468.0414
				text = "my"
			intervals [1053]:
				xmin = 468.0414
				xmax = 468.2914
				text = "first"
			intervals [1054]:
				xmin = 468.2914
				xmax = 468.5814
				text = "time"
			intervals [1055]:
				xmin = 468.5814
				xmax = 468.6214
				text = "i"
			intervals [1056]:
				xmin = 468.6214
				xmax = 468.7614
				text = "was"
			intervals [1057]:
				xmin = 468.7614
				xmax = 469.1414
				text = "scared"
			intervals [1058]:
				xmin = 469.1414
				xmax = 469.3414
				text = "though"
			intervals [1059]:
				xmin = 469.3414
				xmax = 469.6184
				text = ""
			intervals [1060]:
				xmin = 469.6184
				xmax = 469.9384
				text = "<unk>"
			intervals [1061]:
				xmin = 469.9384
				xmax = 470.3199
				text = ""
			intervals [1062]:
				xmin = 470.3199
				xmax = 470.5299
				text = "cause"
			intervals [1063]:
				xmin = 470.5299
				xmax = 470.6099
				text = "of"
			intervals [1064]:
				xmin = 470.6099
				xmax = 470.6799
				text = "the"
			intervals [1065]:
				xmin = 470.6799
				xmax = 470.9699
				text = "<unk>"
			intervals [1066]:
				xmin = 470.9699
				xmax = 471.2058
				text = ""
			intervals [1067]:
				xmin = 471.2058
				xmax = 471.4158
				text = "cause"
			intervals [1068]:
				xmin = 471.4158
				xmax = 471.4958
				text = "of"
			intervals [1069]:
				xmin = 471.4958
				xmax = 471.5658
				text = "the"
			intervals [1070]:
				xmin = 471.5658
				xmax = 471.8458
				text = "little"
			intervals [1071]:
				xmin = 471.8458
				xmax = 472.1058
				text = "old"
			intervals [1072]:
				xmin = 472.1058
				xmax = 472.3658
				text = "man"
			intervals [1073]:
				xmin = 472.3658
				xmax = 472.8158
				text = "clutching"
			intervals [1074]:
				xmin = 472.8158
				xmax = 473.0758
				text = "stuff"
			intervals [1075]:
				xmin = 473.0758
				xmax = 473.8197
				text = ""
			intervals [1076]:
				xmin = 473.8197
				xmax = 474.1797
				text = "yeah"
			intervals [1077]:
				xmin = 474.1797
				xmax = 474.2497
				text = "i"
			intervals [1078]:
				xmin = 474.2497
				xmax = 474.3897
				text = "was"
			intervals [1079]:
				xmin = 474.3897
				xmax = 474.8297
				text = "scared"
			intervals [1080]:
				xmin = 474.8297
				xmax = 475.2497
				text = "<unk>"
			intervals [1081]:
				xmin = 475.2497
				xmax = 479.0445
				text = ""
			intervals [1082]:
				xmin = 479.0445
				xmax = 479.3045
				text = "yeah"
			intervals [1083]:
				xmin = 479.3045
				xmax = 479.4145
				text = "i"
			intervals [1084]:
				xmin = 479.4145
				xmax = 479.4445
				text = ""
			intervals [1085]:
				xmin = 479.4445
				xmax = 479.5945
				text = "r-"
			intervals [1086]:
				xmin = 479.5945
				xmax = 479.6245
				text = ""
			intervals [1087]:
				xmin = 479.6245
				xmax = 479.7545
				text = "i"
			intervals [1088]:
				xmin = 479.7545
				xmax = 479.9145
				text = "was"
			intervals [1089]:
				xmin = 479.9145
				xmax = 480.1345
				text = "ready"
			intervals [1090]:
				xmin = 480.1345
				xmax = 480.2145
				text = "to"
			intervals [1091]:
				xmin = 480.2145
				xmax = 480.3845
				text = "go"
			intervals [1092]:
				xmin = 480.3845
				xmax = 480.6445
				text = "home"
			intervals [1093]:
				xmin = 480.6445
				xmax = 480.7745
				text = "i"
			intervals [1094]:
				xmin = 480.7745
				xmax = 480.8045
				text = ""
			intervals [1095]:
				xmin = 480.8045
				xmax = 480.9645
				text = "was"
			intervals [1096]:
				xmin = 480.9645
				xmax = 481.4445
				text = "crying"
			intervals [1097]:
				xmin = 481.4445
				xmax = 481.9822
				text = ""
			intervals [1098]:
				xmin = 481.9822
				xmax = 482.0622
				text = "i"
			intervals [1099]:
				xmin = 482.0622
				xmax = 482.1822
				text = "was"
			intervals [1100]:
				xmin = 482.1822
				xmax = 482.4222
				text = "ready"
			intervals [1101]:
				xmin = 482.4222
				xmax = 482.4822
				text = "to"
			intervals [1102]:
				xmin = 482.4822
				xmax = 483.0846
				text = ""
			intervals [1103]:
				xmin = 483.0846
				xmax = 483.7646
				text = "yeah"
			intervals [1104]:
				xmin = 483.7646
				xmax = 485.1118
				text = ""
			intervals [1105]:
				xmin = 485.1118
				xmax = 485.5918
				text = "yeah"
			intervals [1106]:
				xmin = 485.5918
				xmax = 485.9558
				text = ""
			intervals [1107]:
				xmin = 485.9558
				xmax = 486.0858
				text = "i"
			intervals [1108]:
				xmin = 486.0858
				xmax = 486.2258
				text = "was"
			intervals [1109]:
				xmin = 486.2258
				xmax = 486.5558
				text = "scared"
			intervals [1110]:
				xmin = 486.5558
				xmax = 486.6858
				text = "but"
			intervals [1111]:
				xmin = 486.6858
				xmax = 486.9758
				text = "after"
			intervals [1112]:
				xmin = 486.9758
				xmax = 487.4458
				text = "awhile"
			intervals [1113]:
				xmin = 487.4458
				xmax = 487.6158
				text = "i"
			intervals [1114]:
				xmin = 487.6158
				xmax = 487.7458
				text = ""
			intervals [1115]:
				xmin = 487.7458
				xmax = 487.9658
				text = "i"
			intervals [1116]:
				xmin = 487.9658
				xmax = 488.2158
				text = "got"
			intervals [1117]:
				xmin = 488.2158
				xmax = 488.4458
				text = "used"
			intervals [1118]:
				xmin = 488.4458
				xmax = 488.6058
				text = "to"
			intervals [1119]:
				xmin = 488.6058
				xmax = 488.7158
				text = "it"
			intervals [1120]:
				xmin = 488.7158
				xmax = 488.8558
				text = "and"
			intervals [1121]:
				xmin = 488.8558
				xmax = 489.0058
				text = "then"
			intervals [1122]:
				xmin = 489.0058
				xmax = 489.0958
				text = "i"
			intervals [1123]:
				xmin = 489.0958
				xmax = 489.3458
				text = "kept"
			intervals [1124]:
				xmin = 489.3458
				xmax = 489.6058
				text = "going"
			intervals [1125]:
				xmin = 489.6058
				xmax = 489.9958
				text = "back"
			intervals [1126]:
				xmin = 489.9958
				xmax = 492.0263
				text = ""
			intervals [1127]:
				xmin = 492.0263
				xmax = 492.3663
				text = "like"
			intervals [1128]:
				xmin = 492.3663
				xmax = 492.5293
				text = ""
			intervals [1129]:
				xmin = 492.5293
				xmax = 492.7293
				text = "two"
			intervals [1130]:
				xmin = 492.7293
				xmax = 493.4193
				text = "years"
			intervals [1131]:
				xmin = 493.4193
				xmax = 493.681
				text = ""
			intervals [1132]:
				xmin = 493.681
				xmax = 493.861
				text = "i"
			intervals [1133]:
				xmin = 493.861
				xmax = 493.961
				text = "ain't"
			intervals [1134]:
				xmin = 493.961
				xmax = 494.071
				text = "go"
			intervals [1135]:
				xmin = 494.071
				xmax = 494.251
				text = "that"
			intervals [1136]:
				xmin = 494.251
				xmax = 494.511
				text = "long"
			intervals [1137]:
				xmin = 494.511
				xmax = 495.9965
				text = ""
			intervals [1138]:
				xmin = 495.9965
				xmax = 496.4565
				text = "yeah"
			intervals [1139]:
				xmin = 496.4565
				xmax = 498.6359
				text = ""
			intervals [1140]:
				xmin = 498.6359
				xmax = 499.0659
				text = "mm-hm"
			intervals [1141]:
				xmin = 499.0659
				xmax = 505.3207
				text = ""
			intervals [1142]:
				xmin = 505.3207
				xmax = 505.9107
				text = "yes"
			intervals [1143]:
				xmin = 505.9107
				xmax = 508.1644
				text = ""
			intervals [1144]:
				xmin = 508.1644
				xmax = 508.6144
				text = "yes"
			intervals [1145]:
				xmin = 508.6144
				xmax = 508.7746
				text = ""
			intervals [1146]:
				xmin = 508.7746
				xmax = 508.9346
				text = "my"
			intervals [1147]:
				xmin = 508.9346
				xmax = 509.2146
				text = "my"
			intervals [1148]:
				xmin = 509.2146
				xmax = 509.6246
				text = "mother"
			intervals [1149]:
				xmin = 509.6246
				xmax = 509.9791
				text = ""
			intervals [1150]:
				xmin = 509.9791
				xmax = 510.1091
				text = "my"
			intervals [1151]:
				xmin = 510.1091
				xmax = 510.2591
				text = ""
			intervals [1152]:
				xmin = 510.2591
				xmax = 510.3391
				text = "i"
			intervals [1153]:
				xmin = 510.3391
				xmax = 510.5291
				text = "mean"
			intervals [1154]:
				xmin = 510.5291
				xmax = 510.6691
				text = "my"
			intervals [1155]:
				xmin = 510.6691
				xmax = 511.2191
				text = "grandmother"
			intervals [1156]:
				xmin = 511.2191
				xmax = 513.1612
				text = ""
			intervals [1157]:
				xmin = 513.1612
				xmax = 513.5312
				text = "no"
			intervals [1158]:
				xmin = 513.5312
				xmax = 514.3669
				text = ""
			intervals [1159]:
				xmin = 514.3669
				xmax = 514.5569
				text = "she"
			intervals [1160]:
				xmin = 514.5569
				xmax = 514.6769
				text = "live"
			intervals [1161]:
				xmin = 514.6769
				xmax = 514.7869
				text = "in"
			intervals [1162]:
				xmin = 514.7869
				xmax = 515.5069
				text = "roanoke"
			intervals [1163]:
				xmin = 515.5069
				xmax = 518.1747
				text = ""
			intervals [1164]:
				xmin = 518.1747
				xmax = 518.3547
				text = "mm-"
			intervals [1165]:
				xmin = 518.3547
				xmax = 519.1499
				text = ""
			intervals [1166]:
				xmin = 519.1499
				xmax = 519.3399
				text = "she"
			intervals [1167]:
				xmin = 519.3399
				xmax = 519.5699
				text = "come"
			intervals [1168]:
				xmin = 519.5699
				xmax = 519.8399
				text = "here"
			intervals [1169]:
				xmin = 519.8399
				xmax = 520.0599
				text = "like"
			intervals [1170]:
				xmin = 520.0599
				xmax = 520.2099
				text = "she"
			intervals [1171]:
				xmin = 520.2099
				xmax = 520.3799
				text = "come"
			intervals [1172]:
				xmin = 520.3799
				xmax = 520.4999
				text = "here"
			intervals [1173]:
				xmin = 520.4999
				xmax = 520.7699
				text = "every"
			intervals [1174]:
				xmin = 520.7699
				xmax = 521.1199
				text = "year"
			intervals [1175]:
				xmin = 521.1199
				xmax = 521.4347
				text = ""
			intervals [1176]:
				xmin = 521.4347
				xmax = 521.5447
				text = "for"
			intervals [1177]:
				xmin = 521.5447
				xmax = 521.6947
				text = "my"
			intervals [1178]:
				xmin = 521.6947
				xmax = 522.1547
				text = "birthday"
			intervals [1179]:
				xmin = 522.1547
				xmax = 523.7244
				text = ""
			intervals [1180]:
				xmin = 523.7244
				xmax = 524.1144
				text = "october"
			intervals [1181]:
				xmin = 524.1144
				xmax = 524.4644
				text = "tenth"
			intervals [1182]:
				xmin = 524.4644
				xmax = 527.2755
				text = ""
			intervals [1183]:
				xmin = 527.2755
				xmax = 527.7155
				text = "yeah"
			intervals [1184]:
				xmin = 527.7155
				xmax = 527.9355
				text = "like"
			intervals [1185]:
				xmin = 527.9355
				xmax = 528.1255
				text = "if"
			intervals [1186]:
				xmin = 528.1255
				xmax = 528.1755
				text = "i"
			intervals [1187]:
				xmin = 528.1755
				xmax = 528.4355
				text = "have"
			intervals [1188]:
				xmin = 528.4355
				xmax = 528.8755
				text = "something"
			intervals [1189]:
				xmin = 528.8755
				xmax = 533.4107
				text = ""
			intervals [1190]:
				xmin = 533.4107
				xmax = 533.5807
				text = "yeah"
			intervals [1191]:
				xmin = 533.5807
				xmax = 533.6307
				text = "i"
			intervals [1192]:
				xmin = 533.6307
				xmax = 533.7207
				text = "m"
			intervals [1193]:
				xmin = 533.7207
				xmax = 533.7607
				text = "a"
			intervals [1194]:
				xmin = 533.7607
				xmax = 533.9107
				text = "come"
			intervals [1195]:
				xmin = 533.9107
				xmax = 534.1807
				text = "home"
			intervals [1196]:
				xmin = 534.1807
				xmax = 535.815
				text = ""
			intervals [1197]:
				xmin = 535.815
				xmax = 536.135
				text = "yeah"
			intervals [1198]:
				xmin = 536.135
				xmax = 536.611
				text = ""
			intervals [1199]:
				xmin = 536.611
				xmax = 536.751
				text = "on"
			intervals [1200]:
				xmin = 536.751
				xmax = 536.851
				text = "the"
			intervals [1201]:
				xmin = 536.851
				xmax = 537.331
				text = "weekends"
			intervals [1202]:
				xmin = 537.331
				xmax = 537.721
				text = "probably"
			intervals [1203]:
				xmin = 537.721
				xmax = 538.4269
				text = ""
			intervals [1204]:
				xmin = 538.4269
				xmax = 538.5169
				text = "it"
			intervals [1205]:
				xmin = 538.5169
				xmax = 538.5469
				text = "s"
			intervals [1206]:
				xmin = 538.5469
				xmax = 538.7269
				text = "not"
			intervals [1207]:
				xmin = 538.7269
				xmax = 538.9169
				text = "that"
			intervals [1208]:
				xmin = 538.9169
				xmax = 539.3869
				text = "far"
			intervals [1209]:
				xmin = 539.3869
				xmax = 550.3476
				text = ""
			intervals [1210]:
				xmin = 550.3476
				xmax = 550.6576
				text = "<unk>"
			intervals [1211]:
				xmin = 550.6576
				xmax = 562.5647
				text = ""
			intervals [1212]:
				xmin = 562.5647
				xmax = 562.6647
				text = "i"
			intervals [1213]:
				xmin = 562.6647
				xmax = 562.8747
				text = "went"
			intervals [1214]:
				xmin = 562.8747
				xmax = 562.9547
				text = "to"
			intervals [1215]:
				xmin = 562.9547
				xmax = 562.9847
				text = ""
			intervals [1216]:
				xmin = 562.9847
				xmax = 563.7847
				text = "rdx"
			intervals [1217]:
				xmin = 563.7847
				xmax = 564.7531
				text = ""
			intervals [1218]:
				xmin = 564.7531
				xmax = 564.9431
				text = "yup"
			intervals [1219]:
				xmin = 564.9431
				xmax = 567.9226
				text = ""
			intervals [1220]:
				xmin = 567.9226
				xmax = 568.6326
				text = "northeast"
			intervals [1221]:
				xmin = 568.6326
				xmax = 568.8518
				text = ""
			intervals [1222]:
				xmin = 568.8518
				xmax = 569.0818
				text = "east"
			intervals [1223]:
				xmin = 569.0818
				xmax = 569.4718
				text = "capitol"
			intervals [1224]:
				xmin = 569.4718
				xmax = 572.4325
				text = ""
			intervals [1225]:
				xmin = 572.4325
				xmax = 572.5825
				text = "by"
			intervals [1226]:
				xmin = 572.5825
				xmax = 572.9925
				text = "stadium"
			intervals [1227]:
				xmin = 572.9925
				xmax = 573.3225
				text = "armory"
			intervals [1228]:
				xmin = 573.3225
				xmax = 577.0556
				text = ""
			intervals [1229]:
				xmin = 577.0556
				xmax = 577.2856
				text = "yeah"
			intervals [1230]:
				xmin = 577.2856
				xmax = 577.3856
				text = "i"
			intervals [1231]:
				xmin = 577.3856
				xmax = 577.6756
				text = "liked"
			intervals [1232]:
				xmin = 577.6756
				xmax = 577.7656
				text = "it"
			intervals [1233]:
				xmin = 577.7656
				xmax = 601.8442
				text = ""
			intervals [1234]:
				xmin = 601.8442
				xmax = 602.1442
				text = "so"
			intervals [1235]:
				xmin = 602.1442
				xmax = 602.2942
				text = "you"
			intervals [1236]:
				xmin = 602.2942
				xmax = 602.4442
				text = "can"
			intervals [1237]:
				xmin = 602.4442
				xmax = 602.7342
				text = "know"
			intervals [1238]:
				xmin = 602.7342
				xmax = 603.0742
				text = "like"
			intervals [1239]:
				xmin = 603.0742
				xmax = 603.6535
				text = ""
			intervals [1240]:
				xmin = 603.6535
				xmax = 603.8535
				text = "you"
			intervals [1241]:
				xmin = 603.8535
				xmax = 604.3835
				text = "support"
			intervals [1242]:
				xmin = 604.3835
				xmax = 604.4135
				text = ""
			intervals [1243]:
				xmin = 604.4135
				xmax = 604.5435
				text = "y-"
			intervals [1244]:
				xmin = 604.5435
				xmax = 604.6735
				text = ""
			intervals [1245]:
				xmin = 604.6735
				xmax = 604.8735
				text = "you"
			intervals [1246]:
				xmin = 604.8735
				xmax = 605.3835
				text = "supporting"
			intervals [1247]:
				xmin = 605.3835
				xmax = 605.5835
				text = "your"
			intervals [1248]:
				xmin = 605.5835
				xmax = 606.0835
				text = "school"
			intervals [1249]:
				xmin = 606.0835
				xmax = 606.6453
				text = ""
			intervals [1250]:
				xmin = 606.6453
				xmax = 607.0953
				text = "and"
			intervals [1251]:
				xmin = 607.0953
				xmax = 607.6618
				text = ""
			intervals [1252]:
				xmin = 607.6618
				xmax = 607.8418
				text = "that"
			intervals [1253]:
				xmin = 607.8418
				xmax = 607.9018
				text = "s"
			intervals [1254]:
				xmin = 607.9018
				xmax = 608.1718
				text = "just"
			intervals [1255]:
				xmin = 608.1718
				xmax = 608.5418
				text = "like"
			intervals [1256]:
				xmin = 608.5418
				xmax = 609.0493
				text = ""
			intervals [1257]:
				xmin = 609.0493
				xmax = 609.1393
				text = "a"
			intervals [1258]:
				xmin = 609.1393
				xmax = 609.6493
				text = "memory"
			intervals [1259]:
				xmin = 609.6493
				xmax = 610.1078
				text = ""
			intervals [1260]:
				xmin = 610.1078
				xmax = 610.2478
				text = "like"
			intervals [1261]:
				xmin = 610.2478
				xmax = 610.3878
				text = "that"
			intervals [1262]:
				xmin = 610.3878
				xmax = 610.5378
				text = "you"
			intervals [1263]:
				xmin = 610.5378
				xmax = 610.7578
				text = "went"
			intervals [1264]:
				xmin = 610.7578
				xmax = 610.8878
				text = "to"
			intervals [1265]:
				xmin = 610.8878
				xmax = 611.0778
				text = "that"
			intervals [1266]:
				xmin = 611.0778
				xmax = 611.2778
				text = "high"
			intervals [1267]:
				xmin = 611.2778
				xmax = 611.6178
				text = "school"
			intervals [1268]:
				xmin = 611.6178
				xmax = 616.9031
				text = ""
			intervals [1269]:
				xmin = 616.9031
				xmax = 617.2231
				text = "yeah"
			intervals [1270]:
				xmin = 617.2231
				xmax = 617.8531
				text = "sometimes"
			intervals [1271]:
				xmin = 617.8531
				xmax = 617.9931
				text = "they"
			intervals [1272]:
				xmin = 617.9931
				xmax = 618.1831
				text = "be"
			intervals [1273]:
				xmin = 618.1831
				xmax = 618.4931
				text = "like"
			intervals [1274]:
				xmin = 618.4931
				xmax = 618.9769
				text = ""
			intervals [1275]:
				xmin = 618.9769
				xmax = 619.1969
				text = "you"
			intervals [1276]:
				xmin = 619.1969
				xmax = 619.2669
				text = "a"
			intervals [1277]:
				xmin = 619.2669
				xmax = 619.8969
				text = "traitor"
			intervals [1278]:
				xmin = 619.8969
				xmax = 619.9269
				text = ""
			intervals [1279]:
				xmin = 619.9269
				xmax = 620.1069
				text = "you"
			intervals [1280]:
				xmin = 620.1069
				xmax = 620.3769
				text = "know"
			intervals [1281]:
				xmin = 620.3769
				xmax = 620.7908
				text = ""
			intervals [1282]:
				xmin = 620.7908
				xmax = 620.9508
				text = "you"
			intervals [1283]:
				xmin = 620.9508
				xmax = 620.9808
				text = ""
			intervals [1284]:
				xmin = 620.9808
				xmax = 621.2408
				text = "going"
			intervals [1285]:
				xmin = 621.2408
				xmax = 621.3208
				text = "to"
			intervals [1286]:
				xmin = 621.3208
				xmax = 621.5408
				text = "that"
			intervals [1287]:
				xmin = 621.5408
				xmax = 621.7308
				text = "school"
			intervals [1288]:
				xmin = 621.7308
				xmax = 621.8008
				text = ""
			intervals [1289]:
				xmin = 621.8008
				xmax = 622.0008
				text = "like"
			intervals [1290]:
				xmin = 622.0008
				xmax = 622.1408
				text = "you're"
			intervals [1291]:
				xmin = 622.1408
				xmax = 622.4908
				text = "just"
			intervals [1292]:
				xmin = 622.4908
				xmax = 622.5508
				text = ""
			intervals [1293]:
				xmin = 622.5508
				xmax = 622.8408
				text = "going"
			intervals [1294]:
				xmin = 622.8408
				xmax = 622.9208
				text = "to"
			intervals [1295]:
				xmin = 622.9208
				xmax = 623.1108
				text = "this"
			intervals [1296]:
				xmin = 623.1108
				xmax = 623.4208
				text = "school"
			intervals [1297]:
				xmin = 623.4208
				xmax = 623.6508
				text = "that"
			intervals [1298]:
				xmin = 623.6508
				xmax = 623.9908
				text = "school"
			intervals [1299]:
				xmin = 623.9908
				xmax = 624.7785
				text = ""
			intervals [1300]:
				xmin = 624.7785
				xmax = 624.9385
				text = "like"
			intervals [1301]:
				xmin = 624.9385
				xmax = 624.9685
				text = ""
			intervals [1302]:
				xmin = 624.9685
				xmax = 625.0685
				text = "just"
			intervals [1303]:
				xmin = 625.0685
				xmax = 625.4585
				text = "stay"
			intervals [1304]:
				xmin = 625.4585
				xmax = 625.5785
				text = "at"
			intervals [1305]:
				xmin = 625.5785
				xmax = 625.7685
				text = "one"
			intervals [1306]:
				xmin = 625.7685
				xmax = 626.1185
				text = "school"
			intervals [1307]:
				xmin = 626.1185
				xmax = 630.9617
				text = ""
			intervals [1308]:
				xmin = 630.9617
				xmax = 631.0517
				text = "oh"
			intervals [1309]:
				xmin = 631.0517
				xmax = 631.2717
				text = "yeah"
			intervals [1310]:
				xmin = 631.2717
				xmax = 631.6817
				text = "ballou"
			intervals [1311]:
				xmin = 631.6817
				xmax = 632.146
				text = ""
			intervals [1312]:
				xmin = 632.146
				xmax = 632.516
				text = "ballou"
			intervals [1313]:
				xmin = 632.516
				xmax = 633.7794
				text = ""
			intervals [1314]:
				xmin = 633.7794
				xmax = 633.9894
				text = "cause"
			intervals [1315]:
				xmin = 633.9894
				xmax = 634.0494
				text = "of"
			intervals [1316]:
				xmin = 634.0494
				xmax = 634.2094
				text = "they"
			intervals [1317]:
				xmin = 634.2094
				xmax = 634.8794
				text = "band"
			intervals [1318]:
				xmin = 634.8794
				xmax = 637.2654
				text = ""
			intervals [1319]:
				xmin = 637.2654
				xmax = 637.7154
				text = "yeah"
			intervals [1320]:
				xmin = 637.7154
				xmax = 638.1986
				text = ""
			intervals [1321]:
				xmin = 638.1986
				xmax = 638.3486
				text = "we"
			intervals [1322]:
				xmin = 638.3486
				xmax = 638.5286
				text = "have"
			intervals [1323]:
				xmin = 638.5286
				xmax = 638.6286
				text = "a"
			intervals [1324]:
				xmin = 638.6286
				xmax = 638.8386
				text = "good"
			intervals [1325]:
				xmin = 638.8386
				xmax = 639.1786
				text = "band"
			intervals [1326]:
				xmin = 639.1786
				xmax = 639.3086
				text = "though"
			intervals [1327]:
				xmin = 639.3086
				xmax = 640.6447
				text = ""
			intervals [1328]:
				xmin = 640.6447
				xmax = 641.1347
				text = "yeah"
			intervals [1329]:
				xmin = 641.1347
				xmax = 641.7605
				text = ""
			intervals [1330]:
				xmin = 641.7605
				xmax = 642.1005
				text = "no"
			intervals [1331]:
				xmin = 642.1005
				xmax = 644.5944
				text = ""
			intervals [1332]:
				xmin = 644.5944
				xmax = 644.7244
				text = "i"
			intervals [1333]:
				xmin = 644.7244
				xmax = 645.0344
				text = "played"
			intervals [1334]:
				xmin = 645.0344
				xmax = 645.5444
				text = "volleyball"
			intervals [1335]:
				xmin = 645.5444
				xmax = 645.6844
				text = "and"
			intervals [1336]:
				xmin = 645.6844
				xmax = 645.8744
				text = "ran"
			intervals [1337]:
				xmin = 645.8744
				xmax = 645.9044
				text = ""
			intervals [1338]:
				xmin = 645.9044
				xmax = 646.3344
				text = "track"
			intervals [1339]:
				xmin = 646.3344
				xmax = 648.6486
				text = ""
			intervals [1340]:
				xmin = 648.6486
				xmax = 648.7586
				text = "i"
			intervals [1341]:
				xmin = 648.7586
				xmax = 649.1186
				text = "did"
			intervals [1342]:
				xmin = 649.1186
				xmax = 649.2586
				text = "the"
			intervals [1343]:
				xmin = 649.2586
				xmax = 649.3086
				text = "a"
			intervals [1344]:
				xmin = 649.3086
				xmax = 649.6286
				text = "hundred"
			intervals [1345]:
				xmin = 649.6286
				xmax = 650.0886
				text = "meter"
			intervals [1346]:
				xmin = 650.0886
				xmax = 650.4877
				text = ""
			intervals [1347]:
				xmin = 650.4877
				xmax = 650.6877
				text = "and"
			intervals [1348]:
				xmin = 650.6877
				xmax = 650.9177
				text = "then"
			intervals [1349]:
				xmin = 650.9177
				xmax = 651.0377
				text = "i"
			intervals [1350]:
				xmin = 651.0377
				xmax = 651.3277
				text = "did"
			intervals [1351]:
				xmin = 651.3277
				xmax = 651.6577
				text = "like"
			intervals [1352]:
				xmin = 651.6577
				xmax = 651.8819
				text = ""
			intervals [1353]:
				xmin = 651.8819
				xmax = 652.2619
				text = "most"
			intervals [1354]:
				xmin = 652.2619
				xmax = 652.3319
				text = "of"
			intervals [1355]:
				xmin = 652.3319
				xmax = 652.4419
				text = "the"
			intervals [1356]:
				xmin = 652.4419
				xmax = 652.7619
				text = "field"
			intervals [1357]:
				xmin = 652.7619
				xmax = 653.4219
				text = "events"
			intervals [1358]:
				xmin = 653.4219
				xmax = 659.119
				text = ""
			intervals [1359]:
				xmin = 659.119
				xmax = 659.519
				text = "<unk>"
			intervals [1360]:
				xmin = 659.519
				xmax = 662.2919
				text = ""
			intervals [1361]:
				xmin = 662.2919
				xmax = 662.4819
				text = "yeah"
			intervals [1362]:
				xmin = 662.4819
				xmax = 662.6319
				text = "and"
			intervals [1363]:
				xmin = 662.6319
				xmax = 662.8119
				text = "then"
			intervals [1364]:
				xmin = 662.8119
				xmax = 663.6519
				text = "volleyball"
			intervals [1365]:
				xmin = 663.6519
				xmax = 663.784
				text = ""
			intervals [1366]:
				xmin = 663.784
				xmax = 663.944
				text = "i"
			intervals [1367]:
				xmin = 663.944
				xmax = 664.164
				text = "did"
			intervals [1368]:
				xmin = 664.164
				xmax = 664.234
				text = "it"
			intervals [1369]:
				xmin = 664.234
				xmax = 664.374
				text = "for"
			intervals [1370]:
				xmin = 664.374
				xmax = 664.634
				text = "four"
			intervals [1371]:
				xmin = 664.634
				xmax = 665.214
				text = "years"
			intervals [1372]:
				xmin = 665.214
				xmax = 667.0722
				text = ""
			intervals [1373]:
				xmin = 667.0722
				xmax = 667.5422
				text = "yup"
			intervals [1374]:
				xmin = 667.5422
				xmax = 669.6568
				text = ""
			intervals [1375]:
				xmin = 669.6568
				xmax = 669.9768
				text = "no"
			intervals [1376]:
				xmin = 669.9768
				xmax = 670.0868
				text = "i"
			intervals [1377]:
				xmin = 670.0868
				xmax = 670.3168
				text = "didn't"
			intervals [1378]:
				xmin = 670.3168
				xmax = 670.4468
				text = "get"
			intervals [1379]:
				xmin = 670.4468
				xmax = 670.5968
				text = "no"
			intervals [1380]:
				xmin = 670.5968
				xmax = 671.0768
				text = "scholarship"
			intervals [1381]:
				xmin = 671.0768
				xmax = 671.2768
				text = "for"
			intervals [1382]:
				xmin = 671.2768
				xmax = 671.6268
				text = "that"
			intervals [1383]:
				xmin = 671.6268
				xmax = 673.8336
				text = ""
			intervals [1384]:
				xmin = 673.8336
				xmax = 674.1736
				text = "yeah"
			intervals [1385]:
				xmin = 674.1736
				xmax = 678.2149
				text = ""
			intervals [1386]:
				xmin = 678.2149
				xmax = 678.4149
				text = "no"
			intervals [1387]:
				xmin = 678.4149
				xmax = 678.6349
				text = "i'm"
			intervals [1388]:
				xmin = 678.6349
				xmax = 678.8849
				text = "trying"
			intervals [1389]:
				xmin = 678.8849
				xmax = 678.9649
				text = "to"
			intervals [1390]:
				xmin = 678.9649
				xmax = 679.1649
				text = "get"
			intervals [1391]:
				xmin = 679.1649
				xmax = 679.3249
				text = "some"
			intervals [1392]:
				xmin = 679.3249
				xmax = 679.6449
				text = "money"
			intervals [1393]:
				xmin = 679.6449
				xmax = 679.9949
				text = "for"
			intervals [1394]:
				xmin = 679.9949
				xmax = 680.6549
				text = "scholarship"
			intervals [1395]:
				xmin = 680.6549
				xmax = 681.355
				text = ""
			intervals [1396]:
				xmin = 681.355
				xmax = 681.645
				text = "like"
			intervals [1397]:
				xmin = 681.645
				xmax = 681.935
				text = "more"
			intervals [1398]:
				xmin = 681.935
				xmax = 682.395
				text = "scholarship"
			intervals [1399]:
				xmin = 682.395
				xmax = 682.675
				text = "money"
			intervals [1400]:
				xmin = 682.675
				xmax = 683.1829
				text = ""
			intervals [1401]:
				xmin = 683.1829
				xmax = 683.3229
				text = "cause"
			intervals [1402]:
				xmin = 683.3229
				xmax = 683.4029
				text = "it"
			intervals [1403]:
				xmin = 683.4029
				xmax = 683.4429
				text = "s"
			intervals [1404]:
				xmin = 683.4429
				xmax = 683.8029
				text = "not"
			intervals [1405]:
				xmin = 683.8029
				xmax = 683.8812
				text = ""
			intervals [1406]:
				xmin = 683.8812
				xmax = 684.0312
				text = "it"
			intervals [1407]:
				xmin = 684.0312
				xmax = 684.0612
				text = "s"
			intervals [1408]:
				xmin = 684.0612
				xmax = 684.2912
				text = "not"
			intervals [1409]:
				xmin = 684.2912
				xmax = 684.8112
				text = "enough"
			intervals [1410]:
				xmin = 684.8112
				xmax = 684.9412
				text = "it"
			intervals [1411]:
				xmin = 684.9412
				xmax = 684.9812
				text = "s"
			intervals [1412]:
				xmin = 684.9812
				xmax = 685.4412
				text = "something"
			intervals [1413]:
				xmin = 685.4412
				xmax = 685.5312
				text = ""
			intervals [1414]:
				xmin = 685.5312
				xmax = 685.8812
				text = "something"
			intervals [1415]:
				xmin = 685.8812
				xmax = 686.1412
				text = "better"
			intervals [1416]:
				xmin = 686.1412
				xmax = 686.3012
				text = "than"
			intervals [1417]:
				xmin = 686.3012
				xmax = 686.7212
				text = "nothing"
			intervals [1418]:
				xmin = 686.7212
				xmax = 697.7384
				text = ""
			intervals [1419]:
				xmin = 697.7384
				xmax = 697.8584
				text = "no"
			intervals [1420]:
				xmin = 697.8584
				xmax = 698.0584
				text = "i"
			intervals [1421]:
				xmin = 698.0584
				xmax = 698.2784
				text = "liked"
			intervals [1422]:
				xmin = 698.2784
				xmax = 698.8384
				text = "school"
			intervals [1423]:
				xmin = 698.8384
				xmax = 699.1984
				text = "um"
			intervals [1424]:
				xmin = 699.1984
				xmax = 700.2996
				text = ""
			intervals [1425]:
				xmin = 700.2996
				xmax = 700.3596
				text = "i"
			intervals [1426]:
				xmin = 700.3596
				xmax = 700.5596
				text = "didn't"
			intervals [1427]:
				xmin = 700.5596
				xmax = 700.7296
				text = "like"
			intervals [1428]:
				xmin = 700.7296
				xmax = 701.1696
				text = "math"
			intervals [1429]:
				xmin = 701.1696
				xmax = 701.3496
				text = "that"
			intervals [1430]:
				xmin = 701.3496
				xmax = 701.4996
				text = "s"
			intervals [1431]:
				xmin = 701.4996
				xmax = 701.5296
				text = ""
			intervals [1432]:
				xmin = 701.5296
				xmax = 701.5996
				text = "the"
			intervals [1433]:
				xmin = 701.5996
				xmax = 701.8396
				text = "only"
			intervals [1434]:
				xmin = 701.8396
				xmax = 702.1496
				text = "thing"
			intervals [1435]:
				xmin = 702.1496
				xmax = 702.7065
				text = ""
			intervals [1436]:
				xmin = 702.7065
				xmax = 702.8365
				text = "and"
			intervals [1437]:
				xmin = 702.8365
				xmax = 702.9065
				text = "i"
			intervals [1438]:
				xmin = 702.9065
				xmax = 703.1465
				text = "like"
			intervals [1439]:
				xmin = 703.1465
				xmax = 703.9165
				text = "science"
			intervals [1440]:
				xmin = 703.9165
				xmax = 705.6441
				text = ""
			intervals [1441]:
				xmin = 705.6441
				xmax = 705.9041
				text = "cause"
			intervals [1442]:
				xmin = 705.9041
				xmax = 706.0241
				text = "it"
			intervals [1443]:
				xmin = 706.0241
				xmax = 706.2041
				text = "was"
			intervals [1444]:
				xmin = 706.2041
				xmax = 706.4141
				text = "just"
			intervals [1445]:
				xmin = 706.4141
				xmax = 706.5841
				text = "too"
			intervals [1446]:
				xmin = 706.5841
				xmax = 707.1641
				text = "much"
			intervals [1447]:
				xmin = 707.1641
				xmax = 707.3668
				text = ""
			intervals [1448]:
				xmin = 707.3668
				xmax = 707.7568
				text = "like"
			intervals [1449]:
				xmin = 707.7568
				xmax = 708.2682
				text = ""
			intervals [1450]:
				xmin = 708.2682
				xmax = 708.4382
				text = "it"
			intervals [1451]:
				xmin = 708.4382
				xmax = 708.5882
				text = "was"
			intervals [1452]:
				xmin = 708.5882
				xmax = 709.0182
				text = "certain"
			intervals [1453]:
				xmin = 709.0182
				xmax = 709.5882
				text = "stuff"
			intervals [1454]:
				xmin = 709.5882
				xmax = 709.6717
				text = ""
			intervals [1455]:
				xmin = 709.6717
				xmax = 709.8017
				text = "you"
			intervals [1456]:
				xmin = 709.8017
				xmax = 709.9717
				text = "know"
			intervals [1457]:
				xmin = 709.9717
				xmax = 710.1117
				text = "you"
			intervals [1458]:
				xmin = 710.1117
				xmax = 710.2217
				text = "d"
			intervals [1459]:
				xmin = 710.2217
				xmax = 710.2817
				text = ""
			intervals [1460]:
				xmin = 710.2817
				xmax = 710.5317
				text = "like"
			intervals [1461]:
				xmin = 710.5317
				xmax = 710.5917
				text = "i"
			intervals [1462]:
				xmin = 710.5917
				xmax = 710.9017
				text = "didn't"
			intervals [1463]:
				xmin = 710.9017
				xmax = 711.1317
				text = "know"
			intervals [1464]:
				xmin = 711.1317
				xmax = 712.1197
				text = ""
			intervals [1465]:
				xmin = 712.1197
				xmax = 712.2997
				text = "so"
			intervals [1466]:
				xmin = 712.2997
				xmax = 712.4397
				text = "i"
			intervals [1467]:
				xmin = 712.4397
				xmax = 713.0797
				text = "always"
			intervals [1468]:
				xmin = 713.0797
				xmax = 713.3697
				text = "like"
			intervals [1469]:
				xmin = 713.3697
				xmax = 714.127
				text = ""
			intervals [1470]:
				xmin = 714.127
				xmax = 714.397
				text = "needed"
			intervals [1471]:
				xmin = 714.397
				xmax = 714.717
				text = "help"
			intervals [1472]:
				xmin = 714.717
				xmax = 715.3354
				text = ""
			intervals [1473]:
				xmin = 715.3354
				xmax = 715.6754
				text = "but"
			intervals [1474]:
				xmin = 715.6754
				xmax = 715.7154
				text = ""
			intervals [1475]:
				xmin = 715.7154
				xmax = 715.9554
				text = "my"
			intervals [1476]:
				xmin = 715.9554
				xmax = 716.5454
				text = "volleyball"
			intervals [1477]:
				xmin = 716.5454
				xmax = 716.6954
				text = ""
			intervals [1478]:
				xmin = 716.6954
				xmax = 717.0354
				text = "coach"
			intervals [1479]:
				xmin = 717.0354
				xmax = 717.1554
				text = "was"
			intervals [1480]:
				xmin = 717.1554
				xmax = 717.3654
				text = "my"
			intervals [1481]:
				xmin = 717.3654
				xmax = 717.7054
				text = "math"
			intervals [1482]:
				xmin = 717.7054
				xmax = 718.0454
				text = "teacher"
			intervals [1483]:
				xmin = 718.0454
				xmax = 718.0954
				text = ""
			intervals [1484]:
				xmin = 718.0954
				xmax = 718.5854
				text = "so"
			intervals [1485]:
				xmin = 718.5854
				xmax = 719.087
				text = ""
			intervals [1486]:
				xmin = 719.087
				xmax = 719.147
				text = "i"
			intervals [1487]:
				xmin = 719.147
				xmax = 719.297
				text = "went"
			intervals [1488]:
				xmin = 719.297
				xmax = 719.367
				text = "to"
			intervals [1489]:
				xmin = 719.367
				xmax = 719.737
				text = "power"
			intervals [1490]:
				xmin = 719.737
				xmax = 720.087
				text = "hour"
			intervals [1491]:
				xmin = 720.087
				xmax = 720.257
				text = "with"
			intervals [1492]:
				xmin = 720.257
				xmax = 720.627
				text = "her"
			intervals [1493]:
				xmin = 720.627
				xmax = 720.792
				text = ""
			intervals [1494]:
				xmin = 720.792
				xmax = 720.942
				text = "and"
			intervals [1495]:
				xmin = 720.942
				xmax = 721.102
				text = "then"
			intervals [1496]:
				xmin = 721.102
				xmax = 721.222
				text = "went"
			intervals [1497]:
				xmin = 721.222
				xmax = 721.292
				text = "to"
			intervals [1498]:
				xmin = 721.292
				xmax = 722.002
				text = "practice"
			intervals [1499]:
				xmin = 722.002
				xmax = 722.4178
				text = ""
			intervals [1500]:
				xmin = 722.4178
				xmax = 722.5278
				text = "so"
			intervals [1501]:
				xmin = 722.5278
				xmax = 722.5978
				text = "you"
			intervals [1502]:
				xmin = 722.5978
				xmax = 722.7378
				text = "had"
			intervals [1503]:
				xmin = 722.7378
				xmax = 722.7978
				text = "to"
			intervals [1504]:
				xmin = 722.7978
				xmax = 722.8778
				text = "go"
			intervals [1505]:
				xmin = 722.8778
				xmax = 722.9678
				text = "to"
			intervals [1506]:
				xmin = 722.9678
				xmax = 723.3078
				text = "power"
			intervals [1507]:
				xmin = 723.3078
				xmax = 723.5678
				text = "hour"
			intervals [1508]:
				xmin = 723.5678
				xmax = 723.6278
				text = "in"
			intervals [1509]:
				xmin = 723.6278
				xmax = 723.8378
				text = "order"
			intervals [1510]:
				xmin = 723.8378
				xmax = 723.9578
				text = "for"
			intervals [1511]:
				xmin = 723.9578
				xmax = 724.0578
				text = "you"
			intervals [1512]:
				xmin = 724.0578
				xmax = 724.1578
				text = "to"
			intervals [1513]:
				xmin = 724.1578
				xmax = 724.2378
				text = "go"
			intervals [1514]:
				xmin = 724.2378
				xmax = 724.3278
				text = "to"
			intervals [1515]:
				xmin = 724.3278
				xmax = 725.0378
				text = "practice"
			intervals [1516]:
				xmin = 725.0378
				xmax = 727.6577
				text = ""
			intervals [1517]:
				xmin = 727.6577
				xmax = 727.9577
				text = "mm-hm"
			intervals [1518]:
				xmin = 727.9577
				xmax = 728.160
				text = ""
			intervals [1519]:
				xmin = 728.160
				xmax = 728.270
				text = "a"
			intervals [1520]:
				xmin = 728.270
				xmax = 728.420
				text = "two"
			intervals [1521]:
				xmin = 728.420
				xmax = 728.720
				text = "point"
			intervals [1522]:
				xmin = 728.720
				xmax = 728.890
				text = "oh"
			intervals [1523]:
				xmin = 728.890
				xmax = 729.170
				text = "yeah"
			intervals [1524]:
				xmin = 729.170
				xmax = 731.0277
				text = ""
			intervals [1525]:
				xmin = 731.0277
				xmax = 731.4077
				text = "yeah"
			intervals [1526]:
				xmin = 731.4077
				xmax = 731.4377
				text = ""
			intervals [1527]:
				xmin = 731.4377
				xmax = 731.8777
				text = "above"
			intervals [1528]:
				xmin = 731.8777
				xmax = 732.2277
				text = "that"
			intervals [1529]:
				xmin = 732.2277
				xmax = 733.1209
				text = ""
			intervals [1530]:
				xmin = 733.1209
				xmax = 733.3409
				text = "like"
			intervals [1531]:
				xmin = 733.3409
				xmax = 733.4809
				text = "two"
			intervals [1532]:
				xmin = 733.4809
				xmax = 733.7209
				text = "point"
			intervals [1533]:
				xmin = 733.7209
				xmax = 733.7709
				text = "s"
			intervals [1534]:
				xmin = 733.7709
				xmax = 733.9409
				text = "it"
			intervals [1535]:
				xmin = 733.9409
				xmax = 734.1809
				text = "was"
			intervals [1536]:
				xmin = 734.1809
				xmax = 734.3009
				text = "it"
			intervals [1537]:
				xmin = 734.3009
				xmax = 734.4809
				text = "was"
			intervals [1538]:
				xmin = 734.4809
				xmax = 734.7209
				text = "close"
			intervals [1539]:
				xmin = 734.7209
				xmax = 734.8409
				text = "to"
			intervals [1540]:
				xmin = 734.8409
				xmax = 734.9809
				text = "three"
			intervals [1541]:
				xmin = 734.9809
				xmax = 735.2309
				text = "point"
			intervals [1542]:
				xmin = 735.2309
				xmax = 735.3309
				text = "oh"
			intervals [1543]:
				xmin = 735.3309
				xmax = 735.9213
				text = ""
			intervals [1544]:
				xmin = 735.9213
				xmax = 736.0613
				text = "it"
			intervals [1545]:
				xmin = 736.0613
				xmax = 736.1713
				text = "was"
			intervals [1546]:
				xmin = 736.1713
				xmax = 736.3413
				text = "like"
			intervals [1547]:
				xmin = 736.3413
				xmax = 736.5013
				text = "two"
			intervals [1548]:
				xmin = 736.5013
				xmax = 736.7413
				text = "point"
			intervals [1549]:
				xmin = 736.7413
				xmax = 736.9913
				text = "seven"
			intervals [1550]:
				xmin = 736.9913
				xmax = 737.0213
				text = ""
			intervals [1551]:
				xmin = 737.0213
				xmax = 737.4713
				text = "seven"
			intervals [1552]:
				xmin = 737.4713
				xmax = 740.3532
				text = ""
			intervals [1553]:
				xmin = 740.3532
				xmax = 740.5232
				text = "<unk>"
			intervals [1554]:
				xmin = 740.5232
				xmax = 744.6366
				text = ""
			intervals [1555]:
				xmin = 744.6366
				xmax = 744.7866
				text = "just"
			intervals [1556]:
				xmin = 744.7866
				xmax = 745.1866
				text = "science"
			intervals [1557]:
				xmin = 745.1866
				xmax = 745.3466
				text = "cause"
			intervals [1558]:
				xmin = 745.3466
				xmax = 745.4366
				text = "i"
			intervals [1559]:
				xmin = 745.4366
				xmax = 745.6366
				text = "like"
			intervals [1560]:
				xmin = 745.6366
				xmax = 745.8466
				text = "doing"
			intervals [1561]:
				xmin = 745.8466
				xmax = 746.1166
				text = "hands"
			intervals [1562]:
				xmin = 746.1166
				xmax = 746.3166
				text = "on"
			intervals [1563]:
				xmin = 746.3166
				xmax = 746.6266
				text = "stuff"
			intervals [1564]:
				xmin = 746.6266
				xmax = 748.8006
				text = ""
			intervals [1565]:
				xmin = 748.8006
				xmax = 749.0306
				text = "like"
			intervals [1566]:
				xmin = 749.0306
				xmax = 749.3106
				text = "the"
			intervals [1567]:
				xmin = 749.3106
				xmax = 750.2606
				text = "experiments"
			intervals [1568]:
				xmin = 750.2606
				xmax = 751.9841
				text = ""
			intervals [1569]:
				xmin = 751.9841
				xmax = 752.5041
				text = "um"
			intervals [1570]:
				xmin = 752.5041
				xmax = 753.3384
				text = ""
			intervals [1571]:
				xmin = 753.3384
				xmax = 753.3984
				text = "i"
			intervals [1572]:
				xmin = 753.3984
				xmax = 753.5184
				text = "don't"
			intervals [1573]:
				xmin = 753.5184
				xmax = 753.5884
				text = "know"
			intervals [1574]:
				xmin = 753.5884
				xmax = 753.6584
				text = "i"
			intervals [1575]:
				xmin = 753.6584
				xmax = 753.8084
				text = "can't"
			intervals [1576]:
				xmin = 753.8084
				xmax = 753.9284
				text = "even"
			intervals [1577]:
				xmin = 753.9284
				xmax = 754.3384
				text = "remember"
			intervals [1578]:
				xmin = 754.3384
				xmax = 755.0404
				text = ""
			intervals [1579]:
				xmin = 755.0404
				xmax = 755.3504
				text = "but"
			intervals [1580]:
				xmin = 755.3504
				xmax = 758.4759
				text = ""
			intervals [1581]:
				xmin = 758.4759
				xmax = 758.8559
				text = "n-"
			intervals [1582]:
				xmin = 758.8559
				xmax = 759.1219
				text = ""
			intervals [1583]:
				xmin = 759.1219
				xmax = 759.5219
				text = "mm-mm"
			intervals [1584]:
				xmin = 759.5219
				xmax = 761.7926
				text = ""
			intervals [1585]:
				xmin = 761.7926
				xmax = 762.1526
				text = "yeah"
			intervals [1586]:
				xmin = 762.1526
				xmax = 762.1926
				text = ""
			intervals [1587]:
				xmin = 762.1926
				xmax = 762.3626
				text = "or"
			intervals [1588]:
				xmin = 762.3626
				xmax = 762.5526
				text = "help"
			intervals [1589]:
				xmin = 762.5526
				xmax = 763.1126
				text = "rdx"
			intervals [1590]:
				xmin = 763.1126
				xmax = 768.6106
				text = ""
			intervals [1591]:
				xmin = 768.6106
				xmax = 768.9206
				text = "<unk>"
			intervals [1592]:
				xmin = 768.9206
				xmax = 769.3906
				text = "yeah"
			intervals [1593]:
				xmin = 769.3906
				xmax = 770.3711
				text = ""
			intervals [1594]:
				xmin = 770.3711
				xmax = 770.7211
				text = "yeah"
			intervals [1595]:
				xmin = 770.7211
				xmax = 770.9411
				text = "that"
			intervals [1596]:
				xmin = 770.9411
				xmax = 771.0911
				text = "s"
			intervals [1597]:
				xmin = 771.0911
				xmax = 771.1911
				text = "my"
			intervals [1598]:
				xmin = 771.1911
				xmax = 771.4011
				text = "yeah"
			intervals [1599]:
				xmin = 771.4011
				xmax = 771.5411
				text = "that"
			intervals [1600]:
				xmin = 771.5411
				xmax = 771.5811
				text = "s"
			intervals [1601]:
				xmin = 771.5811
				xmax = 771.7111
				text = "my"
			intervals [1602]:
				xmin = 771.7111
				xmax = 771.7411
				text = ""
			intervals [1603]:
				xmin = 771.7411
				xmax = 772.0911
				text = "job"
			intervals [1604]:
				xmin = 772.0911
				xmax = 774.0817
				text = ""
			intervals [1605]:
				xmin = 774.0817
				xmax = 774.2517
				text = "i"
			intervals [1606]:
				xmin = 774.2517
				xmax = 774.7617
				text = "can"
			intervals [1607]:
				xmin = 774.7617
				xmax = 774.7917
				text = ""
			intervals [1608]:
				xmin = 774.7917
				xmax = 774.9817
				text = "yeah"
			intervals [1609]:
				xmin = 774.9817
				xmax = 775.0917
				text = "if"
			intervals [1610]:
				xmin = 775.0917
				xmax = 775.2317
				text = "they"
			intervals [1611]:
				xmin = 775.2317
				xmax = 775.4917
				text = "need"
			intervals [1612]:
				xmin = 775.4917
				xmax = 775.7017
				text = "me"
			intervals [1613]:
				xmin = 775.7017
				xmax = 775.7317
				text = ""
			intervals [1614]:
				xmin = 775.7317
				xmax = 775.9117
				text = "i"
			intervals [1615]:
				xmin = 775.9117
				xmax = 776.2117
				text = "tell"
			intervals [1616]:
				xmin = 776.2117
				xmax = 776.3417
				text = "'em"
			intervals [1617]:
				xmin = 776.3417
				xmax = 776.5517
				text = "that"
			intervals [1618]:
				xmin = 776.5517
				xmax = 776.7417
				text = "like"
			intervals [1619]:
				xmin = 776.7417
				xmax = 776.8517
				text = "if"
			intervals [1620]:
				xmin = 776.8517
				xmax = 776.9317
				text = "you"
			intervals [1621]:
				xmin = 776.9317
				xmax = 777.0717
				text = "all"
			intervals [1622]:
				xmin = 777.0717
				xmax = 777.2617
				text = "need"
			intervals [1623]:
				xmin = 777.2617
				xmax = 777.4317
				text = "me"
			intervals [1624]:
				xmin = 777.4317
				xmax = 777.5917
				text = "i"
			intervals [1625]:
				xmin = 777.5917
				xmax = 777.6217
				text = "<unk>"
			intervals [1626]:
				xmin = 777.6217
				xmax = 777.7317
				text = "go"
			intervals [1627]:
				xmin = 777.7317
				xmax = 777.9117
				text = "down"
			intervals [1628]:
				xmin = 777.9117
				xmax = 778.0117
				text = "there"
			intervals [1629]:
				xmin = 778.0117
				xmax = 778.1117
				text = "with"
			intervals [1630]:
				xmin = 778.1117
				xmax = 778.2017
				text = "the"
			intervals [1631]:
				xmin = 778.2017
				xmax = 778.5017
				text = "kid"
			intervals [1632]:
				xmin = 778.5017
				xmax = 778.9357
				text = ""
			intervals [1633]:
				xmin = 778.9357
				xmax = 779.0857
				text = "cause"
			intervals [1634]:
				xmin = 779.0857
				xmax = 779.1357
				text = "i"
			intervals [1635]:
				xmin = 779.1357
				xmax = 779.2957
				text = "don't"
			intervals [1636]:
				xmin = 779.2957
				xmax = 779.5357
				text = "mind"
			intervals [1637]:
				xmin = 779.5357
				xmax = 779.9657
				text = "helping"
			intervals [1638]:
				xmin = 779.9657
				xmax = 780.2522
				text = ""
			intervals [1639]:
				xmin = 780.2522
				xmax = 780.3522
				text = "i"
			intervals [1640]:
				xmin = 780.3522
				xmax = 780.5022
				text = "like"
			intervals [1641]:
				xmin = 780.5022
				xmax = 780.5722
				text = "the"
			intervals [1642]:
				xmin = 780.5722
				xmax = 780.8822
				text = "kids"
			intervals [1643]:
				xmin = 780.8822
				xmax = 781.0622
				text = "too"
			intervals [1644]:
				xmin = 781.0622
				xmax = 781.2122
				text = "so"
			intervals [1645]:
				xmin = 781.2122
				xmax = 783.052
				text = ""
			intervals [1646]:
				xmin = 783.052
				xmax = 783.392
				text = "yeah"
			intervals [1647]:
				xmin = 783.392
				xmax = 784.2091
				text = ""
			intervals [1648]:
				xmin = 784.2091
				xmax = 784.3691
				text = "some"
			intervals [1649]:
				xmin = 784.3691
				xmax = 784.4791
				text = "of"
			intervals [1650]:
				xmin = 784.4791
				xmax = 784.6191
				text = "'em"
			intervals [1651]:
				xmin = 784.6191
				xmax = 785.8499
				text = ""
			intervals [1652]:
				xmin = 785.8499
				xmax = 786.1999
				text = "no"
			intervals [1653]:
				xmin = 786.1999
				xmax = 795.3364
				text = ""
			intervals [1654]:
				xmin = 795.3364
				xmax = 795.7464
				text = "um"
			intervals [1655]:
				xmin = 795.7464
				xmax = 795.7764
				text = ""
			intervals [1656]:
				xmin = 795.7764
				xmax = 795.9564
				text = "my"
			intervals [1657]:
				xmin = 795.9564
				xmax = 796.3064
				text = "aunt"
			intervals [1658]:
				xmin = 796.3064
				xmax = 796.7632
				text = ""
			intervals [1659]:
				xmin = 796.7632
				xmax = 796.8932
				text = "my"
			intervals [1660]:
				xmin = 796.8932
				xmax = 797.2532
				text = "aunt"
			intervals [1661]:
				xmin = 797.2532
				xmax = 798.191
				text = ""
			intervals [1662]:
				xmin = 798.191
				xmax = 798.341
				text = "all"
			intervals [1663]:
				xmin = 798.341
				xmax = 798.481
				text = "my"
			intervals [1664]:
				xmin = 798.481
				xmax = 798.941
				text = "aunts"
			intervals [1665]:
				xmin = 798.941
				xmax = 799.2408
				text = ""
			intervals [1666]:
				xmin = 799.2408
				xmax = 799.5308
				text = "yeah"
			intervals [1667]:
				xmin = 799.5308
				xmax = 799.6608
				text = ""
			intervals [1668]:
				xmin = 799.6608
				xmax = 799.9908
				text = "all"
			intervals [1669]:
				xmin = 799.9908
				xmax = 800.0508
				text = "of"
			intervals [1670]:
				xmin = 800.0508
				xmax = 800.2208
				text = "'em"
			intervals [1671]:
				xmin = 800.2208
				xmax = 801.2431
				text = ""
			intervals [1672]:
				xmin = 801.2431
				xmax = 802.0931
				text = "um"
			intervals [1673]:
				xmin = 802.0931
				xmax = 802.269
				text = ""
			intervals [1674]:
				xmin = 802.269
				xmax = 802.439
				text = "my"
			intervals [1675]:
				xmin = 802.439
				xmax = 802.849
				text = "grandma"
			intervals [1676]:
				xmin = 802.849
				xmax = 802.889
				text = "th-"
			intervals [1677]:
				xmin = 802.889
				xmax = 803.149
				text = "those"
			intervals [1678]:
				xmin = 803.149
				xmax = 803.179
				text = ""
			intervals [1679]:
				xmin = 803.179
				xmax = 803.549
				text = "her"
			intervals [1680]:
				xmin = 803.549
				xmax = 804.009
				text = "sisters"
			intervals [1681]:
				xmin = 804.009
				xmax = 804.239
				text = "so"
			intervals [1682]:
				xmin = 804.239
				xmax = 804.339
				text = "there"
			intervals [1683]:
				xmin = 804.339
				xmax = 804.369
				text = "s"
			intervals [1684]:
				xmin = 804.369
				xmax = 804.639
				text = "about"
			intervals [1685]:
				xmin = 804.639
				xmax = 804.829
				text = "like"
			intervals [1686]:
				xmin = 804.829
				xmax = 805.219
				text = "four"
			intervals [1687]:
				xmin = 805.219
				xmax = 805.299
				text = "of"
			intervals [1688]:
				xmin = 805.299
				xmax = 805.419
				text = "'em"
			intervals [1689]:
				xmin = 805.419
				xmax = 810.3888
				text = ""
			intervals [1690]:
				xmin = 810.3888
				xmax = 810.7588
				text = "no"
			intervals [1691]:
				xmin = 810.7588
				xmax = 811.0588
				text = "we"
			intervals [1692]:
				xmin = 811.0588
				xmax = 811.0988
				text = ""
			intervals [1693]:
				xmin = 811.0988
				xmax = 811.2788
				text = "we"
			intervals [1694]:
				xmin = 811.2788
				xmax = 811.5988
				text = "never"
			intervals [1695]:
				xmin = 811.5988
				xmax = 811.7788
				text = ""
			intervals [1696]:
				xmin = 811.7788
				xmax = 812.1488
				text = "had"
			intervals [1697]:
				xmin = 812.1488
				xmax = 812.5388
				text = "that"
			intervals [1698]:
				xmin = 812.5388
				xmax = 813.0733
				text = ""
			intervals [1699]:
				xmin = 813.0733
				xmax = 813.4333
				text = "never"
			intervals [1700]:
				xmin = 813.4333
				xmax = 813.9733
				text = "did"
			intervals [1701]:
				xmin = 813.9733
				xmax = 814.5768
				text = ""
			intervals [1702]:
				xmin = 814.5768
				xmax = 814.8568
				text = "that"
			intervals [1703]:
				xmin = 814.8568
				xmax = 814.9268
				text = "i"
			intervals [1704]:
				xmin = 814.9268
				xmax = 815.2468
				text = "know"
			intervals [1705]:
				xmin = 815.2468
				xmax = 815.4368
				text = "of"
			intervals [1706]:
				xmin = 815.4368
				xmax = 816.3595
				text = ""
			intervals [1707]:
				xmin = 816.3595
				xmax = 816.4595
				text = "we"
			intervals [1708]:
				xmin = 816.4595
				xmax = 817.0595
				text = "should"
			intervals [1709]:
				xmin = 817.0595
				xmax = 817.4699
				text = ""
			intervals [1710]:
				xmin = 817.4699
				xmax = 817.5999
				text = "but"
			intervals [1711]:
				xmin = 817.5999
				xmax = 817.7499
				text = "we"
			intervals [1712]:
				xmin = 817.7499
				xmax = 817.8599
				text = "d"
			intervals [1713]:
				xmin = 817.8599
				xmax = 817.8899
				text = ""
			intervals [1714]:
				xmin = 817.8899
				xmax = 817.9199
				text = "d"
			intervals [1715]:
				xmin = 817.9199
				xmax = 818.0299
				text = "we"
			intervals [1716]:
				xmin = 818.0299
				xmax = 818.3199
				text = "do"
			intervals [1717]:
				xmin = 818.3199
				xmax = 818.6399
				text = "have"
			intervals [1718]:
				xmin = 818.6399
				xmax = 818.6699
				text = ""
			intervals [1719]:
				xmin = 818.6699
				xmax = 819.0199
				text = "like"
			intervals [1720]:
				xmin = 819.0199
				xmax = 819.411
				text = ""
			intervals [1721]:
				xmin = 819.411
				xmax = 820.241
				text = "dinners"
			intervals [1722]:
				xmin = 820.241
				xmax = 821.5894
				text = ""
			intervals [1723]:
				xmin = 821.5894
				xmax = 821.7194
				text = "no"
			intervals [1724]:
				xmin = 821.7194
				xmax = 821.8294
				text = "they"
			intervals [1725]:
				xmin = 821.8294
				xmax = 822.0394
				text = "all"
			intervals [1726]:
				xmin = 822.0394
				xmax = 822.1894
				text = "for"
			intervals [1727]:
				xmin = 822.1894
				xmax = 822.4294
				text = "like"
			intervals [1728]:
				xmin = 822.4294
				xmax = 822.6394
				text = ""
			intervals [1729]:
				xmin = 822.6394
				xmax = 823.3194
				text = "special"
			intervals [1730]:
				xmin = 823.3194
				xmax = 823.8694
				text = "events"
			intervals [1731]:
				xmin = 823.8694
				xmax = 823.8994
				text = ""
			intervals [1732]:
				xmin = 823.8994
				xmax = 824.1094
				text = "like"
			intervals [1733]:
				xmin = 824.1094
				xmax = 824.1794
				text = ""
			intervals [1734]:
				xmin = 824.1794
				xmax = 824.8794
				text = "thanksgiving"
			intervals [1735]:
				xmin = 824.8794
				xmax = 825.2871
				text = ""
			intervals [1736]:
				xmin = 825.2871
				xmax = 825.8571
				text = "yeah"
			intervals [1737]:
				xmin = 825.8571
				xmax = 830.220
				text = ""
			intervals [1738]:
				xmin = 830.220
				xmax = 830.550
				text = "no"
			intervals [1739]:
				xmin = 830.550
				xmax = 830.680
				text = "we"
			intervals [1740]:
				xmin = 830.680
				xmax = 830.820
				text = "go"
			intervals [1741]:
				xmin = 830.820
				xmax = 831.220
				text = "to"
			intervals [1742]:
				xmin = 831.220
				xmax = 831.250
				text = ""
			intervals [1743]:
				xmin = 831.250
				xmax = 831.420
				text = "my"
			intervals [1744]:
				xmin = 831.420
				xmax = 831.720
				text = "aunt"
			intervals [1745]:
				xmin = 831.720
				xmax = 832.020
				text = "house"
			intervals [1746]:
				xmin = 832.020
				xmax = 833.4522
				text = ""
			intervals [1747]:
				xmin = 833.4522
				xmax = 833.6222
				text = "she"
			intervals [1748]:
				xmin = 833.6222
				xmax = 833.7222
				text = "well"
			intervals [1749]:
				xmin = 833.7222
				xmax = 833.9222
				text = "she"
			intervals [1750]:
				xmin = 833.9222
				xmax = 834.1622
				text = "just"
			intervals [1751]:
				xmin = 834.1622
				xmax = 834.5522
				text = "moved"
			intervals [1752]:
				xmin = 834.5522
				xmax = 834.6822
				text = "to"
			intervals [1753]:
				xmin = 834.6822
				xmax = 835.0322
				text = "metro"
			intervals [1754]:
				xmin = 835.0322
				xmax = 835.0622
				text = ""
			intervals [1755]:
				xmin = 835.0622
				xmax = 835.7822
				text = "towns"
			intervals [1756]:
				xmin = 835.7822
				xmax = 835.9748
				text = ""
			intervals [1757]:
				xmin = 835.9748
				xmax = 836.2748
				text = "close"
			intervals [1758]:
				xmin = 836.2748
				xmax = 836.4448
				text = "to"
			intervals [1759]:
				xmin = 836.4448
				xmax = 836.6048
				text = "where"
			intervals [1760]:
				xmin = 836.6048
				xmax = 836.7448
				text = "i"
			intervals [1761]:
				xmin = 836.7448
				xmax = 836.9548
				text = "live"
			intervals [1762]:
				xmin = 836.9548
				xmax = 837.1148
				text = "at"
			intervals [1763]:
				xmin = 837.1148
				xmax = 839.0337
				text = ""
			intervals [1764]:
				xmin = 839.0337
				xmax = 839.1837
				text = "<unk>"
			intervals [1765]:
				xmin = 839.1837
				xmax = 840.1943
				text = ""
			intervals [1766]:
				xmin = 840.1943
				xmax = 840.4343
				text = "<unk>"
			intervals [1767]:
				xmin = 840.4343
				xmax = 840.9417
				text = ""
			intervals [1768]:
				xmin = 840.9417
				xmax = 841.1617
				text = "it"
			intervals [1769]:
				xmin = 841.1617
				xmax = 841.5117
				text = "yeah"
			intervals [1770]:
				xmin = 841.5117
				xmax = 841.6417
				text = "it"
			intervals [1771]:
				xmin = 841.6417
				xmax = 841.7217
				text = "s"
			intervals [1772]:
				xmin = 841.7217
				xmax = 841.8117
				text = ""
			intervals [1773]:
				xmin = 841.8117
				xmax = 841.9417
				text = "it"
			intervals [1774]:
				xmin = 841.9417
				xmax = 842.0217
				text = "s"
			intervals [1775]:
				xmin = 842.0217
				xmax = 842.2817
				text = "by"
			intervals [1776]:
				xmin = 842.2817
				xmax = 842.8017
				text = "um"
			intervals [1777]:
				xmin = 842.8017
				xmax = 842.8317
				text = ""
			intervals [1778]:
				xmin = 842.8317
				xmax = 843.4517
				text = "mayfairs"
			intervals [1779]:
				xmin = 843.4517
				xmax = 843.7617
				text = "across"
			intervals [1780]:
				xmin = 843.7617
				xmax = 843.8317
				text = "the"
			intervals [1781]:
				xmin = 843.8317
				xmax = 844.2517
				text = "street"
			intervals [1782]:
				xmin = 844.2517
				xmax = 845.1996
				text = ""
			intervals [1783]:
				xmin = 845.1996
				xmax = 845.3696
				text = "so"
			intervals [1784]:
				xmin = 845.3696
				xmax = 845.4996
				text = "my"
			intervals [1785]:
				xmin = 845.4996
				xmax = 845.8396
				text = "mother"
			intervals [1786]:
				xmin = 845.8396
				xmax = 847.6478
				text = ""
			intervals [1787]:
				xmin = 847.6478
				xmax = 847.7978
				text = "oh"
			intervals [1788]:
				xmin = 847.7978
				xmax = 847.9478
				text = "so"
			intervals [1789]:
				xmin = 847.9478
				xmax = 848.1078
				text = "my"
			intervals [1790]:
				xmin = 848.1078
				xmax = 848.4078
				text = "mother"
			intervals [1791]:
				xmin = 848.4078
				xmax = 848.7178
				text = "moving"
			intervals [1792]:
				xmin = 848.7178
				xmax = 848.9278
				text = "too"
			intervals [1793]:
				xmin = 848.9278
				xmax = 849.1978
				text = "now"
			intervals [1794]:
				xmin = 849.1978
				xmax = 849.397
				text = ""
			intervals [1795]:
				xmin = 849.397
				xmax = 849.577
				text = "she"
			intervals [1796]:
				xmin = 849.577
				xmax = 849.997
				text = "moving"
			intervals [1797]:
				xmin = 849.997
				xmax = 852.5587
				text = ""
			intervals [1798]:
				xmin = 852.5587
				xmax = 852.9787
				text = "before"
			intervals [1799]:
				xmin = 852.9787
				xmax = 853.2687
				text = "part"
			intervals [1800]:
				xmin = 853.2687
				xmax = 853.6687
				text = "before"
			intervals [1801]:
				xmin = 853.6687
				xmax = 853.9087
				text = "i"
			intervals [1802]:
				xmin = 853.9087
				xmax = 854.0987
				text = "leave"
			intervals [1803]:
				xmin = 854.0987
				xmax = 854.1387
				text = ""
			intervals [1804]:
				xmin = 854.1387
				xmax = 854.3287
				text = "yeah"
			intervals [1805]:
				xmin = 854.3287
				xmax = 854.4587
				text = "i"
			intervals [1806]:
				xmin = 854.4587
				xmax = 854.7087
				text = "still"
			intervals [1807]:
				xmin = 854.7087
				xmax = 854.8587
				text = "live"
			intervals [1808]:
				xmin = 854.8587
				xmax = 854.9387
				text = "in"
			intervals [1809]:
				xmin = 854.9387
				xmax = 855.3187
				text = "kenilworth"
			intervals [1810]:
				xmin = 855.3187
				xmax = 856.3763
				text = ""
			intervals [1811]:
				xmin = 856.3763
				xmax = 856.7863
				text = "yeah"
			intervals [1812]:
				xmin = 856.7863
				xmax = 858.5693
				text = ""
			intervals [1813]:
				xmin = 858.5693
				xmax = 858.9193
				text = "same"
			intervals [1814]:
				xmin = 858.9193
				xmax = 859.4893
				text = "place"
			intervals [1815]:
				xmin = 859.4893
				xmax = 860.595
				text = ""
			intervals [1816]:
				xmin = 860.595
				xmax = 860.895
				text = "yeah"
			intervals [1817]:
				xmin = 860.895
				xmax = 861.335
				text = "close"
			intervals [1818]:
				xmin = 861.335
				xmax = 861.365
				text = ""
			intervals [1819]:
				xmin = 861.365
				xmax = 861.975
				text = "yeah"
			intervals [1820]:
				xmin = 861.975
				xmax = 862.3902
				text = ""
			intervals [1821]:
				xmin = 862.3902
				xmax = 862.6902
				text = "yeah"
			intervals [1822]:
				xmin = 862.6902
				xmax = 862.8402
				text = "we"
			intervals [1823]:
				xmin = 862.8402
				xmax = 863.0402
				text = "already"
			intervals [1824]:
				xmin = 863.0402
				xmax = 863.1902
				text = "got"
			intervals [1825]:
				xmin = 863.1902
				xmax = 863.2902
				text = "our"
			intervals [1826]:
				xmin = 863.2902
				xmax = 863.6702
				text = "address"
			intervals [1827]:
				xmin = 863.6702
				xmax = 863.7902
				text = "and"
			intervals [1828]:
				xmin = 863.7902
				xmax = 864.0402
				text = "stuff"
			intervals [1829]:
				xmin = 864.0402
				xmax = 864.0702
				text = ""
			intervals [1830]:
				xmin = 864.0702
				xmax = 864.2502
				text = "but"
			intervals [1831]:
				xmin = 864.2502
				xmax = 864.2802
				text = ""
			intervals [1832]:
				xmin = 864.2802
				xmax = 864.4902
				text = "like"
			intervals [1833]:
				xmin = 864.4902
				xmax = 865.0562
				text = ""
			intervals [1834]:
				xmin = 865.0562
				xmax = 865.1962
				text = "she"
			intervals [1835]:
				xmin = 865.1962
				xmax = 865.2262
				text = "s"
			intervals [1836]:
				xmin = 865.2262
				xmax = 865.4462
				text = "supposed"
			intervals [1837]:
				xmin = 865.4462
				xmax = 865.5062
				text = "to"
			intervals [1838]:
				xmin = 865.5062
				xmax = 865.5462
				text = ""
			intervals [1839]:
				xmin = 865.5462
				xmax = 865.6362
				text = "be"
			intervals [1840]:
				xmin = 865.6362
				xmax = 865.6662
				text = ""
			intervals [1841]:
				xmin = 865.6662
				xmax = 866.0762
				text = "moving"
			intervals [1842]:
				xmin = 866.0762
				xmax = 873.796
				text = ""
			intervals [1843]:
				xmin = 873.796
				xmax = 874.196
				text = "yeah"
			intervals [1844]:
				xmin = 874.196
				xmax = 874.226
				text = ""
			intervals [1845]:
				xmin = 874.226
				xmax = 874.256
				text = "i"
			intervals [1846]:
				xmin = 874.256
				xmax = 874.286
				text = ""
			intervals [1847]:
				xmin = 874.286
				xmax = 874.366
				text = "go"
			intervals [1848]:
				xmin = 874.366
				xmax = 874.516
				text = "to"
			intervals [1849]:
				xmin = 874.516
				xmax = 874.9684
				text = ""
			intervals [1850]:
				xmin = 874.9684
				xmax = 875.2484
				text = "first"
			intervals [1851]:
				xmin = 875.2484
				xmax = 875.4984
				text = "baptist"
			intervals [1852]:
				xmin = 875.4984
				xmax = 875.6884
				text = "church"
			intervals [1853]:
				xmin = 875.6884
				xmax = 875.7684
				text = "of"
			intervals [1854]:
				xmin = 875.7684
				xmax = 876.5384
				text = "glenarden"
			intervals [1855]:
				xmin = 876.5384
				xmax = 879.3597
				text = ""
			intervals [1856]:
				xmin = 879.3597
				xmax = 879.5397
				text = "but"
			intervals [1857]:
				xmin = 879.5397
				xmax = 879.6297
				text = "it"
			intervals [1858]:
				xmin = 879.6297
				xmax = 879.6597
				text = "s"
			intervals [1859]:
				xmin = 879.6597
				xmax = 880.2897
				text = "zion"
			intervals [1860]:
				xmin = 880.2897
				xmax = 880.3197
				text = ""
			intervals [1861]:
				xmin = 880.3197
				xmax = 880.4697
				text = "we"
			intervals [1862]:
				xmin = 880.4697
				xmax = 880.8197
				text = "just"
			intervals [1863]:
				xmin = 880.8197
				xmax = 880.9797
				text = "in"
			intervals [1864]:
				xmin = 880.9797
				xmax = 881.2197
				text = "there"
			intervals [1865]:
				xmin = 881.2197
				xmax = 885.0773
				text = ""
			intervals [1866]:
				xmin = 885.0773
				xmax = 885.6873
				text = "largo"
			intervals [1867]:
				xmin = 885.6873
				xmax = 885.9259
				text = ""
			intervals [1868]:
				xmin = 885.9259
				xmax = 886.3159
				text = "yeah"
			intervals [1869]:
				xmin = 886.3159
				xmax = 889.336
				text = ""
			intervals [1870]:
				xmin = 889.336
				xmax = 889.676
				text = "yeah"
			intervals [1871]:
				xmin = 889.676
				xmax = 890.9307
				text = ""
			intervals [1872]:
				xmin = 890.9307
				xmax = 891.3907
				text = "um"
			intervals [1873]:
				xmin = 891.3907
				xmax = 892.6227
				text = ""
			intervals [1874]:
				xmin = 892.6227
				xmax = 892.6727
				text = "i"
			intervals [1875]:
				xmin = 892.6727
				xmax = 892.8527
				text = "don't"
			intervals [1876]:
				xmin = 892.8527
				xmax = 893.0327
				text = "even"
			intervals [1877]:
				xmin = 893.0327
				xmax = 893.1727
				text = "know"
			intervals [1878]:
				xmin = 893.1727
				xmax = 893.3327
				text = "how"
			intervals [1879]:
				xmin = 893.3327
				xmax = 893.6127
				text = "long"
			intervals [1880]:
				xmin = 893.6127
				xmax = 893.6627
				text = ""
			intervals [1881]:
				xmin = 893.6627
				xmax = 893.8527
				text = "for"
			intervals [1882]:
				xmin = 893.8527
				xmax = 894.2527
				text = "awhile"
			intervals [1883]:
				xmin = 894.2527
				xmax = 894.8624
				text = ""
			intervals [1884]:
				xmin = 894.8624
				xmax = 895.0724
				text = "cause"
			intervals [1885]:
				xmin = 895.0724
				xmax = 895.3624
				text = "my"
			intervals [1886]:
				xmin = 895.3624
				xmax = 895.8676
				text = ""
			intervals [1887]:
				xmin = 895.8676
				xmax = 896.4576
				text = "um"
			intervals [1888]:
				xmin = 896.4576
				xmax = 896.4876
				text = ""
			intervals [1889]:
				xmin = 896.4876
				xmax = 896.6576
				text = "my"
			intervals [1890]:
				xmin = 896.6576
				xmax = 896.9576
				text = "god"
			intervals [1891]:
				xmin = 896.9576
				xmax = 897.3276
				text = "mother"
			intervals [1892]:
				xmin = 897.3276
				xmax = 898.1151
				text = ""
			intervals [1893]:
				xmin = 898.1151
				xmax = 898.5251
				text = "uh"
			intervals [1894]:
				xmin = 898.5251
				xmax = 898.8552
				text = ""
			intervals [1895]:
				xmin = 898.8552
				xmax = 899.0152
				text = "they"
			intervals [1896]:
				xmin = 899.0152
				xmax = 899.4752
				text = "started"
			intervals [1897]:
				xmin = 899.4752
				xmax = 899.5152
				text = ""
			intervals [1898]:
				xmin = 899.5152
				xmax = 899.7852
				text = "there"
			intervals [1899]:
				xmin = 899.7852
				xmax = 900.0284
				text = ""
			intervals [1900]:
				xmin = 900.0284
				xmax = 900.2984
				text = "and"
			intervals [1901]:
				xmin = 900.2984
				xmax = 900.3284
				text = ""
			intervals [1902]:
				xmin = 900.3284
				xmax = 900.4584
				text = "we"
			intervals [1903]:
				xmin = 900.4584
				xmax = 900.8184
				text = "started"
			intervals [1904]:
				xmin = 900.8184
				xmax = 901.0084
				text = "from"
			intervals [1905]:
				xmin = 901.0084
				xmax = 901.1584
				text = "the"
			intervals [1906]:
				xmin = 901.1584
				xmax = 901.4184
				text = "other"
			intervals [1907]:
				xmin = 901.4184
				xmax = 901.9084
				text = "campus"
			intervals [1908]:
				xmin = 901.9084
				xmax = 902.1893
				text = ""
			intervals [1909]:
				xmin = 902.1893
				xmax = 902.3593
				text = "it"
			intervals [1910]:
				xmin = 902.3593
				xmax = 902.6393
				text = "still"
			intervals [1911]:
				xmin = 902.6393
				xmax = 902.6693
				text = ""
			intervals [1912]:
				xmin = 902.6693
				xmax = 902.7893
				text = "it"
			intervals [1913]:
				xmin = 902.7893
				xmax = 902.9993
				text = "still"
			intervals [1914]:
				xmin = 902.9993
				xmax = 903.1093
				text = "was"
			intervals [1915]:
				xmin = 903.1093
				xmax = 903.2293
				text = "in"
			intervals [1916]:
				xmin = 903.2293
				xmax = 903.6193
				text = "largo"
			intervals [1917]:
				xmin = 903.6193
				xmax = 903.7593
				text = "but"
			intervals [1918]:
				xmin = 903.7593
				xmax = 903.8193
				text = "it"
			intervals [1919]:
				xmin = 903.8193
				xmax = 903.9693
				text = "was"
			intervals [1920]:
				xmin = 903.9693
				xmax = 904.1293
				text = "like"
			intervals [1921]:
				xmin = 904.1293
				xmax = 904.1593
				text = ""
			intervals [1922]:
				xmin = 904.1593
				xmax = 904.3793
				text = "in"
			intervals [1923]:
				xmin = 904.3793
				xmax = 904.4793
				text = "the"
			intervals [1924]:
				xmin = 904.4793
				xmax = 904.9693
				text = "office"
			intervals [1925]:
				xmin = 904.9693
				xmax = 905.5893
				text = "buildings"
			intervals [1926]:
				xmin = 905.5893
				xmax = 906.2495
				text = ""
			intervals [1927]:
				xmin = 906.2495
				xmax = 906.4495
				text = "that"
			intervals [1928]:
				xmin = 906.4495
				xmax = 906.4895
				text = "s"
			intervals [1929]:
				xmin = 906.4895
				xmax = 906.5795
				text = "what"
			intervals [1930]:
				xmin = 906.5795
				xmax = 906.6995
				text = "we"
			intervals [1931]:
				xmin = 906.6995
				xmax = 907.1795
				text = "started"
			intervals [1932]:
				xmin = 907.1795
				xmax = 907.4795
				text = "at"
			intervals [1933]:
				xmin = 907.4795
				xmax = 907.6997
				text = ""
			intervals [1934]:
				xmin = 907.6997
				xmax = 907.7797
				text = "and"
			intervals [1935]:
				xmin = 907.7797
				xmax = 907.9397
				text = "then"
			intervals [1936]:
				xmin = 907.9397
				xmax = 908.0197
				text = "we"
			intervals [1937]:
				xmin = 908.0197
				xmax = 908.2197
				text = "got"
			intervals [1938]:
				xmin = 908.2197
				xmax = 908.2597
				text = "a"
			intervals [1939]:
				xmin = 908.2597
				xmax = 908.5697
				text = "new"
			intervals [1940]:
				xmin = 908.5697
				xmax = 909.0897
				text = "place"
			intervals [1941]:
				xmin = 909.0897
				xmax = 909.1497
				text = ""
			intervals [1942]:
				xmin = 909.1497
				xmax = 909.2797
				text = "and"
			intervals [1943]:
				xmin = 909.2797
				xmax = 909.4297
				text = "that"
			intervals [1944]:
				xmin = 909.4297
				xmax = 909.5297
				text = "s"
			intervals [1945]:
				xmin = 909.5297
				xmax = 909.6297
				text = "where"
			intervals [1946]:
				xmin = 909.6297
				xmax = 909.7997
				text = "we"
			intervals [1947]:
				xmin = 909.7997
				xmax = 909.9097
				text = "at"
			intervals [1948]:
				xmin = 909.9097
				xmax = 910.1697
				text = "now"
			intervals [1949]:
				xmin = 910.1697
				xmax = 911.3729
				text = ""
			intervals [1950]:
				xmin = 911.3729
				xmax = 911.6329
				text = "yeah"
			intervals [1951]:
				xmin = 911.6329
				xmax = 911.7129
				text = "it"
			intervals [1952]:
				xmin = 911.7129
				xmax = 911.8029
				text = "s"
			intervals [1953]:
				xmin = 911.8029
				xmax = 912.1929
				text = "bigger"
			intervals [1954]:
				xmin = 912.1929
				xmax = 912.2842
				text = ""
			intervals [1955]:
				xmin = 912.2842
				xmax = 912.7342
				text = "yeah"
			intervals [1956]:
				xmin = 912.7342
				xmax = 912.8842
				text = "it"
			intervals [1957]:
				xmin = 912.8842
				xmax = 912.9442
				text = "s"
			intervals [1958]:
				xmin = 912.9442
				xmax = 913.0842
				text = "bigger"
			intervals [1959]:
				xmin = 913.0842
				xmax = 913.380
				text = ""
			intervals [1960]:
				xmin = 913.380
				xmax = 913.600
				text = "yeah"
			intervals [1961]:
				xmin = 913.600
				xmax = 913.680
				text = "it"
			intervals [1962]:
				xmin = 913.680
				xmax = 913.740
				text = "s"
			intervals [1963]:
				xmin = 913.740
				xmax = 913.780
				text = "a"
			intervals [1964]:
				xmin = 913.780
				xmax = 913.940
				text = "lot"
			intervals [1965]:
				xmin = 913.940
				xmax = 914.000
				text = "of"
			intervals [1966]:
				xmin = 914.000
				xmax = 914.330
				text = "members"
			intervals [1967]:
				xmin = 914.330
				xmax = 914.550
				text = "yeah"
			intervals [1968]:
				xmin = 914.550
				xmax = 917.9395
				text = ""
			intervals [1969]:
				xmin = 917.9395
				xmax = 918.1195
				text = "no"
			intervals [1970]:
				xmin = 918.1195
				xmax = 918.2495
				text = "they"
			intervals [1971]:
				xmin = 918.2495
				xmax = 918.4495
				text = "gonna"
			intervals [1972]:
				xmin = 918.4495
				xmax = 918.5495
				text = "s"
			intervals [1973]:
				xmin = 918.5495
				xmax = 918.5795
				text = ""
			intervals [1974]:
				xmin = 918.5795
				xmax = 918.8095
				text = "they"
			intervals [1975]:
				xmin = 918.8095
				xmax = 919.0695
				text = "probably"
			intervals [1976]:
				xmin = 919.0695
				xmax = 919.2295
				text = "gonna"
			intervals [1977]:
				xmin = 919.2295
				xmax = 919.4195
				text = "keep"
			intervals [1978]:
				xmin = 919.4195
				xmax = 919.7295
				text = "that"
			intervals [1979]:
				xmin = 919.7295
				xmax = 920.3925
				text = ""
			intervals [1980]:
				xmin = 920.3925
				xmax = 920.6725
				text = "our"
			intervals [1981]:
				xmin = 920.6725
				xmax = 921.2525
				text = "pastor"
			intervals [1982]:
				xmin = 921.2525
				xmax = 921.3725
				text = ""
			intervals [1983]:
				xmin = 921.3725
				xmax = 921.5725
				text = "he"
			intervals [1984]:
				xmin = 921.5725
				xmax = 921.9325
				text = "cool"
			intervals [1985]:
				xmin = 921.9325
				xmax = 922.2525
				text = "with"
			intervals [1986]:
				xmin = 922.2525
				xmax = 922.2825
				text = ""
			intervals [1987]:
				xmin = 922.2825
				xmax = 922.4625
				text = "the"
			intervals [1988]:
				xmin = 922.4625
				xmax = 922.9225
				text = "other"
			intervals [1989]:
				xmin = 922.9225
				xmax = 923.0125
				text = ""
			intervals [1990]:
				xmin = 923.0125
				xmax = 923.3625
				text = "one"
			intervals [1991]:
				xmin = 923.3625
				xmax = 923.4625
				text = ""
			intervals [1992]:
				xmin = 923.4625
				xmax = 923.6225
				text = "cause"
			intervals [1993]:
				xmin = 923.6225
				xmax = 923.7225
				text = "there"
			intervals [1994]:
				xmin = 923.7225
				xmax = 923.8425
				text = "s"
			intervals [1995]:
				xmin = 923.8425
				xmax = 924.0125
				text = "two"
			intervals [1996]:
				xmin = 924.0125
				xmax = 924.1725
				text = "of"
			intervals [1997]:
				xmin = 924.1725
				xmax = 924.2925
				text = "'em"
			intervals [1998]:
				xmin = 924.2925
				xmax = 924.7585
				text = ""
			intervals [1999]:
				xmin = 924.7585
				xmax = 924.9985
				text = "first"
			intervals [2000]:
				xmin = 924.9985
				xmax = 925.3485
				text = "baptist"
			intervals [2001]:
				xmin = 925.3485
				xmax = 925.5685
				text = "church"
			intervals [2002]:
				xmin = 925.5685
				xmax = 925.6785
				text = "of"
			intervals [2003]:
				xmin = 925.6785
				xmax = 926.4885
				text = "glenarden"
			intervals [2004]:
				xmin = 926.4885
				xmax = 926.5885
				text = ""
			intervals [2005]:
				xmin = 926.5885
				xmax = 927.2285
				text = "uh"
			intervals [2006]:
				xmin = 927.2285
				xmax = 927.4743
				text = ""
			intervals [2007]:
				xmin = 927.4743
				xmax = 927.7543
				text = "the"
			intervals [2008]:
				xmin = 927.7543
				xmax = 928.2443
				text = "worship"
			intervals [2009]:
				xmin = 928.2443
				xmax = 928.5343
				text = "center"
			intervals [2010]:
				xmin = 928.5343
				xmax = 929.4602
				text = ""
			intervals [2011]:
				xmin = 929.4602
				xmax = 929.5102
				text = "i"
			intervals [2012]:
				xmin = 929.5102
				xmax = 929.8302
				text = "forgot"
			intervals [2013]:
				xmin = 929.8302
				xmax = 930.0002
				text = "where"
			intervals [2014]:
				xmin = 930.0002
				xmax = 930.1402
				text = "is"
			intervals [2015]:
				xmin = 930.1402
				xmax = 930.4202
				text = "that"
			intervals [2016]:
				xmin = 930.4202
				xmax = 930.5802
				text = "one"
			intervals [2017]:
				xmin = 930.5802
				xmax = 930.7802
				text = "at"
			intervals [2018]:
				xmin = 930.7802
				xmax = 931.9842
				text = ""
			intervals [2019]:
				xmin = 931.9842
				xmax = 932.0642
				text = "it"
			intervals [2020]:
				xmin = 932.0642
				xmax = 932.0942
				text = "s"
			intervals [2021]:
				xmin = 932.0942
				xmax = 932.3342
				text = "not"
			intervals [2022]:
				xmin = 932.3342
				xmax = 932.4842
				text = "too"
			intervals [2023]:
				xmin = 932.4842
				xmax = 932.8242
				text = "far"
			intervals [2024]:
				xmin = 932.8242
				xmax = 935.7613
				text = ""
			intervals [2025]:
				xmin = 935.7613
				xmax = 935.8313
				text = "i"
			intervals [2026]:
				xmin = 935.8313
				xmax = 936.0513
				text = "don-"
			intervals [2027]:
				xmin = 936.0513
				xmax = 936.9757
				text = ""
			intervals [2028]:
				xmin = 936.9757
				xmax = 937.1057
				text = "i"
			intervals [2029]:
				xmin = 937.1057
				xmax = 937.1357
				text = ""
			intervals [2030]:
				xmin = 937.1357
				xmax = 937.6257
				text = "guess"
			intervals [2031]:
				xmin = 937.6257
				xmax = 940.1171
				text = ""
			intervals [2032]:
				xmin = 940.1171
				xmax = 940.2571
				text = "it"
			intervals [2033]:
				xmin = 940.2571
				xmax = 940.3171
				text = "s"
			intervals [2034]:
				xmin = 940.3171
				xmax = 940.4471
				text = "like"
			intervals [2035]:
				xmin = 940.4471
				xmax = 940.5571
				text = "it"
			intervals [2036]:
				xmin = 940.5571
				xmax = 940.6471
				text = "s"
			intervals [2037]:
				xmin = 940.6471
				xmax = 941.0371
				text = "big"
			intervals [2038]:
				xmin = 941.0371
				xmax = 941.1071
				text = ""
			intervals [2039]:
				xmin = 941.1071
				xmax = 941.2371
				text = "it"
			intervals [2040]:
				xmin = 941.2371
				xmax = 941.3271
				text = "s"
			intervals [2041]:
				xmin = 941.3271
				xmax = 941.6671
				text = "bigger"
			intervals [2042]:
				xmin = 941.6671
				xmax = 941.8271
				text = "than"
			intervals [2043]:
				xmin = 941.8271
				xmax = 942.1771
				text = "us"
			intervals [2044]:
				xmin = 942.1771
				xmax = 944.9094
				text = ""
			intervals [2045]:
				xmin = 944.9094
				xmax = 945.0594
				text = "oh"
			intervals [2046]:
				xmin = 945.0594
				xmax = 945.5894
				text = "yeah"
			intervals [2047]:
				xmin = 945.5894
				xmax = 946.8958
				text = ""
			intervals [2048]:
				xmin = 946.8958
				xmax = 947.1858
				text = "yeah"
			intervals [2049]:
				xmin = 947.1858
				xmax = 947.3458
				text = "that"
			intervals [2050]:
				xmin = 947.3458
				xmax = 947.3958
				text = "s"
			intervals [2051]:
				xmin = 947.3958
				xmax = 947.5758
				text = "where"
			intervals [2052]:
				xmin = 947.5758
				xmax = 947.6358
				text = "we"
			intervals [2053]:
				xmin = 947.6358
				xmax = 947.8758
				text = "have"
			intervals [2054]:
				xmin = 947.8758
				xmax = 948.3158
				text = "merge"
			intervals [2055]:
				xmin = 948.3158
				xmax = 948.5358
				text = "at"
			intervals [2056]:
				xmin = 948.5358
				xmax = 948.5658
				text = ""
			intervals [2057]:
				xmin = 948.5658
				xmax = 948.6958
				text = "that"
			intervals [2058]:
				xmin = 948.6958
				xmax = 948.7358
				text = "s"
			intervals [2059]:
				xmin = 948.7358
				xmax = 948.8258
				text = "where"
			intervals [2060]:
				xmin = 948.8258
				xmax = 948.8858
				text = "we"
			intervals [2061]:
				xmin = 948.8858
				xmax = 949.0558
				text = "have"
			intervals [2062]:
				xmin = 949.0558
				xmax = 949.4758
				text = "merge"
			intervals [2063]:
				xmin = 949.4758
				xmax = 949.7358
				text = "at"
			intervals [2064]:
				xmin = 949.7358
				xmax = 950.124
				text = ""
			intervals [2065]:
				xmin = 950.124
				xmax = 950.254
				text = "the"
			intervals [2066]:
				xmin = 950.254
				xmax = 950.604
				text = "little"
			intervals [2067]:
				xmin = 950.604
				xmax = 950.634
				text = ""
			intervals [2068]:
				xmin = 950.634
				xmax = 951.034
				text = "teen"
			intervals [2069]:
				xmin = 951.034
				xmax = 951.214
				text = "go"
			intervals [2070]:
				xmin = 951.214
				xmax = 951.504
				text = "go"
			intervals [2071]:
				xmin = 951.504
				xmax = 952.0658
				text = ""
			intervals [2072]:
				xmin = 952.0658
				xmax = 952.3758
				text = "gospel"
			intervals [2073]:
				xmin = 952.3758
				xmax = 952.5158
				text = "go"
			intervals [2074]:
				xmin = 952.5158
				xmax = 952.6758
				text = "go"
			intervals [2075]:
				xmin = 952.6758
				xmax = 952.7358
				text = ""
			intervals [2076]:
				xmin = 952.7358
				xmax = 952.9758
				text = "thingy"
			intervals [2077]:
				xmin = 952.9758
				xmax = 956.9054
				text = ""
			intervals [2078]:
				xmin = 956.9054
				xmax = 957.1654
				text = "yeah"
			intervals [2079]:
				xmin = 957.1654
				xmax = 957.3254
				text = "that"
			intervals [2080]:
				xmin = 957.3254
				xmax = 957.3654
				text = "s"
			intervals [2081]:
				xmin = 957.3654
				xmax = 957.4754
				text = "what"
			intervals [2082]:
				xmin = 957.4754
				xmax = 957.6254
				text = "we"
			intervals [2083]:
				xmin = 957.6254
				xmax = 957.9654
				text = "have"
			intervals [2084]:
				xmin = 957.9654
				xmax = 958.9264
				text = ""
			intervals [2085]:
				xmin = 958.9264
				xmax = 959.0864
				text = "that"
			intervals [2086]:
				xmin = 959.0864
				xmax = 959.1264
				text = "s"
			intervals [2087]:
				xmin = 959.1264
				xmax = 959.2164
				text = "where"
			intervals [2088]:
				xmin = 959.2164
				xmax = 959.3264
				text = "we"
			intervals [2089]:
				xmin = 959.3264
				xmax = 959.5464
				text = "have"
			intervals [2090]:
				xmin = 959.5464
				xmax = 959.8764
				text = "merge"
			intervals [2091]:
				xmin = 959.8764
				xmax = 960.1364
				text = "at"
			intervals [2092]:
				xmin = 960.1364
				xmax = 960.4161
				text = ""
			intervals [2093]:
				xmin = 960.4161
				xmax = 960.6361
				text = "like"
			intervals [2094]:
				xmin = 960.6361
				xmax = 960.6861
				text = ""
			intervals [2095]:
				xmin = 960.6861
				xmax = 961.1261
				text = "awhile"
			intervals [2096]:
				xmin = 961.1261
				xmax = 961.2761
				text = "ago"
			intervals [2097]:
				xmin = 961.2761
				xmax = 961.4361
				text = "when"
			intervals [2098]:
				xmin = 961.4361
				xmax = 961.5761
				text = "i"
			intervals [2099]:
				xmin = 961.5761
				xmax = 961.7461
				text = "was"
			intervals [2100]:
				xmin = 961.7461
				xmax = 962.0161
				text = "going"
			intervals [2101]:
				xmin = 962.0161
				xmax = 962.1661
				text = "but"
			intervals [2102]:
				xmin = 962.1661
				xmax = 962.2361
				text = "n-"
			intervals [2103]:
				xmin = 962.2361
				xmax = 962.2861
				text = "<unk>"
			intervals [2104]:
				xmin = 962.2861
				xmax = 962.9461
				text = "since"
			intervals [2105]:
				xmin = 962.9461
				xmax = 963.2561
				text = "now"
			intervals [2106]:
				xmin = 963.2561
				xmax = 963.3461
				text = "i'm"
			intervals [2107]:
				xmin = 963.3461
				xmax = 963.5861
				text = "gonna"
			intervals [2108]:
				xmin = 963.5861
				xmax = 963.8661
				text = "move"
			intervals [2109]:
				xmin = 963.8661
				xmax = 964.2316
				text = ""
			intervals [2110]:
				xmin = 964.2316
				xmax = 964.5916
				text = "it"
			intervals [2111]:
				xmin = 964.5916
				xmax = 964.7539
				text = ""
			intervals [2112]:
				xmin = 964.7539
				xmax = 964.9439
				text = "it"
			intervals [2113]:
				xmin = 964.9439
				xmax = 964.9739
				text = "d"
			intervals [2114]:
				xmin = 964.9739
				xmax = 965.1839
				text = "be"
			intervals [2115]:
				xmin = 965.1839
				xmax = 965.3939
				text = "at"
			intervals [2116]:
				xmin = 965.3939
				xmax = 965.5539
				text = "the"
			intervals [2117]:
				xmin = 965.5539
				xmax = 965.9239
				text = "um"
			intervals [2118]:
				xmin = 965.9239
				xmax = 966.4734
				text = ""
			intervals [2119]:
				xmin = 966.4734
				xmax = 966.6234
				text = "the"
			intervals [2120]:
				xmin = 966.6234
				xmax = 966.8334
				text = "other"
			intervals [2121]:
				xmin = 966.8334
				xmax = 967.4534
				text = "campus"
			intervals [2122]:
				xmin = 967.4534
				xmax = 967.7091
				text = ""
			intervals [2123]:
				xmin = 967.7091
				xmax = 967.8391
				text = "in"
			intervals [2124]:
				xmin = 967.8391
				xmax = 968.2091
				text = "largo"
			intervals [2125]:
				xmin = 968.2091
				xmax = 977.147
				text = ""
			intervals [2126]:
				xmin = 977.147
				xmax = 977.657
				text = "<unk>"
			intervals [2127]:
				xmin = 977.657
				xmax = 986.2167
				text = ""
			intervals [2128]:
				xmin = 986.2167
				xmax = 986.4467
				text = "not"
			intervals [2129]:
				xmin = 986.4467
				xmax = 986.7467
				text = "really"
			intervals [2130]:
				xmin = 986.7467
				xmax = 986.8567
				text = ""
			intervals [2131]:
				xmin = 986.8567
				xmax = 987.1167
				text = "no"
			intervals [2132]:
				xmin = 987.1167
				xmax = 987.7554
				text = ""
			intervals [2133]:
				xmin = 987.7554
				xmax = 987.9554
				text = "i"
			intervals [2134]:
				xmin = 987.9554
				xmax = 987.9854
				text = "<unk>"
			intervals [2135]:
				xmin = 987.9854
				xmax = 988.2454
				text = "listen"
			intervals [2136]:
				xmin = 988.2454
				xmax = 988.4454
				text = "to"
			intervals [2137]:
				xmin = 988.4454
				xmax = 988.5554
				text = "it"
			intervals [2138]:
				xmin = 988.5554
				xmax = 988.7654
				text = "yeah"
			intervals [2139]:
				xmin = 988.7654
				xmax = 989.6827
				text = ""
			intervals [2140]:
				xmin = 989.6827
				xmax = 989.8127
				text = "i"
			intervals [2141]:
				xmin = 989.8127
				xmax = 989.8427
				text = "<unk>"
			intervals [2142]:
				xmin = 989.8427
				xmax = 990.1027
				text = "listen"
			intervals [2143]:
				xmin = 990.1027
				xmax = 990.2627
				text = "to"
			intervals [2144]:
				xmin = 990.2627
				xmax = 990.3227
				text = "it"
			intervals [2145]:
				xmin = 990.3227
				xmax = 992.4871
				text = ""
			intervals [2146]:
				xmin = 992.4871
				xmax = 992.5671
				text = "i"
			intervals [2147]:
				xmin = 992.5671
				xmax = 992.7871
				text = "like"
			intervals [2148]:
				xmin = 992.7871
				xmax = 992.9771
				text = "r"
			intervals [2149]:
				xmin = 992.9771
				xmax = 993.0771
				text = "and"
			intervals [2150]:
				xmin = 993.0771
				xmax = 993.3471
				text = "b"
			intervals [2151]:
				xmin = 993.3471
				xmax = 994.4555
				text = ""
			intervals [2152]:
				xmin = 994.4555
				xmax = 994.6955
				text = "all"
			intervals [2153]:
				xmin = 994.6955
				xmax = 994.9355
				text = "r"
			intervals [2154]:
				xmin = 994.9355
				xmax = 995.0155
				text = "and"
			intervals [2155]:
				xmin = 995.0155
				xmax = 995.3255
				text = "b"
			intervals [2156]:
				xmin = 995.3255
				xmax = 999.1152
				text = ""
			intervals [2157]:
				xmin = 999.1152
				xmax = 999.5852
				text = "yeah"
			intervals [2158]:
				xmin = 999.5852
				xmax = 1000.1917
				text = ""
			intervals [2159]:
				xmin = 1000.1917
				xmax = 1000.5617
				text = "but"
			intervals [2160]:
				xmin = 1000.5617
				xmax = 1000.5917
				text = ""
			intervals [2161]:
				xmin = 1000.5917
				xmax = 1000.7617
				text = "it"
			intervals [2162]:
				xmin = 1000.7617
				xmax = 1000.8017
				text = "s"
			intervals [2163]:
				xmin = 1000.8017
				xmax = 1001.0217
				text = "just"
			intervals [2164]:
				xmin = 1001.0217
				xmax = 1001.2617
				text = "like"
			intervals [2165]:
				xmin = 1001.2617
				xmax = 1001.3517
				text = "the"
			intervals [2166]:
				xmin = 1001.3517
				xmax = 1001.8917
				text = "beat"
			intervals [2167]:
				xmin = 1001.8917
				xmax = 1002.2755
				text = ""
			intervals [2168]:
				xmin = 1002.2755
				xmax = 1002.7455
				text = "sometimes"
			intervals [2169]:
				xmin = 1002.7455
				xmax = 1002.8255
				text = "it"
			intervals [2170]:
				xmin = 1002.8255
				xmax = 1003.0355
				text = "just"
			intervals [2171]:
				xmin = 1003.0355
				xmax = 1003.2255
				text = "get"
			intervals [2172]:
				xmin = 1003.2255
				xmax = 1003.9155
				text = "irritating"
			intervals [2173]:
				xmin = 1003.9155
				xmax = 1005.9286
				text = ""
			intervals [2174]:
				xmin = 1005.9286
				xmax = 1006.5186
				text = "yeah"
			intervals [2175]:
				xmin = 1006.5186
				xmax = 1006.5786
				text = "it"
			intervals [2176]:
				xmin = 1006.5786
				xmax = 1006.7586
				text = "just"
			intervals [2177]:
				xmin = 1006.7586
				xmax = 1006.8286
				text = "be"
			intervals [2178]:
				xmin = 1006.8286
				xmax = 1007.0486
				text = "getting"
			intervals [2179]:
				xmin = 1007.0486
				xmax = 1007.0786
				text = ""
			intervals [2180]:
				xmin = 1007.0786
				xmax = 1007.7086
				text = "irritating"
			intervals [2181]:
				xmin = 1007.7086
				xmax = 1013.2182
				text = ""
			intervals [2182]:
				xmin = 1013.2182
				xmax = 1013.5282
				text = "yeah"
			intervals [2183]:
				xmin = 1013.5282
				xmax = 1015.1189
				text = ""
			intervals [2184]:
				xmin = 1015.1189
				xmax = 1015.5889
				text = "um"
			intervals [2185]:
				xmin = 1015.5889
				xmax = 1015.9608
				text = ""
			intervals [2186]:
				xmin = 1015.9608
				xmax = 1016.1508
				text = "where"
			intervals [2187]:
				xmin = 1016.1508
				xmax = 1016.2308
				text = "i"
			intervals [2188]:
				xmin = 1016.2308
				xmax = 1016.5008
				text = "go"
			intervals [2189]:
				xmin = 1016.5008
				xmax = 1016.7882
				text = ""
			intervals [2190]:
				xmin = 1016.7882
				xmax = 1017.0282
				text = "like"
			intervals [2191]:
				xmin = 1017.0282
				xmax = 1017.1882
				text = "when"
			intervals [2192]:
				xmin = 1017.1882
				xmax = 1017.3482
				text = "i"
			intervals [2193]:
				xmin = 1017.3482
				xmax = 1018.2197
				text = ""
			intervals [2194]:
				xmin = 1018.2197
				xmax = 1018.7297
				text = "young"
			intervals [2195]:
				xmin = 1018.7297
				xmax = 1019.2336
				text = ""
			intervals [2196]:
				xmin = 1019.2336
				xmax = 1019.3236
				text = "i"
			intervals [2197]:
				xmin = 1019.3236
				xmax = 1019.4836
				text = "went"
			intervals [2198]:
				xmin = 1019.4836
				xmax = 1019.5836
				text = "to"
			intervals [2199]:
				xmin = 1019.5836
				xmax = 1019.6836
				text = "the"
			intervals [2200]:
				xmin = 1019.6836
				xmax = 1019.9536
				text = "dc"
			intervals [2201]:
				xmin = 1019.9536
				xmax = 1020.6736
				text = "stars"
			intervals [2202]:
				xmin = 1020.6736
				xmax = 1021.9608
				text = ""
			intervals [2203]:
				xmin = 1021.9608
				xmax = 1022.1408
				text = "it"
			intervals [2204]:
				xmin = 1022.1408
				xmax = 1022.2508
				text = "s"
			intervals [2205]:
				xmin = 1022.2508
				xmax = 1022.3808
				text = "it"
			intervals [2206]:
				xmin = 1022.3808
				xmax = 1022.5508
				text = "was"
			intervals [2207]:
				xmin = 1022.5508
				xmax = 1022.7508
				text = "like"
			intervals [2208]:
				xmin = 1022.7508
				xmax = 1022.9608
				text = "this"
			intervals [2209]:
				xmin = 1022.9608
				xmax = 1023.2408
				text = "young"
			intervals [2210]:
				xmin = 1023.2408
				xmax = 1023.3908
				text = "go"
			intervals [2211]:
				xmin = 1023.3908
				xmax = 1023.6408
				text = "go"
			intervals [2212]:
				xmin = 1023.6408
				xmax = 1023.7408
				text = ""
			intervals [2213]:
				xmin = 1023.7408
				xmax = 1024.0308
				text = "thing"
			intervals [2214]:
				xmin = 1024.0308
				xmax = 1024.4368
				text = ""
			intervals [2215]:
				xmin = 1024.4368
				xmax = 1024.8068
				text = "like"
			intervals [2216]:
				xmin = 1024.8068
				xmax = 1025.2168
				text = "bands"
			intervals [2217]:
				xmin = 1025.2168
				xmax = 1025.5068
				text = "come"
			intervals [2218]:
				xmin = 1025.5068
				xmax = 1026.077
				text = ""
			intervals [2219]:
				xmin = 1026.077
				xmax = 1026.257
				text = "or"
			intervals [2220]:
				xmin = 1026.257
				xmax = 1026.707
				text = "did"
			intervals [2221]:
				xmin = 1026.707
				xmax = 1027.1189
				text = ""
			intervals [2222]:
				xmin = 1027.1189
				xmax = 1027.8089
				text = "and"
			intervals [2223]:
				xmin = 1027.8089
				xmax = 1030.4302
				text = ""
			intervals [2224]:
				xmin = 1030.4302
				xmax = 1030.5302
				text = "it"
			intervals [2225]:
				xmin = 1030.5302
				xmax = 1030.7502
				text = "don't"
			intervals [2226]:
				xmin = 1030.7502
				xmax = 1031.1202
				text = "matter"
			intervals [2227]:
				xmin = 1031.1202
				xmax = 1031.289
				text = ""
			intervals [2228]:
				xmin = 1031.289
				xmax = 1031.449
				text = "it"
			intervals [2229]:
				xmin = 1031.449
				xmax = 1031.599
				text = "was"
			intervals [2230]:
				xmin = 1031.599
				xmax = 1031.849
				text = "all"
			intervals [2231]:
				xmin = 1031.849
				xmax = 1032.399
				text = "ages"
			intervals [2232]:
				xmin = 1032.399
				xmax = 1033.3907
				text = ""
			intervals [2233]:
				xmin = 1033.3907
				xmax = 1033.7607
				text = "and"
			intervals [2234]:
				xmin = 1033.7607
				xmax = 1034.2007
				text = "ibiza"
			intervals [2235]:
				xmin = 1034.2007
				xmax = 1035.7655
				text = ""
			intervals [2236]:
				xmin = 1035.7655
				xmax = 1036.2155
				text = "ibiza"
			intervals [2237]:
				xmin = 1036.2155
				xmax = 1037.8006
				text = ""
			intervals [2238]:
				xmin = 1037.8006
				xmax = 1038.0206
				text = "the"
			intervals [2239]:
				xmin = 1038.0206
				xmax = 1038.3606
				text = "ibiza"
			intervals [2240]:
				xmin = 1038.3606
				xmax = 1038.5806
				text = "night"
			intervals [2241]:
				xmin = 1038.5806
				xmax = 1038.9506
				text = "club"
			intervals [2242]:
				xmin = 1038.9506
				xmax = 1040.5996
				text = ""
			intervals [2243]:
				xmin = 1040.5996
				xmax = 1040.7796
				text = "it"
			intervals [2244]:
				xmin = 1040.7796
				xmax = 1040.8396
				text = "s"
			intervals [2245]:
				xmin = 1040.8396
				xmax = 1041.5096
				text = "on"
			intervals [2246]:
				xmin = 1041.5096
				xmax = 1042.1384
				text = ""
			intervals [2247]:
				xmin = 1042.1384
				xmax = 1042.4384
				text = "first"
			intervals [2248]:
				xmin = 1042.4384
				xmax = 1042.8484
				text = "street"
			intervals [2249]:
				xmin = 1042.8484
				xmax = 1043.3647
				text = ""
			intervals [2250]:
				xmin = 1043.3647
				xmax = 1043.3947
				text = "i"
			intervals [2251]:
				xmin = 1043.3947
				xmax = 1043.6047
				text = "think"
			intervals [2252]:
				xmin = 1043.6047
				xmax = 1043.8747
				text = "first"
			intervals [2253]:
				xmin = 1043.8747
				xmax = 1044.0047
				text = "and"
			intervals [2254]:
				xmin = 1044.0047
				xmax = 1044.2047
				text = "k"
			intervals [2255]:
				xmin = 1044.2047
				xmax = 1046.4578
				text = ""
			intervals [2256]:
				xmin = 1046.4578
				xmax = 1046.5378
				text = "it"
			intervals [2257]:
				xmin = 1046.5378
				xmax = 1046.6078
				text = "s"
			intervals [2258]:
				xmin = 1046.6078
				xmax = 1046.8478
				text = "close"
			intervals [2259]:
				xmin = 1046.8478
				xmax = 1046.9378
				text = "to"
			intervals [2260]:
				xmin = 1046.9378
				xmax = 1047.2578
				text = "dc"
			intervals [2261]:
				xmin = 1047.2578
				xmax = 1047.8978
				text = "housing"
			intervals [2262]:
				xmin = 1047.8978
				xmax = 1053.8213
				text = ""
			intervals [2263]:
				xmin = 1053.8213
				xmax = 1054.2113
				text = "yeah"
			intervals [2264]:
				xmin = 1054.2113
				xmax = 1054.2713
				text = ""
			intervals [2265]:
				xmin = 1054.2713
				xmax = 1054.3813
				text = "<unk>"
			intervals [2266]:
				xmin = 1054.3813
				xmax = 1054.4313
				text = ""
			intervals [2267]:
				xmin = 1054.4313
				xmax = 1055.0313
				text = "quarters"
			intervals [2268]:
				xmin = 1055.0313
				xmax = 1060.0685
				text = ""
			intervals [2269]:
				xmin = 1060.0685
				xmax = 1060.3285
				text = "oh"
			intervals [2270]:
				xmin = 1060.3285
				xmax = 1068.3241
				text = ""
			intervals [2271]:
				xmin = 1068.3241
				xmax = 1068.7841
				text = "yeah"
			intervals [2272]:
				xmin = 1068.7841
				xmax = 1074.921
				text = ""
			intervals [2273]:
				xmin = 1074.921
				xmax = 1075.361
				text = "um"
			intervals [2274]:
				xmin = 1075.361
				xmax = 1075.421
				text = ""
			intervals [2275]:
				xmin = 1075.421
				xmax = 1075.501
				text = "i"
			intervals [2276]:
				xmin = 1075.501
				xmax = 1075.681
				text = "don't"
			intervals [2277]:
				xmin = 1075.681
				xmax = 1075.891
				text = "have"
			intervals [2278]:
				xmin = 1075.891
				xmax = 1075.951
				text = "a"
			intervals [2279]:
				xmin = 1075.951
				xmax = 1076.131
				text = "lot"
			intervals [2280]:
				xmin = 1076.131
				xmax = 1076.201
				text = "of"
			intervals [2281]:
				xmin = 1076.201
				xmax = 1076.681
				text = "friends"
			intervals [2282]:
				xmin = 1076.681
				xmax = 1077.5722
				text = ""
			intervals [2283]:
				xmin = 1077.5722
				xmax = 1077.6122
				text = "i"
			intervals [2284]:
				xmin = 1077.6122
				xmax = 1077.7622
				text = "mean"
			intervals [2285]:
				xmin = 1077.7622
				xmax = 1077.8922
				text = "i"
			intervals [2286]:
				xmin = 1077.8922
				xmax = 1078.0922
				text = "got"
			intervals [2287]:
				xmin = 1078.0922
				xmax = 1078.4122
				text = "school"
			intervals [2288]:
				xmin = 1078.4122
				xmax = 1079.0922
				text = "friends"
			intervals [2289]:
				xmin = 1079.0922
				xmax = 1079.3161
				text = ""
			intervals [2290]:
				xmin = 1079.3161
				xmax = 1079.5061
				text = "that"
			intervals [2291]:
				xmin = 1079.5061
				xmax = 1079.6861
				text = "went"
			intervals [2292]:
				xmin = 1079.6861
				xmax = 1079.7961
				text = "to"
			intervals [2293]:
				xmin = 1079.7961
				xmax = 1080.2761
				text = "rdx"
			intervals [2294]:
				xmin = 1080.2761
				xmax = 1082.8835
				text = ""
			intervals [2295]:
				xmin = 1082.8835
				xmax = 1083.2735
				text = "yeah"
			intervals [2296]:
				xmin = 1083.2735
				xmax = 1083.3035
				text = ""
			intervals [2297]:
				xmin = 1083.3035
				xmax = 1083.4735
				text = "that"
			intervals [2298]:
				xmin = 1083.4735
				xmax = 1083.5435
				text = "s"
			intervals [2299]:
				xmin = 1083.5435
				xmax = 1083.8335
				text = "it"
			intervals [2300]:
				xmin = 1083.8335
				xmax = 1084.0845
				text = ""
			intervals [2301]:
				xmin = 1084.0845
				xmax = 1084.5445
				text = "and"
			intervals [2302]:
				xmin = 1084.5445
				xmax = 1084.5845
				text = ""
			intervals [2303]:
				xmin = 1084.5845
				xmax = 1084.8345
				text = "only"
			intervals [2304]:
				xmin = 1084.8345
				xmax = 1085.1945
				text = "person"
			intervals [2305]:
				xmin = 1085.1945
				xmax = 1085.3445
				text = "that"
			intervals [2306]:
				xmin = 1085.3445
				xmax = 1085.3845
				text = ""
			intervals [2307]:
				xmin = 1085.3845
				xmax = 1085.4145
				text = "i"
			intervals [2308]:
				xmin = 1085.4145
				xmax = 1085.6299
				text = ""
			intervals [2309]:
				xmin = 1085.6299
				xmax = 1085.8999
				text = "really"
			intervals [2310]:
				xmin = 1085.8999
				xmax = 1086.1599
				text = "talk"
			intervals [2311]:
				xmin = 1086.1599
				xmax = 1086.2499
				text = "to"
			intervals [2312]:
				xmin = 1086.2499
				xmax = 1086.3099
				text = "in"
			intervals [2313]:
				xmin = 1086.3099
				xmax = 1086.4299
				text = "my"
			intervals [2314]:
				xmin = 1086.4299
				xmax = 1086.7999
				text = "neighborhood"
			intervals [2315]:
				xmin = 1086.7999
				xmax = 1086.9299
				text = "is"
			intervals [2316]:
				xmin = 1086.9299
				xmax = 1087.3799
				text = "rdx"
			intervals [2317]:
				xmin = 1087.3799
				xmax = 1089.7933
				text = ""
			intervals [2318]:
				xmin = 1089.7933
				xmax = 1090.1133
				text = "yup"
			intervals [2319]:
				xmin = 1090.1133
				xmax = 1091.5186
				text = ""
			intervals [2320]:
				xmin = 1091.5186
				xmax = 1092.1186
				text = "yup"
			intervals [2321]:
				xmin = 1092.1186
				xmax = 1096.9777
				text = ""
			intervals [2322]:
				xmin = 1096.9777
				xmax = 1097.3277
				text = "no"
			intervals [2323]:
				xmin = 1097.3277
				xmax = 1097.6477
				text = "we"
			intervals [2324]:
				xmin = 1097.6477
				xmax = 1098.618
				text = ""
			intervals [2325]:
				xmin = 1098.618
				xmax = 1098.928
				text = "nah"
			intervals [2326]:
				xmin = 1098.928
				xmax = 1099.078
				text = "we"
			intervals [2327]:
				xmin = 1099.078
				xmax = 1099.458
				text = "met"
			intervals [2328]:
				xmin = 1099.458
				xmax = 1099.578
				text = "in"
			intervals [2329]:
				xmin = 1099.578
				xmax = 1099.638
				text = "the"
			intervals [2330]:
				xmin = 1099.638
				xmax = 1100.108
				text = "neighborhood"
			intervals [2331]:
				xmin = 1100.108
				xmax = 1100.318
				text = "like"
			intervals [2332]:
				xmin = 1100.318
				xmax = 1100.448
				text = "it"
			intervals [2333]:
				xmin = 1100.448
				xmax = 1100.638
				text = "was"
			intervals [2334]:
				xmin = 1100.638
				xmax = 1100.678
				text = "a"
			intervals [2335]:
				xmin = 1100.678
				xmax = 1101.018
				text = "long"
			intervals [2336]:
				xmin = 1101.018
				xmax = 1101.348
				text = "time"
			intervals [2337]:
				xmin = 1101.348
				xmax = 1101.528
				text = "ago"
			intervals [2338]:
				xmin = 1101.528
				xmax = 1101.9379
				text = ""
			intervals [2339]:
				xmin = 1101.9379
				xmax = 1102.0779
				text = "when"
			intervals [2340]:
				xmin = 1102.0779
				xmax = 1102.1979
				text = "we"
			intervals [2341]:
				xmin = 1102.1979
				xmax = 1102.2279
				text = ""
			intervals [2342]:
				xmin = 1102.2279
				xmax = 1102.3579
				text = "was"
			intervals [2343]:
				xmin = 1102.3579
				xmax = 1102.6679
				text = "young"
			intervals [2344]:
				xmin = 1102.6679
				xmax = 1106.1414
				text = ""
			intervals [2345]:
				xmin = 1106.1414
				xmax = 1106.4114
				text = "no"
			intervals [2346]:
				xmin = 1106.4114
				xmax = 1106.5514
				text = "that"
			intervals [2347]:
				xmin = 1106.5514
				xmax = 1106.6014
				text = "s"
			intervals [2348]:
				xmin = 1106.6014
				xmax = 1106.7414
				text = "my"
			intervals [2349]:
				xmin = 1106.7414
				xmax = 1106.9914
				text = "best"
			intervals [2350]:
				xmin = 1106.9914
				xmax = 1107.2914
				text = "friend"
			intervals [2351]:
				xmin = 1107.2914
				xmax = 1113.1732
				text = ""
			intervals [2352]:
				xmin = 1113.1732
				xmax = 1113.5532
				text = "around"
			intervals [2353]:
				xmin = 1113.5532
				xmax = 1114.3632
				text = "kenilworth"
			intervals [2354]:
				xmin = 1114.3632
				xmax = 1116.6412
				text = ""
			intervals [2355]:
				xmin = 1116.6412
				xmax = 1117.0812
				text = "yeah"
			intervals [2356]:
				xmin = 1117.0812
				xmax = 1117.1112
				text = ""
			intervals [2357]:
				xmin = 1117.1112
				xmax = 1117.1812
				text = "you"
			intervals [2358]:
				xmin = 1117.1812
				xmax = 1117.2612
				text = "know"
			intervals [2359]:
				xmin = 1117.2612
				xmax = 1117.3812
				text = "how"
			intervals [2360]:
				xmin = 1117.3812
				xmax = 1117.4812
				text = "you"
			intervals [2361]:
				xmin = 1117.4812
				xmax = 1117.6412
				text = "just"
			intervals [2362]:
				xmin = 1117.6412
				xmax = 1117.8412
				text = "meet"
			intervals [2363]:
				xmin = 1117.8412
				xmax = 1118.0634
				text = ""
			intervals [2364]:
				xmin = 1118.0634
				xmax = 1118.7134
				text = "neighbors"
			intervals [2365]:
				xmin = 1118.7134
				xmax = 1118.9014
				text = ""
			intervals [2366]:
				xmin = 1118.9014
				xmax = 1119.3114
				text = "neighbors"
			intervals [2367]:
				xmin = 1119.3114
				xmax = 1119.5902
				text = ""
			intervals [2368]:
				xmin = 1119.5902
				xmax = 1119.6902
				text = "we"
			intervals [2369]:
				xmin = 1119.6902
				xmax = 1119.7302
				text = ""
			intervals [2370]:
				xmin = 1119.7302
				xmax = 1119.8902
				text = "just"
			intervals [2371]:
				xmin = 1119.8902
				xmax = 1120.2302
				text = "started"
			intervals [2372]:
				xmin = 1120.2302
				xmax = 1120.3702
				text = "as"
			intervals [2373]:
				xmin = 1120.3702
				xmax = 1120.9302
				text = "neighbors"
			intervals [2374]:
				xmin = 1120.9302
				xmax = 1121.6399
				text = ""
			intervals [2375]:
				xmin = 1121.6399
				xmax = 1121.7299
				text = "and"
			intervals [2376]:
				xmin = 1121.7299
				xmax = 1121.8499
				text = "then"
			intervals [2377]:
				xmin = 1121.8499
				xmax = 1121.9399
				text = "we"
			intervals [2378]:
				xmin = 1121.9399
				xmax = 1122.1999
				text = "started"
			intervals [2379]:
				xmin = 1122.1999
				xmax = 1122.4599
				text = "playing"
			intervals [2380]:
				xmin = 1122.4599
				xmax = 1122.5699
				text = "with"
			intervals [2381]:
				xmin = 1122.5699
				xmax = 1122.7299
				text = "each"
			intervals [2382]:
				xmin = 1122.7299
				xmax = 1122.9199
				text = "other"
			intervals [2383]:
				xmin = 1122.9199
				xmax = 1122.9999
				text = ""
			intervals [2384]:
				xmin = 1122.9999
				xmax = 1123.1899
				text = "cause"
			intervals [2385]:
				xmin = 1123.1899
				xmax = 1123.3199
				text = "i"
			intervals [2386]:
				xmin = 1123.3199
				xmax = 1123.4299
				text = "ain't"
			intervals [2387]:
				xmin = 1123.4299
				xmax = 1123.4599
				text = ""
			intervals [2388]:
				xmin = 1123.4599
				xmax = 1123.7399
				text = "we"
			intervals [2389]:
				xmin = 1123.7399
				xmax = 1123.7699
				text = ""
			intervals [2390]:
				xmin = 1123.7699
				xmax = 1123.8899
				text = "we"
			intervals [2391]:
				xmin = 1123.8899
				xmax = 1123.9999
				text = "ain't"
			intervals [2392]:
				xmin = 1123.9999
				xmax = 1124.0899
				text = "had"
			intervals [2393]:
				xmin = 1124.0899
				xmax = 1124.1799
				text = "no"
			intervals [2394]:
				xmin = 1124.1799
				xmax = 1124.4399
				text = "friends"
			intervals [2395]:
				xmin = 1124.4399
				xmax = 1124.5299
				text = "when"
			intervals [2396]:
				xmin = 1124.5299
				xmax = 1124.5899
				text = "we"
			intervals [2397]:
				xmin = 1124.5899
				xmax = 1124.6999
				text = "was"
			intervals [2398]:
				xmin = 1124.6999
				xmax = 1124.9199
				text = "little"
			intervals [2399]:
				xmin = 1124.9199
				xmax = 1125.1899
				text = "either"
			intervals [2400]:
				xmin = 1125.1899
				xmax = 1126.0851
				text = ""
			intervals [2401]:
				xmin = 1126.0851
				xmax = 1126.1751
				text = "and"
			intervals [2402]:
				xmin = 1126.1751
				xmax = 1126.3951
				text = "no"
			intervals [2403]:
				xmin = 1126.3951
				xmax = 1126.4651
				text = "and"
			intervals [2404]:
				xmin = 1126.4651
				xmax = 1126.9051
				text = "nobody"
			intervals [2405]:
				xmin = 1126.9051
				xmax = 1127.0751
				text = "was"
			intervals [2406]:
				xmin = 1127.0751
				xmax = 1127.3651
				text = "really"
			intervals [2407]:
				xmin = 1127.3651
				xmax = 1127.7551
				text = "around"
			intervals [2408]:
				xmin = 1127.7551
				xmax = 1127.9551
				text = "there"
			intervals [2409]:
				xmin = 1127.9551
				xmax = 1128.1051
				text = "for"
			intervals [2410]:
				xmin = 1128.1051
				xmax = 1128.4351
				text = "real"
			intervals [2411]:
				xmin = 1128.4351
				xmax = 1128.6039
				text = ""
			intervals [2412]:
				xmin = 1128.6039
				xmax = 1128.7139
				text = "it"
			intervals [2413]:
				xmin = 1128.7139
				xmax = 1128.8639
				text = "was"
			intervals [2414]:
				xmin = 1128.8639
				xmax = 1129.0239
				text = "like"
			intervals [2415]:
				xmin = 1129.0239
				xmax = 1129.0539
				text = ""
			intervals [2416]:
				xmin = 1129.0539
				xmax = 1129.6039
				text = "all"
			intervals [2417]:
				xmin = 1129.6039
				xmax = 1130.2407
				text = ""
			intervals [2418]:
				xmin = 1130.2407
				xmax = 1130.5207
				text = "grown"
			intervals [2419]:
				xmin = 1130.5207
				xmax = 1130.8307
				text = "ups"
			intervals [2420]:
				xmin = 1130.8307
				xmax = 1130.8607
				text = ""
			intervals [2421]:
				xmin = 1130.8607
				xmax = 1130.9507
				text = "and"
			intervals [2422]:
				xmin = 1130.9507
				xmax = 1131.1107
				text = "then"
			intervals [2423]:
				xmin = 1131.1107
				xmax = 1131.4107
				text = "people"
			intervals [2424]:
				xmin = 1131.4107
				xmax = 1131.6807
				text = "moved"
			intervals [2425]:
				xmin = 1131.6807
				xmax = 1131.9807
				text = "out"
			intervals [2426]:
				xmin = 1131.9807
				xmax = 1132.0107
				text = ""
			intervals [2427]:
				xmin = 1132.0107
				xmax = 1132.2007
				text = "and"
			intervals [2428]:
				xmin = 1132.2007
				xmax = 1132.4707
				text = "then"
			intervals [2429]:
				xmin = 1132.4707
				xmax = 1133.7225
				text = ""
			intervals [2430]:
				xmin = 1133.7225
				xmax = 1133.9525
				text = "yeah"
			intervals [2431]:
				xmin = 1133.9525
				xmax = 1134.6106
				text = ""
			intervals [2432]:
				xmin = 1134.6106
				xmax = 1134.7906
				text = "but"
			intervals [2433]:
				xmin = 1134.7906
				xmax = 1134.8606
				text = "i"
			intervals [2434]:
				xmin = 1134.8606
				xmax = 1135.1306
				text = "miss"
			intervals [2435]:
				xmin = 1135.1306
				xmax = 1135.2706
				text = "the"
			intervals [2436]:
				xmin = 1135.2706
				xmax = 1135.5206
				text = "old"
			intervals [2437]:
				xmin = 1135.5206
				xmax = 1136.1406
				text = "kenilworth"
			intervals [2438]:
				xmin = 1136.1406
				xmax = 1136.7768
				text = ""
			intervals [2439]:
				xmin = 1136.7768
				xmax = 1136.9468
				text = "it"
			intervals [2440]:
				xmin = 1136.9468
				xmax = 1137.1568
				text = "was"
			intervals [2441]:
				xmin = 1137.1568
				xmax = 1137.5268
				text = "like"
			intervals [2442]:
				xmin = 1137.5268
				xmax = 1138.7326
				text = ""
			intervals [2443]:
				xmin = 1138.7326
				xmax = 1138.8326
				text = "you"
			intervals [2444]:
				xmin = 1138.8326
				xmax = 1139.2126
				text = "know"
			intervals [2445]:
				xmin = 1139.2126
				xmax = 1139.9185
				text = ""
			intervals [2446]:
				xmin = 1139.9185
				xmax = 1140.0785
				text = "it"
			intervals [2447]:
				xmin = 1140.0785
				xmax = 1140.3885
				text = "wasn't"
			intervals [2448]:
				xmin = 1140.3885
				xmax = 1140.5785
				text = "too"
			intervals [2449]:
				xmin = 1140.5785
				xmax = 1140.8585
				text = "much"
			intervals [2450]:
				xmin = 1140.8585
				xmax = 1141.3085
				text = "drama"
			intervals [2451]:
				xmin = 1141.3085
				xmax = 1141.9309
				text = ""
			intervals [2452]:
				xmin = 1141.9309
				xmax = 1142.1309
				text = "like"
			intervals [2453]:
				xmin = 1142.1309
				xmax = 1142.4109
				text = "now"
			intervals [2454]:
				xmin = 1142.4109
				xmax = 1142.4809
				text = "it"
			intervals [2455]:
				xmin = 1142.4809
				xmax = 1142.5109
				text = "s"
			intervals [2456]:
				xmin = 1142.5109
				xmax = 1142.7109
				text = "just"
			intervals [2457]:
				xmin = 1142.7109
				xmax = 1143.0009
				text = "people"
			intervals [2458]:
				xmin = 1143.0009
				xmax = 1143.3309
				text = "moved"
			intervals [2459]:
				xmin = 1143.3309
				xmax = 1143.6509
				text = "in"
			intervals [2460]:
				xmin = 1143.6509
				xmax = 1143.6809
				text = ""
			intervals [2461]:
				xmin = 1143.6809
				xmax = 1144.0509
				text = "and"
			intervals [2462]:
				xmin = 1144.0509
				xmax = 1144.185
				text = ""
			intervals [2463]:
				xmin = 1144.185
				xmax = 1144.345
				text = "this"
			intervals [2464]:
				xmin = 1144.345
				xmax = 1144.445
				text = "is"
			intervals [2465]:
				xmin = 1144.445
				xmax = 1144.575
				text = "too"
			intervals [2466]:
				xmin = 1144.575
				xmax = 1145.135
				text = "much"
			intervals [2467]:
				xmin = 1145.135
				xmax = 1146.8977
				text = ""
			intervals [2468]:
				xmin = 1146.8977
				xmax = 1147.5277
				text = "fighting"
			intervals [2469]:
				xmin = 1147.5277
				xmax = 1148.140
				text = ""
			intervals [2470]:
				xmin = 1148.140
				xmax = 1148.670
				text = "everything"
			intervals [2471]:
				xmin = 1148.670
				xmax = 1151.2669
				text = ""
			intervals [2472]:
				xmin = 1151.2669
				xmax = 1151.5769
				text = "no"
			intervals [2473]:
				xmin = 1151.5769
				xmax = 1151.6869
				text = "it"
			intervals [2474]:
				xmin = 1151.6869
				xmax = 1151.7369
				text = "s"
			intervals [2475]:
				xmin = 1151.7369
				xmax = 1152.0469
				text = "not"
			intervals [2476]:
				xmin = 1152.0469
				xmax = 1155.6907
				text = ""
			intervals [2477]:
				xmin = 1155.6907
				xmax = 1156.2107
				text = "no"
			intervals [2478]:
				xmin = 1156.2107
				xmax = 1158.4127
				text = ""
			intervals [2479]:
				xmin = 1158.4127
				xmax = 1158.5727
				text = "it"
			intervals [2480]:
				xmin = 1158.5727
				xmax = 1158.7427
				text = "s"
			intervals [2481]:
				xmin = 1158.7427
				xmax = 1159.4327
				text = "guns"
			intervals [2482]:
				xmin = 1159.4327
				xmax = 1160.1327
				text = "fighting"
			intervals [2483]:
				xmin = 1160.1327
				xmax = 1160.1627
				text = ""
			intervals [2484]:
				xmin = 1160.1627
				xmax = 1160.6727
				text = "whatever"
			intervals [2485]:
				xmin = 1160.6727
				xmax = 1160.9227
				text = "you"
			intervals [2486]:
				xmin = 1160.9227
				xmax = 1161.0827
				text = ""
			intervals [2487]:
				xmin = 1161.0827
				xmax = 1161.3127
				text = "you"
			intervals [2488]:
				xmin = 1161.3127
				xmax = 1161.6927
				text = "name"
			intervals [2489]:
				xmin = 1161.6927
				xmax = 1161.8227
				text = "you"
			intervals [2490]:
				xmin = 1161.8227
				xmax = 1161.9727
				text = "can"
			intervals [2491]:
				xmin = 1161.9727
				xmax = 1162.2427
				text = "think"
			intervals [2492]:
				xmin = 1162.2427
				xmax = 1162.5427
				text = "of"
			intervals [2493]:
				xmin = 1162.5427
				xmax = 1162.9078
				text = ""
			intervals [2494]:
				xmin = 1162.9078
				xmax = 1163.0678
				text = "that"
			intervals [2495]:
				xmin = 1163.0678
				xmax = 1163.0978
				text = "s"
			intervals [2496]:
				xmin = 1163.0978
				xmax = 1163.1878
				text = "what"
			intervals [2497]:
				xmin = 1163.1878
				xmax = 1163.3178
				text = "they"
			intervals [2498]:
				xmin = 1163.3178
				xmax = 1163.5278
				text = "doing"
			intervals [2499]:
				xmin = 1163.5278
				xmax = 1163.7978
				text = "around"
			intervals [2500]:
				xmin = 1163.7978
				xmax = 1163.9478
				text = "there"
			intervals [2501]:
				xmin = 1163.9478
				xmax = 1165.1401
				text = ""
			intervals [2502]:
				xmin = 1165.1401
				xmax = 1165.3301
				text = "it"
			intervals [2503]:
				xmin = 1165.3301
				xmax = 1165.3601
				text = "s"
			intervals [2504]:
				xmin = 1165.3601
				xmax = 1165.7501
				text = "just"
			intervals [2505]:
				xmin = 1165.7501
				xmax = 1165.7901
				text = ""
			intervals [2506]:
				xmin = 1165.7901
				xmax = 1166.7101
				text = "sometimes"
			intervals [2507]:
				xmin = 1166.7101
				xmax = 1166.8301
				text = "it"
			intervals [2508]:
				xmin = 1166.8301
				xmax = 1167.0201
				text = "be"
			intervals [2509]:
				xmin = 1167.0201
				xmax = 1167.0801
				text = "a"
			intervals [2510]:
				xmin = 1167.0801
				xmax = 1167.3601
				text = "little"
			intervals [2511]:
				xmin = 1167.3601
				xmax = 1167.3901
				text = ""
			intervals [2512]:
				xmin = 1167.3901
				xmax = 1168.0101
				text = "quiet"
			intervals [2513]:
				xmin = 1168.0101
				xmax = 1168.4435
				text = ""
			intervals [2514]:
				xmin = 1168.4435
				xmax = 1168.6535
				text = "like"
			intervals [2515]:
				xmin = 1168.6535
				xmax = 1168.7335
				text = "the"
			intervals [2516]:
				xmin = 1168.7335
				xmax = 1169.0135
				text = "street"
			intervals [2517]:
				xmin = 1169.0135
				xmax = 1169.1735
				text = "be"
			intervals [2518]:
				xmin = 1169.1735
				xmax = 1169.7235
				text = "quiet"
			intervals [2519]:
				xmin = 1169.7235
				xmax = 1169.7535
				text = ""
			intervals [2520]:
				xmin = 1169.7535
				xmax = 1169.9635
				text = "but"
			intervals [2521]:
				xmin = 1169.9635
				xmax = 1169.9935
				text = ""
			intervals [2522]:
				xmin = 1169.9935
				xmax = 1170.3235
				text = "other"
			intervals [2523]:
				xmin = 1170.3235
				xmax = 1170.6435
				text = "times"
			intervals [2524]:
				xmin = 1170.6435
				xmax = 1170.6735
				text = ""
			intervals [2525]:
				xmin = 1170.6735
				xmax = 1170.7535
				text = "i"
			intervals [2526]:
				xmin = 1170.7535
				xmax = 1170.9335
				text = "don't"
			intervals [2527]:
				xmin = 1170.9335
				xmax = 1171.0535
				text = "know"
			intervals [2528]:
				xmin = 1171.0535
				xmax = 1171.2035
				text = "what"
			intervals [2529]:
				xmin = 1171.2035
				xmax = 1171.3535
				text = "be"
			intervals [2530]:
				xmin = 1171.3535
				xmax = 1171.6235
				text = "going"
			intervals [2531]:
				xmin = 1171.6235
				xmax = 1171.8135
				text = "on"
			intervals [2532]:
				xmin = 1171.8135
				xmax = 1172.595
				text = ""
			intervals [2533]:
				xmin = 1172.595
				xmax = 1172.755
				text = "and"
			intervals [2534]:
				xmin = 1172.755
				xmax = 1172.955
				text = "then"
			intervals [2535]:
				xmin = 1172.955
				xmax = 1173.195
				text = "really"
			intervals [2536]:
				xmin = 1173.195
				xmax = 1173.305
				text = "my"
			intervals [2537]:
				xmin = 1173.305
				xmax = 1173.525
				text = "mother"
			intervals [2538]:
				xmin = 1173.525
				xmax = 1173.665
				text = "be"
			intervals [2539]:
				xmin = 1173.665
				xmax = 1174.005
				text = "like"
			intervals [2540]:
				xmin = 1174.005
				xmax = 1174.0964
				text = ""
			intervals [2541]:
				xmin = 1174.0964
				xmax = 1174.2564
				text = "you"
			intervals [2542]:
				xmin = 1174.2564
				xmax = 1174.5264
				text = "know"
			intervals [2543]:
				xmin = 1174.5264
				xmax = 1174.6164
				text = ""
			intervals [2544]:
				xmin = 1174.6164
				xmax = 1174.7864
				text = "i'm"
			intervals [2545]:
				xmin = 1174.7864
				xmax = 1174.9464
				text = "just"
			intervals [2546]:
				xmin = 1174.9464
				xmax = 1175.2364
				text = "walking"
			intervals [2547]:
				xmin = 1175.2364
				xmax = 1175.4764
				text = "around"
			intervals [2548]:
				xmin = 1175.4764
				xmax = 1175.6464
				text = "just"
			intervals [2549]:
				xmin = 1175.6464
				xmax = 1175.9664
				text = "walking"
			intervals [2550]:
				xmin = 1175.9664
				xmax = 1176.3364
				text = "around"
			intervals [2551]:
				xmin = 1176.3364
				xmax = 1176.6365
				text = ""
			intervals [2552]:
				xmin = 1176.6365
				xmax = 1176.8065
				text = "cause"
			intervals [2553]:
				xmin = 1176.8065
				xmax = 1176.8765
				text = "i"
			intervals [2554]:
				xmin = 1176.8765
				xmax = 1177.1065
				text = "like"
			intervals [2555]:
				xmin = 1177.1065
				xmax = 1177.5365
				text = "walking"
			intervals [2556]:
				xmin = 1177.5365
				xmax = 1177.6465
				text = "so"
			intervals [2557]:
				xmin = 1177.6465
				xmax = 1177.8265
				text = "i"
			intervals [2558]:
				xmin = 1177.8265
				xmax = 1177.9765
				text = "be"
			intervals [2559]:
				xmin = 1177.9765
				xmax = 1178.2665
				text = "walking"
			intervals [2560]:
				xmin = 1178.2665
				xmax = 1178.4965
				text = "around"
			intervals [2561]:
				xmin = 1178.4965
				xmax = 1178.8265
				text = "kenilworth"
			intervals [2562]:
				xmin = 1178.8265
				xmax = 1178.8565
				text = ""
			intervals [2563]:
				xmin = 1178.8565
				xmax = 1179.0865
				text = "like"
			intervals [2564]:
				xmin = 1179.0865
				xmax = 1179.2065
				text = "ain't"
			intervals [2565]:
				xmin = 1179.2065
				xmax = 1179.4765
				text = "nobody"
			intervals [2566]:
				xmin = 1179.4765
				xmax = 1179.6065
				text = "gonna"
			intervals [2567]:
				xmin = 1179.6065
				xmax = 1179.7265
				text = "do"
			intervals [2568]:
				xmin = 1179.7265
				xmax = 1179.8965
				text = "nothing"
			intervals [2569]:
				xmin = 1179.8965
				xmax = 1179.9665
				text = "to"
			intervals [2570]:
				xmin = 1179.9665
				xmax = 1180.2465
				text = "me"
			intervals [2571]:
				xmin = 1180.2465
				xmax = 1180.6928
				text = ""
			intervals [2572]:
				xmin = 1180.6928
				xmax = 1180.8428
				text = "i'm"
			intervals [2573]:
				xmin = 1180.8428
				xmax = 1181.1328
				text = "from"
			intervals [2574]:
				xmin = 1181.1328
				xmax = 1181.4428
				text = "here"
			intervals [2575]:
				xmin = 1181.4428
				xmax = 1181.5484
				text = ""
			intervals [2576]:
				xmin = 1181.5484
				xmax = 1181.9684
				text = "and"
			intervals [2577]:
				xmin = 1181.9684
				xmax = 1182.0884
				text = "they"
			intervals [2578]:
				xmin = 1182.0884
				xmax = 1182.2584
				text = "know"
			intervals [2579]:
				xmin = 1182.2584
				xmax = 1182.4984
				text = "me"
			intervals [2580]:
				xmin = 1182.4984
				xmax = 1182.5584
				text = ""
			intervals [2581]:
				xmin = 1182.5584
				xmax = 1182.8484
				text = "so"
			intervals [2582]:
				xmin = 1182.8484
				xmax = 1182.9884
				text = "what"
			intervals [2583]:
				xmin = 1182.9884
				xmax = 1183.0884
				text = "they"
			intervals [2584]:
				xmin = 1183.0884
				xmax = 1183.2384
				text = "gonna"
			intervals [2585]:
				xmin = 1183.2384
				xmax = 1183.3784
				text = "do"
			intervals [2586]:
				xmin = 1183.3784
				xmax = 1185.2199
				text = ""
			intervals [2587]:
				xmin = 1185.2199
				xmax = 1185.3699
				text = "um"
			intervals [2588]:
				xmin = 1185.3699
				xmax = 1187.2609
				text = ""
			intervals [2589]:
				xmin = 1187.2609
				xmax = 1187.7109
				text = "yeah"
			intervals [2590]:
				xmin = 1187.7109
				xmax = 1188.095
				text = ""
			intervals [2591]:
				xmin = 1188.095
				xmax = 1188.445
				text = "yeah"
			intervals [2592]:
				xmin = 1188.445
				xmax = 1188.625
				text = ""
			intervals [2593]:
				xmin = 1188.625
				xmax = 1188.795
				text = "we"
			intervals [2594]:
				xmin = 1188.795
				xmax = 1188.995
				text = "do"
			intervals [2595]:
				xmin = 1188.995
				xmax = 1189.5059
				text = ""
			intervals [2596]:
				xmin = 1189.5059
				xmax = 1189.6659
				text = "well"
			intervals [2597]:
				xmin = 1189.6659
				xmax = 1189.8359
				text = "you"
			intervals [2598]:
				xmin = 1189.8359
				xmax = 1190.1459
				text = "you"
			intervals [2599]:
				xmin = 1190.1459
				xmax = 1190.4159
				text = "never"
			intervals [2600]:
				xmin = 1190.4159
				xmax = 1190.5859
				text = "know"
			intervals [2601]:
				xmin = 1190.5859
				xmax = 1190.7259
				text = "what"
			intervals [2602]:
				xmin = 1190.7259
				xmax = 1190.8459
				text = "could"
			intervals [2603]:
				xmin = 1190.8459
				xmax = 1191.2959
				text = "happen"
			intervals [2604]:
				xmin = 1191.2959
				xmax = 1191.5859
				text = "so"
			intervals [2605]:
				xmin = 1191.5859
				xmax = 1197.0627
				text = ""
			intervals [2606]:
				xmin = 1197.0627
				xmax = 1197.1327
				text = "the"
			intervals [2607]:
				xmin = 1197.1327
				xmax = 1197.5027
				text = "out"
			intervals [2608]:
				xmin = 1197.5027
				xmax = 1197.9527
				text = "yeah"
			intervals [2609]:
				xmin = 1197.9527
				xmax = 1198.4827
				text = "outside"
			intervals [2610]:
				xmin = 1198.4827
				xmax = 1198.8627
				text = "yeah"
			intervals [2611]:
				xmin = 1198.8627
				xmax = 1199.4367
				text = ""
			intervals [2612]:
				xmin = 1199.4367
				xmax = 1199.9867
				text = "starting"
			intervals [2613]:
				xmin = 1199.9867
				xmax = 1200.0267
				text = ""
			intervals [2614]:
				xmin = 1200.0267
				xmax = 1200.4267
				text = "stuff"
			intervals [2615]:
				xmin = 1200.4267
				xmax = 1204.6327
				text = ""
			intervals [2616]:
				xmin = 1204.6327
				xmax = 1204.7027
				text = "i"
			intervals [2617]:
				xmin = 1204.7027
				xmax = 1205.0127
				text = "don't"
			intervals [2618]:
				xmin = 1205.0127
				xmax = 1205.1527
				text = "know"
			intervals [2619]:
				xmin = 1205.1527
				xmax = 1205.3227
				text = "what"
			intervals [2620]:
				xmin = 1205.3227
				xmax = 1205.4527
				text = "it"
			intervals [2621]:
				xmin = 1205.4527
				xmax = 1206.0627
				text = "is"
			intervals [2622]:
				xmin = 1206.0627
				xmax = 1206.6832
				text = ""
			intervals [2623]:
				xmin = 1206.6832
				xmax = 1206.7832
				text = "i"
			intervals [2624]:
				xmin = 1206.7832
				xmax = 1206.9332
				text = "don't"
			intervals [2625]:
				xmin = 1206.9332
				xmax = 1207.0832
				text = "know"
			intervals [2626]:
				xmin = 1207.0832
				xmax = 1207.2332
				text = "what"
			intervals [2627]:
				xmin = 1207.2332
				xmax = 1207.3232
				text = "it"
			intervals [2628]:
				xmin = 1207.3232
				xmax = 1207.5932
				text = "is"
			intervals [2629]:
				xmin = 1207.5932
				xmax = 1207.8432
				text = "either"
			intervals [2630]:
				xmin = 1207.8432
				xmax = 1208.3232
				text = "somebody"
			intervals [2631]:
				xmin = 1208.3232
				xmax = 1208.6032
				text = "did"
			intervals [2632]:
				xmin = 1208.6032
				xmax = 1208.9232
				text = "something"
			intervals [2633]:
				xmin = 1208.9232
				xmax = 1209.1432
				text = "from"
			intervals [2634]:
				xmin = 1209.1432
				xmax = 1209.3732
				text = "our"
			intervals [2635]:
				xmin = 1209.3732
				xmax = 1209.8632
				text = "neighborhood"
			intervals [2636]:
				xmin = 1209.8632
				xmax = 1210.0232
				text = "to"
			intervals [2637]:
				xmin = 1210.0232
				xmax = 1210.3732
				text = "them"
			intervals [2638]:
				xmin = 1210.3732
				xmax = 1211.0337
				text = ""
			intervals [2639]:
				xmin = 1211.0337
				xmax = 1211.2337
				text = "or"
			intervals [2640]:
				xmin = 1211.2337
				xmax = 1211.3837
				text = "they"
			intervals [2641]:
				xmin = 1211.3837
				xmax = 1211.7637
				text = "did"
			intervals [2642]:
				xmin = 1211.7637
				xmax = 1212.0737
				text = "something"
			intervals [2643]:
				xmin = 1212.0737
				xmax = 1212.2937
				text = "to"
			intervals [2644]:
				xmin = 1212.2937
				xmax = 1212.7437
				text = "us"
			intervals [2645]:
				xmin = 1212.7437
				xmax = 1213.1995
				text = ""
			intervals [2646]:
				xmin = 1213.1995
				xmax = 1213.3395
				text = "i"
			intervals [2647]:
				xmin = 1213.3395
				xmax = 1213.5095
				text = "don't"
			intervals [2648]:
				xmin = 1213.5095
				xmax = 1213.7995
				text = "know"
			intervals [2649]:
				xmin = 1213.7995
				xmax = 1214.4364
				text = ""
			intervals [2650]:
				xmin = 1214.4364
				xmax = 1214.6564
				text = "for"
			intervals [2651]:
				xmin = 1214.6564
				xmax = 1214.8364
				text = "them"
			intervals [2652]:
				xmin = 1214.8364
				xmax = 1214.9464
				text = "to"
			intervals [2653]:
				xmin = 1214.9464
				xmax = 1215.1664
				text = "come"
			intervals [2654]:
				xmin = 1215.1664
				xmax = 1215.5864
				text = "around"
			intervals [2655]:
				xmin = 1215.5864
				xmax = 1215.8464
				text = "and"
			intervals [2656]:
				xmin = 1215.8464
				xmax = 1216.0871
				text = ""
			intervals [2657]:
				xmin = 1216.0871
				xmax = 1216.4571
				text = "like"
			intervals [2658]:
				xmin = 1216.4571
				xmax = 1216.5271
				text = ""
			intervals [2659]:
				xmin = 1216.5271
				xmax = 1216.8471
				text = "either"
			intervals [2660]:
				xmin = 1216.8471
				xmax = 1217.1771
				text = "shoot"
			intervals [2661]:
				xmin = 1217.1771
				xmax = 1217.3171
				text = "up"
			intervals [2662]:
				xmin = 1217.3171
				xmax = 1217.3471
				text = ""
			intervals [2663]:
				xmin = 1217.3471
				xmax = 1217.4571
				text = "the"
			intervals [2664]:
				xmin = 1217.4571
				xmax = 1217.8171
				text = "place"
			intervals [2665]:
				xmin = 1217.8171
				xmax = 1217.9271
				text = "or"
			intervals [2666]:
				xmin = 1217.9271
				xmax = 1218.2671
				text = "what"
			intervals [2667]:
				xmin = 1218.2671
				xmax = 1219.1622
				text = ""
			intervals [2668]:
				xmin = 1219.1622
				xmax = 1219.3922
				text = "cause"
			intervals [2669]:
				xmin = 1219.3922
				xmax = 1224.0391
				text = ""
			intervals [2670]:
				xmin = 1224.0391
				xmax = 1224.5091
				text = "yeah"
			intervals [2671]:
				xmin = 1224.5091
				xmax = 1224.6289
				text = ""
			intervals [2672]:
				xmin = 1224.6289
				xmax = 1224.7189
				text = "i"
			intervals [2673]:
				xmin = 1224.7189
				xmax = 1224.9889
				text = "mea-"
			intervals [2674]:
				xmin = 1224.9889
				xmax = 1225.1211
				text = ""
			intervals [2675]:
				xmin = 1225.1211
				xmax = 1225.2811
				text = "i"
			intervals [2676]:
				xmin = 1225.2811
				xmax = 1225.4911
				text = "don't"
			intervals [2677]:
				xmin = 1225.4911
				xmax = 1225.6111
				text = "i"
			intervals [2678]:
				xmin = 1225.6111
				xmax = 1225.9411
				text = "wouldn't"
			intervals [2679]:
				xmin = 1225.9411
				xmax = 1226.2711
				text = "know"
			intervals [2680]:
				xmin = 1226.2711
				xmax = 1226.357
				text = ""
			intervals [2681]:
				xmin = 1226.357
				xmax = 1226.577
				text = "cause"
			intervals [2682]:
				xmin = 1226.577
				xmax = 1226.7427
				text = ""
			intervals [2683]:
				xmin = 1226.7427
				xmax = 1227.2227
				text = "anything"
			intervals [2684]:
				xmin = 1227.2227
				xmax = 1227.3227
				text = "could"
			intervals [2685]:
				xmin = 1227.3227
				xmax = 1227.6227
				text = "happen"
			intervals [2686]:
				xmin = 1227.6227
				xmax = 1227.7327
				text = "at"
			intervals [2687]:
				xmin = 1227.7327
				xmax = 1227.9327
				text = "any"
			intervals [2688]:
				xmin = 1227.9327
				xmax = 1228.2627
				text = "time"
			intervals [2689]:
				xmin = 1228.2627
				xmax = 1228.5027
				text = "so"
			intervals [2690]:
				xmin = 1228.5027
				xmax = 1228.9264
				text = ""
			intervals [2691]:
				xmin = 1228.9264
				xmax = 1229.0964
				text = "it"
			intervals [2692]:
				xmin = 1229.0964
				xmax = 1229.2164
				text = "could"
			intervals [2693]:
				xmin = 1229.2164
				xmax = 1229.4264
				text = "be"
			intervals [2694]:
				xmin = 1229.4264
				xmax = 1229.7064
				text = "one"
			intervals [2695]:
				xmin = 1229.7064
				xmax = 1230.1264
				text = "day"
			intervals [2696]:
				xmin = 1230.1264
				xmax = 1230.2183
				text = ""
			intervals [2697]:
				xmin = 1230.2183
				xmax = 1230.3683
				text = "you"
			intervals [2698]:
				xmin = 1230.3683
				xmax = 1230.6583
				text = "never"
			intervals [2699]:
				xmin = 1230.6583
				xmax = 1230.9983
				text = "know"
			intervals [2700]:
				xmin = 1230.9983
				xmax = 1231.2821
				text = ""
			intervals [2701]:
				xmin = 1231.2821
				xmax = 1231.4221
				text = "i"
			intervals [2702]:
				xmin = 1231.4221
				xmax = 1231.5221
				text = "could"
			intervals [2703]:
				xmin = 1231.5221
				xmax = 1231.7321
				text = "just"
			intervals [2704]:
				xmin = 1231.7321
				xmax = 1232.0521
				text = "walk"
			intervals [2705]:
				xmin = 1232.0521
				xmax = 1232.1921
				text = "and"
			intervals [2706]:
				xmin = 1232.1921
				xmax = 1235.7164
				text = ""
			intervals [2707]:
				xmin = 1235.7164
				xmax = 1236.2164
				text = "no"
			intervals [2708]:
				xmin = 1236.2164
				xmax = 1236.4127
				text = ""
			intervals [2709]:
				xmin = 1236.4127
				xmax = 1236.8427
				text = "no"
			intervals [2710]:
				xmin = 1236.8427
				xmax = 1236.9327
				text = "i"
			intervals [2711]:
				xmin = 1236.9327
				xmax = 1237.2027
				text = "never"
			intervals [2712]:
				xmin = 1237.2027
				xmax = 1237.2727
				text = ""
			intervals [2713]:
				xmin = 1237.2727
				xmax = 1237.6627
				text = "no"
			intervals [2714]:
				xmin = 1237.6627
				xmax = 1237.7227
				text = ""
			intervals [2715]:
				xmin = 1237.7227
				xmax = 1237.9427
				text = "cause"
			intervals [2716]:
				xmin = 1237.9427
				xmax = 1238.0327
				text = "you"
			intervals [2717]:
				xmin = 1238.0327
				xmax = 1238.4127
				text = "can't"
			intervals [2718]:
				xmin = 1238.4127
				xmax = 1238.8701
				text = ""
			intervals [2719]:
				xmin = 1238.8701
				xmax = 1239.0001
				text = "you"
			intervals [2720]:
				xmin = 1239.0001
				xmax = 1239.2201
				text = "can't"
			intervals [2721]:
				xmin = 1239.2201
				xmax = 1239.3801
				text = "get"
			intervals [2722]:
				xmin = 1239.3801
				xmax = 1239.7101
				text = "scared"
			intervals [2723]:
				xmin = 1239.7101
				xmax = 1239.8901
				text = "cause"
			intervals [2724]:
				xmin = 1239.8901
				xmax = 1239.9601
				text = "you"
			intervals [2725]:
				xmin = 1239.9601
				xmax = 1240.1801
				text = "don't"
			intervals [2726]:
				xmin = 1240.1801
				xmax = 1240.5101
				text = "know"
			intervals [2727]:
				xmin = 1240.5101
				xmax = 1240.5401
				text = ""
			intervals [2728]:
				xmin = 1240.5401
				xmax = 1240.6501
				text = "you"
			intervals [2729]:
				xmin = 1240.6501
				xmax = 1240.8301
				text = "don't"
			intervals [2730]:
				xmin = 1240.8301
				xmax = 1240.9101
				text = ""
			intervals [2731]:
				xmin = 1240.9101
				xmax = 1241.0201
				text = "you"
			intervals [2732]:
				xmin = 1241.0201
				xmax = 1241.1801
				text = "don't"
			intervals [2733]:
				xmin = 1241.1801
				xmax = 1241.3201
				text = "know"
			intervals [2734]:
				xmin = 1241.3201
				xmax = 1241.4801
				text = "what"
			intervals [2735]:
				xmin = 1241.4801
				xmax = 1241.5801
				text = "could"
			intervals [2736]:
				xmin = 1241.5801
				xmax = 1242.0301
				text = "happen"
			intervals [2737]:
				xmin = 1242.0301
				xmax = 1243.2427
				text = ""
			intervals [2738]:
				xmin = 1243.2427
				xmax = 1243.4527
				text = "cause"
			intervals [2739]:
				xmin = 1243.4527
				xmax = 1243.5727
				text = "if"
			intervals [2740]:
				xmin = 1243.5727
				xmax = 1243.6727
				text = "you"
			intervals [2741]:
				xmin = 1243.6727
				xmax = 1244.0327
				text = "scared"
			intervals [2742]:
				xmin = 1244.0327
				xmax = 1244.1527
				text = "then"
			intervals [2743]:
				xmin = 1244.1527
				xmax = 1244.2427
				text = "there"
			intervals [2744]:
				xmin = 1244.2427
				xmax = 1244.2727
				text = "s"
			intervals [2745]:
				xmin = 1244.2727
				xmax = 1244.4227
				text = "no"
			intervals [2746]:
				xmin = 1244.4227
				xmax = 1244.6727
				text = "point"
			intervals [2747]:
				xmin = 1244.6727
				xmax = 1244.7527
				text = "in"
			intervals [2748]:
				xmin = 1244.7527
				xmax = 1244.8827
				text = "me"
			intervals [2749]:
				xmin = 1244.8827
				xmax = 1245.1527
				text = "going"
			intervals [2750]:
				xmin = 1245.1527
				xmax = 1245.7527
				text = "outside"
			intervals [2751]:
				xmin = 1245.7527
				xmax = 1246.4622
				text = ""
			intervals [2752]:
				xmin = 1246.4622
				xmax = 1246.6122
				text = "or"
			intervals [2753]:
				xmin = 1246.6122
				xmax = 1246.7822
				text = ""
			intervals [2754]:
				xmin = 1246.7822
				xmax = 1247.2722
				text = "walking"
			intervals [2755]:
				xmin = 1247.2722
				xmax = 1249.0496
				text = ""
			intervals [2756]:
				xmin = 1249.0496
				xmax = 1249.3696
				text = "yeah"
			intervals [2757]:
				xmin = 1249.3696
				xmax = 1249.5896
				text = "so"
			intervals [2758]:
				xmin = 1249.5896
				xmax = 1249.6896
				text = "it"
			intervals [2759]:
				xmin = 1249.6896
				xmax = 1249.7196
				text = "s"
			intervals [2760]:
				xmin = 1249.7196
				xmax = 1249.9196
				text = "just"
			intervals [2761]:
				xmin = 1249.9196
				xmax = 1250.2796
				text = "like"
			intervals [2762]:
				xmin = 1250.2796
				xmax = 1251.4083
				text = ""
			intervals [2763]:
				xmin = 1251.4083
				xmax = 1251.5883
				text = "go"
			intervals [2764]:
				xmin = 1251.5883
				xmax = 1251.8583
				text = "ahead"
			intervals [2765]:
				xmin = 1251.8583
				xmax = 1251.9883
				text = "go"
			intervals [2766]:
				xmin = 1251.9883
				xmax = 1252.6683
				text = "outside"
			intervals [2767]:
				xmin = 1252.6683
				xmax = 1254.0564
				text = ""
			intervals [2768]:
				xmin = 1254.0564
				xmax = 1254.5064
				text = "no"
			intervals [2769]:
				xmin = 1254.5064
				xmax = 1254.7651
				text = ""
			intervals [2770]:
				xmin = 1254.7651
				xmax = 1254.8751
				text = "i"
			intervals [2771]:
				xmin = 1254.8751
				xmax = 1255.0751
				text = "catch"
			intervals [2772]:
				xmin = 1255.0751
				xmax = 1255.1851
				text = "the"
			intervals [2773]:
				xmin = 1255.1851
				xmax = 1255.4351
				text = "bus"
			intervals [2774]:
				xmin = 1255.4351
				xmax = 1255.6451
				text = "yeah"
			intervals [2775]:
				xmin = 1255.6451
				xmax = 1255.7051
				text = ""
			intervals [2776]:
				xmin = 1255.7051
				xmax = 1256.6751
				text = "<unk>"
			intervals [2777]:
				xmin = 1256.6751
				xmax = 1258.1131
				text = ""
			intervals [2778]:
				xmin = 1258.1131
				xmax = 1258.2231
				text = "i"
			intervals [2779]:
				xmin = 1258.2231
				xmax = 1258.3731
				text = "mean"
			intervals [2780]:
				xmin = 1258.3731
				xmax = 1258.6031
				text = "i"
			intervals [2781]:
				xmin = 1258.6031
				xmax = 1258.8831
				text = "walk"
			intervals [2782]:
				xmin = 1258.8831
				xmax = 1259.0231
				text = "to"
			intervals [2783]:
				xmin = 1259.0231
				xmax = 1259.7231
				text = "minnesota"
			intervals [2784]:
				xmin = 1259.7231
				xmax = 1259.8931
				text = "from"
			intervals [2785]:
				xmin = 1259.8931
				xmax = 1260.0231
				text = "my"
			intervals [2786]:
				xmin = 1260.0231
				xmax = 1260.4731
				text = "house"
			intervals [2787]:
				xmin = 1260.4731
				xmax = 1260.5331
				text = ""
			intervals [2788]:
				xmin = 1260.5331
				xmax = 1260.7431
				text = "but"
			intervals [2789]:
				xmin = 1260.7431
				xmax = 1261.0931
				text = "not"
			intervals [2790]:
				xmin = 1261.0931
				xmax = 1261.2241
				text = ""
			intervals [2791]:
				xmin = 1261.2241
				xmax = 1261.5041
				text = "to"
			intervals [2792]:
				xmin = 1261.5041
				xmax = 1262.0641
				text = "um"
			intervals [2793]:
				xmin = 1262.0641
				xmax = 1262.539
				text = ""
			intervals [2794]:
				xmin = 1262.539
				xmax = 1263.019
				text = "mm-mm"
			intervals [2795]:
				xmin = 1263.019
				xmax = 1263.7735
				text = ""
			intervals [2796]:
				xmin = 1263.7735
				xmax = 1263.9435
				text = "yeah"
			intervals [2797]:
				xmin = 1263.9435
				xmax = 1272.8231
				text = ""
			intervals [2798]:
				xmin = 1272.8231
				xmax = 1273.0631
				text = "yeah"
			intervals [2799]:
				xmin = 1273.0631
				xmax = 1273.2731
				text = "like"
			intervals [2800]:
				xmin = 1273.2731
				xmax = 1273.3631
				text = "i"
			intervals [2801]:
				xmin = 1273.3631
				xmax = 1273.4131
				text = ""
			intervals [2802]:
				xmin = 1273.4131
				xmax = 1273.5931
				text = "say"
			intervals [2803]:
				xmin = 1273.5931
				xmax = 1273.7531
				text = "if"
			intervals [2804]:
				xmin = 1273.7531
				xmax = 1273.9331
				text = "i'm"
			intervals [2805]:
				xmin = 1273.9331
				xmax = 1274.1231
				text = "on"
			intervals [2806]:
				xmin = 1274.1231
				xmax = 1274.7531
				text = "minnesota"
			intervals [2807]:
				xmin = 1274.7531
				xmax = 1274.8231
				text = "and"
			intervals [2808]:
				xmin = 1274.8231
				xmax = 1274.9331
				text = "this"
			intervals [2809]:
				xmin = 1274.9331
				xmax = 1275.2331
				text = "bus"
			intervals [2810]:
				xmin = 1275.2331
				xmax = 1275.3231
				text = "is"
			intervals [2811]:
				xmin = 1275.3231
				xmax = 1275.6731
				text = "taking"
			intervals [2812]:
				xmin = 1275.6731
				xmax = 1276.0331
				text = "long"
			intervals [2813]:
				xmin = 1276.0331
				xmax = 1276.5001
				text = ""
			intervals [2814]:
				xmin = 1276.5001
				xmax = 1276.7101
				text = "i"
			intervals [2815]:
				xmin = 1276.7101
				xmax = 1276.7401
				text = "<unk>"
			intervals [2816]:
				xmin = 1276.7401
				xmax = 1276.9601
				text = "walk"
			intervals [2817]:
				xmin = 1276.9601
				xmax = 1277.0701
				text = "up"
			intervals [2818]:
				xmin = 1277.0701
				xmax = 1277.2101
				text = "here"
			intervals [2819]:
				xmin = 1277.2101
				xmax = 1278.2889
				text = ""
			intervals [2820]:
				xmin = 1278.2889
				xmax = 1278.4189
				text = "that"
			intervals [2821]:
				xmin = 1278.4189
				xmax = 1278.4489
				text = "s"
			intervals [2822]:
				xmin = 1278.4489
				xmax = 1278.6389
				text = "not"
			intervals [2823]:
				xmin = 1278.6389
				xmax = 1278.8189
				text = "that"
			intervals [2824]:
				xmin = 1278.8189
				xmax = 1279.1389
				text = "far"
			intervals [2825]:
				xmin = 1279.1389
				xmax = 1279.751
				text = ""
			intervals [2826]:
				xmin = 1279.751
				xmax = 1280.021
				text = "or"
			intervals [2827]:
				xmin = 1280.021
				xmax = 1280.201
				text = "i"
			intervals [2828]:
				xmin = 1280.201
				xmax = 1280.231
				text = "<unk>"
			intervals [2829]:
				xmin = 1280.231
				xmax = 1280.431
				text = "walk"
			intervals [2830]:
				xmin = 1280.431
				xmax = 1280.601
				text = "from"
			intervals [2831]:
				xmin = 1280.601
				xmax = 1280.771
				text = "my"
			intervals [2832]:
				xmin = 1280.771
				xmax = 1281.021
				text = "house"
			intervals [2833]:
				xmin = 1281.021
				xmax = 1281.141
				text = "to"
			intervals [2834]:
				xmin = 1281.141
				xmax = 1281.771
				text = "minnesota"
			intervals [2835]:
				xmin = 1281.771
				xmax = 1281.821
				text = ""
			intervals [2836]:
				xmin = 1281.821
				xmax = 1281.921
				text = "and"
			intervals [2837]:
				xmin = 1281.921
				xmax = 1282.101
				text = "then"
			intervals [2838]:
				xmin = 1282.101
				xmax = 1282.231
				text = "get"
			intervals [2839]:
				xmin = 1282.231
				xmax = 1282.341
				text = "on"
			intervals [2840]:
				xmin = 1282.341
				xmax = 1282.421
				text = "the"
			intervals [2841]:
				xmin = 1282.421
				xmax = 1282.671
				text = "bus"
			intervals [2842]:
				xmin = 1282.671
				xmax = 1283.9418
				text = ""
			intervals [2843]:
				xmin = 1283.9418
				xmax = 1284.5918
				text = "yeah"
			intervals [2844]:
				xmin = 1284.5918
				xmax = 1285.1149
				text = ""
			intervals [2845]:
				xmin = 1285.1149
				xmax = 1285.5649
				text = "yeah"
			intervals [2846]:
				xmin = 1285.5649
				xmax = 1286.8971
				text = ""
			intervals [2847]:
				xmin = 1286.8971
				xmax = 1287.1871
				text = "<unk>"
			intervals [2848]:
				xmin = 1287.1871
				xmax = 1287.423
				text = ""
			intervals [2849]:
				xmin = 1287.423
				xmax = 1287.563
				text = "i"
			intervals [2850]:
				xmin = 1287.563
				xmax = 1287.663
				text = "ain't"
			intervals [2851]:
				xmin = 1287.663
				xmax = 1287.853
				text = "doing"
			intervals [2852]:
				xmin = 1287.853
				xmax = 1288.213
				text = "that"
			intervals [2853]:
				xmin = 1288.213
				xmax = 1300.4155
				text = ""
			intervals [2854]:
				xmin = 1300.4155
				xmax = 1300.5555
				text = "oh"
			intervals [2855]:
				xmin = 1300.5555
				xmax = 1300.7855
				text = "yeah"
			intervals [2856]:
				xmin = 1300.7855
				xmax = 1300.8755
				text = "i"
			intervals [2857]:
				xmin = 1300.8755
				xmax = 1301.1455
				text = "worked"
			intervals [2858]:
				xmin = 1301.1455
				xmax = 1301.2955
				text = "at"
			intervals [2859]:
				xmin = 1301.2955
				xmax = 1301.7855
				text = "um"
			intervals [2860]:
				xmin = 1301.7855
				xmax = 1301.9671
				text = ""
			intervals [2861]:
				xmin = 1301.9671
				xmax = 1302.0971
				text = "well"
			intervals [2862]:
				xmin = 1302.0971
				xmax = 1302.5971
				text = "now"
			intervals [2863]:
				xmin = 1302.5971
				xmax = 1303.338
				text = ""
			intervals [2864]:
				xmin = 1303.338
				xmax = 1303.488
				text = "not"
			intervals [2865]:
				xmin = 1303.488
				xmax = 1303.788
				text = "now"
			intervals [2866]:
				xmin = 1303.788
				xmax = 1304.6017
				text = ""
			intervals [2867]:
				xmin = 1304.6017
				xmax = 1304.7617
				text = "like"
			intervals [2868]:
				xmin = 1304.7617
				xmax = 1305.1017
				text = "last"
			intervals [2869]:
				xmin = 1305.1017
				xmax = 1305.3017
				text = "year"
			intervals [2870]:
				xmin = 1305.3017
				xmax = 1305.5156
				text = ""
			intervals [2871]:
				xmin = 1305.5156
				xmax = 1305.6456
				text = "i"
			intervals [2872]:
				xmin = 1305.6456
				xmax = 1305.9756
				text = "started"
			intervals [2873]:
				xmin = 1305.9756
				xmax = 1306.2756
				text = "working"
			intervals [2874]:
				xmin = 1306.2756
				xmax = 1306.5156
				text = "at"
			intervals [2875]:
				xmin = 1306.5156
				xmax = 1308.0156
				text = "rdx"
			intervals [2876]:
				xmin = 1308.0156
				xmax = 1309.7597
				text = ""
			intervals [2877]:
				xmin = 1309.7597
				xmax = 1309.8897
				text = "it"
			intervals [2878]:
				xmin = 1309.8897
				xmax = 1309.9497
				text = "s"
			intervals [2879]:
				xmin = 1309.9497
				xmax = 1310.0897
				text = "on"
			intervals [2880]:
				xmin = 1310.0897
				xmax = 1310.3197
				text = "st"
			intervals [2881]:
				xmin = 1310.3197
				xmax = 1310.7097
				text = "barnabas"
			intervals [2882]:
				xmin = 1310.7097
				xmax = 1310.9397
				text = "road"
			intervals [2883]:
				xmin = 1310.9397
				xmax = 1311.1997
				text = "like"
			intervals [2884]:
				xmin = 1311.1997
				xmax = 1311.3297
				text = "you"
			intervals [2885]:
				xmin = 1311.3297
				xmax = 1311.4297
				text = "can"
			intervals [2886]:
				xmin = 1311.4297
				xmax = 1311.7497
				text = "have"
			intervals [2887]:
				xmin = 1311.7497
				xmax = 1311.7997
				text = ""
			intervals [2888]:
				xmin = 1311.7997
				xmax = 1312.0997
				text = "different"
			intervals [2889]:
				xmin = 1312.0997
				xmax = 1312.5997
				text = "parties"
			intervals [2890]:
				xmin = 1312.5997
				xmax = 1312.7397
				text = "and"
			intervals [2891]:
				xmin = 1312.7397
				xmax = 1313.0897
				text = "stuff"
			intervals [2892]:
				xmin = 1313.0897
				xmax = 1316.8075
				text = ""
			intervals [2893]:
				xmin = 1316.8075
				xmax = 1317.2275
				text = "yeah"
			intervals [2894]:
				xmin = 1317.2275
				xmax = 1317.6535
				text = ""
			intervals [2895]:
				xmin = 1317.6535
				xmax = 1317.8135
				text = "but"
			intervals [2896]:
				xmin = 1317.8135
				xmax = 1317.9535
				text = "we"
			intervals [2897]:
				xmin = 1317.9535
				xmax = 1318.2335
				text = "do"
			intervals [2898]:
				xmin = 1318.2335
				xmax = 1318.6835
				text = "outside"
			intervals [2899]:
				xmin = 1318.6835
				xmax = 1318.9635
				text = "events"
			intervals [2900]:
				xmin = 1318.9635
				xmax = 1319.1335
				text = "cause"
			intervals [2901]:
				xmin = 1319.1335
				xmax = 1319.2235
				text = "it"
			intervals [2902]:
				xmin = 1319.2235
				xmax = 1319.2835
				text = "s"
			intervals [2903]:
				xmin = 1319.2835
				xmax = 1319.3735
				text = "the"
			intervals [2904]:
				xmin = 1319.3735
				xmax = 1319.6235
				text = "moon"
			intervals [2905]:
				xmin = 1319.6235
				xmax = 1319.9135
				text = "bounce"
			intervals [2906]:
				xmin = 1319.9135
				xmax = 1320.0235
				text = "and"
			intervals [2907]:
				xmin = 1320.0235
				xmax = 1320.3035
				text = "stuff"
			intervals [2908]:
				xmin = 1320.3035
				xmax = 1320.5227
				text = ""
			intervals [2909]:
				xmin = 1320.5227
				xmax = 1320.7427
				text = "like"
			intervals [2910]:
				xmin = 1320.7427
				xmax = 1320.9727
				text = "moon"
			intervals [2911]:
				xmin = 1320.9727
				xmax = 1321.3027
				text = "bounce"
			intervals [2912]:
				xmin = 1321.3027
				xmax = 1321.4627
				text = "ice"
			intervals [2913]:
				xmin = 1321.4627
				xmax = 1321.5127
				text = ""
			intervals [2914]:
				xmin = 1321.5127
				xmax = 1321.8227
				text = "cream"
			intervals [2915]:
				xmin = 1321.8227
				xmax = 1322.3727
				text = "machine"
			intervals [2916]:
				xmin = 1322.3727
				xmax = 1322.4027
				text = ""
			intervals [2917]:
				xmin = 1322.4027
				xmax = 1322.5827
				text = "all"
			intervals [2918]:
				xmin = 1322.5827
				xmax = 1322.7727
				text = "that"
			intervals [2919]:
				xmin = 1322.7727
				xmax = 1323.3637
				text = ""
			intervals [2920]:
				xmin = 1323.3637
				xmax = 1323.6237
				text = "cotton"
			intervals [2921]:
				xmin = 1323.6237
				xmax = 1323.9437
				text = "candy"
			intervals [2922]:
				xmin = 1323.9437
				xmax = 1324.4637
				text = "machine"
			intervals [2923]:
				xmin = 1324.4637
				xmax = 1339.2454
				text = ""
			intervals [2924]:
				xmin = 1339.2454
				xmax = 1339.5754
				text = "this"
			intervals [2925]:
				xmin = 1339.5754
				xmax = 1339.6554
				text = ""
			intervals [2926]:
				xmin = 1339.6554
				xmax = 1339.7554
				text = "i"
			intervals [2927]:
				xmin = 1339.7554
				xmax = 1340.0254
				text = "mean"
			intervals [2928]:
				xmin = 1340.0254
				xmax = 1340.0754
				text = ""
			intervals [2929]:
				xmin = 1340.0754
				xmax = 1340.3654
				text = "this"
			intervals [2930]:
				xmin = 1340.3654
				xmax = 1340.5954
				text = "like"
			intervals [2931]:
				xmin = 1340.5954
				xmax = 1340.6754
				text = "a"
			intervals [2932]:
				xmin = 1340.6754
				xmax = 1341.3454
				text = "side"
			intervals [2933]:
				xmin = 1341.3454
				xmax = 1342.3575
				text = ""
			intervals [2934]:
				xmin = 1342.3575
				xmax = 1343.0475
				text = "yeah"
			intervals [2935]:
				xmin = 1343.0475
				xmax = 1344.6585
				text = ""
			intervals [2936]:
				xmin = 1344.6585
				xmax = 1344.6985
				text = "<unk>"
			intervals [2937]:
				xmin = 1344.6985
				xmax = 1345.6857
				text = ""
			intervals [2938]:
				xmin = 1345.6857
				xmax = 1346.0057
				text = "yeah"
			intervals [2939]:
				xmin = 1346.0057
				xmax = 1346.2057
				text = "so"
			intervals [2940]:
				xmin = 1346.2057
				xmax = 1346.3057
				text = "it"
			intervals [2941]:
				xmin = 1346.3057
				xmax = 1346.3657
				text = "s"
			intervals [2942]:
				xmin = 1346.3657
				xmax = 1346.5657
				text = "like"
			intervals [2943]:
				xmin = 1346.5657
				xmax = 1346.6557
				text = "a"
			intervals [2944]:
				xmin = 1346.6557
				xmax = 1347.2357
				text = "side"
			intervals [2945]:
				xmin = 1347.2357
				xmax = 1347.4623
				text = ""
			intervals [2946]:
				xmin = 1347.4623
				xmax = 1348.0223
				text = "hustle"
			intervals [2947]:
				xmin = 1348.0223
				xmax = 1348.0523
				text = ""
			intervals [2948]:
				xmin = 1348.0523
				xmax = 1348.6423
				text = "basically"
			intervals [2949]:
				xmin = 1348.6423
				xmax = 1349.2989
				text = ""
			intervals [2950]:
				xmin = 1349.2989
				xmax = 1349.5289
				text = "like"
			intervals [2951]:
				xmin = 1349.5289
				xmax = 1349.7946
				text = ""
			intervals [2952]:
				xmin = 1349.7946
				xmax = 1349.8246
				text = "i"
			intervals [2953]:
				xmin = 1349.8246
				xmax = 1350.105
				text = ""
			intervals [2954]:
				xmin = 1350.105
				xmax = 1350.255
				text = "i"
			intervals [2955]:
				xmin = 1350.255
				xmax = 1350.365
				text = "could"
			intervals [2956]:
				xmin = 1350.365
				xmax = 1350.555
				text = "work"
			intervals [2957]:
				xmin = 1350.555
				xmax = 1350.665
				text = "with"
			intervals [2958]:
				xmin = 1350.665
				xmax = 1350.755
				text = "the"
			intervals [2959]:
				xmin = 1350.755
				xmax = 1351.145
				text = "kids"
			intervals [2960]:
				xmin = 1351.145
				xmax = 1351.275
				text = "and"
			intervals [2961]:
				xmin = 1351.275
				xmax = 1351.435
				text = "then"
			intervals [2962]:
				xmin = 1351.435
				xmax = 1351.535
				text = "i"
			intervals [2963]:
				xmin = 1351.535
				xmax = 1351.755
				text = "wanna"
			intervals [2964]:
				xmin = 1351.755
				xmax = 1351.895
				text = "do"
			intervals [2965]:
				xmin = 1351.895
				xmax = 1352.195
				text = "something"
			intervals [2966]:
				xmin = 1352.195
				xmax = 1352.465
				text = "else"
			intervals [2967]:
				xmin = 1352.465
				xmax = 1352.625
				text = "too"
			intervals [2968]:
				xmin = 1352.625
				xmax = 1354.5954
				text = ""
			intervals [2969]:
				xmin = 1354.5954
				xmax = 1355.0854
				text = "everybody"
			intervals [2970]:
				xmin = 1355.0854
				xmax = 1355.3654
				text = "did"
			intervals [2971]:
				xmin = 1355.3654
				xmax = 1355.6054
				text = "tell"
			intervals [2972]:
				xmin = 1355.6054
				xmax = 1355.6854
				text = "me"
			intervals [2973]:
				xmin = 1355.6854
				xmax = 1356.0154
				text = "that"
			intervals [2974]:
				xmin = 1356.0154
				xmax = 1356.1703
				text = ""
			intervals [2975]:
				xmin = 1356.1703
				xmax = 1356.5303
				text = "like"
			intervals [2976]:
				xmin = 1356.5303
				xmax = 1356.6206
				text = ""
			intervals [2977]:
				xmin = 1356.6206
				xmax = 1356.7206
				text = "i"
			intervals [2978]:
				xmin = 1356.7206
				xmax = 1356.7906
				text = "m"
			intervals [2979]:
				xmin = 1356.7906
				xmax = 1356.8506
				text = "a"
			intervals [2980]:
				xmin = 1356.8506
				xmax = 1357.0106
				text = "be"
			intervals [2981]:
				xmin = 1357.0106
				xmax = 1357.0906
				text = "a"
			intervals [2982]:
				xmin = 1357.0906
				xmax = 1357.5006
				text = "teacher"
			intervals [2983]:
				xmin = 1357.5006
				xmax = 1358.9021
				text = ""
			intervals [2984]:
				xmin = 1358.9021
				xmax = 1359.1621
				text = "but"
			intervals [2985]:
				xmin = 1359.1621
				xmax = 1359.3021
				text = "i"
			intervals [2986]:
				xmin = 1359.3021
				xmax = 1359.4921
				text = "don't"
			intervals [2987]:
				xmin = 1359.4921
				xmax = 1359.6321
				text = "see"
			intervals [2988]:
				xmin = 1359.6321
				xmax = 1360.0221
				text = "myself"
			intervals [2989]:
				xmin = 1360.0221
				xmax = 1360.2021
				text = "as"
			intervals [2990]:
				xmin = 1360.2021
				xmax = 1360.2621
				text = "a"
			intervals [2991]:
				xmin = 1360.2621
				xmax = 1360.6721
				text = "teacher"
			intervals [2992]:
				xmin = 1360.6721
				xmax = 1389.8067
				text = ""
			intervals [2993]:
				xmin = 1389.8067
				xmax = 1390.1167
				text = "<unk>"
			intervals [2994]:
				xmin = 1390.1167
				xmax = 1394.5796
				text = ""
			intervals [2995]:
				xmin = 1394.5796
				xmax = 1395.0396
				text = "um"
			intervals [2996]:
				xmin = 1395.0396
				xmax = 1395.1996
				text = ""
			intervals [2997]:
				xmin = 1395.1996
				xmax = 1395.4596
				text = "just"
			intervals [2998]:
				xmin = 1395.4596
				xmax = 1395.8896
				text = "getting"
			intervals [2999]:
				xmin = 1395.8896
				xmax = 1396.185
				text = ""
			intervals [3000]:
				xmin = 1396.185
				xmax = 1396.335
				text = "my"
			intervals [3001]:
				xmin = 1396.335
				xmax = 1396.695
				text = "grades"
			intervals [3002]:
				xmin = 1396.695
				xmax = 1396.865
				text = "up"
			intervals [3003]:
				xmin = 1396.865
				xmax = 1397.7319
				text = ""
			intervals [3004]:
				xmin = 1397.7319
				xmax = 1398.2919
				text = "and"
			intervals [3005]:
				xmin = 1398.2919
				xmax = 1398.7384
				text = ""
			intervals [3006]:
				xmin = 1398.7384
				xmax = 1399.0384
				text = "meeting"
			intervals [3007]:
				xmin = 1399.0384
				xmax = 1399.1784
				text = "new"
			intervals [3008]:
				xmin = 1399.1784
				xmax = 1399.5184
				text = "people"
			intervals [3009]:
				xmin = 1399.5184
				xmax = 1403.6959
				text = ""
			intervals [3010]:
				xmin = 1403.6959
				xmax = 1404.1159
				text = "leaving"
			intervals [3011]:
				xmin = 1404.1159
				xmax = 1404.3459
				text = "here"
			intervals [3012]:
				xmin = 1404.3459
				xmax = 1406.2325
				text = ""
			intervals [3013]:
				xmin = 1406.2325
				xmax = 1406.5225
				text = "even"
			intervals [3014]:
				xmin = 1406.5225
				xmax = 1406.6125
				text = "though"
			intervals [3015]:
				xmin = 1406.6125
				xmax = 1406.7325
				text = "i"
			intervals [3016]:
				xmin = 1406.7325
				xmax = 1406.9225
				text = "want"
			intervals [3017]:
				xmin = 1406.9225
				xmax = 1406.9925
				text = "to"
			intervals [3018]:
				xmin = 1406.9925
				xmax = 1407.1725
				text = "get"
			intervals [3019]:
				xmin = 1407.1725
				xmax = 1407.4525
				text = "away"
			intervals [3020]:
				xmin = 1407.4525
				xmax = 1407.6954
				text = ""
			intervals [3021]:
				xmin = 1407.6954
				xmax = 1408.0554
				text = "<unk>"
			intervals [3022]:
				xmin = 1408.0554
				xmax = 1408.9871
				text = ""
			intervals [3023]:
				xmin = 1408.9871
				xmax = 1409.3771
				text = "um"
			intervals [3024]:
				xmin = 1409.3771
				xmax = 1409.9224
				text = ""
			intervals [3025]:
				xmin = 1409.9224
				xmax = 1410.1724
				text = "cause"
			intervals [3026]:
				xmin = 1410.1724
				xmax = 1410.2724
				text = "i"
			intervals [3027]:
				xmin = 1410.2724
				xmax = 1410.4324
				text = "been"
			intervals [3028]:
				xmin = 1410.4324
				xmax = 1410.7024
				text = "here"
			intervals [3029]:
				xmin = 1410.7024
				xmax = 1411.0528
				text = ""
			intervals [3030]:
				xmin = 1411.0528
				xmax = 1411.3928
				text = "for"
			intervals [3031]:
				xmin = 1411.3928
				xmax = 1411.5628
				text = "all"
			intervals [3032]:
				xmin = 1411.5628
				xmax = 1411.7328
				text = "my"
			intervals [3033]:
				xmin = 1411.7328
				xmax = 1411.9528
				text = "life"
			intervals [3034]:
				xmin = 1411.9528
				xmax = 1412.0228
				text = ""
			intervals [3035]:
				xmin = 1412.0228
				xmax = 1412.3228
				text = "like"
			intervals [3036]:
				xmin = 1412.3228
				xmax = 1413.3423
				text = ""
			intervals [3037]:
				xmin = 1413.3423
				xmax = 1413.5023
				text = "it"
			intervals [3038]:
				xmin = 1413.5023
				xmax = 1413.5323
				text = "s"
			intervals [3039]:
				xmin = 1413.5323
				xmax = 1413.6923
				text = "just"
			intervals [3040]:
				xmin = 1413.6923
				xmax = 1414.0523
				text = "something"
			intervals [3041]:
				xmin = 1414.0523
				xmax = 1414.2523
				text = "new"
			intervals [3042]:
				xmin = 1414.2523
				xmax = 1414.550
				text = ""
			intervals [3043]:
				xmin = 1414.550
				xmax = 1414.720
				text = "to"
			intervals [3044]:
				xmin = 1414.720
				xmax = 1414.990
				text = "me"
			intervals [3045]:
				xmin = 1414.990
				xmax = 1415.542
				text = ""
			intervals [3046]:
				xmin = 1415.542
				xmax = 1416.042
				text = "starting"
			intervals [3047]:
				xmin = 1416.042
				xmax = 1416.182
				text = "off"
			intervals [3048]:
				xmin = 1416.182
				xmax = 1416.212
				text = ""
			intervals [3049]:
				xmin = 1416.212
				xmax = 1416.592
				text = "somewhere"
			intervals [3050]:
				xmin = 1416.592
				xmax = 1417.082
				text = "fresh"
			intervals [3051]:
				xmin = 1417.082
				xmax = 1419.0399
				text = ""
			intervals [3052]:
				xmin = 1419.0399
				xmax = 1419.1499
				text = "i"
			intervals [3053]:
				xmin = 1419.1499
				xmax = 1419.3099
				text = ""
			intervals [3054]:
				xmin = 1419.3099
				xmax = 1419.5099
				text = "i"
			intervals [3055]:
				xmin = 1419.5099
				xmax = 1419.7199
				text = "think"
			intervals [3056]:
				xmin = 1419.7199
				xmax = 1419.8099
				text = "it"
			intervals [3057]:
				xmin = 1419.8099
				xmax = 1419.8799
				text = "s"
			intervals [3058]:
				xmin = 1419.8799
				xmax = 1420.1599
				text = "little"
			intervals [3059]:
				xmin = 1420.1599
				xmax = 1421.7146
				text = ""
			intervals [3060]:
				xmin = 1421.7146
				xmax = 1421.9446
				text = "i"
			intervals [3061]:
				xmin = 1421.9446
				xmax = 1422.0246
				text = ""
			intervals [3062]:
				xmin = 1422.0246
				xmax = 1422.2046
				text = "i"
			intervals [3063]:
				xmin = 1422.2046
				xmax = 1422.6946
				text = "have"
			intervals [3064]:
				xmin = 1422.6946
				xmax = 1423.0346
				text = "but"
			intervals [3065]:
				xmin = 1423.0346
				xmax = 1423.0646
				text = ""
			intervals [3066]:
				xmin = 1423.0646
				xmax = 1423.1946
				text = "it"
			intervals [3067]:
				xmin = 1423.1946
				xmax = 1423.3246
				text = "s"
			intervals [3068]:
				xmin = 1423.3246
				xmax = 1423.6346
				text = "like"
			intervals [3069]:
				xmin = 1423.6346
				xmax = 1424.2527
				text = ""
			intervals [3070]:
				xmin = 1424.2527
				xmax = 1424.3527
				text = "i"
			intervals [3071]:
				xmin = 1424.3527
				xmax = 1424.6527
				text = "just"
			intervals [3072]:
				xmin = 1424.6527
				xmax = 1424.6927
				text = ""
			intervals [3073]:
				xmin = 1424.6927
				xmax = 1424.9527
				text = "yeah"
			intervals [3074]:
				xmin = 1424.9527
				xmax = 1425.1527
				text = "just"
			intervals [3075]:
				xmin = 1425.1527
				xmax = 1425.2427
				text = "the"
			intervals [3076]:
				xmin = 1425.2427
				xmax = 1425.6827
				text = "college"
			intervals [3077]:
				xmin = 1425.6827
				xmax = 1425.9512
				text = ""
			intervals [3078]:
				xmin = 1425.9512
				xmax = 1426.1512
				text = "not"
			intervals [3079]:
				xmin = 1426.1512
				xmax = 1426.3212
				text = "like"
			intervals [3080]:
				xmin = 1426.3212
				xmax = 1426.4012
				text = ""
			intervals [3081]:
				xmin = 1426.4012
				xmax = 1426.6312
				text = "all"
			intervals [3082]:
				xmin = 1426.6312
				xmax = 1427.1312
				text = "around"
			intervals [3083]:
				xmin = 1427.1312
				xmax = 1431.5235
				text = ""
			intervals [3084]:
				xmin = 1431.5235
				xmax = 1431.6035
				text = "i"
			intervals [3085]:
				xmin = 1431.6035
				xmax = 1431.7735
				text = "mean"
			intervals [3086]:
				xmin = 1431.7735
				xmax = 1431.9035
				text = "they"
			intervals [3087]:
				xmin = 1431.9035
				xmax = 1432.0835
				text = "got"
			intervals [3088]:
				xmin = 1432.0835
				xmax = 1432.1335
				text = "a"
			intervals [3089]:
				xmin = 1432.1335
				xmax = 1432.4835
				text = "shuttle"
			intervals [3090]:
				xmin = 1432.4835
				xmax = 1432.9335
				text = "bus"
			intervals [3091]:
				xmin = 1432.9335
				xmax = 1432.9635
				text = ""
			intervals [3092]:
				xmin = 1432.9635
				xmax = 1433.0735
				text = "to"
			intervals [3093]:
				xmin = 1433.0735
				xmax = 1433.3335
				text = "take"
			intervals [3094]:
				xmin = 1433.3335
				xmax = 1433.4435
				text = "us"
			intervals [3095]:
				xmin = 1433.4435
				xmax = 1433.9535
				text = "places"
			intervals [3096]:
				xmin = 1433.9535
				xmax = 1434.3035
				text = "so"
			intervals [3097]:
				xmin = 1434.3035
				xmax = 1436.8154
				text = ""
			intervals [3098]:
				xmin = 1436.8154
				xmax = 1436.9254
				text = "i"
			intervals [3099]:
				xmin = 1436.9254
				xmax = 1437.1654
				text = "won't"
			intervals [3100]:
				xmin = 1437.1654
				xmax = 1437.2854
				text = "have"
			intervals [3101]:
				xmin = 1437.2854
				xmax = 1437.4654
				text = "my"
			intervals [3102]:
				xmin = 1437.4654
				xmax = 1437.7754
				text = "car"
			intervals [3103]:
				xmin = 1437.7754
				xmax = 1438.3054
				text = "until"
			intervals [3104]:
				xmin = 1438.3054
				xmax = 1438.5954
				text = "next"
			intervals [3105]:
				xmin = 1438.5954
				xmax = 1438.9254
				text = "year"
			intervals [3106]:
				xmin = 1438.9254
				xmax = 1439.7379
				text = ""
			intervals [3107]:
				xmin = 1439.7379
				xmax = 1439.9379
				text = "it"
			intervals [3108]:
				xmin = 1439.9379
				xmax = 1440.2979
				text = "is"
			intervals [3109]:
				xmin = 1440.2979
				xmax = 1440.4579
				text = "like"
			intervals [3110]:
				xmin = 1440.4579
				xmax = 1440.4879
				text = ""
			intervals [3111]:
				xmin = 1440.4879
				xmax = 1440.5279
				text = "a"
			intervals [3112]:
				xmin = 1440.5279
				xmax = 1441.0079
				text = "city"
			intervals [3113]:
				xmin = 1441.0079
				xmax = 1441.3466
				text = ""
			intervals [3114]:
				xmin = 1441.3466
				xmax = 1441.5066
				text = "it"
			intervals [3115]:
				xmin = 1441.5066
				xmax = 1442.0066
				text = "is"
			intervals [3116]:
				xmin = 1442.0066
				xmax = 1443.5042
				text = ""
			intervals [3117]:
				xmin = 1443.5042
				xmax = 1443.7042
				text = "no"
			intervals [3118]:
				xmin = 1443.7042
				xmax = 1443.7642
				text = "it"
			intervals [3119]:
				xmin = 1443.7642
				xmax = 1443.8042
				text = "s"
			intervals [3120]:
				xmin = 1443.8042
				xmax = 1443.9842
				text = "not"
			intervals [3121]:
				xmin = 1443.9842
				xmax = 1444.1342
				text = "like"
			intervals [3122]:
				xmin = 1444.1342
				xmax = 1444.1642
				text = ""
			intervals [3123]:
				xmin = 1444.1642
				xmax = 1444.6542
				text = "dc"
			intervals [3124]:
				xmin = 1444.6542
				xmax = 1444.7654
				text = ""
			intervals [3125]:
				xmin = 1444.7654
				xmax = 1444.8854
				text = "they"
			intervals [3126]:
				xmin = 1444.8854
				xmax = 1445.0754
				text = "keep"
			intervals [3127]:
				xmin = 1445.0754
				xmax = 1445.3254
				text = "talking"
			intervals [3128]:
				xmin = 1445.3254
				xmax = 1445.4854
				text = "about"
			intervals [3129]:
				xmin = 1445.4854
				xmax = 1445.6154
				text = "this"
			intervals [3130]:
				xmin = 1445.6154
				xmax = 1445.7454
				text = "is"
			intervals [3131]:
				xmin = 1445.7454
				xmax = 1445.7754
				text = ""
			intervals [3132]:
				xmin = 1445.7754
				xmax = 1446.0054
				text = "like"
			intervals [3133]:
				xmin = 1446.0054
				xmax = 1446.1254
				text = "the"
			intervals [3134]:
				xmin = 1446.1254
				xmax = 1446.9254
				text = "suburbs"
			intervals [3135]:
				xmin = 1446.9254
				xmax = 1447.6284
				text = ""
			intervals [3136]:
				xmin = 1447.6284
				xmax = 1447.7584
				text = "no"
			intervals [3137]:
				xmin = 1447.7584
				xmax = 1447.8584
				text = "it"
			intervals [3138]:
				xmin = 1447.8584
				xmax = 1447.8984
				text = "s"
			intervals [3139]:
				xmin = 1447.8984
				xmax = 1448.2384
				text = "not"
			intervals [3140]:
				xmin = 1448.2384
				xmax = 1448.8927
				text = ""
			intervals [3141]:
				xmin = 1448.8927
				xmax = 1449.0227
				text = "uh"
			intervals [3142]:
				xmin = 1449.0227
				xmax = 1449.2927
				text = "like"
			intervals [3143]:
				xmin = 1449.2927
				xmax = 1449.3927
				text = "a"
			intervals [3144]:
				xmin = 1449.3927
				xmax = 1449.4227
				text = ""
			intervals [3145]:
				xmin = 1449.4227
				xmax = 1449.9327
				text = "rural"
			intervals [3146]:
				xmin = 1449.9327
				xmax = 1450.3127
				text = "area"
			intervals [3147]:
				xmin = 1450.3127
				xmax = 1450.9146
				text = ""
			intervals [3148]:
				xmin = 1450.9146
				xmax = 1451.5146
				text = "<unk>"
			intervals [3149]:
				xmin = 1451.5146
				xmax = 1451.7646
				text = "like"
			intervals [3150]:
				xmin = 1451.7646
				xmax = 1451.9446
				text = "it"
			intervals [3151]:
				xmin = 1451.9446
				xmax = 1452.0546
				text = "is"
			intervals [3152]:
				xmin = 1452.0546
				xmax = 1452.3146
				text = "not"
			intervals [3153]:
				xmin = 1452.3146
				xmax = 1452.5446
				text = "like"
			intervals [3154]:
				xmin = 1452.5446
				xmax = 1452.7846
				text = "that"
			intervals [3155]:
				xmin = 1452.7846
				xmax = 1453.2906
				text = ""
			intervals [3156]:
				xmin = 1453.2906
				xmax = 1453.4806
				text = "cause"
			intervals [3157]:
				xmin = 1453.4806
				xmax = 1453.6706
				text = "when"
			intervals [3158]:
				xmin = 1453.6706
				xmax = 1453.9306
				text = "i've"
			intervals [3159]:
				xmin = 1453.9306
				xmax = 1454.2706
				text = "been"
			intervals [3160]:
				xmin = 1454.2706
				xmax = 1454.4506
				text = ""
			intervals [3161]:
				xmin = 1454.4506
				xmax = 1454.6206
				text = "i"
			intervals [3162]:
				xmin = 1454.6206
				xmax = 1454.8906
				text = "didn't"
			intervals [3163]:
				xmin = 1454.8906
				xmax = 1455.1106
				text = "see"
			intervals [3164]:
				xmin = 1455.1106
				xmax = 1455.2806
				text = "it"
			intervals [3165]:
				xmin = 1455.2806
				xmax = 1455.4806
				text = "like"
			intervals [3166]:
				xmin = 1455.4806
				xmax = 1455.5106
				text = ""
			intervals [3167]:
				xmin = 1455.5106
				xmax = 1455.7506
				text = "that"
			intervals [3168]:
				xmin = 1455.7506
				xmax = 1456.1423
				text = ""
			intervals [3169]:
				xmin = 1456.1423
				xmax = 1456.3223
				text = "like"
			intervals [3170]:
				xmin = 1456.3223
				xmax = 1456.3523
				text = ""
			intervals [3171]:
				xmin = 1456.3523
				xmax = 1456.5523
				text = "you"
			intervals [3172]:
				xmin = 1456.5523
				xmax = 1456.6723
				text = "know"
			intervals [3173]:
				xmin = 1456.6723
				xmax = 1456.8723
				text = "like"
			intervals [3174]:
				xmin = 1456.8723
				xmax = 1456.9923
				text = "you're"
			intervals [3175]:
				xmin = 1456.9923
				xmax = 1457.0923
				text = "on"
			intervals [3176]:
				xmin = 1457.0923
				xmax = 1457.1623
				text = "a"
			intervals [3177]:
				xmin = 1457.1623
				xmax = 1457.5823
				text = "farm"
			intervals [3178]:
				xmin = 1457.5823
				xmax = 1457.6923
				text = "or"
			intervals [3179]:
				xmin = 1457.6923
				xmax = 1458.0223
				text = "something"
			intervals [3180]:
				xmin = 1458.0223
				xmax = 1458.4423
				text = "no"
			intervals [3181]:
				xmin = 1458.4423
				xmax = 1458.829
				text = ""
			intervals [3182]:
				xmin = 1458.829
				xmax = 1458.989
				text = "it"
			intervals [3183]:
				xmin = 1458.989
				xmax = 1459.249
				text = "looks"
			intervals [3184]:
				xmin = 1459.249
				xmax = 1459.509
				text = "like"
			intervals [3185]:
				xmin = 1459.509
				xmax = 1460.029
				text = "city"
			intervals [3186]:
				xmin = 1460.029
				xmax = 1460.2792
				text = ""
			intervals [3187]:
				xmin = 1460.2792
				xmax = 1460.4992
				text = "it"
			intervals [3188]:
				xmin = 1460.4992
				xmax = 1460.5592
				text = "s"
			intervals [3189]:
				xmin = 1460.5592
				xmax = 1460.8892
				text = "like"
			intervals [3190]:
				xmin = 1460.8892
				xmax = 1461.2292
				text = "city"
			intervals [3191]:
				xmin = 1461.2292
				xmax = 1461.6992
				text = "city"
			intervals [3192]:
				xmin = 1461.6992
				xmax = 1461.9158
				text = ""
			intervals [3193]:
				xmin = 1461.9158
				xmax = 1462.0958
				text = "to"
			intervals [3194]:
				xmin = 1462.0958
				xmax = 1462.3958
				text = "me"
			intervals [3195]:
				xmin = 1462.3958
				xmax = 1463.1597
				text = ""
			intervals [3196]:
				xmin = 1463.1597
				xmax = 1463.3097
				text = "it"
			intervals [3197]:
				xmin = 1463.3097
				xmax = 1463.3397
				text = "s"
			intervals [3198]:
				xmin = 1463.3397
				xmax = 1463.5597
				text = "not"
			intervals [3199]:
				xmin = 1463.5597
				xmax = 1463.6697
				text = "the"
			intervals [3200]:
				xmin = 1463.6697
				xmax = 1464.2097
				text = "same"
			intervals [3201]:
				xmin = 1464.2097
				xmax = 1464.3697
				text = "but"
			intervals [3202]:
				xmin = 1464.3697
				xmax = 1464.5297
				text = "it"
			intervals [3203]:
				xmin = 1464.5297
				xmax = 1464.6197
				text = "s"
			intervals [3204]:
				xmin = 1464.6197
				xmax = 1464.9197
				text = "like"
			intervals [3205]:
				xmin = 1464.9197
				xmax = 1465.4197
				text = "city"
			intervals [3206]:
				xmin = 1465.4197
				xmax = 1466.5983
				text = ""
			intervals [3207]:
				xmin = 1466.5983
				xmax = 1466.7883
				text = "it"
			intervals [3208]:
				xmin = 1466.7883
				xmax = 1467.1283
				text = "s"
			intervals [3209]:
				xmin = 1467.1283
				xmax = 1467.1583
				text = ""
			intervals [3210]:
				xmin = 1467.1583
				xmax = 1467.2183
				text = "st-"
			intervals [3211]:
				xmin = 1467.2183
				xmax = 1467.9183
				text = "stores"
			intervals [3212]:
				xmin = 1467.9183
				xmax = 1468.2489
				text = ""
			intervals [3213]:
				xmin = 1468.2489
				xmax = 1468.4689
				text = "yeah"
			intervals [3214]:
				xmin = 1468.4689
				xmax = 1468.5689
				text = "that"
			intervals [3215]:
				xmin = 1468.5689
				xmax = 1468.5989
				text = "s"
			intervals [3216]:
				xmin = 1468.5989
				xmax = 1468.7389
				text = "what"
			intervals [3217]:
				xmin = 1468.7389
				xmax = 1468.8289
				text = "i'm"
			intervals [3218]:
				xmin = 1468.8289
				xmax = 1469.0389
				text = "saying"
			intervals [3219]:
				xmin = 1469.0389
				xmax = 1469.1689
				text = "it"
			intervals [3220]:
				xmin = 1469.1689
				xmax = 1469.2289
				text = "s"
			intervals [3221]:
				xmin = 1469.2289
				xmax = 1470.0789
				text = "stores"
			intervals [3222]:
				xmin = 1470.0789
				xmax = 1470.1089
				text = ""
			intervals [3223]:
				xmin = 1470.1089
				xmax = 1470.4889
				text = "like"
			intervals [3224]:
				xmin = 1470.4889
				xmax = 1470.6889
				text = "right"
			intervals [3225]:
				xmin = 1470.6889
				xmax = 1470.9589
				text = "across"
			intervals [3226]:
				xmin = 1470.9589
				xmax = 1471.0289
				text = "the"
			intervals [3227]:
				xmin = 1471.0289
				xmax = 1471.5389
				text = "street"
			intervals [3228]:
				xmin = 1471.5389
				xmax = 1471.8189
				text = "or"
			intervals [3229]:
				xmin = 1471.8189
				xmax = 1472.2026
				text = ""
			intervals [3230]:
				xmin = 1472.2026
				xmax = 1472.3926
				text = "not"
			intervals [3231]:
				xmin = 1472.3926
				xmax = 1472.5526
				text = "that"
			intervals [3232]:
				xmin = 1472.5526
				xmax = 1472.8326
				text = "far"
			intervals [3233]:
				xmin = 1472.8326
				xmax = 1472.9126
				text = "and"
			intervals [3234]:
				xmin = 1472.9126
				xmax = 1473.1026
				text = "then"
			intervals [3235]:
				xmin = 1473.1026
				xmax = 1473.6226
				text = "walmart"
			intervals [3236]:
				xmin = 1473.6226
				xmax = 1473.7726
				text = "is"
			intervals [3237]:
				xmin = 1473.7726
				xmax = 1474.0426
				text = "twenty"
			intervals [3238]:
				xmin = 1474.0426
				xmax = 1474.3326
				text = "minutes"
			intervals [3239]:
				xmin = 1474.3326
				xmax = 1474.6426
				text = "away"
			intervals [3240]:
				xmin = 1474.6426
				xmax = 1475.0226
				text = "so"
			intervals [3241]:
				xmin = 1475.0226
				xmax = 1475.5793
				text = ""
			intervals [3242]:
				xmin = 1475.5793
				xmax = 1475.8493
				text = "come"
			intervals [3243]:
				xmin = 1475.8493
				xmax = 1476.1093
				text = "on"
			intervals [3244]:
				xmin = 1476.1093
				xmax = 1477.1041
				text = ""
			intervals [3245]:
				xmin = 1477.1041
				xmax = 1477.2941
				text = "yes"
			intervals [3246]:
				xmin = 1477.2941
				xmax = 1478.9413
				text = ""
			intervals [3247]:
				xmin = 1478.9413
				xmax = 1479.1013
				text = "i"
			intervals [3248]:
				xmin = 1479.1013
				xmax = 1479.3413
				text = "don't"
			intervals [3249]:
				xmin = 1479.3413
				xmax = 1479.9113
				text = "know"
			intervals [3250]:
				xmin = 1479.9113
				xmax = 1481.6166
				text = ""
			intervals [3251]:
				xmin = 1481.6166
				xmax = 1481.7966
				text = "i"
			intervals [3252]:
				xmin = 1481.7966
				xmax = 1482.0466
				text = "do"
			intervals [3253]:
				xmin = 1482.0466
				xmax = 1482.2566
				text = "drink"
			intervals [3254]:
				xmin = 1482.2566
				xmax = 1482.5566
				text = "starbucks"
			intervals [3255]:
				xmin = 1482.5566
				xmax = 1485.5102
				text = ""
			intervals [3256]:
				xmin = 1485.5102
				xmax = 1485.7202
				text = "well"
			intervals [3257]:
				xmin = 1485.7202
				xmax = 1485.7902
				text = "i"
			intervals [3258]:
				xmin = 1485.7902
				xmax = 1485.9902
				text = "don't"
			intervals [3259]:
				xmin = 1485.9902
				xmax = 1486.3702
				text = "know"
			intervals [3260]:
				xmin = 1486.3702
				xmax = 1486.6421
				text = ""
			intervals [3261]:
				xmin = 1486.6421
				xmax = 1486.7321
				text = "i"
			intervals [3262]:
				xmin = 1486.7321
				xmax = 1486.9121
				text = "don't"
			intervals [3263]:
				xmin = 1486.9121
				xmax = 1487.1621
				text = "know"
			intervals [3264]:
				xmin = 1487.1621
				xmax = 1487.2721
				text = "it"
			intervals [3265]:
				xmin = 1487.2721
				xmax = 1487.6521
				text = "might"
			intervals [3266]:
				xmin = 1487.6521
				xmax = 1488.3943
				text = ""
			intervals [3267]:
				xmin = 1488.3943
				xmax = 1488.5143
				text = "where"
			intervals [3268]:
				xmin = 1488.5143
				xmax = 1488.6143
				text = "the"
			intervals [3269]:
				xmin = 1488.6143
				xmax = 1489.1043
				text = "stores"
			intervals [3270]:
				xmin = 1489.1043
				xmax = 1489.3143
				text = "at"
			intervals [3271]:
				xmin = 1489.3143
				xmax = 1489.7778
				text = ""
			intervals [3272]:
				xmin = 1489.7778
				xmax = 1489.8678
				text = "the"
			intervals [3273]:
				xmin = 1489.8678
				xmax = 1490.4678
				text = "mall"
			intervals [3274]:
				xmin = 1490.4678
				xmax = 1490.4978
				text = "or"
			intervals [3275]:
				xmin = 1490.4978
				xmax = 1490.9678
				text = "something"
			intervals [3276]:
				xmin = 1490.9678
				xmax = 1491.5737
				text = ""
			intervals [3277]:
				xmin = 1491.5737
				xmax = 1491.7037
				text = "i"
			intervals [3278]:
				xmin = 1491.7037
				xmax = 1491.9637
				text = "need"
			intervals [3279]:
				xmin = 1491.9637
				xmax = 1492.0337
				text = "to"
			intervals [3280]:
				xmin = 1492.0337
				xmax = 1492.2237
				text = "know"
			intervals [3281]:
				xmin = 1492.2237
				xmax = 1492.3537
				text = "where"
			intervals [3282]:
				xmin = 1492.3537
				xmax = 1492.4137
				text = "the"
			intervals [3283]:
				xmin = 1492.4137
				xmax = 1492.7337
				text = "mall"
			intervals [3284]:
				xmin = 1492.7337
				xmax = 1493.0437
				text = "at"
			intervals [3285]:
				xmin = 1493.0437
				xmax = 1493.8513
				text = ""
			intervals [3286]:
				xmin = 1493.8513
				xmax = 1494.1213
				text = "n-"
			intervals [3287]:
				xmin = 1494.1213
				xmax = 1494.2713
				text = "n-"
			intervals [3288]:
				xmin = 1494.2713
				xmax = 1494.4182
				text = ""
			intervals [3289]:
				xmin = 1494.4182
				xmax = 1494.5882
				text = "i"
			intervals [3290]:
				xmin = 1494.5882
				xmax = 1495.1382
				text = "know"
			intervals [3291]:
				xmin = 1495.1382
				xmax = 1495.3714
				text = ""
			intervals [3292]:
				xmin = 1495.3714
				xmax = 1495.4814
				text = "i"
			intervals [3293]:
				xmin = 1495.4814
				xmax = 1495.6314
				text = "know"
			intervals [3294]:
				xmin = 1495.6314
				xmax = 1495.7514
				text = "where"
			intervals [3295]:
				xmin = 1495.7514
				xmax = 1496.0914
				text = "walmart"
			intervals [3296]:
				xmin = 1496.0914
				xmax = 1496.3214
				text = "at"
			intervals [3297]:
				xmin = 1496.3214
				xmax = 1496.3514
				text = ""
			intervals [3298]:
				xmin = 1496.3514
				xmax = 1496.5214
				text = "that"
			intervals [3299]:
				xmin = 1496.5214
				xmax = 1496.5614
				text = "s"
			intervals [3300]:
				xmin = 1496.5614
				xmax = 1496.7514
				text = "twenty"
			intervals [3301]:
				xmin = 1496.7514
				xmax = 1496.9914
				text = "minutes"
			intervals [3302]:
				xmin = 1496.9914
				xmax = 1497.2214
				text = "away"
			intervals [3303]:
				xmin = 1497.2214
				xmax = 1497.3314
				text = "and"
			intervals [3304]:
				xmin = 1497.3314
				xmax = 1497.4114
				text = "the"
			intervals [3305]:
				xmin = 1497.4114
				xmax = 1497.7114
				text = "shuttle"
			intervals [3306]:
				xmin = 1497.7114
				xmax = 1497.8914
				text = "bus"
			intervals [3307]:
				xmin = 1497.8914
				xmax = 1498.1514
				text = "take"
			intervals [3308]:
				xmin = 1498.1514
				xmax = 1498.3314
				text = "you"
			intervals [3309]:
				xmin = 1498.3314
				xmax = 1498.3614
				text = ""
			intervals [3310]:
				xmin = 1498.3614
				xmax = 1498.4914
				text = "you"
			intervals [3311]:
				xmin = 1498.4914
				xmax = 1498.6214
				text = "know"
			intervals [3312]:
				xmin = 1498.6214
				xmax = 1498.7814
				text = "cause"
			intervals [3313]:
				xmin = 1498.7814
				xmax = 1498.9114
				text = "your"
			intervals [3314]:
				xmin = 1498.9114
				xmax = 1499.1514
				text = "first"
			intervals [3315]:
				xmin = 1499.1514
				xmax = 1499.2814
				text = "year"
			intervals [3316]:
				xmin = 1499.2814
				xmax = 1499.3814
				text = "you"
			intervals [3317]:
				xmin = 1499.3814
				xmax = 1499.5214
				text = "can't"
			intervals [3318]:
				xmin = 1499.5214
				xmax = 1499.6214
				text = "have"
			intervals [3319]:
				xmin = 1499.6214
				xmax = 1499.7214
				text = "no"
			intervals [3320]:
				xmin = 1499.7214
				xmax = 1500.0414
				text = "car"
			intervals [3321]:
				xmin = 1500.0414
				xmax = 1502.3833
				text = ""
			intervals [3322]:
				xmin = 1502.3833
				xmax = 1503.0133
				text = "yeah"
			intervals [3323]:
				xmin = 1503.0133
				xmax = 1504.1574
				text = ""
			intervals [3324]:
				xmin = 1504.1574
				xmax = 1504.3174
				text = "but"
			intervals [3325]:
				xmin = 1504.3174
				xmax = 1504.5174
				text = "if"
			intervals [3326]:
				xmin = 1504.5174
				xmax = 1504.7074
				text = "you"
			intervals [3327]:
				xmin = 1504.7074
				xmax = 1505.2274
				text = "do"
			intervals [3328]:
				xmin = 1505.2274
				xmax = 1505.6074
				text = "like"
			intervals [3329]:
				xmin = 1505.6074
				xmax = 1505.7774
				text = "like"
			intervals [3330]:
				xmin = 1505.7774
				xmax = 1506.0474
				text = "say"
			intervals [3331]:
				xmin = 1506.0474
				xmax = 1506.6074
				text = "fall"
			intervals [3332]:
				xmin = 1506.6074
				xmax = 1506.8239
				text = ""
			intervals [3333]:
				xmin = 1506.8239
				xmax = 1507.0039
				text = "and"
			intervals [3334]:
				xmin = 1507.0039
				xmax = 1507.1139
				text = "i"
			intervals [3335]:
				xmin = 1507.1139
				xmax = 1507.2539
				text = "get"
			intervals [3336]:
				xmin = 1507.2539
				xmax = 1507.4739
				text = "like"
			intervals [3337]:
				xmin = 1507.4739
				xmax = 1507.5039
				text = "a"
			intervals [3338]:
				xmin = 1507.5039
				xmax = 1507.5839
				text = ""
			intervals [3339]:
				xmin = 1507.5839
				xmax = 1507.8239
				text = "you"
			intervals [3340]:
				xmin = 1507.8239
				xmax = 1508.0139
				text = "know"
			intervals [3341]:
				xmin = 1508.0139
				xmax = 1508.2439
				text = "like"
			intervals [3342]:
				xmin = 1508.2439
				xmax = 1508.3139
				text = "a"
			intervals [3343]:
				xmin = 1508.3139
				xmax = 1508.6739
				text = "certain"
			intervals [3344]:
				xmin = 1508.6739
				xmax = 1508.9639
				text = "grade"
			intervals [3345]:
				xmin = 1508.9639
				xmax = 1509.2239
				text = "point"
			intervals [3346]:
				xmin = 1509.2239
				xmax = 1509.7439
				text = "average"
			intervals [3347]:
				xmin = 1509.7439
				xmax = 1509.7739
				text = ""
			intervals [3348]:
				xmin = 1509.7739
				xmax = 1509.8939
				text = "i"
			intervals [3349]:
				xmin = 1509.8939
				xmax = 1510.0839
				text = "think"
			intervals [3350]:
				xmin = 1510.0839
				xmax = 1510.1939
				text = "you"
			intervals [3351]:
				xmin = 1510.1939
				xmax = 1510.3339
				text = "can"
			intervals [3352]:
				xmin = 1510.3339
				xmax = 1510.3739
				text = ""
			intervals [3353]:
				xmin = 1510.3739
				xmax = 1510.6739
				text = "have"
			intervals [3354]:
				xmin = 1510.6739
				xmax = 1510.8139
				text = "it"
			intervals [3355]:
				xmin = 1510.8139
				xmax = 1511.0613
				text = ""
			intervals [3356]:
				xmin = 1511.0613
				xmax = 1511.1313
				text = "you"
			intervals [3357]:
				xmin = 1511.1313
				xmax = 1511.1913
				text = "know"
			intervals [3358]:
				xmin = 1511.1913
				xmax = 1511.2813
				text = "what"
			intervals [3359]:
				xmin = 1511.2813
				xmax = 1511.3413
				text = "i'm"
			intervals [3360]:
				xmin = 1511.3413
				xmax = 1511.6313
				text = "saying"
			intervals [3361]:
				xmin = 1511.6313
				xmax = 1511.862
				text = ""
			intervals [3362]:
				xmin = 1511.862
				xmax = 1511.962
				text = "so"
			intervals [3363]:
				xmin = 1511.962
				xmax = 1512.122
				text = "like"
			intervals [3364]:
				xmin = 1512.122
				xmax = 1512.262
				text = "your"
			intervals [3365]:
				xmin = 1512.262
				xmax = 1512.572
				text = "first"
			intervals [3366]:
				xmin = 1512.572
				xmax = 1513.052
				text = "year"
			intervals [3367]:
				xmin = 1513.052
				xmax = 1513.3916
				text = ""
			intervals [3368]:
				xmin = 1513.3916
				xmax = 1513.7816
				text = "yeah"
			intervals [3369]:
				xmin = 1513.7816
				xmax = 1514.3216
				text = "basically"
			intervals [3370]:
				xmin = 1514.3216
				xmax = 1515.2688
				text = ""
			intervals [3371]:
				xmin = 1515.2688
				xmax = 1515.4088
				text = "so"
			intervals [3372]:
				xmin = 1515.4088
				xmax = 1515.4888
				text = "the"
			intervals [3373]:
				xmin = 1515.4888
				xmax = 1515.9188
				text = "fall"
			intervals [3374]:
				xmin = 1515.9188
				xmax = 1516.3488
				text = "semester"
			intervals [3375]:
				xmin = 1516.3488
				xmax = 1516.4288
				text = "i"
			intervals [3376]:
				xmin = 1516.4288
				xmax = 1516.7688
				text = "might"
			intervals [3377]:
				xmin = 1516.7688
				xmax = 1516.9088
				text = "be"
			intervals [3378]:
				xmin = 1516.9088
				xmax = 1516.9788
				text = ""
			intervals [3379]:
				xmin = 1516.9788
				xmax = 1517.3288
				text = "after"
			intervals [3380]:
				xmin = 1517.3288
				xmax = 1517.4188
				text = "the"
			intervals [3381]:
				xmin = 1517.4188
				xmax = 1517.6688
				text = "fall"
			intervals [3382]:
				xmin = 1517.6688
				xmax = 1518.0088
				text = "semester"
			intervals [3383]:
				xmin = 1518.0088
				xmax = 1518.0788
				text = "i"
			intervals [3384]:
				xmin = 1518.0788
				xmax = 1518.2788
				text = "might"
			intervals [3385]:
				xmin = 1518.2788
				xmax = 1518.4088
				text = "be"
			intervals [3386]:
				xmin = 1518.4088
				xmax = 1518.5988
				text = "able"
			intervals [3387]:
				xmin = 1518.5988
				xmax = 1518.6688
				text = "to"
			intervals [3388]:
				xmin = 1518.6688
				xmax = 1518.8688
				text = "bring"
			intervals [3389]:
				xmin = 1518.8688
				xmax = 1519.0188
				text = "my"
			intervals [3390]:
				xmin = 1519.0188
				xmax = 1519.3588
				text = "car"
			intervals [3391]:
				xmin = 1519.3588
				xmax = 1519.5688
				text = "for"
			intervals [3392]:
				xmin = 1519.5688
				xmax = 1519.6488
				text = "the"
			intervals [3393]:
				xmin = 1519.6488
				xmax = 1520.1088
				text = "spring"
			intervals [3394]:
				xmin = 1520.1088
				xmax = 1520.4453
				text = ""
			intervals [3395]:
				xmin = 1520.4453
				xmax = 1520.5453
				text = "and"
			intervals [3396]:
				xmin = 1520.5453
				xmax = 1520.6153
				text = "the"
			intervals [3397]:
				xmin = 1520.6153
				xmax = 1520.9553
				text = "rest"
			intervals [3398]:
				xmin = 1520.9553
				xmax = 1521.0353
				text = "of"
			intervals [3399]:
				xmin = 1521.0353
				xmax = 1521.1453
				text = "the"
			intervals [3400]:
				xmin = 1521.1453
				xmax = 1521.3884
				text = ""
			intervals [3401]:
				xmin = 1521.3884
				xmax = 1521.5784
				text = "the"
			intervals [3402]:
				xmin = 1521.5784
				xmax = 1521.8884
				text = "years"
			intervals [3403]:
				xmin = 1521.8884
				xmax = 1522.683
				text = ""
			intervals [3404]:
				xmin = 1522.683
				xmax = 1522.983
				text = "yeah"
			intervals [3405]:
				xmin = 1522.983
				xmax = 1526.6604
				text = ""
			intervals [3406]:
				xmin = 1526.6604
				xmax = 1526.9304
				text = "yup"
			intervals [3407]:
				xmin = 1526.9304
				xmax = 1529.5736
				text = ""
			intervals [3408]:
				xmin = 1529.5736
				xmax = 1530.0836
				text = "<unk>"
			intervals [3409]:
				xmin = 1530.0836
				xmax = 1530.7819
				text = ""
			intervals [3410]:
				xmin = 1530.7819
				xmax = 1531.2319
				text = "yeah"
			intervals [3411]:
				xmin = 1531.2319
				xmax = 1531.5953
				text = ""
			intervals [3412]:
				xmin = 1531.5953
				xmax = 1531.7953
				text = "cause"
			intervals [3413]:
				xmin = 1531.7953
				xmax = 1531.8953
				text = "i"
			intervals [3414]:
				xmin = 1531.8953
				xmax = 1532.0429
				text = ""
			intervals [3415]:
				xmin = 1532.0429
				xmax = 1532.3829
				text = "cause"
			intervals [3416]:
				xmin = 1532.3829
				xmax = 1532.4629
				text = "it"
			intervals [3417]:
				xmin = 1532.4629
				xmax = 1532.5629
				text = "s"
			intervals [3418]:
				xmin = 1532.5629
				xmax = 1532.9029
				text = "like"
			intervals [3419]:
				xmin = 1532.9029
				xmax = 1533.4817
				text = ""
			intervals [3420]:
				xmin = 1533.4817
				xmax = 1533.7317
				text = "like"
			intervals [3421]:
				xmin = 1533.7317
				xmax = 1533.7717
				text = "a"
			intervals [3422]:
				xmin = 1533.7717
				xmax = 1534.0117
				text = "little"
			intervals [3423]:
				xmin = 1534.0117
				xmax = 1534.1817
				text = "si-"
			intervals [3424]:
				xmin = 1534.1817
				xmax = 1534.2117
				text = ""
			intervals [3425]:
				xmin = 1534.2117
				xmax = 1534.5217
				text = "like"
			intervals [3426]:
				xmin = 1534.5217
				xmax = 1534.5917
				text = "a"
			intervals [3427]:
				xmin = 1534.5917
				xmax = 1535.0617
				text = "sister"
			intervals [3428]:
				xmin = 1535.0617
				xmax = 1535.9239
				text = ""
			intervals [3429]:
				xmin = 1535.9239
				xmax = 1536.1039
				text = "to"
			intervals [3430]:
				xmin = 1536.1039
				xmax = 1536.3339
				text = "me"
			intervals [3431]:
				xmin = 1536.3339
				xmax = 1537.8777
				text = ""
			intervals [3432]:
				xmin = 1537.8777
				xmax = 1538.2377
				text = "yeah"
			intervals [3433]:
				xmin = 1538.2377
				xmax = 1538.4577
				text = "like"
			intervals [3434]:
				xmin = 1538.4577
				xmax = 1538.5277
				text = "a"
			intervals [3435]:
				xmin = 1538.5277
				xmax = 1538.8677
				text = "sister"
			intervals [3436]:
				xmin = 1538.8677
				xmax = 1539.1277
				text = "not"
			intervals [3437]:
				xmin = 1539.1277
				xmax = 1539.4577
				text = "little"
			intervals [3438]:
				xmin = 1539.4577
				xmax = 1539.7677
				text = "but"
			intervals [3439]:
				xmin = 1539.7677
				xmax = 1539.7977
				text = ""
			intervals [3440]:
				xmin = 1539.7977
				xmax = 1539.9277
				text = "you"
			intervals [3441]:
				xmin = 1539.9277
				xmax = 1540.0577
				text = "get"
			intervals [3442]:
				xmin = 1540.0577
				xmax = 1540.1477
				text = "what"
			intervals [3443]:
				xmin = 1540.1477
				xmax = 1540.2177
				text = "i'm"
			intervals [3444]:
				xmin = 1540.2177
				xmax = 1540.3977
				text = "saying"
			intervals [3445]:
				xmin = 1540.3977
				xmax = 1540.9779
				text = ""
			intervals [3446]:
				xmin = 1540.9779
				xmax = 1541.1679
				text = "like"
			intervals [3447]:
				xmin = 1541.1679
				xmax = 1541.2479
				text = "a"
			intervals [3448]:
				xmin = 1541.2479
				xmax = 1541.6679
				text = "sister"
			intervals [3449]:
				xmin = 1541.6679
				xmax = 1545.9833
				text = ""
			intervals [3450]:
				xmin = 1545.9833
				xmax = 1546.3033
				text = "nah"
			intervals [3451]:
				xmin = 1546.3033
				xmax = 1546.6133
				text = "this"
			intervals [3452]:
				xmin = 1546.6133
				xmax = 1546.8328
				text = ""
			intervals [3453]:
				xmin = 1546.8328
				xmax = 1546.9128
				text = "i"
			intervals [3454]:
				xmin = 1546.9128
				xmax = 1547.1628
				text = "don't"
			intervals [3455]:
				xmin = 1547.1628
				xmax = 1547.2928
				text = "know"
			intervals [3456]:
				xmin = 1547.2928
				xmax = 1547.4228
				text = "i'm"
			intervals [3457]:
				xmin = 1547.4228
				xmax = 1547.5728
				text = "not"
			intervals [3458]:
				xmin = 1547.5728
				xmax = 1547.8228
				text = "sure"
			intervals [3459]:
				xmin = 1547.8228
				xmax = 1547.9828
				text = "i"
			intervals [3460]:
				xmin = 1547.9828
				xmax = 1548.0328
				text = ""
			intervals [3461]:
				xmin = 1548.0328
				xmax = 1548.2328
				text = "think"
			intervals [3462]:
				xmin = 1548.2328
				xmax = 1548.3128
				text = "it"
			intervals [3463]:
				xmin = 1548.3128
				xmax = 1548.4028
				text = "s"
			intervals [3464]:
				xmin = 1548.4028
				xmax = 1548.4328
				text = ""
			intervals [3465]:
				xmin = 1548.4328
				xmax = 1548.7028
				text = "like"
			intervals [3466]:
				xmin = 1548.7028
				xmax = 1550.1968
				text = ""
			intervals [3467]:
				xmin = 1550.1968
				xmax = 1550.4068
				text = "black"
			intervals [3468]:
				xmin = 1550.4068
				xmax = 1550.5168
				text = "and"
			intervals [3469]:
				xmin = 1550.5168
				xmax = 1550.7968
				text = "white"
			intervals [3470]:
				xmin = 1550.7968
				xmax = 1551.4164
				text = ""
			intervals [3471]:
				xmin = 1551.4164
				xmax = 1551.5664
				text = "it"
			intervals [3472]:
				xmin = 1551.5664
				xmax = 1551.6064
				text = "s"
			intervals [3473]:
				xmin = 1551.6064
				xmax = 1551.8164
				text = "not"
			intervals [3474]:
				xmin = 1551.8164
				xmax = 1552.2264
				text = "just"
			intervals [3475]:
				xmin = 1552.2264
				xmax = 1552.3583
				text = ""
			intervals [3476]:
				xmin = 1552.3583
				xmax = 1552.5483
				text = "it"
			intervals [3477]:
				xmin = 1552.5483
				xmax = 1552.7883
				text = "is"
			intervals [3478]:
				xmin = 1552.7883
				xmax = 1552.8183
				text = "a"
			intervals [3479]:
				xmin = 1552.8183
				xmax = 1553.5383
				text = "hbcu"
			intervals [3480]:
				xmin = 1553.5383
				xmax = 1553.8583
				text = "but"
			intervals [3481]:
				xmin = 1553.8583
				xmax = 1554.4135
				text = ""
			intervals [3482]:
				xmin = 1554.4135
				xmax = 1554.6335
				text = "it"
			intervals [3483]:
				xmin = 1554.6335
				xmax = 1554.8535
				text = "s"
			intervals [3484]:
				xmin = 1554.8535
				xmax = 1556.8922
				text = ""
			intervals [3485]:
				xmin = 1556.8922
				xmax = 1557.0922
				text = "yeah"
			intervals [3486]:
				xmin = 1557.0922
				xmax = 1557.1722
				text = "it"
			intervals [3487]:
				xmin = 1557.1722
				xmax = 1557.2322
				text = "s"
			intervals [3488]:
				xmin = 1557.2322
				xmax = 1557.6222
				text = "mostly"
			intervals [3489]:
				xmin = 1557.6222
				xmax = 1557.9222
				text = "black"
			intervals [3490]:
				xmin = 1557.9222
				xmax = 1558.0522
				text = "but"
			intervals [3491]:
				xmin = 1558.0522
				xmax = 1558.2822
				text = "they"
			intervals [3492]:
				xmin = 1558.2822
				xmax = 1558.6941
				text = ""
			intervals [3493]:
				xmin = 1558.6941
				xmax = 1558.8541
				text = "they"
			intervals [3494]:
				xmin = 1558.8541
				xmax = 1559.1741
				text = "said"
			intervals [3495]:
				xmin = 1559.1741
				xmax = 1559.3141
				text = "it"
			intervals [3496]:
				xmin = 1559.3141
				xmax = 1559.4741
				text = "s"
			intervals [3497]:
				xmin = 1559.4741
				xmax = 1559.5041
				text = ""
			intervals [3498]:
				xmin = 1559.5041
				xmax = 1559.6641
				text = "it"
			intervals [3499]:
				xmin = 1559.6641
				xmax = 1559.6941
				text = "s"
			intervals [3500]:
				xmin = 1559.6941
				xmax = 1559.9641
				text = "some"
			intervals [3501]:
				xmin = 1559.9641
				xmax = 1560.0241
				text = ""
			intervals [3502]:
				xmin = 1560.0241
				xmax = 1560.1241
				text = "it"
			intervals [3503]:
				xmin = 1560.1241
				xmax = 1560.1541
				text = "s"
			intervals [3504]:
				xmin = 1560.1541
				xmax = 1560.3441
				text = "some"
			intervals [3505]:
				xmin = 1560.3441
				xmax = 1560.4541
				text = "white"
			intervals [3506]:
				xmin = 1560.4541
				xmax = 1560.4941
				text = ""
			intervals [3507]:
				xmin = 1560.4941
				xmax = 1560.7441
				text = "people"
			intervals [3508]:
				xmin = 1560.7441
				xmax = 1561.8937
				text = ""
			intervals [3509]:
				xmin = 1561.8937
				xmax = 1562.1037
				text = "yeah"
			intervals [3510]:
				xmin = 1562.1037
				xmax = 1572.4502
				text = ""
			intervals [3511]:
				xmin = 1572.4502
				xmax = 1572.5802
				text = "in"
			intervals [3512]:
				xmin = 1572.5802
				xmax = 1573.0402
				text = "dc"
			intervals [3513]:
				xmin = 1573.0402
				xmax = 1575.4578
				text = ""
			intervals [3514]:
				xmin = 1575.4578
				xmax = 1575.7278
				text = "uh"
			intervals [3515]:
				xmin = 1575.7278
				xmax = 1575.9041
				text = ""
			intervals [3516]:
				xmin = 1575.9041
				xmax = 1576.2641
				text = "no"
			intervals [3517]:
				xmin = 1576.2641
				xmax = 1576.3941
				text = ""
			intervals [3518]:
				xmin = 1576.3941
				xmax = 1576.5141
				text = "i"
			intervals [3519]:
				xmin = 1576.5141
				xmax = 1576.7541
				text = "don't"
			intervals [3520]:
				xmin = 1576.7541
				xmax = 1576.9041
				text = "see"
			intervals [3521]:
				xmin = 1576.9041
				xmax = 1577.0941
				text = "it"
			intervals [3522]:
				xmin = 1577.0941
				xmax = 1577.1941
				text = ""
			intervals [3523]:
				xmin = 1577.1941
				xmax = 1577.3041
				text = "i"
			intervals [3524]:
				xmin = 1577.3041
				xmax = 1577.4441
				text = "don't"
			intervals [3525]:
				xmin = 1577.4441
				xmax = 1577.4941
				text = ""
			intervals [3526]:
				xmin = 1577.4941
				xmax = 1577.6041
				text = "see"
			intervals [3527]:
				xmin = 1577.6041
				xmax = 1577.6341
				text = ""
			intervals [3528]:
				xmin = 1577.6341
				xmax = 1577.8241
				text = "it"
			intervals [3529]:
				xmin = 1577.8241
				xmax = 1578.6314
				text = ""
			intervals [3530]:
				xmin = 1578.6314
				xmax = 1578.7114
				text = "i"
			intervals [3531]:
				xmin = 1578.7114
				xmax = 1578.9014
				text = "mean"
			intervals [3532]:
				xmin = 1578.9014
				xmax = 1579.6414
				text = "sometimes"
			intervals [3533]:
				xmin = 1579.6414
				xmax = 1579.9714
				text = "yeah"
			intervals [3534]:
				xmin = 1579.9714
				xmax = 1581.934
				text = ""
			intervals [3535]:
				xmin = 1581.934
				xmax = 1582.174
				text = "like"
			intervals [3536]:
				xmin = 1582.174
				xmax = 1582.374
				text = "when"
			intervals [3537]:
				xmin = 1582.374
				xmax = 1582.504
				text = "we"
			intervals [3538]:
				xmin = 1582.504
				xmax = 1582.644
				text = "go"
			intervals [3539]:
				xmin = 1582.644
				xmax = 1582.774
				text = "to"
			intervals [3540]:
				xmin = 1582.774
				xmax = 1582.904
				text = "the"
			intervals [3541]:
				xmin = 1582.904
				xmax = 1583.244
				text = "store"
			intervals [3542]:
				xmin = 1583.244
				xmax = 1583.294
				text = "or"
			intervals [3543]:
				xmin = 1583.294
				xmax = 1583.604
				text = "something"
			intervals [3544]:
				xmin = 1583.604
				xmax = 1583.994
				text = "like"
			intervals [3545]:
				xmin = 1583.994
				xmax = 1584.5487
				text = ""
			intervals [3546]:
				xmin = 1584.5487
				xmax = 1584.6687
				text = "they"
			intervals [3547]:
				xmin = 1584.6687
				xmax = 1584.9087
				text = "might"
			intervals [3548]:
				xmin = 1584.9087
				xmax = 1585.1987
				text = "think"
			intervals [3549]:
				xmin = 1585.1987
				xmax = 1585.3814
				text = ""
			intervals [3550]:
				xmin = 1585.3814
				xmax = 1585.8114
				text = "oh"
			intervals [3551]:
				xmin = 1585.8114
				xmax = 1586.0263
				text = ""
			intervals [3552]:
				xmin = 1586.0263
				xmax = 1586.2163
				text = "i'm"
			intervals [3553]:
				xmin = 1586.2163
				xmax = 1586.2763
				text = "a"
			intervals [3554]:
				xmin = 1586.2763
				xmax = 1586.6963
				text = "girl"
			intervals [3555]:
				xmin = 1586.6963
				xmax = 1587.0163
				text = "though"
			intervals [3556]:
				xmin = 1587.0163
				xmax = 1587.7335
				text = ""
			intervals [3557]:
				xmin = 1587.7335
				xmax = 1587.8635
				text = "they"
			intervals [3558]:
				xmin = 1587.8635
				xmax = 1588.0935
				text = "might"
			intervals [3559]:
				xmin = 1588.0935
				xmax = 1588.1535
				text = ""
			intervals [3560]:
				xmin = 1588.1535
				xmax = 1588.5935
				text = "still"
			intervals [3561]:
				xmin = 1588.5935
				xmax = 1588.8235
				text = "think"
			intervals [3562]:
				xmin = 1588.8235
				xmax = 1589.1135
				text = "i'm"
			intervals [3563]:
				xmin = 1589.1135
				xmax = 1589.1435
				text = ""
			intervals [3564]:
				xmin = 1589.1435
				xmax = 1589.3835
				text = "about"
			intervals [3565]:
				xmin = 1589.3835
				xmax = 1589.6835
				text = "to"
			intervals [3566]:
				xmin = 1589.6835
				xmax = 1589.7335
				text = ""
			intervals [3567]:
				xmin = 1589.7335
				xmax = 1589.9835
				text = "take"
			intervals [3568]:
				xmin = 1589.9835
				xmax = 1590.1435
				text = "some"
			intervals [3569]:
				xmin = 1590.1435
				xmax = 1590.2635
				text = ""
			intervals [3570]:
				xmin = 1590.2635
				xmax = 1590.6535
				text = "something"
			intervals [3571]:
				xmin = 1590.6535
				xmax = 1590.7635
				text = "in"
			intervals [3572]:
				xmin = 1590.7635
				xmax = 1590.8535
				text = "the"
			intervals [3573]:
				xmin = 1590.8535
				xmax = 1591.2235
				text = "store"
			intervals [3574]:
				xmin = 1591.2235
				xmax = 1591.9263
				text = ""
			intervals [3575]:
				xmin = 1591.9263
				xmax = 1592.1263
				text = "like"
			intervals [3576]:
				xmin = 1592.1263
				xmax = 1592.2463
				text = "you"
			intervals [3577]:
				xmin = 1592.2463
				xmax = 1592.4363
				text = "know"
			intervals [3578]:
				xmin = 1592.4363
				xmax = 1592.8163
				text = "not"
			intervals [3579]:
				xmin = 1592.8163
				xmax = 1593.0963
				text = "white"
			intervals [3580]:
				xmin = 1593.0963
				xmax = 1593.1463
				text = ""
			intervals [3581]:
				xmin = 1593.1463
				xmax = 1593.5563
				text = "people"
			intervals [3582]:
				xmin = 1593.5563
				xmax = 1593.5863
				text = ""
			intervals [3583]:
				xmin = 1593.5863
				xmax = 1593.7463
				text = "but"
			intervals [3584]:
				xmin = 1593.7463
				xmax = 1593.9563
				text = "it"
			intervals [3585]:
				xmin = 1593.9563
				xmax = 1594.1363
				text = "be"
			intervals [3586]:
				xmin = 1594.1363
				xmax = 1594.3463
				text = "like"
			intervals [3587]:
				xmin = 1594.3463
				xmax = 1594.3763
				text = ""
			intervals [3588]:
				xmin = 1594.3763
				xmax = 1594.7763
				text = "other"
			intervals [3589]:
				xmin = 1594.7763
				xmax = 1595.1545
				text = ""
			intervals [3590]:
				xmin = 1595.1545
				xmax = 1595.5645
				text = "like"
			intervals [3591]:
				xmin = 1595.5645
				xmax = 1596.299
				text = ""
			intervals [3592]:
				xmin = 1596.299
				xmax = 1597.149
				text = "ethiopian"
			intervals [3593]:
				xmin = 1597.149
				xmax = 1597.229
				text = ""
			intervals [3594]:
				xmin = 1597.229
				xmax = 1597.399
				text = "them"
			intervals [3595]:
				xmin = 1597.399
				xmax = 1598.209
				text = "ethiopian"
			intervals [3596]:
				xmin = 1598.209
				xmax = 1598.499
				text = "people"
			intervals [3597]:
				xmin = 1598.499
				xmax = 1598.729
				text = "do"
			intervals [3598]:
				xmin = 1598.729
				xmax = 1598.849
				text = "the"
			intervals [3599]:
				xmin = 1598.849
				xmax = 1599.169
				text = "same"
			intervals [3600]:
				xmin = 1599.169
				xmax = 1599.479
				text = "thing"
			intervals [3601]:
				xmin = 1599.479
				xmax = 1599.8335
				text = ""
			intervals [3602]:
				xmin = 1599.8335
				xmax = 1600.0335
				text = "like"
			intervals [3603]:
				xmin = 1600.0335
				xmax = 1600.1935
				text = "at"
			intervals [3604]:
				xmin = 1600.1935
				xmax = 1600.3635
				text = "them"
			intervals [3605]:
				xmin = 1600.3635
				xmax = 1600.6735
				text = "seven"
			intervals [3606]:
				xmin = 1600.6735
				xmax = 1601.5035
				text = "elevens"
			intervals [3607]:
				xmin = 1601.5035
				xmax = 1601.8773
				text = ""
			intervals [3608]:
				xmin = 1601.8773
				xmax = 1602.0173
				text = "they"
			intervals [3609]:
				xmin = 1602.0173
				xmax = 1602.1273
				text = "be"
			intervals [3610]:
				xmin = 1602.1273
				xmax = 1602.3473
				text = "thinking"
			intervals [3611]:
				xmin = 1602.3473
				xmax = 1602.4573
				text = "you"
			intervals [3612]:
				xmin = 1602.4573
				xmax = 1602.6273
				text = "about"
			intervals [3613]:
				xmin = 1602.6273
				xmax = 1602.7173
				text = "to"
			intervals [3614]:
				xmin = 1602.7173
				xmax = 1603.1373
				text = "steal"
			intervals [3615]:
				xmin = 1603.1373
				xmax = 1608.9264
				text = ""
			intervals [3616]:
				xmin = 1608.9264
				xmax = 1609.4064
				text = "yeah"
			intervals [3617]:
				xmin = 1609.4064
				xmax = 1611.4338
				text = ""
			intervals [3618]:
				xmin = 1611.4338
				xmax = 1611.7838
				text = "yup"
			intervals [3619]:
				xmin = 1611.7838
				xmax = 1618.7198
				text = ""
			intervals [3620]:
				xmin = 1618.7198
				xmax = 1619.1298
				text = "yeah"
			intervals [3621]:
				xmin = 1619.1298
				xmax = 1630.3757
				text = ""
			intervals [3622]:
				xmin = 1630.3757
				xmax = 1630.9157
				text = "yeah"
			intervals [3623]:
				xmin = 1630.9157
				xmax = 1630.9557
				text = ""
			intervals [3624]:
				xmin = 1630.9557
				xmax = 1631.0857
				text = "i"
			intervals [3625]:
				xmin = 1631.0857
				xmax = 1631.3057
				text = "mean"
			intervals [3626]:
				xmin = 1631.3057
				xmax = 1631.3357
				text = ""
			intervals [3627]:
				xmin = 1631.3357
				xmax = 1631.5157
				text = "i'm"
			intervals [3628]:
				xmin = 1631.5157
				xmax = 1631.7057
				text = "not"
			intervals [3629]:
				xmin = 1631.7057
				xmax = 1631.9657
				text = "sure"
			intervals [3630]:
				xmin = 1631.9657
				xmax = 1632.2557
				text = "because"
			intervals [3631]:
				xmin = 1632.2557
				xmax = 1632.3357
				text = "i"
			intervals [3632]:
				xmin = 1632.3357
				xmax = 1632.6957
				text = "haven't"
			intervals [3633]:
				xmin = 1632.6957
				xmax = 1633.0457
				text = "like"
			intervals [3634]:
				xmin = 1633.0457
				xmax = 1633.6419
				text = ""
			intervals [3635]:
				xmin = 1633.6419
				xmax = 1633.8719
				text = "been"
			intervals [3636]:
				xmin = 1633.8719
				xmax = 1634.0019
				text = "at"
			intervals [3637]:
				xmin = 1634.0019
				xmax = 1634.3819
				text = "like"
			intervals [3638]:
				xmin = 1634.3819
				xmax = 1634.5885
				text = ""
			intervals [3639]:
				xmin = 1634.5885
				xmax = 1634.7085
				text = "the"
			intervals [3640]:
				xmin = 1634.7085
				xmax = 1635.0985
				text = "stores"
			intervals [3641]:
				xmin = 1635.0985
				xmax = 1635.2485
				text = "that"
			intervals [3642]:
				xmin = 1635.2485
				xmax = 1635.3985
				text = "you"
			intervals [3643]:
				xmin = 1635.3985
				xmax = 1635.6285
				text = "just"
			intervals [3644]:
				xmin = 1635.6285
				xmax = 1635.6785
				text = ""
			intervals [3645]:
				xmin = 1635.6785
				xmax = 1636.0085
				text = "like"
			intervals [3646]:
				xmin = 1636.0085
				xmax = 1636.0585
				text = ""
			intervals [3647]:
				xmin = 1636.0585
				xmax = 1636.7985
				text = "wherever"
			intervals [3648]:
				xmin = 1636.7985
				xmax = 1636.9285
				text = ""
			intervals [3649]:
				xmin = 1636.9285
				xmax = 1637.1285
				text = "that"
			intervals [3650]:
				xmin = 1637.1285
				xmax = 1637.2085
				text = "you"
			intervals [3651]:
				xmin = 1637.2085
				xmax = 1637.3785
				text = "just"
			intervals [3652]:
				xmin = 1637.3785
				xmax = 1637.8185
				text = "named"
			intervals [3653]:
				xmin = 1637.8185
				xmax = 1637.8585
				text = ""
			intervals [3654]:
				xmin = 1637.8585
				xmax = 1637.9485
				text = "i"
			intervals [3655]:
				xmin = 1637.9485
				xmax = 1638.1985
				text = "haven't"
			intervals [3656]:
				xmin = 1638.1985
				xmax = 1638.4285
				text = "been"
			intervals [3657]:
				xmin = 1638.4285
				xmax = 1638.6285
				text = "like"
			intervals [3658]:
				xmin = 1638.6285
				xmax = 1639.1123
				text = ""
			intervals [3659]:
				xmin = 1639.1123
				xmax = 1639.2323
				text = "to"
			intervals [3660]:
				xmin = 1639.2323
				xmax = 1639.6023
				text = "stores"
			intervals [3661]:
				xmin = 1639.6023
				xmax = 1639.7023
				text = "in"
			intervals [3662]:
				xmin = 1639.7023
				xmax = 1639.8923
				text = "that"
			intervals [3663]:
				xmin = 1639.8923
				xmax = 1640.2823
				text = "area"
			intervals [3664]:
				xmin = 1640.2823
				xmax = 1640.9675
				text = ""
			intervals [3665]:
				xmin = 1640.9675
				xmax = 1641.0775
				text = "i'm"
			intervals [3666]:
				xmin = 1641.0775
				xmax = 1641.2475
				text = "not"
			intervals [3667]:
				xmin = 1641.2475
				xmax = 1641.6275
				text = "sure"
			intervals [3668]:
				xmin = 1641.6275
				xmax = 1642.1932
				text = ""
			intervals [3669]:
				xmin = 1642.1932
				xmax = 1642.5732
				text = "but"
			intervals [3670]:
				xmin = 1642.5732
				xmax = 1643.6581
				text = ""
			intervals [3671]:
				xmin = 1643.6581
				xmax = 1643.7881
				text = "it"
			intervals [3672]:
				xmin = 1643.7881
				xmax = 1643.9881
				text = "be"
			intervals [3673]:
				xmin = 1643.9881
				xmax = 1644.2181
				text = "like"
			intervals [3674]:
				xmin = 1644.2181
				xmax = 1644.2481
				text = ""
			intervals [3675]:
				xmin = 1644.2481
				xmax = 1644.8281
				text = "chipotle"
			intervals [3676]:
				xmin = 1644.8281
				xmax = 1644.9881
				text = "or"
			intervals [3677]:
				xmin = 1644.9881
				xmax = 1645.3081
				text = "something"
			intervals [3678]:
				xmin = 1645.3081
				xmax = 1646.6844
				text = ""
			intervals [3679]:
				xmin = 1646.6844
				xmax = 1647.0644
				text = "they"
			intervals [3680]:
				xmin = 1647.0644
				xmax = 1647.4258
				text = ""
			intervals [3681]:
				xmin = 1647.4258
				xmax = 1648.0458
				text = "sometimes"
			intervals [3682]:
				xmin = 1648.0458
				xmax = 1648.1758
				text = "they"
			intervals [3683]:
				xmin = 1648.1758
				xmax = 1648.4058
				text = "do"
			intervals [3684]:
				xmin = 1648.4058
				xmax = 1648.5858
				text = "it"
			intervals [3685]:
				xmin = 1648.5858
				xmax = 1649.0058
				text = "sometimes"
			intervals [3686]:
				xmin = 1649.0058
				xmax = 1649.1258
				text = "they"
			intervals [3687]:
				xmin = 1649.1258
				xmax = 1649.3458
				text = "don't"
			intervals [3688]:
				xmin = 1649.3458
				xmax = 1649.9366
				text = ""
			intervals [3689]:
				xmin = 1649.9366
				xmax = 1650.1566
				text = "like"
			intervals [3690]:
				xmin = 1650.1566
				xmax = 1650.4995
				text = ""
			intervals [3691]:
				xmin = 1650.4995
				xmax = 1650.6895
				text = "like"
			intervals [3692]:
				xmin = 1650.6895
				xmax = 1650.7995
				text = "if"
			intervals [3693]:
				xmin = 1650.7995
				xmax = 1650.9595
				text = "you"
			intervals [3694]:
				xmin = 1650.9595
				xmax = 1651.3695
				text = "aks"
			intervals [3695]:
				xmin = 1651.3695
				xmax = 1651.6095
				text = "them"
			intervals [3696]:
				xmin = 1651.6095
				xmax = 1651.6695
				text = ""
			intervals [3697]:
				xmin = 1651.6695
				xmax = 1652.2195
				text = "for"
			intervals [3698]:
				xmin = 1652.2195
				xmax = 1652.6517
				text = ""
			intervals [3699]:
				xmin = 1652.6517
				xmax = 1653.1917
				text = "extra"
			intervals [3700]:
				xmin = 1653.1917
				xmax = 1653.7817
				text = "cheese"
			intervals [3701]:
				xmin = 1653.7817
				xmax = 1653.9017
				text = "or"
			intervals [3702]:
				xmin = 1653.9017
				xmax = 1654.4217
				text = "whatever"
			intervals [3703]:
				xmin = 1654.4217
				xmax = 1654.6297
				text = ""
			intervals [3704]:
				xmin = 1654.6297
				xmax = 1654.7997
				text = "at"
			intervals [3705]:
				xmin = 1654.7997
				xmax = 1655.3097
				text = "chipotle"
			intervals [3706]:
				xmin = 1655.3097
				xmax = 1655.7747
				text = ""
			intervals [3707]:
				xmin = 1655.7747
				xmax = 1655.9047
				text = "they"
			intervals [3708]:
				xmin = 1655.9047
				xmax = 1656.0347
				text = "be"
			intervals [3709]:
				xmin = 1656.0347
				xmax = 1656.3047
				text = "getting"
			intervals [3710]:
				xmin = 1656.3047
				xmax = 1656.8047
				text = "mad"
			intervals [3711]:
				xmin = 1656.8047
				xmax = 1657.3015
				text = ""
			intervals [3712]:
				xmin = 1657.3015
				xmax = 1657.4715
				text = "just"
			intervals [3713]:
				xmin = 1657.4715
				xmax = 1657.6415
				text = "put"
			intervals [3714]:
				xmin = 1657.6415
				xmax = 1657.7715
				text = "it"
			intervals [3715]:
				xmin = 1657.7715
				xmax = 1657.8715
				text = "on"
			intervals [3716]:
				xmin = 1657.8715
				xmax = 1658.1015
				text = "my"
			intervals [3717]:
				xmin = 1658.1015
				xmax = 1658.2315
				text = ""
			intervals [3718]:
				xmin = 1658.2315
				xmax = 1658.3815
				text = "in"
			intervals [3719]:
				xmin = 1658.3815
				xmax = 1658.5615
				text = "my"
			intervals [3720]:
				xmin = 1658.5615
				xmax = 1659.0715
				text = "bowl"
			intervals [3721]:
				xmin = 1659.0715
				xmax = 1660.5979
				text = ""
			intervals [3722]:
				xmin = 1660.5979
				xmax = 1660.6579
				text = "for"
			intervals [3723]:
				xmin = 1660.6579
				xmax = 1660.7979
				text = "real"
			intervals [3724]:
				xmin = 1660.7979
				xmax = 1662.8926
				text = ""
			intervals [3725]:
				xmin = 1662.8926
				xmax = 1663.4126
				text = "chipotle"
			intervals [3726]:
				xmin = 1663.4126
				xmax = 1664.1426
				text = "anywhere"
			intervals [3727]:
				xmin = 1664.1426
				xmax = 1664.4978
				text = ""
			intervals [3728]:
				xmin = 1664.4978
				xmax = 1665.0478
				text = "anywhere"
			intervals [3729]:
				xmin = 1665.0478
				xmax = 1666.4536
				text = ""
			intervals [3730]:
				xmin = 1666.4536
				xmax = 1666.5436
				text = "the"
			intervals [3731]:
				xmin = 1666.5436
				xmax = 1667.4536
				text = "mexicans"
			intervals [3732]:
				xmin = 1667.4536
				xmax = 1670.1761
				text = ""
			intervals [3733]:
				xmin = 1670.1761
				xmax = 1670.8861
				text = "yeah"
			intervals [3734]:
				xmin = 1670.8861
				xmax = 1671.1553
				text = ""
			intervals [3735]:
				xmin = 1671.1553
				xmax = 1671.6153
				text = "yeah"
			intervals [3736]:
				xmin = 1671.6153
				xmax = 1671.8853
				text = "cause"
			intervals [3737]:
				xmin = 1671.8853
				xmax = 1672.0453
				text = "i"
			intervals [3738]:
				xmin = 1672.0453
				xmax = 1672.2253
				text = "was"
			intervals [3739]:
				xmin = 1672.2253
				xmax = 1672.6753
				text = "arguing"
			intervals [3740]:
				xmin = 1672.6753
				xmax = 1672.8353
				text = "with"
			intervals [3741]:
				xmin = 1672.8353
				xmax = 1672.9453
				text = "the"
			intervals [3742]:
				xmin = 1672.9453
				xmax = 1673.3853
				text = "lady"
			intervals [3743]:
				xmin = 1673.3853
				xmax = 1674.1104
				text = ""
			intervals [3744]:
				xmin = 1674.1104
				xmax = 1674.5604
				text = "<unk>"
			intervals [3745]:
				xmin = 1674.5604
				xmax = 1674.7004
				text = "the"
			intervals [3746]:
				xmin = 1674.7004
				xmax = 1675.2104
				text = "mexican"
			intervals [3747]:
				xmin = 1675.2104
				xmax = 1676.398
				text = ""
			intervals [3748]:
				xmin = 1676.398
				xmax = 1676.668
				text = "nah"
			intervals [3749]:
				xmin = 1676.668
				xmax = 1676.808
				text = "it"
			intervals [3750]:
				xmin = 1676.808
				xmax = 1676.998
				text = "was"
			intervals [3751]:
				xmin = 1676.998
				xmax = 1677.028
				text = ""
			intervals [3752]:
				xmin = 1677.028
				xmax = 1677.298
				text = "this"
			intervals [3753]:
				xmin = 1677.298
				xmax = 1677.438
				text = "is"
			intervals [3754]:
				xmin = 1677.438
				xmax = 1677.788
				text = "something"
			intervals [3755]:
				xmin = 1677.788
				xmax = 1677.828
				text = ""
			intervals [3756]:
				xmin = 1677.828
				xmax = 1678.088
				text = "this"
			intervals [3757]:
				xmin = 1678.088
				xmax = 1678.308
				text = "is"
			intervals [3758]:
				xmin = 1678.308
				xmax = 1678.6728
				text = ""
			intervals [3759]:
				xmin = 1678.6728
				xmax = 1678.8428
				text = "this"
			intervals [3760]:
				xmin = 1678.8428
				xmax = 1678.9428
				text = "is"
			intervals [3761]:
				xmin = 1678.9428
				xmax = 1679.3328
				text = "something"
			intervals [3762]:
				xmin = 1679.3328
				xmax = 1679.6928
				text = "else"
			intervals [3763]:
				xmin = 1679.6928
				xmax = 1679.7728
				text = ""
			intervals [3764]:
				xmin = 1679.7728
				xmax = 1680.1028
				text = "like"
			intervals [3765]:
				xmin = 1680.1028
				xmax = 1680.4028
				text = "about"
			intervals [3766]:
				xmin = 1680.4028
				xmax = 1680.5828
				text = "this"
			intervals [3767]:
				xmin = 1680.5828
				xmax = 1680.9728
				text = "salad"
			intervals [3768]:
				xmin = 1680.9728
				xmax = 1681.1828
				text = "dressing"
			intervals [3769]:
				xmin = 1681.1828
				xmax = 1681.2428
				text = "she"
			intervals [3770]:
				xmin = 1681.2428
				xmax = 1681.3928
				text = "talking"
			intervals [3771]:
				xmin = 1681.3928
				xmax = 1681.5128
				text = "about"
			intervals [3772]:
				xmin = 1681.5128
				xmax = 1681.6728
				text = "she"
			intervals [3773]:
				xmin = 1681.6728
				xmax = 1681.8328
				text = "gonna"
			intervals [3774]:
				xmin = 1681.8328
				xmax = 1682.3628
				text = "charge"
			intervals [3775]:
				xmin = 1682.3628
				xmax = 1682.6428
				text = "me"
			intervals [3776]:
				xmin = 1682.6428
				xmax = 1683.1273
				text = ""
			intervals [3777]:
				xmin = 1683.1273
				xmax = 1683.3073
				text = "for"
			intervals [3778]:
				xmin = 1683.3073
				xmax = 1683.4073
				text = "the"
			intervals [3779]:
				xmin = 1683.4073
				xmax = 1683.7873
				text = "salad"
			intervals [3780]:
				xmin = 1683.7873
				xmax = 1684.2873
				text = "dressing"
			intervals [3781]:
				xmin = 1684.2873
				xmax = 1684.6335
				text = ""
			intervals [3782]:
				xmin = 1684.6335
				xmax = 1684.8535
				text = "i"
			intervals [3783]:
				xmin = 1684.8535
				xmax = 1684.9835
				text = "said"
			intervals [3784]:
				xmin = 1684.9835
				xmax = 1685.1835
				text = "if"
			intervals [3785]:
				xmin = 1685.1835
				xmax = 1685.3735
				text = "you"
			intervals [3786]:
				xmin = 1685.3735
				xmax = 1685.5235
				text = "get"
			intervals [3787]:
				xmin = 1685.5235
				xmax = 1685.5935
				text = "a"
			intervals [3788]:
				xmin = 1685.5935
				xmax = 1686.0435
				text = "bowl"
			intervals [3789]:
				xmin = 1686.0435
				xmax = 1686.2135
				text = "you"
			intervals [3790]:
				xmin = 1686.2135
				xmax = 1686.3235
				text = "don't"
			intervals [3791]:
				xmin = 1686.3235
				xmax = 1686.4735
				text = "have"
			intervals [3792]:
				xmin = 1686.4735
				xmax = 1686.5735
				text = "to"
			intervals [3793]:
				xmin = 1686.5735
				xmax = 1687.0335
				text = "pay"
			intervals [3794]:
				xmin = 1687.0335
				xmax = 1687.6259
				text = ""
			intervals [3795]:
				xmin = 1687.6259
				xmax = 1687.8359
				text = "i'm"
			intervals [3796]:
				xmin = 1687.8359
				xmax = 1688.0359
				text = "getting"
			intervals [3797]:
				xmin = 1688.0359
				xmax = 1688.1159
				text = "a"
			intervals [3798]:
				xmin = 1688.1159
				xmax = 1688.3859
				text = "bowl"
			intervals [3799]:
				xmin = 1688.3859
				xmax = 1688.4459
				text = "you"
			intervals [3800]:
				xmin = 1688.4459
				xmax = 1688.5559
				text = "don't"
			intervals [3801]:
				xmin = 1688.5559
				xmax = 1688.6859
				text = "have"
			intervals [3802]:
				xmin = 1688.6859
				xmax = 1688.7859
				text = "to"
			intervals [3803]:
				xmin = 1688.7859
				xmax = 1689.1959
				text = "pay"
			intervals [3804]:
				xmin = 1689.1959
				xmax = 1689.2959
				text = ""
			intervals [3805]:
				xmin = 1689.2959
				xmax = 1689.6559
				text = "talking"
			intervals [3806]:
				xmin = 1689.6559
				xmax = 1689.8059
				text = "about"
			intervals [3807]:
				xmin = 1689.8059
				xmax = 1690.0459
				text = "told"
			intervals [3808]:
				xmin = 1690.0459
				xmax = 1690.1659
				text = "me"
			intervals [3809]:
				xmin = 1690.1659
				xmax = 1690.2459
				text = "it"
			intervals [3810]:
				xmin = 1690.2459
				xmax = 1690.3659
				text = "was"
			intervals [3811]:
				xmin = 1690.3659
				xmax = 1690.4559
				text = "a"
			intervals [3812]:
				xmin = 1690.4559
				xmax = 1691.0459
				text = "dollar"
			intervals [3813]:
				xmin = 1691.0459
				xmax = 1691.798
				text = ""
			intervals [3814]:
				xmin = 1691.798
				xmax = 1691.998
				text = "and"
			intervals [3815]:
				xmin = 1691.998
				xmax = 1692.468
				text = "why"
			intervals [3816]:
				xmin = 1692.468
				xmax = 1692.568
				text = "i"
			intervals [3817]:
				xmin = 1692.568
				xmax = 1692.768
				text = "gave"
			intervals [3818]:
				xmin = 1692.768
				xmax = 1692.868
				text = "her"
			intervals [3819]:
				xmin = 1692.868
				xmax = 1692.958
				text = "the"
			intervals [3820]:
				xmin = 1692.958
				xmax = 1693.318
				text = "dollar"
			intervals [3821]:
				xmin = 1693.318
				xmax = 1693.648
				text = "like"
			intervals [3822]:
				xmin = 1693.648
				xmax = 1693.8404
				text = ""
			intervals [3823]:
				xmin = 1693.8404
				xmax = 1694.0804
				text = "i"
			intervals [3824]:
				xmin = 1694.0804
				xmax = 1694.4504
				text = "aksed-"
			intervals [3825]:
				xmin = 1694.4504
				xmax = 1694.5104
				text = ""
			intervals [3826]:
				xmin = 1694.5104
				xmax = 1694.7304
				text = "this"
			intervals [3827]:
				xmin = 1694.7304
				xmax = 1694.8804
				text = "is"
			intervals [3828]:
				xmin = 1694.8804
				xmax = 1695.0104
				text = "at"
			intervals [3829]:
				xmin = 1695.0104
				xmax = 1695.0404
				text = ""
			intervals [3830]:
				xmin = 1695.0404
				xmax = 1695.3604
				text = "eastern"
			intervals [3831]:
				xmin = 1695.3604
				xmax = 1695.8104
				text = "market"
			intervals [3832]:
				xmin = 1695.8104
				xmax = 1696.1625
				text = ""
			intervals [3833]:
				xmin = 1696.1625
				xmax = 1696.3725
				text = "i"
			intervals [3834]:
				xmin = 1696.3725
				xmax = 1696.7525
				text = "aksed"
			intervals [3835]:
				xmin = 1696.7525
				xmax = 1696.8748
				text = ""
			intervals [3836]:
				xmin = 1696.8748
				xmax = 1697.0148
				text = "you"
			intervals [3837]:
				xmin = 1697.0148
				xmax = 1697.1348
				text = "know"
			intervals [3838]:
				xmin = 1697.1348
				xmax = 1697.2548
				text = "the"
			intervals [3839]:
				xmin = 1697.2548
				xmax = 1697.5248
				text = "people"
			intervals [3840]:
				xmin = 1697.5248
				xmax = 1697.6748
				text = "that"
			intervals [3841]:
				xmin = 1697.6748
				xmax = 1697.8248
				text = "was"
			intervals [3842]:
				xmin = 1697.8248
				xmax = 1698.1248
				text = "sitting"
			intervals [3843]:
				xmin = 1698.1248
				xmax = 1698.4948
				text = "down"
			intervals [3844]:
				xmin = 1698.4948
				xmax = 1698.9917
				text = ""
			intervals [3845]:
				xmin = 1698.9917
				xmax = 1699.1617
				text = "i"
			intervals [3846]:
				xmin = 1699.1617
				xmax = 1699.3217
				text = "said"
			intervals [3847]:
				xmin = 1699.3217
				xmax = 1699.4617
				text = "did"
			intervals [3848]:
				xmin = 1699.4617
				xmax = 1699.5817
				text = "you"
			intervals [3849]:
				xmin = 1699.5817
				xmax = 1699.7317
				text = "have"
			intervals [3850]:
				xmin = 1699.7317
				xmax = 1699.8217
				text = "to"
			intervals [3851]:
				xmin = 1699.8217
				xmax = 1700.0417
				text = "pay"
			intervals [3852]:
				xmin = 1700.0417
				xmax = 1700.1517
				text = "for"
			intervals [3853]:
				xmin = 1700.1517
				xmax = 1700.3217
				text = "your"
			intervals [3854]:
				xmin = 1700.3217
				xmax = 1700.6617
				text = "salad"
			intervals [3855]:
				xmin = 1700.6617
				xmax = 1700.9917
				text = "dressing"
			intervals [3856]:
				xmin = 1700.9917
				xmax = 1701.1617
				text = "she"
			intervals [3857]:
				xmin = 1701.1617
				xmax = 1701.3517
				text = "was"
			intervals [3858]:
				xmin = 1701.3517
				xmax = 1701.5817
				text = "like"
			intervals [3859]:
				xmin = 1701.5817
				xmax = 1701.9117
				text = "no"
			intervals [3860]:
				xmin = 1701.9117
				xmax = 1702.9039
				text = ""
			intervals [3861]:
				xmin = 1702.9039
				xmax = 1703.0339
				text = "i"
			intervals [3862]:
				xmin = 1703.0339
				xmax = 1703.1939
				text = "went"
			intervals [3863]:
				xmin = 1703.1939
				xmax = 1703.3739
				text = "back"
			intervals [3864]:
				xmin = 1703.3739
				xmax = 1703.4639
				text = "up"
			intervals [3865]:
				xmin = 1703.4639
				xmax = 1703.5539
				text = "there"
			intervals [3866]:
				xmin = 1703.5539
				xmax = 1703.6539
				text = "i"
			intervals [3867]:
				xmin = 1703.6539
				xmax = 1704.0539
				text = "said"
			intervals [3868]:
				xmin = 1704.0539
				xmax = 1704.5839
				text = "ma'am"
			intervals [3869]:
				xmin = 1704.5839
				xmax = 1704.9485
				text = ""
			intervals [3870]:
				xmin = 1704.9485
				xmax = 1705.1485
				text = "they"
			intervals [3871]:
				xmin = 1705.1485
				xmax = 1705.3885
				text = "just"
			intervals [3872]:
				xmin = 1705.3885
				xmax = 1705.6185
				text = "told"
			intervals [3873]:
				xmin = 1705.6185
				xmax = 1705.7685
				text = "me"
			intervals [3874]:
				xmin = 1705.7685
				xmax = 1705.9285
				text = "that"
			intervals [3875]:
				xmin = 1705.9285
				xmax = 1706.2134
				text = ""
			intervals [3876]:
				xmin = 1706.2134
				xmax = 1706.3834
				text = "i"
			intervals [3877]:
				xmin = 1706.3834
				xmax = 1706.5534
				text = "didn't"
			intervals [3878]:
				xmin = 1706.5534
				xmax = 1706.7134
				text = "have"
			intervals [3879]:
				xmin = 1706.7134
				xmax = 1706.8034
				text = "to"
			intervals [3880]:
				xmin = 1706.8034
				xmax = 1707.1034
				text = "pay"
			intervals [3881]:
				xmin = 1707.1034
				xmax = 1707.4734
				text = "for"
			intervals [3882]:
				xmin = 1707.4734
				xmax = 1707.5334
				text = "it"
			intervals [3883]:
				xmin = 1707.5334
				xmax = 1707.9946
				text = ""
			intervals [3884]:
				xmin = 1707.9946
				xmax = 1708.1846
				text = "so"
			intervals [3885]:
				xmin = 1708.1846
				xmax = 1708.4546
				text = "what"
			intervals [3886]:
				xmin = 1708.4546
				xmax = 1709.2105
				text = ""
			intervals [3887]:
				xmin = 1709.2105
				xmax = 1709.5005
				text = "why"
			intervals [3888]:
				xmin = 1709.5005
				xmax = 1709.7005
				text = "did"
			intervals [3889]:
				xmin = 1709.7005
				xmax = 1709.7705
				text = "i"
			intervals [3890]:
				xmin = 1709.7705
				xmax = 1709.9505
				text = "have"
			intervals [3891]:
				xmin = 1709.9505
				xmax = 1710.0705
				text = "to"
			intervals [3892]:
				xmin = 1710.0705
				xmax = 1710.2605
				text = "pay"
			intervals [3893]:
				xmin = 1710.2605
				xmax = 1710.4605
				text = "for"
			intervals [3894]:
				xmin = 1710.4605
				xmax = 1710.5605
				text = "the"
			intervals [3895]:
				xmin = 1710.5605
				xmax = 1710.9105
				text = "salad"
			intervals [3896]:
				xmin = 1710.9105
				xmax = 1711.3505
				text = "dressing"
			intervals [3897]:
				xmin = 1711.3505
				xmax = 1711.941
				text = ""
			intervals [3898]:
				xmin = 1711.941
				xmax = 1712.061
				text = "she"
			intervals [3899]:
				xmin = 1712.061
				xmax = 1712.271
				text = "talking"
			intervals [3900]:
				xmin = 1712.271
				xmax = 1712.731
				text = ""
			intervals [3901]:
				xmin = 1712.731
				xmax = 1713.071
				text = "about"
			intervals [3902]:
				xmin = 1713.071
				xmax = 1713.161
				text = "some"
			intervals [3903]:
				xmin = 1713.161
				xmax = 1713.221
				text = "it"
			intervals [3904]:
				xmin = 1713.221
				xmax = 1713.301
				text = "s"
			intervals [3905]:
				xmin = 1713.301
				xmax = 1713.351
				text = "a"
			intervals [3906]:
				xmin = 1713.351
				xmax = 1713.631
				text = "dollar"
			intervals [3907]:
				xmin = 1713.631
				xmax = 1713.691
				text = "it"
			intervals [3908]:
				xmin = 1713.691
				xmax = 1713.891
				text = "s"
			intervals [3909]:
				xmin = 1713.891
				xmax = 1714.061
				text = "a"
			intervals [3910]:
				xmin = 1714.061
				xmax = 1714.371
				text = "dollar"
			intervals [3911]:
				xmin = 1714.371
				xmax = 1714.401
				text = ""
			intervals [3912]:
				xmin = 1714.401
				xmax = 1714.431
				text = "i"
			intervals [3913]:
				xmin = 1714.431
				xmax = 1714.481
				text = ""
			intervals [3914]:
				xmin = 1714.481
				xmax = 1714.661
				text = "said"
			intervals [3915]:
				xmin = 1714.661
				xmax = 1714.721
				text = "no"
			intervals [3916]:
				xmin = 1714.721
				xmax = 1714.781
				text = "they"
			intervals [3917]:
				xmin = 1714.781
				xmax = 1714.901
				text = "didn't"
			intervals [3918]:
				xmin = 1714.901
				xmax = 1715.101
				text = "pay"
			intervals [3919]:
				xmin = 1715.101
				xmax = 1715.451
				text = "for"
			intervals [3920]:
				xmin = 1715.451
				xmax = 1715.511
				text = "it"
			intervals [3921]:
				xmin = 1715.511
				xmax = 1715.7048
				text = ""
			intervals [3922]:
				xmin = 1715.7048
				xmax = 1715.8848
				text = "so"
			intervals [3923]:
				xmin = 1715.8848
				xmax = 1716.0248
				text = "give"
			intervals [3924]:
				xmin = 1716.0248
				xmax = 1716.1048
				text = "me"
			intervals [3925]:
				xmin = 1716.1048
				xmax = 1716.2848
				text = "my"
			intervals [3926]:
				xmin = 1716.2848
				xmax = 1716.5748
				text = "money"
			intervals [3927]:
				xmin = 1716.5748
				xmax = 1716.8648
				text = "back"
			intervals [3928]:
				xmin = 1716.8648
				xmax = 1717.2482
				text = ""
			intervals [3929]:
				xmin = 1717.2482
				xmax = 1717.5482
				text = "why"
			intervals [3930]:
				xmin = 1717.5482
				xmax = 1717.6382
				text = "i"
			intervals [3931]:
				xmin = 1717.6382
				xmax = 1717.8882
				text = "look"
			intervals [3932]:
				xmin = 1717.8882
				xmax = 1718.2927
				text = ""
			intervals [3933]:
				xmin = 1718.2927
				xmax = 1718.5927
				text = "like"
			intervals [3934]:
				xmin = 1718.5927
				xmax = 1718.7027
				text = "you"
			intervals [3935]:
				xmin = 1718.7027
				xmax = 1718.7827
				text = "know"
			intervals [3936]:
				xmin = 1718.7827
				xmax = 1718.9227
				text = "how"
			intervals [3937]:
				xmin = 1718.9227
				xmax = 1719.0727
				text = "you"
			intervals [3938]:
				xmin = 1719.0727
				xmax = 1719.3927
				text = "just"
			intervals [3939]:
				xmin = 1719.3927
				xmax = 1719.7227
				text = "cause"
			intervals [3940]:
				xmin = 1719.7227
				xmax = 1719.9627
				text = "like"
			intervals [3941]:
				xmin = 1719.9627
				xmax = 1720.0827
				text = "the"
			intervals [3942]:
				xmin = 1720.0827
				xmax = 1720.7327
				text = "cashier"
			intervals [3943]:
				xmin = 1720.7327
				xmax = 1720.9027
				text = "you"
			intervals [3944]:
				xmin = 1720.9027
				xmax = 1721.0327
				text = "can"
			intervals [3945]:
				xmin = 1721.0327
				xmax = 1721.1827
				text = "be"
			intervals [3946]:
				xmin = 1721.1827
				xmax = 1721.3827
				text = "like"
			intervals [3947]:
				xmin = 1721.3827
				xmax = 1721.5227
				text = "on"
			intervals [3948]:
				xmin = 1721.5227
				xmax = 1721.6227
				text = "the"
			intervals [3949]:
				xmin = 1721.6227
				xmax = 1722.1027
				text = "side"
			intervals [3950]:
				xmin = 1722.1027
				xmax = 1722.3436
				text = ""
			intervals [3951]:
				xmin = 1722.3436
				xmax = 1722.5436
				text = "i"
			intervals [3952]:
				xmin = 1722.5436
				xmax = 1722.6636
				text = "look"
			intervals [3953]:
				xmin = 1722.6636
				xmax = 1722.8036
				text = "on"
			intervals [3954]:
				xmin = 1722.8036
				xmax = 1722.9136
				text = "the"
			intervals [3955]:
				xmin = 1722.9136
				xmax = 1723.2936
				text = "side"
			intervals [3956]:
				xmin = 1723.2936
				xmax = 1723.3236
				text = ""
			intervals [3957]:
				xmin = 1723.3236
				xmax = 1723.4936
				text = "i"
			intervals [3958]:
				xmin = 1723.4936
				xmax = 1723.6636
				text = "see"
			intervals [3959]:
				xmin = 1723.6636
				xmax = 1723.7536
				text = "the"
			intervals [3960]:
				xmin = 1723.7536
				xmax = 1724.0736
				text = "dollar"
			intervals [3961]:
				xmin = 1724.0736
				xmax = 1724.3436
				text = "still"
			intervals [3962]:
				xmin = 1724.3436
				xmax = 1724.7236
				text = "sitting"
			intervals [3963]:
				xmin = 1724.7236
				xmax = 1724.9136
				text = "right"
			intervals [3964]:
				xmin = 1724.9136
				xmax = 1725.0736
				text = "there"
			intervals [3965]:
				xmin = 1725.0736
				xmax = 1725.2636
				text = "so"
			intervals [3966]:
				xmin = 1725.2636
				xmax = 1725.4236
				text = "you"
			intervals [3967]:
				xmin = 1725.4236
				xmax = 1725.5836
				text = "didn't"
			intervals [3968]:
				xmin = 1725.5836
				xmax = 1725.8836
				text = "even"
			intervals [3969]:
				xmin = 1725.8836
				xmax = 1726.0736
				text = "put"
			intervals [3970]:
				xmin = 1726.0736
				xmax = 1726.1336
				text = "it"
			intervals [3971]:
				xmin = 1726.1336
				xmax = 1726.2736
				text = "in"
			intervals [3972]:
				xmin = 1726.2736
				xmax = 1726.3736
				text = "the"
			intervals [3973]:
				xmin = 1726.3736
				xmax = 1726.7675
				text = ""
			intervals [3974]:
				xmin = 1726.7675
				xmax = 1726.9275
				text = "in"
			intervals [3975]:
				xmin = 1726.9275
				xmax = 1727.0375
				text = "the"
			intervals [3976]:
				xmin = 1727.0375
				xmax = 1727.6575
				text = "drawer"
			intervals [3977]:
				xmin = 1727.6575
				xmax = 1727.9146
				text = ""
			intervals [3978]:
				xmin = 1727.9146
				xmax = 1728.1046
				text = "you"
			intervals [3979]:
				xmin = 1728.1046
				xmax = 1728.2646
				text = "was"
			intervals [3980]:
				xmin = 1728.2646
				xmax = 1728.4246
				text = "gonna"
			intervals [3981]:
				xmin = 1728.4246
				xmax = 1728.8946
				text = "pocket"
			intervals [3982]:
				xmin = 1728.8946
				xmax = 1729.0846
				text = "it"
			intervals [3983]:
				xmin = 1729.0846
				xmax = 1732.4138
				text = ""
			intervals [3984]:
				xmin = 1732.4138
				xmax = 1733.2238
				text = "yeah"
			intervals [3985]:
				xmin = 1733.2238
				xmax = 1735.5886
				text = ""
			intervals [3986]:
				xmin = 1735.5886
				xmax = 1735.7686
				text = "i"
			intervals [3987]:
				xmin = 1735.7686
				xmax = 1735.9486
				text = "knew"
			intervals [3988]:
				xmin = 1735.9486
				xmax = 1736.1386
				text = "she"
			intervals [3989]:
				xmin = 1736.1386
				xmax = 1736.4586
				text = "was"
			intervals [3990]:
				xmin = 1736.4586
				xmax = 1736.6086
				text = "she"
			intervals [3991]:
				xmin = 1736.6086
				xmax = 1736.7686
				text = "was"
			intervals [3992]:
				xmin = 1736.7686
				xmax = 1737.0586
				text = "probably"
			intervals [3993]:
				xmin = 1737.0586
				xmax = 1737.2486
				text = "gonna"
			intervals [3994]:
				xmin = 1737.2486
				xmax = 1737.6486
				text = "pocket"
			intervals [3995]:
				xmin = 1737.6486
				xmax = 1737.8386
				text = "it"
			intervals [3996]:
				xmin = 1737.8386
				xmax = 1738.0486
				text = "cause"
			intervals [3997]:
				xmin = 1738.0486
				xmax = 1738.1886
				text = "how"
			intervals [3998]:
				xmin = 1738.1886
				xmax = 1738.4186
				text = "come"
			intervals [3999]:
				xmin = 1738.4186
				xmax = 1738.5186
				text = "you"
			intervals [4000]:
				xmin = 1738.5186
				xmax = 1738.6386
				text = "ain't"
			intervals [4001]:
				xmin = 1738.6386
				xmax = 1738.7486
				text = "put"
			intervals [4002]:
				xmin = 1738.7486
				xmax = 1738.8086
				text = "it"
			intervals [4003]:
				xmin = 1738.8086
				xmax = 1738.8986
				text = "in"
			intervals [4004]:
				xmin = 1738.8986
				xmax = 1738.9786
				text = "the"
			intervals [4005]:
				xmin = 1738.9786
				xmax = 1739.1786
				text = "drawer"
			intervals [4006]:
				xmin = 1739.1786
				xmax = 1739.4186
				text = "yet"
			intervals [4007]:
				xmin = 1739.4186
				xmax = 1739.6535
				text = ""
			intervals [4008]:
				xmin = 1739.6535
				xmax = 1739.7835
				text = "the"
			intervals [4009]:
				xmin = 1739.7835
				xmax = 1740.0535
				text = "drawer"
			intervals [4010]:
				xmin = 1740.0535
				xmax = 1740.2535
				text = "had"
			intervals [4011]:
				xmin = 1740.2535
				xmax = 1740.3935
				text = "been"
			intervals [4012]:
				xmin = 1740.3935
				xmax = 1740.4235
				text = ""
			intervals [4013]:
				xmin = 1740.4235
				xmax = 1741.0035
				text = "opened"
			intervals [4014]:
				xmin = 1741.0035
				xmax = 1741.1035
				text = "you"
			intervals [4015]:
				xmin = 1741.1035
				xmax = 1741.4635
				text = "know"
			intervals [4016]:
				xmin = 1741.4635
				xmax = 1741.8997
				text = ""
			intervals [4017]:
				xmin = 1741.8997
				xmax = 1742.0097
				text = "a"
			intervals [4018]:
				xmin = 1742.0097
				xmax = 1742.3197
				text = "couple"
			intervals [4019]:
				xmin = 1742.3197
				xmax = 1742.4097
				text = "of"
			intervals [4020]:
				xmin = 1742.4097
				xmax = 1743.0897
				text = "times"
			intervals [4021]:
				xmin = 1743.0897
				xmax = 1743.3232
				text = ""
			intervals [4022]:
				xmin = 1743.3232
				xmax = 1743.6432
				text = "since"
			intervals [4023]:
				xmin = 1743.6432
				xmax = 1743.7132
				text = ""
			intervals [4024]:
				xmin = 1743.7132
				xmax = 1743.7932
				text = "th-"
			intervals [4025]:
				xmin = 1743.7932
				xmax = 1744.0632
				text = "since"
			intervals [4026]:
				xmin = 1744.0632
				xmax = 1744.2132
				text = "i"
			intervals [4027]:
				xmin = 1744.2132
				xmax = 1744.3632
				text = "had"
			intervals [4028]:
				xmin = 1744.3632
				xmax = 1744.5432
				text = "been"
			intervals [4029]:
				xmin = 1744.5432
				xmax = 1744.7832
				text = "talked"
			intervals [4030]:
				xmin = 1744.7832
				xmax = 1745.0732
				text = "to"
			intervals [4031]:
				xmin = 1745.0732
				xmax = 1745.2932
				text = "since"
			intervals [4032]:
				xmin = 1745.2932
				xmax = 1745.4132
				text = "i"
			intervals [4033]:
				xmin = 1745.4132
				xmax = 1745.5432
				text = "was"
			intervals [4034]:
				xmin = 1745.5432
				xmax = 1745.7832
				text = "talking"
			intervals [4035]:
				xmin = 1745.7832
				xmax = 1745.8832
				text = "to"
			intervals [4036]:
				xmin = 1745.8832
				xmax = 1745.9732
				text = "the"
			intervals [4037]:
				xmin = 1745.9732
				xmax = 1746.4332
				text = "lady"
			intervals [4038]:
				xmin = 1746.4332
				xmax = 1746.6513
				text = ""
			intervals [4039]:
				xmin = 1746.6513
				xmax = 1746.7813
				text = "i"
			intervals [4040]:
				xmin = 1746.7813
				xmax = 1746.9813
				text = "know"
			intervals [4041]:
				xmin = 1746.9813
				xmax = 1747.0413
				text = "it"
			intervals [4042]:
				xmin = 1747.0413
				xmax = 1747.2213
				text = "had"
			intervals [4043]:
				xmin = 1747.2213
				xmax = 1747.4213
				text = "been"
			intervals [4044]:
				xmin = 1747.4213
				xmax = 1747.4613
				text = ""
			intervals [4045]:
				xmin = 1747.4613
				xmax = 1747.7213
				text = "opened"
			intervals [4046]:
				xmin = 1747.7213
				xmax = 1747.7713
				text = "a"
			intervals [4047]:
				xmin = 1747.7713
				xmax = 1748.0013
				text = "couple"
			intervals [4048]:
				xmin = 1748.0013
				xmax = 1748.2113
				text = "times"
			intervals [4049]:
				xmin = 1748.2113
				xmax = 1748.3313
				text = "cause"
			intervals [4050]:
				xmin = 1748.3313
				xmax = 1748.6113
				text = "people"
			intervals [4051]:
				xmin = 1748.6113
				xmax = 1748.7913
				text = "was"
			intervals [4052]:
				xmin = 1748.7913
				xmax = 1749.1313
				text = "leaving"
			intervals [4053]:
				xmin = 1749.1313
				xmax = 1749.1613
				text = ""
			intervals [4054]:
				xmin = 1749.1613
				xmax = 1749.5013
				text = "out"
			intervals [4055]:
				xmin = 1749.5013
				xmax = 1749.8781
				text = ""
			intervals [4056]:
				xmin = 1749.8781
				xmax = 1750.0081
				text = "you"
			intervals [4057]:
				xmin = 1750.0081
				xmax = 1750.1781
				text = "know"
			intervals [4058]:
				xmin = 1750.1781
				xmax = 1750.3281
				text = "with"
			intervals [4059]:
				xmin = 1750.3281
				xmax = 1750.5981
				text = "they"
			intervals [4060]:
				xmin = 1750.5981
				xmax = 1750.6681
				text = ""
			intervals [4061]:
				xmin = 1750.6681
				xmax = 1750.8781
				text = "with"
			intervals [4062]:
				xmin = 1750.8781
				xmax = 1751.0381
				text = "they"
			intervals [4063]:
				xmin = 1751.0381
				xmax = 1751.4981
				text = "food"
			intervals [4064]:
				xmin = 1751.4981
				xmax = 1752.7259
				text = ""
			intervals [4065]:
				xmin = 1752.7259
				xmax = 1752.9059
				text = "so"
			intervals [4066]:
				xmin = 1752.9059
				xmax = 1753.0659
				text = "why"
			intervals [4067]:
				xmin = 1753.0659
				xmax = 1753.2759
				text = "didn't"
			intervals [4068]:
				xmin = 1753.2759
				xmax = 1753.3859
				text = "you"
			intervals [4069]:
				xmin = 1753.3859
				xmax = 1753.5559
				text = "put"
			intervals [4070]:
				xmin = 1753.5559
				xmax = 1753.6659
				text = "the"
			intervals [4071]:
				xmin = 1753.6659
				xmax = 1754.0259
				text = "dollar"
			intervals [4072]:
				xmin = 1754.0259
				xmax = 1754.1859
				text = "in"
			intervals [4073]:
				xmin = 1754.1859
				xmax = 1754.2759
				text = "the"
			intervals [4074]:
				xmin = 1754.2759
				xmax = 1754.5459
				text = "drawer"
			intervals [4075]:
				xmin = 1754.5459
				xmax = 1754.8159
				text = "yet"
			intervals [4076]:
				xmin = 1754.8159
				xmax = 1755.2486
				text = ""
			intervals [4077]:
				xmin = 1755.2486
				xmax = 1755.5086
				text = "whatchu-"
			intervals [4078]:
				xmin = 1755.5086
				xmax = 1755.5386
				text = ""
			intervals [4079]:
				xmin = 1755.5386
				xmax = 1755.8486
				text = "whatchu"
			intervals [4080]:
				xmin = 1755.8486
				xmax = 1756.0186
				text = "was"
			intervals [4081]:
				xmin = 1756.0186
				xmax = 1756.2686
				text = "doing"
			intervals [4082]:
				xmin = 1756.2686
				xmax = 1757.4343
				text = ""
			intervals [4083]:
				xmin = 1757.4343
				xmax = 1757.6143
				text = "or"
			intervals [4084]:
				xmin = 1757.6143
				xmax = 1757.8843
				text = "gave"
			intervals [4085]:
				xmin = 1757.8843
				xmax = 1757.9543
				text = "it"
			intervals [4086]:
				xmin = 1757.9543
				xmax = 1758.0843
				text = "to"
			intervals [4087]:
				xmin = 1758.0843
				xmax = 1758.1843
				text = "the"
			intervals [4088]:
				xmin = 1758.1843
				xmax = 1758.8943
				text = "cashier"
			intervals [4089]:
				xmin = 1758.8943
				xmax = 1760.7035
				text = ""
			intervals [4090]:
				xmin = 1760.7035
				xmax = 1761.4135
				text = "yeah"
			intervals [4091]:
				xmin = 1761.4135
				xmax = 1763.6195
				text = ""
			intervals [4092]:
				xmin = 1763.6195
				xmax = 1763.9795
				text = "all"
			intervals [4093]:
				xmin = 1763.9795
				xmax = 1764.2295
				text = "cause"
			intervals [4094]:
				xmin = 1764.2295
				xmax = 1764.3295
				text = "the"
			intervals [4095]:
				xmin = 1764.3295
				xmax = 1764.7195
				text = "salad"
			intervals [4096]:
				xmin = 1764.7195
				xmax = 1765.0195
				text = "dressing"
			intervals [4097]:
				xmin = 1765.0195
				xmax = 1765.2495
				text = "and"
			intervals [4098]:
				xmin = 1765.2495
				xmax = 1765.3795
				text = "they"
			intervals [4099]:
				xmin = 1765.3795
				xmax = 1765.5295
				text = "put"
			intervals [4100]:
				xmin = 1765.5295
				xmax = 1765.6995
				text = "me"
			intervals [4101]:
				xmin = 1765.6995
				xmax = 1765.8395
				text = "out"
			intervals [4102]:
				xmin = 1765.8395
				xmax = 1765.8995
				text = "and"
			intervals [4103]:
				xmin = 1765.8995
				xmax = 1766.3695
				text = "everything"
			intervals [4104]:
				xmin = 1766.3695
				xmax = 1767.7896
				text = ""
			intervals [4105]:
				xmin = 1767.7896
				xmax = 1768.6896
				text = "yes"
			intervals [4106]:
				xmin = 1768.6896
				xmax = 1768.968
				text = ""
			intervals [4107]:
				xmin = 1768.968
				xmax = 1769.128
				text = "cause"
			intervals [4108]:
				xmin = 1769.128
				xmax = 1769.238
				text = "i"
			intervals [4109]:
				xmin = 1769.238
				xmax = 1769.488
				text = "was"
			intervals [4110]:
				xmin = 1769.488
				xmax = 1769.568
				text = ""
			intervals [4111]:
				xmin = 1769.568
				xmax = 1769.768
				text = "you"
			intervals [4112]:
				xmin = 1769.768
				xmax = 1770.098
				text = "know"
			intervals [4113]:
				xmin = 1770.098
				xmax = 1770.128
				text = ""
			intervals [4114]:
				xmin = 1770.128
				xmax = 1770.268
				text = "in"
			intervals [4115]:
				xmin = 1770.268
				xmax = 1770.408
				text = "the"
			intervals [4116]:
				xmin = 1770.408
				xmax = 1770.688
				text = "store"
			intervals [4117]:
				xmin = 1770.688
				xmax = 1770.988
				text = "like"
			intervals [4118]:
				xmin = 1770.988
				xmax = 1771.048
				text = "i"
			intervals [4119]:
				xmin = 1771.048
				xmax = 1771.198
				text = "didn't"
			intervals [4120]:
				xmin = 1771.198
				xmax = 1771.368
				text = "have"
			intervals [4121]:
				xmin = 1771.368
				xmax = 1771.488
				text = "to"
			intervals [4122]:
				xmin = 1771.488
				xmax = 1771.678
				text = "pay"
			intervals [4123]:
				xmin = 1771.678
				xmax = 1771.828
				text = "for"
			intervals [4124]:
				xmin = 1771.828
				xmax = 1772.278
				text = "this"
			intervals [4125]:
				xmin = 1772.278
				xmax = 1775.2778
				text = ""
			intervals [4126]:
				xmin = 1775.2778
				xmax = 1775.4778
				text = "no"
			intervals [4127]:
				xmin = 1775.4778
				xmax = 1775.5678
				text = "it"
			intervals [4128]:
				xmin = 1775.5678
				xmax = 1775.7078
				text = "was"
			intervals [4129]:
				xmin = 1775.7078
				xmax = 1775.8678
				text = "just"
			intervals [4130]:
				xmin = 1775.8678
				xmax = 1776.0978
				text = "that"
			intervals [4131]:
				xmin = 1776.0978
				xmax = 1776.4078
				text = "day"
			intervals [4132]:
				xmin = 1776.4078
				xmax = 1777.2249
				text = ""
			intervals [4133]:
				xmin = 1777.2249
				xmax = 1777.4049
				text = "cause"
			intervals [4134]:
				xmin = 1777.4049
				xmax = 1777.5149
				text = "i"
			intervals [4135]:
				xmin = 1777.5149
				xmax = 1777.6449
				text = "was"
			intervals [4136]:
				xmin = 1777.6449
				xmax = 1777.9149
				text = "still"
			intervals [4137]:
				xmin = 1777.9149
				xmax = 1778.1649
				text = "going"
			intervals [4138]:
				xmin = 1778.1649
				xmax = 1778.6349
				text = "back"
			intervals [4139]:
				xmin = 1778.6349
				xmax = 1778.7949
				text = "and"
			intervals [4140]:
				xmin = 1778.7949
				xmax = 1778.8249
				text = ""
			intervals [4141]:
				xmin = 1778.8249
				xmax = 1779.3449
				text = "forth"
			intervals [4142]:
				xmin = 1779.3449
				xmax = 1779.7801
				text = ""
			intervals [4143]:
				xmin = 1779.7801
				xmax = 1779.8101
				text = "<unk>"
			intervals [4144]:
				xmin = 1779.8101
				xmax = 1783.518
				text = ""
			intervals [4145]:
				xmin = 1783.518
				xmax = 1784.088
				text = "no"
			intervals [4146]:
				xmin = 1784.088
				xmax = 1784.358
				text = "<unk>"
			intervals [4147]:
				xmin = 1784.358
				xmax = 1791.1107
				text = ""
			intervals [4148]:
				xmin = 1791.1107
				xmax = 1791.3107
				text = "in"
			intervals [4149]:
				xmin = 1791.3107
				xmax = 1791.5407
				text = "the"
			intervals [4150]:
				xmin = 1791.5407
				xmax = 1791.5707
				text = ""
			intervals [4151]:
				xmin = 1791.5707
				xmax = 1791.6407
				text = "no"
			intervals [4152]:
				xmin = 1791.6407
				xmax = 1791.9207
				text = "no"
			intervals [4153]:
				xmin = 1791.9207
				xmax = 1791.9707
				text = "i"
			intervals [4154]:
				xmin = 1791.9707
				xmax = 1792.0107
				text = ""
			intervals [4155]:
				xmin = 1792.0107
				xmax = 1792.2807
				text = "go"
			intervals [4156]:
				xmin = 1792.2807
				xmax = 1792.8607
				text = ""
			intervals [4157]:
				xmin = 1792.8607
				xmax = 1793.2507
				text = "places"
			intervals [4158]:
				xmin = 1793.2507
				xmax = 1793.4207
				text = "cause"
			intervals [4159]:
				xmin = 1793.4207
				xmax = 1793.5007
				text = "of"
			intervals [4160]:
				xmin = 1793.5007
				xmax = 1793.810
				text = ""
			intervals [4161]:
				xmin = 1793.810
				xmax = 1794.060
				text = "no"
			intervals [4162]:
				xmin = 1794.060
				xmax = 1794.090
				text = ""
			intervals [4163]:
				xmin = 1794.090
				xmax = 1794.150
				text = "you"
			intervals [4164]:
				xmin = 1794.150
				xmax = 1794.280
				text = "don't"
			intervals [4165]:
				xmin = 1794.280
				xmax = 1794.480
				text = "want"
			intervals [4166]:
				xmin = 1794.480
				xmax = 1794.540
				text = "to"
			intervals [4167]:
				xmin = 1794.540
				xmax = 1794.670
				text = "stay"
			intervals [4168]:
				xmin = 1794.670
				xmax = 1794.940
				text = "around"
			intervals [4169]:
				xmin = 1794.940
				xmax = 1795.360
				text = "kenilworth"
			intervals [4170]:
				xmin = 1795.360
				xmax = 1795.600
				text = "all"
			intervals [4171]:
				xmin = 1795.600
				xmax = 1795.890
				text = "day"
			intervals [4172]:
				xmin = 1795.890
				xmax = 1796.2087
				text = ""
			intervals [4173]:
				xmin = 1796.2087
				xmax = 1796.3287
				text = "there"
			intervals [4174]:
				xmin = 1796.3287
				xmax = 1796.3787
				text = "s"
			intervals [4175]:
				xmin = 1796.3787
				xmax = 1796.7287
				text = "nothing"
			intervals [4176]:
				xmin = 1796.7287
				xmax = 1797.0687
				text = "around"
			intervals [4177]:
				xmin = 1797.0687
				xmax = 1797.1987
				text = "there"
			intervals [4178]:
				xmin = 1797.1987
				xmax = 1797.3787
				text = "for"
			intervals [4179]:
				xmin = 1797.3787
				xmax = 1797.6387
				text = "real"
			intervals [4180]:
				xmin = 1797.6387
				xmax = 1801.3888
				text = ""
			intervals [4181]:
				xmin = 1801.3888
				xmax = 1801.5488
				text = "<unk>"
			intervals [4182]:
				xmin = 1801.5488
				xmax = 1801.7185
				text = ""
			intervals [4183]:
				xmin = 1801.7185
				xmax = 1801.9285
				text = "uh"
			intervals [4184]:
				xmin = 1801.9285
				xmax = 1801.9785
				text = ""
			intervals [4185]:
				xmin = 1801.9785
				xmax = 1802.3285
				text = "eastern"
			intervals [4186]:
				xmin = 1802.3285
				xmax = 1802.8985
				text = "market"
			intervals [4187]:
				xmin = 1802.8985
				xmax = 1803.6542
				text = ""
			intervals [4188]:
				xmin = 1803.6542
				xmax = 1804.3442
				text = "um"
			intervals [4189]:
				xmin = 1804.3442
				xmax = 1805.9453
				text = ""
			intervals [4190]:
				xmin = 1805.9453
				xmax = 1806.3853
				text = "union"
			intervals [4191]:
				xmin = 1806.3853
				xmax = 1806.9153
				text = "station"
			intervals [4192]:
				xmin = 1806.9153
				xmax = 1806.9453
				text = ""
			intervals [4193]:
				xmin = 1806.9453
				xmax = 1807.1853
				text = "like"
			intervals [4194]:
				xmin = 1807.1853
				xmax = 1807.3153
				text = "in"
			intervals [4195]:
				xmin = 1807.3153
				xmax = 1807.4353
				text = "the"
			intervals [4196]:
				xmin = 1807.4353
				xmax = 1807.7453
				text = "area"
			intervals [4197]:
				xmin = 1807.7453
				xmax = 1807.9153
				text = "by"
			intervals [4198]:
				xmin = 1807.9153
				xmax = 1808.1253
				text = "my"
			intervals [4199]:
				xmin = 1808.1253
				xmax = 1808.5653
				text = "school"
			intervals [4200]:
				xmin = 1808.5653
				xmax = 1808.5953
				text = ""
			intervals [4201]:
				xmin = 1808.5953
				xmax = 1809.1853
				text = "basically"
			intervals [4202]:
				xmin = 1809.1853
				xmax = 1809.6309
				text = ""
			intervals [4203]:
				xmin = 1809.6309
				xmax = 1809.7409
				text = "that"
			intervals [4204]:
				xmin = 1809.7409
				xmax = 1809.7809
				text = "s"
			intervals [4205]:
				xmin = 1809.7809
				xmax = 1809.8609
				text = "the"
			intervals [4206]:
				xmin = 1809.8609
				xmax = 1810.0609
				text = "only"
			intervals [4207]:
				xmin = 1810.0609
				xmax = 1810.3909
				text = "places"
			intervals [4208]:
				xmin = 1810.3909
				xmax = 1810.5609
				text = "i"
			intervals [4209]:
				xmin = 1810.5609
				xmax = 1811.433
				text = ""
			intervals [4210]:
				xmin = 1811.433
				xmax = 1811.793
				text = "really"
			intervals [4211]:
				xmin = 1811.793
				xmax = 1811.983
				text = "like"
			intervals [4212]:
				xmin = 1811.983
				xmax = 1812.263
				text = "hang"
			intervals [4213]:
				xmin = 1812.263
				xmax = 1812.623
				text = "out"
			intervals [4214]:
				xmin = 1812.623
				xmax = 1813.073
				text = ""
			intervals [4215]:
				xmin = 1813.073
				xmax = 1813.303
				text = "union"
			intervals [4216]:
				xmin = 1813.303
				xmax = 1813.623
				text = "station"
			intervals [4217]:
				xmin = 1813.623
				xmax = 1813.793
				text = "got"
			intervals [4218]:
				xmin = 1813.793
				xmax = 1814.173
				text = "stores"
			intervals [4219]:
				xmin = 1814.173
				xmax = 1814.263
				text = "in"
			intervals [4220]:
				xmin = 1814.263
				xmax = 1814.523
				text = "there"
			intervals [4221]:
				xmin = 1814.523
				xmax = 1817.2791
				text = ""
			intervals [4222]:
				xmin = 1817.2791
				xmax = 1817.5391
				text = "like"
			intervals [4223]:
				xmin = 1817.5391
				xmax = 1818.0291
				text = "victoria"
			intervals [4224]:
				xmin = 1818.0291
				xmax = 1818.4291
				text = "secret"
			intervals [4225]:
				xmin = 1818.4291
				xmax = 1819.6991
				text = "everything"
			intervals [4226]:
				xmin = 1819.6991
				xmax = 1821.2959
				text = ""
			intervals [4227]:
				xmin = 1821.2959
				xmax = 1822.0259
				text = "<unk>"
			intervals [4228]:
				xmin = 1822.0259
				xmax = 1822.0959
				text = ""
			intervals [4229]:
				xmin = 1822.0959
				xmax = 1822.3359
				text = "s"
			intervals [4230]:
				xmin = 1822.3359
				xmax = 1822.3659
				text = ""
			intervals [4231]:
				xmin = 1822.3659
				xmax = 1822.6059
				text = "all"
			intervals [4232]:
				xmin = 1822.6059
				xmax = 1822.9259
				text = "that"
			intervals [4233]:
				xmin = 1822.9259
				xmax = 1823.0869
				text = ""
			intervals [4234]:
				xmin = 1823.0869
				xmax = 1823.7469
				text = "chipotle"
			intervals [4235]:
				xmin = 1823.7469
				xmax = 1823.9669
				text = "pot"
			intervals [4236]:
				xmin = 1823.9669
				xmax = 1824.5969
				text = "belly"
			intervals [4237]:
				xmin = 1824.5969
				xmax = 1825.0457
				text = ""
			intervals [4238]:
				xmin = 1825.0457
				xmax = 1825.2057
				text = "all"
			intervals [4239]:
				xmin = 1825.2057
				xmax = 1825.3457
				text = "that"
			intervals [4240]:
				xmin = 1825.3457
				xmax = 1825.5157
				text = "is"
			intervals [4241]:
				xmin = 1825.5157
				xmax = 1825.6357
				text = "in"
			intervals [4242]:
				xmin = 1825.6357
				xmax = 1825.7757
				text = "there"
			intervals [4243]:
				xmin = 1825.7757
				xmax = 1826.0457
				text = "<unk>"
			intervals [4244]:
				xmin = 1826.0457
				xmax = 1827.6103
				text = ""
			intervals [4245]:
				xmin = 1827.6103
				xmax = 1828.0303
				text = "yeah"
			intervals [4246]:
				xmin = 1828.0303
				xmax = 1828.3803
				text = "like"
			intervals [4247]:
				xmin = 1828.3803
				xmax = 1828.4403
				text = ""
			intervals [4248]:
				xmin = 1828.4403
				xmax = 1828.7503
				text = "when"
			intervals [4249]:
				xmin = 1828.7503
				xmax = 1828.9003
				text = "when"
			intervals [4250]:
				xmin = 1828.9003
				xmax = 1828.9803
				text = "i"
			intervals [4251]:
				xmin = 1828.9803
				xmax = 1829.1303
				text = "went"
			intervals [4252]:
				xmin = 1829.1303
				xmax = 1829.2003
				text = "to"
			intervals [4253]:
				xmin = 1829.2003
				xmax = 1829.7003
				text = "rdx"
			intervals [4254]:
				xmin = 1829.7003
				xmax = 1829.7303
				text = ""
			intervals [4255]:
				xmin = 1829.7303
				xmax = 1829.8403
				text = "i"
			intervals [4256]:
				xmin = 1829.8403
				xmax = 1830.0503
				text = "used"
			intervals [4257]:
				xmin = 1830.0503
				xmax = 1830.1403
				text = "to"
			intervals [4258]:
				xmin = 1830.1403
				xmax = 1830.3303
				text = "hang"
			intervals [4259]:
				xmin = 1830.3303
				xmax = 1830.5803
				text = "out"
			intervals [4260]:
				xmin = 1830.5803
				xmax = 1830.6203
				text = ""
			intervals [4261]:
				xmin = 1830.6203
				xmax = 1830.9403
				text = "there"
			intervals [4262]:
				xmin = 1830.9403
				xmax = 1831.1503
				text = "all"
			intervals [4263]:
				xmin = 1831.1503
				xmax = 1831.2603
				text = "the"
			intervals [4264]:
				xmin = 1831.2603
				xmax = 1831.6403
				text = "time"
			intervals [4265]:
				xmin = 1831.6403
				xmax = 1831.7703
				text = ""
			intervals [4266]:
				xmin = 1831.7703
				xmax = 1831.9403
				text = "cause"
			intervals [4267]:
				xmin = 1831.9403
				xmax = 1832.0103
				text = "it"
			intervals [4268]:
				xmin = 1832.0103
				xmax = 1832.0403
				text = "s"
			intervals [4269]:
				xmin = 1832.0403
				xmax = 1832.3203
				text = ""
			intervals [4270]:
				xmin = 1832.3203
				xmax = 1832.5103
				text = "like"
			intervals [4271]:
				xmin = 1832.5103
				xmax = 1832.7103
				text = "right"
			intervals [4272]:
				xmin = 1832.7103
				xmax = 1832.8703
				text = "there"
			intervals [4273]:
				xmin = 1832.8703
				xmax = 1833.1293
				text = ""
			intervals [4274]:
				xmin = 1833.1293
				xmax = 1833.2493
				text = "yeah"
			intervals [4275]:
				xmin = 1833.2493
				xmax = 1833.6493
				text = "rdx"
			intervals [4276]:
				xmin = 1833.6493
				xmax = 1833.6793
				text = ""
			intervals [4277]:
				xmin = 1833.6793
				xmax = 1833.7493
				text = "it"
			intervals [4278]:
				xmin = 1833.7493
				xmax = 1833.7893
				text = "s"
			intervals [4279]:
				xmin = 1833.7893
				xmax = 1833.8293
				text = "a"
			intervals [4280]:
				xmin = 1833.8293
				xmax = 1834.0493
				text = "middle"
			intervals [4281]:
				xmin = 1834.0493
				xmax = 1834.2993
				text = "school"
			intervals [4282]:
				xmin = 1834.2993
				xmax = 1835.5636
				text = ""
			intervals [4283]:
				xmin = 1835.5636
				xmax = 1835.9436
				text = "yeah"
			intervals [4284]:
				xmin = 1835.9436
				xmax = 1836.4589
				text = ""
			intervals [4285]:
				xmin = 1836.4589
				xmax = 1836.5889
				text = "i"
			intervals [4286]:
				xmin = 1836.5889
				xmax = 1836.7689
				text = "used"
			intervals [4287]:
				xmin = 1836.7689
				xmax = 1836.8589
				text = "to"
			intervals [4288]:
				xmin = 1836.8589
				xmax = 1837.0889
				text = "go"
			intervals [4289]:
				xmin = 1837.0889
				xmax = 1837.1189
				text = ""
			intervals [4290]:
				xmin = 1837.1189
				xmax = 1837.3689
				text = "right"
			intervals [4291]:
				xmin = 1837.3689
				xmax = 1837.6389
				text = "there"
			intervals [4292]:
				xmin = 1837.6389
				xmax = 1837.6689
				text = ""
			intervals [4293]:
				xmin = 1837.6689
				xmax = 1837.7989
				text = "to"
			intervals [4294]:
				xmin = 1837.7989
				xmax = 1838.0689
				text = "union"
			intervals [4295]:
				xmin = 1838.0689
				xmax = 1838.5389
				text = "station"
			intervals [4296]:
				xmin = 1838.5389
				xmax = 1839.6063
				text = ""
			intervals [4297]:
				xmin = 1839.6063
				xmax = 1839.7563
				text = "like"
			intervals [4298]:
				xmin = 1839.7563
				xmax = 1839.7963
				text = ""
			intervals [4299]:
				xmin = 1839.7963
				xmax = 1840.1063
				text = "every"
			intervals [4300]:
				xmin = 1840.1063
				xmax = 1840.4363
				text = "day"
			intervals [4301]:
				xmin = 1840.4363
				xmax = 1840.6046
				text = ""
			intervals [4302]:
				xmin = 1840.6046
				xmax = 1840.8946
				text = "<unk>"
			intervals [4303]:
				xmin = 1840.8946
				xmax = 1856.4186
				text = ""
			intervals [4304]:
				xmin = 1856.4186
				xmax = 1856.9486
				text = "yeah"
			intervals [4305]:
				xmin = 1856.9486
				xmax = 1857.4618
				text = ""
			intervals [4306]:
				xmin = 1857.4618
				xmax = 1857.5918
				text = "that"
			intervals [4307]:
				xmin = 1857.5918
				xmax = 1857.6418
				text = "s"
			intervals [4308]:
				xmin = 1857.6418
				xmax = 1857.7418
				text = "the"
			intervals [4309]:
				xmin = 1857.7418
				xmax = 1857.9818
				text = "hang"
			intervals [4310]:
				xmin = 1857.9818
				xmax = 1858.4118
				text = "out"
			intervals [4311]:
				xmin = 1858.4118
				xmax = 1860.3016
				text = ""
			intervals [4312]:
				xmin = 1860.3016
				xmax = 1860.6216
				text = "yup"
			intervals [4313]:
				xmin = 1860.6216
				xmax = 1860.6516
				text = ""
			intervals [4314]:
				xmin = 1860.6516
				xmax = 1860.9616
				text = "eastern"
			intervals [4315]:
				xmin = 1860.9616
				xmax = 1861.3516
				text = "market"
			intervals [4316]:
				xmin = 1861.3516
				xmax = 1861.4416
				text = ""
			intervals [4317]:
				xmin = 1861.4416
				xmax = 1861.6416
				text = "yeah"
			intervals [4318]:
				xmin = 1861.6416
				xmax = 1863.3319
				text = ""
			intervals [4319]:
				xmin = 1863.3319
				xmax = 1863.5719
				text = "i'm"
			intervals [4320]:
				xmin = 1863.5719
				xmax = 1863.8319
				text = "a"
			intervals [4321]:
				xmin = 1863.8319
				xmax = 1864.1998
				text = ""
			intervals [4322]:
				xmin = 1864.1998
				xmax = 1864.3498
				text = "i"
			intervals [4323]:
				xmin = 1864.3498
				xmax = 1864.5098
				text = "go"
			intervals [4324]:
				xmin = 1864.5098
				xmax = 1864.6498
				text = "for"
			intervals [4325]:
				xmin = 1864.6498
				xmax = 1865.1098
				text = "food"
			intervals [4326]:
				xmin = 1865.1098
				xmax = 1865.5417
				text = ""
			intervals [4327]:
				xmin = 1865.5417
				xmax = 1866.1717
				text = "chipotle"
			intervals [4328]:
				xmin = 1866.1717
				xmax = 1866.5317
				text = ""
			intervals [4329]:
				xmin = 1866.5317
				xmax = 1867.4417
				text = "popeyes"
			intervals [4330]:
				xmin = 1867.4417
				xmax = 1868.1808
				text = ""
			intervals [4331]:
				xmin = 1868.1808
				xmax = 1868.3508
				text = "and"
			intervals [4332]:
				xmin = 1868.3508
				xmax = 1868.5208
				text = "then"
			intervals [4333]:
				xmin = 1868.5208
				xmax = 1868.6108
				text = "i"
			intervals [4334]:
				xmin = 1868.6108
				xmax = 1868.8108
				text = "used"
			intervals [4335]:
				xmin = 1868.8108
				xmax = 1868.9208
				text = "to"
			intervals [4336]:
				xmin = 1868.9208
				xmax = 1869.1308
				text = "work"
			intervals [4337]:
				xmin = 1869.1308
				xmax = 1869.3408
				text = "right"
			intervals [4338]:
				xmin = 1869.3408
				xmax = 1869.4908
				text = "there"
			intervals [4339]:
				xmin = 1869.4908
				xmax = 1869.8208
				text = "too"
			intervals [4340]:
				xmin = 1869.8208
				xmax = 1870.2697
				text = ""
			intervals [4341]:
				xmin = 1870.2697
				xmax = 1871.5997
				text = "rdx"
			intervals [4342]:
				xmin = 1871.5997
				xmax = 1872.9265
				text = ""
			intervals [4343]:
				xmin = 1872.9265
				xmax = 1873.2265
				text = "yeah"
			intervals [4344]:
				xmin = 1873.2265
				xmax = 1876.6088
				text = ""
			intervals [4345]:
				xmin = 1876.6088
				xmax = 1877.1488
				text = "yeah"
			intervals [4346]:
				xmin = 1877.1488
				xmax = 1884.7173
				text = ""
			intervals [4347]:
				xmin = 1884.7173
				xmax = 1885.1573
				text = "mm-hm"
			intervals [4348]:
				xmin = 1885.1573
				xmax = 1890.4595
				text = ""
			intervals [4349]:
				xmin = 1890.4595
				xmax = 1890.8795
				text = "yeah"
			intervals [4350]:
				xmin = 1890.8795
				xmax = 1895.465
				text = ""
			intervals [4351]:
				xmin = 1895.465
				xmax = 1895.875
				text = "mm-mm"
			intervals [4352]:
				xmin = 1895.875
				xmax = 1898.5818
				text = ""
			intervals [4353]:
				xmin = 1898.5818
				xmax = 1898.7718
				text = "<unk>"
			intervals [4354]:
				xmin = 1898.7718
				xmax = 1911.2765
				text = ""
			intervals [4355]:
				xmin = 1911.2765
				xmax = 1911.9665
				text = "yeah"
			intervals [4356]:
				xmin = 1911.9665
				xmax = 1914.199
				text = ""
			intervals [4357]:
				xmin = 1914.199
				xmax = 1914.449
				text = "yeah"
			intervals [4358]:
				xmin = 1914.449
				xmax = 1914.609
				text = "by"
			intervals [4359]:
				xmin = 1914.609
				xmax = 1914.709
				text = "the"
			intervals [4360]:
				xmin = 1914.709
				xmax = 1915.529
				text = "subway"
			intervals [4361]:
				xmin = 1915.529
				xmax = 1915.789
				text = "and"
			intervals [4362]:
				xmin = 1915.789
				xmax = 1916.1608
				text = ""
			intervals [4363]:
				xmin = 1916.1608
				xmax = 1916.5208
				text = "metro"
			intervals [4364]:
				xmin = 1916.5208
				xmax = 1917.0108
				text = "station"
			intervals [4365]:
				xmin = 1917.0108
				xmax = 1917.3808
				text = "like"
			intervals [4366]:
				xmin = 1917.3808
				xmax = 1918.0899
				text = ""
			intervals [4367]:
				xmin = 1918.0899
				xmax = 1918.1599
				text = "oh"
			intervals [4368]:
				xmin = 1918.1599
				xmax = 1918.3099
				text = "it"
			intervals [4369]:
				xmin = 1918.3099
				xmax = 1918.3499
				text = "s"
			intervals [4370]:
				xmin = 1918.3499
				xmax = 1918.5299
				text = "right"
			intervals [4371]:
				xmin = 1918.5299
				xmax = 1918.8799
				text = "there"
			intervals [4372]:
				xmin = 1918.8799
				xmax = 1920.656
				text = ""
			intervals [4373]:
				xmin = 1920.656
				xmax = 1920.836
				text = "oh"
			intervals [4374]:
				xmin = 1920.836
				xmax = 1921.006
				text = "yeah"
			intervals [4375]:
				xmin = 1921.006
				xmax = 1921.056
				text = "i"
			intervals [4376]:
				xmin = 1921.056
				xmax = 1921.206
				text = "know"
			intervals [4377]:
				xmin = 1921.206
				xmax = 1921.326
				text = "where"
			intervals [4378]:
				xmin = 1921.326
				xmax = 1921.566
				text = "dunkin"
			intervals [4379]:
				xmin = 1921.566
				xmax = 1921.926
				text = "donuts"
			intervals [4380]:
				xmin = 1921.926
				xmax = 1922.106
				text = "at"
			intervals [4381]:
				xmin = 1922.106
				xmax = 1924.8482
				text = ""
			intervals [4382]:
				xmin = 1924.8482
				xmax = 1925.1682
				text = "oh"
			intervals [4383]:
				xmin = 1925.1682
				xmax = 1928.1455
				text = ""
			intervals [4384]:
				xmin = 1928.1455
				xmax = 1928.2655
				text = "it"
			intervals [4385]:
				xmin = 1928.2655
				xmax = 1928.4955
				text = "must"
			intervals [4386]:
				xmin = 1928.4955
				xmax = 1928.6855
				text = "be"
			intervals [4387]:
				xmin = 1928.6855
				xmax = 1928.8655
				text = "on"
			intervals [4388]:
				xmin = 1928.8655
				xmax = 1928.9855
				text = "the"
			intervals [4389]:
				xmin = 1928.9855
				xmax = 1929.5655
				text = "side"
			intervals [4390]:
				xmin = 1929.5655
				xmax = 1932.9039
				text = ""
			intervals [4391]:
				xmin = 1932.9039
				xmax = 1933.1139
				text = "oh"
			intervals [4392]:
				xmin = 1933.1139
				xmax = 1933.1439
				text = ""
			intervals [4393]:
				xmin = 1933.1439
				xmax = 1933.7039
				text = "<unk>"
			intervals [4394]:
				xmin = 1933.7039
				xmax = 1937.6208
				text = ""
			intervals [4395]:
				xmin = 1937.6208
				xmax = 1937.8008
				text = "oh"
			intervals [4396]:
				xmin = 1937.8008
				xmax = 1938.0208
				text = "yeah"
			intervals [4397]:
				xmin = 1938.0208
				xmax = 1939.7445
				text = ""
			intervals [4398]:
				xmin = 1939.7445
				xmax = 1940.0445
				text = "red"
			intervals [4399]:
				xmin = 1940.0445
				xmax = 1940.5345
				text = "velvet"
			intervals [4400]:
				xmin = 1940.5345
				xmax = 1942.1679
				text = ""
			intervals [4401]:
				xmin = 1942.1679
				xmax = 1942.6079
				text = "<unk>"
			intervals [4402]:
				xmin = 1942.6079
				xmax = 1945.9136
				text = ""
			intervals [4403]:
				xmin = 1945.9136
				xmax = 1946.0636
				text = "or"
			intervals [4404]:
				xmin = 1946.0636
				xmax = 1946.3136
				text = "like"
			intervals [4405]:
				xmin = 1946.3136
				xmax = 1946.7136
				text = "chocolate"
			intervals [4406]:
				xmin = 1946.7136
				xmax = 1946.9536
				text = "chip"
			intervals [4407]:
				xmin = 1946.9536
				xmax = 1947.1136
				text = "or"
			intervals [4408]:
				xmin = 1947.1136
				xmax = 1947.6136
				text = "something"
			intervals [4409]:
				xmin = 1947.6136
				xmax = 1948.0508
				text = ""
			intervals [4410]:
				xmin = 1948.0508
				xmax = 1948.2208
				text = "but"
			intervals [4411]:
				xmin = 1948.2208
				xmax = 1948.2908
				text = ""
			intervals [4412]:
				xmin = 1948.2908
				xmax = 1948.5508
				text = "i"
			intervals [4413]:
				xmin = 1948.5508
				xmax = 1948.7008
				text = "know"
			intervals [4414]:
				xmin = 1948.7008
				xmax = 1948.8308
				text = "i"
			intervals [4415]:
				xmin = 1948.8308
				xmax = 1949.0208
				text = "went"
			intervals [4416]:
				xmin = 1949.0208
				xmax = 1949.1908
				text = "to"
			intervals [4417]:
				xmin = 1949.1908
				xmax = 1949.3508
				text = "this"
			intervals [4418]:
				xmin = 1949.3508
				xmax = 1949.7508
				text = "cupcake"
			intervals [4419]:
				xmin = 1949.7508
				xmax = 1950.1408
				text = "place"
			intervals [4420]:
				xmin = 1950.1408
				xmax = 1950.2508
				text = "i"
			intervals [4421]:
				xmin = 1950.2508
				xmax = 1950.5808
				text = "forgot"
			intervals [4422]:
				xmin = 1950.5808
				xmax = 1950.6408
				text = "the"
			intervals [4423]:
				xmin = 1950.6408
				xmax = 1950.9508
				text = "name"
			intervals [4424]:
				xmin = 1950.9508
				xmax = 1951.1908
				text = "of"
			intervals [4425]:
				xmin = 1951.1908
				xmax = 1951.3308
				text = "it"
			intervals [4426]:
				xmin = 1951.3308
				xmax = 1951.7084
				text = ""
			intervals [4427]:
				xmin = 1951.7084
				xmax = 1951.8384
				text = "but"
			intervals [4428]:
				xmin = 1951.8384
				xmax = 1951.9284
				text = "it"
			intervals [4429]:
				xmin = 1951.9284
				xmax = 1952.0884
				text = "was"
			intervals [4430]:
				xmin = 1952.0884
				xmax = 1952.1784
				text = "in"
			intervals [4431]:
				xmin = 1952.1784
				xmax = 1952.3084
				text = "new"
			intervals [4432]:
				xmin = 1952.3084
				xmax = 1952.7084
				text = "york"
			intervals [4433]:
				xmin = 1952.7084
				xmax = 1953.072
				text = ""
			intervals [4434]:
				xmin = 1953.072
				xmax = 1953.232
				text = "we"
			intervals [4435]:
				xmin = 1953.232
				xmax = 1953.372
				text = "had"
			intervals [4436]:
				xmin = 1953.372
				xmax = 1953.462
				text = "j-"
			intervals [4437]:
				xmin = 1953.462
				xmax = 1953.642
				text = ""
			intervals [4438]:
				xmin = 1953.642
				xmax = 1953.772
				text = "we"
			intervals [4439]:
				xmin = 1953.772
				xmax = 1953.902
				text = "was"
			intervals [4440]:
				xmin = 1953.902
				xmax = 1954.072
				text = "just"
			intervals [4441]:
				xmin = 1954.072
				xmax = 1954.482
				text = "walking"
			intervals [4442]:
				xmin = 1954.482
				xmax = 1954.612
				text = "you"
			intervals [4443]:
				xmin = 1954.612
				xmax = 1954.772
				text = "know"
			intervals [4444]:
				xmin = 1954.772
				xmax = 1955.122
				text = "me"
			intervals [4445]:
				xmin = 1955.122
				xmax = 1955.252
				text = "i"
			intervals [4446]:
				xmin = 1955.252
				xmax = 1955.572
				text = "stopped"
			intervals [4447]:
				xmin = 1955.572
				xmax = 1955.682
				text = "there"
			intervals [4448]:
				xmin = 1955.682
				xmax = 1955.802
				text = "and"
			intervals [4449]:
				xmin = 1955.802
				xmax = 1955.952
				text = "i'm"
			intervals [4450]:
				xmin = 1955.952
				xmax = 1956.152
				text = "like"
			intervals [4451]:
				xmin = 1956.152
				xmax = 1956.202
				text = ""
			intervals [4452]:
				xmin = 1956.202
				xmax = 1956.372
				text = "ooh"
			intervals [4453]:
				xmin = 1956.372
				xmax = 1956.502
				text = "let"
			intervals [4454]:
				xmin = 1956.502
				xmax = 1956.552
				text = "s"
			intervals [4455]:
				xmin = 1956.552
				xmax = 1956.582
				text = ""
			intervals [4456]:
				xmin = 1956.582
				xmax = 1956.722
				text = "go"
			intervals [4457]:
				xmin = 1956.722
				xmax = 1956.782
				text = "in"
			intervals [4458]:
				xmin = 1956.782
				xmax = 1956.982
				text = "here"
			intervals [4459]:
				xmin = 1956.982
				xmax = 1957.3914
				text = ""
			intervals [4460]:
				xmin = 1957.3914
				xmax = 1957.5714
				text = "and"
			intervals [4461]:
				xmin = 1957.5714
				xmax = 1957.7114
				text = "then"
			intervals [4462]:
				xmin = 1957.7114
				xmax = 1957.7914
				text = "it"
			intervals [4463]:
				xmin = 1957.7914
				xmax = 1957.9214
				text = "was"
			intervals [4464]:
				xmin = 1957.9214
				xmax = 1958.1414
				text = "like"
			intervals [4465]:
				xmin = 1958.1414
				xmax = 1958.3614
				text = "mother"
			intervals [4466]:
				xmin = 1958.3614
				xmax = 1958.4314
				text = "s"
			intervals [4467]:
				xmin = 1958.4314
				xmax = 1958.6414
				text = "day"
			intervals [4468]:
				xmin = 1958.6414
				xmax = 1959.2314
				text = "weekend"
			intervals [4469]:
				xmin = 1959.2314
				xmax = 1959.4264
				text = ""
			intervals [4470]:
				xmin = 1959.4264
				xmax = 1959.5164
				text = "you"
			intervals [4471]:
				xmin = 1959.5164
				xmax = 1959.6664
				text = "know"
			intervals [4472]:
				xmin = 1959.6664
				xmax = 1959.7664
				text = "when"
			intervals [4473]:
				xmin = 1959.7664
				xmax = 1959.8264
				text = "we"
			intervals [4474]:
				xmin = 1959.8264
				xmax = 1959.9964
				text = "went"
			intervals [4475]:
				xmin = 1959.9964
				xmax = 1960.0664
				text = "to"
			intervals [4476]:
				xmin = 1960.0664
				xmax = 1960.2364
				text = "new"
			intervals [4477]:
				xmin = 1960.2364
				xmax = 1960.5364
				text = "york"
			intervals [4478]:
				xmin = 1960.5364
				xmax = 1960.9258
				text = ""
			intervals [4479]:
				xmin = 1960.9258
				xmax = 1961.0558
				text = "so"
			intervals [4480]:
				xmin = 1961.0558
				xmax = 1961.0858
				text = "i"
			intervals [4481]:
				xmin = 1961.0858
				xmax = 1961.1858
				text = "was"
			intervals [4482]:
				xmin = 1961.1858
				xmax = 1961.2758
				text = "like"
			intervals [4483]:
				xmin = 1961.2758
				xmax = 1961.3758
				text = "let"
			intervals [4484]:
				xmin = 1961.3758
				xmax = 1961.5058
				text = "me"
			intervals [4485]:
				xmin = 1961.5058
				xmax = 1961.6558
				text = "go"
			intervals [4486]:
				xmin = 1961.6558
				xmax = 1961.7158
				text = "in"
			intervals [4487]:
				xmin = 1961.7158
				xmax = 1961.9758
				text = "here"
			intervals [4488]:
				xmin = 1961.9758
				xmax = 1962.0358
				text = "f"
			intervals [4489]:
				xmin = 1962.0358
				xmax = 1962.3542
				text = ""
			intervals [4490]:
				xmin = 1962.3542
				xmax = 1962.6042
				text = "see"
			intervals [4491]:
				xmin = 1962.6042
				xmax = 1962.7242
				text = "if"
			intervals [4492]:
				xmin = 1962.7242
				xmax = 1962.8142
				text = "i"
			intervals [4493]:
				xmin = 1962.8142
				xmax = 1962.9642
				text = "can"
			intervals [4494]:
				xmin = 1962.9642
				xmax = 1963.1742
				text = "see"
			intervals [4495]:
				xmin = 1963.1742
				xmax = 1963.3942
				text = "something"
			intervals [4496]:
				xmin = 1963.3942
				xmax = 1963.5042
				text = "for"
			intervals [4497]:
				xmin = 1963.5042
				xmax = 1963.6842
				text = "my"
			intervals [4498]:
				xmin = 1963.6842
				xmax = 1963.9942
				text = "mother"
			intervals [4499]:
				xmin = 1963.9942
				xmax = 1964.1842
				text = "cause"
			intervals [4500]:
				xmin = 1964.1842
				xmax = 1964.3042
				text = "you"
			intervals [4501]:
				xmin = 1964.3042
				xmax = 1964.4342
				text = "can"
			intervals [4502]:
				xmin = 1964.4342
				xmax = 1964.6042
				text = "s"
			intervals [4503]:
				xmin = 1964.6042
				xmax = 1964.6742
				text = ""
			intervals [4504]:
				xmin = 1964.6742
				xmax = 1964.8342
				text = "you"
			intervals [4505]:
				xmin = 1964.8342
				xmax = 1964.9542
				text = "can"
			intervals [4506]:
				xmin = 1964.9542
				xmax = 1965.1642
				text = "have"
			intervals [4507]:
				xmin = 1965.1642
				xmax = 1965.2342
				text = "the"
			intervals [4508]:
				xmin = 1965.2342
				xmax = 1965.7042
				text = "cupcakes"
			intervals [4509]:
				xmin = 1965.7042
				xmax = 1966.0342
				text = "for"
			intervals [4510]:
				xmin = 1966.0342
				xmax = 1966.3242
				text = "about"
			intervals [4511]:
				xmin = 1966.3242
				xmax = 1968.2796
				text = ""
			intervals [4512]:
				xmin = 1968.2796
				xmax = 1968.6196
				text = "no"
			intervals [4513]:
				xmin = 1968.6196
				xmax = 1968.8096
				text = "that"
			intervals [4514]:
				xmin = 1968.8096
				xmax = 1968.9496
				text = "was"
			intervals [4515]:
				xmin = 1968.9496
				xmax = 1969.1296
				text = "just"
			intervals [4516]:
				xmin = 1969.1296
				xmax = 1969.3396
				text = "for"
			intervals [4517]:
				xmin = 1969.3396
				xmax = 1969.8296
				text = "um"
			intervals [4518]:
				xmin = 1969.8296
				xmax = 1969.8796
				text = ""
			intervals [4519]:
				xmin = 1969.8796
				xmax = 1970.2196
				text = "image"
			intervals [4520]:
				xmin = 1970.2196
				xmax = 1970.7696
				text = "makers"
			intervals [4521]:
				xmin = 1970.7696
				xmax = 1971.7954
				text = ""
			intervals [4522]:
				xmin = 1971.7954
				xmax = 1971.8854
				text = "when"
			intervals [4523]:
				xmin = 1971.8854
				xmax = 1971.9454
				text = "we"
			intervals [4524]:
				xmin = 1971.9454
				xmax = 1972.0854
				text = "went"
			intervals [4525]:
				xmin = 1972.0854
				xmax = 1972.1554
				text = "to"
			intervals [4526]:
				xmin = 1972.1554
				xmax = 1972.2954
				text = "new"
			intervals [4527]:
				xmin = 1972.2954
				xmax = 1972.5654
				text = "york"
			intervals [4528]:
				xmin = 1972.5654
				xmax = 1972.7354
				text = "so"
			intervals [4529]:
				xmin = 1972.7354
				xmax = 1973.0354
				text = "yeah"
			intervals [4530]:
				xmin = 1973.0354
				xmax = 1973.4116
				text = ""
			intervals [4531]:
				xmin = 1973.4116
				xmax = 1973.5616
				text = "we"
			intervals [4532]:
				xmin = 1973.5616
				xmax = 1973.7016
				text = "went"
			intervals [4533]:
				xmin = 1973.7016
				xmax = 1973.7716
				text = "in"
			intervals [4534]:
				xmin = 1973.7716
				xmax = 1973.8516
				text = "the"
			intervals [4535]:
				xmin = 1973.8516
				xmax = 1974.2516
				text = "cupcake"
			intervals [4536]:
				xmin = 1974.2516
				xmax = 1974.6916
				text = "place"
			intervals [4537]:
				xmin = 1974.6916
				xmax = 1974.7216
				text = ""
			intervals [4538]:
				xmin = 1974.7216
				xmax = 1975.0916
				text = "and"
			intervals [4539]:
				xmin = 1975.0916
				xmax = 1975.1616
				text = "it"
			intervals [4540]:
				xmin = 1975.1616
				xmax = 1975.3416
				text = "had"
			intervals [4541]:
				xmin = 1975.3416
				xmax = 1975.5416
				text = "this"
			intervals [4542]:
				xmin = 1975.5416
				xmax = 1975.7216
				text = "big"
			intervals [4543]:
				xmin = 1975.7216
				xmax = 1976.1116
				text = "tray"
			intervals [4544]:
				xmin = 1976.1116
				xmax = 1976.2116
				text = "and"
			intervals [4545]:
				xmin = 1976.2116
				xmax = 1976.3116
				text = "it"
			intervals [4546]:
				xmin = 1976.3116
				xmax = 1976.4916
				text = "was"
			intervals [4547]:
				xmin = 1976.4916
				xmax = 1976.7616
				text = "little"
			intervals [4548]:
				xmin = 1976.7616
				xmax = 1976.9916
				text = ""
			intervals [4549]:
				xmin = 1976.9916
				xmax = 1977.1516
				text = "they"
			intervals [4550]:
				xmin = 1977.1516
				xmax = 1977.3116
				text = "was"
			intervals [4551]:
				xmin = 1977.3116
				xmax = 1977.6016
				text = "little"
			intervals [4552]:
				xmin = 1977.6016
				xmax = 1977.9516
				text = "teeny"
			intervals [4553]:
				xmin = 1977.9516
				xmax = 1978.7116
				text = "cupcakes"
			intervals [4554]:
				xmin = 1978.7116
				xmax = 1979.1718
				text = ""
			intervals [4555]:
				xmin = 1979.1718
				xmax = 1979.5218
				text = "yeah"
			intervals [4556]:
				xmin = 1979.5218
				xmax = 1979.7718
				text = "so"
			intervals [4557]:
				xmin = 1979.7718
				xmax = 1979.9318
				text = "i"
			intervals [4558]:
				xmin = 1979.9318
				xmax = 1980.2018
				text = "liked"
			intervals [4559]:
				xmin = 1980.2018
				xmax = 1980.4018
				text = "that"
			intervals [4560]:
				xmin = 1980.4018
				xmax = 1983.7528
				text = ""
			intervals [4561]:
				xmin = 1983.7528
				xmax = 1983.8928
				text = "it"
			intervals [4562]:
				xmin = 1983.8928
				xmax = 1984.2728
				text = "start"
			intervals [4563]:
				xmin = 1984.2728
				xmax = 1984.3728
				text = "with"
			intervals [4564]:
				xmin = 1984.3728
				xmax = 1984.4128
				text = "a"
			intervals [4565]:
				xmin = 1984.4128
				xmax = 1984.9828
				text = "m"
			intervals [4566]:
				xmin = 1984.9828
				xmax = 1985.0128
				text = ""
			intervals [4567]:
				xmin = 1985.0128
				xmax = 1985.1928
				text = "i"
			intervals [4568]:
				xmin = 1985.1928
				xmax = 1985.2728
				text = "c"
			intervals [4569]:
				xmin = 1985.2728
				xmax = 1985.3328
				text = ""
			intervals [4570]:
				xmin = 1985.3328
				xmax = 1985.4728
				text = "i"
			intervals [4571]:
				xmin = 1985.4728
				xmax = 1985.6528
				text = "think"
			intervals [4572]:
				xmin = 1985.6528
				xmax = 1985.7228
				text = "it"
			intervals [4573]:
				xmin = 1985.7228
				xmax = 1985.7828
				text = "s"
			intervals [4574]:
				xmin = 1985.7828
				xmax = 1985.9828
				text = "called"
			intervals [4575]:
				xmin = 1985.9828
				xmax = 1986.5428
				text = "melissa"
			intervals [4576]:
				xmin = 1986.5428
				xmax = 1986.9784
				text = ""
			intervals [4577]:
				xmin = 1986.9784
				xmax = 1987.2084
				text = "yeah"
			intervals [4578]:
				xmin = 1987.2084
				xmax = 1987.2884
				text = "it"
			intervals [4579]:
				xmin = 1987.2884
				xmax = 1987.4984
				text = "is"
			intervals [4580]:
				xmin = 1987.4984
				xmax = 1988.0384
				text = "melissa"
			intervals [4581]:
				xmin = 1988.0384
				xmax = 1989.1147
				text = ""
			intervals [4582]:
				xmin = 1989.1147
				xmax = 1989.2747
				text = "oh"
			intervals [4583]:
				xmin = 1989.2747
				xmax = 1989.4347
				text = "i'm"
			intervals [4584]:
				xmin = 1989.4347
				xmax = 1989.5847
				text = "not"
			intervals [4585]:
				xmin = 1989.5847
				xmax = 1989.8047
				text = "sure"
			intervals [4586]:
				xmin = 1989.8047
				xmax = 1991.9878
				text = ""
			intervals [4587]:
				xmin = 1991.9878
				xmax = 1992.6278
				text = "yeah"
			intervals [4588]:
				xmin = 1992.6278
				xmax = 1993.2135
				text = ""
			intervals [4589]:
				xmin = 1993.2135
				xmax = 1993.3935
				text = "by"
			intervals [4590]:
				xmin = 1993.3935
				xmax = 1993.8735
				text = "<unk>"
			intervals [4591]:
				xmin = 1993.8735
				xmax = 1994.0835
				text = "s"
			intervals [4592]:
				xmin = 1994.0835
				xmax = 1998.524
				text = ""
			intervals [4593]:
				xmin = 1998.524
				xmax = 1999.164
				text = "small"
			intervals [4594]:
				xmin = 1999.164
				xmax = 1999.194
				text = ""
			intervals [4595]:
				xmin = 1999.194
				xmax = 1999.944
				text = "yeah"
			intervals [4596]:
				xmin = 1999.944
				xmax = 2000.0721
				text = ""
			intervals [4597]:
				xmin = 2000.0721
				xmax = 2000.2021
				text = "it"
			intervals [4598]:
				xmin = 2000.2021
				xmax = 2000.2521
				text = "s"
			intervals [4599]:
				xmin = 2000.2521
				xmax = 2000.4821
				text = "called"
			intervals [4600]:
				xmin = 2000.4821
				xmax = 2001.1521
				text = "melissa"
			intervals [4601]:
				xmin = 2001.1521
				xmax = 2001.1821
				text = ""
			intervals [4602]:
				xmin = 2001.1821
				xmax = 2001.4521
				text = "yeah"
			intervals [4603]:
				xmin = 2001.4521
				xmax = 2001.5621
				text = "that"
			intervals [4604]:
				xmin = 2001.5621
				xmax = 2002.0293
				text = ""
			intervals [4605]:
				xmin = 2002.0293
				xmax = 2002.4893
				text = "yeah"
			intervals [4606]:
				xmin = 2002.4893
				xmax = 2004.9717
				text = ""
			intervals [4607]:
				xmin = 2004.9717
				xmax = 2005.1917
				text = "yeah"
			intervals [4608]:
				xmin = 2005.1917
				xmax = 2005.3017
				text = "i"
			intervals [4609]:
				xmin = 2005.3017
				xmax = 2005.6417
				text = "got"
			intervals [4610]:
				xmin = 2005.6417
				xmax = 2005.7417
				text = "i"
			intervals [4611]:
				xmin = 2005.7417
				xmax = 2006.0617
				text = "got"
			intervals [4612]:
				xmin = 2006.0617
				xmax = 2006.6617
				text = "three"
			intervals [4613]:
				xmin = 2006.6617
				xmax = 2007.3498
				text = ""
			intervals [4614]:
				xmin = 2007.3498
				xmax = 2007.4998
				text = "and"
			intervals [4615]:
				xmin = 2007.4998
				xmax = 2007.6098
				text = "i"
			intervals [4616]:
				xmin = 2007.6098
				xmax = 2007.7598
				text = "was"
			intervals [4617]:
				xmin = 2007.7598
				xmax = 2007.9298
				text = "just"
			intervals [4618]:
				xmin = 2007.9298
				xmax = 2007.9598
				text = ""
			intervals [4619]:
				xmin = 2007.9598
				xmax = 2008.4198
				text = "trying"
			intervals [4620]:
				xmin = 2008.4198
				xmax = 2008.6398
				text = "'em"
			intervals [4621]:
				xmin = 2008.6398
				xmax = 2009.0983
				text = ""
			intervals [4622]:
				xmin = 2009.0983
				xmax = 2009.2683
				text = "and"
			intervals [4623]:
				xmin = 2009.2683
				xmax = 2009.4283
				text = "then"
			intervals [4624]:
				xmin = 2009.4283
				xmax = 2009.5283
				text = "i"
			intervals [4625]:
				xmin = 2009.5283
				xmax = 2009.7983
				text = "bought"
			intervals [4626]:
				xmin = 2009.7983
				xmax = 2009.8983
				text = "the"
			intervals [4627]:
				xmin = 2009.8983
				xmax = 2010.1683
				text = "little"
			intervals [4628]:
				xmin = 2010.1683
				xmax = 2010.3883
				text = "big"
			intervals [4629]:
				xmin = 2010.3883
				xmax = 2010.8683
				text = "tray"
			intervals [4630]:
				xmin = 2010.8683
				xmax = 2010.9683
				text = "and"
			intervals [4631]:
				xmin = 2010.9683
				xmax = 2011.1083
				text = "it"
			intervals [4632]:
				xmin = 2011.1083
				xmax = 2011.2783
				text = "come"
			intervals [4633]:
				xmin = 2011.2783
				xmax = 2011.3983
				text = "with"
			intervals [4634]:
				xmin = 2011.3983
				xmax = 2011.6083
				text = "a"
			intervals [4635]:
				xmin = 2011.6083
				xmax = 2011.6483
				text = ""
			intervals [4636]:
				xmin = 2011.6483
				xmax = 2011.9483
				text = "nice"
			intervals [4637]:
				xmin = 2011.9483
				xmax = 2012.2183
				text = "little"
			intervals [4638]:
				xmin = 2012.2183
				xmax = 2012.2559
				text = ""
			intervals [4639]:
				xmin = 2012.2559
				xmax = 2012.5759
				text = "box"
			intervals [4640]:
				xmin = 2012.5759
				xmax = 2012.6759
				text = "and"
			intervals [4641]:
				xmin = 2012.6759
				xmax = 2012.7459
				text = "it"
			intervals [4642]:
				xmin = 2012.7459
				xmax = 2012.8859
				text = "had"
			intervals [4643]:
				xmin = 2012.8859
				xmax = 2013.1159
				text = "like"
			intervals [4644]:
				xmin = 2013.1159
				xmax = 2013.4337
				text = ""
			intervals [4645]:
				xmin = 2013.4337
				xmax = 2014.1637
				text = "rainbow"
			intervals [4646]:
				xmin = 2014.1637
				xmax = 2014.3737
				text = "like"
			intervals [4647]:
				xmin = 2014.3737
				xmax = 2014.4037
				text = "a"
			intervals [4648]:
				xmin = 2014.4037
				xmax = 2014.6337
				text = "little"
			intervals [4649]:
				xmin = 2014.6337
				xmax = 2014.6637
				text = ""
			intervals [4650]:
				xmin = 2014.6637
				xmax = 2015.2637
				text = "rainbow"
			intervals [4651]:
				xmin = 2015.2637
				xmax = 2015.6697
				text = ""
			intervals [4652]:
				xmin = 2015.6697
				xmax = 2016.0297
				text = "thingy"
			intervals [4653]:
				xmin = 2016.0297
				xmax = 2016.636
				text = ""
			intervals [4654]:
				xmin = 2016.636
				xmax = 2017.286
				text = "yeah"
			intervals [4655]:
				xmin = 2017.286
				xmax = 2019.1486
				text = ""
			intervals [4656]:
				xmin = 2019.1486
				xmax = 2019.2686
				text = "i"
			intervals [4657]:
				xmin = 2019.2686
				xmax = 2019.5986
				text = "had"
			intervals [4658]:
				xmin = 2019.5986
				xmax = 2019.7986
				text = "the"
			intervals [4659]:
				xmin = 2019.7986
				xmax = 2020.2186
				text = "chocolate"
			intervals [4660]:
				xmin = 2020.2186
				xmax = 2020.4186
				text = "chip"
			intervals [4661]:
				xmin = 2020.4186
				xmax = 2021.0686
				text = "one"
			intervals [4662]:
				xmin = 2021.0686
				xmax = 2021.750
				text = ""
			intervals [4663]:
				xmin = 2021.750
				xmax = 2021.910
				text = "it"
			intervals [4664]:
				xmin = 2021.910
				xmax = 2022.100
				text = "was"
			intervals [4665]:
				xmin = 2022.100
				xmax = 2022.330
				text = "like"
			intervals [4666]:
				xmin = 2022.330
				xmax = 2022.710
				text = "cotton"
			intervals [4667]:
				xmin = 2022.710
				xmax = 2023.180
				text = "candy"
			intervals [4668]:
				xmin = 2023.180
				xmax = 2023.730
				text = "one"
			intervals [4669]:
				xmin = 2023.730
				xmax = 2023.9576
				text = ""
			intervals [4670]:
				xmin = 2023.9576
				xmax = 2024.5576
				text = "and"
			intervals [4671]:
				xmin = 2024.5576
				xmax = 2024.7676
				text = "red"
			intervals [4672]:
				xmin = 2024.7676
				xmax = 2025.1476
				text = "velvet"
			intervals [4673]:
				xmin = 2025.1476
				xmax = 2026.0766
				text = ""
			intervals [4674]:
				xmin = 2026.0766
				xmax = 2026.2666
				text = "red"
			intervals [4675]:
				xmin = 2026.2666
				xmax = 2026.6266
				text = "velvet"
			intervals [4676]:
				xmin = 2026.6266
				xmax = 2027.4714
				text = ""
			intervals [4677]:
				xmin = 2027.4714
				xmax = 2027.6014
				text = "it"
			intervals [4678]:
				xmin = 2027.6014
				xmax = 2027.7114
				text = "was"
			intervals [4679]:
				xmin = 2027.7114
				xmax = 2027.8514
				text = "good"
			intervals [4680]:
				xmin = 2027.8514
				xmax = 2027.9414
				text = "the"
			intervals [4681]:
				xmin = 2027.9414
				xmax = 2028.2214
				text = "chocolate"
			intervals [4682]:
				xmin = 2028.2214
				xmax = 2028.3914
				text = "chip"
			intervals [4683]:
				xmin = 2028.3914
				xmax = 2028.5714
				text = "one"
			intervals [4684]:
				xmin = 2028.5714
				xmax = 2028.7914
				text = "was"
			intervals [4685]:
				xmin = 2028.7914
				xmax = 2029.1014
				text = "real"
			intervals [4686]:
				xmin = 2029.1014
				xmax = 2029.4614
				text = "good"
			intervals [4687]:
				xmin = 2029.4614
				xmax = 2029.917
				text = ""
			intervals [4688]:
				xmin = 2029.917
				xmax = 2030.177
				text = "nice"
			intervals [4689]:
				xmin = 2030.177
				xmax = 2030.287
				text = "and"
			intervals [4690]:
				xmin = 2030.287
				xmax = 2031.107
				text = "soft"
			intervals [4691]:
				xmin = 2031.107
				xmax = 2037.0594
				text = ""
			intervals [4692]:
				xmin = 2037.0594
				xmax = 2037.1194
				text = "oh"
			intervals [4693]:
				xmin = 2037.1194
				xmax = 2037.1994
				text = "yeah"
			intervals [4694]:
				xmin = 2037.1994
				xmax = 2037.3294
				text = "that"
			intervals [4695]:
				xmin = 2037.3294
				xmax = 2037.6194
				text = "sound"
			intervals [4696]:
				xmin = 2037.6194
				xmax = 2038.2094
				text = "good"
			intervals [4697]:
				xmin = 2038.2094
				xmax = 2039.7301
				text = ""
			intervals [4698]:
				xmin = 2039.7301
				xmax = 2039.8701
				text = "i"
			intervals [4699]:
				xmin = 2039.8701
				xmax = 2040.0801
				text = "should"
			intervals [4700]:
				xmin = 2040.0801
				xmax = 2040.2201
				text = "have"
			intervals [4701]:
				xmin = 2040.2201
				xmax = 2040.4201
				text = "gotten"
			intervals [4702]:
				xmin = 2040.4201
				xmax = 2040.4901
				text = "it"
			intervals [4703]:
				xmin = 2040.4901
				xmax = 2044.9072
				text = ""
			intervals [4704]:
				xmin = 2044.9072
				xmax = 2045.0772
				text = "yeah"
			intervals [4705]:
				xmin = 2045.0772
				xmax = 2045.2172
				text = "it"
			intervals [4706]:
				xmin = 2045.2172
				xmax = 2045.3872
				text = "was"
			intervals [4707]:
				xmin = 2045.3872
				xmax = 2045.5572
				text = "three"
			intervals [4708]:
				xmin = 2045.5572
				xmax = 2045.9072
				text = "dollars"
			intervals [4709]:
				xmin = 2045.9072
				xmax = 2046.0472
				text = "for"
			intervals [4710]:
				xmin = 2046.0472
				xmax = 2046.3172
				text = "mine"
			intervals [4711]:
				xmin = 2046.3172
				xmax = 2046.3672
				text = ""
			intervals [4712]:
				xmin = 2046.3672
				xmax = 2046.5672
				text = "there"
			intervals [4713]:
				xmin = 2046.5672
				xmax = 2047.0463
				text = ""
			intervals [4714]:
				xmin = 2047.0463
				xmax = 2047.1663
				text = "i"
			intervals [4715]:
				xmin = 2047.1663
				xmax = 2047.3063
				text = "think"
			intervals [4716]:
				xmin = 2047.3063
				xmax = 2047.3663
				text = "it"
			intervals [4717]:
				xmin = 2047.3663
				xmax = 2047.4663
				text = "was"
			intervals [4718]:
				xmin = 2047.4663
				xmax = 2047.5063
				text = "a"
			intervals [4719]:
				xmin = 2047.5063
				xmax = 2047.9163
				text = "dollar"
			intervals [4720]:
				xmin = 2047.9163
				xmax = 2048.226
				text = ""
			intervals [4721]:
				xmin = 2048.226
				xmax = 2048.576
				text = "or"
			intervals [4722]:
				xmin = 2048.576
				xmax = 2049.5316
				text = ""
			intervals [4723]:
				xmin = 2049.5316
				xmax = 2049.8416
				text = "well"
			intervals [4724]:
				xmin = 2049.8416
				xmax = 2050.9864
				text = ""
			intervals [4725]:
				xmin = 2050.9864
				xmax = 2051.1764
				text = "oh"
			intervals [4726]:
				xmin = 2051.1764
				xmax = 2052.0264
				text = "yeah"
			intervals [4727]:
				xmin = 2052.0264
				xmax = 2052.1064
				text = "i"
			intervals [4728]:
				xmin = 2052.1064
				xmax = 2052.1364
				text = ""
			intervals [4729]:
				xmin = 2052.1364
				xmax = 2052.2564
				text = "know"
			intervals [4730]:
				xmin = 2052.2564
				xmax = 2052.3464
				text = "three"
			intervals [4731]:
				xmin = 2052.3464
				xmax = 2052.6564
				text = "dollars"
			intervals [4732]:
				xmin = 2052.6564
				xmax = 2054.0861
				text = ""
			intervals [4733]:
				xmin = 2054.0861
				xmax = 2054.5161
				text = "<unk>"
			intervals [4734]:
				xmin = 2054.5161
				xmax = 2056.1984
				text = ""
			intervals [4735]:
				xmin = 2056.1984
				xmax = 2056.3684
				text = "it"
			intervals [4736]:
				xmin = 2056.3684
				xmax = 2056.5984
				text = "is"
			intervals [4737]:
				xmin = 2056.5984
				xmax = 2056.7484
				text = ""
			intervals [4738]:
				xmin = 2056.7484
				xmax = 2057.2284
				text = "small"
			intervals [4739]:
				xmin = 2057.2284
				xmax = 2058.9591
				text = ""
			intervals [4740]:
				xmin = 2058.9591
				xmax = 2059.6291
				text = "<unk>"
			intervals [4741]:
				xmin = 2059.6291
				xmax = 2062.2477
				text = ""
			intervals [4742]:
				xmin = 2062.2477
				xmax = 2062.6377
				text = "<unk>"
			intervals [4743]:
				xmin = 2062.6377
				xmax = 2069.3122
				text = ""
			intervals [4744]:
				xmin = 2069.3122
				xmax = 2069.4822
				text = "oh"
			intervals [4745]:
				xmin = 2069.4822
				xmax = 2069.6822
				text = "yeah"
			intervals [4746]:
				xmin = 2069.6822
				xmax = 2069.7622
				text = "i"
			intervals [4747]:
				xmin = 2069.7622
				xmax = 2069.9722
				text = "like"
			intervals [4748]:
				xmin = 2069.9722
				xmax = 2070.8022
				text = "friday"
			intervals [4749]:
				xmin = 2070.8022
				xmax = 2071.1222
				text = "s"
			intervals [4750]:
				xmin = 2071.1222
				xmax = 2072.0835
				text = ""
			intervals [4751]:
				xmin = 2072.0835
				xmax = 2072.5935
				text = "friday"
			intervals [4752]:
				xmin = 2072.5935
				xmax = 2072.7335
				text = "s"
			intervals [4753]:
				xmin = 2072.7335
				xmax = 2072.7635
				text = ""
			intervals [4754]:
				xmin = 2072.7635
				xmax = 2072.8935
				text = "i"
			intervals [4755]:
				xmin = 2072.8935
				xmax = 2073.1335
				text = "like"
			intervals [4756]:
				xmin = 2073.1335
				xmax = 2073.2135
				text = "the"
			intervals [4757]:
				xmin = 2073.2135
				xmax = 2073.6635
				text = "mozzarella"
			intervals [4758]:
				xmin = 2073.6635
				xmax = 2074.0835
				text = ""
			intervals [4759]:
				xmin = 2074.0835
				xmax = 2074.4935
				text = "sticks"
			intervals [4760]:
				xmin = 2074.4935
				xmax = 2077.4027
				text = ""
			intervals [4761]:
				xmin = 2077.4027
				xmax = 2078.2627
				text = "yeah"
			intervals [4762]:
				xmin = 2078.2627
				xmax = 2079.2378
				text = ""
			intervals [4763]:
				xmin = 2079.2378
				xmax = 2079.3978
				text = "oh"
			intervals [4764]:
				xmin = 2079.3978
				xmax = 2079.6178
				text = "yeah"
			intervals [4765]:
				xmin = 2079.6178
				xmax = 2079.6778
				text = "the"
			intervals [4766]:
				xmin = 2079.6778
				xmax = 2079.8778
				text = "jack"
			intervals [4767]:
				xmin = 2079.8778
				xmax = 2080.1178
				text = "daniel"
			intervals [4768]:
				xmin = 2080.1178
				xmax = 2080.1478
				text = "s"
			intervals [4769]:
				xmin = 2080.1478
				xmax = 2080.4678
				text = "sauce"
			intervals [4770]:
				xmin = 2080.4678
				xmax = 2080.6134
				text = ""
			intervals [4771]:
				xmin = 2080.6134
				xmax = 2080.7734
				text = "i"
			intervals [4772]:
				xmin = 2080.7734
				xmax = 2080.8934
				text = "be"
			intervals [4773]:
				xmin = 2080.8934
				xmax = 2081.1934
				text = "getting"
			intervals [4774]:
				xmin = 2081.1934
				xmax = 2081.5034
				text = "a"
			intervals [4775]:
				xmin = 2081.5034
				xmax = 2081.5634
				text = "a"
			intervals [4776]:
				xmin = 2081.5634
				xmax = 2081.8334
				text = "jack"
			intervals [4777]:
				xmin = 2081.8334
				xmax = 2082.1434
				text = "daniel"
			intervals [4778]:
				xmin = 2082.1434
				xmax = 2082.1834
				text = "s"
			intervals [4779]:
				xmin = 2082.1834
				xmax = 2082.7334
				text = "sampler"
			intervals [4780]:
				xmin = 2082.7334
				xmax = 2083.023
				text = ""
			intervals [4781]:
				xmin = 2083.023
				xmax = 2083.153
				text = "it"
			intervals [4782]:
				xmin = 2083.153
				xmax = 2083.313
				text = "come"
			intervals [4783]:
				xmin = 2083.313
				xmax = 2083.433
				text = "with"
			intervals [4784]:
				xmin = 2083.433
				xmax = 2083.533
				text = "the"
			intervals [4785]:
				xmin = 2083.533
				xmax = 2084.433
				text = "chicken"
			intervals [4786]:
				xmin = 2084.433
				xmax = 2085.0267
				text = ""
			intervals [4787]:
				xmin = 2085.0267
				xmax = 2085.1867
				text = "the"
			intervals [4788]:
				xmin = 2085.1867
				xmax = 2085.9067
				text = "shrimp"
			intervals [4789]:
				xmin = 2085.9067
				xmax = 2086.4955
				text = ""
			intervals [4790]:
				xmin = 2086.4955
				xmax = 2086.6855
				text = "and"
			intervals [4791]:
				xmin = 2086.6855
				xmax = 2087.1955
				text = "then"
			intervals [4792]:
				xmin = 2087.1955
				xmax = 2087.2255
				text = ""
			intervals [4793]:
				xmin = 2087.2255
				xmax = 2087.6855
				text = "ribs"
			intervals [4794]:
				xmin = 2087.6855
				xmax = 2087.7155
				text = ""
			intervals [4795]:
				xmin = 2087.7155
				xmax = 2087.8755
				text = "yup"
			intervals [4796]:
				xmin = 2087.8755
				xmax = 2088.6935
				text = ""
			intervals [4797]:
				xmin = 2088.6935
				xmax = 2088.9135
				text = "it"
			intervals [4798]:
				xmin = 2088.9135
				xmax = 2089.4135
				text = "bomb"
			intervals [4799]:
				xmin = 2089.4135
				xmax = 2092.0199
				text = ""
			intervals [4800]:
				xmin = 2092.0199
				xmax = 2092.5899
				text = "uh-huh"
			intervals [4801]:
				xmin = 2092.5899
				xmax = 2093.7314
				text = ""
			intervals [4802]:
				xmin = 2093.7314
				xmax = 2094.3814
				text = "yeah"
			intervals [4803]:
				xmin = 2094.3814
				xmax = 2095.1509
				text = ""
			intervals [4804]:
				xmin = 2095.1509
				xmax = 2095.2909
				text = "it"
			intervals [4805]:
				xmin = 2095.2909
				xmax = 2095.4609
				text = "be"
			intervals [4806]:
				xmin = 2095.4609
				xmax = 2095.8309
				text = "good"
			intervals [4807]:
				xmin = 2095.8309
				xmax = 2096.1309
				text = "<unk>"
			intervals [4808]:
				xmin = 2096.1309
				xmax = 2096.7343
				text = ""
			intervals [4809]:
				xmin = 2096.7343
				xmax = 2097.0143
				text = "and"
			intervals [4810]:
				xmin = 2097.0143
				xmax = 2097.1543
				text = "the"
			intervals [4811]:
				xmin = 2097.1543
				xmax = 2097.5843
				text = "fries"
			intervals [4812]:
				xmin = 2097.5843
				xmax = 2097.6543
				text = "i"
			intervals [4813]:
				xmin = 2097.6543
				xmax = 2097.7643
				text = "be"
			intervals [4814]:
				xmin = 2097.7643
				xmax = 2097.9643
				text = "dipping"
			intervals [4815]:
				xmin = 2097.9643
				xmax = 2098.1143
				text = "my"
			intervals [4816]:
				xmin = 2098.1143
				xmax = 2098.4943
				text = "fries"
			intervals [4817]:
				xmin = 2098.4943
				xmax = 2098.5943
				text = "in"
			intervals [4818]:
				xmin = 2098.5943
				xmax = 2098.7843
				text = "there"
			intervals [4819]:
				xmin = 2098.7843
				xmax = 2104.4176
				text = ""
			intervals [4820]:
				xmin = 2104.4176
				xmax = 2104.6476
				text = "yeah"
			intervals [4821]:
				xmin = 2104.6476
				xmax = 2104.6876
				text = ""
			intervals [4822]:
				xmin = 2104.6876
				xmax = 2105.0876
				text = "friday"
			intervals [4823]:
				xmin = 2105.0876
				xmax = 2105.2076
				text = "s"
			intervals [4824]:
				xmin = 2105.2076
				xmax = 2105.7176
				text = "bomb"
			intervals [4825]:
				xmin = 2105.7176
				xmax = 2106.0998866213154
				text = ""
	item [2]:
		class = "IntervalTier"
		name = "DCB_se1_ag1_f_01 - phones"
		xmin = 0.0
		xmax = 2106.0998866213154
		intervals: size = 12193
			intervals [1]:
				xmin = 0.0
				xmax = 8.9067
				text = ""
			intervals [2]:
				xmin = 8.9067
				xmax = 10.2167
				text = "TN"
			intervals [3]:
				xmin = 10.2167
				xmax = 10.2567
				text = "sp"
			intervals [4]:
				xmin = 10.2567
				xmax = 10.3867
				text = "AH0"
			intervals [5]:
				xmin = 10.3867
				xmax = 10.4267
				text = "N"
			intervals [6]:
				xmin = 10.4267
				xmax = 10.5367
				text = "T"
			intervals [7]:
				xmin = 10.5367
				xmax = 10.5667
				text = "AH0"
			intervals [8]:
				xmin = 10.5667
				xmax = 10.6167
				text = "D"
			intervals [9]:
				xmin = 10.6167
				xmax = 10.7767
				text = "EY1"
			intervals [10]:
				xmin = 10.7767
				xmax = 10.8367
				text = "Z"
			intervals [11]:
				xmin = 10.8367
				xmax = 10.9567
				text = "D"
			intervals [12]:
				xmin = 10.9567
				xmax = 11.0667
				text = "EY1"
			intervals [13]:
				xmin = 11.0667
				xmax = 11.1267
				text = "T"
			intervals [14]:
				xmin = 11.1267
				xmax = 11.1567
				text = "sp"
			intervals [15]:
				xmin = 11.1567
				xmax = 11.3867
				text = "IH1"
			intervals [16]:
				xmin = 11.3867
				xmax = 11.5667
				text = "Z"
			intervals [17]:
				xmin = 11.5667
				xmax = 11.6167
				text = "sp"
			intervals [18]:
				xmin = 11.6167
				xmax = 11.6667
				text = "DH"
			intervals [19]:
				xmin = 11.6667
				xmax = 11.7567
				text = "AH0"
			intervals [20]:
				xmin = 11.7567
				xmax = 11.9167
				text = "S"
			intervals [21]:
				xmin = 11.9167
				xmax = 11.9967
				text = "EH1"
			intervals [22]:
				xmin = 11.9967
				xmax = 12.0367
				text = "V"
			intervals [23]:
				xmin = 12.0367
				xmax = 12.0767
				text = "AH0"
			intervals [24]:
				xmin = 12.0767
				xmax = 12.1367
				text = "N"
			intervals [25]:
				xmin = 12.1367
				xmax = 12.4067
				text = "TH"
			intervals [26]:
				xmin = 12.4067
				xmax = 17.0316
				text = "sp"
			intervals [27]:
				xmin = 17.0316
				xmax = 17.1116
				text = "AY1"
			intervals [28]:
				xmin = 17.1116
				xmax = 17.2016
				text = "W"
			intervals [29]:
				xmin = 17.2016
				xmax = 17.2316
				text = "AH0"
			intervals [30]:
				xmin = 17.2316
				xmax = 17.3316
				text = "Z"
			intervals [31]:
				xmin = 17.3316
				xmax = 17.3816
				text = "B"
			intervals [32]:
				xmin = 17.3816
				xmax = 17.5016
				text = "AO1"
			intervals [33]:
				xmin = 17.5016
				xmax = 17.5316
				text = "R"
			intervals [34]:
				xmin = 17.5316
				xmax = 17.5616
				text = "N"
			intervals [35]:
				xmin = 17.5616
				xmax = 17.6716
				text = "AO1"
			intervals [36]:
				xmin = 17.6716
				xmax = 17.7016
				text = "N"
			intervals [37]:
				xmin = 17.7016
				xmax = 17.8216
				text = "AA0"
			intervals [38]:
				xmin = 17.8216
				xmax = 17.9016
				text = "K"
			intervals [39]:
				xmin = 17.9016
				xmax = 18.0016
				text = "T"
			intervals [40]:
				xmin = 18.0016
				xmax = 18.0616
				text = "OW1"
			intervals [41]:
				xmin = 18.0616
				xmax = 18.1116
				text = "B"
			intervals [42]:
				xmin = 18.1116
				xmax = 18.2116
				text = "ER0"
			intervals [43]:
				xmin = 18.2116
				xmax = 18.3316
				text = "T"
			intervals [44]:
				xmin = 18.3316
				xmax = 18.4116
				text = "EH1"
			intervals [45]:
				xmin = 18.4116
				xmax = 18.4416
				text = "N"
			intervals [46]:
				xmin = 18.4416
				xmax = 18.5416
				text = "TH"
			intervals [47]:
				xmin = 18.5416
				xmax = 18.5916
				text = "N"
			intervals [48]:
				xmin = 18.5916
				xmax = 18.6516
				text = "AY1"
			intervals [49]:
				xmin = 18.6516
				xmax = 18.7116
				text = "N"
			intervals [50]:
				xmin = 18.7116
				xmax = 18.8216
				text = "T"
			intervals [51]:
				xmin = 18.8216
				xmax = 18.8616
				text = "IY1"
			intervals [52]:
				xmin = 18.8616
				xmax = 18.8916
				text = "N"
			intervals [53]:
				xmin = 18.8916
				xmax = 18.9416
				text = "N"
			intervals [54]:
				xmin = 18.9416
				xmax = 18.9716
				text = "AY1"
			intervals [55]:
				xmin = 18.9716
				xmax = 19.0316
				text = "N"
			intervals [56]:
				xmin = 19.0316
				xmax = 19.0716
				text = "T"
			intervals [57]:
				xmin = 19.0716
				xmax = 19.1316
				text = "IY0"
			intervals [58]:
				xmin = 19.1316
				xmax = 19.2516
				text = "S"
			intervals [59]:
				xmin = 19.2516
				xmax = 19.3116
				text = "EH1"
			intervals [60]:
				xmin = 19.3116
				xmax = 19.3416
				text = "V"
			intervals [61]:
				xmin = 19.3416
				xmax = 19.3716
				text = "AH0"
			intervals [62]:
				xmin = 19.3716
				xmax = 19.4016
				text = "N"
			intervals [63]:
				xmin = 19.4016
				xmax = 24.6145
				text = "sp"
			intervals [64]:
				xmin = 24.6145
				xmax = 24.7245
				text = "AY1"
			intervals [65]:
				xmin = 24.7245
				xmax = 24.8345
				text = "G"
			intervals [66]:
				xmin = 24.8345
				xmax = 24.8645
				text = "R"
			intervals [67]:
				xmin = 24.8645
				xmax = 24.9845
				text = "UW1"
			intervals [68]:
				xmin = 24.9845
				xmax = 25.1245
				text = "AH1"
			intervals [69]:
				xmin = 25.1245
				xmax = 25.2345
				text = "P"
			intervals [70]:
				xmin = 25.2345
				xmax = 25.4565
				text = ""
			intervals [71]:
				xmin = 25.4565
				xmax = 25.6765
				text = "IH1"
			intervals [72]:
				xmin = 25.6765
				xmax = 25.7265
				text = "N"
			intervals [73]:
				xmin = 25.7265
				xmax = 25.8465
				text = "K"
			intervals [74]:
				xmin = 25.8465
				xmax = 25.8765
				text = "EH1"
			intervals [75]:
				xmin = 25.8765
				xmax = 25.9565
				text = "N"
			intervals [76]:
				xmin = 25.9565
				xmax = 25.9865
				text = "AH0"
			intervals [77]:
				xmin = 25.9865
				xmax = 26.0165
				text = "L"
			intervals [78]:
				xmin = 26.0165
				xmax = 26.0665
				text = "W"
			intervals [79]:
				xmin = 26.0665
				xmax = 26.2265
				text = "ER2"
			intervals [80]:
				xmin = 26.2265
				xmax = 26.5265
				text = "TH"
			intervals [81]:
				xmin = 26.5265
				xmax = 31.3539
				text = ""
			intervals [82]:
				xmin = 31.3539
				xmax = 31.4339
				text = "sil"
			intervals [83]:
				xmin = 31.4339
				xmax = 31.5739
				text = "Y"
			intervals [84]:
				xmin = 31.5739
				xmax = 31.6839
				text = "EH1"
			intervals [85]:
				xmin = 31.6839
				xmax = 32.1839
				text = "S"
			intervals [86]:
				xmin = 32.1839
				xmax = 38.6129
				text = ""
			intervals [87]:
				xmin = 38.6129
				xmax = 39.2329
				text = "TN"
			intervals [88]:
				xmin = 39.2329
				xmax = 39.2629
				text = "sp"
			intervals [89]:
				xmin = 39.2629
				xmax = 42.8363
				text = ""
			intervals [90]:
				xmin = 42.8363
				xmax = 42.8963
				text = "IH1"
			intervals [91]:
				xmin = 42.8963
				xmax = 42.9463
				text = "T"
			intervals [92]:
				xmin = 42.9463
				xmax = 42.9963
				text = "Z"
			intervals [93]:
				xmin = 42.9963
				xmax = 43.0563
				text = "IH0"
			intervals [94]:
				xmin = 43.0563
				xmax = 43.1063
				text = "N"
			intervals [95]:
				xmin = 43.1063
				xmax = 43.2163
				text = "P"
			intervals [96]:
				xmin = 43.2163
				xmax = 43.2463
				text = "EH2"
			intervals [97]:
				xmin = 43.2463
				xmax = 43.3063
				text = "N"
			intervals [98]:
				xmin = 43.3063
				xmax = 43.4063
				text = "S"
			intervals [99]:
				xmin = 43.4063
				xmax = 43.4363
				text = "AH0"
			intervals [100]:
				xmin = 43.4363
				xmax = 43.4663
				text = "L"
			intervals [101]:
				xmin = 43.4663
				xmax = 43.5263
				text = "V"
			intervals [102]:
				xmin = 43.5263
				xmax = 43.6963
				text = "EY1"
			intervals [103]:
				xmin = 43.6963
				xmax = 43.7263
				text = "N"
			intervals [104]:
				xmin = 43.7263
				xmax = 43.8063
				text = "Y"
			intervals [105]:
				xmin = 43.8063
				xmax = 43.8363
				text = "AH0"
			intervals [106]:
				xmin = 43.8363
				xmax = 43.9363
				text = "sp"
			intervals [107]:
				xmin = 43.9363
				xmax = 46.6366
				text = ""
			intervals [108]:
				xmin = 46.6366
				xmax = 46.7266
				text = "W"
			intervals [109]:
				xmin = 46.7266
				xmax = 46.7666
				text = "EH1"
			intervals [110]:
				xmin = 46.7666
				xmax = 46.8266
				text = "L"
			intervals [111]:
				xmin = 46.8266
				xmax = 46.9266
				text = "AY1"
			intervals [112]:
				xmin = 46.9266
				xmax = 47.0366
				text = "W"
			intervals [113]:
				xmin = 47.0366
				xmax = 47.1266
				text = "AA1"
			intervals [114]:
				xmin = 47.1266
				xmax = 47.1766
				text = "N"
			intervals [115]:
				xmin = 47.1766
				xmax = 47.2066
				text = "AH0"
			intervals [116]:
				xmin = 47.2066
				xmax = 47.2666
				text = "D"
			intervals [117]:
				xmin = 47.2666
				xmax = 47.3666
				text = "UW1"
			intervals [118]:
				xmin = 47.3666
				xmax = 47.5066
				text = "T"
			intervals [119]:
				xmin = 47.5066
				xmax = 47.6066
				text = "UW1"
			intervals [120]:
				xmin = 47.6066
				xmax = 47.6866
				text = "TH"
			intervals [121]:
				xmin = 47.6866
				xmax = 47.7366
				text = "IH1"
			intervals [122]:
				xmin = 47.7366
				xmax = 48.0766
				text = "NG"
			intervals [123]:
				xmin = 48.0766
				xmax = 48.1666
				text = "Z"
			intervals [124]:
				xmin = 48.1666
				xmax = 48.4666
				text = "F"
			intervals [125]:
				xmin = 48.4666
				xmax = 48.5766
				text = "ER1"
			intervals [126]:
				xmin = 48.5766
				xmax = 48.6666
				text = "S"
			intervals [127]:
				xmin = 48.6666
				xmax = 48.7366
				text = "T"
			intervals [128]:
				xmin = 48.7366
				xmax = 48.8166
				text = "AY1"
			intervals [129]:
				xmin = 48.8166
				xmax = 48.9366
				text = "W"
			intervals [130]:
				xmin = 48.9366
				xmax = 48.9866
				text = "AA1"
			intervals [131]:
				xmin = 48.9866
				xmax = 49.1366
				text = "N"
			intervals [132]:
				xmin = 49.1366
				xmax = 49.3766
				text = "AH0"
			intervals [133]:
				xmin = 49.3766
				xmax = 50.126
				text = "sp"
			intervals [134]:
				xmin = 50.126
				xmax = 50.226
				text = "B"
			intervals [135]:
				xmin = 50.226
				xmax = 50.526
				text = "IY1"
			intervals [136]:
				xmin = 50.526
				xmax = 50.746
				text = "AH0"
			intervals [137]:
				xmin = 50.746
				xmax = 50.816
				text = "AE0"
			intervals [138]:
				xmin = 50.816
				xmax = 50.976
				text = "TH"
			intervals [139]:
				xmin = 50.976
				xmax = 51.046
				text = "L"
			intervals [140]:
				xmin = 51.046
				xmax = 51.106
				text = "EH1"
			intervals [141]:
				xmin = 51.106
				xmax = 51.166
				text = "T"
			intervals [142]:
				xmin = 51.166
				xmax = 51.246
				text = "IH0"
			intervals [143]:
				xmin = 51.246
				xmax = 51.316
				text = "K"
			intervals [144]:
				xmin = 51.316
				xmax = 51.446
				text = "T"
			intervals [145]:
				xmin = 51.446
				xmax = 51.486
				text = "R"
			intervals [146]:
				xmin = 51.486
				xmax = 51.626
				text = "EY1"
			intervals [147]:
				xmin = 51.626
				xmax = 51.736
				text = "N"
			intervals [148]:
				xmin = 51.736
				xmax = 51.926
				text = "ER0"
			intervals [149]:
				xmin = 51.926
				xmax = 52.5127
				text = "sp"
			intervals [150]:
				xmin = 52.5127
				xmax = 52.6027
				text = "L"
			intervals [151]:
				xmin = 52.6027
				xmax = 52.6827
				text = "AY1"
			intervals [152]:
				xmin = 52.6827
				xmax = 52.7327
				text = "K"
			intervals [153]:
				xmin = 52.7327
				xmax = 52.8727
				text = "F"
			intervals [154]:
				xmin = 52.8727
				xmax = 52.9127
				text = "IH1"
			intervals [155]:
				xmin = 52.9127
				xmax = 53.0727
				text = "D"
			intervals [156]:
				xmin = 53.0727
				xmax = 53.1527
				text = "UW1"
			intervals [157]:
				xmin = 53.1527
				xmax = 53.2927
				text = "F"
			intervals [158]:
				xmin = 53.2927
				xmax = 53.3327
				text = "IH1"
			intervals [159]:
				xmin = 53.3327
				xmax = 53.4327
				text = "Z"
			intervals [160]:
				xmin = 53.4327
				xmax = 53.4727
				text = "IH0"
			intervals [161]:
				xmin = 53.4727
				xmax = 53.5227
				text = "K"
			intervals [162]:
				xmin = 53.5227
				xmax = 53.5727
				text = "AH0"
			intervals [163]:
				xmin = 53.5727
				xmax = 53.6427
				text = "L"
			intervals [164]:
				xmin = 53.6427
				xmax = 53.7527
				text = "TH"
			intervals [165]:
				xmin = 53.7527
				xmax = 53.7827
				text = "EH1"
			intervals [166]:
				xmin = 53.7827
				xmax = 53.8927
				text = "R"
			intervals [167]:
				xmin = 53.8927
				xmax = 53.9427
				text = "AH0"
			intervals [168]:
				xmin = 53.9427
				xmax = 54.0427
				text = "P"
			intervals [169]:
				xmin = 54.0427
				xmax = 54.1227
				text = "IY0"
			intervals [170]:
				xmin = 54.1227
				xmax = 54.2127
				text = "W"
			intervals [171]:
				xmin = 54.2127
				xmax = 54.2727
				text = "IH0"
			intervals [172]:
				xmin = 54.2727
				xmax = 54.3527
				text = "TH"
			intervals [173]:
				xmin = 54.3527
				xmax = 54.4027
				text = "DH"
			intervals [174]:
				xmin = 54.4027
				xmax = 54.4727
				text = "AH0"
			intervals [175]:
				xmin = 54.4727
				xmax = 54.6027
				text = "S"
			intervals [176]:
				xmin = 54.6027
				xmax = 54.6727
				text = "P"
			intervals [177]:
				xmin = 54.6727
				xmax = 54.7727
				text = "AO1"
			intervals [178]:
				xmin = 54.7727
				xmax = 54.8427
				text = "R"
			intervals [179]:
				xmin = 54.8427
				xmax = 54.9827
				text = "T"
			intervals [180]:
				xmin = 54.9827
				xmax = 55.1827
				text = "S"
			intervals [181]:
				xmin = 55.1827
				xmax = 55.5498
				text = ""
			intervals [182]:
				xmin = 55.5498
				xmax = 55.6898
				text = "K"
			intervals [183]:
				xmin = 55.6898
				xmax = 55.7198
				text = "AA1"
			intervals [184]:
				xmin = 55.7198
				xmax = 55.7698
				text = "Z"
			intervals [185]:
				xmin = 55.7698
				xmax = 55.8298
				text = "AY1"
			intervals [186]:
				xmin = 55.8298
				xmax = 55.8898
				text = "L"
			intervals [187]:
				xmin = 55.8898
				xmax = 55.9498
				text = "AY1"
			intervals [188]:
				xmin = 55.9498
				xmax = 56.0398
				text = "K"
			intervals [189]:
				xmin = 56.0398
				xmax = 56.0898
				text = "S"
			intervals [190]:
				xmin = 56.0898
				xmax = 56.1998
				text = "P"
			intervals [191]:
				xmin = 56.1998
				xmax = 56.2998
				text = "AO1"
			intervals [192]:
				xmin = 56.2998
				xmax = 56.3498
				text = "R"
			intervals [193]:
				xmin = 56.3498
				xmax = 56.4198
				text = "T"
			intervals [194]:
				xmin = 56.4198
				xmax = 56.4798
				text = "S"
			intervals [195]:
				xmin = 56.4798
				xmax = 56.7598
				text = "sp"
			intervals [196]:
				xmin = 56.7598
				xmax = 56.8165
				text = ""
			intervals [197]:
				xmin = 56.8165
				xmax = 56.9265
				text = "AE1"
			intervals [198]:
				xmin = 56.9265
				xmax = 57.0265
				text = "N"
			intervals [199]:
				xmin = 57.0265
				xmax = 57.0565
				text = "DH"
			intervals [200]:
				xmin = 57.0565
				xmax = 57.2465
				text = "EH1"
			intervals [201]:
				xmin = 57.2465
				xmax = 57.2765
				text = "N"
			intervals [202]:
				xmin = 57.2765
				xmax = 57.4165
				text = "AY1"
			intervals [203]:
				xmin = 57.4165
				xmax = 57.4865
				text = "W"
			intervals [204]:
				xmin = 57.4865
				xmax = 57.5465
				text = "AO1"
			intervals [205]:
				xmin = 57.5465
				xmax = 57.5865
				text = "N"
			intervals [206]:
				xmin = 57.5865
				xmax = 57.6165
				text = "T"
			intervals [207]:
				xmin = 57.6165
				xmax = 57.6465
				text = "T"
			intervals [208]:
				xmin = 57.6465
				xmax = 57.6965
				text = "AH0"
			intervals [209]:
				xmin = 57.6965
				xmax = 57.7665
				text = "D"
			intervals [210]:
				xmin = 57.7665
				xmax = 58.1065
				text = "UW1"
			intervals [211]:
				xmin = 58.1065
				xmax = 58.4947
				text = "sp"
			intervals [212]:
				xmin = 58.4947
				xmax = 58.5747
				text = "L"
			intervals [213]:
				xmin = 58.5747
				xmax = 58.6747
				text = "AY1"
			intervals [214]:
				xmin = 58.6747
				xmax = 58.7347
				text = "K"
			intervals [215]:
				xmin = 58.7347
				xmax = 58.8847
				text = "sp"
			intervals [216]:
				xmin = 58.8847
				xmax = 59.0447
				text = "M"
			intervals [217]:
				xmin = 59.0447
				xmax = 59.1847
				text = "AE1"
			intervals [218]:
				xmin = 59.1847
				xmax = 59.3047
				text = "S"
			intervals [219]:
				xmin = 59.3047
				xmax = 59.3447
				text = "K"
			intervals [220]:
				xmin = 59.3447
				xmax = 59.3847
				text = "AH0"
			intervals [221]:
				xmin = 59.3847
				xmax = 59.4647
				text = "M"
			intervals [222]:
				xmin = 59.4647
				xmax = 59.4947
				text = "Y"
			intervals [223]:
				xmin = 59.4947
				xmax = 59.5247
				text = "UW2"
			intervals [224]:
				xmin = 59.5247
				xmax = 59.5647
				text = "N"
			intervals [225]:
				xmin = 59.5647
				xmax = 59.6147
				text = "AH0"
			intervals [226]:
				xmin = 59.6147
				xmax = 59.7647
				text = "K"
			intervals [227]:
				xmin = 59.7647
				xmax = 59.8447
				text = "EY1"
			intervals [228]:
				xmin = 59.8447
				xmax = 60.0047
				text = "SH"
			intervals [229]:
				xmin = 60.0047
				xmax = 60.0447
				text = "AH0"
			intervals [230]:
				xmin = 60.0447
				xmax = 60.0847
				text = "N"
			intervals [231]:
				xmin = 60.0847
				xmax = 60.3347
				text = "Z"
			intervals [232]:
				xmin = 60.3347
				xmax = 60.3647
				text = "sp"
			intervals [233]:
				xmin = 60.3647
				xmax = 60.5147
				text = "R"
			intervals [234]:
				xmin = 60.5147
				xmax = 60.5447
				text = "EY1"
			intervals [235]:
				xmin = 60.5447
				xmax = 60.6047
				text = "D"
			intervals [236]:
				xmin = 60.6047
				xmax = 60.6947
				text = "IY0"
			intervals [237]:
				xmin = 60.6947
				xmax = 60.7547
				text = "OW2"
			intervals [238]:
				xmin = 60.7547
				xmax = 60.8347
				text = "B"
			intervals [239]:
				xmin = 60.8347
				xmax = 60.8747
				text = "R"
			intervals [240]:
				xmin = 60.8747
				xmax = 60.9647
				text = "AO1"
			intervals [241]:
				xmin = 60.9647
				xmax = 61.0147
				text = "D"
			intervals [242]:
				xmin = 61.0147
				xmax = 61.1247
				text = "K"
			intervals [243]:
				xmin = 61.1247
				xmax = 61.1747
				text = "AE2"
			intervals [244]:
				xmin = 61.1747
				xmax = 61.3147
				text = "S"
			intervals [245]:
				xmin = 61.3147
				xmax = 61.3647
				text = "T"
			intervals [246]:
				xmin = 61.3647
				xmax = 61.3947
				text = "IH0"
			intervals [247]:
				xmin = 61.3947
				xmax = 61.4947
				text = "N"
			intervals [248]:
				xmin = 61.4947
				xmax = 63.760
				text = ""
			intervals [249]:
				xmin = 63.760
				xmax = 63.850
				text = "K"
			intervals [250]:
				xmin = 63.850
				xmax = 63.900
				text = "AA1"
			intervals [251]:
				xmin = 63.900
				xmax = 63.980
				text = "Z"
			intervals [252]:
				xmin = 63.980
				xmax = 64.040
				text = "AY1"
			intervals [253]:
				xmin = 64.040
				xmax = 64.100
				text = "L"
			intervals [254]:
				xmin = 64.100
				xmax = 64.150
				text = "AY1"
			intervals [255]:
				xmin = 64.150
				xmax = 64.200
				text = "K"
			intervals [256]:
				xmin = 64.200
				xmax = 64.260
				text = "T"
			intervals [257]:
				xmin = 64.260
				xmax = 64.310
				text = "AH0"
			intervals [258]:
				xmin = 64.310
				xmax = 64.420
				text = "T"
			intervals [259]:
				xmin = 64.420
				xmax = 64.510
				text = "AO1"
			intervals [260]:
				xmin = 64.510
				xmax = 64.790
				text = "K"
			intervals [261]:
				xmin = 64.790
				xmax = 68.1466
				text = ""
			intervals [262]:
				xmin = 68.1466
				xmax = 68.6366
				text = "spn"
			intervals [263]:
				xmin = 68.6366
				xmax = 73.4705
				text = ""
			intervals [264]:
				xmin = 73.4705
				xmax = 73.5205
				text = "sil"
			intervals [265]:
				xmin = 73.5205
				xmax = 73.6605
				text = "Y"
			intervals [266]:
				xmin = 73.6605
				xmax = 73.8005
				text = "EH1"
			intervals [267]:
				xmin = 73.8005
				xmax = 74.0605
				text = "S"
			intervals [268]:
				xmin = 74.0605
				xmax = 76.935
				text = ""
			intervals [269]:
				xmin = 76.935
				xmax = 77.035
				text = "M"
			intervals [270]:
				xmin = 77.035
				xmax = 77.095
				text = "AY1"
			intervals [271]:
				xmin = 77.095
				xmax = 77.145
				text = "M"
			intervals [272]:
				xmin = 77.145
				xmax = 77.385
				text = "AA1"
			intervals [273]:
				xmin = 77.385
				xmax = 77.475
				text = "M"
			intervals [274]:
				xmin = 77.475
				xmax = 77.615
				text = "SH"
			intervals [275]:
				xmin = 77.615
				xmax = 77.885
				text = "IY1"
			intervals [276]:
				xmin = 77.885
				xmax = 78.015
				text = "Y"
			intervals [277]:
				xmin = 78.015
				xmax = 78.085
				text = "UW1"
			intervals [278]:
				xmin = 78.085
				xmax = 78.185
				text = "Z"
			intervals [279]:
				xmin = 78.185
				xmax = 78.215
				text = "D"
			intervals [280]:
				xmin = 78.215
				xmax = 78.255
				text = "T"
			intervals [281]:
				xmin = 78.255
				xmax = 78.365
				text = "UW1"
			intervals [282]:
				xmin = 78.365
				xmax = 78.435
				text = "W"
			intervals [283]:
				xmin = 78.435
				xmax = 78.595
				text = "ER1"
			intervals [284]:
				xmin = 78.595
				xmax = 78.935
				text = "K"
			intervals [285]:
				xmin = 78.935
				xmax = 79.284
				text = ""
			intervals [286]:
				xmin = 79.284
				xmax = 79.314
				text = "sil"
			intervals [287]:
				xmin = 79.314
				xmax = 79.534
				text = "AE1"
[truncated: 2,271,756 more chars]
