# Supplementary material for: Considering Performance in the Automated and Manual Coding of Sociolinguistic Variables: Lessons From Variable (ING)
Source: Front Artif Intell. 2021 Apr 29;4:648543. doi: 10.3389/frai.2021.648543 (PMC8117961; doi:10.3389/frai.2021.648543)
Supplement: Supplementary file 6 [file Data_Sheet_6.ZIP › CORAAL_VARAligned_as_TextGrids_p2/DCB_se2_ag4_f_02_1.TextGrid]

File type = "ooTextFile"
Object class = "TextGrid"

xmin = 0.0
xmax = 3837.490045351474
tiers? <exists>
size = 4
item []:
	item [1]:
		class = "IntervalTier"
		name = "DCB_se2_ag4_f_02 - words"
		xmin = 0.0
		xmax = 3837.490045351474
		intervals: size = 11398
			intervals [1]:
				xmin = 0.0
				xmax = 2.7899
				text = ""
			intervals [2]:
				xmin = 2.7899
				xmax = 2.9699
				text = "i"
			intervals [3]:
				xmin = 2.9699
				xmax = 3.1899
				text = "was"
			intervals [4]:
				xmin = 3.1899
				xmax = 3.4199
				text = "born"
			intervals [5]:
				xmin = 3.4199
				xmax = 3.5199
				text = "in"
			intervals [6]:
				xmin = 3.5199
				xmax = 3.9399
				text = "dc"
			intervals [7]:
				xmin = 3.9399
				xmax = 4.0399
				text = "at"
			intervals [8]:
				xmin = 4.0399
				xmax = 4.0799
				text = ""
			intervals [9]:
				xmin = 4.0799
				xmax = 4.5599
				text = "georgetown"
			intervals [10]:
				xmin = 4.5599
				xmax = 5.0399
				text = "university"
			intervals [11]:
				xmin = 5.0399
				xmax = 5.5799
				text = "hospital"
			intervals [12]:
				xmin = 5.5799
				xmax = 6.9017
				text = ""
			intervals [13]:
				xmin = 6.9017
				xmax = 7.4117
				text = "mm-hm"
			intervals [14]:
				xmin = 7.4117
				xmax = 8.4617
				text = ""
			intervals [15]:
				xmin = 8.4617
				xmax = 8.6717
				text = "laugh"
			intervals [16]:
				xmin = 8.6717
				xmax = 14.835
				text = ""
			intervals [17]:
				xmin = 14.835
				xmax = 15.025
				text = "in"
			intervals [18]:
				xmin = 15.025
				xmax = 15.485
				text = "dc"
			intervals [19]:
				xmin = 15.485
				xmax = 15.565
				text = "the"
			intervals [20]:
				xmin = 15.565
				xmax = 15.885
				text = "neighborhood"
			intervals [21]:
				xmin = 15.885
				xmax = 15.965
				text = "i"
			intervals [22]:
				xmin = 15.965
				xmax = 16.175
				text = "call"
			intervals [23]:
				xmin = 16.175
				xmax = 16.405
				text = "home"
			intervals [24]:
				xmin = 16.405
				xmax = 16.495
				text = "is"
			intervals [25]:
				xmin = 16.495
				xmax = 17.015
				text = "deanwood"
			intervals [26]:
				xmin = 17.015
				xmax = 21.1557
				text = ""
			intervals [27]:
				xmin = 21.1557
				xmax = 21.3257
				text = "i've"
			intervals [28]:
				xmin = 21.3257
				xmax = 21.7457
				text = "n-"
			intervals [29]:
				xmin = 21.7457
				xmax = 21.8775
				text = ""
			intervals [30]:
				xmin = 21.8775
				xmax = 22.0775
				text = "i've"
			intervals [31]:
				xmin = 22.0775
				xmax = 22.2675
				text = "lived"
			intervals [32]:
				xmin = 22.2675
				xmax = 22.2975
				text = ""
			intervals [33]:
				xmin = 22.2975
				xmax = 22.4775
				text = "here"
			intervals [34]:
				xmin = 22.4775
				xmax = 22.5675
				text = "the"
			intervals [35]:
				xmin = 22.5675
				xmax = 22.9875
				text = "majority"
			intervals [36]:
				xmin = 22.9875
				xmax = 23.0475
				text = "of"
			intervals [37]:
				xmin = 23.0475
				xmax = 23.0775
				text = ""
			intervals [38]:
				xmin = 23.0775
				xmax = 23.2075
				text = "my"
			intervals [39]:
				xmin = 23.2075
				xmax = 23.4875
				text = "life"
			intervals [40]:
				xmin = 23.4875
				xmax = 25.5316
				text = ""
			intervals [41]:
				xmin = 25.5316
				xmax = 25.7116
				text = "i've"
			intervals [42]:
				xmin = 25.7116
				xmax = 25.9316
				text = "lived"
			intervals [43]:
				xmin = 25.9316
				xmax = 26.0116
				text = "in"
			intervals [44]:
				xmin = 26.0116
				xmax = 26.4416
				text = "richmond"
			intervals [45]:
				xmin = 26.4416
				xmax = 27.0916
				text = "virginia"
			intervals [46]:
				xmin = 27.0916
				xmax = 29.5213
				text = ""
			intervals [47]:
				xmin = 29.5213
				xmax = 30.0813
				text = "i"
			intervals [48]:
				xmin = 30.0813
				xmax = 30.1113
				text = ""
			intervals [49]:
				xmin = 30.1113
				xmax = 30.3813
				text = "lived"
			intervals [50]:
				xmin = 30.3813
				xmax = 30.4213
				text = ""
			intervals [51]:
				xmin = 30.4213
				xmax = 31.0513
				text = "there"
			intervals [52]:
				xmin = 31.0513
				xmax = 31.4896
				text = ""
			intervals [53]:
				xmin = 31.4896
				xmax = 32.3696
				text = "five"
			intervals [54]:
				xmin = 32.3696
				xmax = 32.4296
				text = ""
			intervals [55]:
				xmin = 32.4296
				xmax = 33.4096
				text = "six"
			intervals [56]:
				xmin = 33.4096
				xmax = 34.0396
				text = "years"
			intervals [57]:
				xmin = 34.0396
				xmax = 35.8198
				text = ""
			intervals [58]:
				xmin = 35.8198
				xmax = 35.9998
				text = "that"
			intervals [59]:
				xmin = 35.9998
				xmax = 36.0598
				text = "s"
			intervals [60]:
				xmin = 36.0598
				xmax = 36.1898
				text = "it"
			intervals [61]:
				xmin = 36.1898
				xmax = 38.0187
				text = ""
			intervals [62]:
				xmin = 38.0187
				xmax = 38.1987
				text = "mm-hm"
			intervals [63]:
				xmin = 38.1987
				xmax = 43.0769
				text = ""
			intervals [64]:
				xmin = 43.0769
				xmax = 43.2269
				text = "um"
			intervals [65]:
				xmin = 43.2269
				xmax = 43.2569
				text = ""
			intervals [66]:
				xmin = 43.2569
				xmax = 43.3869
				text = "i"
			intervals [67]:
				xmin = 43.3869
				xmax = 43.5869
				text = "grew"
			intervals [68]:
				xmin = 43.5869
				xmax = 43.7369
				text = "up"
			intervals [69]:
				xmin = 43.7369
				xmax = 43.8469
				text = "in"
			intervals [70]:
				xmin = 43.8469
				xmax = 44.3569
				text = "deanwood"
			intervals [71]:
				xmin = 44.3569
				xmax = 44.8116
				text = ""
			intervals [72]:
				xmin = 44.8116
				xmax = 44.9816
				text = "in"
			intervals [73]:
				xmin = 44.9816
				xmax = 45.5516
				text = "dc"
			intervals [74]:
				xmin = 45.5516
				xmax = 45.8721
				text = ""
			intervals [75]:
				xmin = 45.8721
				xmax = 46.3621
				text = "um"
			intervals [76]:
				xmin = 46.3621
				xmax = 47.3527
				text = ""
			intervals [77]:
				xmin = 47.3527
				xmax = 47.8827
				text = "after"
			intervals [78]:
				xmin = 47.8827
				xmax = 47.9627
				text = "i"
			intervals [79]:
				xmin = 47.9627
				xmax = 48.3027
				text = "came"
			intervals [80]:
				xmin = 48.3027
				xmax = 48.4627
				text = ""
			intervals [81]:
				xmin = 48.4627
				xmax = 48.7627
				text = "back"
			intervals [82]:
				xmin = 48.7627
				xmax = 48.8227
				text = ""
			intervals [83]:
				xmin = 48.8227
				xmax = 48.9627
				text = "to"
			intervals [84]:
				xmin = 48.9627
				xmax = 49.5427
				text = "dc-"
			intervals [85]:
				xmin = 49.5427
				xmax = 49.8897
				text = ""
			intervals [86]:
				xmin = 49.8897
				xmax = 50.1197
				text = "um"
			intervals [87]:
				xmin = 50.1197
				xmax = 50.2197
				text = "the"
			intervals [88]:
				xmin = 50.2197
				xmax = 50.5997
				text = "dc"
			intervals [89]:
				xmin = 50.5997
				xmax = 50.9697
				text = "area"
			intervals [90]:
				xmin = 50.9697
				xmax = 51.0997
				text = "i"
			intervals [91]:
				xmin = 51.0997
				xmax = 51.3497
				text = "lived"
			intervals [92]:
				xmin = 51.3497
				xmax = 51.3797
				text = ""
			intervals [93]:
				xmin = 51.3797
				xmax = 51.8697
				text = "in"
			intervals [94]:
				xmin = 51.8697
				xmax = 52.0746
				text = ""
			intervals [95]:
				xmin = 52.0746
				xmax = 52.6346
				text = "riverdale"
			intervals [96]:
				xmin = 52.6346
				xmax = 53.9235
				text = ""
			intervals [97]:
				xmin = 53.9235
				xmax = 54.7135
				text = "bladensburg"
			intervals [98]:
				xmin = 54.7135
				xmax = 56.7887
				text = ""
			intervals [99]:
				xmin = 56.7887
				xmax = 57.5487
				text = "brentwood"
			intervals [100]:
				xmin = 57.5487
				xmax = 58.6936
				text = ""
			intervals [101]:
				xmin = 58.6936
				xmax = 58.8536
				text = "and"
			intervals [102]:
				xmin = 58.8536
				xmax = 59.0436
				text = "now"
			intervals [103]:
				xmin = 59.0436
				xmax = 59.6236
				text = "cheverly"
			intervals [104]:
				xmin = 59.6236
				xmax = 66.1785
				text = ""
			intervals [105]:
				xmin = 66.1785
				xmax = 66.3585
				text = "high"
			intervals [106]:
				xmin = 66.3585
				xmax = 66.7185
				text = "school"
			intervals [107]:
				xmin = 66.7185
				xmax = 66.7485
				text = ""
			intervals [108]:
				xmin = 66.7485
				xmax = 66.8785
				text = "or"
			intervals [109]:
				xmin = 66.8785
				xmax = 67.3485
				text = "college"
			intervals [110]:
				xmin = 67.3485
				xmax = 68.3554
				text = ""
			intervals [111]:
				xmin = 68.3554
				xmax = 68.4854
				text = "high"
			intervals [112]:
				xmin = 68.4854
				xmax = 68.8954
				text = "school"
			intervals [113]:
				xmin = 68.8954
				xmax = 69.0254
				text = "i"
			intervals [114]:
				xmin = 69.0254
				xmax = 69.3554
				text = "attended"
			intervals [115]:
				xmin = 69.3554
				xmax = 69.5854
				text = "st"
			intervals [116]:
				xmin = 69.5854
				xmax = 69.9654
				text = "patrick"
			intervals [117]:
				xmin = 69.9654
				xmax = 70.0254
				text = "s"
			intervals [118]:
				xmin = 70.0254
				xmax = 70.6454
				text = "academy"
			intervals [119]:
				xmin = 70.6454
				xmax = 70.8806
				text = ""
			intervals [120]:
				xmin = 70.8806
				xmax = 71.1306
				text = "in"
			intervals [121]:
				xmin = 71.1306
				xmax = 71.6006
				text = "northwest"
			intervals [122]:
				xmin = 71.6006
				xmax = 72.0906
				text = "dc"
			intervals [123]:
				xmin = 72.0906
				xmax = 73.7118
				text = ""
			intervals [124]:
				xmin = 73.7118
				xmax = 74.2018
				text = "college"
			intervals [125]:
				xmin = 74.2018
				xmax = 74.3318
				text = "i"
			intervals [126]:
				xmin = 74.3318
				xmax = 74.7018
				text = "attended"
			intervals [127]:
				xmin = 74.7018
				xmax = 75.0718
				text = "virginia"
			intervals [128]:
				xmin = 75.0718
				xmax = 75.5618
				text = "commonwealth"
			intervals [129]:
				xmin = 75.5618
				xmax = 75.5918
				text = ""
			intervals [130]:
				xmin = 75.5918
				xmax = 76.3418
				text = "university"
			intervals [131]:
				xmin = 76.3418
				xmax = 77.4832
				text = ""
			intervals [132]:
				xmin = 77.4832
				xmax = 77.6432
				text = "mm"
			intervals [133]:
				xmin = 77.6432
				xmax = 77.8574
				text = ""
			intervals [134]:
				xmin = 77.8574
				xmax = 78.3574
				text = "<unk>"
			intervals [135]:
				xmin = 78.3574
				xmax = 78.5137
				text = ""
			intervals [136]:
				xmin = 78.5137
				xmax = 79.2137
				text = "<unk>"
			intervals [137]:
				xmin = 79.2137
				xmax = 84.1281
				text = ""
			intervals [138]:
				xmin = 84.1281
				xmax = 84.5881
				text = "my"
			intervals [139]:
				xmin = 84.5881
				xmax = 85.2881
				text = "occupation"
			intervals [140]:
				xmin = 85.2881
				xmax = 85.3581
				text = ""
			intervals [141]:
				xmin = 85.3581
				xmax = 86.0981
				text = "is"
			intervals [142]:
				xmin = 86.0981
				xmax = 86.7981
				text = "executive"
			intervals [143]:
				xmin = 86.7981
				xmax = 87.0793
				text = ""
			intervals [144]:
				xmin = 87.0793
				xmax = 87.6393
				text = "assistant"
			intervals [145]:
				xmin = 87.6393
				xmax = 88.1278
				text = ""
			intervals [146]:
				xmin = 88.1278
				xmax = 88.2878
				text = "at"
			intervals [147]:
				xmin = 88.2878
				xmax = 88.5278
				text = "boys"
			intervals [148]:
				xmin = 88.5278
				xmax = 88.6178
				text = "and"
			intervals [149]:
				xmin = 88.6178
				xmax = 88.8578
				text = "girls"
			intervals [150]:
				xmin = 88.8578
				xmax = 89.1478
				text = "clubs"
			intervals [151]:
				xmin = 89.1478
				xmax = 89.2178
				text = "of"
			intervals [152]:
				xmin = 89.2178
				xmax = 89.4678
				text = "greater"
			intervals [153]:
				xmin = 89.4678
				xmax = 90.0578
				text = "washington"
			intervals [154]:
				xmin = 90.0578
				xmax = 94.4525
				text = ""
			intervals [155]:
				xmin = 94.4525
				xmax = 94.5225
				text = "my"
			intervals [156]:
				xmin = 94.5225
				xmax = 94.8625
				text = "father"
			intervals [157]:
				xmin = 94.8625
				xmax = 95.0625
				text = "was"
			intervals [158]:
				xmin = 95.0625
				xmax = 95.3525
				text = "born"
			intervals [159]:
				xmin = 95.3525
				xmax = 95.3925
				text = ""
			intervals [160]:
				xmin = 95.3925
				xmax = 95.7125
				text = "in"
			intervals [161]:
				xmin = 95.7125
				xmax = 96.0525
				text = "rich"
			intervals [162]:
				xmin = 96.0525
				xmax = 96.1932
				text = ""
			intervals [163]:
				xmin = 96.1932
				xmax = 96.7832
				text = "square"
			intervals [164]:
				xmin = 96.7832
				xmax = 97.0596
				text = ""
			intervals [165]:
				xmin = 97.0596
				xmax = 97.2996
				text = "north"
			intervals [166]:
				xmin = 97.2996
				xmax = 97.8096
				text = "carolina"
			intervals [167]:
				xmin = 97.8096
				xmax = 100.9311
				text = ""
			intervals [168]:
				xmin = 100.9311
				xmax = 101.4711
				text = "yes"
			intervals [169]:
				xmin = 101.4711
				xmax = 101.8595
				text = ""
			intervals [170]:
				xmin = 101.8595
				xmax = 101.9595
				text = "it"
			intervals [171]:
				xmin = 101.9595
				xmax = 102.1095
				text = "s"
			intervals [172]:
				xmin = 102.1095
				xmax = 102.2758
				text = ""
			intervals [173]:
				xmin = 102.2758
				xmax = 102.4358
				text = "it"
			intervals [174]:
				xmin = 102.4358
				xmax = 102.4758
				text = "s"
			intervals [175]:
				xmin = 102.4758
				xmax = 102.8058
				text = "about"
			intervals [176]:
				xmin = 102.8058
				xmax = 102.9758
				text = "as"
			intervals [177]:
				xmin = 102.9758
				xmax = 103.1658
				text = "big"
			intervals [178]:
				xmin = 103.1658
				xmax = 103.3058
				text = "as"
			intervals [179]:
				xmin = 103.3058
				xmax = 103.4858
				text = "this"
			intervals [180]:
				xmin = 103.4858
				xmax = 103.8558
				text = "room"
			intervals [181]:
				xmin = 103.8558
				xmax = 104.2365
				text = ""
			intervals [182]:
				xmin = 104.2365
				xmax = 104.4165
				text = "it"
			intervals [183]:
				xmin = 104.4165
				xmax = 104.5865
				text = "is"
			intervals [184]:
				xmin = 104.5865
				xmax = 105.1965
				text = "very"
			intervals [185]:
				xmin = 105.1965
				xmax = 105.9265
				text = "north"
			intervals [186]:
				xmin = 105.9265
				xmax = 105.9645
				text = ""
			intervals [187]:
				xmin = 105.9645
				xmax = 106.1645
				text = "and"
			intervals [188]:
				xmin = 106.1645
				xmax = 106.4945
				text = "very"
			intervals [189]:
				xmin = 106.4945
				xmax = 106.6445
				text = ""
			intervals [190]:
				xmin = 106.6445
				xmax = 107.2545
				text = "east"
			intervals [191]:
				xmin = 107.2545
				xmax = 107.8441
				text = ""
			intervals [192]:
				xmin = 107.8441
				xmax = 108.1341
				text = "um"
			intervals [193]:
				xmin = 108.1341
				xmax = 108.1741
				text = ""
			intervals [194]:
				xmin = 108.1741
				xmax = 108.3041
				text = "in"
			intervals [195]:
				xmin = 108.3041
				xmax = 108.4441
				text = "the"
			intervals [196]:
				xmin = 108.4441
				xmax = 108.8241
				text = "state"
			intervals [197]:
				xmin = 108.8241
				xmax = 109.1187
				text = ""
			intervals [198]:
				xmin = 109.1187
				xmax = 109.2987
				text = "so"
			intervals [199]:
				xmin = 109.2987
				xmax = 109.4787
				text = "it"
			intervals [200]:
				xmin = 109.4787
				xmax = 109.5387
				text = "s"
			intervals [201]:
				xmin = 109.5387
				xmax = 110.1387
				text = "about"
			intervals [202]:
				xmin = 110.1387
				xmax = 110.4151
				text = ""
			intervals [203]:
				xmin = 110.4151
				xmax = 110.5751
				text = "an"
			intervals [204]:
				xmin = 110.5751
				xmax = 110.6953
				text = ""
			intervals [205]:
				xmin = 110.6953
				xmax = 111.1653
				text = "hour"
			intervals [206]:
				xmin = 111.1653
				xmax = 111.6053
				text = "from"
			intervals [207]:
				xmin = 111.6053
				xmax = 111.6453
				text = ""
			intervals [208]:
				xmin = 111.6453
				xmax = 112.1453
				text = "emporia"
			intervals [209]:
				xmin = 112.1453
				xmax = 112.6353
				text = "virginia"
			intervals [210]:
				xmin = 112.6353
				xmax = 116.3116
				text = ""
			intervals [211]:
				xmin = 116.3116
				xmax = 116.8516
				text = "mm-hm"
			intervals [212]:
				xmin = 116.8516
				xmax = 117.8503
				text = ""
			intervals [213]:
				xmin = 117.8503
				xmax = 118.3203
				text = "mm-hm"
			intervals [214]:
				xmin = 118.3203
				xmax = 119.2469
				text = ""
			intervals [215]:
				xmin = 119.2469
				xmax = 119.3069
				text = "my"
			intervals [216]:
				xmin = 119.3069
				xmax = 119.5369
				text = "mother"
			intervals [217]:
				xmin = 119.5369
				xmax = 119.7469
				text = "was"
			intervals [218]:
				xmin = 119.7469
				xmax = 119.9669
				text = "born"
			intervals [219]:
				xmin = 119.9669
				xmax = 120.0969
				text = "in"
			intervals [220]:
				xmin = 120.0969
				xmax = 120.5969
				text = "taylors"
			intervals [221]:
				xmin = 120.5969
				xmax = 120.8669
				text = "south"
			intervals [222]:
				xmin = 120.8669
				xmax = 121.3069
				text = "carolina"
			intervals [223]:
				xmin = 121.3069
				xmax = 124.883
				text = ""
			intervals [224]:
				xmin = 124.883
				xmax = 125.083
				text = "<unk>"
			intervals [225]:
				xmin = 125.083
				xmax = 128.5287
				text = ""
			intervals [226]:
				xmin = 128.5287
				xmax = 128.8987
				text = "my"
			intervals [227]:
				xmin = 128.8987
				xmax = 128.9587
				text = ""
			intervals [228]:
				xmin = 128.9587
				xmax = 129.8987
				text = "father"
			intervals [229]:
				xmin = 129.8987
				xmax = 130.5536
				text = ""
			intervals [230]:
				xmin = 130.5536
				xmax = 130.8136
				text = "um"
			intervals [231]:
				xmin = 130.8136
				xmax = 130.9718
				text = ""
			intervals [232]:
				xmin = 130.9718
				xmax = 131.0918
				text = "who"
			intervals [233]:
				xmin = 131.0918
				xmax = 131.1518
				text = "s"
			intervals [234]:
				xmin = 131.1518
				xmax = 131.3118
				text = "now"
			intervals [235]:
				xmin = 131.3118
				xmax = 131.9618
				text = "retired"
			intervals [236]:
				xmin = 131.9618
				xmax = 132.2744
				text = ""
			intervals [237]:
				xmin = 132.2744
				xmax = 133.1944
				text = "was"
			intervals [238]:
				xmin = 133.1944
				xmax = 133.4089
				text = ""
			intervals [239]:
				xmin = 133.4089
				xmax = 133.9989
				text = "a"
			intervals [240]:
				xmin = 133.9989
				xmax = 135.2055
				text = ""
			intervals [241]:
				xmin = 135.2055
				xmax = 135.2455
				text = "a"
			intervals [242]:
				xmin = 135.2455
				xmax = 135.9255
				text = "janitorial"
			intervals [243]:
				xmin = 135.9255
				xmax = 136.6355
				text = "supervisor"
			intervals [244]:
				xmin = 136.6355
				xmax = 143.253
				text = ""
			intervals [245]:
				xmin = 143.253
				xmax = 143.733
				text = "um"
			intervals [246]:
				xmin = 143.733
				xmax = 145.2618
				text = ""
			intervals [247]:
				xmin = 145.2618
				xmax = 145.5018
				text = "two"
			intervals [248]:
				xmin = 145.5018
				xmax = 145.7718
				text = "major"
			intervals [249]:
				xmin = 145.7718
				xmax = 146.1618
				text = "companies"
			intervals [250]:
				xmin = 146.1618
				xmax = 146.2681
				text = ""
			intervals [251]:
				xmin = 146.2681
				xmax = 146.5381
				text = "one"
			intervals [252]:
				xmin = 146.5381
				xmax = 146.8381
				text = "he"
			intervals [253]:
				xmin = 146.8381
				xmax = 147.1581
				text = "worked"
			intervals [254]:
				xmin = 147.1581
				xmax = 147.7081
				text = "for"
			intervals [255]:
				xmin = 147.7081
				xmax = 147.7381
				text = ""
			intervals [256]:
				xmin = 147.7381
				xmax = 148.0781
				text = "um"
			intervals [257]:
				xmin = 148.0781
				xmax = 148.5691
				text = ""
			intervals [258]:
				xmin = 148.5691
				xmax = 148.9891
				text = "architect"
			intervals [259]:
				xmin = 148.9891
				xmax = 149.0791
				text = "of"
			intervals [260]:
				xmin = 149.0791
				xmax = 149.1091
				text = ""
			intervals [261]:
				xmin = 149.1091
				xmax = 149.1891
				text = "the"
			intervals [262]:
				xmin = 149.1891
				xmax = 149.7591
				text = "capitol"
			intervals [263]:
				xmin = 149.7591
				xmax = 151.0402
				text = ""
			intervals [264]:
				xmin = 151.0402
				xmax = 151.3302
				text = "so"
			intervals [265]:
				xmin = 151.3302
				xmax = 151.4702
				text = "he"
			intervals [266]:
				xmin = 151.4702
				xmax = 151.6002
				text = "was"
			intervals [267]:
				xmin = 151.6002
				xmax = 151.9502
				text = "the"
			intervals [268]:
				xmin = 151.9502
				xmax = 151.9802
				text = ""
			intervals [269]:
				xmin = 151.9802
				xmax = 152.1402
				text = "s"
			intervals [270]:
				xmin = 152.1402
				xmax = 152.4089
				text = ""
			intervals [271]:
				xmin = 152.4089
				xmax = 152.9889
				text = "janitorial"
			intervals [272]:
				xmin = 152.9889
				xmax = 153.5789
				text = "supervisor"
			intervals [273]:
				xmin = 153.5789
				xmax = 153.8689
				text = "for"
			intervals [274]:
				xmin = 153.8689
				xmax = 153.9189
				text = ""
			intervals [275]:
				xmin = 153.9189
				xmax = 154.1389
				text = "the"
			intervals [276]:
				xmin = 154.1389
				xmax = 154.4689
				text = "senate"
			intervals [277]:
				xmin = 154.4689
				xmax = 154.7589
				text = "office"
			intervals [278]:
				xmin = 154.7589
				xmax = 154.7889
				text = ""
			intervals [279]:
				xmin = 154.7889
				xmax = 154.9389
				text = "all"
			intervals [280]:
				xmin = 154.9389
				xmax = 155.0289
				text = "the"
			intervals [281]:
				xmin = 155.0289
				xmax = 155.2789
				text = "senate"
			intervals [282]:
				xmin = 155.2789
				xmax = 155.5689
				text = "office"
			intervals [283]:
				xmin = 155.5689
				xmax = 156.1489
				text = "buildings"
			intervals [284]:
				xmin = 156.1489
				xmax = 156.7626
				text = ""
			intervals [285]:
				xmin = 156.7626
				xmax = 157.0026
				text = "and"
			intervals [286]:
				xmin = 157.0026
				xmax = 157.1926
				text = "he"
			intervals [287]:
				xmin = 157.1926
				xmax = 157.9026
				text = "retired"
			intervals [288]:
				xmin = 157.9026
				xmax = 157.9624
				text = ""
			intervals [289]:
				xmin = 157.9624
				xmax = 158.4424
				text = "as"
			intervals [290]:
				xmin = 158.4424
				xmax = 158.8924
				text = "the"
			intervals [291]:
				xmin = 158.8924
				xmax = 160.6343
				text = ""
			intervals [292]:
				xmin = 160.6343
				xmax = 160.8943
				text = "um"
			intervals [293]:
				xmin = 160.8943
				xmax = 161.4743
				text = "janitorial"
			intervals [294]:
				xmin = 161.4743
				xmax = 162.2943
				text = "supervisor"
			intervals [295]:
				xmin = 162.2943
				xmax = 162.3343
				text = ""
			intervals [296]:
				xmin = 162.3343
				xmax = 162.9443
				text = "and"
			intervals [297]:
				xmin = 162.9443
				xmax = 162.9943
				text = ""
			intervals [298]:
				xmin = 162.9943
				xmax = 163.8443
				text = "grounds"
			intervals [299]:
				xmin = 163.8443
				xmax = 164.0598
				text = ""
			intervals [300]:
				xmin = 164.0598
				xmax = 164.4098
				text = "keeper"
			intervals [301]:
				xmin = 164.4098
				xmax = 165.0498
				text = "supervisor"
			intervals [302]:
				xmin = 165.0498
				xmax = 165.1898
				text = "at"
			intervals [303]:
				xmin = 165.1898
				xmax = 165.6698
				text = "gallaudet"
			intervals [304]:
				xmin = 165.6698
				xmax = 165.7098
				text = ""
			intervals [305]:
				xmin = 165.7098
				xmax = 166.2498
				text = "university"
			intervals [306]:
				xmin = 166.2498
				xmax = 176.6229
				text = ""
			intervals [307]:
				xmin = 176.6229
				xmax = 176.6829
				text = "my"
			intervals [308]:
				xmin = 176.6829
				xmax = 177.2629
				text = "mother"
			intervals [309]:
				xmin = 177.2629
				xmax = 177.2929
				text = ""
			intervals [310]:
				xmin = 177.2929
				xmax = 177.5029
				text = "uh"
			intervals [311]:
				xmin = 177.5029
				xmax = 178.1929
				text = "retired"
			intervals [312]:
				xmin = 178.1929
				xmax = 178.9329
				text = "also"
			intervals [313]:
				xmin = 178.9329
				xmax = 179.0829
				text = ""
			intervals [314]:
				xmin = 179.0829
				xmax = 179.4229
				text = "worked"
			intervals [315]:
				xmin = 179.4229
				xmax = 179.5829
				text = "for"
			intervals [316]:
				xmin = 179.5829
				xmax = 180.0629
				text = "department"
			intervals [317]:
				xmin = 180.0629
				xmax = 180.1529
				text = "of"
			intervals [318]:
				xmin = 180.1529
				xmax = 180.2429
				text = "the"
			intervals [319]:
				xmin = 180.2429
				xmax = 180.2729
				text = ""
			intervals [320]:
				xmin = 180.2729
				xmax = 180.7729
				text = "army"
			intervals [321]:
				xmin = 180.7729
				xmax = 180.8029
				text = ""
			intervals [322]:
				xmin = 180.8029
				xmax = 181.1929
				text = "as"
			intervals [323]:
				xmin = 181.1929
				xmax = 181.5051
				text = ""
			intervals [324]:
				xmin = 181.5051
				xmax = 181.6551
				text = "an"
			intervals [325]:
				xmin = 181.6551
				xmax = 182.2051
				text = "insurance"
			intervals [326]:
				xmin = 182.2051
				xmax = 182.6751
				text = "benefits"
			intervals [327]:
				xmin = 182.6751
				xmax = 183.2751
				text = "examiner"
			intervals [328]:
				xmin = 183.2751
				xmax = 193.282
				text = ""
			intervals [329]:
				xmin = 193.282
				xmax = 193.482
				text = "okay"
			intervals [330]:
				xmin = 193.482
				xmax = 197.0195
				text = ""
			intervals [331]:
				xmin = 197.0195
				xmax = 197.4195
				text = "mm-hm"
			intervals [332]:
				xmin = 197.4195
				xmax = 201.1813
				text = ""
			intervals [333]:
				xmin = 201.1813
				xmax = 201.3013
				text = "i'm"
			intervals [334]:
				xmin = 201.3013
				xmax = 201.3613
				text = "an"
			intervals [335]:
				xmin = 201.3613
				xmax = 201.5613
				text = "only"
			intervals [336]:
				xmin = 201.5613
				xmax = 201.9013
				text = "child"
			intervals [337]:
				xmin = 201.9013
				xmax = 210.6933
				text = ""
			intervals [338]:
				xmin = 210.6933
				xmax = 210.9933
				text = "almost"
			intervals [339]:
				xmin = 210.9933
				xmax = 211.0433
				text = "a"
			intervals [340]:
				xmin = 211.0433
				xmax = 211.2433
				text = "year"
			intervals [341]:
				xmin = 211.2433
				xmax = 213.0723
				text = ""
			intervals [342]:
				xmin = 213.0723
				xmax = 213.5423
				text = "mm-hm"
			intervals [343]:
				xmin = 213.5423
				xmax = 213.7626
				text = ""
			intervals [344]:
				xmin = 213.7626
				xmax = 214.2226
				text = "mm-hm"
			intervals [345]:
				xmin = 214.2226
				xmax = 221.6239
				text = ""
			intervals [346]:
				xmin = 221.6239
				xmax = 221.9839
				text = "mm-hm"
			intervals [347]:
				xmin = 221.9839
				xmax = 227.2443
				text = ""
			intervals [348]:
				xmin = 227.2443
				xmax = 227.3743
				text = "we"
			intervals [349]:
				xmin = 227.3743
				xmax = 227.5643
				text = "lived"
			intervals [350]:
				xmin = 227.5643
				xmax = 227.6443
				text = "in"
			intervals [351]:
				xmin = 227.6443
				xmax = 227.7143
				text = "a"
			intervals [352]:
				xmin = 227.7143
				xmax = 227.9643
				text = "single"
			intervals [353]:
				xmin = 227.9643
				xmax = 228.2543
				text = "family"
			intervals [354]:
				xmin = 228.2543
				xmax = 228.6643
				text = "house"
			intervals [355]:
				xmin = 228.6643
				xmax = 228.995
				text = ""
			intervals [356]:
				xmin = 228.995
				xmax = 229.075
				text = "my"
			intervals [357]:
				xmin = 229.075
				xmax = 229.515
				text = "parents"
			intervals [358]:
				xmin = 229.515
				xmax = 229.605
				text = "s"
			intervals [359]:
				xmin = 229.605
				xmax = 229.635
				text = ""
			intervals [360]:
				xmin = 229.635
				xmax = 229.835
				text = "well"
			intervals [361]:
				xmin = 229.835
				xmax = 229.955
				text = "my"
			intervals [362]:
				xmin = 229.955
				xmax = 230.245
				text = "father"
			intervals [363]:
				xmin = 230.245
				xmax = 230.445
				text = "still"
			intervals [364]:
				xmin = 230.445
				xmax = 230.505
				text = "in"
			intervals [365]:
				xmin = 230.505
				xmax = 230.565
				text = "the"
			intervals [366]:
				xmin = 230.565
				xmax = 230.945
				text = "house"
			intervals [367]:
				xmin = 230.945
				xmax = 230.975
				text = ""
			intervals [368]:
				xmin = 230.975
				xmax = 231.125
				text = "yeah"
			intervals [369]:
				xmin = 231.125
				xmax = 231.8142
				text = ""
			intervals [370]:
				xmin = 231.8142
				xmax = 232.2642
				text = "mm-hm"
			intervals [371]:
				xmin = 232.2642
				xmax = 233.3288
				text = ""
			intervals [372]:
				xmin = 233.3288
				xmax = 233.3788
				text = "i"
			intervals [373]:
				xmin = 233.3788
				xmax = 233.5588
				text = "was"
			intervals [374]:
				xmin = 233.5588
				xmax = 233.6688
				text = "in"
			intervals [375]:
				xmin = 233.6688
				xmax = 234.0588
				text = "deanwood"
			intervals [376]:
				xmin = 234.0588
				xmax = 234.3188
				text = "last"
			intervals [377]:
				xmin = 234.3188
				xmax = 234.5788
				text = "night"
			intervals [378]:
				xmin = 234.5788
				xmax = 234.7388
				text = "at"
			intervals [379]:
				xmin = 234.7388
				xmax = 234.9488
				text = "his"
			intervals [380]:
				xmin = 234.9488
				xmax = 235.3088
				text = "house"
			intervals [381]:
				xmin = 235.3088
				xmax = 235.7078
				text = ""
			intervals [382]:
				xmin = 235.7078
				xmax = 236.6378
				text = "<unk>"
			intervals [383]:
				xmin = 236.6378
				xmax = 241.8763
				text = ""
			intervals [384]:
				xmin = 241.8763
				xmax = 242.3863
				text = "mm-hm"
			intervals [385]:
				xmin = 242.3863
				xmax = 243.291
				text = ""
			intervals [386]:
				xmin = 243.291
				xmax = 243.791
				text = "so"
			intervals [387]:
				xmin = 243.791
				xmax = 244.3314
				text = ""
			intervals [388]:
				xmin = 244.3314
				xmax = 244.5414
				text = "well"
			intervals [389]:
				xmin = 244.5414
				xmax = 244.5714
				text = ""
			intervals [390]:
				xmin = 244.5714
				xmax = 244.8114
				text = "when"
			intervals [391]:
				xmin = 244.8114
				xmax = 244.8714
				text = "i"
			intervals [392]:
				xmin = 244.8714
				xmax = 245.0414
				text = "was"
			intervals [393]:
				xmin = 245.0414
				xmax = 245.3014
				text = "growing"
			intervals [394]:
				xmin = 245.3014
				xmax = 245.4314
				text = "up"
			intervals [395]:
				xmin = 245.4314
				xmax = 245.5314
				text = "in"
			intervals [396]:
				xmin = 245.5314
				xmax = 245.6214
				text = "the"
			intervals [397]:
				xmin = 245.6214
				xmax = 246.0614
				text = "sixties"
			intervals [398]:
				xmin = 246.0614
				xmax = 246.1514
				text = "and"
			intervals [399]:
				xmin = 246.1514
				xmax = 246.7014
				text = "seventies"
			intervals [400]:
				xmin = 246.7014
				xmax = 247.4514
				text = "deanwood"
			intervals [401]:
				xmin = 247.4514
				xmax = 247.7405
				text = ""
			intervals [402]:
				xmin = 247.7405
				xmax = 247.9905
				text = "was"
			intervals [403]:
				xmin = 247.9905
				xmax = 248.4305
				text = "more"
			intervals [404]:
				xmin = 248.4305
				xmax = 249.1305
				text = "like"
			intervals [405]:
				xmin = 249.1305
				xmax = 249.3014
				text = ""
			intervals [406]:
				xmin = 249.3014
				xmax = 249.4714
				text = "the"
			intervals [407]:
				xmin = 249.4714
				xmax = 249.9814
				text = "suburb"
			intervals [408]:
				xmin = 249.9814
				xmax = 250.0114
				text = ""
			intervals [409]:
				xmin = 250.0114
				xmax = 250.0914
				text = "of"
			intervals [410]:
				xmin = 250.0914
				xmax = 250.1414
				text = ""
			intervals [411]:
				xmin = 250.1414
				xmax = 250.7814
				text = "dc"
			intervals [412]:
				xmin = 250.7814
				xmax = 250.9101
				text = ""
			intervals [413]:
				xmin = 250.9101
				xmax = 251.0101
				text = "a"
			intervals [414]:
				xmin = 251.0101
				xmax = 251.5301
				text = "suburb"
			intervals [415]:
				xmin = 251.5301
				xmax = 251.7301
				text = "more"
			intervals [416]:
				xmin = 251.7301
				xmax = 251.9701
				text = "so"
			intervals [417]:
				xmin = 251.9701
				xmax = 252.4601
				text = "than"
			intervals [418]:
				xmin = 252.4601
				xmax = 252.5001
				text = ""
			intervals [419]:
				xmin = 252.5001
				xmax = 252.8101
				text = "inner"
			intervals [420]:
				xmin = 252.8101
				xmax = 253.2101
				text = "city"
			intervals [421]:
				xmin = 253.2101
				xmax = 253.5432
				text = ""
			intervals [422]:
				xmin = 253.5432
				xmax = 253.9932
				text = "um"
			intervals [423]:
				xmin = 253.9932
				xmax = 254.2832
				text = "actually"
			intervals [424]:
				xmin = 254.2832
				xmax = 254.4432
				text = "where"
			intervals [425]:
				xmin = 254.4432
				xmax = 254.5132
				text = "i"
			intervals [426]:
				xmin = 254.5132
				xmax = 254.8032
				text = "grew"
			intervals [427]:
				xmin = 254.8032
				xmax = 255.0632
				text = "up"
			intervals [428]:
				xmin = 255.0632
				xmax = 255.2832
				text = "right"
			intervals [429]:
				xmin = 255.2832
				xmax = 255.3832
				text = "on"
			intervals [430]:
				xmin = 255.3832
				xmax = 255.4932
				text = "the"
			intervals [431]:
				xmin = 255.4932
				xmax = 255.8832
				text = "border"
			intervals [432]:
				xmin = 255.8832
				xmax = 255.9132
				text = ""
			intervals [433]:
				xmin = 255.9132
				xmax = 256.4632
				text = "across"
			intervals [434]:
				xmin = 256.4632
				xmax = 256.8332
				text = "from"
			intervals [435]:
				xmin = 256.8332
				xmax = 256.9347
				text = ""
			intervals [436]:
				xmin = 256.9347
				xmax = 257.4247
				text = "maryland"
			intervals [437]:
				xmin = 257.4247
				xmax = 257.9471
				text = ""
			intervals [438]:
				xmin = 257.9471
				xmax = 258.2671
				text = "so"
			intervals [439]:
				xmin = 258.2671
				xmax = 259.6039
				text = ""
			intervals [440]:
				xmin = 259.6039
				xmax = 259.8639
				text = "less"
			intervals [441]:
				xmin = 259.8639
				xmax = 259.9639
				text = "than"
			intervals [442]:
				xmin = 259.9639
				xmax = 260.1939
				text = "half"
			intervals [443]:
				xmin = 260.1939
				xmax = 260.2239
				text = "a"
			intervals [444]:
				xmin = 260.2239
				xmax = 260.4539
				text = "block"
			intervals [445]:
				xmin = 260.4539
				xmax = 260.7439
				text = "away"
			intervals [446]:
				xmin = 260.7439
				xmax = 260.8095
				text = ""
			intervals [447]:
				xmin = 260.8095
				xmax = 261.0395
				text = "was"
			intervals [448]:
				xmin = 261.0395
				xmax = 261.0695
				text = ""
			intervals [449]:
				xmin = 261.0695
				xmax = 261.5195
				text = "eastern"
			intervals [450]:
				xmin = 261.5195
				xmax = 261.9595
				text = "avenue"
			intervals [451]:
				xmin = 261.9595
				xmax = 262.103
				text = ""
			intervals [452]:
				xmin = 262.103
				xmax = 262.233
				text = "and"
			intervals [453]:
				xmin = 262.233
				xmax = 262.333
				text = "then"
			intervals [454]:
				xmin = 262.333
				xmax = 262.633
				text = "across"
			intervals [455]:
				xmin = 262.633
				xmax = 262.913
				text = "eastern"
			intervals [456]:
				xmin = 262.913
				xmax = 263.143
				text = "avenue"
			intervals [457]:
				xmin = 263.143
				xmax = 263.173
				text = ""
			intervals [458]:
				xmin = 263.173
				xmax = 263.513
				text = "was"
			intervals [459]:
				xmin = 263.513
				xmax = 263.5643
				text = ""
			intervals [460]:
				xmin = 263.5643
				xmax = 263.8543
				text = "pg"
			intervals [461]:
				xmin = 263.8543
				xmax = 264.2643
				text = "county"
			intervals [462]:
				xmin = 264.2643
				xmax = 264.7099
				text = ""
			intervals [463]:
				xmin = 264.7099
				xmax = 264.9399
				text = "um"
			intervals [464]:
				xmin = 264.9399
				xmax = 265.5803
				text = ""
			intervals [465]:
				xmin = 265.5803
				xmax = 265.9403
				text = "so"
			intervals [466]:
				xmin = 265.9403
				xmax = 266.0803
				text = "it"
			intervals [467]:
				xmin = 266.0803
				xmax = 266.2303
				text = "was"
			intervals [468]:
				xmin = 266.2303
				xmax = 266.7003
				text = "quiet"
			intervals [469]:
				xmin = 266.7003
				xmax = 267.8093
				text = ""
			intervals [470]:
				xmin = 267.8093
				xmax = 268.0093
				text = "uh"
			intervals [471]:
				xmin = 268.0093
				xmax = 268.1793
				text = "my"
			intervals [472]:
				xmin = 268.1793
				xmax = 268.4693
				text = "street"
			intervals [473]:
				xmin = 268.4693
				xmax = 268.6793
				text = "didn't"
			intervals [474]:
				xmin = 268.6793
				xmax = 268.9893
				text = "even"
			intervals [475]:
				xmin = 268.9893
				xmax = 269.2193
				text = "have"
			intervals [476]:
				xmin = 269.2193
				xmax = 269.3293
				text = "s"
			intervals [477]:
				xmin = 269.3293
				xmax = 269.500
				text = ""
			intervals [478]:
				xmin = 269.500
				xmax = 270.140
				text = "sidewalks"
			intervals [479]:
				xmin = 270.140
				xmax = 270.310
				text = "on"
			intervals [480]:
				xmin = 270.310
				xmax = 270.460
				text = "it"
			intervals [481]:
				xmin = 270.460
				xmax = 270.9247
				text = ""
			intervals [482]:
				xmin = 270.9247
				xmax = 271.4747
				text = "until"
			intervals [483]:
				xmin = 271.4747
				xmax = 271.7047
				text = "after"
			intervals [484]:
				xmin = 271.7047
				xmax = 271.7447
				text = "i"
			intervals [485]:
				xmin = 271.7447
				xmax = 271.9647
				text = "moved"
			intervals [486]:
				xmin = 271.9647
				xmax = 272.1247
				text = "away"
			intervals [487]:
				xmin = 272.1247
				xmax = 272.2047
				text = "to"
			intervals [488]:
				xmin = 272.2047
				xmax = 272.8447
				text = "college"
			intervals [489]:
				xmin = 272.8447
				xmax = 273.5398
				text = ""
			intervals [490]:
				xmin = 273.5398
				xmax = 273.8298
				text = "so"
			intervals [491]:
				xmin = 273.8298
				xmax = 273.9598
				text = "it"
			intervals [492]:
				xmin = 273.9598
				xmax = 274.2198
				text = "was"
			intervals [493]:
				xmin = 274.2198
				xmax = 274.3698
				text = "it"
			intervals [494]:
				xmin = 274.3698
				xmax = 274.5198
				text = "was"
			intervals [495]:
				xmin = 274.5198
				xmax = 274.7298
				text = "very"
			intervals [496]:
				xmin = 274.7298
				xmax = 275.2098
				text = "quiet"
			intervals [497]:
				xmin = 275.2098
				xmax = 275.3898
				text = "s"
			intervals [498]:
				xmin = 275.3898
				xmax = 275.4198
				text = ""
			intervals [499]:
				xmin = 275.4198
				xmax = 275.7598
				text = "uh"
			intervals [500]:
				xmin = 275.7598
				xmax = 276.2307
				text = ""
			intervals [501]:
				xmin = 276.2307
				xmax = 276.3607
				text = "our"
			intervals [502]:
				xmin = 276.3607
				xmax = 276.7907
				text = "block"
			intervals [503]:
				xmin = 276.7907
				xmax = 276.9407
				text = "was"
			intervals [504]:
				xmin = 276.9407
				xmax = 277.2407
				text = "nothing"
			intervals [505]:
				xmin = 277.2407
				xmax = 277.3907
				text = "but"
			intervals [506]:
				xmin = 277.3907
				xmax = 277.6707
				text = "single"
			intervals [507]:
				xmin = 277.6707
				xmax = 278.0107
				text = "family"
			intervals [508]:
				xmin = 278.0107
				xmax = 278.6407
				text = "homes"
			intervals [509]:
				xmin = 278.6407
				xmax = 279.0301
				text = ""
			intervals [510]:
				xmin = 279.0301
				xmax = 279.5901
				text = "um"
			intervals [511]:
				xmin = 279.5901
				xmax = 279.7782
				text = ""
			intervals [512]:
				xmin = 279.7782
				xmax = 280.1082
				text = "our"
			intervals [513]:
				xmin = 280.1082
				xmax = 280.5182
				text = "house"
			intervals [514]:
				xmin = 280.5182
				xmax = 280.8282
				text = "was"
			intervals [515]:
				xmin = 280.8282
				xmax = 281.1482
				text = "the"
			intervals [516]:
				xmin = 281.1482
				xmax = 281.5382
				text = "last"
			intervals [517]:
				xmin = 281.5382
				xmax = 282.0682
				text = "house"
			intervals [518]:
				xmin = 282.0682
				xmax = 282.6275
				text = ""
			intervals [519]:
				xmin = 282.6275
				xmax = 282.9675
				text = "in"
			intervals [520]:
				xmin = 282.9675
				xmax = 282.9975
				text = ""
			intervals [521]:
				xmin = 282.9975
				xmax = 283.2375
				text = "that"
			intervals [522]:
				xmin = 283.2375
				xmax = 283.2775
				text = ""
			intervals [523]:
				xmin = 283.2775
				xmax = 283.8375
				text = "block"
			intervals [524]:
				xmin = 283.8375
				xmax = 283.9175
				text = "on"
			intervals [525]:
				xmin = 283.9175
				xmax = 284.0675
				text = "that"
			intervals [526]:
				xmin = 284.0675
				xmax = 284.4175
				text = "street"
			intervals [527]:
				xmin = 284.4175
				xmax = 284.5875
				text = "to"
			intervals [528]:
				xmin = 284.5875
				xmax = 284.7275
				text = "be"
			intervals [529]:
				xmin = 284.7275
				xmax = 285.0775
				text = "built"
			intervals [530]:
				xmin = 285.0775
				xmax = 285.8888
				text = ""
			intervals [531]:
				xmin = 285.8888
				xmax = 286.4288
				text = "um"
			intervals [532]:
				xmin = 286.4288
				xmax = 286.4588
				text = ""
			intervals [533]:
				xmin = 286.4588
				xmax = 286.7188
				text = "so"
			intervals [534]:
				xmin = 286.7188
				xmax = 286.7888
				text = "it"
			intervals [535]:
				xmin = 286.7888
				xmax = 286.9988
				text = "was"
			intervals [536]:
				xmin = 286.9988
				xmax = 287.1088
				text = "the"
			intervals [537]:
				xmin = 287.1088
				xmax = 287.5388
				text = "newer"
			intervals [538]:
				xmin = 287.5388
				xmax = 287.6588
				text = "one"
			intervals [539]:
				xmin = 287.6588
				xmax = 287.7188
				text = "it"
			intervals [540]:
				xmin = 287.7188
				xmax = 287.7488
				text = ""
			intervals [541]:
				xmin = 287.7488
				xmax = 287.8988
				text = "was"
			intervals [542]:
				xmin = 287.8988
				xmax = 288.2588
				text = "built"
			intervals [543]:
				xmin = 288.2588
				xmax = 288.686
				text = ""
			intervals [544]:
				xmin = 288.686
				xmax = 288.816
				text = "we"
			intervals [545]:
				xmin = 288.816
				xmax = 289.086
				text = "moved"
			intervals [546]:
				xmin = 289.086
				xmax = 289.186
				text = "in"
			intervals [547]:
				xmin = 289.186
				xmax = 289.266
				text = "it"
			intervals [548]:
				xmin = 289.266
				xmax = 289.366
				text = "when"
			intervals [549]:
				xmin = 289.366
				xmax = 289.446
				text = "i"
			intervals [550]:
				xmin = 289.446
				xmax = 289.576
				text = "was"
			intervals [551]:
				xmin = 289.576
				xmax = 290.006
				text = "four"
			intervals [552]:
				xmin = 290.006
				xmax = 290.8049
				text = ""
			intervals [553]:
				xmin = 290.8049
				xmax = 291.0649
				text = "so"
			intervals [554]:
				xmin = 291.0649
				xmax = 291.2249
				text = "and"
			intervals [555]:
				xmin = 291.2249
				xmax = 291.3349
				text = "we"
			intervals [556]:
				xmin = 291.3349
				xmax = 291.5749
				text = "still"
			intervals [557]:
				xmin = 291.5749
				xmax = 291.7449
				text = "own"
			intervals [558]:
				xmin = 291.7449
				xmax = 291.8149
				text = "the"
			intervals [559]:
				xmin = 291.8149
				xmax = 292.1449
				text = "house"
			intervals [560]:
				xmin = 292.1449
				xmax = 292.1749
				text = ""
			intervals [561]:
				xmin = 292.1749
				xmax = 292.4249
				text = "still"
			intervals [562]:
				xmin = 292.4249
				xmax = 292.5697
				text = ""
			intervals [563]:
				xmin = 292.5697
				xmax = 292.6597
				text = "our"
			intervals [564]:
				xmin = 292.6597
				xmax = 292.9197
				text = "fam-"
			intervals [565]:
				xmin = 292.9197
				xmax = 293.0519
				text = ""
			intervals [566]:
				xmin = 293.0519
				xmax = 293.1719
				text = "the"
			intervals [567]:
				xmin = 293.1719
				xmax = 293.4519
				text = "family"
			intervals [568]:
				xmin = 293.4519
				xmax = 293.8619
				text = "house"
			intervals [569]:
				xmin = 293.8619
				xmax = 294.4364
				text = ""
			intervals [570]:
				xmin = 294.4364
				xmax = 294.9164
				text = "and"
			intervals [571]:
				xmin = 294.9164
				xmax = 294.9464
				text = ""
			intervals [572]:
				xmin = 294.9464
				xmax = 295.5564
				text = "um"
			intervals [573]:
				xmin = 295.5564
				xmax = 295.8329
				text = ""
			intervals [574]:
				xmin = 295.8329
				xmax = 295.8929
				text = "i"
			intervals [575]:
				xmin = 295.8929
				xmax = 296.0529
				text = "just"
			intervals [576]:
				xmin = 296.0529
				xmax = 296.3429
				text = "remember"
			intervals [577]:
				xmin = 296.3429
				xmax = 296.4029
				text = "it"
			intervals [578]:
				xmin = 296.4029
				xmax = 296.4329
				text = ""
			intervals [579]:
				xmin = 296.4329
				xmax = 296.6329
				text = "just"
			intervals [580]:
				xmin = 296.6329
				xmax = 297.0029
				text = "being"
			intervals [581]:
				xmin = 297.0029
				xmax = 297.0329
				text = ""
			intervals [582]:
				xmin = 297.0329
				xmax = 297.2829
				text = "really"
			intervals [583]:
				xmin = 297.2829
				xmax = 297.4329
				text = "really"
			intervals [584]:
				xmin = 297.4329
				xmax = 298.1629
				text = "quiet"
			intervals [585]:
				xmin = 298.1629
				xmax = 298.6383
				text = ""
			intervals [586]:
				xmin = 298.6383
				xmax = 299.4583
				text = "there"
			intervals [587]:
				xmin = 299.4583
				xmax = 299.9383
				text = "were"
			intervals [588]:
				xmin = 299.9383
				xmax = 299.9683
				text = ""
			intervals [589]:
				xmin = 299.9683
				xmax = 300.1383
				text = "not"
			intervals [590]:
				xmin = 300.1383
				xmax = 300.1983
				text = "a"
			intervals [591]:
				xmin = 300.1983
				xmax = 300.3383
				text = "lot"
			intervals [592]:
				xmin = 300.3383
				xmax = 300.4183
				text = "of"
			intervals [593]:
				xmin = 300.4183
				xmax = 300.9383
				text = "children"
			intervals [594]:
				xmin = 300.9383
				xmax = 301.8976
				text = ""
			intervals [595]:
				xmin = 301.8976
				xmax = 302.3976
				text = "um"
			intervals [596]:
				xmin = 302.3976
				xmax = 302.7894
				text = ""
			intervals [597]:
				xmin = 302.7894
				xmax = 302.8494
				text = "<unk>"
			intervals [598]:
				xmin = 302.8494
				xmax = 302.8787
				text = ""
			intervals [599]:
				xmin = 302.8787
				xmax = 303.6187
				text = "maybe"
			intervals [600]:
				xmin = 303.6187
				xmax = 303.6623
				text = ""
			intervals [601]:
				xmin = 303.6623
				xmax = 303.7923
				text = "in"
			intervals [602]:
				xmin = 303.7923
				xmax = 304.0023
				text = "our"
			intervals [603]:
				xmin = 304.0023
				xmax = 304.0823
				text = ""
			intervals [604]:
				xmin = 304.0823
				xmax = 304.5523
				text = "block"
			intervals [605]:
				xmin = 304.5523
				xmax = 304.6723
				text = ""
			intervals [606]:
				xmin = 304.6723
				xmax = 304.8723
				text = "there"
			intervals [607]:
				xmin = 304.8723
				xmax = 305.0623
				text = "was"
			intervals [608]:
				xmin = 305.0623
				xmax = 305.5523
				text = "only"
			intervals [609]:
				xmin = 305.5523
				xmax = 306.7817
				text = ""
			intervals [610]:
				xmin = 306.7817
				xmax = 306.9417
				text = "two"
			intervals [611]:
				xmin = 306.9417
				xmax = 307.1117
				text = "other"
			intervals [612]:
				xmin = 307.1117
				xmax = 307.4917
				text = "houses"
			intervals [613]:
				xmin = 307.4917
				xmax = 307.6017
				text = "that"
			intervals [614]:
				xmin = 307.6017
				xmax = 307.9317
				text = "had"
			intervals [615]:
				xmin = 307.9317
				xmax = 308.3602
				text = ""
			intervals [616]:
				xmin = 308.3602
				xmax = 308.7902
				text = "kids"
			intervals [617]:
				xmin = 308.7902
				xmax = 309.0702
				text = "my"
			intervals [618]:
				xmin = 309.0702
				xmax = 309.3002
				text = "age"
			intervals [619]:
				xmin = 309.3002
				xmax = 309.4302
				text = "or"
			intervals [620]:
				xmin = 309.4302
				xmax = 309.6802
				text = "around"
			intervals [621]:
				xmin = 309.6802
				xmax = 309.8102
				text = "my"
			intervals [622]:
				xmin = 309.8102
				xmax = 310.2302
				text = "age"
			intervals [623]:
				xmin = 310.2302
				xmax = 310.7254
				text = ""
			intervals [624]:
				xmin = 310.7254
				xmax = 310.8154
				text = "and"
			intervals [625]:
				xmin = 310.8154
				xmax = 310.8954
				text = "i"
			intervals [626]:
				xmin = 310.8954
				xmax = 311.0054
				text = "was"
			intervals [627]:
				xmin = 311.0054
				xmax = 311.0954
				text = "the"
			intervals [628]:
				xmin = 311.0954
				xmax = 311.6054
				text = "youngest"
			intervals [629]:
				xmin = 311.6054
				xmax = 313.4964
				text = ""
			intervals [630]:
				xmin = 313.4964
				xmax = 314.3264
				text = "um"
			intervals [631]:
				xmin = 314.3264
				xmax = 314.891
				text = ""
			intervals [632]:
				xmin = 314.891
				xmax = 314.971
				text = "<unk>"
			intervals [633]:
				xmin = 314.971
				xmax = 315.1051
				text = ""
			intervals [634]:
				xmin = 315.1051
				xmax = 315.2051
				text = "the"
			intervals [635]:
				xmin = 315.2051
				xmax = 315.5051
				text = "kids"
			intervals [636]:
				xmin = 315.5051
				xmax = 315.7251
				text = "next"
			intervals [637]:
				xmin = 315.7251
				xmax = 315.9151
				text = "door"
			intervals [638]:
				xmin = 315.9151
				xmax = 316.4451
				text = "no"
			intervals [639]:
				xmin = 316.4451
				xmax = 316.8778
				text = ""
			intervals [640]:
				xmin = 316.8778
				xmax = 317.1678
				text = "they"
			intervals [641]:
				xmin = 317.1678
				xmax = 317.8378
				text = "were"
			intervals [642]:
				xmin = 317.8378
				xmax = 317.9403
				text = ""
			intervals [643]:
				xmin = 317.9403
				xmax = 318.3203
				text = "um"
			intervals [644]:
				xmin = 318.3203
				xmax = 318.3503
				text = ""
			intervals [645]:
				xmin = 318.3503
				xmax = 318.4603
				text = "a"
			intervals [646]:
				xmin = 318.4603
				xmax = 318.6503
				text = "little"
			intervals [647]:
				xmin = 318.6503
				xmax = 319.2103
				text = "older"
			intervals [648]:
				xmin = 319.2103
				xmax = 319.8372
				text = ""
			intervals [649]:
				xmin = 319.8372
				xmax = 320.4572
				text = "and"
			intervals [650]:
				xmin = 320.4572
				xmax = 320.4872
				text = ""
			intervals [651]:
				xmin = 320.4872
				xmax = 320.8572
				text = "um"
			intervals [652]:
				xmin = 320.8572
				xmax = 320.9504
				text = ""
			intervals [653]:
				xmin = 320.9504
				xmax = 321.3604
				text = "not"
			intervals [654]:
				xmin = 321.3604
				xmax = 321.4004
				text = ""
			intervals [655]:
				xmin = 321.4004
				xmax = 322.1204
				text = "considered"
			intervals [656]:
				xmin = 322.1204
				xmax = 322.2104
				text = "a"
			intervals [657]:
				xmin = 322.2104
				xmax = 322.3704
				text = "good"
			intervals [658]:
				xmin = 322.3704
				xmax = 322.9004
				text = "influence"
			intervals [659]:
				xmin = 322.9004
				xmax = 323.0304
				text = "for"
			intervals [660]:
				xmin = 323.0304
				xmax = 323.2404
				text = "me"
			intervals [661]:
				xmin = 323.2404
				xmax = 324.5171
				text = ""
			intervals [662]:
				xmin = 324.5171
				xmax = 324.9771
				text = "mm-hm"
			intervals [663]:
				xmin = 324.9771
				xmax = 329.5532
				text = ""
			intervals [664]:
				xmin = 329.5532
				xmax = 330.0732
				text = "um"
			intervals [665]:
				xmin = 330.0732
				xmax = 330.6397
				text = ""
			intervals [666]:
				xmin = 330.6397
				xmax = 331.0097
				text = "i"
			intervals [667]:
				xmin = 331.0097
				xmax = 331.7297
				text = "was"
			intervals [668]:
				xmin = 331.7297
				xmax = 331.9797
				text = "very"
			intervals [669]:
				xmin = 331.9797
				xmax = 332.7497
				text = "studious"
			intervals [670]:
				xmin = 332.7497
				xmax = 333.2967
				text = ""
			intervals [671]:
				xmin = 333.2967
				xmax = 333.4467
				text = "i"
			intervals [672]:
				xmin = 333.4467
				xmax = 333.6567
				text = "was"
			intervals [673]:
				xmin = 333.6567
				xmax = 333.9567
				text = "just"
			intervals [674]:
				xmin = 333.9567
				xmax = 334.7667
				text = "talking"
			intervals [675]:
				xmin = 334.7667
				xmax = 334.7967
				text = ""
			intervals [676]:
				xmin = 334.7967
				xmax = 335.5667
				text = "with"
			intervals [677]:
				xmin = 335.5667
				xmax = 335.6958
				text = ""
			intervals [678]:
				xmin = 335.6958
				xmax = 336.1658
				text = "rdx"
			intervals [679]:
				xmin = 336.1658
				xmax = 336.2244
				text = ""
			intervals [680]:
				xmin = 336.2244
				xmax = 336.7144
				text = "today"
			intervals [681]:
				xmin = 336.7144
				xmax = 337.1785
				text = ""
			intervals [682]:
				xmin = 337.1785
				xmax = 337.4585
				text = "um"
			intervals [683]:
				xmin = 337.4585
				xmax = 337.5685
				text = "cause"
			intervals [684]:
				xmin = 337.5685
				xmax = 337.6785
				text = "sh-"
			intervals [685]:
				xmin = 337.6785
				xmax = 337.8567
				text = ""
			intervals [686]:
				xmin = 337.8567
				xmax = 337.9867
				text = "we"
			intervals [687]:
				xmin = 337.9867
				xmax = 338.0767
				text = "were"
			intervals [688]:
				xmin = 338.0767
				xmax = 338.2867
				text = "talking"
			intervals [689]:
				xmin = 338.2867
				xmax = 338.4367
				text = "about"
			intervals [690]:
				xmin = 338.4367
				xmax = 338.8667
				text = "movies"
			intervals [691]:
				xmin = 338.8667
				xmax = 338.9667
				text = "and"
			intervals [692]:
				xmin = 338.9667
				xmax = 339.4967
				text = "tvs"
			intervals [693]:
				xmin = 339.4967
				xmax = 339.5867
				text = "when"
			intervals [694]:
				xmin = 339.5867
				xmax = 339.6867
				text = "i"
			intervals [695]:
				xmin = 339.6867
				xmax = 339.8267
				text = "was"
			intervals [696]:
				xmin = 339.8267
				xmax = 340.0567
				text = "growing"
			intervals [697]:
				xmin = 340.0567
				xmax = 340.2167
				text = "up"
			intervals [698]:
				xmin = 340.2167
				xmax = 340.3167
				text = "i"
			intervals [699]:
				xmin = 340.3167
				xmax = 340.4867
				text = "was"
			intervals [700]:
				xmin = 340.4867
				xmax = 340.6367
				text = "not"
			intervals [701]:
				xmin = 340.6367
				xmax = 340.9467
				text = "allowed"
			intervals [702]:
				xmin = 340.9467
				xmax = 341.0567
				text = "to"
			intervals [703]:
				xmin = 341.0567
				xmax = 341.3667
				text = "watch"
			intervals [704]:
				xmin = 341.3667
				xmax = 341.8467
				text = "tv"
			intervals [705]:
				xmin = 341.8467
				xmax = 342.3586
				text = ""
			intervals [706]:
				xmin = 342.3586
				xmax = 342.8986
				text = "on"
			intervals [707]:
				xmin = 342.8986
				xmax = 343.557
				text = ""
			intervals [708]:
				xmin = 343.557
				xmax = 344.107
				text = "weekdays"
			intervals [709]:
				xmin = 344.107
				xmax = 344.187
				text = "or"
			intervals [710]:
				xmin = 344.187
				xmax = 344.477
				text = "school"
			intervals [711]:
				xmin = 344.477
				xmax = 344.707
				text = "days"
			intervals [712]:
				xmin = 344.707
				xmax = 344.757
				text = "i"
			intervals [713]:
				xmin = 344.757
				xmax = 344.877
				text = "could"
			intervals [714]:
				xmin = 344.877
				xmax = 345.097
				text = "only"
			intervals [715]:
				xmin = 345.097
				xmax = 345.297
				text = "watch"
			intervals [716]:
				xmin = 345.297
				xmax = 345.547
				text = "tv"
			intervals [717]:
				xmin = 345.547
				xmax = 345.657
				text = "on"
			intervals [718]:
				xmin = 345.657
				xmax = 345.717
				text = "the"
			intervals [719]:
				xmin = 345.717
				xmax = 346.407
				text = "weekends"
			intervals [720]:
				xmin = 346.407
				xmax = 346.7584
				text = ""
			intervals [721]:
				xmin = 346.7584
				xmax = 346.8384
				text = "i"
			intervals [722]:
				xmin = 346.8384
				xmax = 347.1384
				text = "was"
			intervals [723]:
				xmin = 347.1384
				xmax = 347.3384
				text = "not"
			intervals [724]:
				xmin = 347.3384
				xmax = 347.6284
				text = "allowed"
			intervals [725]:
				xmin = 347.6284
				xmax = 347.7084
				text = "to"
			intervals [726]:
				xmin = 347.7084
				xmax = 347.8284
				text = "be"
			intervals [727]:
				xmin = 347.8284
				xmax = 347.9084
				text = "on"
			intervals [728]:
				xmin = 347.9084
				xmax = 347.9784
				text = "the"
			intervals [729]:
				xmin = 347.9784
				xmax = 348.2384
				text = "phone"
			intervals [730]:
				xmin = 348.2384
				xmax = 348.2784
				text = ""
			intervals [731]:
				xmin = 348.2784
				xmax = 348.5784
				text = "past"
			intervals [732]:
				xmin = 348.5784
				xmax = 348.6084
				text = ""
			intervals [733]:
				xmin = 348.6084
				xmax = 348.7484
				text = "eight"
			intervals [734]:
				xmin = 348.7484
				xmax = 349.2084
				text = "o'clock"
			intervals [735]:
				xmin = 349.2084
				xmax = 349.2684
				text = "at"
			intervals [736]:
				xmin = 349.2684
				xmax = 349.5084
				text = "night"
			intervals [737]:
				xmin = 349.5084
				xmax = 350.1117
				text = ""
			intervals [738]:
				xmin = 350.1117
				xmax = 350.4317
				text = "so"
			intervals [739]:
				xmin = 350.4317
				xmax = 350.5017
				text = "it"
			intervals [740]:
				xmin = 350.5017
				xmax = 350.6317
				text = "was"
			intervals [741]:
				xmin = 350.6317
				xmax = 350.9917
				text = "mostly"
			intervals [742]:
				xmin = 350.9917
				xmax = 351.1126
				text = ""
			intervals [743]:
				xmin = 351.1126
				xmax = 351.6626
				text = "reading"
			intervals [744]:
				xmin = 351.6626
				xmax = 351.7526
				text = ""
			intervals [745]:
				xmin = 351.7526
				xmax = 352.1826
				text = "listening"
			intervals [746]:
				xmin = 352.1826
				xmax = 352.3126
				text = "to"
			intervals [747]:
				xmin = 352.3126
				xmax = 352.8326
				text = "music"
			intervals [748]:
				xmin = 352.8326
				xmax = 357.2828
				text = ""
			intervals [749]:
				xmin = 357.2828
				xmax = 357.5228
				text = "black"
			intervals [750]:
				xmin = 357.5228
				xmax = 357.6128
				text = "and"
			intervals [751]:
				xmin = 357.6128
				xmax = 357.8528
				text = "white"
			intervals [752]:
				xmin = 357.8528
				xmax = 358.0552
				text = ""
			intervals [753]:
				xmin = 358.0552
				xmax = 359.0252
				text = "<unk>"
			intervals [754]:
				xmin = 359.0252
				xmax = 361.3165
				text = ""
			intervals [755]:
				xmin = 361.3165
				xmax = 361.6365
				text = "uh-huh"
			intervals [756]:
				xmin = 361.6365
				xmax = 369.9341
				text = ""
			intervals [757]:
				xmin = 369.9341
				xmax = 370.5341
				text = "mm-hm"
			intervals [758]:
				xmin = 370.5341
				xmax = 370.8586
				text = ""
			intervals [759]:
				xmin = 370.8586
				xmax = 371.2086
				text = "mm-hm"
			intervals [760]:
				xmin = 371.2086
				xmax = 371.7529
				text = ""
			intervals [761]:
				xmin = 371.7529
				xmax = 371.8829
				text = "i"
			intervals [762]:
				xmin = 371.8829
				xmax = 372.0929
				text = "do"
			intervals [763]:
				xmin = 372.0929
				xmax = 372.4232
				text = ""
			intervals [764]:
				xmin = 372.4232
				xmax = 372.5632
				text = "i"
			intervals [765]:
				xmin = 372.5632
				xmax = 373.0332
				text = "remember"
			intervals [766]:
				xmin = 373.0332
				xmax = 373.3836
				text = ""
			intervals [767]:
				xmin = 373.3836
				xmax = 373.5136
				text = "um"
			intervals [768]:
				xmin = 373.5136
				xmax = 373.5836
				text = "and"
			intervals [769]:
				xmin = 373.5836
				xmax = 373.6836
				text = "i"
			intervals [770]:
				xmin = 373.6836
				xmax = 373.9536
				text = "remember"
			intervals [771]:
				xmin = 373.9536
				xmax = 374.0636
				text = "the"
			intervals [772]:
				xmin = 374.0636
				xmax = 374.3336
				text = "time"
			intervals [773]:
				xmin = 374.3336
				xmax = 374.4536
				text = "when"
			intervals [774]:
				xmin = 374.4536
				xmax = 374.5836
				text = "we"
			intervals [775]:
				xmin = 374.5836
				xmax = 374.8336
				text = "had"
			intervals [776]:
				xmin = 374.8336
				xmax = 375.0936
				text = "both"
			intervals [777]:
				xmin = 375.0936
				xmax = 375.3436
				text = "black"
			intervals [778]:
				xmin = 375.3436
				xmax = 375.4336
				text = "and"
			intervals [779]:
				xmin = 375.4336
				xmax = 375.6736
				text = "white"
			intervals [780]:
				xmin = 375.6736
				xmax = 375.8236
				text = "and"
			intervals [781]:
				xmin = 375.8236
				xmax = 376.1436
				text = "color"
			intervals [782]:
				xmin = 376.1436
				xmax = 376.9136
				text = "tvs"
			intervals [783]:
				xmin = 376.9136
				xmax = 377.3836
				text = "cause"
			intervals [784]:
				xmin = 377.3836
				xmax = 377.4136
				text = ""
			intervals [785]:
				xmin = 377.4136
				xmax = 377.6136
				text = "yeah"
			intervals [786]:
				xmin = 377.6136
				xmax = 378.1556
				text = ""
			intervals [787]:
				xmin = 378.1556
				xmax = 378.6956
				text = "um"
			intervals [788]:
				xmin = 378.6956
				xmax = 379.6243
				text = ""
			intervals [789]:
				xmin = 379.6243
				xmax = 379.8543
				text = "it"
			intervals [790]:
				xmin = 379.8543
				xmax = 379.8843
				text = ""
			intervals [791]:
				xmin = 379.8843
				xmax = 380.1643
				text = "was"
			intervals [792]:
				xmin = 380.1643
				xmax = 380.2543
				text = "like"
			intervals [793]:
				xmin = 380.2543
				xmax = 380.2843
				text = "i"
			intervals [794]:
				xmin = 380.2843
				xmax = 380.4243
				text = "said"
			intervals [795]:
				xmin = 380.4243
				xmax = 380.4543
				text = "i"
			intervals [796]:
				xmin = 380.4543
				xmax = 380.7443
				text = "wasn't"
			intervals [797]:
				xmin = 380.7443
				xmax = 381.0043
				text = "allowed"
			intervals [798]:
				xmin = 381.0043
				xmax = 381.0843
				text = "to"
			intervals [799]:
				xmin = 381.0843
				xmax = 381.3143
				text = "watch"
			intervals [800]:
				xmin = 381.3143
				xmax = 381.6443
				text = "tv"
			intervals [801]:
				xmin = 381.6443
				xmax = 381.9243
				text = "during"
			intervals [802]:
				xmin = 381.9243
				xmax = 382.0243
				text = "the"
			intervals [803]:
				xmin = 382.0243
				xmax = 382.4243
				text = "week"
			intervals [804]:
				xmin = 382.4243
				xmax = 382.6243
				text = "only"
			intervals [805]:
				xmin = 382.6243
				xmax = 382.7543
				text = "on"
			intervals [806]:
				xmin = 382.7543
				xmax = 382.8343
				text = "the"
			intervals [807]:
				xmin = 382.8343
				xmax = 383.4943
				text = "weekends"
			intervals [808]:
				xmin = 383.4943
				xmax = 383.5243
				text = ""
			intervals [809]:
				xmin = 383.5243
				xmax = 383.6743
				text = "or"
			intervals [810]:
				xmin = 383.6743
				xmax = 383.7443
				text = "if"
			intervals [811]:
				xmin = 383.7443
				xmax = 383.7743
				text = ""
			intervals [812]:
				xmin = 383.7743
				xmax = 383.8443
				text = "i"
			intervals [813]:
				xmin = 383.8443
				xmax = 383.9943
				text = "could"
			intervals [814]:
				xmin = 383.9943
				xmax = 384.4143
				text = "sneak"
			intervals [815]:
				xmin = 384.4143
				xmax = 384.5943
				text = "in"
			intervals [816]:
				xmin = 384.5943
				xmax = 384.9404
				text = ""
			intervals [817]:
				xmin = 384.9404
				xmax = 385.1404
				text = "like"
			intervals [818]:
				xmin = 385.1404
				xmax = 385.1921
				text = ""
			intervals [819]:
				xmin = 385.1921
				xmax = 385.4321
				text = "sit"
			intervals [820]:
				xmin = 385.4321
				xmax = 385.6421
				text = "next"
			intervals [821]:
				xmin = 385.6421
				xmax = 385.7121
				text = "to"
			intervals [822]:
				xmin = 385.7121
				xmax = 385.8321
				text = "my"
			intervals [823]:
				xmin = 385.8321
				xmax = 386.2121
				text = "father"
			intervals [824]:
				xmin = 386.2121
				xmax = 386.4021
				text = "while"
			intervals [825]:
				xmin = 386.4021
				xmax = 386.5421
				text = "he"
			intervals [826]:
				xmin = 386.5421
				xmax = 386.7721
				text = "was"
			intervals [827]:
				xmin = 386.7721
				xmax = 387.1421
				text = "doing"
			intervals [828]:
				xmin = 387.1421
				xmax = 387.5021
				text = "something"
			intervals [829]:
				xmin = 387.5021
				xmax = 387.6021
				text = "i"
			intervals [830]:
				xmin = 387.6021
				xmax = 387.7621
				text = "would"
			intervals [831]:
				xmin = 387.7621
				xmax = 388.0321
				text = "watch"
			intervals [832]:
				xmin = 388.0321
				xmax = 388.3921
				text = "tv"
			intervals [833]:
				xmin = 388.3921
				xmax = 388.850
				text = ""
			intervals [834]:
				xmin = 388.850
				xmax = 389.150
				text = "but"
			intervals [835]:
				xmin = 389.150
				xmax = 389.240
				text = "the"
			intervals [836]:
				xmin = 389.240
				xmax = 389.540
				text = "tv"
			intervals [837]:
				xmin = 389.540
				xmax = 389.860
				text = "shows"
			intervals [838]:
				xmin = 389.860
				xmax = 389.970
				text = "that"
			intervals [839]:
				xmin = 389.970
				xmax = 390.090
				text = "i"
			intervals [840]:
				xmin = 390.090
				xmax = 390.800
				text = "remember"
			intervals [841]:
				xmin = 390.800
				xmax = 391.1691
				text = ""
			intervals [842]:
				xmin = 391.1691
				xmax = 391.5791
				text = "um"
			intervals [843]:
				xmin = 391.5791
				xmax = 391.6191
				text = ""
			intervals [844]:
				xmin = 391.6191
				xmax = 392.1791
				text = "are"
			intervals [845]:
				xmin = 392.1791
				xmax = 392.2191
				text = ""
			intervals [846]:
				xmin = 392.2191
				xmax = 392.2991
				text = "i"
			intervals [847]:
				xmin = 392.2991
				xmax = 392.3591
				text = ""
			intervals [848]:
				xmin = 392.3591
				xmax = 392.4791
				text = "was"
			intervals [849]:
				xmin = 392.4791
				xmax = 392.6291
				text = "just"
			intervals [850]:
				xmin = 392.6291
				xmax = 392.9891
				text = "talking"
			intervals [851]:
				xmin = 392.9891
				xmax = 393.2391
				text = "about"
			intervals [852]:
				xmin = 393.2391
				xmax = 393.3891
				text = "this"
			intervals [853]:
				xmin = 393.3891
				xmax = 393.8491
				text = "today"
			intervals [854]:
				xmin = 393.8491
				xmax = 393.9091
				text = ""
			intervals [855]:
				xmin = 393.9091
				xmax = 393.9491
				text = "are"
			intervals [856]:
				xmin = 393.9491
				xmax = 394.1291
				text = "like"
			intervals [857]:
				xmin = 394.1291
				xmax = 394.1791
				text = ""
			intervals [858]:
				xmin = 394.1791
				xmax = 394.8691
				text = "bewitched"
			intervals [859]:
				xmin = 394.8691
				xmax = 395.711
				text = ""
			intervals [860]:
				xmin = 395.711
				xmax = 396.511
				text = "um"
			intervals [861]:
				xmin = 396.511
				xmax = 396.5786
				text = ""
			intervals [862]:
				xmin = 396.5786
				xmax = 396.7086
				text = "i"
			intervals [863]:
				xmin = 396.7086
				xmax = 396.9586
				text = "dream"
			intervals [864]:
				xmin = 396.9586
				xmax = 397.0286
				text = "of"
			intervals [865]:
				xmin = 397.0286
				xmax = 397.6986
				text = "jeannie"
			intervals [866]:
				xmin = 397.6986
				xmax = 398.137
				text = ""
			intervals [867]:
				xmin = 398.137
				xmax = 398.227
				text = "<unk>"
			intervals [868]:
				xmin = 398.227
				xmax = 398.7723
				text = ""
			intervals [869]:
				xmin = 398.7723
				xmax = 399.0423
				text = "brady"
			intervals [870]:
				xmin = 399.0423
				xmax = 399.3323
				text = "bunch"
			intervals [871]:
				xmin = 399.3323
				xmax = 399.4723
				text = "which"
			intervals [872]:
				xmin = 399.4723
				xmax = 399.7023
				text = "came"
			intervals [873]:
				xmin = 399.7023
				xmax = 399.7323
				text = ""
			intervals [874]:
				xmin = 399.7323
				xmax = 400.2823
				text = "later"
			intervals [875]:
				xmin = 400.2823
				xmax = 400.3123
				text = ""
			intervals [876]:
				xmin = 400.3123
				xmax = 400.7423
				text = "gilligan"
			intervals [877]:
				xmin = 400.7423
				xmax = 400.8023
				text = "s"
			intervals [878]:
				xmin = 400.8023
				xmax = 401.7823
				text = "island"
			intervals [879]:
				xmin = 401.7823
				xmax = 402.1577
				text = ""
			intervals [880]:
				xmin = 402.1577
				xmax = 402.4077
				text = "um"
			intervals [881]:
				xmin = 402.4077
				xmax = 402.5477
				text = "that"
			intervals [882]:
				xmin = 402.5477
				xmax = 402.7277
				text = "kind"
			intervals [883]:
				xmin = 402.7277
				xmax = 402.7877
				text = "of"
			intervals [884]:
				xmin = 402.7877
				xmax = 402.9977
				text = "thing"
			intervals [885]:
				xmin = 402.9977
				xmax = 403.4142
				text = ""
			intervals [886]:
				xmin = 403.4142
				xmax = 403.5842
				text = "the"
			intervals [887]:
				xmin = 403.5842
				xmax = 403.7842
				text = "only"
			intervals [888]:
				xmin = 403.7842
				xmax = 404.0942
				text = "thing"
			intervals [889]:
				xmin = 404.0942
				xmax = 404.3242
				text = "that"
			intervals [890]:
				xmin = 404.3242
				xmax = 404.4742
				text = "i"
			intervals [891]:
				xmin = 404.4742
				xmax = 404.7642
				text = "was"
			intervals [892]:
				xmin = 404.7642
				xmax = 405.1542
				text = "allowed"
			intervals [893]:
				xmin = 405.1542
				xmax = 405.3042
				text = "to"
			intervals [894]:
				xmin = 405.3042
				xmax = 405.6142
				text = "watch"
			intervals [895]:
				xmin = 405.6142
				xmax = 405.6442
				text = ""
			intervals [896]:
				xmin = 405.6442
				xmax = 405.8042
				text = "on"
			intervals [897]:
				xmin = 405.8042
				xmax = 406.0142
				text = "my"
			intervals [898]:
				xmin = 406.0142
				xmax = 406.3342
				text = "own"
			intervals [899]:
				xmin = 406.3342
				xmax = 406.5515
				text = ""
			intervals [900]:
				xmin = 406.5515
				xmax = 406.7515
				text = "was"
			intervals [901]:
				xmin = 406.7515
				xmax = 407.1715
				text = "roots"
			intervals [902]:
				xmin = 407.1715
				xmax = 407.3315
				text = "when"
			intervals [903]:
				xmin = 407.3315
				xmax = 407.5615
				text = "roots"
			intervals [904]:
				xmin = 407.5615
				xmax = 407.7515
				text = "came"
			intervals [905]:
				xmin = 407.7515
				xmax = 407.9015
				text = "out"
			intervals [906]:
				xmin = 407.9015
				xmax = 407.9315
				text = ""
			intervals [907]:
				xmin = 407.9315
				xmax = 408.1415
				text = "because"
			intervals [908]:
				xmin = 408.1415
				xmax = 408.2315
				text = "my"
			intervals [909]:
				xmin = 408.2315
				xmax = 408.3015
				text = ""
			intervals [910]:
				xmin = 408.3015
				xmax = 408.5815
				text = "father"
			intervals [911]:
				xmin = 408.5815
				xmax = 408.8515
				text = "felt"
			intervals [912]:
				xmin = 408.8515
				xmax = 409.0015
				text = "that"
			intervals [913]:
				xmin = 409.0015
				xmax = 409.1015
				text = "was"
			intervals [914]:
				xmin = 409.1015
				xmax = 409.3915
				text = "something"
			intervals [915]:
				xmin = 409.3915
				xmax = 410.0515
				text = "educational"
			intervals [916]:
				xmin = 410.0515
				xmax = 410.1615
				text = "and"
			intervals [917]:
				xmin = 410.1615
				xmax = 410.2115
				text = "i"
			intervals [918]:
				xmin = 410.2115
				xmax = 410.4215
				text = "needed"
			intervals [919]:
				xmin = 410.4215
				xmax = 410.5615
				text = "to"
			intervals [920]:
				xmin = 410.5615
				xmax = 410.7815
				text = "know"
			intervals [921]:
				xmin = 410.7815
				xmax = 411.0915
				text = "about"
			intervals [922]:
				xmin = 411.0915
				xmax = 411.4816
				text = ""
			intervals [923]:
				xmin = 411.4816
				xmax = 411.9216
				text = "um"
			intervals [924]:
				xmin = 411.9216
				xmax = 411.9826
				text = ""
			intervals [925]:
				xmin = 411.9826
				xmax = 412.1326
				text = "but"
			intervals [926]:
				xmin = 412.1326
				xmax = 412.3526
				text = "other"
			intervals [927]:
				xmin = 412.3526
				xmax = 412.5226
				text = "than"
			intervals [928]:
				xmin = 412.5226
				xmax = 412.7926
				text = "that"
			intervals [929]:
				xmin = 412.7926
				xmax = 412.8726
				text = ""
			intervals [930]:
				xmin = 412.8726
				xmax = 412.9626
				text = "it"
			intervals [931]:
				xmin = 412.9626
				xmax = 412.9926
				text = ""
			intervals [932]:
				xmin = 412.9926
				xmax = 413.1426
				text = "was"
			intervals [933]:
				xmin = 413.1426
				xmax = 413.2626
				text = "no"
			intervals [934]:
				xmin = 413.2626
				xmax = 413.6226
				text = "tv"
			intervals [935]:
				xmin = 413.6226
				xmax = 413.8226
				text = "for"
			intervals [936]:
				xmin = 413.8226
				xmax = 414.0726
				text = "me"
			intervals [937]:
				xmin = 414.0726
				xmax = 418.0938
				text = ""
			intervals [938]:
				xmin = 418.0938
				xmax = 418.2038
				text = "<unk>"
			intervals [939]:
				xmin = 418.2038
				xmax = 418.2342
				text = ""
			intervals [940]:
				xmin = 418.2342
				xmax = 418.3142
				text = "i"
			intervals [941]:
				xmin = 418.3142
				xmax = 418.7142
				text = "started"
			intervals [942]:
				xmin = 418.7142
				xmax = 418.8823
				text = ""
			intervals [943]:
				xmin = 418.8823
				xmax = 418.9223
				text = "i"
			intervals [944]:
				xmin = 418.9223
				xmax = 419.2123
				text = "started"
			intervals [945]:
				xmin = 419.2123
				xmax = 419.4423
				text = "off"
			intervals [946]:
				xmin = 419.4423
				xmax = 419.5223
				text = "in"
			intervals [947]:
				xmin = 419.5223
				xmax = 419.6423
				text = "the"
			intervals [948]:
				xmin = 419.6423
				xmax = 420.1323
				text = "neighborhood"
			intervals [949]:
				xmin = 420.1323
				xmax = 420.1923
				text = "it"
			intervals [950]:
				xmin = 420.1923
				xmax = 420.4023
				text = "was"
			intervals [951]:
				xmin = 420.4023
				xmax = 420.4774
				text = ""
			intervals [952]:
				xmin = 420.4774
				xmax = 420.8274
				text = "um"
			intervals [953]:
				xmin = 420.8274
				xmax = 420.8974
				text = "the"
			intervals [954]:
				xmin = 420.8974
				xmax = 421.0874
				text = "school"
			intervals [955]:
				xmin = 421.0874
				xmax = 421.3174
				text = "was"
			intervals [956]:
				xmin = 421.3174
				xmax = 421.6374
				text = "uh"
			intervals [957]:
				xmin = 421.6374
				xmax = 421.7874
				text = ""
			intervals [958]:
				xmin = 421.7874
				xmax = 422.1174
				text = "rdx"
			intervals [959]:
				xmin = 422.1174
				xmax = 422.1474
				text = ""
			intervals [960]:
				xmin = 422.1474
				xmax = 422.6974
				text = "elementary"
			intervals [961]:
				xmin = 422.6974
				xmax = 423.0574
				text = "school"
			intervals [962]:
				xmin = 423.0574
				xmax = 423.1985
				text = ""
			intervals [963]:
				xmin = 423.1985
				xmax = 423.3985
				text = "which"
			intervals [964]:
				xmin = 423.3985
				xmax = 423.5285
				text = "was"
			intervals [965]:
				xmin = 423.5285
				xmax = 423.5985
				text = "in"
			intervals [966]:
				xmin = 423.5985
				xmax = 423.6585
				text = "the"
			intervals [967]:
				xmin = 423.6585
				xmax = 424.1585
				text = "neighborhood"
			intervals [968]:
				xmin = 424.1585
				xmax = 424.5871
				text = ""
			intervals [969]:
				xmin = 424.5871
				xmax = 425.0171
				text = "i"
			intervals [970]:
				xmin = 425.0171
				xmax = 425.0771
				text = ""
			intervals [971]:
				xmin = 425.0771
				xmax = 425.2771
				text = "was"
			intervals [972]:
				xmin = 425.2771
				xmax = 425.5171
				text = "there"
			intervals [973]:
				xmin = 425.5171
				xmax = 425.7071
				text = "up"
			intervals [974]:
				xmin = 425.7071
				xmax = 426.2571
				text = "until"
			intervals [975]:
				xmin = 426.2571
				xmax = 426.6071
				text = "sixth"
			intervals [976]:
				xmin = 426.6071
				xmax = 426.9971
				text = "grade"
			intervals [977]:
				xmin = 426.9971
				xmax = 427.0571
				text = ""
			intervals [978]:
				xmin = 427.0571
				xmax = 427.2271
				text = "and"
			intervals [979]:
				xmin = 427.2271
				xmax = 427.4971
				text = "then"
			intervals [980]:
				xmin = 427.4971
				xmax = 427.5971
				text = "i"
			intervals [981]:
				xmin = 427.5971
				xmax = 428.3471
				text = "transferred"
			intervals [982]:
				xmin = 428.3471
				xmax = 428.3971
				text = ""
			intervals [983]:
				xmin = 428.3971
				xmax = 428.8071
				text = "to"
			intervals [984]:
				xmin = 428.8071
				xmax = 428.8371
				text = ""
			intervals [985]:
				xmin = 428.8371
				xmax = 429.8871
				text = "rdx"
			intervals [986]:
				xmin = 429.8871
				xmax = 430.5136
				text = ""
			intervals [987]:
				xmin = 430.5136
				xmax = 430.8836
				text = "um"
			intervals [988]:
				xmin = 430.8836
				xmax = 431.338
				text = ""
			intervals [989]:
				xmin = 431.338
				xmax = 431.498
				text = "which"
			intervals [990]:
				xmin = 431.498
				xmax = 431.578
				text = "is"
			intervals [991]:
				xmin = 431.578
				xmax = 431.778
				text = "down"
			intervals [992]:
				xmin = 431.778
				xmax = 431.918
				text = "on"
			intervals [993]:
				xmin = 431.918
				xmax = 432.008
				text = "new"
			intervals [994]:
				xmin = 432.008
				xmax = 432.278
				text = "york"
			intervals [995]:
				xmin = 432.278
				xmax = 432.348
				text = "and"
			intervals [996]:
				xmin = 432.348
				xmax = 432.438
				text = "new"
			intervals [997]:
				xmin = 432.438
				xmax = 432.838
				text = "jersey"
			intervals [998]:
				xmin = 432.838
				xmax = 433.298
				text = "avenue"
			intervals [999]:
				xmin = 433.298
				xmax = 433.6168
				text = ""
			intervals [1000]:
				xmin = 433.6168
				xmax = 433.7068
				text = "and"
			intervals [1001]:
				xmin = 433.7068
				xmax = 433.8168
				text = "then"
			intervals [1002]:
				xmin = 433.8168
				xmax = 434.0068
				text = "from"
			intervals [1003]:
				xmin = 434.0068
				xmax = 434.1768
				text = "there"
			intervals [1004]:
				xmin = 434.1768
				xmax = 434.2168
				text = "i"
			intervals [1005]:
				xmin = 434.2168
				xmax = 434.4168
				text = "went"
			intervals [1006]:
				xmin = 434.4168
				xmax = 434.5468
				text = "to"
			intervals [1007]:
				xmin = 434.5468
				xmax = 434.5968
				text = "rdx"
			intervals [1008]:
				xmin = 434.5968
				xmax = 440.1377
				text = ""
			intervals [1009]:
				xmin = 440.1377
				xmax = 440.7577
				text = "mm-hm"
			intervals [1010]:
				xmin = 440.7577
				xmax = 442.1465
				text = ""
			intervals [1011]:
				xmin = 442.1465
				xmax = 442.3865
				text = "right"
			intervals [1012]:
				xmin = 442.3865
				xmax = 444.7094
				text = ""
			intervals [1013]:
				xmin = 444.7094
				xmax = 445.1094
				text = "no"
			intervals [1014]:
				xmin = 445.1094
				xmax = 447.4487
				text = ""
			intervals [1015]:
				xmin = 447.4487
				xmax = 447.8287
				text = "mm-hm"
			intervals [1016]:
				xmin = 447.8287
				xmax = 448.4892
				text = ""
			intervals [1017]:
				xmin = 448.4892
				xmax = 448.8792
				text = "um"
			intervals [1018]:
				xmin = 448.8792
				xmax = 448.9292
				text = ""
			intervals [1019]:
				xmin = 448.9292
				xmax = 449.0292
				text = "it"
			intervals [1020]:
				xmin = 449.0292
				xmax = 449.1792
				text = "was"
			intervals [1021]:
				xmin = 449.1792
				xmax = 449.3192
				text = "not"
			intervals [1022]:
				xmin = 449.3192
				xmax = 449.4392
				text = "my"
			intervals [1023]:
				xmin = 449.4392
				xmax = 449.7992
				text = "choice"
			intervals [1024]:
				xmin = 449.7992
				xmax = 449.8692
				text = "it"
			intervals [1025]:
				xmin = 449.8692
				xmax = 449.9992
				text = "was"
			intervals [1026]:
				xmin = 449.9992
				xmax = 450.1892
				text = "their"
			intervals [1027]:
				xmin = 450.1892
				xmax = 450.3192
				text = "we're"
			intervals [1028]:
				xmin = 450.3192
				xmax = 450.4992
				text = "not"
			intervals [1029]:
				xmin = 450.4992
				xmax = 450.9692
				text = "catholic"
			intervals [1030]:
				xmin = 450.9692
				xmax = 451.4383
				text = ""
			intervals [1031]:
				xmin = 451.4383
				xmax = 451.9983
				text = "um"
			intervals [1032]:
				xmin = 451.9983
				xmax = 452.1166
				text = ""
			intervals [1033]:
				xmin = 452.1166
				xmax = 452.2766
				text = "my"
			intervals [1034]:
				xmin = 452.2766
				xmax = 452.8066
				text = "parents"
			intervals [1035]:
				xmin = 452.8066
				xmax = 453.8266
				text = "wanted"
			intervals [1036]:
				xmin = 453.8266
				xmax = 453.8874
				text = ""
			intervals [1037]:
				xmin = 453.8874
				xmax = 454.0074
				text = "a"
			intervals [1038]:
				xmin = 454.0074
				xmax = 454.3174
				text = "better"
			intervals [1039]:
				xmin = 454.3174
				xmax = 454.7174
				text = "life"
			intervals [1040]:
				xmin = 454.7174
				xmax = 454.7874
				text = "and"
			intervals [1041]:
				xmin = 454.7874
				xmax = 454.8374
				text = "a"
			intervals [1042]:
				xmin = 454.8374
				xmax = 455.0174
				text = "better"
			intervals [1043]:
				xmin = 455.0174
				xmax = 455.5474
				text = "education"
			intervals [1044]:
				xmin = 455.5474
				xmax = 455.5774
				text = ""
			intervals [1045]:
				xmin = 455.5774
				xmax = 455.7174
				text = "for"
			intervals [1046]:
				xmin = 455.7174
				xmax = 456.0574
				text = "me"
			intervals [1047]:
				xmin = 456.0574
				xmax = 456.2005
				text = ""
			intervals [1048]:
				xmin = 456.2005
				xmax = 456.4105
				text = "than"
			intervals [1049]:
				xmin = 456.4105
				xmax = 456.5905
				text = "they"
			intervals [1050]:
				xmin = 456.5905
				xmax = 456.9405
				text = "had"
			intervals [1051]:
				xmin = 456.9405
				xmax = 457.697
				text = ""
			intervals [1052]:
				xmin = 457.697
				xmax = 457.827
				text = "and"
			intervals [1053]:
				xmin = 457.827
				xmax = 457.957
				text = "at"
			intervals [1054]:
				xmin = 457.957
				xmax = 458.097
				text = "the"
			intervals [1055]:
				xmin = 458.097
				xmax = 458.687
				text = "time"
			intervals [1056]:
				xmin = 458.687
				xmax = 458.757
				text = ""
			intervals [1057]:
				xmin = 458.757
				xmax = 458.987
				text = "the"
			intervals [1058]:
				xmin = 458.987
				xmax = 459.017
				text = ""
			intervals [1059]:
				xmin = 459.017
				xmax = 459.147
				text = "m-"
			intervals [1060]:
				xmin = 459.147
				xmax = 459.920
				text = ""
			intervals [1061]:
				xmin = 459.920
				xmax = 460.040
				text = "we"
			intervals [1062]:
				xmin = 460.040
				xmax = 460.270
				text = "called"
			intervals [1063]:
				xmin = 460.270
				xmax = 460.340
				text = "it"
			intervals [1064]:
				xmin = 460.340
				xmax = 460.370
				text = ""
			intervals [1065]:
				xmin = 460.370
				xmax = 460.640
				text = "junior"
			intervals [1066]:
				xmin = 460.640
				xmax = 460.850
				text = "high"
			intervals [1067]:
				xmin = 460.850
				xmax = 461.070
				text = "school"
			intervals [1068]:
				xmin = 461.070
				xmax = 461.160
				text = "they"
			intervals [1069]:
				xmin = 461.160
				xmax = 461.350
				text = "called"
			intervals [1070]:
				xmin = 461.350
				xmax = 461.410
				text = "it"
			intervals [1071]:
				xmin = 461.410
				xmax = 461.620
				text = "middle"
			intervals [1072]:
				xmin = 461.620
				xmax = 461.810
				text = "school"
			intervals [1073]:
				xmin = 461.810
				xmax = 461.870
				text = ""
			intervals [1074]:
				xmin = 461.870
				xmax = 462.100
				text = "junior"
			intervals [1075]:
				xmin = 462.100
				xmax = 462.310
				text = "high"
			intervals [1076]:
				xmin = 462.310
				xmax = 462.700
				text = "school"
			intervals [1077]:
				xmin = 462.700
				xmax = 462.7792
				text = ""
			intervals [1078]:
				xmin = 462.7792
				xmax = 462.9092
				text = "it"
			intervals [1079]:
				xmin = 462.9092
				xmax = 463.0992
				text = "was"
			intervals [1080]:
				xmin = 463.0992
				xmax = 465.7685
				text = ""
			intervals [1081]:
				xmin = 465.7685
				xmax = 466.0685
				text = "si-"
			intervals [1082]:
				xmin = 466.0685
				xmax = 466.9889
				text = ""
			intervals [1083]:
				xmin = 466.9889
				xmax = 467.4389
				text = "right"
			intervals [1084]:
				xmin = 467.4389
				xmax = 467.9814
				text = ""
			intervals [1085]:
				xmin = 467.9814
				xmax = 468.2414
				text = "and"
			intervals [1086]:
				xmin = 468.2414
				xmax = 468.3367
				text = ""
			intervals [1087]:
				xmin = 468.3367
				xmax = 468.4667
				text = "at"
			intervals [1088]:
				xmin = 468.4667
				xmax = 468.5846
				text = ""
			intervals [1089]:
				xmin = 468.5846
				xmax = 468.8546
				text = "during"
			intervals [1090]:
				xmin = 468.8546
				xmax = 468.9846
				text = "that"
			intervals [1091]:
				xmin = 468.9846
				xmax = 469.2346
				text = "time"
			intervals [1092]:
				xmin = 469.2346
				xmax = 469.5546
				text = "the"
			intervals [1093]:
				xmin = 469.5546
				xmax = 469.5846
				text = ""
			intervals [1094]:
				xmin = 469.5846
				xmax = 469.8546
				text = "the"
			intervals [1095]:
				xmin = 469.8546
				xmax = 469.8846
				text = ""
			intervals [1096]:
				xmin = 469.8846
				xmax = 470.1146
				text = "junior"
			intervals [1097]:
				xmin = 470.1146
				xmax = 470.2546
				text = "high"
			intervals [1098]:
				xmin = 470.2546
				xmax = 470.5046
				text = "school"
			intervals [1099]:
				xmin = 470.5046
				xmax = 470.5846
				text = "in"
			intervals [1100]:
				xmin = 470.5846
				xmax = 470.7046
				text = "our"
			intervals [1101]:
				xmin = 470.7046
				xmax = 471.2246
				text = "neighborhood"
			intervals [1102]:
				xmin = 471.2246
				xmax = 471.8546
				text = "was"
			intervals [1103]:
				xmin = 471.8546
				xmax = 472.1562
				text = ""
			intervals [1104]:
				xmin = 472.1562
				xmax = 472.3362
				text = "notor-"
			intervals [1105]:
				xmin = 472.3362
				xmax = 472.3662
				text = ""
			intervals [1106]:
				xmin = 472.3662
				xmax = 472.4862
				text = "it"
			intervals [1107]:
				xmin = 472.4862
				xmax = 472.7062
				text = "was"
			intervals [1108]:
				xmin = 472.7062
				xmax = 472.9934
				text = ""
			intervals [1109]:
				xmin = 472.9934
				xmax = 473.2134
				text = "had"
			intervals [1110]:
				xmin = 473.2134
				xmax = 473.2934
				text = "a"
			intervals [1111]:
				xmin = 473.2934
				xmax = 473.5134
				text = "really"
			intervals [1112]:
				xmin = 473.5134
				xmax = 473.7434
				text = "bad"
			intervals [1113]:
				xmin = 473.7434
				xmax = 474.5134
				text = "reputation"
			intervals [1114]:
				xmin = 474.5134
				xmax = 475.0384
				text = ""
			intervals [1115]:
				xmin = 475.0384
				xmax = 475.5684
				text = "so"
			intervals [1116]:
				xmin = 475.5684
				xmax = 475.9884
				text = "um"
			intervals [1117]:
				xmin = 475.9884
				xmax = 476.405
				text = ""
			intervals [1118]:
				xmin = 476.405
				xmax = 476.755
				text = "they"
			intervals [1119]:
				xmin = 476.755
				xmax = 476.785
				text = ""
			intervals [1120]:
				xmin = 476.785
				xmax = 476.905
				text = "j-"
			intervals [1121]:
				xmin = 476.905
				xmax = 478.0236
				text = ""
			intervals [1122]:
				xmin = 478.0236
				xmax = 478.2436
				text = "took"
			intervals [1123]:
				xmin = 478.2436
				xmax = 478.3436
				text = "me"
			intervals [1124]:
				xmin = 478.3436
				xmax = 478.4936
				text = "out"
			intervals [1125]:
				xmin = 478.4936
				xmax = 478.5636
				text = "of"
			intervals [1126]:
				xmin = 478.5636
				xmax = 478.7136
				text = "there"
			intervals [1127]:
				xmin = 478.7136
				xmax = 478.7836
				text = "and"
			intervals [1128]:
				xmin = 478.7836
				xmax = 478.9536
				text = "put"
			intervals [1129]:
				xmin = 478.9536
				xmax = 478.9836
				text = ""
			intervals [1130]:
				xmin = 478.9836
				xmax = 479.0936
				text = "me"
			intervals [1131]:
				xmin = 479.0936
				xmax = 479.2136
				text = "in"
			intervals [1132]:
				xmin = 479.2136
				xmax = 479.2736
				text = "the"
			intervals [1133]:
				xmin = 479.2736
				xmax = 479.6336
				text = "catholic"
			intervals [1134]:
				xmin = 479.6336
				xmax = 479.8736
				text = "school"
			intervals [1135]:
				xmin = 479.8736
				xmax = 480.0636
				text = "for"
			intervals [1136]:
				xmin = 480.0636
				xmax = 480.0936
				text = "a"
			intervals [1137]:
				xmin = 480.0936
				xmax = 480.3136
				text = "better"
			intervals [1138]:
				xmin = 480.3136
				xmax = 480.9136
				text = "education"
			intervals [1139]:
				xmin = 480.9136
				xmax = 480.9736
				text = "and"
			intervals [1140]:
				xmin = 480.9736
				xmax = 481.0236
				text = "a"
			intervals [1141]:
				xmin = 481.0236
				xmax = 481.2336
				text = "better"
			intervals [1142]:
				xmin = 481.2336
				xmax = 481.9236
				text = "opportunity"
			intervals [1143]:
				xmin = 481.9236
				xmax = 485.3446
				text = ""
			intervals [1144]:
				xmin = 485.3446
				xmax = 485.5846
				text = "mm-hm"
			intervals [1145]:
				xmin = 485.5846
				xmax = 494.1864
				text = ""
			intervals [1146]:
				xmin = 494.1864
				xmax = 494.6264
				text = "they"
			intervals [1147]:
				xmin = 494.6264
				xmax = 494.6564
				text = ""
			intervals [1148]:
				xmin = 494.6564
				xmax = 495.1564
				text = "graduated"
			intervals [1149]:
				xmin = 495.1564
				xmax = 495.3064
				text = "from"
			intervals [1150]:
				xmin = 495.3064
				xmax = 495.4464
				text = "high"
			intervals [1151]:
				xmin = 495.4464
				xmax = 495.8164
				text = "school"
			intervals [1152]:
				xmin = 495.8164
				xmax = 496.1972
				text = ""
			intervals [1153]:
				xmin = 496.1972
				xmax = 496.5672
				text = "um"
			intervals [1154]:
				xmin = 496.5672
				xmax = 496.5972
				text = ""
			intervals [1155]:
				xmin = 496.5972
				xmax = 496.7372
				text = "i"
			intervals [1156]:
				xmin = 496.7372
				xmax = 496.8672
				text = "was"
			intervals [1157]:
				xmin = 496.8672
				xmax = 496.9472
				text = "the"
			intervals [1158]:
				xmin = 496.9472
				xmax = 497.1972
				text = "first"
			intervals [1159]:
				xmin = 497.1972
				xmax = 497.4772
				text = "person"
			intervals [1160]:
				xmin = 497.4772
				xmax = 497.5472
				text = "in"
			intervals [1161]:
				xmin = 497.5472
				xmax = 497.6972
				text = "my"
			intervals [1162]:
				xmin = 497.6972
				xmax = 498.2272
				text = "family"
			intervals [1163]:
				xmin = 498.2272
				xmax = 498.2701
				text = ""
			intervals [1164]:
				xmin = 498.2701
				xmax = 498.4201
				text = "on"
			intervals [1165]:
				xmin = 498.4201
				xmax = 498.6201
				text = "both"
			intervals [1166]:
				xmin = 498.6201
				xmax = 498.9901
				text = "sides"
			intervals [1167]:
				xmin = 498.9901
				xmax = 499.0601
				text = "to"
			intervals [1168]:
				xmin = 499.0601
				xmax = 499.1601
				text = "go"
			intervals [1169]:
				xmin = 499.1601
				xmax = 499.2301
				text = "to"
			intervals [1170]:
				xmin = 499.2301
				xmax = 499.7301
				text = "college"
			intervals [1171]:
				xmin = 499.7301
				xmax = 499.9967
				text = ""
			intervals [1172]:
				xmin = 499.9967
				xmax = 500.1567
				text = "in"
			intervals [1173]:
				xmin = 500.1567
				xmax = 500.3067
				text = "my"
			intervals [1174]:
				xmin = 500.3067
				xmax = 500.8167
				text = "family"
			intervals [1175]:
				xmin = 500.8167
				xmax = 506.3174
				text = ""
			intervals [1176]:
				xmin = 506.3174
				xmax = 506.4274
				text = "my"
			intervals [1177]:
				xmin = 506.4274
				xmax = 506.7274
				text = "mother"
			intervals [1178]:
				xmin = 506.7274
				xmax = 506.8574
				text = "was"
			intervals [1179]:
				xmin = 506.8574
				xmax = 507.0374
				text = "here"
			intervals [1180]:
				xmin = 507.0374
				xmax = 507.1974
				text = "from"
			intervals [1181]:
				xmin = 507.1974
				xmax = 507.3774
				text = "high"
			intervals [1182]:
				xmin = 507.3774
				xmax = 507.8274
				text = "school"
			intervals [1183]:
				xmin = 507.8274
				xmax = 508.0702
				text = ""
			intervals [1184]:
				xmin = 508.0702
				xmax = 508.6202
				text = "um"
			intervals [1185]:
				xmin = 508.6202
				xmax = 509.1667
				text = ""
			intervals [1186]:
				xmin = 509.1667
				xmax = 509.2667
				text = "my"
			intervals [1187]:
				xmin = 509.2667
				xmax = 509.5467
				text = "mother"
			intervals [1188]:
				xmin = 509.5467
				xmax = 509.6467
				text = "s"
			intervals [1189]:
				xmin = 509.6467
				xmax = 510.0467
				text = "parents"
			intervals [1190]:
				xmin = 510.0467
				xmax = 510.2767
				text = "died"
			intervals [1191]:
				xmin = 510.2767
				xmax = 510.3667
				text = "when"
			intervals [1192]:
				xmin = 510.3667
				xmax = 510.4867
				text = "she"
			intervals [1193]:
				xmin = 510.4867
				xmax = 510.6167
				text = "was"
			intervals [1194]:
				xmin = 510.6167
				xmax = 511.0867
				text = "eleven"
			intervals [1195]:
				xmin = 511.0867
				xmax = 511.4856
				text = ""
			intervals [1196]:
				xmin = 511.4856
				xmax = 511.6156
				text = "in"
			intervals [1197]:
				xmin = 511.6156
				xmax = 511.8756
				text = "south"
			intervals [1198]:
				xmin = 511.8756
				xmax = 512.3056
				text = "carolina"
			intervals [1199]:
				xmin = 512.3056
				xmax = 512.6656
				text = "so"
			intervals [1200]:
				xmin = 512.6656
				xmax = 512.8121
				text = ""
			intervals [1201]:
				xmin = 512.8121
				xmax = 513.1321
				text = "her"
			intervals [1202]:
				xmin = 513.1321
				xmax = 513.1621
				text = ""
			intervals [1203]:
				xmin = 513.1621
				xmax = 513.5221
				text = "older"
			intervals [1204]:
				xmin = 513.5221
				xmax = 513.8521
				text = "sister"
			intervals [1205]:
				xmin = 513.8521
				xmax = 513.9621
				text = "who"
			intervals [1206]:
				xmin = 513.9621
				xmax = 514.0821
				text = "was"
			intervals [1207]:
				xmin = 514.0821
				xmax = 514.3321
				text = "twenty"
			intervals [1208]:
				xmin = 514.3321
				xmax = 514.5821
				text = "years"
			intervals [1209]:
				xmin = 514.5821
				xmax = 514.8321
				text = "older"
			intervals [1210]:
				xmin = 514.8321
				xmax = 514.9621
				text = "than"
			intervals [1211]:
				xmin = 514.9621
				xmax = 515.1321
				text = "her"
			intervals [1212]:
				xmin = 515.1321
				xmax = 515.2021
				text = ""
			intervals [1213]:
				xmin = 515.2021
				xmax = 515.4521
				text = "brought"
			intervals [1214]:
				xmin = 515.4521
				xmax = 515.6321
				text = "her"
			intervals [1215]:
				xmin = 515.6321
				xmax = 515.6921
				text = ""
			intervals [1216]:
				xmin = 515.6921
				xmax = 515.8321
				text = "to"
			intervals [1217]:
				xmin = 515.8321
				xmax = 516.2721
				text = "dc"
			intervals [1218]:
				xmin = 516.2721
				xmax = 516.4158
				text = ""
			intervals [1219]:
				xmin = 516.4158
				xmax = 516.6258
				text = "and"
			intervals [1220]:
				xmin = 516.6258
				xmax = 516.9758
				text = "raised"
			intervals [1221]:
				xmin = 516.9758
				xmax = 517.2258
				text = "her"
			intervals [1222]:
				xmin = 517.2258
				xmax = 517.9264
				text = ""
			intervals [1223]:
				xmin = 517.9264
				xmax = 518.2764
				text = "um"
			intervals [1224]:
				xmin = 518.2764
				xmax = 518.3794
				text = ""
			intervals [1225]:
				xmin = 518.3794
				xmax = 518.6194
				text = "my"
			intervals [1226]:
				xmin = 518.6194
				xmax = 519.6194
				text = "father"
			intervals [1227]:
				xmin = 519.6194
				xmax = 519.9992
				text = ""
			intervals [1228]:
				xmin = 519.9992
				xmax = 520.2892
				text = "came"
			intervals [1229]:
				xmin = 520.2892
				xmax = 520.7092
				text = "here"
			intervals [1230]:
				xmin = 520.7092
				xmax = 521.0237
				text = ""
			intervals [1231]:
				xmin = 521.0237
				xmax = 521.2537
				text = "right"
			intervals [1232]:
				xmin = 521.2537
				xmax = 521.5037
				text = "after"
			intervals [1233]:
				xmin = 521.5037
				xmax = 521.6637
				text = "high"
			intervals [1234]:
				xmin = 521.6637
				xmax = 522.0537
				text = "school"
			intervals [1235]:
				xmin = 522.0537
				xmax = 522.6043
				text = ""
			intervals [1236]:
				xmin = 522.6043
				xmax = 522.8243
				text = "um"
			intervals [1237]:
				xmin = 522.8243
				xmax = 522.9843
				text = "he"
			intervals [1238]:
				xmin = 522.9843
				xmax = 523.1843
				text = "had"
			intervals [1239]:
				xmin = 523.1843
				xmax = 523.2143
				text = ""
			intervals [1240]:
				xmin = 523.2143
				xmax = 523.5043
				text = "older"
			intervals [1241]:
				xmin = 523.5043
				xmax = 524.1043
				text = "brothers"
			intervals [1242]:
				xmin = 524.1043
				xmax = 524.2289
				text = ""
			intervals [1243]:
				xmin = 524.2289
				xmax = 524.4689
				text = "who"
			intervals [1244]:
				xmin = 524.4689
				xmax = 524.8089
				text = "had"
			intervals [1245]:
				xmin = 524.8089
				xmax = 525.3234
				text = ""
			intervals [1246]:
				xmin = 525.3234
				xmax = 525.6134
				text = "moved"
			intervals [1247]:
				xmin = 525.6134
				xmax = 525.6434
				text = ""
			intervals [1248]:
				xmin = 525.6434
				xmax = 525.9934
				text = "here"
			intervals [1249]:
				xmin = 525.9934
				xmax = 526.2538
				text = ""
			intervals [1250]:
				xmin = 526.2538
				xmax = 526.3638
				text = "and"
			intervals [1251]:
				xmin = 526.3638
				xmax = 526.6538
				text = "so"
			intervals [1252]:
				xmin = 526.6538
				xmax = 526.7701
				text = ""
			intervals [1253]:
				xmin = 526.7701
				xmax = 526.9301
				text = "they"
			intervals [1254]:
				xmin = 526.9301
				xmax = 527.1501
				text = "brought"
			intervals [1255]:
				xmin = 527.1501
				xmax = 527.1801
				text = ""
			intervals [1256]:
				xmin = 527.1801
				xmax = 527.4201
				text = "him"
			intervals [1257]:
				xmin = 527.4201
				xmax = 527.5101
				text = "up"
			intervals [1258]:
				xmin = 527.5101
				xmax = 527.5501
				text = ""
			intervals [1259]:
				xmin = 527.5501
				xmax = 527.8701
				text = "here"
			intervals [1260]:
				xmin = 527.8701
				xmax = 528.7428
				text = ""
			intervals [1261]:
				xmin = 528.7428
				xmax = 528.9128
				text = "and"
			intervals [1262]:
				xmin = 528.9128
				xmax = 529.0828
				text = "then"
			intervals [1263]:
				xmin = 529.0828
				xmax = 529.2128
				text = "my"
			intervals [1264]:
				xmin = 529.2128
				xmax = 529.6628
				text = "mother"
			intervals [1265]:
				xmin = 529.6628
				xmax = 530.0028
				text = "s"
			intervals [1266]:
				xmin = 530.0028
				xmax = 530.0974
				text = ""
			intervals [1267]:
				xmin = 530.0974
				xmax = 530.3974
				text = "older"
			intervals [1268]:
				xmin = 530.3974
				xmax = 531.0474
				text = "sister"
			intervals [1269]:
				xmin = 531.0474
				xmax = 531.2139
				text = ""
			intervals [1270]:
				xmin = 531.2139
				xmax = 531.3939
				text = "knew"
			intervals [1271]:
				xmin = 531.3939
				xmax = 531.5539
				text = "my"
			intervals [1272]:
				xmin = 531.5539
				xmax = 531.9239
				text = "father"
			intervals [1273]:
				xmin = 531.9239
				xmax = 532.0239
				text = "s"
			intervals [1274]:
				xmin = 532.0239
				xmax = 532.5439
				text = "family"
			intervals [1275]:
				xmin = 532.5439
				xmax = 532.6386
				text = ""
			intervals [1276]:
				xmin = 532.6386
				xmax = 532.8386
				text = "and"
			intervals [1277]:
				xmin = 532.8386
				xmax = 533.0486
				text = "then"
			intervals [1278]:
				xmin = 533.0486
				xmax = 533.1286
				text = "they"
			intervals [1279]:
				xmin = 533.1286
				xmax = 533.1786
				text = ""
			intervals [1280]:
				xmin = 533.1786
				xmax = 533.3486
				text = "got"
			intervals [1281]:
				xmin = 533.3486
				xmax = 533.5786
				text = "in"
			intervals [1282]:
				xmin = 533.5786
				xmax = 533.741
				text = ""
			intervals [1283]:
				xmin = 533.741
				xmax = 533.901
				text = "and"
			intervals [1284]:
				xmin = 533.901
				xmax = 534.021
				text = "they"
			intervals [1285]:
				xmin = 534.021
				xmax = 534.211
				text = "got"
			intervals [1286]:
				xmin = 534.211
				xmax = 534.731
				text = "introduced"
			intervals [1287]:
				xmin = 534.731
				xmax = 534.891
				text = "that"
			intervals [1288]:
				xmin = 534.891
				xmax = 534.941
				text = ""
			intervals [1289]:
				xmin = 534.941
				xmax = 535.131
				text = "way"
			intervals [1290]:
				xmin = 535.131
				xmax = 541.3321
				text = ""
			intervals [1291]:
				xmin = 541.3321
				xmax = 542.0421
				text = "um"
			intervals [1292]:
				xmin = 542.0421
				xmax = 542.3966
				text = ""
			intervals [1293]:
				xmin = 542.3966
				xmax = 542.5266
				text = "i"
			intervals [1294]:
				xmin = 542.5266
				xmax = 542.9766
				text = "did"
			intervals [1295]:
				xmin = 542.9766
				xmax = 544.2393
				text = ""
			intervals [1296]:
				xmin = 544.2393
				xmax = 544.9893
				text = "um"
			intervals [1297]:
				xmin = 544.9893
				xmax = 545.1017
				text = ""
			intervals [1298]:
				xmin = 545.1017
				xmax = 545.2017
				text = "i"
			intervals [1299]:
				xmin = 545.2017
				xmax = 545.3717
				text = "had"
			intervals [1300]:
				xmin = 545.3717
				xmax = 545.4817
				text = "an"
			intervals [1301]:
				xmin = 545.4817
				xmax = 545.7917
				text = "aunt"
			intervals [1302]:
				xmin = 545.7917
				xmax = 545.8861
				text = ""
			intervals [1303]:
				xmin = 545.8861
				xmax = 546.0261
				text = "well"
			intervals [1304]:
				xmin = 546.0261
				xmax = 546.1461
				text = "my"
			intervals [1305]:
				xmin = 546.1461
				xmax = 546.5061
				text = "parents"
			intervals [1306]:
				xmin = 546.5061
				xmax = 546.5561
				text = "are"
			intervals [1307]:
				xmin = 546.5561
				xmax = 546.7561
				text = "still"
			intervals [1308]:
				xmin = 546.7561
				xmax = 546.9661
				text = "here"
			intervals [1309]:
				xmin = 546.9661
				xmax = 547.4508
				text = ""
			intervals [1310]:
				xmin = 547.4508
				xmax = 547.5108
				text = "i"
			intervals [1311]:
				xmin = 547.5108
				xmax = 547.7008
				text = "had"
			intervals [1312]:
				xmin = 547.7008
				xmax = 547.8308
				text = "an"
			intervals [1313]:
				xmin = 547.8308
				xmax = 548.1008
				text = "aunt"
			intervals [1314]:
				xmin = 548.1008
				xmax = 548.1308
				text = ""
			intervals [1315]:
				xmin = 548.1308
				xmax = 548.3908
				text = "the"
			intervals [1316]:
				xmin = 548.3908
				xmax = 548.5208
				text = ""
			intervals [1317]:
				xmin = 548.5208
				xmax = 548.6208
				text = "the"
			intervals [1318]:
				xmin = 548.6208
				xmax = 548.8308
				text = "one"
			intervals [1319]:
				xmin = 548.8308
				xmax = 549.0408
				text = "that"
			intervals [1320]:
				xmin = 549.0408
				xmax = 549.0708
				text = ""
			intervals [1321]:
				xmin = 549.0708
				xmax = 549.1608
				text = "r-"
			intervals [1322]:
				xmin = 549.1608
				xmax = 549.2408
				text = ""
			intervals [1323]:
				xmin = 549.2408
				xmax = 549.5508
				text = "raised"
			intervals [1324]:
				xmin = 549.5508
				xmax = 549.6508
				text = "my"
			intervals [1325]:
				xmin = 549.6508
				xmax = 550.1008
				text = "mother"
			intervals [1326]:
				xmin = 550.1008
				xmax = 550.4599
				text = ""
			intervals [1327]:
				xmin = 550.4599
				xmax = 550.6399
				text = "she"
			intervals [1328]:
				xmin = 550.6399
				xmax = 550.8799
				text = "died"
			intervals [1329]:
				xmin = 550.8799
				xmax = 551.0799
				text = "about"
			intervals [1330]:
				xmin = 551.0799
				xmax = 551.3399
				text = "six"
			intervals [1331]:
				xmin = 551.3399
				xmax = 551.5799
				text = "years"
			intervals [1332]:
				xmin = 551.5799
				xmax = 551.9299
				text = "six"
			intervals [1333]:
				xmin = 551.9299
				xmax = 552.1799
				text = "seven"
			intervals [1334]:
				xmin = 552.1799
				xmax = 552.3999
				text = "years"
			intervals [1335]:
				xmin = 552.3999
				xmax = 552.6899
				text = "ago"
			intervals [1336]:
				xmin = 552.6899
				xmax = 553.7333
				text = ""
			intervals [1337]:
				xmin = 553.7333
				xmax = 553.9633
				text = "uh"
			intervals [1338]:
				xmin = 553.9633
				xmax = 554.2033
				text = "my"
			intervals [1339]:
				xmin = 554.2033
				xmax = 554.9433
				text = "father"
			intervals [1340]:
				xmin = 554.9433
				xmax = 555.0133
				text = "s"
			intervals [1341]:
				xmin = 555.0133
				xmax = 555.9433
				text = "siblings"
			intervals [1342]:
				xmin = 555.9433
				xmax = 555.9733
				text = ""
			intervals [1343]:
				xmin = 555.9733
				xmax = 556.4833
				text = "all"
			intervals [1344]:
				xmin = 556.4833
				xmax = 556.5774
				text = ""
			intervals [1345]:
				xmin = 556.5774
				xmax = 556.8674
				text = "moved"
			intervals [1346]:
				xmin = 556.8674
				xmax = 556.9374
				text = ""
			intervals [1347]:
				xmin = 556.9374
				xmax = 557.1774
				text = "back"
			intervals [1348]:
				xmin = 557.1774
				xmax = 557.2074
				text = ""
			intervals [1349]:
				xmin = 557.2074
				xmax = 557.3474
				text = "to"
			intervals [1350]:
				xmin = 557.3474
				xmax = 557.5674
				text = "north"
			intervals [1351]:
				xmin = 557.5674
				xmax = 557.9174
				text = "carolina"
			intervals [1352]:
				xmin = 557.9174
				xmax = 558.4153
				text = ""
			intervals [1353]:
				xmin = 558.4153
				xmax = 558.7253
				text = "except"
			intervals [1354]:
				xmin = 558.7253
				xmax = 558.8353
				text = "for"
			intervals [1355]:
				xmin = 558.8353
				xmax = 559.1353
				text = "him"
			intervals [1356]:
				xmin = 559.1353
				xmax = 559.5818
				text = ""
			intervals [1357]:
				xmin = 559.5818
				xmax = 560.0518
				text = "mm-hm"
			intervals [1358]:
				xmin = 560.0518
				xmax = 562.427
				text = ""
			intervals [1359]:
				xmin = 562.427
				xmax = 562.847
				text = "yes"
			intervals [1360]:
				xmin = 562.847
				xmax = 565.9405
				text = ""
			intervals [1361]:
				xmin = 565.9405
				xmax = 566.3105
				text = "mm-hm"
			intervals [1362]:
				xmin = 566.3105
				xmax = 569.0858
				text = ""
			intervals [1363]:
				xmin = 569.0858
				xmax = 569.5158
				text = "yes"
			intervals [1364]:
				xmin = 569.5158
				xmax = 580.0164
				text = ""
			intervals [1365]:
				xmin = 580.0164
				xmax = 581.1864
				text = "um"
			intervals [1366]:
				xmin = 581.1864
				xmax = 581.381
				text = ""
			intervals [1367]:
				xmin = 581.381
				xmax = 581.561
				text = "not"
			intervals [1368]:
				xmin = 581.561
				xmax = 581.711
				text = "so"
			intervals [1369]:
				xmin = 581.711
				xmax = 582.051
				text = "much"
			intervals [1370]:
				xmin = 582.051
				xmax = 582.086
				text = ""
			intervals [1371]:
				xmin = 582.086
				xmax = 582.136
				text = "i"
			intervals [1372]:
				xmin = 582.136
				xmax = 582.306
				text = "mean"
			intervals [1373]:
				xmin = 582.306
				xmax = 582.436
				text = "we"
			intervals [1374]:
				xmin = 582.436
				xmax = 582.606
				text = "do"
			intervals [1375]:
				xmin = 582.606
				xmax = 582.746
				text = "get"
			intervals [1376]:
				xmin = 582.746
				xmax = 583.316
				text = "together"
			intervals [1377]:
				xmin = 583.316
				xmax = 583.346
				text = ""
			intervals [1378]:
				xmin = 583.346
				xmax = 583.666
				text = "there"
			intervals [1379]:
				xmin = 583.666
				xmax = 583.746
				text = "are"
			intervals [1380]:
				xmin = 583.746
				xmax = 584.006
				text = "things"
			intervals [1381]:
				xmin = 584.006
				xmax = 584.206
				text = "we"
			intervals [1382]:
				xmin = 584.206
				xmax = 584.456
				text = "will"
			intervals [1383]:
				xmin = 584.456
				xmax = 584.536
				text = ""
			intervals [1384]:
				xmin = 584.536
				xmax = 584.896
				text = "do"
			intervals [1385]:
				xmin = 584.896
				xmax = 584.956
				text = ""
			intervals [1386]:
				xmin = 584.956
				xmax = 585.186
				text = "as"
			intervals [1387]:
				xmin = 585.186
				xmax = 585.256
				text = "a"
			intervals [1388]:
				xmin = 585.256
				xmax = 585.816
				text = "family"
			intervals [1389]:
				xmin = 585.816
				xmax = 586.2029
				text = ""
			intervals [1390]:
				xmin = 586.2029
				xmax = 586.4629
				text = "um"
			intervals [1391]:
				xmin = 586.4629
				xmax = 587.0029
				text = "especially"
			intervals [1392]:
				xmin = 587.0029
				xmax = 587.3529
				text = "where"
			intervals [1393]:
				xmin = 587.3529
				xmax = 587.5029
				text = "my"
			intervals [1394]:
				xmin = 587.5029
				xmax = 587.9129
				text = "children"
			intervals [1395]:
				xmin = 587.9129
				xmax = 588.0629
				text = "are"
			intervals [1396]:
				xmin = 588.0629
				xmax = 588.6129
				text = "involved"
			intervals [1397]:
				xmin = 588.6129
				xmax = 589.0622
				text = ""
			intervals [1398]:
				xmin = 589.0622
				xmax = 589.9422
				text = "um"
			intervals [1399]:
				xmin = 589.9422
				xmax = 590.2877
				text = ""
			intervals [1400]:
				xmin = 590.2877
				xmax = 590.3577
				text = "<unk>"
			intervals [1401]:
				xmin = 590.3577
				xmax = 590.4818
				text = ""
			intervals [1402]:
				xmin = 590.4818
				xmax = 590.9218
				text = "typically"
			intervals [1403]:
				xmin = 590.9218
				xmax = 590.9718
				text = ""
			intervals [1404]:
				xmin = 590.9718
				xmax = 591.2718
				text = "chri-"
			intervals [1405]:
				xmin = 591.2718
				xmax = 591.3218
				text = ""
			intervals [1406]:
				xmin = 591.3218
				xmax = 591.6518
				text = "the"
			intervals [1407]:
				xmin = 591.6518
				xmax = 591.8054
				text = ""
			intervals [1408]:
				xmin = 591.8054
				xmax = 592.1254
				text = "family"
			intervals [1409]:
				xmin = 592.1254
				xmax = 592.5354
				text = "tradition"
			intervals [1410]:
				xmin = 592.5354
				xmax = 592.6654
				text = "that"
			intervals [1411]:
				xmin = 592.6654
				xmax = 592.7854
				text = "we"
			intervals [1412]:
				xmin = 592.7854
				xmax = 593.1554
				text = "have"
			intervals [1413]:
				xmin = 593.1554
				xmax = 593.1854
				text = ""
			intervals [1414]:
				xmin = 593.1854
				xmax = 593.3954
				text = "is"
			intervals [1415]:
				xmin = 593.3954
				xmax = 593.8854
				text = "christmas"
			intervals [1416]:
				xmin = 593.8854
				xmax = 594.2254
				text = "christmas"
			intervals [1417]:
				xmin = 594.2254
				xmax = 594.3454
				text = "is"
			intervals [1418]:
				xmin = 594.3454
				xmax = 594.4254
				text = "at"
			intervals [1419]:
				xmin = 594.4254
				xmax = 594.4554
				text = ""
			intervals [1420]:
				xmin = 594.4554
				xmax = 594.6154
				text = "my"
			intervals [1421]:
				xmin = 594.6154
				xmax = 595.0554
				text = "house"
			intervals [1422]:
				xmin = 595.0554
				xmax = 595.2428
				text = ""
			intervals [1423]:
				xmin = 595.2428
				xmax = 595.4028
				text = "so"
			intervals [1424]:
				xmin = 595.4028
				xmax = 595.7228
				text = "everyone"
			intervals [1425]:
				xmin = 595.7228
				xmax = 595.7528
				text = ""
			intervals [1426]:
				xmin = 595.7528
				xmax = 596.0528
				text = "comes"
			intervals [1427]:
				xmin = 596.0528
				xmax = 596.1528
				text = "to"
			intervals [1428]:
				xmin = 596.1528
				xmax = 596.3328
				text = "my"
			intervals [1429]:
				xmin = 596.3328
				xmax = 596.3728
				text = ""
			intervals [1430]:
				xmin = 596.3728
				xmax = 596.7928
				text = "house"
			intervals [1431]:
				xmin = 596.7928
				xmax = 596.8728
				text = ""
			intervals [1432]:
				xmin = 596.8728
				xmax = 597.0228
				text = "for"
			intervals [1433]:
				xmin = 597.0228
				xmax = 597.6428
				text = "christmas"
			intervals [1434]:
				xmin = 597.6428
				xmax = 598.008
				text = ""
			intervals [1435]:
				xmin = 598.008
				xmax = 598.288
				text = "because"
			intervals [1436]:
				xmin = 598.288
				xmax = 598.338
				text = "i"
			intervals [1437]:
				xmin = 598.338
				xmax = 599.3466
				text = ""
			intervals [1438]:
				xmin = 599.3466
				xmax = 599.6166
				text = "right"
			intervals [1439]:
				xmin = 599.6166
				xmax = 599.7968
				text = ""
			intervals [1440]:
				xmin = 599.7968
				xmax = 600.3268
				text = "because"
			intervals [1441]:
				xmin = 600.3268
				xmax = 601.0393
				text = ""
			intervals [1442]:
				xmin = 601.0393
				xmax = 601.3393
				text = "right"
			intervals [1443]:
				xmin = 601.3393
				xmax = 603.0702
				text = ""
			intervals [1444]:
				xmin = 603.0702
				xmax = 603.2502
				text = "right"
			intervals [1445]:
				xmin = 603.2502
				xmax = 603.3302
				text = "it"
			intervals [1446]:
				xmin = 603.3302
				xmax = 603.4002
				text = "s"
			intervals [1447]:
				xmin = 603.4002
				xmax = 603.4902
				text = "an"
			intervals [1448]:
				xmin = 603.4902
				xmax = 603.5602
				text = ""
			intervals [1449]:
				xmin = 603.5602
				xmax = 603.8702
				text = "all"
			intervals [1450]:
				xmin = 603.8702
				xmax = 604.0502
				text = "day"
			intervals [1451]:
				xmin = 604.0502
				xmax = 604.4702
				text = "christmas"
			intervals [1452]:
				xmin = 604.4702
				xmax = 604.6202
				text = "thing"
			intervals [1453]:
				xmin = 604.6202
				xmax = 604.7602
				text = "in"
			intervals [1454]:
				xmin = 604.7602
				xmax = 604.8402
				text = "my"
			intervals [1455]:
				xmin = 604.8402
				xmax = 604.8702
				text = ""
			intervals [1456]:
				xmin = 604.8702
				xmax = 605.3402
				text = "house"
			intervals [1457]:
				xmin = 605.3402
				xmax = 605.4202
				text = ""
			intervals [1458]:
				xmin = 605.4202
				xmax = 605.7402
				text = "yeah"
			intervals [1459]:
				xmin = 605.7402
				xmax = 606.7517
				text = ""
			intervals [1460]:
				xmin = 606.7517
				xmax = 607.2917
				text = "mm-hm"
			intervals [1461]:
				xmin = 607.2917
				xmax = 608.0303
				text = ""
			intervals [1462]:
				xmin = 608.0303
				xmax = 608.3103
				text = "okay"
			intervals [1463]:
				xmin = 608.3103
				xmax = 619.0247
				text = ""
			intervals [1464]:
				xmin = 619.0247
				xmax = 619.5247
				text = "mm-hm"
			intervals [1465]:
				xmin = 619.5247
				xmax = 631.526
				text = ""
			intervals [1466]:
				xmin = 631.526
				xmax = 631.676
				text = "it"
			intervals [1467]:
				xmin = 631.676
				xmax = 631.936
				text = "was"
			intervals [1468]:
				xmin = 631.936
				xmax = 632.496
				text = "small"
			intervals [1469]:
				xmin = 632.496
				xmax = 632.6345
				text = ""
			intervals [1470]:
				xmin = 632.6345
				xmax = 632.8345
				text = "my"
			intervals [1471]:
				xmin = 632.8345
				xmax = 633.4245
				text = "graduating"
			intervals [1472]:
				xmin = 633.4245
				xmax = 633.7845
				text = "class"
			intervals [1473]:
				xmin = 633.7845
				xmax = 633.8845
				text = "was"
			intervals [1474]:
				xmin = 633.8845
				xmax = 634.2345
				text = "sixty"
			intervals [1475]:
				xmin = 634.2345
				xmax = 634.5245
				text = "three"
			intervals [1476]:
				xmin = 634.5245
				xmax = 635.1236
				text = ""
			intervals [1477]:
				xmin = 635.1236
				xmax = 635.2536
				text = "and"
			intervals [1478]:
				xmin = 635.2536
				xmax = 635.3136
				text = "it"
			intervals [1479]:
				xmin = 635.3136
				xmax = 635.4036
				text = "was"
			intervals [1480]:
				xmin = 635.4036
				xmax = 635.5536
				text = "all"
			intervals [1481]:
				xmin = 635.5536
				xmax = 635.7536
				text = "girls"
			intervals [1482]:
				xmin = 635.7536
				xmax = 636.0136
				text = "school"
			intervals [1483]:
				xmin = 636.0136
				xmax = 636.0736
				text = ""
			intervals [1484]:
				xmin = 636.0736
				xmax = 636.2436
				text = "so"
			intervals [1485]:
				xmin = 636.2436
				xmax = 636.3536
				text = "there"
			intervals [1486]:
				xmin = 636.3536
				xmax = 636.4136
				text = "were"
			intervals [1487]:
				xmin = 636.4136
				xmax = 636.5736
				text = "only"
			intervals [1488]:
				xmin = 636.5736
				xmax = 636.8936
				text = "sixty"
			intervals [1489]:
				xmin = 636.8936
				xmax = 637.1236
				text = "three"
			intervals [1490]:
				xmin = 637.1236
				xmax = 637.1936
				text = "in"
			intervals [1491]:
				xmin = 637.1936
				xmax = 637.3036
				text = "my"
			intervals [1492]:
				xmin = 637.3036
				xmax = 637.7836
				text = "graduating"
			intervals [1493]:
				xmin = 637.7836
				xmax = 637.8136
				text = ""
			intervals [1494]:
				xmin = 637.8136
				xmax = 638.1536
				text = "class"
			intervals [1495]:
				xmin = 638.1536
				xmax = 638.2136
				text = "and"
			intervals [1496]:
				xmin = 638.2136
				xmax = 638.3336
				text = "that"
			intervals [1497]:
				xmin = 638.3336
				xmax = 638.4836
				text = "was"
			intervals [1498]:
				xmin = 638.4836
				xmax = 638.6236
				text = "in"
			intervals [1499]:
				xmin = 638.6236
				xmax = 638.9836
				text = "nineteen"
			intervals [1500]:
				xmin = 638.9836
				xmax = 639.0136
				text = ""
			intervals [1501]:
				xmin = 639.0136
				xmax = 639.2236
				text = "eighty"
			intervals [1502]:
				xmin = 639.2236
				xmax = 639.2536
				text = ""
			intervals [1503]:
				xmin = 639.2536
				xmax = 639.4936
				text = "one"
			intervals [1504]:
				xmin = 639.4936
				xmax = 640.2957
				text = ""
			intervals [1505]:
				xmin = 640.2957
				xmax = 640.7057
				text = "so"
			intervals [1506]:
				xmin = 640.7057
				xmax = 641.5557
				text = "um"
			intervals [1507]:
				xmin = 641.5557
				xmax = 641.9034
				text = ""
			intervals [1508]:
				xmin = 641.9034
				xmax = 641.9534
				text = "<unk>"
			intervals [1509]:
				xmin = 641.9534
				xmax = 642.0169
				text = ""
			intervals [1510]:
				xmin = 642.0169
				xmax = 642.5669
				text = "i"
			intervals [1511]:
				xmin = 642.5669
				xmax = 642.7787
				text = ""
			intervals [1512]:
				xmin = 642.7787
				xmax = 643.0387
				text = "wasn't"
			intervals [1513]:
				xmin = 643.0387
				xmax = 643.2287
				text = "really"
			intervals [1514]:
				xmin = 643.2287
				xmax = 643.4187
				text = "part"
			intervals [1515]:
				xmin = 643.4187
				xmax = 643.4787
				text = "of"
			intervals [1516]:
				xmin = 643.4787
				xmax = 643.5787
				text = "the"
			intervals [1517]:
				xmin = 643.5787
				xmax = 643.7387
				text = "in"
			intervals [1518]:
				xmin = 643.7387
				xmax = 644.1987
				text = "crowd"
			intervals [1519]:
				xmin = 644.1987
				xmax = 644.2774
				text = ""
			intervals [1520]:
				xmin = 644.2774
				xmax = 644.3574
				text = "i"
			intervals [1521]:
				xmin = 644.3574
				xmax = 644.5074
				text = "was"
			intervals [1522]:
				xmin = 644.5074
				xmax = 644.5474
				text = "a"
			intervals [1523]:
				xmin = 644.5474
				xmax = 644.8874
				text = "dork"
			intervals [1524]:
				xmin = 644.8874
				xmax = 644.9474
				text = "i"
			intervals [1525]:
				xmin = 644.9474
				xmax = 645.0574
				text = "was"
			intervals [1526]:
				xmin = 645.0574
				xmax = 645.1274
				text = "a"
			intervals [1527]:
				xmin = 645.1274
				xmax = 645.3974
				text = "geek"
			intervals [1528]:
				xmin = 645.3974
				xmax = 645.5569
				text = ""
			intervals [1529]:
				xmin = 645.5569
				xmax = 647.0569
				text = "<unk>"
			intervals [1530]:
				xmin = 647.0569
				xmax = 647.6327
				text = ""
			intervals [1531]:
				xmin = 647.6327
				xmax = 648.0227
				text = "<unk>"
			intervals [1532]:
				xmin = 648.0227
				xmax = 648.1365
				text = ""
			intervals [1533]:
				xmin = 648.1365
				xmax = 648.3165
				text = "which"
			intervals [1534]:
				xmin = 648.3165
				xmax = 648.3965
				text = "are"
			intervals [1535]:
				xmin = 648.3965
				xmax = 648.5865
				text = "are"
			intervals [1536]:
				xmin = 648.5865
				xmax = 648.7665
				text = "now"
			intervals [1537]:
				xmin = 648.7665
				xmax = 648.8565
				text = "the"
			intervals [1538]:
				xmin = 648.8565
				xmax = 649.0965
				text = "coolest"
			intervals [1539]:
				xmin = 649.0965
				xmax = 649.3565
				text = "kids"
			intervals [1540]:
				xmin = 649.3565
				xmax = 649.4465
				text = "you"
			intervals [1541]:
				xmin = 649.4465
				xmax = 649.7565
				text = "know"
			intervals [1542]:
				xmin = 649.7565
				xmax = 650.2165
				text = "i"
			intervals [1543]:
				xmin = 650.2165
				xmax = 650.6742
				text = ""
			intervals [1544]:
				xmin = 650.6742
				xmax = 651.4942
				text = "was"
			intervals [1545]:
				xmin = 651.4942
				xmax = 651.7705
				text = ""
			intervals [1546]:
				xmin = 651.7705
				xmax = 652.4505
				text = "um"
			intervals [1547]:
				xmin = 652.4505
				xmax = 652.8991
				text = ""
			intervals [1548]:
				xmin = 652.8991
				xmax = 652.9691
				text = "you"
			intervals [1549]:
				xmin = 652.9691
				xmax = 653.1091
				text = "know"
			intervals [1550]:
				xmin = 653.1091
				xmax = 653.2052
				text = ""
			intervals [1551]:
				xmin = 653.2052
				xmax = 653.4952
				text = "very"
			intervals [1552]:
				xmin = 653.4952
				xmax = 653.6852
				text = ""
			intervals [1553]:
				xmin = 653.6852
				xmax = 654.2152
				text = "thin"
			intervals [1554]:
				xmin = 654.2152
				xmax = 654.7518
				text = ""
			intervals [1555]:
				xmin = 654.7518
				xmax = 655.1718
				text = "and"
			intervals [1556]:
				xmin = 655.1718
				xmax = 655.2018
				text = ""
			intervals [1557]:
				xmin = 655.2018
				xmax = 655.3918
				text = "and"
			intervals [1558]:
				xmin = 655.3918
				xmax = 655.6018
				text = "young"
			intervals [1559]:
				xmin = 655.6018
				xmax = 655.7418
				text = "my"
			intervals [1560]:
				xmin = 655.7418
				xmax = 656.1618
				text = "birthday"
			intervals [1561]:
				xmin = 656.1618
				xmax = 656.4218
				text = "doesn't"
			intervals [1562]:
				xmin = 656.4218
				xmax = 656.5618
				text = "come"
			intervals [1563]:
				xmin = 656.5618
				xmax = 656.7718
				text = "until"
			intervals [1564]:
				xmin = 656.7718
				xmax = 657.3418
				text = "december"
			intervals [1565]:
				xmin = 657.3418
				xmax = 657.4918
				text = "so"
			intervals [1566]:
				xmin = 657.4918
				xmax = 657.5918
				text = "i"
			intervals [1567]:
				xmin = 657.5918
				xmax = 657.7418
				text = "was"
			intervals [1568]:
				xmin = 657.7418
				xmax = 657.9818
				text = "always"
			intervals [1569]:
				xmin = 657.9818
				xmax = 658.0818
				text = "the"
			intervals [1570]:
				xmin = 658.0818
				xmax = 658.6318
				text = "youngest"
			intervals [1571]:
				xmin = 658.6318
				xmax = 658.7715
				text = ""
			intervals [1572]:
				xmin = 658.7715
				xmax = 658.9815
				text = "in"
			intervals [1573]:
				xmin = 658.9815
				xmax = 659.0715
				text = ""
			intervals [1574]:
				xmin = 659.0715
				xmax = 659.3215
				text = "in"
			intervals [1575]:
				xmin = 659.3215
				xmax = 659.4134
				text = ""
			intervals [1576]:
				xmin = 659.4134
				xmax = 659.5134
				text = "in"
			intervals [1577]:
				xmin = 659.5134
				xmax = 659.6534
				text = "my"
			intervals [1578]:
				xmin = 659.6534
				xmax = 660.2434
				text = "class"
			intervals [1579]:
				xmin = 660.2434
				xmax = 660.6443
				text = ""
			intervals [1580]:
				xmin = 660.6443
				xmax = 661.0743
				text = "um"
			intervals [1581]:
				xmin = 661.0743
				xmax = 661.2145
				text = ""
			intervals [1582]:
				xmin = 661.2145
				xmax = 661.9045
				text = "also"
			intervals [1583]:
				xmin = 661.9045
				xmax = 662.269
				text = ""
			intervals [1584]:
				xmin = 662.269
				xmax = 662.499
				text = "which"
			intervals [1585]:
				xmin = 662.499
				xmax = 662.609
				text = "is"
			intervals [1586]:
				xmin = 662.609
				xmax = 662.869
				text = "very"
			intervals [1587]:
				xmin = 662.869
				xmax = 662.899
				text = ""
			intervals [1588]:
				xmin = 662.899
				xmax = 663.529
				text = "interesting"
			intervals [1589]:
				xmin = 663.529
				xmax = 663.669
				text = "when"
			intervals [1590]:
				xmin = 663.669
				xmax = 663.719
				text = ""
			intervals [1591]:
				xmin = 663.719
				xmax = 663.959
				text = "i"
			intervals [1592]:
				xmin = 663.959
				xmax = 664.139
				text = "was"
			intervals [1593]:
				xmin = 664.139
				xmax = 664.509
				text = "growing"
			intervals [1594]:
				xmin = 664.509
				xmax = 664.739
				text = "up"
			intervals [1595]:
				xmin = 664.739
				xmax = 664.9001
				text = ""
			intervals [1596]:
				xmin = 664.9001
				xmax = 665.0301
				text = "in"
			intervals [1597]:
				xmin = 665.0301
				xmax = 665.0601
				text = ""
			intervals [1598]:
				xmin = 665.0601
				xmax = 665.3501
				text = "even"
			intervals [1599]:
				xmin = 665.3501
				xmax = 665.4801
				text = "in"
			intervals [1600]:
				xmin = 665.4801
				xmax = 666.0501
				text = "elementary"
			intervals [1601]:
				xmin = 666.0501
				xmax = 666.4601
				text = "school"
			intervals [1602]:
				xmin = 666.4601
				xmax = 666.9708
				text = ""
			intervals [1603]:
				xmin = 666.9708
				xmax = 667.1408
				text = "not"
			intervals [1604]:
				xmin = 667.1408
				xmax = 667.2508
				text = "so"
			intervals [1605]:
				xmin = 667.2508
				xmax = 667.4308
				text = "much"
			intervals [1606]:
				xmin = 667.4308
				xmax = 667.4908
				text = "in"
			intervals [1607]:
				xmin = 667.4908
				xmax = 667.6708
				text = "high"
			intervals [1608]:
				xmin = 667.6708
				xmax = 667.8908
				text = "school"
			intervals [1609]:
				xmin = 667.8908
				xmax = 668.0308
				text = "but"
			intervals [1610]:
				xmin = 668.0308
				xmax = 668.2608
				text = "more"
			intervals [1611]:
				xmin = 668.2608
				xmax = 668.4408
				text = "so"
			intervals [1612]:
				xmin = 668.4408
				xmax = 668.5308
				text = "in"
			intervals [1613]:
				xmin = 668.5308
				xmax = 668.9308
				text = "elementary"
			intervals [1614]:
				xmin = 668.9308
				xmax = 669.1008
				text = "school"
			intervals [1615]:
				xmin = 669.1008
				xmax = 669.2408
				text = "in"
			intervals [1616]:
				xmin = 669.2408
				xmax = 669.3208
				text = "the"
			intervals [1617]:
				xmin = 669.3208
				xmax = 669.9408
				text = "neighborhood"
			intervals [1618]:
				xmin = 669.9408
				xmax = 670.3708
				text = "school"
			intervals [1619]:
				xmin = 670.3708
				xmax = 670.9907
				text = ""
			intervals [1620]:
				xmin = 670.9907
				xmax = 671.3907
				text = "um"
			intervals [1621]:
				xmin = 671.3907
				xmax = 671.7908
				text = ""
			intervals [1622]:
				xmin = 671.7908
				xmax = 671.9408
				text = "my"
			intervals [1623]:
				xmin = 671.9408
				xmax = 672.2808
				text = "father"
			intervals [1624]:
				xmin = 672.2808
				xmax = 672.3808
				text = "s"
			intervals [1625]:
				xmin = 672.3808
				xmax = 673.0708
				text = "family"
			intervals [1626]:
				xmin = 673.0708
				xmax = 673.7877
				text = ""
			intervals [1627]:
				xmin = 673.7877
				xmax = 673.9377
				text = "as"
			intervals [1628]:
				xmin = 673.9377
				xmax = 674.0677
				text = "far"
			intervals [1629]:
				xmin = 674.0677
				xmax = 674.1877
				text = "as"
			intervals [1630]:
				xmin = 674.1877
				xmax = 674.8377
				text = "complexion"
			intervals [1631]:
				xmin = 674.8377
				xmax = 675.2577
				text = "wise"
			intervals [1632]:
				xmin = 675.2577
				xmax = 675.7377
				text = "starts"
			intervals [1633]:
				xmin = 675.7377
				xmax = 676.0677
				text = "off"
			intervals [1634]:
				xmin = 676.0677
				xmax = 676.2089
				text = ""
			intervals [1635]:
				xmin = 676.2089
				xmax = 676.5089
				text = "really"
			intervals [1636]:
				xmin = 676.5089
				xmax = 676.7389
				text = "light"
			intervals [1637]:
				xmin = 676.7389
				xmax = 677.1089
				text = "skin"
			intervals [1638]:
				xmin = 677.1089
				xmax = 677.1989
				text = ""
			intervals [1639]:
				xmin = 677.1989
				xmax = 677.3289
				text = "and"
			intervals [1640]:
				xmin = 677.3289
				xmax = 677.4789
				text = "then"
			intervals [1641]:
				xmin = 677.4789
				xmax = 677.7789
				text = "as"
			intervals [1642]:
				xmin = 677.7789
				xmax = 677.9889
				text = "they"
			intervals [1643]:
				xmin = 677.9889
				xmax = 678.2697
				text = ""
			intervals [1644]:
				xmin = 678.2697
				xmax = 678.7297
				text = "grow"
			intervals [1645]:
				xmin = 678.7297
				xmax = 679.2197
				text = "older"
			intervals [1646]:
				xmin = 679.2197
				xmax = 679.5563
				text = ""
			intervals [1647]:
				xmin = 679.5563
				xmax = 679.6563
				text = "we"
			intervals [1648]:
				xmin = 679.6563
				xmax = 679.8363
				text = "get"
			intervals [1649]:
				xmin = 679.8363
				xmax = 679.8863
				text = ""
			intervals [1650]:
				xmin = 679.8863
				xmax = 680.5063
				text = "darker"
			intervals [1651]:
				xmin = 680.5063
				xmax = 680.8147
				text = ""
			intervals [1652]:
				xmin = 680.8147
				xmax = 680.9947
				text = "so"
			intervals [1653]:
				xmin = 680.9947
				xmax = 681.0847
				text = "i"
			intervals [1654]:
				xmin = 681.0847
				xmax = 681.3047
				text = "was"
			intervals [1655]:
				xmin = 681.3047
				xmax = 681.3347
				text = ""
			intervals [1656]:
				xmin = 681.3347
				xmax = 682.2947
				text = "extremely"
			intervals [1657]:
				xmin = 682.2947
				xmax = 682.5647
				text = "light"
			intervals [1658]:
				xmin = 682.5647
				xmax = 682.7837
				text = ""
			intervals [1659]:
				xmin = 682.7837
				xmax = 682.9337
				text = "when"
			intervals [1660]:
				xmin = 682.9337
				xmax = 683.0137
				text = "i"
			intervals [1661]:
				xmin = 683.0137
				xmax = 683.1437
				text = "was"
			intervals [1662]:
				xmin = 683.1437
				xmax = 683.1837
				text = "a"
			intervals [1663]:
				xmin = 683.1837
				xmax = 683.7337
				text = "child"
			intervals [1664]:
				xmin = 683.7337
				xmax = 684.2242
				text = ""
			intervals [1665]:
				xmin = 684.2242
				xmax = 684.8242
				text = "and"
			intervals [1666]:
				xmin = 684.8242
				xmax = 684.9033
				text = ""
			intervals [1667]:
				xmin = 684.9033
				xmax = 685.2133
				text = "very"
			intervals [1668]:
				xmin = 685.2133
				xmax = 685.8333
				text = "skinny"
			intervals [1669]:
				xmin = 685.8333
				xmax = 686.4371
				text = ""
			intervals [1670]:
				xmin = 686.4371
				xmax = 687.1371
				text = "and"
			intervals [1671]:
				xmin = 687.1371
				xmax = 687.175
				text = ""
			intervals [1672]:
				xmin = 687.175
				xmax = 687.445
				text = "um"
			intervals [1673]:
				xmin = 687.445
				xmax = 687.475
				text = ""
			intervals [1674]:
				xmin = 687.475
				xmax = 687.665
				text = "so"
			intervals [1675]:
				xmin = 687.665
				xmax = 687.755
				text = "i"
			intervals [1676]:
				xmin = 687.755
				xmax = 687.875
				text = "was"
			intervals [1677]:
				xmin = 687.875
				xmax = 688.025
				text = "like"
			intervals [1678]:
				xmin = 688.025
				xmax = 688.085
				text = "an"
			intervals [1679]:
				xmin = 688.085
				xmax = 688.155
				text = ""
			intervals [1680]:
				xmin = 688.155
				xmax = 688.775
				text = "outcast"
			intervals [1681]:
				xmin = 688.775
				xmax = 689.155
				text = "because"
			intervals [1682]:
				xmin = 689.155
				xmax = 689.185
				text = ""
			intervals [1683]:
				xmin = 689.185
				xmax = 689.285
				text = "i"
			intervals [1684]:
				xmin = 689.285
				xmax = 689.415
				text = "was"
			intervals [1685]:
				xmin = 689.415
				xmax = 689.585
				text = "made"
			intervals [1686]:
				xmin = 689.585
				xmax = 689.615
				text = ""
			intervals [1687]:
				xmin = 689.615
				xmax = 689.835
				text = "fun"
			intervals [1688]:
				xmin = 689.835
				xmax = 690.045
				text = "of"
			intervals [1689]:
				xmin = 690.045
				xmax = 690.085
				text = ""
			intervals [1690]:
				xmin = 690.085
				xmax = 690.365
				text = "because"
			intervals [1691]:
				xmin = 690.365
				xmax = 690.475
				text = "i"
			intervals [1692]:
				xmin = 690.475
				xmax = 690.635
				text = "was"
			intervals [1693]:
				xmin = 690.635
				xmax = 690.735
				text = "the"
			intervals [1694]:
				xmin = 690.735
				xmax = 690.945
				text = "white"
			intervals [1695]:
				xmin = 690.945
				xmax = 690.975
				text = ""
			intervals [1696]:
				xmin = 690.975
				xmax = 691.235
				text = "girl"
			intervals [1697]:
				xmin = 691.235
				xmax = 691.325
				text = "at"
			intervals [1698]:
				xmin = 691.325
				xmax = 691.425
				text = "the"
			intervals [1699]:
				xmin = 691.425
				xmax = 691.735
				text = "school"
			intervals [1700]:
				xmin = 691.735
				xmax = 692.4816
				text = ""
			intervals [1701]:
				xmin = 692.4816
				xmax = 692.7216
				text = "because"
			intervals [1702]:
				xmin = 692.7216
				xmax = 693.0516
				text = "all"
			intervals [1703]:
				xmin = 693.0516
				xmax = 693.1816
				text = "the"
			intervals [1704]:
				xmin = 693.1816
				xmax = 693.520
				text = ""
			intervals [1705]:
				xmin = 693.520
				xmax = 693.630
				text = "in"
			intervals [1706]:
				xmin = 693.630
				xmax = 693.660
				text = "a"
			intervals [1707]:
				xmin = 693.660
				xmax = 693.880
				text = "all"
			intervals [1708]:
				xmin = 693.880
				xmax = 694.100
				text = "black"
			intervals [1709]:
				xmin = 694.100
				xmax = 694.440
				text = "school"
			intervals [1710]:
				xmin = 694.440
				xmax = 694.7146
				text = ""
			intervals [1711]:
				xmin = 694.7146
				xmax = 694.7846
				text = "and"
			intervals [1712]:
				xmin = 694.7846
				xmax = 694.9446
				text = "so"
			intervals [1713]:
				xmin = 694.9446
				xmax = 695.1846
				text = "i"
			intervals [1714]:
				xmin = 695.1846
				xmax = 695.3346
				text = "you"
			intervals [1715]:
				xmin = 695.3346
				xmax = 695.5346
				text = "know"
			intervals [1716]:
				xmin = 695.5346
				xmax = 695.6246
				text = "i"
			intervals [1717]:
				xmin = 695.6246
				xmax = 695.8246
				text = "had"
			intervals [1718]:
				xmin = 695.8246
				xmax = 695.9746
				text = "a"
			intervals [1719]:
				xmin = 695.9746
				xmax = 696.2746
				text = "lot"
			intervals [1720]:
				xmin = 696.2746
				xmax = 696.3046
				text = ""
			intervals [1721]:
				xmin = 696.3046
				xmax = 696.8246
				text = "of"
			intervals [1722]:
				xmin = 696.8246
				xmax = 697.2476
				text = ""
			intervals [1723]:
				xmin = 697.2476
				xmax = 697.7176
				text = "of"
			intervals [1724]:
				xmin = 697.7176
				xmax = 697.7476
				text = ""
			intervals [1725]:
				xmin = 697.7476
				xmax = 697.8776
				text = "you"
			intervals [1726]:
				xmin = 697.8776
				xmax = 698.1976
				text = "know"
			intervals [1727]:
				xmin = 698.1976
				xmax = 698.5482
				text = ""
			intervals [1728]:
				xmin = 698.5482
				xmax = 699.2382
				text = "harassment"
			intervals [1729]:
				xmin = 699.2382
				xmax = 700.1482
				text = "<unk>"
			intervals [1730]:
				xmin = 700.1482
				xmax = 700.459
				text = ""
			intervals [1731]:
				xmin = 700.459
				xmax = 700.899
				text = "because"
			intervals [1732]:
				xmin = 700.899
				xmax = 700.989
				text = "of"
			intervals [1733]:
				xmin = 700.989
				xmax = 701.289
				text = "that"
			intervals [1734]:
				xmin = 701.289
				xmax = 701.449
				text = "just"
			intervals [1735]:
				xmin = 701.449
				xmax = 701.809
				text = "because"
			intervals [1736]:
				xmin = 701.809
				xmax = 701.899
				text = "of"
			intervals [1737]:
				xmin = 701.899
				xmax = 701.999
				text = "the"
			intervals [1738]:
				xmin = 701.999
				xmax = 702.169
				text = "whole"
			intervals [1739]:
				xmin = 702.169
				xmax = 702.699
				text = "complexion"
			intervals [1740]:
				xmin = 702.699
				xmax = 702.729
				text = ""
			intervals [1741]:
				xmin = 702.729
				xmax = 703.059
				text = "color"
			intervals [1742]:
				xmin = 703.059
				xmax = 703.339
				text = "thing"
			intervals [1743]:
				xmin = 703.339
				xmax = 703.7364
				text = ""
			intervals [1744]:
				xmin = 703.7364
				xmax = 704.0664
				text = "um"
			intervals [1745]:
				xmin = 704.0664
				xmax = 704.0964
				text = ""
			intervals [1746]:
				xmin = 704.0964
				xmax = 704.1964
				text = "it"
			intervals [1747]:
				xmin = 704.1964
				xmax = 704.4664
				text = "wasn't"
			intervals [1748]:
				xmin = 704.4664
				xmax = 704.5664
				text = "so"
			intervals [1749]:
				xmin = 704.5664
				xmax = 704.7564
				text = "much"
			intervals [1750]:
				xmin = 704.7564
				xmax = 704.8064
				text = "a"
			intervals [1751]:
				xmin = 704.8064
				xmax = 704.9964
				text = "big"
			intervals [1752]:
				xmin = 704.9964
				xmax = 705.0264
				text = ""
			intervals [1753]:
				xmin = 705.0264
				xmax = 705.3964
				text = "thing"
			intervals [1754]:
				xmin = 705.3964
				xmax = 705.4264
				text = ""
			intervals [1755]:
				xmin = 705.4264
				xmax = 706.0964
				text = "in"
			intervals [1756]:
				xmin = 706.0964
				xmax = 706.2002
				text = ""
			intervals [1757]:
				xmin = 706.2002
				xmax = 706.6102
				text = "um"
			intervals [1758]:
				xmin = 706.6102
				xmax = 707.0378
				text = ""
			intervals [1759]:
				xmin = 707.0378
				xmax = 707.2778
				text = "high"
			intervals [1760]:
				xmin = 707.2778
				xmax = 707.6778
				text = "school"
			intervals [1761]:
				xmin = 707.6778
				xmax = 708.3878
				text = "because"
			intervals [1762]:
				xmin = 708.3878
				xmax = 708.8105
				text = ""
			intervals [1763]:
				xmin = 708.8105
				xmax = 709.0705
				text = "there"
			intervals [1764]:
				xmin = 709.0705
				xmax = 709.1005
				text = ""
			intervals [1765]:
				xmin = 709.1005
				xmax = 709.2205
				text = "it"
			intervals [1766]:
				xmin = 709.2205
				xmax = 709.3805
				text = "was"
			intervals [1767]:
				xmin = 709.3805
				xmax = 709.8205
				text = "mixed"
			intervals [1768]:
				xmin = 709.8205
				xmax = 709.8505
				text = ""
			intervals [1769]:
				xmin = 709.8505
				xmax = 710.0005
				text = "there"
			intervals [1770]:
				xmin = 710.0005
				xmax = 710.2305
				text = "were"
			intervals [1771]:
				xmin = 710.2305
				xmax = 710.3872
				text = ""
			intervals [1772]:
				xmin = 710.3872
				xmax = 710.6372
				text = "all"
			intervals [1773]:
				xmin = 710.6372
				xmax = 711.8472
				text = "races"
			intervals [1774]:
				xmin = 711.8472
				xmax = 711.9598
				text = ""
			intervals [1775]:
				xmin = 711.9598
				xmax = 712.1498
				text = "you"
			intervals [1776]:
				xmin = 712.1498
				xmax = 712.3998
				text = "know"
			intervals [1777]:
				xmin = 712.3998
				xmax = 712.4298
				text = ""
			intervals [1778]:
				xmin = 712.4298
				xmax = 712.6898
				text = "a"
			intervals [1779]:
				xmin = 712.6898
				xmax = 712.7198
				text = ""
			intervals [1780]:
				xmin = 712.7198
				xmax = 713.2398
				text = "mixture"
			intervals [1781]:
				xmin = 713.2398
				xmax = 713.2998
				text = "of"
			intervals [1782]:
				xmin = 713.2998
				xmax = 713.7498
				text = "diverse"
			intervals [1783]:
				xmin = 713.7498
				xmax = 713.8647
				text = ""
			intervals [1784]:
				xmin = 713.8647
				xmax = 714.2447
				text = "people"
			intervals [1785]:
				xmin = 714.2447
				xmax = 714.6147
				text = "there"
			intervals [1786]:
				xmin = 714.6147
				xmax = 714.757
				text = ""
			intervals [1787]:
				xmin = 714.757
				xmax = 715.097
				text = "so"
			intervals [1788]:
				xmin = 715.097
				xmax = 722.0581
				text = ""
			intervals [1789]:
				xmin = 722.0581
				xmax = 722.1481
				text = "oh"
			intervals [1790]:
				xmin = 722.1481
				xmax = 722.2181
				text = "it"
			intervals [1791]:
				xmin = 722.2181
				xmax = 722.3681
				text = "was"
			intervals [1792]:
				xmin = 722.3681
				xmax = 722.5681
				text = "every"
			intervals [1793]:
				xmin = 722.5681
				xmax = 723.0281
				text = "day"
			intervals [1794]:
				xmin = 723.0281
				xmax = 723.9589
				text = ""
			intervals [1795]:
				xmin = 723.9589
				xmax = 724.9189
				text = "<unk>"
			intervals [1796]:
				xmin = 724.9189
				xmax = 732.4164
				text = ""
			intervals [1797]:
				xmin = 732.4164
				xmax = 732.8864
				text = "mm-hm"
			intervals [1798]:
				xmin = 732.8864
				xmax = 743.0729
				text = ""
			intervals [1799]:
				xmin = 743.0729
				xmax = 743.2329
				text = "oh"
			intervals [1800]:
				xmin = 743.2329
				xmax = 743.2929
				text = "it"
			intervals [1801]:
				xmin = 743.2929
				xmax = 743.4729
				text = "was"
			intervals [1802]:
				xmin = 743.4729
				xmax = 743.5029
				text = ""
			intervals [1803]:
				xmin = 743.5029
				xmax = 743.7129
				text = "it"
			intervals [1804]:
				xmin = 743.7129
				xmax = 743.8129
				text = "it"
			intervals [1805]:
				xmin = 743.8129
				xmax = 743.9029
				text = "you"
			intervals [1806]:
				xmin = 743.9029
				xmax = 743.9629
				text = "know"
			intervals [1807]:
				xmin = 743.9629
				xmax = 744.0229
				text = "it"
			intervals [1808]:
				xmin = 744.0229
				xmax = 744.1429
				text = "was"
			intervals [1809]:
				xmin = 744.1429
				xmax = 744.5029
				text = "nothing"
			intervals [1810]:
				xmin = 744.5029
				xmax = 745.0129
				text = "subtle"
			intervals [1811]:
				xmin = 745.0129
				xmax = 745.3329
				text = "about"
			intervals [1812]:
				xmin = 745.3329
				xmax = 745.4629
				text = "it"
			intervals [1813]:
				xmin = 745.4629
				xmax = 745.5829
				text = "cause"
			intervals [1814]:
				xmin = 745.5829
				xmax = 745.7329
				text = ""
			intervals [1815]:
				xmin = 745.7329
				xmax = 745.9729
				text = "kids"
			intervals [1816]:
				xmin = 745.9729
				xmax = 746.2129
				text = "ca-"
			intervals [1817]:
				xmin = 746.2129
				xmax = 746.4683
				text = ""
			intervals [1818]:
				xmin = 746.4683
				xmax = 746.7583
				text = "kids"
			intervals [1819]:
				xmin = 746.7583
				xmax = 746.9283
				text = "can"
			intervals [1820]:
				xmin = 746.9283
				xmax = 747.0683
				text = "be"
			intervals [1821]:
				xmin = 747.0683
				xmax = 747.5383
				text = "really"
			intervals [1822]:
				xmin = 747.5383
				xmax = 747.8369
				text = ""
			intervals [1823]:
				xmin = 747.8369
				xmax = 748.4669
				text = "nasty"
			intervals [1824]:
				xmin = 748.4669
				xmax = 748.6353
				text = ""
			intervals [1825]:
				xmin = 748.6353
				xmax = 748.8253
				text = "you"
			intervals [1826]:
				xmin = 748.8253
				xmax = 748.9253
				text = "know"
			intervals [1827]:
				xmin = 748.9253
				xmax = 749.3435
				text = ""
			intervals [1828]:
				xmin = 749.3435
				xmax = 749.4735
				text = "so"
			intervals [1829]:
				xmin = 749.4735
				xmax = 749.5335
				text = "it"
			intervals [1830]:
				xmin = 749.5335
				xmax = 749.6235
				text = "was"
			intervals [1831]:
				xmin = 749.6235
				xmax = 749.8935
				text = "nothing"
			intervals [1832]:
				xmin = 749.8935
				xmax = 750.0635
				text = "subtle"
			intervals [1833]:
				xmin = 750.0635
				xmax = 750.2235
				text = "about"
			intervals [1834]:
				xmin = 750.2235
				xmax = 750.2835
				text = "it"
			intervals [1835]:
				xmin = 750.2835
				xmax = 750.3535
				text = "i"
			intervals [1836]:
				xmin = 750.3535
				xmax = 750.4735
				text = "was"
			intervals [1837]:
				xmin = 750.4735
				xmax = 750.6535
				text = "called"
			intervals [1838]:
				xmin = 750.6535
				xmax = 750.7435
				text = "the"
			intervals [1839]:
				xmin = 750.7435
				xmax = 750.9635
				text = "white"
			intervals [1840]:
				xmin = 750.9635
				xmax = 751.4135
				text = "girl"
			intervals [1841]:
				xmin = 751.4135
				xmax = 751.5524
				text = ""
			intervals [1842]:
				xmin = 751.5524
				xmax = 751.7024
				text = "you"
			intervals [1843]:
				xmin = 751.7024
				xmax = 751.8624
				text = "know"
			intervals [1844]:
				xmin = 751.8624
				xmax = 752.3224
				text = "between"
			intervals [1845]:
				xmin = 752.3224
				xmax = 752.3824
				text = "the"
			intervals [1846]:
				xmin = 752.3824
				xmax = 752.6124
				text = "shape"
			intervals [1847]:
				xmin = 752.6124
				xmax = 752.6724
				text = "of"
			intervals [1848]:
				xmin = 752.6724
				xmax = 752.8224
				text = "my"
			intervals [1849]:
				xmin = 752.8224
				xmax = 753.1924
				text = "nose"
			intervals [1850]:
				xmin = 753.1924
				xmax = 753.2724
				text = "and"
			intervals [1851]:
				xmin = 753.2724
				xmax = 753.4324
				text = "my"
			intervals [1852]:
				xmin = 753.4324
				xmax = 754.0224
				text = "complexion"
			intervals [1853]:
				xmin = 754.0224
				xmax = 754.1624
				text = "and"
			intervals [1854]:
				xmin = 754.1624
				xmax = 754.2224
				text = "i"
			intervals [1855]:
				xmin = 754.2224
				xmax = 754.3924
				text = "had"
			intervals [1856]:
				xmin = 754.3924
				xmax = 754.4224
				text = ""
			intervals [1857]:
				xmin = 754.4224
				xmax = 754.8524
				text = "really"
			intervals [1858]:
				xmin = 754.8524
				xmax = 755.0924
				text = "long"
			intervals [1859]:
				xmin = 755.0924
				xmax = 755.1324
				text = ""
			intervals [1860]:
				xmin = 755.1324
				xmax = 755.4724
				text = "hair"
			intervals [1861]:
				xmin = 755.4724
				xmax = 755.7981
				text = ""
			intervals [1862]:
				xmin = 755.7981
				xmax = 755.8981
				text = "and"
			intervals [1863]:
				xmin = 755.8981
				xmax = 756.2781
				text = "again"
			intervals [1864]:
				xmin = 756.2781
				xmax = 756.4281
				text = "my"
			intervals [1865]:
				xmin = 756.4281
				xmax = 756.6081
				text = "f"
			intervals [1866]:
				xmin = 756.6081
				xmax = 756.7006
				text = ""
			intervals [1867]:
				xmin = 756.7006
				xmax = 756.9106
				text = "my"
			intervals [1868]:
				xmin = 756.9106
				xmax = 757.5606
				text = "father"
			intervals [1869]:
				xmin = 757.5606
				xmax = 757.693
				text = ""
			intervals [1870]:
				xmin = 757.693
				xmax = 758.003
				text = "making"
			intervals [1871]:
				xmin = 758.003
				xmax = 758.243
				text = "su-"
			intervals [1872]:
				xmin = 758.243
				xmax = 758.283
				text = ""
			intervals [1873]:
				xmin = 758.283
				xmax = 758.413
				text = "my"
			intervals [1874]:
				xmin = 758.413
				xmax = 758.793
				text = "parents"
			intervals [1875]:
				xmin = 758.793
				xmax = 759.0596
				text = ""
			intervals [1876]:
				xmin = 759.0596
				xmax = 759.2896
				text = "both"
			intervals [1877]:
				xmin = 759.2896
				xmax = 759.4496
				text = "grew"
			intervals [1878]:
				xmin = 759.4496
				xmax = 759.5596
				text = "up"
			intervals [1879]:
				xmin = 759.5596
				xmax = 759.5896
				text = ""
			intervals [1880]:
				xmin = 759.5896
				xmax = 759.8296
				text = "very"
			intervals [1881]:
				xmin = 759.8296
				xmax = 760.1596
				text = "poor"
			intervals [1882]:
				xmin = 760.1596
				xmax = 761.2365
				text = ""
			intervals [1883]:
				xmin = 761.2365
				xmax = 761.6365
				text = "so"
			intervals [1884]:
				xmin = 761.6365
				xmax = 762.0089
				text = ""
			intervals [1885]:
				xmin = 762.0089
				xmax = 762.2189
				text = "uh"
			intervals [1886]:
				xmin = 762.2189
				xmax = 762.4489
				text = "my"
			intervals [1887]:
				xmin = 762.4489
				xmax = 763.2789
				text = "father"
			intervals [1888]:
				xmin = 763.2789
				xmax = 764.0577
				text = ""
			intervals [1889]:
				xmin = 764.0577
				xmax = 764.8277
				text = "made"
			intervals [1890]:
				xmin = 764.8277
				xmax = 765.3177
				text = "it"
			intervals [1891]:
				xmin = 765.3177
				xmax = 765.7004
				text = ""
			intervals [1892]:
				xmin = 765.7004
				xmax = 766.0804
				text = "his"
			intervals [1893]:
				xmin = 766.0804
				xmax = 766.6004
				text = "goal"
			intervals [1894]:
				xmin = 766.6004
				xmax = 766.6764
				text = ""
			intervals [1895]:
				xmin = 766.6764
				xmax = 766.8264
				text = "that"
			intervals [1896]:
				xmin = 766.8264
				xmax = 767.0064
				text = "we"
			intervals [1897]:
				xmin = 767.0064
				xmax = 767.1664
				text = "would"
			intervals [1898]:
				xmin = 767.1664
				xmax = 767.1964
				text = ""
			intervals [1899]:
				xmin = 767.1964
				xmax = 767.3764
				text = "do"
			intervals [1900]:
				xmin = 767.3764
				xmax = 767.7864
				text = "better"
			intervals [1901]:
				xmin = 767.7864
				xmax = 767.8505
				text = ""
			intervals [1902]:
				xmin = 767.8505
				xmax = 768.0405
				text = "i"
			intervals [1903]:
				xmin = 768.0405
				xmax = 768.2105
				text = "would"
			intervals [1904]:
				xmin = 768.2105
				xmax = 768.3605
				text = "do"
			intervals [1905]:
				xmin = 768.3605
				xmax = 768.7205
				text = "better"
			intervals [1906]:
				xmin = 768.7205
				xmax = 768.9918
				text = ""
			intervals [1907]:
				xmin = 768.9918
				xmax = 769.1418
				text = "you"
			intervals [1908]:
				xmin = 769.1418
				xmax = 769.3518
				text = "know"
			intervals [1909]:
				xmin = 769.3518
				xmax = 769.4018
				text = ""
			intervals [1910]:
				xmin = 769.4018
				xmax = 769.8418
				text = "um"
			intervals [1911]:
				xmin = 769.8418
				xmax = 769.9562
				text = ""
			intervals [1912]:
				xmin = 769.9562
				xmax = 770.3162
				text = "so"
			intervals [1913]:
				xmin = 770.3162
				xmax = 770.5162
				text = "it"
			intervals [1914]:
				xmin = 770.5162
				xmax = 770.6862
				text = ""
			intervals [1915]:
				xmin = 770.6862
				xmax = 770.9162
				text = "w"
			intervals [1916]:
				xmin = 770.9162
				xmax = 771.1162
				text = "from"
			intervals [1917]:
				xmin = 771.1162
				xmax = 771.5649
				text = ""
			intervals [1918]:
				xmin = 771.5649
				xmax = 771.9149
				text = "age"
			intervals [1919]:
				xmin = 771.9149
				xmax = 771.9449
				text = ""
			intervals [1920]:
				xmin = 771.9449
				xmax = 772.2249
				text = "eight"
			intervals [1921]:
				xmin = 772.2249
				xmax = 772.2549
				text = ""
			intervals [1922]:
				xmin = 772.2549
				xmax = 772.3549
				text = "i"
			intervals [1923]:
				xmin = 772.3549
				xmax = 772.4849
				text = "was"
			intervals [1924]:
				xmin = 772.4849
				xmax = 772.7049
				text = "getting"
			intervals [1925]:
				xmin = 772.7049
				xmax = 773.2549
				text = "perms"
			intervals [1926]:
				xmin = 773.2549
				xmax = 773.3249
				text = "and"
			intervals [1927]:
				xmin = 773.3249
				xmax = 773.3549
				text = ""
			intervals [1928]:
				xmin = 773.3549
				xmax = 773.5849
				text = "going"
			intervals [1929]:
				xmin = 773.5849
				xmax = 773.7049
				text = "to"
			intervals [1930]:
				xmin = 773.7049
				xmax = 773.7749
				text = "the"
			intervals [1931]:
				xmin = 773.7749
				xmax = 773.8949
				text = "b"
			intervals [1932]:
				xmin = 773.8949
				xmax = 774.138
				text = ""
			intervals [1933]:
				xmin = 774.138
				xmax = 774.458
				text = "sitting"
			intervals [1934]:
				xmin = 774.458
				xmax = 774.588
				text = "all"
			intervals [1935]:
				xmin = 774.588
				xmax = 774.708
				text = "day"
			intervals [1936]:
				xmin = 774.708
				xmax = 775.158
				text = "saturday"
			intervals [1937]:
				xmin = 775.158
				xmax = 775.538
				text = "getting"
			intervals [1938]:
				xmin = 775.538
				xmax = 775.808
				text = "beauty"
			intervals [1939]:
				xmin = 775.808
				xmax = 775.988
				text = "sal-"
			intervals [1940]:
				xmin = 775.988
				xmax = 776.018
				text = ""
			intervals [1941]:
				xmin = 776.018
				xmax = 776.188
				text = "in"
			intervals [1942]:
				xmin = 776.188
				xmax = 776.278
				text = "the"
			intervals [1943]:
				xmin = 776.278
				xmax = 776.518
				text = "beauty"
			intervals [1944]:
				xmin = 776.518
				xmax = 776.998
				text = "salon"
			intervals [1945]:
				xmin = 776.998
				xmax = 777.4413
				text = ""
			intervals [1946]:
				xmin = 777.4413
				xmax = 777.6013
				text = "had"
			intervals [1947]:
				xmin = 777.6013
				xmax = 777.7713
				text = "this"
			intervals [1948]:
				xmin = 777.7713
				xmax = 778.2313
				text = "long"
			intervals [1949]:
				xmin = 778.2313
				xmax = 778.7213
				text = "hair"
			intervals [1950]:
				xmin = 778.7213
				xmax = 778.7663
				text = ""
			intervals [1951]:
				xmin = 778.7663
				xmax = 779.0363
				text = "long"
			intervals [1952]:
				xmin = 779.0363
				xmax = 779.3263
				text = "straight"
			intervals [1953]:
				xmin = 779.3263
				xmax = 779.6763
				text = "hair"
			intervals [1954]:
				xmin = 779.6763
				xmax = 779.7363
				text = "and"
			intervals [1955]:
				xmin = 779.7363
				xmax = 779.8463
				text = "like"
			intervals [1956]:
				xmin = 779.8463
				xmax = 779.8763
				text = "i"
			intervals [1957]:
				xmin = 779.8763
				xmax = 780.0263
				text = "said"
			intervals [1958]:
				xmin = 780.0263
				xmax = 780.1163
				text = "with"
			intervals [1959]:
				xmin = 780.1163
				xmax = 780.2263
				text = "my"
			intervals [1960]:
				xmin = 780.2263
				xmax = 780.8863
				text = "complexion"
			intervals [1961]:
				xmin = 780.8863
				xmax = 781.0863
				text = "with"
			intervals [1962]:
				xmin = 781.0863
				xmax = 781.1494
				text = ""
			intervals [1963]:
				xmin = 781.1494
				xmax = 781.2894
				text = "the"
			intervals [1964]:
				xmin = 781.2894
				xmax = 781.5594
				text = "shape"
			intervals [1965]:
				xmin = 781.5594
				xmax = 781.6294
				text = "of"
			intervals [1966]:
				xmin = 781.6294
				xmax = 781.7694
				text = "my"
			intervals [1967]:
				xmin = 781.7694
				xmax = 782.2894
				text = "nose"
			intervals [1968]:
				xmin = 782.2894
				xmax = 782.6895
				text = ""
			intervals [1969]:
				xmin = 782.6895
				xmax = 782.7595
				text = "you"
			intervals [1970]:
				xmin = 782.7595
				xmax = 782.8795
				text = "know"
			intervals [1971]:
				xmin = 782.8795
				xmax = 783.1495
				text = "kids"
			intervals [1972]:
				xmin = 783.1495
				xmax = 783.2395
				text = "would"
			intervals [1973]:
				xmin = 783.2395
				xmax = 783.3995
				text = "call"
			intervals [1974]:
				xmin = 783.3995
				xmax = 783.5095
				text = "me"
			intervals [1975]:
				xmin = 783.5095
				xmax = 783.6095
				text = "the"
			intervals [1976]:
				xmin = 783.6095
				xmax = 783.8195
				text = "white"
			intervals [1977]:
				xmin = 783.8195
				xmax = 784.2195
				text = "girl"
			intervals [1978]:
				xmin = 784.2195
				xmax = 784.4695
				text = "kids"
			intervals [1979]:
				xmin = 784.4695
				xmax = 784.6295
				text = "would"
			intervals [1980]:
				xmin = 784.6295
				xmax = 784.7395
				text = "you"
			intervals [1981]:
				xmin = 784.7395
				xmax = 785.0195
				text = "know"
			intervals [1982]:
				xmin = 785.0195
				xmax = 785.0761
				text = ""
			intervals [1983]:
				xmin = 785.0761
				xmax = 785.2161
				text = "i"
			intervals [1984]:
				xmin = 785.2161
				xmax = 785.4361
				text = "wouldn't"
			intervals [1985]:
				xmin = 785.4361
				xmax = 785.5261
				text = "get"
			intervals [1986]:
				xmin = 785.5261
				xmax = 785.6261
				text = "to"
			intervals [1987]:
				xmin = 785.6261
				xmax = 785.8361
				text = "play"
			intervals [1988]:
				xmin = 785.8361
				xmax = 785.9361
				text = "with"
			intervals [1989]:
				xmin = 785.9361
				xmax = 786.0261
				text = "the"
			intervals [1990]:
				xmin = 786.0261
				xmax = 786.2861
				text = "other"
			intervals [1991]:
				xmin = 786.2861
				xmax = 786.8461
				text = "kids"
			intervals [1992]:
				xmin = 786.8461
				xmax = 787.5261
				text = "because"
			intervals [1993]:
				xmin = 787.5261
				xmax = 787.8217
				text = ""
			intervals [1994]:
				xmin = 787.8217
				xmax = 787.9317
				text = "you"
			intervals [1995]:
				xmin = 787.9317
				xmax = 788.1817
				text = "know"
			intervals [1996]:
				xmin = 788.1817
				xmax = 788.2217
				text = ""
			intervals [1997]:
				xmin = 788.2217
				xmax = 788.3417
				text = "they"
			intervals [1998]:
				xmin = 788.3417
				xmax = 788.5217
				text = "made"
			intervals [1999]:
				xmin = 788.5217
				xmax = 788.7317
				text = "fun"
			intervals [2000]:
				xmin = 788.7317
				xmax = 788.8217
				text = "of"
			intervals [2001]:
				xmin = 788.8217
				xmax = 789.0817
				text = "me"
			intervals [2002]:
				xmin = 789.0817
				xmax = 801.0513
				text = ""
			intervals [2003]:
				xmin = 801.0513
				xmax = 801.9513
				text = "mm-hm"
			intervals [2004]:
				xmin = 801.9513
				xmax = 814.659
				text = ""
			intervals [2005]:
				xmin = 814.659
				xmax = 815.089
				text = "no"
			intervals [2006]:
				xmin = 815.089
				xmax = 815.9014
				text = ""
			intervals [2007]:
				xmin = 815.9014
				xmax = 816.0214
				text = "n-"
			intervals [2008]:
				xmin = 816.0214
				xmax = 816.3757
				text = ""
			intervals [2009]:
				xmin = 816.3757
				xmax = 816.8657
				text = "no"
			intervals [2010]:
				xmin = 816.8657
				xmax = 816.9239
				text = ""
			intervals [2011]:
				xmin = 816.9239
				xmax = 817.0539
				text = "i"
			intervals [2012]:
				xmin = 817.0539
				xmax = 817.2839
				text = "think"
			intervals [2013]:
				xmin = 817.2839
				xmax = 817.4139
				text = "the"
			intervals [2014]:
				xmin = 817.4139
				xmax = 817.9839
				text = "opposite"
			intervals [2015]:
				xmin = 817.9839
				xmax = 818.9088
				text = ""
			intervals [2016]:
				xmin = 818.9088
				xmax = 819.5988
				text = "yes"
			intervals [2017]:
				xmin = 819.5988
				xmax = 820.6574
				text = ""
			intervals [2018]:
				xmin = 820.6574
				xmax = 820.7974
				text = "i"
			intervals [2019]:
				xmin = 820.7974
				xmax = 820.9774
				text = "think"
			intervals [2020]:
				xmin = 820.9774
				xmax = 821.1274
				text = "the"
			intervals [2021]:
				xmin = 821.1274
				xmax = 821.6274
				text = "opposite"
			intervals [2022]:
				xmin = 821.6274
				xmax = 822.4974
				text = "because"
			intervals [2023]:
				xmin = 822.4974
				xmax = 822.6063
				text = ""
			intervals [2024]:
				xmin = 822.6063
				xmax = 823.2063
				text = "um"
			intervals [2025]:
				xmin = 823.2063
				xmax = 827.4923
				text = ""
			intervals [2026]:
				xmin = 827.4923
				xmax = 827.8123
				text = "within"
			intervals [2027]:
				xmin = 827.8123
				xmax = 828.0023
				text = "my"
			intervals [2028]:
				xmin = 828.0023
				xmax = 828.3023
				text = "own"
			intervals [2029]:
				xmin = 828.3023
				xmax = 828.8323
				text = "race"
			intervals [2030]:
				xmin = 828.8323
				xmax = 829.5213
				text = ""
			intervals [2031]:
				xmin = 829.5213
				xmax = 830.1613
				text = "um"
			intervals [2032]:
				xmin = 830.1613
				xmax = 830.7177
				text = ""
			intervals [2033]:
				xmin = 830.7177
				xmax = 831.1077
				text = "being"
			intervals [2034]:
				xmin = 831.1077
				xmax = 831.1677
				text = ""
			intervals [2035]:
				xmin = 831.1677
				xmax = 831.4477
				text = "out"
			intervals [2036]:
				xmin = 831.4477
				xmax = 831.7877
				text = "being"
			intervals [2037]:
				xmin = 831.7877
				xmax = 831.9877
				text = "light"
			intervals [2038]:
				xmin = 831.9877
				xmax = 832.2777
				text = "skinned"
			intervals [2039]:
				xmin = 832.2777
				xmax = 832.4277
				text = "was"
			intervals [2040]:
				xmin = 832.4277
				xmax = 832.5377
				text = "the"
			intervals [2041]:
				xmin = 832.5377
				xmax = 833.3777
				text = "outcast"
			intervals [2042]:
				xmin = 833.3777
				xmax = 833.667
				text = ""
			intervals [2043]:
				xmin = 833.667
				xmax = 833.817
				text = "you"
			intervals [2044]:
				xmin = 833.817
				xmax = 834.147
				text = "know"
			intervals [2045]:
				xmin = 834.147
				xmax = 834.3493
				text = ""
			intervals [2046]:
				xmin = 834.3493
				xmax = 834.4893
				text = "it"
			intervals [2047]:
				xmin = 834.4893
				xmax = 834.7493
				text = "was"
			intervals [2048]:
				xmin = 834.7493
				xmax = 834.7793
				text = ""
			intervals [2049]:
				xmin = 834.7793
				xmax = 834.9493
				text = "it"
			intervals [2050]:
				xmin = 834.9493
				xmax = 834.9893
				text = ""
			intervals [2051]:
				xmin = 834.9893
				xmax = 835.8693
				text = "was"
			intervals [2052]:
				xmin = 835.8693
				xmax = 836.192
				text = ""
			intervals [2053]:
				xmin = 836.192
				xmax = 836.772
				text = "not"
			intervals [2054]:
				xmin = 836.772
				xmax = 836.962
				text = ""
			intervals [2055]:
				xmin = 836.962
				xmax = 837.522
				text = "being"
			intervals [2056]:
				xmin = 837.522
				xmax = 837.8408
				text = ""
			intervals [2057]:
				xmin = 837.8408
				xmax = 838.1408
				text = "all"
			intervals [2058]:
				xmin = 838.1408
				xmax = 838.2708
				text = "in"
			intervals [2059]:
				xmin = 838.2708
				xmax = 838.5108
				text = "one"
			intervals [2060]:
				xmin = 838.5108
				xmax = 838.9408
				text = "race"
			intervals [2061]:
				xmin = 838.9408
				xmax = 838.9808
				text = ""
			intervals [2062]:
				xmin = 838.9808
				xmax = 839.2408
				text = "or"
			intervals [2063]:
				xmin = 839.2408
				xmax = 839.4008
				text = "the"
			intervals [2064]:
				xmin = 839.4008
				xmax = 839.4308
				text = ""
			intervals [2065]:
				xmin = 839.4308
				xmax = 839.8308
				text = "other"
			intervals [2066]:
				xmin = 839.8308
				xmax = 840.0057
				text = ""
			intervals [2067]:
				xmin = 840.0057
				xmax = 840.2757
				text = "even"
			intervals [2068]:
				xmin = 840.2757
				xmax = 840.5857
				text = "though"
			intervals [2069]:
				xmin = 840.5857
				xmax = 841.2941
				text = ""
			intervals [2070]:
				xmin = 841.2941
				xmax = 841.9141
				text = "obviously"
			intervals [2071]:
				xmin = 841.9141
				xmax = 841.9616
				text = ""
			intervals [2072]:
				xmin = 841.9616
				xmax = 842.1116
				text = "i'm"
			intervals [2073]:
				xmin = 842.1116
				xmax = 842.4516
				text = "black"
			intervals [2074]:
				xmin = 842.4516
				xmax = 842.5516
				text = "i'm"
			intervals [2075]:
				xmin = 842.5516
				xmax = 842.8616
				text = "african"
			intervals [2076]:
				xmin = 842.8616
				xmax = 843.4116
				text = "american"
			intervals [2077]:
				xmin = 843.4116
				xmax = 843.8912
				text = ""
			intervals [2078]:
				xmin = 843.8912
				xmax = 844.1712
				text = "but"
			intervals [2079]:
				xmin = 844.1712
				xmax = 844.2012
				text = ""
			intervals [2080]:
				xmin = 844.2012
				xmax = 844.3012
				text = "it"
			intervals [2081]:
				xmin = 844.3012
				xmax = 844.4512
				text = "was"
			intervals [2082]:
				xmin = 844.4512
				xmax = 844.6412
				text = "just"
			intervals [2083]:
				xmin = 844.6412
				xmax = 844.6912
				text = "m-"
			intervals [2084]:
				xmin = 844.6912
				xmax = 844.8916
				text = ""
			intervals [2085]:
				xmin = 844.8916
				xmax = 845.0916
				text = "uh"
			intervals [2086]:
				xmin = 845.0916
				xmax = 845.1616
				text = ""
			intervals [2087]:
				xmin = 845.1616
				xmax = 845.5116
				text = "kids"
			intervals [2088]:
				xmin = 845.5116
				xmax = 845.7516
				text = "making"
			intervals [2089]:
				xmin = 845.7516
				xmax = 845.8116
				text = "a"
			intervals [2090]:
				xmin = 845.8116
				xmax = 845.9716
				text = "lot"
			intervals [2091]:
				xmin = 845.9716
				xmax = 846.0316
				text = "of"
			intervals [2092]:
				xmin = 846.0316
				xmax = 846.2816
				text = "fun"
			intervals [2093]:
				xmin = 846.2816
				xmax = 846.4316
				text = "of"
			intervals [2094]:
				xmin = 846.4316
				xmax = 846.7816
				text = "me"
			intervals [2095]:
				xmin = 846.7816
				xmax = 846.9916
				text = "and"
			intervals [2096]:
				xmin = 846.9916
				xmax = 847.0216
				text = ""
			intervals [2097]:
				xmin = 847.0216
				xmax = 847.3316
				text = "calling"
			intervals [2098]:
				xmin = 847.3316
				xmax = 847.4416
				text = "me"
			intervals [2099]:
				xmin = 847.4416
				xmax = 847.9616
				text = "white"
			intervals [2100]:
				xmin = 847.9616
				xmax = 847.9916
				text = ""
			intervals [2101]:
				xmin = 847.9916
				xmax = 848.1816
				text = "and"
			intervals [2102]:
				xmin = 848.1816
				xmax = 848.4516
				text = "making"
			intervals [2103]:
				xmin = 848.4516
				xmax = 848.7716
				text = "me"
			intervals [2104]:
				xmin = 848.7716
				xmax = 848.8016
				text = ""
			intervals [2105]:
				xmin = 848.8016
				xmax = 848.9516
				text = "you"
			intervals [2106]:
				xmin = 848.9516
				xmax = 849.2416
				text = "know"
			intervals [2107]:
				xmin = 849.2416
				xmax = 849.3916
				text = ""
			intervals [2108]:
				xmin = 849.3916
				xmax = 849.7616
				text = "just"
			intervals [2109]:
				xmin = 849.7616
				xmax = 850.846
				text = ""
			intervals [2110]:
				xmin = 850.846
				xmax = 850.956
				text = "we"
			intervals [2111]:
				xmin = 850.956
				xmax = 851.136
				text = "won't"
			intervals [2112]:
				xmin = 851.136
				xmax = 851.246
				text = "be"
			intervals [2113]:
				xmin = 851.246
				xmax = 851.586
				text = "bothered"
			intervals [2114]:
				xmin = 851.586
				xmax = 851.766
				text = "with"
			intervals [2115]:
				xmin = 851.766
				xmax = 851.906
				text = "you"
			intervals [2116]:
				xmin = 851.906
				xmax = 852.096
				text = "because"
			intervals [2117]:
				xmin = 852.096
				xmax = 852.196
				text = "you're"
			intervals [2118]:
				xmin = 852.196
				xmax = 852.366
				text = "not"
			intervals [2119]:
				xmin = 852.366
				xmax = 852.606
				text = "dark"
			intervals [2120]:
				xmin = 852.606
				xmax = 852.936
				text = "enough"
			intervals [2121]:
				xmin = 852.936
				xmax = 854.2116
				text = ""
			intervals [2122]:
				xmin = 854.2116
				xmax = 854.4816
				text = "but"
			intervals [2123]:
				xmin = 854.4816
				xmax = 855.0016
				text = "then"
			intervals [2124]:
				xmin = 855.0016
				xmax = 855.2881
				text = ""
			intervals [2125]:
				xmin = 855.2881
				xmax = 855.4881
				text = "um"
			intervals [2126]:
				xmin = 855.4881
				xmax = 855.5181
				text = ""
			intervals [2127]:
				xmin = 855.5181
				xmax = 855.6181
				text = "i"
			intervals [2128]:
				xmin = 855.6181
				xmax = 855.9081
				text = "started"
			intervals [2129]:
				xmin = 855.9081
				xmax = 856.2581
				text = "working"
			intervals [2130]:
				xmin = 856.2581
				xmax = 856.3881
				text = "when"
			intervals [2131]:
				xmin = 856.3881
				xmax = 856.4681
				text = "i"
			intervals [2132]:
				xmin = 856.4681
				xmax = 856.5881
				text = "was"
			intervals [2133]:
				xmin = 856.5881
				xmax = 857.2081
				text = "sixteen"
			intervals [2134]:
				xmin = 857.2081
				xmax = 858.3493
				text = ""
			intervals [2135]:
				xmin = 858.3493
				xmax = 858.9493
				text = "and"
			intervals [2136]:
				xmin = 858.9493
				xmax = 858.9793
				text = ""
			intervals [2137]:
				xmin = 858.9793
				xmax = 859.5593
				text = "um"
			intervals [2138]:
				xmin = 859.5593
				xmax = 859.6393
				text = ""
			intervals [2139]:
				xmin = 859.6393
				xmax = 859.9793
				text = "because"
			intervals [2140]:
				xmin = 859.9793
				xmax = 860.0493
				text = "of"
			intervals [2141]:
				xmin = 860.0493
				xmax = 860.1393
				text = "the"
			intervals [2142]:
				xmin = 860.1393
				xmax = 860.4493
				text = "school"
			intervals [2143]:
				xmin = 860.4493
				xmax = 860.5393
				text = "i"
			intervals [2144]:
				xmin = 860.5393
				xmax = 860.7293
				text = "went"
			intervals [2145]:
				xmin = 860.7293
				xmax = 860.7593
				text = ""
			intervals [2146]:
				xmin = 860.7593
				xmax = 861.1393
				text = "to"
			intervals [2147]:
				xmin = 861.1393
				xmax = 861.5226
				text = ""
			intervals [2148]:
				xmin = 861.5226
				xmax = 861.6526
				text = "you"
			intervals [2149]:
				xmin = 861.6526
				xmax = 861.7926
				text = "know"
			intervals [2150]:
				xmin = 861.7926
				xmax = 861.9848
				text = ""
			intervals [2151]:
				xmin = 861.9848
				xmax = 862.2148
				text = "my"
			intervals [2152]:
				xmin = 862.2148
				xmax = 862.4848
				text = "after"
			intervals [2153]:
				xmin = 862.4848
				xmax = 862.7248
				text = "school"
			intervals [2154]:
				xmin = 862.7248
				xmax = 863.2148
				text = "job"
			intervals [2155]:
				xmin = 863.2148
				xmax = 863.4375
				text = ""
			intervals [2156]:
				xmin = 863.4375
				xmax = 863.8675
				text = "was"
			intervals [2157]:
				xmin = 863.8675
				xmax = 863.8975
				text = ""
			intervals [2158]:
				xmin = 863.8975
				xmax = 864.1275
				text = "in"
			intervals [2159]:
				xmin = 864.1275
				xmax = 864.2175
				text = "the"
			intervals [2160]:
				xmin = 864.2175
				xmax = 864.6875
				text = "government"
			intervals [2161]:
				xmin = 864.6875
				xmax = 864.940
				text = ""
			intervals [2162]:
				xmin = 864.940
				xmax = 865.250
				text = "so"
			intervals [2163]:
				xmin = 865.250
				xmax = 865.310
				text = "i"
			intervals [2164]:
				xmin = 865.310
				xmax = 865.620
				text = "started"
			intervals [2165]:
				xmin = 865.620
				xmax = 865.770
				text = "of"
			intervals [2166]:
				xmin = 865.770
				xmax = 865.800
				text = ""
			intervals [2167]:
				xmin = 865.800
				xmax = 865.900
				text = "in"
			intervals [2168]:
				xmin = 865.900
				xmax = 865.960
				text = "the"
			intervals [2169]:
				xmin = 865.960
				xmax = 866.430
				text = "department"
			intervals [2170]:
				xmin = 866.430
				xmax = 866.490
				text = "of"
			intervals [2171]:
				xmin = 866.490
				xmax = 867.080
				text = "interior"
			intervals [2172]:
				xmin = 867.080
				xmax = 867.3771
				text = ""
			intervals [2173]:
				xmin = 867.3771
				xmax = 867.5671
				text = "then"
			intervals [2174]:
				xmin = 867.5671
				xmax = 867.6971
				text = "i"
			intervals [2175]:
				xmin = 867.6971
				xmax = 868.0371
				text = "worked"
			intervals [2176]:
				xmin = 868.0371
				xmax = 868.0971
				text = "in"
			intervals [2177]:
				xmin = 868.0971
				xmax = 868.1571
				text = "the"
			intervals [2178]:
				xmin = 868.1571
				xmax = 868.6271
				text = "rdx"
			intervals [2179]:
				xmin = 868.6271
				xmax = 868.6571
				text = ""
			intervals [2180]:
				xmin = 868.6571
				xmax = 868.8171
				text = "for"
			intervals [2181]:
				xmin = 868.8171
				xmax = 868.8871
				text = "a"
			intervals [2182]:
				xmin = 868.8871
				xmax = 869.2371
				text = "while"
			intervals [2183]:
				xmin = 869.2371
				xmax = 870.5665
				text = ""
			intervals [2184]:
				xmin = 870.5665
				xmax = 870.7065
				text = "an"
			intervals [2185]:
				xmin = 870.7065
				xmax = 870.9165
				text = "and"
			intervals [2186]:
				xmin = 870.9165
				xmax = 871.0465
				text = "i've"
			intervals [2187]:
				xmin = 871.0465
				xmax = 871.4765
				text = "noticed"
			intervals [2188]:
				xmin = 871.4765
				xmax = 872.0065
				text = "all"
			intervals [2189]:
				xmin = 872.0065
				xmax = 872.6914
				text = ""
			intervals [2190]:
				xmin = 872.6914
				xmax = 872.9314
				text = "most"
			intervals [2191]:
				xmin = 872.9314
				xmax = 873.0126
				text = ""
			intervals [2192]:
				xmin = 873.0126
				xmax = 873.4126
				text = "especially"
			intervals [2193]:
				xmin = 873.4126
				xmax = 873.5426
				text = "my"
			intervals [2194]:
				xmin = 873.5426
				xmax = 873.9626
				text = "young"
			intervals [2195]:
				xmin = 873.9626
				xmax = 874.5061
				text = ""
			intervals [2196]:
				xmin = 874.5061
				xmax = 874.9161
				text = "adult"
			intervals [2197]:
				xmin = 874.9161
				xmax = 875.4461
				text = "life"
			intervals [2198]:
				xmin = 875.4461
				xmax = 875.7187
				text = ""
			intervals [2199]:
				xmin = 875.7187
				xmax = 876.3087
				text = "that"
			intervals [2200]:
				xmin = 876.3087
				xmax = 877.3673
				text = ""
			intervals [2201]:
				xmin = 877.3673
				xmax = 877.6573
				text = "white"
			intervals [2202]:
				xmin = 877.6573
				xmax = 878.0873
				text = "people"
			intervals [2203]:
				xmin = 878.0873
				xmax = 878.1173
				text = ""
			intervals [2204]:
				xmin = 878.1173
				xmax = 878.2573
				text = "are"
			intervals [2205]:
				xmin = 878.2573
				xmax = 879.1873
				text = "more"
			intervals [2206]:
				xmin = 879.1873
				xmax = 879.5101
				text = ""
			intervals [2207]:
				xmin = 879.5101
				xmax = 880.2501
				text = "comfortable"
			intervals [2208]:
				xmin = 880.2501
				xmax = 881.3189
				text = ""
			intervals [2209]:
				xmin = 881.3189
				xmax = 881.7389
				text = "with"
			intervals [2210]:
				xmin = 881.7389
				xmax = 881.9992
				text = ""
			intervals [2211]:
				xmin = 881.9992
				xmax = 882.3092
				text = "darker"
			intervals [2212]:
				xmin = 882.3092
				xmax = 882.5892
				text = "skin"
			intervals [2213]:
				xmin = 882.5892
				xmax = 882.8092
				text = "black"
			intervals [2214]:
				xmin = 882.8092
				xmax = 882.8392
				text = ""
			intervals [2215]:
				xmin = 882.8392
				xmax = 883.1892
				text = "people"
			intervals [2216]:
				xmin = 883.1892
				xmax = 885.8129
				text = ""
			intervals [2217]:
				xmin = 885.8129
				xmax = 886.0529
				text = "it"
			intervals [2218]:
				xmin = 886.0529
				xmax = 886.1029
				text = "s"
			intervals [2219]:
				xmin = 886.1029
				xmax = 886.1429
				text = ""
			intervals [2220]:
				xmin = 886.1429
				xmax = 886.3929
				text = "i"
			intervals [2221]:
				xmin = 886.3929
				xmax = 886.5229
				text = ""
			intervals [2222]:
				xmin = 886.5229
				xmax = 886.6429
				text = "y-"
			intervals [2223]:
				xmin = 886.6429
				xmax = 886.8329
				text = "you"
			intervals [2224]:
				xmin = 886.8329
				xmax = 887.0529
				text = "know"
			intervals [2225]:
				xmin = 887.0529
				xmax = 887.7857
				text = ""
			intervals [2226]:
				xmin = 887.7857
				xmax = 887.9057
				text = "i"
			intervals [2227]:
				xmin = 887.9057
				xmax = 888.1657
				text = "don't"
			intervals [2228]:
				xmin = 888.1657
				xmax = 888.6657
				text = "really"
			intervals [2229]:
				xmin = 888.6657
				xmax = 888.9662
				text = ""
			intervals [2230]:
				xmin = 888.9662
				xmax = 888.9962
				text = "i"
			intervals [2231]:
				xmin = 888.9962
				xmax = 889.2262
				text = "can't"
			intervals [2232]:
				xmin = 889.2262
				xmax = 889.4762
				text = "really"
			intervals [2233]:
				xmin = 889.4762
				xmax = 889.8362
				text = "say"
			intervals [2234]:
				xmin = 889.8362
				xmax = 890.1667
				text = ""
			intervals [2235]:
				xmin = 890.1667
				xmax = 890.2867
				text = "but"
			intervals [2236]:
				xmin = 890.2867
				xmax = 890.3367
				text = "i"
			intervals [2237]:
				xmin = 890.3367
				xmax = 890.4967
				text = "mean"
			intervals [2238]:
				xmin = 890.4967
				xmax = 890.6467
				text = "if"
			intervals [2239]:
				xmin = 890.6467
				xmax = 890.8067
				text = "it"
			intervals [2240]:
				xmin = 890.8067
				xmax = 890.9467
				text = ""
			intervals [2241]:
				xmin = 890.9467
				xmax = 891.1767
				text = "but"
			intervals [2242]:
				xmin = 891.1767
				xmax = 891.2067
				text = ""
			intervals [2243]:
				xmin = 891.2067
				xmax = 891.4167
				text = "it"
			intervals [2244]:
				xmin = 891.4167
				xmax = 891.4567
				text = "s"
			intervals [2245]:
				xmin = 891.4567
				xmax = 891.4867
				text = ""
			intervals [2246]:
				xmin = 891.4867
				xmax = 891.6667
				text = "it"
			intervals [2247]:
				xmin = 891.6667
				xmax = 891.8167
				text = "s"
			intervals [2248]:
				xmin = 891.8167
				xmax = 891.8467
				text = ""
			intervals [2249]:
				xmin = 891.8467
				xmax = 892.0667
				text = "it"
			intervals [2250]:
				xmin = 892.0667
				xmax = 892.3067
				text = "s"
			intervals [2251]:
				xmin = 892.3067
				xmax = 892.8239
				text = ""
			intervals [2252]:
				xmin = 892.8239
				xmax = 892.9939
				text = "it"
			intervals [2253]:
				xmin = 892.9939
				xmax = 893.0939
				text = "s"
			intervals [2254]:
				xmin = 893.0939
				xmax = 893.3839
				text = "just"
			intervals [2255]:
				xmin = 893.3839
				xmax = 894.1604
				text = ""
			intervals [2256]:
				xmin = 894.1604
				xmax = 894.3004
				text = "it"
			intervals [2257]:
				xmin = 894.3004
				xmax = 894.3504
				text = ""
			intervals [2258]:
				xmin = 894.3504
				xmax = 894.6404
				text = "s"
			intervals [2259]:
				xmin = 894.6404
				xmax = 896.0491
				text = ""
			intervals [2260]:
				xmin = 896.0491
				xmax = 896.2791
				text = "with"
			intervals [2261]:
				xmin = 896.2791
				xmax = 896.4691
				text = "them"
			intervals [2262]:
				xmin = 896.4691
				xmax = 896.5291
				text = "it"
			intervals [2263]:
				xmin = 896.5291
				xmax = 896.6291
				text = "was"
			intervals [2264]:
				xmin = 896.6291
				xmax = 896.6991
				text = "a"
			intervals [2265]:
				xmin = 896.6991
				xmax = 896.8691
				text = "little"
			intervals [2266]:
				xmin = 896.8691
				xmax = 897.0391
				text = "more"
			intervals [2267]:
				xmin = 897.0391
				xmax = 897.6691
				text = "subtle"
			intervals [2268]:
				xmin = 897.6691
				xmax = 898.226
				text = ""
			intervals [2269]:
				xmin = 898.226
				xmax = 898.786
				text = "um"
			intervals [2270]:
				xmin = 898.786
				xmax = 899.1144
				text = ""
			intervals [2271]:
				xmin = 899.1144
				xmax = 899.2744
				text = "but"
			intervals [2272]:
				xmin = 899.2744
				xmax = 899.4344
				text = "i"
			intervals [2273]:
				xmin = 899.4344
				xmax = 899.4644
				text = ""
			intervals [2274]:
				xmin = 899.4644
				xmax = 900.2944
				text = "saw"
			intervals [2275]:
				xmin = 900.2944
				xmax = 901.2713
				text = ""
			intervals [2276]:
				xmin = 901.2713
				xmax = 901.3913
				text = "you"
			intervals [2277]:
				xmin = 901.3913
				xmax = 901.5713
				text = "know"
			intervals [2278]:
				xmin = 901.5713
				xmax = 901.7675
				text = ""
			intervals [2279]:
				xmin = 901.7675
				xmax = 902.4475
				text = "promotions"
			intervals [2280]:
				xmin = 902.4475
				xmax = 902.7675
				text = "saw"
			intervals [2281]:
				xmin = 902.7675
				xmax = 903.3975
				text = "raises"
			intervals [2282]:
				xmin = 903.3975
				xmax = 903.7875
				text = "saw"
			intervals [2283]:
				xmin = 903.7875
				xmax = 903.9575
				text = "who"
			intervals [2284]:
				xmin = 903.9575
				xmax = 904.1175
				text = "was"
			intervals [2285]:
				xmin = 904.1175
				xmax = 904.5275
				text = "treated"
			intervals [2286]:
				xmin = 904.5275
				xmax = 904.5975
				text = ""
			intervals [2287]:
				xmin = 904.5975
				xmax = 905.3275
				text = "differently"
			intervals [2288]:
				xmin = 905.3275
				xmax = 905.6012
				text = ""
			intervals [2289]:
				xmin = 905.6012
				xmax = 905.8012
				text = "who"
			intervals [2290]:
				xmin = 905.8012
				xmax = 905.9612
				text = "was"
			intervals [2291]:
				xmin = 905.9612
				xmax = 906.5912
				text = "treated"
			intervals [2292]:
				xmin = 906.5912
				xmax = 906.6212
				text = ""
			intervals [2293]:
				xmin = 906.6212
				xmax = 906.9112
				text = "um"
			intervals [2294]:
				xmin = 906.9112
				xmax = 906.9612
				text = "a"
			intervals [2295]:
				xmin = 906.9612
				xmax = 907.1112
				text = "little"
			intervals [2296]:
				xmin = 907.1112
				xmax = 907.3112
				text = "more"
			intervals [2297]:
				xmin = 907.3112
				xmax = 908.0112
				text = "friendly"
			intervals [2298]:
				xmin = 908.0112
				xmax = 915.8095
				text = ""
			intervals [2299]:
				xmin = 915.8095
				xmax = 915.9995
				text = "you"
			intervals [2300]:
				xmin = 915.9995
				xmax = 916.2095
				text = "look"
			intervals [2301]:
				xmin = 916.2095
				xmax = 916.4395
				text = "m-"
			intervals [2302]:
				xmin = 916.4395
				xmax = 917.006
				text = ""
			intervals [2303]:
				xmin = 917.006
				xmax = 917.186
				text = "well"
			intervals [2304]:
				xmin = 917.186
				xmax = 917.266
				text = "i"
			intervals [2305]:
				xmin = 917.266
				xmax = 917.496
				text = "think"
			intervals [2306]:
				xmin = 917.496
				xmax = 917.636
				text = "that"
			intervals [2307]:
				xmin = 917.636
				xmax = 917.676
				text = "s"
			intervals [2308]:
				xmin = 917.676
				xmax = 917.756
				text = "the"
			intervals [2309]:
				xmin = 917.756
				xmax = 917.836
				text = ""
			intervals [2310]:
				xmin = 917.836
				xmax = 918.276
				text = "problem"
			intervals [2311]:
				xmin = 918.276
				xmax = 918.8106
				text = ""
			intervals [2312]:
				xmin = 918.8106
				xmax = 918.9606
				text = "well"
			intervals [2313]:
				xmin = 918.9606
				xmax = 919.2606
				text = "maybe"
			intervals [2314]:
				xmin = 919.2606
				xmax = 919.4806
				text = "that"
			intervals [2315]:
				xmin = 919.4806
				xmax = 919.6406
				text = "it"
			intervals [2316]:
				xmin = 919.6406
				xmax = 925.6296
				text = ""
			intervals [2317]:
				xmin = 925.6296
				xmax = 927.0996
				text = "<unk>"
			intervals [2318]:
				xmin = 927.0996
				xmax = 931.8121
				text = ""
			intervals [2319]:
				xmin = 931.8121
				xmax = 931.9521
				text = "it"
			intervals [2320]:
				xmin = 931.9521
				xmax = 931.9921
				text = "s"
			intervals [2321]:
				xmin = 931.9921
				xmax = 932.2021
				text = "like"
			intervals [2322]:
				xmin = 932.2021
				xmax = 932.3521
				text = "when"
			intervals [2323]:
				xmin = 932.3521
				xmax = 932.4121
				text = "you"
			intervals [2324]:
				xmin = 932.4121
				xmax = 932.5621
				text = "have"
			intervals [2325]:
				xmin = 932.5621
				xmax = 932.6521
				text = "a"
			intervals [2326]:
				xmin = 932.6521
				xmax = 933.1127
				text = ""
			intervals [2327]:
				xmin = 933.1127
				xmax = 933.1827
				text = "uh"
			intervals [2328]:
				xmin = 933.1827
				xmax = 933.3827
				text = "well"
			intervals [2329]:
				xmin = 933.3827
				xmax = 933.7127
				text = "maybe"
			intervals [2330]:
				xmin = 933.7127
				xmax = 933.7527
				text = "i"
			intervals [2331]:
				xmin = 933.7527
				xmax = 934.0127
				text = "do"
			intervals [2332]:
				xmin = 934.0127
				xmax = 934.0927
				text = ""
			intervals [2333]:
				xmin = 934.0927
				xmax = 934.4627
				text = "maybe"
			intervals [2334]:
				xmin = 934.4627
				xmax = 934.5227
				text = "i"
			intervals [2335]:
				xmin = 934.5227
				xmax = 934.7427
				text = "do"
			intervals [2336]:
				xmin = 934.7427
				xmax = 934.9527
				text = "think"
			intervals [2337]:
				xmin = 934.9527
				xmax = 934.9827
				text = ""
			intervals [2338]:
				xmin = 934.9827
				xmax = 935.2727
				text = "have"
			intervals [2339]:
				xmin = 935.2727
				xmax = 935.3727
				text = "an"
			intervals [2340]:
				xmin = 935.3727
				xmax = 935.7827
				text = "opinion"
			intervals [2341]:
				xmin = 935.7827
				xmax = 936.0627
				text = "about"
			intervals [2342]:
				xmin = 936.0627
				xmax = 936.1627
				text = "it"
			intervals [2343]:
				xmin = 936.1627
				xmax = 936.4781
				text = ""
			intervals [2344]:
				xmin = 936.4781
				xmax = 936.8781
				text = "um"
			intervals [2345]:
				xmin = 936.8781
				xmax = 937.0884
				text = ""
			intervals [2346]:
				xmin = 937.0884
				xmax = 937.6384
				text = "that"
			intervals [2347]:
				xmin = 937.6384
				xmax = 938.0889
				text = ""
			intervals [2348]:
				xmin = 938.0889
				xmax = 938.1989
				text = "if"
			intervals [2349]:
				xmin = 938.1989
				xmax = 938.2789
				text = "you"
			intervals [2350]:
				xmin = 938.2789
				xmax = 938.4389
				text = "have"
			intervals [2351]:
				xmin = 938.4389
				xmax = 938.4989
				text = "a"
			intervals [2352]:
				xmin = 938.4989
				xmax = 938.8389
				text = "darker"
			intervals [2353]:
				xmin = 938.8389
				xmax = 939.1189
				text = "skin"
			intervals [2354]:
				xmin = 939.1189
				xmax = 939.6289
				text = "person"
			intervals [2355]:
				xmin = 939.6289
				xmax = 939.9475
				text = ""
			intervals [2356]:
				xmin = 939.9475
				xmax = 940.1075
				text = "you"
			intervals [2357]:
				xmin = 940.1075
				xmax = 940.3675
				text = "know"
			intervals [2358]:
				xmin = 940.3675
				xmax = 940.5575
				text = "like"
			intervals [2359]:
				xmin = 940.5575
				xmax = 940.6175
				text = "you"
			intervals [2360]:
				xmin = 940.6175
				xmax = 940.7775
				text = "said"
			intervals [2361]:
				xmin = 940.7775
				xmax = 940.9875
				text = "you"
			intervals [2362]:
				xmin = 940.9875
				xmax = 941.2375
				text = "know"
			intervals [2363]:
				xmin = 941.2375
				xmax = 941.4575
				text = "this"
			intervals [2364]:
				xmin = 941.4575
				xmax = 941.9875
				text = "person"
			intervals [2365]:
				xmin = 941.9875
				xmax = 942.3205
				text = ""
			intervals [2366]:
				xmin = 942.3205
				xmax = 942.5305
				text = "i"
			intervals [2367]:
				xmin = 942.5305
				xmax = 942.5705
				text = ""
			intervals [2368]:
				xmin = 942.5705
				xmax = 942.8505
				text = "is"
			intervals [2369]:
				xmin = 942.8505
				xmax = 943.2005
				text = "black"
			intervals [2370]:
				xmin = 943.2005
				xmax = 943.5205
				text = "african"
			intervals [2371]:
				xmin = 943.5205
				xmax = 943.9805
				text = "american"
			intervals [2372]:
				xmin = 943.9805
				xmax = 944.1414
				text = ""
			intervals [2373]:
				xmin = 944.1414
				xmax = 944.2514
				text = "where"
			intervals [2374]:
				xmin = 944.2514
				xmax = 944.3614
				text = "you"
			intervals [2375]:
				xmin = 944.3614
				xmax = 944.6014
				text = "have"
			intervals [2376]:
				xmin = 944.6014
				xmax = 944.8614
				text = "one"
			intervals [2377]:
				xmin = 944.8614
				xmax = 944.9214
				text = ""
			intervals [2378]:
				xmin = 944.9214
				xmax = 945.0814
				text = "who"
			intervals [2379]:
				xmin = 945.0814
				xmax = 945.1714
				text = "s"
			intervals [2380]:
				xmin = 945.1714
				xmax = 945.3514
				text = "light"
			intervals [2381]:
				xmin = 945.3514
				xmax = 945.5114
				text = "skin"
			intervals [2382]:
				xmin = 945.5114
				xmax = 945.6314
				text = "like"
			intervals [2383]:
				xmin = 945.6314
				xmax = 945.6714
				text = "i"
			intervals [2384]:
				xmin = 945.6714
				xmax = 945.8214
				text = "said"
			intervals [2385]:
				xmin = 945.8214
				xmax = 945.8514
				text = "i"
			intervals [2386]:
				xmin = 945.8514
				xmax = 945.9514
				text = "was"
			intervals [2387]:
				xmin = 945.9514
				xmax = 946.1014
				text = "a"
			intervals [2388]:
				xmin = 946.1014
				xmax = 946.2914
				text = "lot"
			intervals [2389]:
				xmin = 946.2914
				xmax = 946.7614
				text = "lighter"
			intervals [2390]:
				xmin = 946.7614
				xmax = 947.0605
				text = ""
			intervals [2391]:
				xmin = 947.0605
				xmax = 947.2105
				text = "in"
			intervals [2392]:
				xmin = 947.2105
				xmax = 947.3905
				text = "my"
			intervals [2393]:
				xmin = 947.3905
				xmax = 947.6005
				text = "up"
			intervals [2394]:
				xmin = 947.6005
				xmax = 948.1105
				text = "until"
			intervals [2395]:
				xmin = 948.1105
				xmax = 948.2971
				text = ""
			intervals [2396]:
				xmin = 948.2971
				xmax = 948.5071
				text = "maybe"
			intervals [2397]:
				xmin = 948.5071
				xmax = 948.7471
				text = "about"
			intervals [2398]:
				xmin = 948.7471
				xmax = 949.0871
				text = "ten"
			intervals [2399]:
				xmin = 949.0871
				xmax = 949.3156
				text = ""
			intervals [2400]:
				xmin = 949.3156
				xmax = 949.6756
				text = "fifteen"
			intervals [2401]:
				xmin = 949.6756
				xmax = 949.9256
				text = "years"
			intervals [2402]:
				xmin = 949.9256
				xmax = 950.2156
				text = "ago"
			intervals [2403]:
				xmin = 950.2156
				xmax = 950.4881
				text = ""
			intervals [2404]:
				xmin = 950.4881
				xmax = 950.6781
				text = "then"
			intervals [2405]:
				xmin = 950.6781
				xmax = 950.8181
				text = "there"
			intervals [2406]:
				xmin = 950.8181
				xmax = 950.8681
				text = "s"
			intervals [2407]:
				xmin = 950.8681
				xmax = 951.0781
				text = "that"
			intervals [2408]:
				xmin = 951.0781
				xmax = 951.8981
				text = "question"
			intervals [2409]:
				xmin = 951.8981
				xmax = 951.9481
				text = ""
			intervals [2410]:
				xmin = 951.9481
				xmax = 952.5481
				text = "of"
			intervals [2411]:
				xmin = 952.5481
				xmax = 953.6655
				text = ""
			intervals [2412]:
				xmin = 953.6655
				xmax = 954.0455
				text = "hm"
			intervals [2413]:
				xmin = 954.0455
				xmax = 954.7278
				text = ""
			intervals [2414]:
				xmin = 954.7278
				xmax = 955.0878
				text = "maybe"
			intervals [2415]:
				xmin = 955.0878
				xmax = 955.1178
				text = "<unk>"
			intervals [2416]:
				xmin = 955.1178
				xmax = 955.9878
				text = "you"
			intervals [2417]:
				xmin = 955.9878
				xmax = 956.3678
				text = "know"
			intervals [2418]:
				xmin = 956.3678
				xmax = 956.6827
				text = ""
			intervals [2419]:
				xmin = 956.6827
				xmax = 956.8127
				text = "you"
			intervals [2420]:
				xmin = 956.8127
				xmax = 957.1227
				text = "know"
			intervals [2421]:
				xmin = 957.1227
				xmax = 957.3469
				text = ""
			intervals [2422]:
				xmin = 957.3469
				xmax = 957.8269
				text = "so"
			intervals [2423]:
				xmin = 957.8269
				xmax = 957.8569
				text = ""
			intervals [2424]:
				xmin = 957.8569
				xmax = 958.2869
				text = "um"
			intervals [2425]:
				xmin = 958.2869
				xmax = 959.2837
				text = ""
			intervals [2426]:
				xmin = 959.2837
				xmax = 959.4537
				text = "and"
			intervals [2427]:
				xmin = 959.4537
				xmax = 959.5937
				text = "what"
			intervals [2428]:
				xmin = 959.5937
				xmax = 959.6437
				text = "s"
			intervals [2429]:
				xmin = 959.6437
				xmax = 959.8537
				text = "funny"
			intervals [2430]:
				xmin = 959.8537
				xmax = 959.9937
				text = "is"
			intervals [2431]:
				xmin = 959.9937
				xmax = 960.1237
				text = "i"
			intervals [2432]:
				xmin = 960.1237
				xmax = 960.1537
				text = ""
			intervals [2433]:
				xmin = 960.1537
				xmax = 960.7037
				text = "had"
			intervals [2434]:
				xmin = 960.7037
				xmax = 960.9525
				text = ""
			intervals [2435]:
				xmin = 960.9525
				xmax = 961.0925
				text = "a"
			intervals [2436]:
				xmin = 961.0925
				xmax = 961.1425
				text = ""
			intervals [2437]:
				xmin = 961.1425
				xmax = 961.8825
				text = "girlfriend"
			intervals [2438]:
				xmin = 961.8825
				xmax = 962.243
				text = ""
			intervals [2439]:
				xmin = 962.243
				xmax = 962.523
				text = "about"
			intervals [2440]:
				xmin = 962.523
				xmax = 962.793
				text = "twenty"
			intervals [2441]:
				xmin = 962.793
				xmax = 963.093
				text = "years"
			intervals [2442]:
				xmin = 963.093
				xmax = 963.483
				text = "ago"
			intervals [2443]:
				xmin = 963.483
				xmax = 964.2117
				text = ""
			intervals [2444]:
				xmin = 964.2117
				xmax = 965.0617
				text = "who"
			intervals [2445]:
				xmin = 965.0617
				xmax = 965.7024
				text = ""
			intervals [2446]:
				xmin = 965.7024
				xmax = 965.9324
				text = "was"
			intervals [2447]:
				xmin = 965.9324
				xmax = 966.3524
				text = "mix"
			intervals [2448]:
				xmin = 966.3524
				xmax = 966.4567
				text = ""
			intervals [2449]:
				xmin = 966.4567
				xmax = 966.5967
				text = "was"
			intervals [2450]:
				xmin = 966.5967
				xmax = 966.7867
				text = "she"
			intervals [2451]:
				xmin = 966.7867
				xmax = 966.8867
				text = "was"
			intervals [2452]:
				xmin = 966.8867
				xmax = 967.2431
				text = ""
			intervals [2453]:
				xmin = 967.2431
				xmax = 967.5931
				text = "mixed"
			intervals [2454]:
				xmin = 967.5931
				xmax = 968.0331
				text = "races"
			intervals [2455]:
				xmin = 968.0331
				xmax = 968.0631
				text = ""
			intervals [2456]:
				xmin = 968.0631
				xmax = 968.4131
				text = "and"
			intervals [2457]:
				xmin = 968.4131
				xmax = 968.7797
				text = ""
			intervals [2458]:
				xmin = 968.7797
				xmax = 968.9297
				text = "who"
			intervals [2459]:
				xmin = 968.9297
				xmax = 969.1197
				text = "went"
			intervals [2460]:
				xmin = 969.1197
				xmax = 969.2197
				text = "through"
			intervals [2461]:
				xmin = 969.2197
				xmax = 969.3197
				text = "the"
			intervals [2462]:
				xmin = 969.3197
				xmax = 969.6197
				text = "same"
			intervals [2463]:
				xmin = 969.6197
				xmax = 969.9097
				text = "things"
			intervals [2464]:
				xmin = 969.9097
				xmax = 970.0297
				text = "we"
			intervals [2465]:
				xmin = 970.0297
				xmax = 970.1597
				text = "could"
			intervals [2466]:
				xmin = 970.1597
				xmax = 970.5197
				text = "relate"
			intervals [2467]:
				xmin = 970.5197
				xmax = 970.5497
				text = ""
			intervals [2468]:
				xmin = 970.5497
				xmax = 970.6597
				text = "on"
			intervals [2469]:
				xmin = 970.6597
				xmax = 970.7497
				text = "the"
			intervals [2470]:
				xmin = 970.7497
				xmax = 970.9797
				text = "same"
			intervals [2471]:
				xmin = 970.9797
				xmax = 971.2097
				text = "things"
			intervals [2472]:
				xmin = 971.2097
				xmax = 971.4197
				text = "about"
			intervals [2473]:
				xmin = 971.4197
				xmax = 971.6597
				text = "how"
			intervals [2474]:
				xmin = 971.6597
				xmax = 971.8097
				text = "we"
			intervals [2475]:
				xmin = 971.8097
				xmax = 972.0697
				text = "felt"
			intervals [2476]:
				xmin = 972.0697
				xmax = 972.0997
				text = ""
			intervals [2477]:
				xmin = 972.0997
				xmax = 972.2297
				text = "we"
			intervals [2478]:
				xmin = 972.2297
				xmax = 972.3597
				text = "were"
			intervals [2479]:
				xmin = 972.3597
				xmax = 972.7197
				text = "treated"
			intervals [2480]:
				xmin = 972.7197
				xmax = 972.8197
				text = "by"
			intervals [2481]:
				xmin = 972.8197
				xmax = 973.1597
				text = "different"
			intervals [2482]:
				xmin = 973.1597
				xmax = 973.5697
				text = "people"
			intervals [2483]:
				xmin = 973.5697
				xmax = 974.4902
				text = ""
			intervals [2484]:
				xmin = 974.4902
				xmax = 974.7102
				text = "just"
			intervals [2485]:
				xmin = 974.7102
				xmax = 974.9702
				text = "because"
			intervals [2486]:
				xmin = 974.9702
				xmax = 975.0302
				text = "of"
			intervals [2487]:
				xmin = 975.0302
				xmax = 975.0902
				text = "the"
			intervals [2488]:
				xmin = 975.0902
				xmax = 975.2502
				text = "way"
			intervals [2489]:
				xmin = 975.2502
				xmax = 975.3902
				text = "we"
			intervals [2490]:
				xmin = 975.3902
				xmax = 975.5802
				text = "looked"
			intervals [2491]:
				xmin = 975.5802
				xmax = 977.1372
				text = ""
			intervals [2492]:
				xmin = 977.1372
				xmax = 977.2272
				text = "did"
			intervals [2493]:
				xmin = 977.2272
				xmax = 977.4172
				text = ""
			intervals [2494]:
				xmin = 977.4172
				xmax = 977.4772
				text = "you"
			intervals [2495]:
				xmin = 977.4772
				xmax = 977.6672
				text = "want"
			intervals [2496]:
				xmin = 977.6672
				xmax = 977.8772
				text = "all"
			intervals [2497]:
				xmin = 977.8772
				xmax = 978.1472
				text = "this"
			intervals [2498]:
				xmin = 978.1472
				xmax = 978.1772
				text = ""
			intervals [2499]:
				xmin = 978.1772
				xmax = 979.3072
				text = "<unk>"
			intervals [2500]:
				xmin = 979.3072
				xmax = 981.3809
				text = ""
			intervals [2501]:
				xmin = 981.3809
				xmax = 982.0909
				text = "<unk>"
			intervals [2502]:
				xmin = 982.0909
				xmax = 983.8721
				text = ""
			intervals [2503]:
				xmin = 983.8721
				xmax = 984.4421
				text = "mm-hm"
			intervals [2504]:
				xmin = 984.4421
				xmax = 989.1223
				text = ""
			intervals [2505]:
				xmin = 989.1223
				xmax = 989.5323
				text = "mm-hm"
			intervals [2506]:
				xmin = 989.5323
				xmax = 999.5167
				text = ""
			intervals [2507]:
				xmin = 999.5167
				xmax = 1000.0267
				text = "mm-hm"
			intervals [2508]:
				xmin = 1000.0267
				xmax = 1004.6829
				text = ""
			intervals [2509]:
				xmin = 1004.6829
				xmax = 1005.3729
				text = "mm-hm"
			intervals [2510]:
				xmin = 1005.3729
				xmax = 1006.3675
				text = ""
			intervals [2511]:
				xmin = 1006.3675
				xmax = 1006.9675
				text = "mm-hm"
			intervals [2512]:
				xmin = 1006.9675
				xmax = 1026.0157
				text = ""
			intervals [2513]:
				xmin = 1026.0157
				xmax = 1026.5757
				text = "mm-hm"
			intervals [2514]:
				xmin = 1026.5757
				xmax = 1039.0593
				text = ""
			intervals [2515]:
				xmin = 1039.0593
				xmax = 1039.6193
				text = "no"
			intervals [2516]:
				xmin = 1039.6193
				xmax = 1039.8555
				text = ""
			intervals [2517]:
				xmin = 1039.8555
				xmax = 1040.0155
				text = "i"
			intervals [2518]:
				xmin = 1040.0155
				xmax = 1040.2355
				text = "felt"
			intervals [2519]:
				xmin = 1040.2355
				xmax = 1040.4755
				text = "like"
			intervals [2520]:
				xmin = 1040.4755
				xmax = 1040.5855
				text = "i"
			intervals [2521]:
				xmin = 1040.5855
				xmax = 1040.8855
				text = "was"
			intervals [2522]:
				xmin = 1040.8855
				xmax = 1041.0621
				text = ""
			intervals [2523]:
				xmin = 1041.0621
				xmax = 1041.3921
				text = "always"
			intervals [2524]:
				xmin = 1041.3921
				xmax = 1041.6321
				text = "put"
			intervals [2525]:
				xmin = 1041.6321
				xmax = 1042.2221
				text = "off"
			intervals [2526]:
				xmin = 1042.2221
				xmax = 1043.1509
				text = ""
			intervals [2527]:
				xmin = 1043.1509
				xmax = 1043.6709
				text = "yeah"
			intervals [2528]:
				xmin = 1043.6709
				xmax = 1044.1134
				text = ""
			intervals [2529]:
				xmin = 1044.1134
				xmax = 1044.5234
				text = "yeah"
			intervals [2530]:
				xmin = 1044.5234
				xmax = 1044.8837
				text = ""
			intervals [2531]:
				xmin = 1044.8837
				xmax = 1045.0237
				text = "i"
			intervals [2532]:
				xmin = 1045.0237
				xmax = 1045.2037
				text = "felt"
			intervals [2533]:
				xmin = 1045.2037
				xmax = 1045.3537
				text = "like"
			intervals [2534]:
				xmin = 1045.3537
				xmax = 1045.4337
				text = "i"
			intervals [2535]:
				xmin = 1045.4337
				xmax = 1045.5737
				text = "was"
			intervals [2536]:
				xmin = 1045.5737
				xmax = 1045.8737
				text = "always"
			intervals [2537]:
				xmin = 1045.8737
				xmax = 1046.1037
				text = "put"
			intervals [2538]:
				xmin = 1046.1037
				xmax = 1046.3437
				text = "off"
			intervals [2539]:
				xmin = 1046.3437
				xmax = 1051.7025
				text = ""
			intervals [2540]:
				xmin = 1051.7025
				xmax = 1052.3925
				text = "right"
			intervals [2541]:
				xmin = 1052.3925
				xmax = 1053.7313
				text = ""
			intervals [2542]:
				xmin = 1053.7313
				xmax = 1054.0913
				text = "well"
			intervals [2543]:
				xmin = 1054.0913
				xmax = 1054.168
				text = ""
			intervals [2544]:
				xmin = 1054.168
				xmax = 1054.298
				text = "c"
			intervals [2545]:
				xmin = 1054.298
				xmax = 1054.898
				text = "because"
			intervals [2546]:
				xmin = 1054.898
				xmax = 1054.998
				text = "b"
			intervals [2547]:
				xmin = 1054.998
				xmax = 1055.298
				text = "well"
			intervals [2548]:
				xmin = 1055.298
				xmax = 1056.3285
				text = ""
			intervals [2549]:
				xmin = 1056.3285
				xmax = 1056.8385
				text = "um"
			intervals [2550]:
				xmin = 1056.8385
				xmax = 1058.1973
				text = ""
			intervals [2551]:
				xmin = 1058.1973
				xmax = 1058.6973
				text = "by"
			intervals [2552]:
				xmin = 1058.6973
				xmax = 1058.7373
				text = ""
			intervals [2553]:
				xmin = 1058.7373
				xmax = 1059.0773
				text = "other"
			intervals [2554]:
				xmin = 1059.0773
				xmax = 1059.6473
				text = "women"
			intervals [2555]:
				xmin = 1059.6473
				xmax = 1060.090
				text = ""
			intervals [2556]:
				xmin = 1060.090
				xmax = 1060.810
				text = "especially"
			intervals [2557]:
				xmin = 1060.810
				xmax = 1061.9707
				text = ""
			intervals [2558]:
				xmin = 1061.9707
				xmax = 1062.0807
				text = "who"
			intervals [2559]:
				xmin = 1062.0807
				xmax = 1062.2207
				text = "were"
			intervals [2560]:
				xmin = 1062.2207
				xmax = 1062.5107
				text = "not"
			intervals [2561]:
				xmin = 1062.5107
				xmax = 1062.6311
				text = ""
			intervals [2562]:
				xmin = 1062.6311
				xmax = 1062.8411
				text = "you"
			intervals [2563]:
				xmin = 1062.8411
				xmax = 1063.0911
				text = "know"
			intervals [2564]:
				xmin = 1063.0911
				xmax = 1063.8917
				text = ""
			intervals [2565]:
				xmin = 1063.8917
				xmax = 1064.4817
				text = "extremely"
			intervals [2566]:
				xmin = 1064.4817
				xmax = 1064.6717
				text = "put"
			intervals [2567]:
				xmin = 1064.6717
				xmax = 1064.7017
				text = ""
			intervals [2568]:
				xmin = 1064.7017
				xmax = 1065.1617
				text = "off"
			intervals [2569]:
				xmin = 1065.1617
				xmax = 1065.5563
				text = ""
			intervals [2570]:
				xmin = 1065.5563
				xmax = 1066.0263
				text = "um"
			intervals [2571]:
				xmin = 1066.0263
				xmax = 1066.2726
				text = ""
			intervals [2572]:
				xmin = 1066.2726
				xmax = 1066.5126
				text = "by"
			intervals [2573]:
				xmin = 1066.5126
				xmax = 1067.1126
				text = "men"
			intervals [2574]:
				xmin = 1067.1126
				xmax = 1067.3411
				text = ""
			intervals [2575]:
				xmin = 1067.3411
				xmax = 1067.5311
				text = "it"
			intervals [2576]:
				xmin = 1067.5311
				xmax = 1067.9011
				text = "was"
			intervals [2577]:
				xmin = 1067.9011
				xmax = 1068.0415
				text = ""
			intervals [2578]:
				xmin = 1068.0415
				xmax = 1068.1815
				text = "it"
			intervals [2579]:
				xmin = 1068.1815
				xmax = 1068.3615
				text = "was"
			intervals [2580]:
				xmin = 1068.3615
				xmax = 1069.0015
				text = "crazy"
			intervals [2581]:
				xmin = 1069.0015
				xmax = 1069.0415
				text = ""
			intervals [2582]:
				xmin = 1069.0415
				xmax = 1069.7315
				text = "because"
			intervals [2583]:
				xmin = 1069.7315
				xmax = 1070.4083
				text = ""
			intervals [2584]:
				xmin = 1070.4083
				xmax = 1070.5683
				text = "we"
			intervals [2585]:
				xmin = 1070.5683
				xmax = 1070.6883
				text = "were"
			intervals [2586]:
				xmin = 1070.6883
				xmax = 1071.0483
				text = "still"
			intervals [2587]:
				xmin = 1071.0483
				xmax = 1071.2183
				text = "in"
			intervals [2588]:
				xmin = 1071.2183
				xmax = 1071.6083
				text = "that"
			intervals [2589]:
				xmin = 1071.6083
				xmax = 1071.7229
				text = ""
			intervals [2590]:
				xmin = 1071.7229
				xmax = 1071.9629
				text = "that"
			intervals [2591]:
				xmin = 1071.9629
				xmax = 1071.9929
				text = ""
			intervals [2592]:
				xmin = 1071.9929
				xmax = 1072.5429
				text = "era"
			intervals [2593]:
				xmin = 1072.5429
				xmax = 1073.2029
				text = "where"
			intervals [2594]:
				xmin = 1073.2029
				xmax = 1073.6518
				text = ""
			intervals [2595]:
				xmin = 1073.6518
				xmax = 1073.8018
				text = "it"
			intervals [2596]:
				xmin = 1073.8018
				xmax = 1073.9918
				text = "was"
			intervals [2597]:
				xmin = 1073.9918
				xmax = 1074.5518
				text = "cool"
			intervals [2598]:
				xmin = 1074.5518
				xmax = 1074.8162
				text = ""
			intervals [2599]:
				xmin = 1074.8162
				xmax = 1075.3862
				text = "for"
			intervals [2600]:
				xmin = 1075.3862
				xmax = 1075.6346
				text = ""
			intervals [2601]:
				xmin = 1075.6346
				xmax = 1075.7346
				text = "a"
			intervals [2602]:
				xmin = 1075.7346
				xmax = 1076.0646
				text = "dark"
			intervals [2603]:
				xmin = 1076.0646
				xmax = 1076.3746
				text = "skin"
			intervals [2604]:
				xmin = 1076.3746
				xmax = 1076.6746
				text = "black"
			intervals [2605]:
				xmin = 1076.6746
				xmax = 1077.0046
				text = "man"
			intervals [2606]:
				xmin = 1077.0046
				xmax = 1077.1592
				text = ""
			intervals [2607]:
				xmin = 1077.1592
				xmax = 1077.2592
				text = "to"
			intervals [2608]:
				xmin = 1077.2592
				xmax = 1077.4192
				text = "have"
			intervals [2609]:
				xmin = 1077.4192
				xmax = 1077.5692
				text = "a"
			intervals [2610]:
				xmin = 1077.5692
				xmax = 1077.7592
				text = "light"
			intervals [2611]:
				xmin = 1077.7592
				xmax = 1078.1392
				text = "skin"
			intervals [2612]:
				xmin = 1078.1392
				xmax = 1078.5592
				text = "wife"
			intervals [2613]:
				xmin = 1078.5592
				xmax = 1078.7259
				text = ""
			intervals [2614]:
				xmin = 1078.7259
				xmax = 1078.8859
				text = "and"
			intervals [2615]:
				xmin = 1078.8859
				xmax = 1079.0259
				text = "if"
			intervals [2616]:
				xmin = 1079.0259
				xmax = 1079.2059
				text = "you"
			intervals [2617]:
				xmin = 1079.2059
				xmax = 1079.3859
				text = "look"
			intervals [2618]:
				xmin = 1079.3859
				xmax = 1079.4659
				text = "at"
			intervals [2619]:
				xmin = 1079.4659
				xmax = 1079.6359
				text = "a"
			intervals [2620]:
				xmin = 1079.6359
				xmax = 1079.8759
				text = "lot"
			intervals [2621]:
				xmin = 1079.8759
				xmax = 1079.9259
				text = ""
			intervals [2622]:
				xmin = 1079.9259
				xmax = 1080.4459
				text = "of"
			intervals [2623]:
				xmin = 1080.4459
				xmax = 1081.1229
				text = ""
			intervals [2624]:
				xmin = 1081.1229
				xmax = 1081.7129
				text = "um"
			intervals [2625]:
				xmin = 1081.7129
				xmax = 1082.0533
				text = ""
			intervals [2626]:
				xmin = 1082.0533
				xmax = 1082.6233
				text = "especially"
			intervals [2627]:
				xmin = 1082.6233
				xmax = 1082.6933
				text = "the"
			intervals [2628]:
				xmin = 1082.6933
				xmax = 1083.0633
				text = "college"
			intervals [2629]:
				xmin = 1083.0633
				xmax = 1083.0933
				text = ""
			intervals [2630]:
				xmin = 1083.0933
				xmax = 1083.6333
				text = "educated"
			intervals [2631]:
				xmin = 1083.6333
				xmax = 1083.9233
				text = "people"
			intervals [2632]:
				xmin = 1083.9233
				xmax = 1084.1133
				text = "from"
			intervals [2633]:
				xmin = 1084.1133
				xmax = 1084.2233
				text = "the"
			intervals [2634]:
				xmin = 1084.2233
				xmax = 1084.5133
				text = "six"
			intervals [2635]:
				xmin = 1084.5133
				xmax = 1084.5804
				text = ""
			intervals [2636]:
				xmin = 1084.5804
				xmax = 1084.8804
				text = "men"
			intervals [2637]:
				xmin = 1084.8804
				xmax = 1084.9504
				text = ""
			intervals [2638]:
				xmin = 1084.9504
				xmax = 1085.0904
				text = "from"
			intervals [2639]:
				xmin = 1085.0904
				xmax = 1085.1804
				text = "the"
			intervals [2640]:
				xmin = 1085.1804
				xmax = 1085.8404
				text = "sixties"
			intervals [2641]:
				xmin = 1085.8404
				xmax = 1085.975
				text = ""
			intervals [2642]:
				xmin = 1085.975
				xmax = 1086.065
				text = "and"
			intervals [2643]:
				xmin = 1086.065
				xmax = 1086.175
				text = "the"
			intervals [2644]:
				xmin = 1086.175
				xmax = 1086.795
				text = "seventies"
			intervals [2645]:
				xmin = 1086.795
				xmax = 1086.9934
				text = ""
			intervals [2646]:
				xmin = 1086.9934
				xmax = 1087.1434
				text = "they"
			intervals [2647]:
				xmin = 1087.1434
				xmax = 1087.1734
				text = ""
			intervals [2648]:
				xmin = 1087.1734
				xmax = 1087.4534
				text = "have"
			intervals [2649]:
				xmin = 1087.4534
				xmax = 1088.314
				text = ""
			intervals [2650]:
				xmin = 1088.314
				xmax = 1088.524
				text = "light"
			intervals [2651]:
				xmin = 1088.524
				xmax = 1088.784
				text = "skin"
			intervals [2652]:
				xmin = 1088.784
				xmax = 1089.274
				text = "wives"
			intervals [2653]:
				xmin = 1089.274
				xmax = 1090.679
				text = ""
			intervals [2654]:
				xmin = 1090.679
				xmax = 1090.989
				text = "and"
			intervals [2655]:
				xmin = 1090.989
				xmax = 1091.299
				text = "so"
			intervals [2656]:
				xmin = 1091.299
				xmax = 1091.429
				text = "it"
			intervals [2657]:
				xmin = 1091.429
				xmax = 1091.569
				text = "was"
			intervals [2658]:
				xmin = 1091.569
				xmax = 1091.749
				text = "like"
			intervals [2659]:
				xmin = 1091.749
				xmax = 1091.929
				text = "that"
			intervals [2660]:
				xmin = 1091.929
				xmax = 1092.129
				text = "thing"
			intervals [2661]:
				xmin = 1092.129
				xmax = 1092.229
				text = "that"
			intervals [2662]:
				xmin = 1092.229
				xmax = 1092.359
				text = "was"
			intervals [2663]:
				xmin = 1092.359
				xmax = 1092.779
				text = "sought"
			intervals [2664]:
				xmin = 1092.779
				xmax = 1093.459
				text = "after"
			intervals [2665]:
				xmin = 1093.459
				xmax = 1094.0564
				text = ""
			intervals [2666]:
				xmin = 1094.0564
				xmax = 1094.3364
				text = "but"
			intervals [2667]:
				xmin = 1094.3364
				xmax = 1094.8164
				text = "then"
			intervals [2668]:
				xmin = 1094.8164
				xmax = 1094.9164
				text = "on"
			intervals [2669]:
				xmin = 1094.9164
				xmax = 1095.0364
				text = "the"
			intervals [2670]:
				xmin = 1095.0364
				xmax = 1095.3064
				text = "other"
			intervals [2671]:
				xmin = 1095.3064
				xmax = 1095.7364
				text = "hand"
			intervals [2672]:
				xmin = 1095.7364
				xmax = 1095.9251
				text = ""
			intervals [2673]:
				xmin = 1095.9251
				xmax = 1096.0851
				text = "i"
			intervals [2674]:
				xmin = 1096.0851
				xmax = 1096.7051
				text = "faced"
			intervals [2675]:
				xmin = 1096.7051
				xmax = 1096.7918
				text = ""
			intervals [2676]:
				xmin = 1096.7918
				xmax = 1097.8718
				text = "more"
			intervals [2677]:
				xmin = 1097.8718
				xmax = 1098.8744
				text = ""
			intervals [2678]:
				xmin = 1098.8744
				xmax = 1099.4044
				text = "um"
			intervals [2679]:
				xmin = 1099.4044
				xmax = 1102.0316
				text = ""
			intervals [2680]:
				xmin = 1102.0316
				xmax = 1102.3516
				text = "just"
			intervals [2681]:
				xmin = 1102.3516
				xmax = 1102.6516
				text = "put"
			intervals [2682]:
				xmin = 1102.6516
				xmax = 1102.6816
				text = ""
			intervals [2683]:
				xmin = 1102.6816
				xmax = 1103.0116
				text = "off"
			intervals [2684]:
				xmin = 1103.0116
				xmax = 1103.3016
				text = "ness"
			intervals [2685]:
				xmin = 1103.3016
				xmax = 1103.3316
				text = ""
			intervals [2686]:
				xmin = 1103.3316
				xmax = 1103.5416
				text = "or"
			intervals [2687]:
				xmin = 1103.5416
				xmax = 1103.9116
				text = "more"
			intervals [2688]:
				xmin = 1103.9116
				xmax = 1104.1416
				text = "just"
			intervals [2689]:
				xmin = 1104.1416
				xmax = 1104.3816
				text = "being"
			intervals [2690]:
				xmin = 1104.3816
				xmax = 1104.7216
				text = "pushed"
			intervals [2691]:
				xmin = 1104.7216
				xmax = 1105.1716
				text = "away"
			intervals [2692]:
				xmin = 1105.1716
				xmax = 1105.2316
				text = "or"
			intervals [2693]:
				xmin = 1105.2316
				xmax = 1105.4616
				text = "not"
			intervals [2694]:
				xmin = 1105.4616
				xmax = 1105.6816
				text = "being"
			intervals [2695]:
				xmin = 1105.6816
				xmax = 1106.4316
				text = "embraced"
			intervals [2696]:
				xmin = 1106.4316
				xmax = 1106.5054
				text = ""
			intervals [2697]:
				xmin = 1106.5054
				xmax = 1106.6554
				text = "by"
			intervals [2698]:
				xmin = 1106.6554
				xmax = 1106.8954
				text = "other"
			intervals [2699]:
				xmin = 1106.8954
				xmax = 1106.9654
				text = "b"
			intervals [2700]:
				xmin = 1106.9654
				xmax = 1107.0154
				text = ""
			intervals [2701]:
				xmin = 1107.0154
				xmax = 1107.3054
				text = "by"
			intervals [2702]:
				xmin = 1107.3054
				xmax = 1107.666
				text = ""
			intervals [2703]:
				xmin = 1107.666
				xmax = 1107.966
				text = "black"
			intervals [2704]:
				xmin = 1107.966
				xmax = 1108.306
				text = "women"
			intervals [2705]:
				xmin = 1108.306
				xmax = 1110.3992
				text = ""
			intervals [2706]:
				xmin = 1110.3992
				xmax = 1110.5392
				text = "and"
			intervals [2707]:
				xmin = 1110.5392
				xmax = 1110.6392
				text = "it"
			intervals [2708]:
				xmin = 1110.6392
				xmax = 1110.7192
				text = "and"
			intervals [2709]:
				xmin = 1110.7192
				xmax = 1110.8892
				text = "it"
			intervals [2710]:
				xmin = 1110.8892
				xmax = 1110.9592
				text = "and"
			intervals [2711]:
				xmin = 1110.9592
				xmax = 1111.0192
				text = "it"
			intervals [2712]:
				xmin = 1111.0192
				xmax = 1111.1092
				text = "s"
			intervals [2713]:
				xmin = 1111.1092
				xmax = 1111.6192
				text = "crazy"
			intervals [2714]:
				xmin = 1111.6192
				xmax = 1111.7492
				text = "it"
			intervals [2715]:
				xmin = 1111.7492
				xmax = 1111.7892
				text = ""
			intervals [2716]:
				xmin = 1111.7892
				xmax = 1111.9992
				text = "it"
			intervals [2717]:
				xmin = 1111.9992
				xmax = 1112.0792
				text = "s"
			intervals [2718]:
				xmin = 1112.0792
				xmax = 1112.4092
				text = "crazy"
			intervals [2719]:
				xmin = 1112.4092
				xmax = 1112.7592
				text = "because"
			intervals [2720]:
				xmin = 1112.7592
				xmax = 1113.0603
				text = ""
			intervals [2721]:
				xmin = 1113.0603
				xmax = 1113.2103
				text = "i"
			intervals [2722]:
				xmin = 1113.2103
				xmax = 1113.3703
				text = "could"
			intervals [2723]:
				xmin = 1113.3703
				xmax = 1113.7003
				text = "care"
			intervals [2724]:
				xmin = 1113.7003
				xmax = 1114.3503
				text = "less"
			intervals [2725]:
				xmin = 1114.3503
				xmax = 1115.5794
				text = ""
			intervals [2726]:
				xmin = 1115.5794
				xmax = 1116.2594
				text = "but"
			intervals [2727]:
				xmin = 1116.2594
				xmax = 1116.9194
				text = "then"
			intervals [2728]:
				xmin = 1116.9194
				xmax = 1118.3525
				text = ""
			intervals [2729]:
				xmin = 1118.3525
				xmax = 1118.9325
				text = "yes"
			intervals [2730]:
				xmin = 1118.9325
				xmax = 1119.1409
				text = ""
			intervals [2731]:
				xmin = 1119.1409
				xmax = 1119.4809
				text = "yeah"
			intervals [2732]:
				xmin = 1119.4809
				xmax = 1119.7372
				text = ""
			intervals [2733]:
				xmin = 1119.7372
				xmax = 1119.9672
				text = "yeah"
			intervals [2734]:
				xmin = 1119.9672
				xmax = 1121.3727
				text = ""
			intervals [2735]:
				xmin = 1121.3727
				xmax = 1121.8527
				text = "yeah"
			intervals [2736]:
				xmin = 1121.8527
				xmax = 1125.8336
				text = ""
			intervals [2737]:
				xmin = 1125.8336
				xmax = 1126.1736
				text = "right"
			intervals [2738]:
				xmin = 1126.1736
				xmax = 1133.0077
				text = ""
			intervals [2739]:
				xmin = 1133.0077
				xmax = 1133.0677
				text = "<unk>"
			intervals [2740]:
				xmin = 1133.0677
				xmax = 1135.2136
				text = ""
			intervals [2741]:
				xmin = 1135.2136
				xmax = 1135.3636
				text = "it"
			intervals [2742]:
				xmin = 1135.3636
				xmax = 1135.4036
				text = ""
			intervals [2743]:
				xmin = 1135.4036
				xmax = 1135.6136
				text = "could"
			intervals [2744]:
				xmin = 1135.6136
				xmax = 1135.7936
				text = "be"
			intervals [2745]:
				xmin = 1135.7936
				xmax = 1136.2036
				text = "both"
			intervals [2746]:
				xmin = 1136.2036
				xmax = 1137.6067
				text = ""
			intervals [2747]:
				xmin = 1137.6067
				xmax = 1137.8667
				text = "it"
			intervals [2748]:
				xmin = 1137.8667
				xmax = 1138.1267
				text = "could"
			intervals [2749]:
				xmin = 1138.1267
				xmax = 1138.2867
				text = "be"
			intervals [2750]:
				xmin = 1138.2867
				xmax = 1138.5267
				text = "both"
			intervals [2751]:
				xmin = 1138.5267
				xmax = 1141.1859
				text = ""
			intervals [2752]:
				xmin = 1141.1859
				xmax = 1141.6759
				text = "mm-hm"
			intervals [2753]:
				xmin = 1141.6759
				xmax = 1145.1858
				text = ""
			intervals [2754]:
				xmin = 1145.1858
				xmax = 1145.7858
				text = "right"
			intervals [2755]:
				xmin = 1145.7858
				xmax = 1146.7004
				text = ""
			intervals [2756]:
				xmin = 1146.7004
				xmax = 1146.9904
				text = "school"
			intervals [2757]:
				xmin = 1146.9904
				xmax = 1147.1604
				text = "was"
			intervals [2758]:
				xmin = 1147.1604
				xmax = 1147.4004
				text = "very"
			intervals [2759]:
				xmin = 1147.4004
				xmax = 1147.7004
				text = "diverse"
			intervals [2760]:
				xmin = 1147.7004
				xmax = 1147.7604
				text = "it"
			intervals [2761]:
				xmin = 1147.7604
				xmax = 1147.8704
				text = "was"
			intervals [2762]:
				xmin = 1147.8704
				xmax = 1148.2704
				text = "nothing"
			intervals [2763]:
				xmin = 1148.2704
				xmax = 1148.4352
				text = ""
			intervals [2764]:
				xmin = 1148.4352
				xmax = 1148.6852
				text = "but"
			intervals [2765]:
				xmin = 1148.6852
				xmax = 1149.2352
				text = "girls"
			intervals [2766]:
				xmin = 1149.2352
				xmax = 1149.4374
				text = ""
			intervals [2767]:
				xmin = 1149.4374
				xmax = 1149.4974
				text = "it"
			intervals [2768]:
				xmin = 1149.4974
				xmax = 1149.5974
				text = "was"
			intervals [2769]:
				xmin = 1149.5974
				xmax = 1149.6274
				text = "a"
			intervals [2770]:
				xmin = 1149.6274
				xmax = 1149.8174
				text = "all"
			intervals [2771]:
				xmin = 1149.8174
				xmax = 1149.9974
				text = "girl"
			intervals [2772]:
				xmin = 1149.9974
				xmax = 1150.3774
				text = "school"
			intervals [2773]:
				xmin = 1150.3774
				xmax = 1150.4474
				text = "and"
			intervals [2774]:
				xmin = 1150.4474
				xmax = 1150.5074
				text = "it"
			intervals [2775]:
				xmin = 1150.5074
				xmax = 1150.6274
				text = "was"
			intervals [2776]:
				xmin = 1150.6274
				xmax = 1150.8274
				text = "very"
			intervals [2777]:
				xmin = 1150.8274
				xmax = 1150.9241
				text = ""
			intervals [2778]:
				xmin = 1150.9241
				xmax = 1151.2341
				text = "diverse"
			intervals [2779]:
				xmin = 1151.2341
				xmax = 1151.3241
				text = "you"
			intervals [2780]:
				xmin = 1151.3241
				xmax = 1151.4141
				text = "know"
			intervals [2781]:
				xmin = 1151.4141
				xmax = 1151.6441
				text = "there"
			intervals [2782]:
				xmin = 1151.6441
				xmax = 1151.9841
				text = "white"
			intervals [2783]:
				xmin = 1151.9841
				xmax = 1152.0841
				text = "there"
			intervals [2784]:
				xmin = 1152.0841
				xmax = 1152.1941
				text = "were"
			intervals [2785]:
				xmin = 1152.1941
				xmax = 1152.6141
				text = "black"
			intervals [2786]:
				xmin = 1152.6141
				xmax = 1152.8141
				text = "there"
			intervals [2787]:
				xmin = 1152.8141
				xmax = 1152.9341
				text = "were"
			intervals [2788]:
				xmin = 1152.9341
				xmax = 1153.6341
				text = "latinos"
			intervals [2789]:
				xmin = 1153.6341
				xmax = 1154.0256
				text = ""
			intervals [2790]:
				xmin = 1154.0256
				xmax = 1154.4156
				text = "um"
			intervals [2791]:
				xmin = 1154.4156
				xmax = 1154.4993
				text = ""
			intervals [2792]:
				xmin = 1154.4993
				xmax = 1155.0193
				text = "everybody"
			intervals [2793]:
				xmin = 1155.0193
				xmax = 1155.2093
				text = "was"
			intervals [2794]:
				xmin = 1155.2093
				xmax = 1155.4093
				text = "there"
			intervals [2795]:
				xmin = 1155.4093
				xmax = 1158.7935
				text = ""
			intervals [2796]:
				xmin = 1158.7935
				xmax = 1159.2235
				text = "no"
			intervals [2797]:
				xmin = 1159.2235
				xmax = 1160.7763
				text = ""
			intervals [2798]:
				xmin = 1160.7763
				xmax = 1160.9763
				text = "it"
			intervals [2799]:
				xmin = 1160.9763
				xmax = 1161.3263
				text = "was"
			intervals [2800]:
				xmin = 1161.3263
				xmax = 1161.3763
				text = ""
			intervals [2801]:
				xmin = 1161.3763
				xmax = 1161.6363
				text = "it"
			intervals [2802]:
				xmin = 1161.6363
				xmax = 1162.5091
				text = ""
			intervals [2803]:
				xmin = 1162.5091
				xmax = 1162.7191
				text = "it"
			intervals [2804]:
				xmin = 1162.7191
				xmax = 1163.8791
				text = "wasn't"
			intervals [2805]:
				xmin = 1163.8791
				xmax = 1165.1501
				text = ""
			intervals [2806]:
				xmin = 1165.1501
				xmax = 1165.3001
				text = "i'm"
			intervals [2807]:
				xmin = 1165.3001
				xmax = 1165.4401
				text = "not"
			intervals [2808]:
				xmin = 1165.4401
				xmax = 1165.5601
				text = "gonna"
			intervals [2809]:
				xmin = 1165.5601
				xmax = 1165.7301
				text = "say"
			intervals [2810]:
				xmin = 1165.7301
				xmax = 1165.8201
				text = "it"
			intervals [2811]:
				xmin = 1165.8201
				xmax = 1165.9901
				text = "was"
			intervals [2812]:
				xmin = 1165.9901
				xmax = 1166.4601
				text = "catty"
			intervals [2813]:
				xmin = 1166.4601
				xmax = 1166.4901
				text = ""
			intervals [2814]:
				xmin = 1166.4901
				xmax = 1166.6501
				text = "it"
			intervals [2815]:
				xmin = 1166.6501
				xmax = 1166.8601
				text = "was"
			intervals [2816]:
				xmin = 1166.8601
				xmax = 1167.2201
				text = "just"
			intervals [2817]:
				xmin = 1167.2201
				xmax = 1167.5472
				text = ""
			intervals [2818]:
				xmin = 1167.5472
				xmax = 1168.0172
				text = "different"
			intervals [2819]:
				xmin = 1168.0172
				xmax = 1168.103
				text = ""
			intervals [2820]:
				xmin = 1168.103
				xmax = 1168.553
				text = "groups"
			intervals [2821]:
				xmin = 1168.553
				xmax = 1168.583
				text = ""
			intervals [2822]:
				xmin = 1168.583
				xmax = 1168.873
				text = "of"
			intervals [2823]:
				xmin = 1168.873
				xmax = 1169.0191
				text = ""
			intervals [2824]:
				xmin = 1169.0191
				xmax = 1169.1991
				text = "of"
			intervals [2825]:
				xmin = 1169.1991
				xmax = 1169.6891
				text = "girls"
			intervals [2826]:
				xmin = 1169.6891
				xmax = 1169.7481
				text = ""
			intervals [2827]:
				xmin = 1169.7481
				xmax = 1169.9281
				text = "you"
			intervals [2828]:
				xmin = 1169.9281
				xmax = 1170.3681
				text = "had"
			intervals [2829]:
				xmin = 1170.3681
				xmax = 1170.3981
				text = ""
			intervals [2830]:
				xmin = 1170.3981
				xmax = 1170.6881
				text = "the"
			intervals [2831]:
				xmin = 1170.6881
				xmax = 1170.7581
				text = ""
			intervals [2832]:
				xmin = 1170.7581
				xmax = 1171.2481
				text = "girls"
			intervals [2833]:
				xmin = 1171.2481
				xmax = 1171.7581
				text = "who"
			intervals [2834]:
				xmin = 1171.7581
				xmax = 1171.7881
				text = ""
			intervals [2835]:
				xmin = 1171.7881
				xmax = 1172.3281
				text = "were"
			intervals [2836]:
				xmin = 1172.3281
				xmax = 1172.9833
				text = ""
			intervals [2837]:
				xmin = 1172.9833
				xmax = 1173.4933
				text = "uh"
			intervals [2838]:
				xmin = 1173.4933
				xmax = 1174.5601
				text = ""
			intervals [2839]:
				xmin = 1174.5601
				xmax = 1174.7201
				text = "you"
			intervals [2840]:
				xmin = 1174.7201
				xmax = 1175.0001
				text = "know"
			intervals [2841]:
				xmin = 1175.0001
				xmax = 1175.0983
				text = ""
			intervals [2842]:
				xmin = 1175.0983
				xmax = 1175.1783
				text = "i'm"
			intervals [2843]:
				xmin = 1175.1783
				xmax = 1175.2983
				text = "not"
			intervals [2844]:
				xmin = 1175.2983
				xmax = 1175.5083
				text = "gonna"
			intervals [2845]:
				xmin = 1175.5083
				xmax = 1175.7083
				text = "say"
			intervals [2846]:
				xmin = 1175.7083
				xmax = 1175.8283
				text = "they"
			intervals [2847]:
				xmin = 1175.8283
				xmax = 1175.9583
				text = "were"
			intervals [2848]:
				xmin = 1175.9583
				xmax = 1176.0183
				text = ""
			intervals [2849]:
				xmin = 1176.0183
				xmax = 1176.4283
				text = "bullies"
			intervals [2850]:
				xmin = 1176.4283
				xmax = 1176.5683
				text = "but"
			intervals [2851]:
				xmin = 1176.5683
				xmax = 1176.7283
				text = "they"
			intervals [2852]:
				xmin = 1176.7283
				xmax = 1177.0483
				text = "were"
			intervals [2853]:
				xmin = 1177.0483
				xmax = 1177.2053
				text = ""
			intervals [2854]:
				xmin = 1177.2053
				xmax = 1177.2953
				text = "you"
			intervals [2855]:
				xmin = 1177.2953
				xmax = 1177.3953
				text = "know"
			intervals [2856]:
				xmin = 1177.3953
				xmax = 1177.5953
				text = "more"
			intervals [2857]:
				xmin = 1177.5953
				xmax = 1178.6853
				text = "masculine"
			intervals [2858]:
				xmin = 1178.6853
				xmax = 1179.1853
				text = "who"
			intervals [2859]:
				xmin = 1179.1853
				xmax = 1179.2453
				text = "were"
			intervals [2860]:
				xmin = 1179.2453
				xmax = 1179.7853
				text = "rough"
			intervals [2861]:
				xmin = 1179.7853
				xmax = 1180.1253
				text = "and"
			intervals [2862]:
				xmin = 1180.1253
				xmax = 1180.3245
				text = ""
			intervals [2863]:
				xmin = 1180.3245
				xmax = 1180.5245
				text = "that"
			intervals [2864]:
				xmin = 1180.5245
				xmax = 1180.8545
				text = "definitely"
			intervals [2865]:
				xmin = 1180.8545
				xmax = 1181.1645
				text = "wasn't"
			intervals [2866]:
				xmin = 1181.1645
				xmax = 1181.1945
				text = ""
			intervals [2867]:
				xmin = 1181.1945
				xmax = 1181.4845
				text = "me"
			intervals [2868]:
				xmin = 1181.4845
				xmax = 1181.8452
				text = ""
			intervals [2869]:
				xmin = 1181.8452
				xmax = 1182.1952
				text = "and"
			intervals [2870]:
				xmin = 1182.1952
				xmax = 1182.3252
				text = "you"
			intervals [2871]:
				xmin = 1182.3252
				xmax = 1182.5552
				text = "know"
			intervals [2872]:
				xmin = 1182.5552
				xmax = 1182.6345
				text = ""
			intervals [2873]:
				xmin = 1182.6345
				xmax = 1182.8745
				text = "i"
			intervals [2874]:
				xmin = 1182.8745
				xmax = 1183.1445
				text = "was"
			intervals [2875]:
				xmin = 1183.1445
				xmax = 1183.3399
				text = ""
			intervals [2876]:
				xmin = 1183.3399
				xmax = 1183.5999
				text = "very"
			intervals [2877]:
				xmin = 1183.5999
				xmax = 1184.0999
				text = "smart"
			intervals [2878]:
				xmin = 1184.0999
				xmax = 1184.4499
				text = "because"
			intervals [2879]:
				xmin = 1184.4499
				xmax = 1184.6299
				text = "my"
			intervals [2880]:
				xmin = 1184.6299
				xmax = 1184.9399
				text = "father"
			intervals [2881]:
				xmin = 1184.9399
				xmax = 1185.1899
				text = "made"
			intervals [2882]:
				xmin = 1185.1899
				xmax = 1185.5399
				text = "sure"
			intervals [2883]:
				xmin = 1185.5399
				xmax = 1185.6299
				text = "i"
			intervals [2884]:
				xmin = 1185.6299
				xmax = 1185.7799
				text = "was"
			intervals [2885]:
				xmin = 1185.7799
				xmax = 1186.1599
				text = "smart"
			intervals [2886]:
				xmin = 1186.1599
				xmax = 1186.5499
				text = "<unk>"
			intervals [2887]:
				xmin = 1186.5499
				xmax = 1187.2499
				text = "you"
			intervals [2888]:
				xmin = 1187.2499
				xmax = 1187.5499
				text = "know"
			intervals [2889]:
				xmin = 1187.5499
				xmax = 1187.7676
				text = ""
			intervals [2890]:
				xmin = 1187.7676
				xmax = 1188.2276
				text = "so"
			intervals [2891]:
				xmin = 1188.2276
				xmax = 1188.7276
				text = "um"
			intervals [2892]:
				xmin = 1188.7276
				xmax = 1189.0382
				text = ""
			intervals [2893]:
				xmin = 1189.0382
				xmax = 1189.1482
				text = "you"
			intervals [2894]:
				xmin = 1189.1482
				xmax = 1189.3182
				text = "know"
			intervals [2895]:
				xmin = 1189.3182
				xmax = 1189.6482
				text = "i"
			intervals [2896]:
				xmin = 1189.6482
				xmax = 1189.7782
				text = "i"
			intervals [2897]:
				xmin = 1189.7782
				xmax = 1189.9882
				text = "hung"
			intervals [2898]:
				xmin = 1189.9882
				xmax = 1190.2882
				text = "around"
			intervals [2899]:
				xmin = 1190.2882
				xmax = 1190.5482
				text = "those"
			intervals [2900]:
				xmin = 1190.5482
				xmax = 1191.1082
				text = "people"
			intervals [2901]:
				xmin = 1191.1082
				xmax = 1191.3651
				text = ""
			intervals [2902]:
				xmin = 1191.3651
				xmax = 1191.4351
				text = "you"
			intervals [2903]:
				xmin = 1191.4351
				xmax = 1191.6051
				text = "know"
			intervals [2904]:
				xmin = 1191.6051
				xmax = 1191.8373
				text = ""
			intervals [2905]:
				xmin = 1191.8373
				xmax = 1192.1773
				text = "and"
			intervals [2906]:
				xmin = 1192.1773
				xmax = 1192.3573
				text = "then"
			intervals [2907]:
				xmin = 1192.3573
				xmax = 1192.4973
				text = "you"
			intervals [2908]:
				xmin = 1192.4973
				xmax = 1192.7373
				text = "had"
			intervals [2909]:
				xmin = 1192.7373
				xmax = 1192.8273
				text = "the"
			intervals [2910]:
				xmin = 1192.8273
				xmax = 1193.1773
				text = "ones"
			intervals [2911]:
				xmin = 1193.1773
				xmax = 1193.3873
				text = "that"
			intervals [2912]:
				xmin = 1193.3873
				xmax = 1193.5273
				text = "were"
			intervals [2913]:
				xmin = 1193.5273
				xmax = 1194.0173
				text = "just"
			intervals [2914]:
				xmin = 1194.0173
				xmax = 1195.3808
				text = ""
			intervals [2915]:
				xmin = 1195.3808
				xmax = 1195.5708
				text = "just"
			intervals [2916]:
				xmin = 1195.5708
				xmax = 1195.6008
				text = ""
			intervals [2917]:
				xmin = 1195.6008
				xmax = 1195.7908
				text = "out"
			intervals [2918]:
				xmin = 1195.7908
				xmax = 1195.8508
				text = ""
			intervals [2919]:
				xmin = 1195.8508
				xmax = 1196.1508
				text = "doing"
			intervals [2920]:
				xmin = 1196.1508
				xmax = 1196.5408
				text = "things"
			intervals [2921]:
				xmin = 1196.5408
				xmax = 1196.7708
				text = "that"
			intervals [2922]:
				xmin = 1196.7708
				xmax = 1196.8508
				text = "they"
			intervals [2923]:
				xmin = 1196.8508
				xmax = 1197.1508
				text = "shouldn't"
			intervals [2924]:
				xmin = 1197.1508
				xmax = 1197.1908
				text = ""
			intervals [2925]:
				xmin = 1197.1908
				xmax = 1197.2808
				text = "have"
			intervals [2926]:
				xmin = 1197.2808
				xmax = 1197.3708
				text = "been"
			intervals [2927]:
				xmin = 1197.3708
				xmax = 1197.7208
				text = "doing"
			intervals [2928]:
				xmin = 1197.7208
				xmax = 1198.044
				text = ""
			intervals [2929]:
				xmin = 1198.044
				xmax = 1198.564
				text = "also"
			intervals [2930]:
				xmin = 1198.564
				xmax = 1199.0164
				text = ""
			intervals [2931]:
				xmin = 1199.0164
				xmax = 1199.2164
				text = "so"
			intervals [2932]:
				xmin = 1199.2164
				xmax = 1199.4364
				text = "yeah"
			intervals [2933]:
				xmin = 1199.4364
				xmax = 1199.5364
				text = "i"
			intervals [2934]:
				xmin = 1199.5364
				xmax = 1199.7064
				text = "was"
			intervals [2935]:
				xmin = 1199.7064
				xmax = 1199.7864
				text = "the"
			intervals [2936]:
				xmin = 1199.7864
				xmax = 1199.8464
				text = "l-"
			intervals [2937]:
				xmin = 1199.8464
				xmax = 1199.9964
				text = "it"
			intervals [2938]:
				xmin = 1199.9964
				xmax = 1200.0864
				text = "was"
			intervals [2939]:
				xmin = 1200.0864
				xmax = 1200.2164
				text = "in"
			intervals [2940]:
				xmin = 1200.2164
				xmax = 1200.2864
				text = "a"
			intervals [2941]:
				xmin = 1200.2864
				xmax = 1200.4464
				text = "little"
			intervals [2942]:
				xmin = 1200.4464
				xmax = 1200.6564
				text = "geek"
			intervals [2943]:
				xmin = 1200.6564
				xmax = 1201.0564
				text = "squad"
			intervals [2944]:
				xmin = 1201.0564
				xmax = 1201.3013
				text = ""
			intervals [2945]:
				xmin = 1201.3013
				xmax = 1201.5413
				text = "<unk>"
			intervals [2946]:
				xmin = 1201.5413
				xmax = 1201.7215
				text = ""
			intervals [2947]:
				xmin = 1201.7215
				xmax = 1203.1115
				text = "<unk>"
			intervals [2948]:
				xmin = 1203.1115
				xmax = 1205.0829
				text = ""
			intervals [2949]:
				xmin = 1205.0829
				xmax = 1205.3129
				text = "there"
			intervals [2950]:
				xmin = 1205.3129
				xmax = 1205.4229
				text = "were"
			intervals [2951]:
				xmin = 1205.4229
				xmax = 1205.7729
				text = "five"
			intervals [2952]:
				xmin = 1205.7729
				xmax = 1205.8929
				text = "of"
			intervals [2953]:
				xmin = 1205.8929
				xmax = 1205.9229
				text = ""
			intervals [2954]:
				xmin = 1205.9229
				xmax = 1206.3329
				text = "us"
			intervals [2955]:
				xmin = 1206.3329
				xmax = 1207.689
				text = ""
			intervals [2956]:
				xmin = 1207.689
				xmax = 1207.759
				text = "<unk>"
			intervals [2957]:
				xmin = 1207.759
				xmax = 1207.789
				text = ""
			intervals [2958]:
				xmin = 1207.789
				xmax = 1207.959
				text = "there"
			intervals [2959]:
				xmin = 1207.959
				xmax = 1208.049
				text = "were"
			intervals [2960]:
				xmin = 1208.049
				xmax = 1208.279
				text = ""
			intervals [2961]:
				xmin = 1208.279
				xmax = 1208.599
				text = "fi-"
			intervals [2962]:
				xmin = 1208.599
				xmax = 1208.6468
				text = ""
			intervals [2963]:
				xmin = 1208.6468
				xmax = 1208.8568
				text = "there"
			intervals [2964]:
				xmin = 1208.8568
				xmax = 1209.0368
				text = "there"
			intervals [2965]:
				xmin = 1209.0368
				xmax = 1209.1468
				text = "were"
			intervals [2966]:
				xmin = 1209.1468
				xmax = 1209.3068
				text = "just"
			intervals [2967]:
				xmin = 1209.3068
				xmax = 1209.5768
				text = "five"
			intervals [2968]:
				xmin = 1209.5768
				xmax = 1209.6368
				text = "of"
			intervals [2969]:
				xmin = 1209.6368
				xmax = 1209.7668
				text = "us"
			intervals [2970]:
				xmin = 1209.7668
				xmax = 1209.9668
				text = "and"
			intervals [2971]:
				xmin = 1209.9668
				xmax = 1210.0139
				text = ""
			intervals [2972]:
				xmin = 1210.0139
				xmax = 1210.3039
				text = "and"
			intervals [2973]:
				xmin = 1210.3039
				xmax = 1210.4339
				text = "there"
			intervals [2974]:
				xmin = 1210.4339
				xmax = 1210.6039
				text = "was"
			intervals [2975]:
				xmin = 1210.6039
				xmax = 1211.1139
				text = "nothing"
			intervals [2976]:
				xmin = 1211.1139
				xmax = 1211.4739
				text = "really"
			intervals [2977]:
				xmin = 1211.4739
				xmax = 1212.356
				text = ""
			intervals [2978]:
				xmin = 1212.356
				xmax = 1213.176
				text = "special"
			intervals [2979]:
				xmin = 1213.176
				xmax = 1213.466
				text = "about"
			intervals [2980]:
				xmin = 1213.466
				xmax = 1213.696
				text = "us"
			intervals [2981]:
				xmin = 1213.696
				xmax = 1213.786
				text = "it"
			intervals [2982]:
				xmin = 1213.786
				xmax = 1213.946
				text = "was"
			intervals [2983]:
				xmin = 1213.946
				xmax = 1214.226
				text = "just"
			intervals [2984]:
				xmin = 1214.226
				xmax = 1214.7189
				text = ""
			intervals [2985]:
				xmin = 1214.7189
				xmax = 1215.1089
				text = "five"
			intervals [2986]:
				xmin = 1215.1089
				xmax = 1215.2389
				text = "it"
			intervals [2987]:
				xmin = 1215.2389
				xmax = 1215.3589
				text = "was"
			intervals [2988]:
				xmin = 1215.3589
				xmax = 1215.5389
				text = "like"
			intervals [2989]:
				xmin = 1215.5389
				xmax = 1215.8589
				text = "maybe"
			intervals [2990]:
				xmin = 1215.8589
				xmax = 1215.8889
				text = ""
			intervals [2991]:
				xmin = 1215.8889
				xmax = 1216.2489
				text = "one"
			intervals [2992]:
				xmin = 1216.2489
				xmax = 1216.3689
				text = "or"
			intervals [2993]:
				xmin = 1216.3689
				xmax = 1216.6089
				text = "two"
			intervals [2994]:
				xmin = 1216.6089
				xmax = 1216.948
				text = ""
			intervals [2995]:
				xmin = 1216.948
				xmax = 1217.208
				text = "one"
			intervals [2996]:
				xmin = 1217.208
				xmax = 1217.318
				text = "i"
			intervals [2997]:
				xmin = 1217.318
				xmax = 1217.508
				text = "knew"
			intervals [2998]:
				xmin = 1217.508
				xmax = 1217.868
				text = "before"
			intervals [2999]:
				xmin = 1217.868
				xmax = 1217.928
				text = "i"
			intervals [3000]:
				xmin = 1217.928
				xmax = 1218.168
				text = "got"
			intervals [3001]:
				xmin = 1218.168
				xmax = 1218.198
				text = ""
			intervals [3002]:
				xmin = 1218.198
				xmax = 1218.468
				text = "there"
			intervals [3003]:
				xmin = 1218.468
				xmax = 1219.525
				text = ""
			intervals [3004]:
				xmin = 1219.525
				xmax = 1219.815
				text = "so"
			intervals [3005]:
				xmin = 1219.815
				xmax = 1220.185
				text = "we"
			intervals [3006]:
				xmin = 1220.185
				xmax = 1220.2229
				text = ""
			intervals [3007]:
				xmin = 1220.2229
				xmax = 1220.4329
				text = "we"
			intervals [3008]:
				xmin = 1220.4329
				xmax = 1220.5529
				text = "you"
			intervals [3009]:
				xmin = 1220.5529
				xmax = 1220.6929
				text = "know"
			intervals [3010]:
				xmin = 1220.6929
				xmax = 1220.8429
				text = "we"
			intervals [3011]:
				xmin = 1220.8429
				xmax = 1220.9829
				text = "were"
			intervals [3012]:
				xmin = 1220.9829
				xmax = 1221.4229
				text = "then"
			intervals [3013]:
				xmin = 1221.4229
				xmax = 1221.814
				text = ""
			intervals [3014]:
				xmin = 1221.814
				xmax = 1221.954
				text = "i"
			intervals [3015]:
				xmin = 1221.954
				xmax = 1222.304
				text = "met"
			intervals [3016]:
				xmin = 1222.304
				xmax = 1222.844
				text = "her"
			intervals [3017]:
				xmin = 1222.844
				xmax = 1222.874
				text = ""
			intervals [3018]:
				xmin = 1222.874
				xmax = 1223.644
				text = "at"
			intervals [3019]:
				xmin = 1223.644
				xmax = 1223.9788
				text = ""
			intervals [3020]:
				xmin = 1223.9788
				xmax = 1224.0788
				text = "a"
			intervals [3021]:
				xmin = 1224.0788
				xmax = 1224.4088
				text = "summer"
			intervals [3022]:
				xmin = 1224.4088
				xmax = 1224.7188
				text = "camp"
			intervals [3023]:
				xmin = 1224.7188
				xmax = 1224.7988
				text = ""
			intervals [3024]:
				xmin = 1224.7988
				xmax = 1224.9188
				text = "that"
			intervals [3025]:
				xmin = 1224.9188
				xmax = 1224.9688
				text = "i"
			intervals [3026]:
				xmin = 1224.9688
				xmax = 1224.9988
				text = ""
			intervals [3027]:
				xmin = 1224.9988
				xmax = 1225.1388
				text = "had"
			intervals [3028]:
				xmin = 1225.1388
				xmax = 1225.1788
				text = ""
			intervals [3029]:
				xmin = 1225.1788
				xmax = 1225.3788
				text = "been"
			intervals [3030]:
				xmin = 1225.3788
				xmax = 1225.4088
				text = ""
			intervals [3031]:
				xmin = 1225.4088
				xmax = 1225.7388
				text = "to"
			intervals [3032]:
				xmin = 1225.7388
				xmax = 1225.8877
				text = ""
			intervals [3033]:
				xmin = 1225.8877
				xmax = 1226.2677
				text = "in"
			intervals [3034]:
				xmin = 1226.2677
				xmax = 1226.2977
				text = ""
			intervals [3035]:
				xmin = 1226.2977
				xmax = 1226.7377
				text = "virginia"
			intervals [3036]:
				xmin = 1226.7377
				xmax = 1226.7677
				text = ""
			intervals [3037]:
				xmin = 1226.7677
				xmax = 1226.8477
				text = "in"
			intervals [3038]:
				xmin = 1226.8477
				xmax = 1226.9077
				text = "the"
			intervals [3039]:
				xmin = 1226.9077
				xmax = 1227.4877
				text = "mountains"
			intervals [3040]:
				xmin = 1227.4877
				xmax = 1228.0386
				text = ""
			intervals [3041]:
				xmin = 1228.0386
				xmax = 1228.4386
				text = "and"
			intervals [3042]:
				xmin = 1228.4386
				xmax = 1228.4686
				text = ""
			intervals [3043]:
				xmin = 1228.4686
				xmax = 1228.7386
				text = "uh"
			intervals [3044]:
				xmin = 1228.7386
				xmax = 1228.8609
				text = ""
			intervals [3045]:
				xmin = 1228.8609
				xmax = 1229.2609
				text = "so"
			intervals [3046]:
				xmin = 1229.2609
				xmax = 1229.4609
				text = "we"
			intervals [3047]:
				xmin = 1229.4609
				xmax = 1229.6209
				text = "ended"
			intervals [3048]:
				xmin = 1229.6209
				xmax = 1229.7509
				text = "up"
			intervals [3049]:
				xmin = 1229.7509
				xmax = 1229.8509
				text = "at"
			intervals [3050]:
				xmin = 1229.8509
				xmax = 1229.9309
				text = "the"
			intervals [3051]:
				xmin = 1229.9309
				xmax = 1230.2609
				text = "same"
			intervals [3052]:
				xmin = 1230.2609
				xmax = 1230.2909
				text = ""
			intervals [3053]:
				xmin = 1230.2909
				xmax = 1230.4709
				text = "high"
			intervals [3054]:
				xmin = 1230.4709
				xmax = 1230.7309
				text = "school"
			intervals [3055]:
				xmin = 1230.7309
				xmax = 1231.0909
				text = "together"
			intervals [3056]:
				xmin = 1231.0909
				xmax = 1231.2409
				text = "so"
			intervals [3057]:
				xmin = 1231.2409
				xmax = 1231.2709
				text = ""
			intervals [3058]:
				xmin = 1231.2709
				xmax = 1231.4609
				text = "we"
			intervals [3059]:
				xmin = 1231.4609
				xmax = 1231.4909
				text = ""
			intervals [3060]:
				xmin = 1231.4909
				xmax = 1232.0309
				text = "instantly"
			intervals [3061]:
				xmin = 1232.0309
				xmax = 1232.2304
				text = ""
			intervals [3062]:
				xmin = 1232.2304
				xmax = 1232.5904
				text = "clicked"
			intervals [3063]:
				xmin = 1232.5904
				xmax = 1232.6489
				text = ""
			intervals [3064]:
				xmin = 1232.6489
				xmax = 1232.9189
				text = "because"
			intervals [3065]:
				xmin = 1232.9189
				xmax = 1233.0189
				text = "we"
			intervals [3066]:
				xmin = 1233.0189
				xmax = 1233.2589
				text = "already"
			intervals [3067]:
				xmin = 1233.2589
				xmax = 1233.4389
				text = "knew"
			intervals [3068]:
				xmin = 1233.4389
				xmax = 1233.6389
				text = "each"
			intervals [3069]:
				xmin = 1233.6389
				xmax = 1233.9989
				text = "other"
			intervals [3070]:
				xmin = 1233.9989
				xmax = 1234.2753
				text = ""
			intervals [3071]:
				xmin = 1234.2753
				xmax = 1234.4453
				text = "and"
			intervals [3072]:
				xmin = 1234.4453
				xmax = 1234.6253
				text = "then"
			intervals [3073]:
				xmin = 1234.6253
				xmax = 1234.6953
				text = "i"
			intervals [3074]:
				xmin = 1234.6953
				xmax = 1234.7453
				text = ""
			intervals [3075]:
				xmin = 1234.7453
				xmax = 1234.9653
				text = "think"
			intervals [3076]:
				xmin = 1234.9653
				xmax = 1235.2353
				text = "maybe"
			intervals [3077]:
				xmin = 1235.2353
				xmax = 1235.3453
				text = "i"
			intervals [3078]:
				xmin = 1235.3453
				xmax = 1235.6453
				text = "met"
			intervals [3079]:
				xmin = 1235.6453
				xmax = 1235.8653
				text = "one"
			intervals [3080]:
				xmin = 1235.8653
				xmax = 1235.9553
				text = "or"
			intervals [3081]:
				xmin = 1235.9553
				xmax = 1236.1753
				text = "two"
			intervals [3082]:
				xmin = 1236.1753
				xmax = 1236.6653
				text = "others"
			intervals [3083]:
				xmin = 1236.6653
				xmax = 1236.8253
				text = "or"
			intervals [3084]:
				xmin = 1236.8253
				xmax = 1237.3053
				text = "she"
			intervals [3085]:
				xmin = 1237.3053
				xmax = 1237.3353
				text = ""
			intervals [3086]:
				xmin = 1237.3353
				xmax = 1237.5453
				text = "met"
			intervals [3087]:
				xmin = 1237.5453
				xmax = 1237.5753
				text = ""
			intervals [3088]:
				xmin = 1237.5753
				xmax = 1237.6753
				text = "and"
			intervals [3089]:
				xmin = 1237.6753
				xmax = 1237.8753
				text = "so"
			intervals [3090]:
				xmin = 1237.8753
				xmax = 1237.9753
				text = "the"
			intervals [3091]:
				xmin = 1237.9753
				xmax = 1238.0053
				text = ""
			intervals [3092]:
				xmin = 1238.0053
				xmax = 1238.0653
				text = "f"
			intervals [3093]:
				xmin = 1238.0653
				xmax = 1238.3229
				text = ""
			intervals [3094]:
				xmin = 1238.3229
				xmax = 1238.4229
				text = "the"
			intervals [3095]:
				xmin = 1238.4229
				xmax = 1238.6929
				text = "five"
			intervals [3096]:
				xmin = 1238.6929
				xmax = 1238.8029
				text = "of"
			intervals [3097]:
				xmin = 1238.8029
				xmax = 1238.9829
				text = "us"
			intervals [3098]:
				xmin = 1238.9829
				xmax = 1239.0829
				text = "would"
			intervals [3099]:
				xmin = 1239.0829
				xmax = 1239.2329
				text = "be"
			intervals [3100]:
				xmin = 1239.2329
				xmax = 1239.2629
				text = ""
			intervals [3101]:
				xmin = 1239.2629
				xmax = 1239.4529
				text = "really"
			intervals [3102]:
				xmin = 1239.4529
				xmax = 1239.5929
				text = "f"
			intervals [3103]:
				xmin = 1239.5929
				xmax = 1239.7255
				text = ""
			intervals [3104]:
				xmin = 1239.7255
				xmax = 1240.0155
				text = "close"
			intervals [3105]:
				xmin = 1240.0155
				xmax = 1240.5555
				text = "friends"
			intervals [3106]:
				xmin = 1240.5555
				xmax = 1243.9272
				text = ""
			intervals [3107]:
				xmin = 1243.9272
				xmax = 1244.1672
				text = "just"
			intervals [3108]:
				xmin = 1244.1672
				xmax = 1244.5572
				text = "during"
			intervals [3109]:
				xmin = 1244.5572
				xmax = 1244.9872
				text = "school"
			intervals [3110]:
				xmin = 1244.9872
				xmax = 1245.744
				text = ""
			intervals [3111]:
				xmin = 1245.744
				xmax = 1246.194
				text = "yeah"
			intervals [3112]:
				xmin = 1246.194
				xmax = 1246.234
				text = ""
			intervals [3113]:
				xmin = 1246.234
				xmax = 1246.454
				text = "just"
			intervals [3114]:
				xmin = 1246.454
				xmax = 1246.744
				text = "during"
			intervals [3115]:
				xmin = 1246.744
				xmax = 1246.984
				text = "school"
			intervals [3116]:
				xmin = 1246.984
				xmax = 1247.574
				text = "because"
			intervals [3117]:
				xmin = 1247.574
				xmax = 1247.6216
				text = ""
			intervals [3118]:
				xmin = 1247.6216
				xmax = 1248.1016
				text = "again"
			intervals [3119]:
				xmin = 1248.1016
				xmax = 1248.1474
				text = ""
			intervals [3120]:
				xmin = 1248.1474
				xmax = 1248.3174
				text = "i"
			intervals [3121]:
				xmin = 1248.3174
				xmax = 1248.4974
				text = "lived"
			intervals [3122]:
				xmin = 1248.4974
				xmax = 1248.5774
				text = "in"
			intervals [3123]:
				xmin = 1248.5774
				xmax = 1249.1874
				text = "deanwood"
			intervals [3124]:
				xmin = 1249.1874
				xmax = 1249.3596
				text = ""
			intervals [3125]:
				xmin = 1249.3596
				xmax = 1249.6896
				text = "school"
			intervals [3126]:
				xmin = 1249.6896
				xmax = 1249.8296
				text = "was"
			intervals [3127]:
				xmin = 1249.8296
				xmax = 1250.4396
				text = "downtown"
			intervals [3128]:
				xmin = 1250.4396
				xmax = 1251.0021
				text = ""
			intervals [3129]:
				xmin = 1251.0021
				xmax = 1251.1921
				text = "cause"
			intervals [3130]:
				xmin = 1251.1921
				xmax = 1251.4521
				text = "school"
			intervals [3131]:
				xmin = 1251.4521
				xmax = 1251.6321
				text = "was"
			intervals [3132]:
				xmin = 1251.6321
				xmax = 1251.8121
				text = "at"
			intervals [3133]:
				xmin = 1251.8121
				xmax = 1252.4421
				text = "rdx"
			intervals [3134]:
				xmin = 1252.4421
				xmax = 1252.6421
				text = "was"
			intervals [3135]:
				xmin = 1252.6421
				xmax = 1252.7721
				text = "at"
			intervals [3136]:
				xmin = 1252.7721
				xmax = 1252.8321
				text = ""
			intervals [3137]:
				xmin = 1252.8321
				xmax = 1253.2521
				text = "ninth"
			intervals [3138]:
				xmin = 1253.2521
				xmax = 1253.4121
				text = "and"
			intervals [3139]:
				xmin = 1253.4121
				xmax = 1253.7721
				text = "g"
			intervals [3140]:
				xmin = 1253.7721
				xmax = 1254.5176
				text = ""
			intervals [3141]:
				xmin = 1254.5176
				xmax = 1255.2476
				text = "so"
			intervals [3142]:
				xmin = 1255.2476
				xmax = 1255.2776
				text = ""
			intervals [3143]:
				xmin = 1255.2776
				xmax = 1255.4976
				text = "all"
			intervals [3144]:
				xmin = 1255.4976
				xmax = 1255.5676
				text = "of"
			intervals [3145]:
				xmin = 1255.5676
				xmax = 1255.6876
				text = "us"
			intervals [3146]:
				xmin = 1255.6876
				xmax = 1255.8276
				text = "had"
			intervals [3147]:
				xmin = 1255.8276
				xmax = 1255.8976
				text = "to"
			intervals [3148]:
				xmin = 1255.8976
				xmax = 1256.1976
				text = "catch"
			intervals [3149]:
				xmin = 1256.1976
				xmax = 1256.2676
				text = "the"
			intervals [3150]:
				xmin = 1256.2676
				xmax = 1256.6176
				text = "metro"
			intervals [3151]:
				xmin = 1256.6176
				xmax = 1256.9176
				text = "bus"
			intervals [3152]:
				xmin = 1256.9176
				xmax = 1257.0176
				text = "to"
			intervals [3153]:
				xmin = 1257.0176
				xmax = 1257.4776
				text = "school"
			intervals [3154]:
				xmin = 1257.4776
				xmax = 1257.8611
				text = ""
			intervals [3155]:
				xmin = 1257.8611
				xmax = 1258.1911
				text = "um"
			intervals [3156]:
				xmin = 1258.1911
				xmax = 1258.3911
				text = "and"
			intervals [3157]:
				xmin = 1258.3911
				xmax = 1258.7011
				text = "also"
			intervals [3158]:
				xmin = 1258.7011
				xmax = 1258.9811
				text = "while"
			intervals [3159]:
				xmin = 1258.9811
				xmax = 1259.0311
				text = "i"
			intervals [3160]:
				xmin = 1259.0311
				xmax = 1259.1811
				text = "was"
			intervals [3161]:
				xmin = 1259.1811
				xmax = 1259.2911
				text = "in"
			intervals [3162]:
				xmin = 1259.2911
				xmax = 1259.5311
				text = "high"
			intervals [3163]:
				xmin = 1259.5311
				xmax = 1259.9911
				text = "school"
			intervals [3164]:
				xmin = 1259.9911
				xmax = 1260.0211
				text = ""
			intervals [3165]:
				xmin = 1260.0211
				xmax = 1260.1911
				text = "is"
			intervals [3166]:
				xmin = 1260.1911
				xmax = 1260.5011
				text = "when"
			intervals [3167]:
				xmin = 1260.5011
				xmax = 1260.6442
				text = ""
			intervals [3168]:
				xmin = 1260.6442
				xmax = 1261.1742
				text = "metrorail"
			intervals [3169]:
				xmin = 1261.1742
				xmax = 1261.6542
				text = "opened"
			intervals [3170]:
				xmin = 1261.6542
				xmax = 1261.7742
				text = "up"
			intervals [3171]:
				xmin = 1261.7742
				xmax = 1262.4511
				text = ""
			intervals [3172]:
				xmin = 1262.4511
				xmax = 1262.9011
				text = "so"
			intervals [3173]:
				xmin = 1262.9011
				xmax = 1262.9311
				text = ""
			intervals [3174]:
				xmin = 1262.9311
				xmax = 1263.3611
				text = "um"
			intervals [3175]:
				xmin = 1263.3611
				xmax = 1263.7735
				text = ""
			intervals [3176]:
				xmin = 1263.7735
				xmax = 1263.8635
				text = "<unk>"
			intervals [3177]:
				xmin = 1263.8635
				xmax = 1263.9796
				text = ""
			intervals [3178]:
				xmin = 1263.9796
				xmax = 1264.2096
				text = "so"
			intervals [3179]:
				xmin = 1264.2096
				xmax = 1264.2996
				text = "it"
			intervals [3180]:
				xmin = 1264.2996
				xmax = 1264.4396
				text = "was"
			intervals [3181]:
				xmin = 1264.4396
				xmax = 1264.5596
				text = "like"
			intervals [3182]:
				xmin = 1264.5596
				xmax = 1264.5896
				text = ""
			intervals [3183]:
				xmin = 1264.5896
				xmax = 1264.7596
				text = "we"
			intervals [3184]:
				xmin = 1264.7596
				xmax = 1264.9896
				text = "caught"
			intervals [3185]:
				xmin = 1264.9896
				xmax = 1265.0596
				text = "the"
			intervals [3186]:
				xmin = 1265.0596
				xmax = 1265.4196
				text = "subway"
			intervals [3187]:
				xmin = 1265.4196
				xmax = 1265.4896
				text = "and"
			intervals [3188]:
				xmin = 1265.4896
				xmax = 1265.5796
				text = "the"
			intervals [3189]:
				xmin = 1265.5796
				xmax = 1265.8496
				text = "bus"
			intervals [3190]:
				xmin = 1265.8496
				xmax = 1265.9196
				text = "to"
			intervals [3191]:
				xmin = 1265.9196
				xmax = 1266.2496
				text = "school"
			intervals [3192]:
				xmin = 1266.2496
				xmax = 1266.3896
				text = "so"
			intervals [3193]:
				xmin = 1266.3896
				xmax = 1266.5296
				text = "we"
			intervals [3194]:
				xmin = 1266.5296
				xmax = 1266.8296
				text = "all"
			intervals [3195]:
				xmin = 1266.8296
				xmax = 1267.1796
				text = "lived"
			intervals [3196]:
				xmin = 1267.1796
				xmax = 1267.2096
				text = ""
			intervals [3197]:
				xmin = 1267.2096
				xmax = 1267.3896
				text = "in"
			intervals [3198]:
				xmin = 1267.3896
				xmax = 1267.4296
				text = ""
			intervals [3199]:
				xmin = 1267.4296
				xmax = 1267.7496
				text = "different"
			intervals [3200]:
				xmin = 1267.7496
				xmax = 1268.3296
				text = "areas"
			intervals [3201]:
				xmin = 1268.3296
				xmax = 1269.1558
				text = ""
			intervals [3202]:
				xmin = 1269.1558
				xmax = 1269.5658
				text = "so"
			intervals [3203]:
				xmin = 1269.5658
				xmax = 1270.5184
				text = ""
			intervals [3204]:
				xmin = 1270.5184
				xmax = 1270.7984
				text = "hung"
			intervals [3205]:
				xmin = 1270.7984
				xmax = 1270.9184
				text = "out"
			intervals [3206]:
				xmin = 1270.9184
				xmax = 1270.9784
				text = "at"
			intervals [3207]:
				xmin = 1270.9784
				xmax = 1272.1512
				text = ""
			intervals [3208]:
				xmin = 1272.1512
				xmax = 1272.5612
				text = "no"
			intervals [3209]:
				xmin = 1272.5612
				xmax = 1272.6912
				text = "you"
			intervals [3210]:
				xmin = 1272.6912
				xmax = 1272.7612
				text = "know"
			intervals [3211]:
				xmin = 1272.7612
				xmax = 1273.0512
				text = "after"
			intervals [3212]:
				xmin = 1273.0512
				xmax = 1273.3812
				text = "school"
			intervals [3213]:
				xmin = 1273.3812
				xmax = 1273.4912
				text = "we"
			intervals [3214]:
				xmin = 1273.4912
				xmax = 1273.5212
				text = ""
			intervals [3215]:
				xmin = 1273.5212
				xmax = 1273.7612
				text = "since"
			intervals [3216]:
				xmin = 1273.7612
				xmax = 1273.8412
				text = "we"
			intervals [3217]:
				xmin = 1273.8412
				xmax = 1273.9412
				text = "were"
			intervals [3218]:
				xmin = 1273.9412
				xmax = 1274.4612
				text = "downtown"
			intervals [3219]:
				xmin = 1274.4612
				xmax = 1274.5612
				text = "we"
			intervals [3220]:
				xmin = 1274.5612
				xmax = 1274.6712
				text = "would"
			intervals [3221]:
				xmin = 1274.6712
				xmax = 1274.7012
				text = ""
			intervals [3222]:
				xmin = 1274.7012
				xmax = 1274.8912
				text = "hang"
			intervals [3223]:
				xmin = 1274.8912
				xmax = 1275.1712
				text = "out"
			intervals [3224]:
				xmin = 1275.1712
				xmax = 1275.4945
				text = ""
			intervals [3225]:
				xmin = 1275.4945
				xmax = 1275.7745
				text = "some"
			intervals [3226]:
				xmin = 1275.7745
				xmax = 1276.0245
				text = "there"
			intervals [3227]:
				xmin = 1276.0245
				xmax = 1276.0745
				text = "i"
			intervals [3228]:
				xmin = 1276.0745
				xmax = 1276.3345
				text = "remember"
			intervals [3229]:
				xmin = 1276.3345
				xmax = 1276.3945
				text = "we"
			intervals [3230]:
				xmin = 1276.3945
				xmax = 1276.5145
				text = "used"
			intervals [3231]:
				xmin = 1276.5145
				xmax = 1276.5745
				text = "to"
			intervals [3232]:
				xmin = 1276.5745
				xmax = 1276.6345
				text = "go"
			intervals [3233]:
				xmin = 1276.6345
				xmax = 1276.7445
				text = "to"
			intervals [3234]:
				xmin = 1276.7445
				xmax = 1276.9645
				text = "kemp"
			intervals [3235]:
				xmin = 1276.9645
				xmax = 1276.9945
				text = ""
			intervals [3236]:
				xmin = 1276.9945
				xmax = 1277.2045
				text = "mill"
			intervals [3237]:
				xmin = 1277.2045
				xmax = 1277.6245
				text = "records"
			intervals [3238]:
				xmin = 1277.6245
				xmax = 1277.7245
				text = "all"
			intervals [3239]:
				xmin = 1277.7245
				xmax = 1277.7545
				text = ""
			intervals [3240]:
				xmin = 1277.7545
				xmax = 1277.8145
				text = "the"
			intervals [3241]:
				xmin = 1277.8145
				xmax = 1278.1345
				text = "time"
			intervals [3242]:
				xmin = 1278.1345
				xmax = 1278.4459
				text = ""
			intervals [3243]:
				xmin = 1278.4459
				xmax = 1278.6259
				text = "cause"
			intervals [3244]:
				xmin = 1278.6259
				xmax = 1278.6859
				text = "it"
			intervals [3245]:
				xmin = 1278.6859
				xmax = 1278.8259
				text = "was"
			intervals [3246]:
				xmin = 1278.8259
				xmax = 1279.0059
				text = "right"
			intervals [3247]:
				xmin = 1279.0059
				xmax = 1279.1159
				text = "up"
			intervals [3248]:
				xmin = 1279.1159
				xmax = 1279.1959
				text = "the"
			intervals [3249]:
				xmin = 1279.1959
				xmax = 1279.5659
				text = "street"
			intervals [3250]:
				xmin = 1279.5659
				xmax = 1280.0303
				text = ""
			intervals [3251]:
				xmin = 1280.0303
				xmax = 1280.2703
				text = "um"
			intervals [3252]:
				xmin = 1280.2703
				xmax = 1280.3303
				text = "it"
			intervals [3253]:
				xmin = 1280.3303
				xmax = 1280.4403
				text = "was"
			intervals [3254]:
				xmin = 1280.4403
				xmax = 1280.4803
				text = "a"
			intervals [3255]:
				xmin = 1280.4803
				xmax = 1280.7003
				text = "record"
			intervals [3256]:
				xmin = 1280.7003
				xmax = 1281.0203
				text = "store"
			intervals [3257]:
				xmin = 1281.0203
				xmax = 1281.3169
				text = ""
			intervals [3258]:
				xmin = 1281.3169
				xmax = 1281.3569
				text = "<unk>"
			intervals [3259]:
				xmin = 1281.3569
				xmax = 1281.3869
				text = ""
			intervals [3260]:
				xmin = 1281.3869
				xmax = 1281.9269
				text = "and"
			intervals [3261]:
				xmin = 1281.9269
				xmax = 1282.0669
				text = "they"
			intervals [3262]:
				xmin = 1282.0669
				xmax = 1282.3969
				text = "always"
			intervals [3263]:
				xmin = 1282.3969
				xmax = 1282.7469
				text = "played"
			intervals [3264]:
				xmin = 1282.7469
				xmax = 1283.2269
				text = "music"
			intervals [3265]:
				xmin = 1283.2269
				xmax = 1283.4369
				text = "there"
			intervals [3266]:
				xmin = 1283.4369
				xmax = 1283.512
				text = ""
			intervals [3267]:
				xmin = 1283.512
				xmax = 1283.712
				text = "so"
			intervals [3268]:
				xmin = 1283.712
				xmax = 1283.822
				text = "we"
			intervals [3269]:
				xmin = 1283.822
				xmax = 1283.872
				text = "d"
			intervals [3270]:
				xmin = 1283.872
				xmax = 1284.022
				text = "go"
			intervals [3271]:
				xmin = 1284.022
				xmax = 1284.132
				text = "in"
			intervals [3272]:
				xmin = 1284.132
				xmax = 1284.262
				text = "there"
			intervals [3273]:
				xmin = 1284.262
				xmax = 1284.402
				text = "for"
			intervals [3274]:
				xmin = 1284.402
				xmax = 1284.452
				text = "a"
			intervals [3275]:
				xmin = 1284.452
				xmax = 1284.612
				text = "few"
			intervals [3276]:
				xmin = 1284.612
				xmax = 1285.122
				text = "minutes"
			intervals [3277]:
				xmin = 1285.122
				xmax = 1285.442
				text = "or"
			intervals [3278]:
				xmin = 1285.442
				xmax = 1285.602
				text = "we"
			intervals [3279]:
				xmin = 1285.602
				xmax = 1285.682
				text = "d"
			intervals [3280]:
				xmin = 1285.682
				xmax = 1285.712
				text = ""
			intervals [3281]:
				xmin = 1285.712
				xmax = 1285.892
				text = "go"
			intervals [3282]:
				xmin = 1285.892
				xmax = 1286.192
				text = "to"
			intervals [3283]:
				xmin = 1286.192
				xmax = 1286.232
				text = ""
			intervals [3284]:
				xmin = 1286.232
				xmax = 1286.352
				text = "it"
			intervals [3285]:
				xmin = 1286.352
				xmax = 1286.472
				text = "was"
			intervals [3286]:
				xmin = 1286.472
				xmax = 1286.642
				text = "used"
			intervals [3287]:
				xmin = 1286.642
				xmax = 1286.702
				text = "to"
			intervals [3288]:
				xmin = 1286.702
				xmax = 1286.762
				text = "be"
			intervals [3289]:
				xmin = 1286.762
				xmax = 1287.212
				text = "called"
			intervals [3290]:
				xmin = 1287.212
				xmax = 1287.4455
				text = ""
			intervals [3291]:
				xmin = 1287.4455
				xmax = 1287.7755
				text = "people"
			intervals [3292]:
				xmin = 1287.7755
				xmax = 1287.8255
				text = "s"
			intervals [3293]:
				xmin = 1287.8255
				xmax = 1288.0855
				text = "drug"
			intervals [3294]:
				xmin = 1288.0855
				xmax = 1288.3655
				text = "store"
			intervals [3295]:
				xmin = 1288.3655
				xmax = 1288.518
				text = ""
			intervals [3296]:
				xmin = 1288.518
				xmax = 1288.788
				text = "now"
			intervals [3297]:
				xmin = 1288.788
				xmax = 1288.858
				text = "it"
			intervals [3298]:
				xmin = 1288.858
				xmax = 1288.888
				text = "s"
			intervals [3299]:
				xmin = 1288.888
				xmax = 1289.318
				text = "cvs"
			intervals [3300]:
				xmin = 1289.318
				xmax = 1289.428
				text = "it"
			intervals [3301]:
				xmin = 1289.428
				xmax = 1289.698
				text = "was"
			intervals [3302]:
				xmin = 1289.698
				xmax = 1289.928
				text = "people"
			intervals [3303]:
				xmin = 1289.928
				xmax = 1290.058
				text = "we"
			intervals [3304]:
				xmin = 1290.058
				xmax = 1290.118
				text = "d"
			intervals [3305]:
				xmin = 1290.118
				xmax = 1290.308
				text = "whole"
			intervals [3306]:
				xmin = 1290.308
				xmax = 1290.538
				text = "hang"
			intervals [3307]:
				xmin = 1290.538
				xmax = 1290.658
				text = "at"
			intervals [3308]:
				xmin = 1290.658
				xmax = 1290.738
				text = "the"
			intervals [3309]:
				xmin = 1290.738
				xmax = 1290.978
				text = "drug"
			intervals [3310]:
				xmin = 1290.978
				xmax = 1291.288
				text = "store"
			intervals [3311]:
				xmin = 1291.288
				xmax = 1291.6073
				text = ""
			intervals [3312]:
				xmin = 1291.6073
				xmax = 1291.8773
				text = "um"
			intervals [3313]:
				xmin = 1291.8773
				xmax = 1292.0173
				text = "so"
			intervals [3314]:
				xmin = 1292.0173
				xmax = 1292.0873
				text = "it"
			intervals [3315]:
				xmin = 1292.0873
				xmax = 1292.1873
				text = "would"
			intervals [3316]:
				xmin = 1292.1873
				xmax = 1292.3273
				text = "be"
			intervals [3317]:
				xmin = 1292.3273
				xmax = 1292.4877
				text = ""
			intervals [3318]:
				xmin = 1292.4877
				xmax = 1292.7177
				text = "things"
			intervals [3319]:
				xmin = 1292.7177
				xmax = 1292.8377
				text = "like"
			intervals [3320]:
				xmin = 1292.8377
				xmax = 1292.9377
				text = "that"
			intervals [3321]:
				xmin = 1292.9377
				xmax = 1293.0477
				text = "in"
			intervals [3322]:
				xmin = 1293.0477
				xmax = 1293.1177
				text = "the"
			intervals [3323]:
				xmin = 1293.1177
				xmax = 1293.4777
				text = "morning"
			intervals [3324]:
				xmin = 1293.4777
				xmax = 1293.5777
				text = "we"
			intervals [3325]:
				xmin = 1293.5777
				xmax = 1293.7377
				text = "might"
			intervals [3326]:
				xmin = 1293.7377
				xmax = 1293.8277
				text = "go"
			intervals [3327]:
				xmin = 1293.8277
				xmax = 1293.9377
				text = "to"
			intervals [3328]:
				xmin = 1293.9377
				xmax = 1294.0177
				text = "the"
			intervals [3329]:
				xmin = 1294.0177
				xmax = 1294.3577
				text = "waffle"
			intervals [3330]:
				xmin = 1294.3577
				xmax = 1294.6777
				text = "house"
			intervals [3331]:
				xmin = 1294.6777
				xmax = 1294.7877
				text = "cause"
			intervals [3332]:
				xmin = 1294.7877
				xmax = 1294.8477
				text = "it"
			intervals [3333]:
				xmin = 1294.8477
				xmax = 1295.0377
				text = "was"
			intervals [3334]:
				xmin = 1295.0377
				xmax = 1295.096
				text = ""
			intervals [3335]:
				xmin = 1295.096
				xmax = 1295.366
				text = "couple"
			intervals [3336]:
				xmin = 1295.366
				xmax = 1295.426
				text = "of"
			intervals [3337]:
				xmin = 1295.426
				xmax = 1295.736
				text = "waffle"
			intervals [3338]:
				xmin = 1295.736
				xmax = 1296.126
				text = "houses"
			intervals [3339]:
				xmin = 1296.126
				xmax = 1296.406
				text = "down"
			intervals [3340]:
				xmin = 1296.406
				xmax = 1296.606
				text = "there"
			intervals [3341]:
				xmin = 1296.606
				xmax = 1296.636
				text = ""
			intervals [3342]:
				xmin = 1296.636
				xmax = 1296.756
				text = "and"
			intervals [3343]:
				xmin = 1296.756
				xmax = 1296.956
				text = "get"
			intervals [3344]:
				xmin = 1296.956
				xmax = 1297.416
				text = "french"
			intervals [3345]:
				xmin = 1297.416
				xmax = 1297.986
				text = "fries"
			intervals [3346]:
				xmin = 1297.986
				xmax = 1299.1724
				text = ""
			intervals [3347]:
				xmin = 1299.1724
				xmax = 1299.3024
				text = "for"
			intervals [3348]:
				xmin = 1299.3024
				xmax = 1299.8924
				text = "breakfast"
			intervals [3349]:
				xmin = 1299.8924
				xmax = 1299.9524
				text = ""
			intervals [3350]:
				xmin = 1299.9524
				xmax = 1301.0924
				text = "<unk>"
			intervals [3351]:
				xmin = 1301.0924
				xmax = 1301.4195
				text = ""
			intervals [3352]:
				xmin = 1301.4195
				xmax = 1301.6195
				text = "<unk>"
			intervals [3353]:
				xmin = 1301.6195
				xmax = 1307.4899
				text = ""
			intervals [3354]:
				xmin = 1307.4899
				xmax = 1307.5299
				text = "n-"
			intervals [3355]:
				xmin = 1307.5299
				xmax = 1309.843
				text = ""
			intervals [3356]:
				xmin = 1309.843
				xmax = 1310.073
				text = "i"
			intervals [3357]:
				xmin = 1310.073
				xmax = 1310.493
				text = "had"
			intervals [3358]:
				xmin = 1310.493
				xmax = 1310.893
				text = "to"
			intervals [3359]:
				xmin = 1310.893
				xmax = 1311.663
				text = "be"
			intervals [3360]:
				xmin = 1311.663
				xmax = 1313.1363
				text = ""
			intervals [3361]:
				xmin = 1313.1363
				xmax = 1313.2863
				text = "it"
			intervals [3362]:
				xmin = 1313.2863
				xmax = 1313.4863
				text = "had"
			intervals [3363]:
				xmin = 1313.4863
				xmax = 1313.5563
				text = "to"
			intervals [3364]:
				xmin = 1313.5563
				xmax = 1313.6763
				text = "be"
			intervals [3365]:
				xmin = 1313.6763
				xmax = 1313.9963
				text = "known"
			intervals [3366]:
				xmin = 1313.9963
				xmax = 1314.0263
				text = ""
			intervals [3367]:
				xmin = 1314.0263
				xmax = 1314.4063
				text = "where"
			intervals [3368]:
				xmin = 1314.4063
				xmax = 1314.4463
				text = "i"
			intervals [3369]:
				xmin = 1314.4463
				xmax = 1314.6763
				text = "was"
			intervals [3370]:
				xmin = 1314.6763
				xmax = 1315.2163
				text = "going"
			intervals [3371]:
				xmin = 1315.2163
				xmax = 1315.3812
				text = ""
			intervals [3372]:
				xmin = 1315.3812
				xmax = 1315.5712
				text = "when"
			intervals [3373]:
				xmin = 1315.5712
				xmax = 1315.6412
				text = "i"
			intervals [3374]:
				xmin = 1315.6412
				xmax = 1315.6912
				text = "d"
			intervals [3375]:
				xmin = 1315.6912
				xmax = 1315.8512
				text = "be"
			intervals [3376]:
				xmin = 1315.8512
				xmax = 1316.5912
				text = "back"
			intervals [3377]:
				xmin = 1316.5912
				xmax = 1316.6332
				text = ""
			intervals [3378]:
				xmin = 1316.6332
				xmax = 1316.8332
				text = "when"
			intervals [3379]:
				xmin = 1316.8332
				xmax = 1316.8632
				text = ""
			intervals [3380]:
				xmin = 1316.8632
				xmax = 1317.0232
				text = "it"
			intervals [3381]:
				xmin = 1317.0232
				xmax = 1317.2332
				text = "was"
			intervals [3382]:
				xmin = 1317.2332
				xmax = 1317.5032
				text = "very"
			intervals [3383]:
				xmin = 1317.5032
				xmax = 1318.1532
				text = "controlled"
			intervals [3384]:
				xmin = 1318.1532
				xmax = 1318.5327
				text = ""
			intervals [3385]:
				xmin = 1318.5327
				xmax = 1318.6027
				text = "it"
			intervals [3386]:
				xmin = 1318.6027
				xmax = 1318.8027
				text = "was"
			intervals [3387]:
				xmin = 1318.8027
				xmax = 1319.2427
				text = "very"
			intervals [3388]:
				xmin = 1319.2427
				xmax = 1319.8027
				text = "controlled"
			intervals [3389]:
				xmin = 1319.8027
				xmax = 1319.9327
				text = ""
			intervals [3390]:
				xmin = 1319.9327
				xmax = 1320.2227
				text = "yeah"
			intervals [3391]:
				xmin = 1320.2227
				xmax = 1328.0306
				text = ""
			intervals [3392]:
				xmin = 1328.0306
				xmax = 1328.4206
				text = "not"
			intervals [3393]:
				xmin = 1328.4206
				xmax = 1328.5506
				text = "so"
			intervals [3394]:
				xmin = 1328.5506
				xmax = 1328.9306
				text = "much"
			intervals [3395]:
				xmin = 1328.9306
				xmax = 1329.1871
				text = ""
			intervals [3396]:
				xmin = 1329.1871
				xmax = 1329.2671
				text = "i"
			intervals [3397]:
				xmin = 1329.2671
				xmax = 1329.4471
				text = "had"
			intervals [3398]:
				xmin = 1329.4471
				xmax = 1329.7071
				text = "maybe"
			intervals [3399]:
				xmin = 1329.7071
				xmax = 1329.7771
				text = "a"
			intervals [3400]:
				xmin = 1329.7771
				xmax = 1330.1171
				text = "couple"
			intervals [3401]:
				xmin = 1330.1171
				xmax = 1330.2571
				text = "but"
			intervals [3402]:
				xmin = 1330.2571
				xmax = 1330.5271
				text = "not"
			intervals [3403]:
				xmin = 1330.5271
				xmax = 1330.9271
				text = "really"
			intervals [3404]:
				xmin = 1330.9271
				xmax = 1331.4671
				text = "wild"
			intervals [3405]:
				xmin = 1331.4671
				xmax = 1333.5929
				text = ""
			intervals [3406]:
				xmin = 1333.5929
				xmax = 1333.9029
				text = "so"
			intervals [3407]:
				xmin = 1333.9029
				xmax = 1340.892
				text = ""
			intervals [3408]:
				xmin = 1340.892
				xmax = 1341.412
				text = "right"
			intervals [3409]:
				xmin = 1341.412
				xmax = 1342.2847
				text = ""
			intervals [3410]:
				xmin = 1342.2847
				xmax = 1342.6047
				text = "right"
			intervals [3411]:
				xmin = 1342.6047
				xmax = 1342.9008
				text = ""
			intervals [3412]:
				xmin = 1342.9008
				xmax = 1343.1908
				text = "like"
			intervals [3413]:
				xmin = 1343.1908
				xmax = 1343.2308
				text = ""
			intervals [3414]:
				xmin = 1343.2308
				xmax = 1343.4508
				text = "uh"
			intervals [3415]:
				xmin = 1343.4508
				xmax = 1343.6508
				text = "if"
			intervals [3416]:
				xmin = 1343.6508
				xmax = 1343.7908
				text = "my"
			intervals [3417]:
				xmin = 1343.7908
				xmax = 1344.1708
				text = "parents"
			intervals [3418]:
				xmin = 1344.1708
				xmax = 1344.7208
				text = "knew"
			intervals [3419]:
				xmin = 1344.7208
				xmax = 1345.738
				text = ""
			intervals [3420]:
				xmin = 1345.738
				xmax = 1345.948
				text = "so"
			intervals [3421]:
				xmin = 1345.948
				xmax = 1346.148
				text = "our"
			intervals [3422]:
				xmin = 1346.148
				xmax = 1346.578
				text = "our"
			intervals [3423]:
				xmin = 1346.578
				xmax = 1346.998
				text = "um"
			intervals [3424]:
				xmin = 1346.998
				xmax = 1347.2748
				text = ""
			intervals [3425]:
				xmin = 1347.2748
				xmax = 1347.5848
				text = "brother"
			intervals [3426]:
				xmin = 1347.5848
				xmax = 1348.0848
				text = "school"
			intervals [3427]:
				xmin = 1348.0848
				xmax = 1350.7762
				text = ""
			intervals [3428]:
				xmin = 1350.7762
				xmax = 1351.3062
				text = "was"
			intervals [3429]:
				xmin = 1351.3062
				xmax = 1351.3362
				text = ""
			intervals [3430]:
				xmin = 1351.3362
				xmax = 1351.6062
				text = "uh"
			intervals [3431]:
				xmin = 1351.6062
				xmax = 1351.6462
				text = ""
			intervals [3432]:
				xmin = 1351.6462
				xmax = 1351.8162
				text = "we"
			intervals [3433]:
				xmin = 1351.8162
				xmax = 1352.1962
				text = "considered"
			intervals [3434]:
				xmin = 1352.1962
				xmax = 1352.3162
				text = "our"
			intervals [3435]:
				xmin = 1352.3162
				xmax = 1352.5462
				text = "brother"
			intervals [3436]:
				xmin = 1352.5462
				xmax = 1352.7362
				text = "school"
			intervals [3437]:
				xmin = 1352.7362
				xmax = 1353.3762
				text = "gonzaga"
			intervals [3438]:
				xmin = 1353.3762
				xmax = 1353.5062
				text = "even"
			intervals [3439]:
				xmin = 1353.5062
				xmax = 1353.7562
				text = "though"
			intervals [3440]:
				xmin = 1353.7562
				xmax = 1353.8562
				text = "it"
			intervals [3441]:
				xmin = 1353.8562
				xmax = 1354.2462
				text = "wasn't"
			intervals [3442]:
				xmin = 1354.2462
				xmax = 1354.5277
				text = ""
			intervals [3443]:
				xmin = 1354.5277
				xmax = 1354.7877
				text = "notre"
			intervals [3444]:
				xmin = 1354.7877
				xmax = 1355.1777
				text = "dame"
			intervals [3445]:
				xmin = 1355.1777
				xmax = 1355.3677
				text = "was"
			intervals [3446]:
				xmin = 1355.3677
				xmax = 1355.5077
				text = "there"
			intervals [3447]:
				xmin = 1355.5077
				xmax = 1355.6677
				text = "but"
			intervals [3448]:
				xmin = 1355.6677
				xmax = 1355.8577
				text = "we"
			intervals [3449]:
				xmin = 1355.8577
				xmax = 1355.9977
				text = "would"
			intervals [3450]:
				xmin = 1355.9977
				xmax = 1356.1567
				text = ""
			intervals [3451]:
				xmin = 1356.1567
				xmax = 1356.3267
				text = "like"
			intervals [3452]:
				xmin = 1356.3267
				xmax = 1356.6167
				text = "steal"
			intervals [3453]:
				xmin = 1356.6167
				xmax = 1356.7767
				text = "their"
			intervals [3454]:
				xmin = 1356.7767
				xmax = 1356.8067
				text = ""
			intervals [3455]:
				xmin = 1356.8067
				xmax = 1357.1767
				text = "guys"
			intervals [3456]:
				xmin = 1357.1767
				xmax = 1358.5067
				text = "<unk>"
			intervals [3457]:
				xmin = 1358.5067
				xmax = 1359.4503
				text = ""
			intervals [3458]:
				xmin = 1359.4503
				xmax = 1359.5103
				text = "you"
			intervals [3459]:
				xmin = 1359.5103
				xmax = 1359.5703
				text = "know"
			intervals [3460]:
				xmin = 1359.5703
				xmax = 1359.8419
				text = ""
			intervals [3461]:
				xmin = 1359.8419
				xmax = 1360.0919
				text = "so"
			intervals [3462]:
				xmin = 1360.0919
				xmax = 1360.2819
				text = "we"
			intervals [3463]:
				xmin = 1360.2819
				xmax = 1360.5019
				text = "would"
			intervals [3464]:
				xmin = 1360.5019
				xmax = 1360.7819
				text = "um"
			intervals [3465]:
				xmin = 1360.7819
				xmax = 1361.0965
				text = ""
			intervals [3466]:
				xmin = 1361.0965
				xmax = 1361.2765
				text = "i"
			intervals [3467]:
				xmin = 1361.2765
				xmax = 1361.4365
				text = "and"
			intervals [3468]:
				xmin = 1361.4365
				xmax = 1361.5465
				text = "i"
			intervals [3469]:
				xmin = 1361.5465
				xmax = 1361.6465
				text = "would"
			intervals [3470]:
				xmin = 1361.6465
				xmax = 1361.6765
				text = ""
			intervals [3471]:
				xmin = 1361.6765
				xmax = 1361.7665
				text = "i"
			intervals [3472]:
				xmin = 1361.7665
				xmax = 1361.9165
				text = "did"
			intervals [3473]:
				xmin = 1361.9165
				xmax = 1361.9865
				text = "a"
			intervals [3474]:
				xmin = 1361.9865
				xmax = 1362.1865
				text = "lot"
			intervals [3475]:
				xmin = 1362.1865
				xmax = 1362.2465
				text = "of"
			intervals [3476]:
				xmin = 1362.2465
				xmax = 1362.4665
				text = "after"
			intervals [3477]:
				xmin = 1362.4665
				xmax = 1362.7065
				text = "school"
			intervals [3478]:
				xmin = 1362.7065
				xmax = 1363.2265
				text = "activities"
			intervals [3479]:
				xmin = 1363.2265
				xmax = 1363.3965
				text = "like"
			intervals [3480]:
				xmin = 1363.3965
				xmax = 1363.6965
				text = "drama"
			intervals [3481]:
				xmin = 1363.6965
				xmax = 1364.1065
				text = "club"
			intervals [3482]:
				xmin = 1364.1065
				xmax = 1364.1365
				text = ""
			intervals [3483]:
				xmin = 1364.1365
				xmax = 1364.4265
				text = "and"
			intervals [3484]:
				xmin = 1364.4265
				xmax = 1364.4565
				text = ""
			intervals [3485]:
				xmin = 1364.4565
				xmax = 1364.6865
				text = "and"
			intervals [3486]:
				xmin = 1364.6865
				xmax = 1364.7165
				text = ""
			intervals [3487]:
				xmin = 1364.7165
				xmax = 1364.7865
				text = "in"
			intervals [3488]:
				xmin = 1364.7865
				xmax = 1364.8665
				text = "the"
			intervals [3489]:
				xmin = 1364.8665
				xmax = 1365.3865
				text = "choir"
			intervals [3490]:
				xmin = 1365.3865
				xmax = 1365.5065
				text = "and"
			intervals [3491]:
				xmin = 1365.5065
				xmax = 1365.6265
				text = "that"
			intervals [3492]:
				xmin = 1365.6265
				xmax = 1365.8665
				text = "kind"
			intervals [3493]:
				xmin = 1365.8665
				xmax = 1365.9265
				text = "of"
			intervals [3494]:
				xmin = 1365.9265
				xmax = 1366.3065
				text = "stuff"
			intervals [3495]:
				xmin = 1366.3065
				xmax = 1366.8549
				text = ""
			intervals [3496]:
				xmin = 1366.8549
				xmax = 1367.2949
				text = "and"
			intervals [3497]:
				xmin = 1367.2949
				xmax = 1367.6949
				text = "um"
			intervals [3498]:
				xmin = 1367.6949
				xmax = 1368.1394
				text = ""
			intervals [3499]:
				xmin = 1368.1394
				xmax = 1368.3194
				text = "s"
			intervals [3500]:
				xmin = 1368.3194
				xmax = 1368.4794
				text = "and"
			intervals [3501]:
				xmin = 1368.4794
				xmax = 1368.5394
				text = "it"
			intervals [3502]:
				xmin = 1368.5394
				xmax = 1368.6594
				text = "was"
			intervals [3503]:
				xmin = 1368.6594
				xmax = 1368.7094
				text = "a"
			intervals [3504]:
				xmin = 1368.7094
				xmax = 1368.8494
				text = "way"
			intervals [3505]:
				xmin = 1368.8494
				xmax = 1369.0294
				text = "not"
			intervals [3506]:
				xmin = 1369.0294
				xmax = 1369.1194
				text = "to"
			intervals [3507]:
				xmin = 1369.1194
				xmax = 1369.2894
				text = "go"
			intervals [3508]:
				xmin = 1369.2894
				xmax = 1369.5994
				text = "home"
			intervals [3509]:
				xmin = 1369.5994
				xmax = 1369.8582
				text = ""
			intervals [3510]:
				xmin = 1369.8582
				xmax = 1370.1282
				text = "before"
			intervals [3511]:
				xmin = 1370.1282
				xmax = 1370.1882
				text = "i"
			intervals [3512]:
				xmin = 1370.1882
				xmax = 1370.5082
				text = "started"
			intervals [3513]:
				xmin = 1370.5082
				xmax = 1370.9282
				text = "working"
			intervals [3514]:
				xmin = 1370.9282
				xmax = 1371.4768
				text = ""
			intervals [3515]:
				xmin = 1371.4768
				xmax = 1371.8968
				text = "and"
			intervals [3516]:
				xmin = 1371.8968
				xmax = 1372.5668
				text = "so"
			intervals [3517]:
				xmin = 1372.5668
				xmax = 1372.5968
				text = ""
			intervals [3518]:
				xmin = 1372.5968
				xmax = 1372.9968
				text = "um"
			intervals [3519]:
				xmin = 1372.9968
				xmax = 1373.0268
				text = ""
			intervals [3520]:
				xmin = 1373.0268
				xmax = 1373.1668
				text = "there"
			intervals [3521]:
				xmin = 1373.1668
				xmax = 1373.3068
				text = "was"
			intervals [3522]:
				xmin = 1373.3068
				xmax = 1373.5168
				text = "this"
			intervals [3523]:
				xmin = 1373.5168
				xmax = 1373.8468
				text = "drama"
			intervals [3524]:
				xmin = 1373.8468
				xmax = 1374.3568
				text = "club"
			intervals [3525]:
				xmin = 1374.3568
				xmax = 1374.5468
				text = "that"
			intervals [3526]:
				xmin = 1374.5468
				xmax = 1374.5768
				text = ""
			intervals [3527]:
				xmin = 1374.5768
				xmax = 1374.6868
				text = "i"
			intervals [3528]:
				xmin = 1374.6868
				xmax = 1374.8768
				text = "was"
			intervals [3529]:
				xmin = 1374.8768
				xmax = 1374.9968
				text = "in"
			intervals [3530]:
				xmin = 1374.9968
				xmax = 1375.3668
				text = "after"
			intervals [3531]:
				xmin = 1375.3668
				xmax = 1375.7768
				text = "school"
			intervals [3532]:
				xmin = 1375.7768
				xmax = 1376.0168
				text = "and"
			intervals [3533]:
				xmin = 1376.0168
				xmax = 1376.2068
				text = "then"
			intervals [3534]:
				xmin = 1376.2068
				xmax = 1376.3168
				text = "the"
			intervals [3535]:
				xmin = 1376.3168
				xmax = 1376.7768
				text = "guys"
			intervals [3536]:
				xmin = 1376.7768
				xmax = 1377.1068
				text = "from"
			intervals [3537]:
				xmin = 1377.1068
				xmax = 1377.4812
				text = ""
			intervals [3538]:
				xmin = 1377.4812
				xmax = 1378.1512
				text = "gonzaga"
			intervals [3539]:
				xmin = 1378.1512
				xmax = 1378.3312
				text = "would"
			intervals [3540]:
				xmin = 1378.3312
				xmax = 1378.5997
				text = ""
			intervals [3541]:
				xmin = 1378.5997
				xmax = 1378.7997
				text = "would"
			intervals [3542]:
				xmin = 1378.7997
				xmax = 1378.8297
				text = ""
			intervals [3543]:
				xmin = 1378.8297
				xmax = 1379.0797
				text = "come"
			intervals [3544]:
				xmin = 1379.0797
				xmax = 1379.4097
				text = "over"
			intervals [3545]:
				xmin = 1379.4097
				xmax = 1379.6442
				text = ""
			intervals [3546]:
				xmin = 1379.6442
				xmax = 1380.0542
				text = "to"
			intervals [3547]:
				xmin = 1380.0542
				xmax = 1380.2985
				text = ""
			intervals [3548]:
				xmin = 1380.2985
				xmax = 1380.4885
				text = "like"
			intervals [3549]:
				xmin = 1380.4885
				xmax = 1380.5785
				text = "we"
			intervals [3550]:
				xmin = 1380.5785
				xmax = 1380.7385
				text = "did"
			intervals [3551]:
				xmin = 1380.7385
				xmax = 1380.7985
				text = "a"
			intervals [3552]:
				xmin = 1380.7985
				xmax = 1381.0109
				text = ""
			intervals [3553]:
				xmin = 1381.0109
				xmax = 1381.1209
				text = "a"
			intervals [3554]:
				xmin = 1381.1209
				xmax = 1381.6409
				text = "production"
			intervals [3555]:
				xmin = 1381.6409
				xmax = 1381.6709
				text = ""
			intervals [3556]:
				xmin = 1381.6709
				xmax = 1382.4109
				text = "of"
			intervals [3557]:
				xmin = 1382.4109
				xmax = 1383.0776
				text = ""
			intervals [3558]:
				xmin = 1383.0776
				xmax = 1383.6176
				text = "um"
			intervals [3559]:
				xmin = 1383.6176
				xmax = 1383.7739
				text = ""
			intervals [3560]:
				xmin = 1383.7739
				xmax = 1383.8239
				text = "<unk>"
			intervals [3561]:
				xmin = 1383.8239
				xmax = 1384.0339
				text = "west"
			intervals [3562]:
				xmin = 1384.0339
				xmax = 1384.2339
				text = "side"
			intervals [3563]:
				xmin = 1384.2339
				xmax = 1384.6739
				text = "story"
			intervals [3564]:
				xmin = 1384.6739
				xmax = 1385.4227
				text = ""
			intervals [3565]:
				xmin = 1385.4227
				xmax = 1386.0627
				text = "so"
			intervals [3566]:
				xmin = 1386.0627
				xmax = 1386.299
				text = ""
			intervals [3567]:
				xmin = 1386.299
				xmax = 1386.429
				text = "and"
			intervals [3568]:
				xmin = 1386.429
				xmax = 1386.659
				text = "yes"
			intervals [3569]:
				xmin = 1386.659
				xmax = 1386.719
				text = "i"
			intervals [3570]:
				xmin = 1386.719
				xmax = 1386.879
				text = "was"
			intervals [3571]:
				xmin = 1386.879
				xmax = 1387.419
				text = "maria"
			intervals [3572]:
				xmin = 1387.419
				xmax = 1388.0677
				text = ""
			intervals [3573]:
				xmin = 1388.0677
				xmax = 1388.1377
				text = "of"
			intervals [3574]:
				xmin = 1388.1377
				xmax = 1388.6177
				text = "course"
			intervals [3575]:
				xmin = 1388.6177
				xmax = 1388.6477
				text = ""
			intervals [3576]:
				xmin = 1388.6477
				xmax = 1389.8177
				text = "<unk>"
			intervals [3577]:
				xmin = 1389.8177
				xmax = 1390.1447
				text = ""
			intervals [3578]:
				xmin = 1390.1447
				xmax = 1391.3247
				text = "<unk>"
			intervals [3579]:
				xmin = 1391.3247
				xmax = 1391.5333
				text = ""
			intervals [3580]:
				xmin = 1391.5333
				xmax = 1391.6833
				text = "and"
			intervals [3581]:
				xmin = 1391.6833
				xmax = 1391.8433
				text = "so"
			intervals [3582]:
				xmin = 1391.8433
				xmax = 1392.0533
				text = "then"
			intervals [3583]:
				xmin = 1392.0533
				xmax = 1392.1833
				text = "we"
			intervals [3584]:
				xmin = 1392.1833
				xmax = 1392.3433
				text = "know"
			intervals [3585]:
				xmin = 1392.3433
				xmax = 1392.5433
				text = "that"
			intervals [3586]:
				xmin = 1392.5433
				xmax = 1392.6538
				text = ""
			intervals [3587]:
				xmin = 1392.6538
				xmax = 1392.9138
				text = "to"
			intervals [3588]:
				xmin = 1392.9138
				xmax = 1393.0438
				text = ""
			intervals [3589]:
				xmin = 1393.0438
				xmax = 1393.2038
				text = "f"
			intervals [3590]:
				xmin = 1393.2038
				xmax = 1393.3838
				text = "for"
			intervals [3591]:
				xmin = 1393.3838
				xmax = 1393.4838
				text = "the"
			intervals [3592]:
				xmin = 1393.4838
				xmax = 1393.7538
				text = "guy"
			intervals [3593]:
				xmin = 1393.7538
				xmax = 1393.9838
				text = "roles"
			intervals [3594]:
				xmin = 1393.9838
				xmax = 1394.0638
				text = "we"
			intervals [3595]:
				xmin = 1394.0638
				xmax = 1394.0938
				text = "d"
			intervals [3596]:
				xmin = 1394.0938
				xmax = 1394.2438
				text = "have"
			intervals [3597]:
				xmin = 1394.2438
				xmax = 1394.4838
				text = "guys"
			intervals [3598]:
				xmin = 1394.4838
				xmax = 1394.5738
				text = "from"
			intervals [3599]:
				xmin = 1394.5738
				xmax = 1395.0838
				text = "gonzaga"
			intervals [3600]:
				xmin = 1395.0838
				xmax = 1395.2938
				text = "come"
			intervals [3601]:
				xmin = 1395.2938
				xmax = 1395.4538
				text = "in"
			intervals [3602]:
				xmin = 1395.4538
				xmax = 1395.5438
				text = "or"
			intervals [3603]:
				xmin = 1395.5438
				xmax = 1395.9038
				text = "whatever"
			intervals [3604]:
				xmin = 1395.9038
				xmax = 1396.1913
				text = ""
			intervals [3605]:
				xmin = 1396.1913
				xmax = 1396.3813
				text = "and"
			intervals [3606]:
				xmin = 1396.3813
				xmax = 1396.6813
				text = "so"
			intervals [3607]:
				xmin = 1396.6813
				xmax = 1396.7713
				text = "it"
			intervals [3608]:
				xmin = 1396.7713
				xmax = 1396.8713
				text = "would"
			intervals [3609]:
				xmin = 1396.8713
				xmax = 1396.9913
				text = "be"
			intervals [3610]:
				xmin = 1396.9913
				xmax = 1397.5613
				text = "cool"
			intervals [3611]:
				xmin = 1397.5613
				xmax = 1397.6799
				text = ""
			intervals [3612]:
				xmin = 1397.6799
				xmax = 1397.8099
				text = "you"
			intervals [3613]:
				xmin = 1397.8099
				xmax = 1398.0799
				text = "know"
			intervals [3614]:
				xmin = 1398.0799
				xmax = 1398.2201
				text = ""
			intervals [3615]:
				xmin = 1398.2201
				xmax = 1398.4101
				text = "my"
			intervals [3616]:
				xmin = 1398.4101
				xmax = 1398.6101
				text = "fa-"
			intervals [3617]:
				xmin = 1398.6101
				xmax = 1398.8001
				text = "if"
			intervals [3618]:
				xmin = 1398.8001
				xmax = 1398.9501
				text = "my"
			intervals [3619]:
				xmin = 1398.9501
				xmax = 1399.2801
				text = "parents"
			intervals [3620]:
				xmin = 1399.2801
				xmax = 1399.3101
				text = ""
			intervals [3621]:
				xmin = 1399.3101
				xmax = 1399.5801
				text = "only"
			intervals [3622]:
				xmin = 1399.5801
				xmax = 1399.8301
				text = "knew"
			intervals [3623]:
				xmin = 1399.8301
				xmax = 1399.8701
				text = ""
			intervals [3624]:
				xmin = 1399.8701
				xmax = 1400.1001
				text = "i'm"
			intervals [3625]:
				xmin = 1400.1001
				xmax = 1400.4801
				text = "riding"
			intervals [3626]:
				xmin = 1400.4801
				xmax = 1400.5801
				text = "the"
			intervals [3627]:
				xmin = 1400.5801
				xmax = 1401.1601
				text = "subway"
			intervals [3628]:
				xmin = 1401.1601
				xmax = 1401.3001
				text = "with"
			intervals [3629]:
				xmin = 1401.3001
				xmax = 1401.5101
				text = "these"
			intervals [3630]:
				xmin = 1401.5101
				xmax = 1402.1701
				text = "boys"
			intervals [3631]:
				xmin = 1402.1701
				xmax = 1402.5459
				text = ""
			intervals [3632]:
				xmin = 1402.5459
				xmax = 1402.7159
				text = "just"
			intervals [3633]:
				xmin = 1402.7159
				xmax = 1403.3259
				text = "riding"
			intervals [3634]:
				xmin = 1403.3259
				xmax = 1403.7783
				text = ""
			intervals [3635]:
				xmin = 1403.7783
				xmax = 1403.9683
				text = "to"
			intervals [3636]:
				xmin = 1403.9683
				xmax = 1404.3383
				text = "one"
			intervals [3637]:
				xmin = 1404.3383
				xmax = 1404.4026
				text = ""
			intervals [3638]:
				xmin = 1404.4026
				xmax = 1404.5726
				text = "to"
			intervals [3639]:
				xmin = 1404.5726
				xmax = 1404.6926
				text = "the"
			intervals [3640]:
				xmin = 1404.6926
				xmax = 1404.8326
				text = "end"
			intervals [3641]:
				xmin = 1404.8326
				xmax = 1404.9126
				text = "of"
			intervals [3642]:
				xmin = 1404.9126
				xmax = 1405.0226
				text = "the"
			intervals [3643]:
				xmin = 1405.0226
				xmax = 1405.4026
				text = "line"
			intervals [3644]:
				xmin = 1405.4026
				xmax = 1405.6726
				text = "coming"
			intervals [3645]:
				xmin = 1405.6726
				xmax = 1405.9226
				text = "back"
			intervals [3646]:
				xmin = 1405.9226
				xmax = 1406.1114
				text = ""
			intervals [3647]:
				xmin = 1406.1114
				xmax = 1406.3014
				text = "cause"
			intervals [3648]:
				xmin = 1406.3014
				xmax = 1406.5214
				text = "back"
			intervals [3649]:
				xmin = 1406.5214
				xmax = 1406.7714
				text = "then"
			intervals [3650]:
				xmin = 1406.7714
				xmax = 1406.8414
				text = "it"
			intervals [3651]:
				xmin = 1406.8414
				xmax = 1406.9914
				text = "was"
			intervals [3652]:
				xmin = 1406.9914
				xmax = 1407.1914
				text = "only"
			intervals [3653]:
				xmin = 1407.1914
				xmax = 1407.3714
				text = "two"
			intervals [3654]:
				xmin = 1407.3714
				xmax = 1408.0014
				text = "lines"
			intervals [3655]:
				xmin = 1408.0014
				xmax = 1408.2104
				text = ""
			intervals [3656]:
				xmin = 1408.2104
				xmax = 1408.3104
				text = "it"
			intervals [3657]:
				xmin = 1408.3104
				xmax = 1408.4404
				text = "was"
			intervals [3658]:
				xmin = 1408.4404
				xmax = 1408.5304
				text = "the"
			intervals [3659]:
				xmin = 1408.5304
				xmax = 1408.7604
				text = "red"
			intervals [3660]:
				xmin = 1408.7604
				xmax = 1409.1904
				text = "line"
			intervals [3661]:
				xmin = 1409.1904
				xmax = 1409.5468
				text = ""
			intervals [3662]:
				xmin = 1409.5468
				xmax = 1409.6168
				text = "<unk>"
			intervals [3663]:
				xmin = 1409.6168
				xmax = 1409.7368
				text = "and"
			intervals [3664]:
				xmin = 1409.7368
				xmax = 1409.9068
				text = "then"
			intervals [3665]:
				xmin = 1409.9068
				xmax = 1410.0968
				text = "there"
			intervals [3666]:
				xmin = 1410.0968
				xmax = 1410.3168
				text = "was"
			intervals [3667]:
				xmin = 1410.3168
				xmax = 1410.5568
				text = "the"
			intervals [3668]:
				xmin = 1410.5568
				xmax = 1410.8135
				text = ""
			intervals [3669]:
				xmin = 1410.8135
				xmax = 1411.6235
				text = "orange"
			intervals [3670]:
				xmin = 1411.6235
				xmax = 1411.7117
				text = ""
			intervals [3671]:
				xmin = 1411.7117
				xmax = 1412.1917
				text = "slash"
			intervals [3672]:
				xmin = 1412.1917
				xmax = 1412.4217
				text = "blue"
			intervals [3673]:
				xmin = 1412.4217
				xmax = 1412.8017
				text = "line"
			intervals [3674]:
				xmin = 1412.8017
				xmax = 1413.1184
				text = ""
			intervals [3675]:
				xmin = 1413.1184
				xmax = 1413.3184
				text = "and"
			intervals [3676]:
				xmin = 1413.3184
				xmax = 1413.4184
				text = "i"
			intervals [3677]:
				xmin = 1413.4184
				xmax = 1413.5184
				text = "would"
			intervals [3678]:
				xmin = 1413.5184
				xmax = 1413.7484
				text = "just"
			intervals [3679]:
				xmin = 1413.7484
				xmax = 1414.1784
				text = "ride"
			intervals [3680]:
				xmin = 1414.1784
				xmax = 1414.2584
				text = "the"
			intervals [3681]:
				xmin = 1414.2584
				xmax = 1414.5684
				text = "orange"
			intervals [3682]:
				xmin = 1414.5684
				xmax = 1414.8384
				text = "line"
			intervals [3683]:
				xmin = 1414.8384
				xmax = 1415.1584
				text = "back"
			intervals [3684]:
				xmin = 1415.1584
				xmax = 1415.2484
				text = "and"
			intervals [3685]:
				xmin = 1415.2484
				xmax = 1415.5784
				text = "forth"
			intervals [3686]:
				xmin = 1415.5784
				xmax = 1415.8484
				text = "back"
			intervals [3687]:
				xmin = 1415.8484
				xmax = 1415.9284
				text = "and"
			intervals [3688]:
				xmin = 1415.9284
				xmax = 1416.1184
				text = "forth"
			intervals [3689]:
				xmin = 1416.1184
				xmax = 1416.2584
				text = "just"
			intervals [3690]:
				xmin = 1416.2584
				xmax = 1416.5384
				text = "hanging"
			intervals [3691]:
				xmin = 1416.5384
				xmax = 1416.6584
				text = "out"
			intervals [3692]:
				xmin = 1416.6584
				xmax = 1416.6884
				text = ""
			intervals [3693]:
				xmin = 1416.6884
				xmax = 1416.8184
				text = "with"
			intervals [3694]:
				xmin = 1416.8184
				xmax = 1417.3184
				text = "boys"
			intervals [3695]:
				xmin = 1417.3184
				xmax = 1417.7643
				text = ""
			intervals [3696]:
				xmin = 1417.7643
				xmax = 1417.9143
				text = "you"
			intervals [3697]:
				xmin = 1417.9143
				xmax = 1418.1443
				text = "know"
			intervals [3698]:
				xmin = 1418.1443
				xmax = 1418.3343
				text = "my"
			intervals [3699]:
				xmin = 1418.3343
				xmax = 1418.6243
				text = "father"
			intervals [3700]:
				xmin = 1418.6243
				xmax = 1418.7943
				text = "would"
			intervals [3701]:
				xmin = 1418.7943
				xmax = 1418.8243
				text = ""
			intervals [3702]:
				xmin = 1418.8243
				xmax = 1419.1043
				text = "have"
			intervals [3703]:
				xmin = 1419.1043
				xmax = 1419.1943
				text = "a"
			intervals [3704]:
				xmin = 1419.1943
				xmax = 1419.5243
				text = "fit"
			intervals [3705]:
				xmin = 1419.5243
				xmax = 1419.6343
				text = "if"
			intervals [3706]:
				xmin = 1419.6343
				xmax = 1419.7043
				text = "he"
			intervals [3707]:
				xmin = 1419.7043
				xmax = 1419.8543
				text = "knew"
			intervals [3708]:
				xmin = 1419.8543
				xmax = 1420.0343
				text = "that"
			intervals [3709]:
				xmin = 1420.0343
				xmax = 1421.3543
				text = "<unk>"
			intervals [3710]:
				xmin = 1421.3543
				xmax = 1438.0608
				text = ""
			intervals [3711]:
				xmin = 1438.0608
				xmax = 1438.2508
				text = "ba-"
			intervals [3712]:
				xmin = 1438.2508
				xmax = 1438.3425
				text = ""
			intervals [3713]:
				xmin = 1438.3425
				xmax = 1439.0725
				text = "exactly"
			intervals [3714]:
				xmin = 1439.0725
				xmax = 1439.1925
				text = "it"
			intervals [3715]:
				xmin = 1439.1925
				xmax = 1439.2625
				text = "s"
			intervals [3716]:
				xmin = 1439.2625
				xmax = 1439.7025
				text = "totally"
			intervals [3717]:
				xmin = 1439.7025
				xmax = 1440.1525
				text = "different"
			intervals [3718]:
				xmin = 1440.1525
				xmax = 1440.4218
				text = ""
			intervals [3719]:
				xmin = 1440.4218
				xmax = 1440.8118
				text = "now"
			intervals [3720]:
				xmin = 1440.8118
				xmax = 1455.0519
				text = ""
			intervals [3721]:
				xmin = 1455.0519
				xmax = 1455.4619
				text = "mm-hm"
			intervals [3722]:
				xmin = 1455.4619
				xmax = 1457.6169
				text = ""
			intervals [3723]:
				xmin = 1457.6169
				xmax = 1458.0569
				text = "mm-hm"
			intervals [3724]:
				xmin = 1458.0569
				xmax = 1459.3697
				text = ""
			intervals [3725]:
				xmin = 1459.3697
				xmax = 1460.0297
				text = "mm-hm"
			intervals [3726]:
				xmin = 1460.0297
				xmax = 1464.560
				text = ""
			intervals [3727]:
				xmin = 1464.560
				xmax = 1464.950
				text = "yeah"
			intervals [3728]:
				xmin = 1464.950
				xmax = 1465.1122
				text = ""
			intervals [3729]:
				xmin = 1465.1122
				xmax = 1465.2722
				text = "for"
			intervals [3730]:
				xmin = 1465.2722
				xmax = 1465.5922
				text = "me"
			intervals [3731]:
				xmin = 1465.5922
				xmax = 1465.8122
				text = "being"
			intervals [3732]:
				xmin = 1465.8122
				xmax = 1466.4822
				text = "rebellious"
			intervals [3733]:
				xmin = 1466.4822
				xmax = 1467.1722
				text = "was"
			intervals [3734]:
				xmin = 1467.1722
				xmax = 1467.4252
				text = ""
			intervals [3735]:
				xmin = 1467.4252
				xmax = 1467.5252
				text = "i"
			intervals [3736]:
				xmin = 1467.5252
				xmax = 1467.7052
				text = "had"
			intervals [3737]:
				xmin = 1467.7052
				xmax = 1467.7952
				text = "a"
			intervals [3738]:
				xmin = 1467.7952
				xmax = 1468.0052
				text = "little"
			intervals [3739]:
				xmin = 1468.0052
				xmax = 1468.2752
				text = "boom"
			intervals [3740]:
				xmin = 1468.2752
				xmax = 1468.8652
				text = "box"
			intervals [3741]:
				xmin = 1468.8652
				xmax = 1469.8122
				text = ""
			intervals [3742]:
				xmin = 1469.8122
				xmax = 1469.9122
				text = "you"
			intervals [3743]:
				xmin = 1469.9122
				xmax = 1470.0222
				text = "know"
			intervals [3744]:
				xmin = 1470.0222
				xmax = 1470.1022
				text = "i"
			intervals [3745]:
				xmin = 1470.1022
				xmax = 1470.2422
				text = "had"
			intervals [3746]:
				xmin = 1470.2422
				xmax = 1470.3222
				text = "a"
			intervals [3747]:
				xmin = 1470.3222
				xmax = 1470.5522
				text = "little"
			intervals [3748]:
				xmin = 1470.5522
				xmax = 1470.8322
				text = "boom"
			intervals [3749]:
				xmin = 1470.8322
				xmax = 1471.1922
				text = "box"
			intervals [3750]:
				xmin = 1471.1922
				xmax = 1471.5422
				text = "playing"
			intervals [3751]:
				xmin = 1471.5422
				xmax = 1471.6522
				text = "it"
			intervals [3752]:
				xmin = 1471.6522
				xmax = 1471.7622
				text = "on"
			intervals [3753]:
				xmin = 1471.7622
				xmax = 1471.8222
				text = "the"
			intervals [3754]:
				xmin = 1471.8222
				xmax = 1472.1622
				text = "metro"
			intervals [3755]:
				xmin = 1472.1622
				xmax = 1472.5722
				text = "bus"
			intervals [3756]:
				xmin = 1472.5722
				xmax = 1472.9075
				text = ""
			intervals [3757]:
				xmin = 1472.9075
				xmax = 1473.0675
				text = "and"
			intervals [3758]:
				xmin = 1473.0675
				xmax = 1473.2375
				text = "that"
			intervals [3759]:
				xmin = 1473.2375
				xmax = 1473.3775
				text = "was"
			intervals [3760]:
				xmin = 1473.3775
				xmax = 1473.5475
				text = "like"
			intervals [3761]:
				xmin = 1473.5475
				xmax = 1473.5775
				text = ""
			intervals [3762]:
				xmin = 1473.5775
				xmax = 1474.0075
				text = "taboo"
			intervals [3763]:
				xmin = 1474.0075
				xmax = 1474.2375
				text = "back"
			intervals [3764]:
				xmin = 1474.2375
				xmax = 1474.4075
				text = "then"
			intervals [3765]:
				xmin = 1474.4075
				xmax = 1474.5075
				text = "you"
			intervals [3766]:
				xmin = 1474.5075
				xmax = 1474.6575
				text = "just"
			intervals [3767]:
				xmin = 1474.6575
				xmax = 1474.8975
				text = "didn't"
			intervals [3768]:
				xmin = 1474.8975
				xmax = 1474.9275
				text = ""
			intervals [3769]:
				xmin = 1474.9275
				xmax = 1475.1975
				text = "do"
			intervals [3770]:
				xmin = 1475.1975
				xmax = 1475.4575
				text = "that"
			intervals [3771]:
				xmin = 1475.4575
				xmax = 1475.7205
				text = ""
			intervals [3772]:
				xmin = 1475.7205
				xmax = 1475.9105
				text = "you"
			intervals [3773]:
				xmin = 1475.9105
				xmax = 1476.1605
				text = "know"
			intervals [3774]:
				xmin = 1476.1605
				xmax = 1476.2605
				text = "and"
			intervals [3775]:
				xmin = 1476.2605
				xmax = 1476.4605
				text = "for"
			intervals [3776]:
				xmin = 1476.4605
				xmax = 1476.8405
				text = "me"
			intervals [3777]:
				xmin = 1476.8405
				xmax = 1477.1912
				text = ""
			intervals [3778]:
				xmin = 1477.1912
				xmax = 1477.3312
				text = "for"
			intervals [3779]:
				xmin = 1477.3312
				xmax = 1477.6312
				text = "me"
			intervals [3780]:
				xmin = 1477.6312
				xmax = 1477.7512
				text = "it"
			intervals [3781]:
				xmin = 1477.7512
				xmax = 1478.1112
				text = "was"
			intervals [3782]:
				xmin = 1478.1112
				xmax = 1478.1977
				text = ""
			intervals [3783]:
				xmin = 1478.1977
				xmax = 1478.3377
				text = "it"
			intervals [3784]:
				xmin = 1478.3377
				xmax = 1478.4577
				text = "was"
			intervals [3785]:
				xmin = 1478.4577
				xmax = 1478.8777
				text = "rebellious"
			intervals [3786]:
				xmin = 1478.8777
				xmax = 1478.9477
				text = "for"
			intervals [3787]:
				xmin = 1478.9477
				xmax = 1479.1777
				text = "me"
			intervals [3788]:
				xmin = 1479.1777
				xmax = 1479.2077
				text = ""
			intervals [3789]:
				xmin = 1479.2077
				xmax = 1479.5877
				text = "one"
			intervals [3790]:
				xmin = 1479.5877
				xmax = 1479.7977
				text = "s"
			intervals [3791]:
				xmin = 1479.7977
				xmax = 1479.9277
				text = "i'm"
			intervals [3792]:
				xmin = 1479.9277
				xmax = 1480.1777
				text = "sitting"
			intervals [3793]:
				xmin = 1480.1777
				xmax = 1480.2377
				text = "in"
			intervals [3794]:
				xmin = 1480.2377
				xmax = 1480.3077
				text = "the"
			intervals [3795]:
				xmin = 1480.3077
				xmax = 1480.5277
				text = "back"
			intervals [3796]:
				xmin = 1480.5277
				xmax = 1480.5877
				text = "of"
			intervals [3797]:
				xmin = 1480.5877
				xmax = 1480.6577
				text = "the"
			intervals [3798]:
				xmin = 1480.6577
				xmax = 1481.1877
				text = "bus"
			intervals [3799]:
				xmin = 1481.1877
				xmax = 1481.319
				text = ""
			intervals [3800]:
				xmin = 1481.319
				xmax = 1481.669
				text = "which"
			intervals [3801]:
				xmin = 1481.669
				xmax = 1482.0673
				text = ""
			intervals [3802]:
				xmin = 1482.0673
				xmax = 1482.5073
				text = "wasn't"
			intervals [3803]:
				xmin = 1482.5073
				xmax = 1482.632
				text = ""
			intervals [3804]:
				xmin = 1482.632
				xmax = 1482.902
				text = "where"
			intervals [3805]:
				xmin = 1482.902
				xmax = 1482.962
				text = "i"
			intervals [3806]:
				xmin = 1482.962
				xmax = 1483.072
				text = "was"
			intervals [3807]:
				xmin = 1483.072
				xmax = 1483.532
				text = "supposed"
			intervals [3808]:
				xmin = 1483.532
				xmax = 1483.612
				text = "to"
			intervals [3809]:
				xmin = 1483.612
				xmax = 1484.072
				text = "be"
			intervals [3810]:
				xmin = 1484.072
				xmax = 1484.5752
				text = ""
			intervals [3811]:
				xmin = 1484.5752
				xmax = 1484.6652
				text = "<unk>"
			intervals [3812]:
				xmin = 1484.6652
				xmax = 1484.7032
				text = ""
			intervals [3813]:
				xmin = 1484.7032
				xmax = 1484.9932
				text = "and"
			intervals [3814]:
				xmin = 1484.9932
				xmax = 1485.2232
				text = "then"
			intervals [3815]:
				xmin = 1485.2232
				xmax = 1485.4632
				text = "i'm"
			intervals [3816]:
				xmin = 1485.4632
				xmax = 1485.4932
				text = ""
			intervals [3817]:
				xmin = 1485.4932
				xmax = 1485.6832
				text = "i'm"
			intervals [3818]:
				xmin = 1485.6832
				xmax = 1486.1832
				text = "blasting"
			intervals [3819]:
				xmin = 1486.1832
				xmax = 1486.6032
				text = "music"
			intervals [3820]:
				xmin = 1486.6032
				xmax = 1486.7531
				text = ""
			intervals [3821]:
				xmin = 1486.7531
				xmax = 1486.8931
				text = "you"
			intervals [3822]:
				xmin = 1486.8931
				xmax = 1487.3131
				text = "know"
			intervals [3823]:
				xmin = 1487.3131
				xmax = 1487.4731
				text = "and"
			intervals [3824]:
				xmin = 1487.4731
				xmax = 1487.5731
				text = "it"
			intervals [3825]:
				xmin = 1487.5731
				xmax = 1487.7631
				text = "was"
			intervals [3826]:
				xmin = 1487.7631
				xmax = 1487.9831
				text = "just"
			intervals [3827]:
				xmin = 1487.9831
				xmax = 1488.2631
				text = "like"
			intervals [3828]:
				xmin = 1488.2631
				xmax = 1488.3031
				text = ""
			intervals [3829]:
				xmin = 1488.3031
				xmax = 1488.5231
				text = "yeah"
			intervals [3830]:
				xmin = 1488.5231
				xmax = 1488.6831
				text = "that"
			intervals [3831]:
				xmin = 1488.6831
				xmax = 1488.7131
				text = "s"
			intervals [3832]:
				xmin = 1488.7131
				xmax = 1488.8831
				text = "me"
			intervals [3833]:
				xmin = 1488.8831
				xmax = 1489.0331
				text = "i'm"
			intervals [3834]:
				xmin = 1489.0331
				xmax = 1489.3931
				text = "blasting"
			intervals [3835]:
				xmin = 1489.3931
				xmax = 1489.7431
				text = "music"
			intervals [3836]:
				xmin = 1489.7431
				xmax = 1489.9531
				text = "back"
			intervals [3837]:
				xmin = 1489.9531
				xmax = 1489.9831
				text = ""
			intervals [3838]:
				xmin = 1489.9831
				xmax = 1490.3031
				text = "here"
			intervals [3839]:
				xmin = 1490.3031
				xmax = 1490.4031
				text = "i'm"
			intervals [3840]:
				xmin = 1490.4031
				xmax = 1490.5131
				text = ""
			intervals [3841]:
				xmin = 1490.5131
				xmax = 1490.9531
				text = "cool"
			intervals [3842]:
				xmin = 1490.9531
				xmax = 1491.7672
				text = ""
			intervals [3843]:
				xmin = 1491.7672
				xmax = 1491.8272
				text = "and"
			intervals [3844]:
				xmin = 1491.8272
				xmax = 1491.8572
				text = "i"
			intervals [3845]:
				xmin = 1491.8572
				xmax = 1492.3272
				text = "wasn't"
			intervals [3846]:
				xmin = 1492.3272
				xmax = 1492.5172
				text = "but"
			intervals [3847]:
				xmin = 1492.5172
				xmax = 1492.7372
				text = "now"
			intervals [3848]:
				xmin = 1492.7372
				xmax = 1492.9072
				text = "that"
			intervals [3849]:
				xmin = 1492.9072
				xmax = 1492.9472
				text = "s"
			intervals [3850]:
				xmin = 1492.9472
				xmax = 1493.2372
				text = ""
			intervals [3851]:
				xmin = 1493.2372
				xmax = 1493.6072
				text = "nothing"
			intervals [3852]:
				xmin = 1493.6072
				xmax = 1494.0963
				text = ""
			intervals [3853]:
				xmin = 1494.0963
				xmax = 1494.2663
				text = "but"
			intervals [3854]:
				xmin = 1494.2663
				xmax = 1494.5363
				text = "back"
			intervals [3855]:
				xmin = 1494.5363
				xmax = 1494.7663
				text = "then"
			intervals [3856]:
				xmin = 1494.7663
				xmax = 1494.9063
				text = "you"
			intervals [3857]:
				xmin = 1494.9063
				xmax = 1495.0063
				text = "could"
			intervals [3858]:
				xmin = 1495.0063
				xmax = 1495.2263
				text = "get"
			intervals [3859]:
				xmin = 1495.2263
				xmax = 1495.3263
				text = "you"
			intervals [3860]:
				xmin = 1495.3263
				xmax = 1495.4763
				text = "would"
			intervals [3861]:
				xmin = 1495.4763
				xmax = 1495.5549
				text = ""
			intervals [3862]:
				xmin = 1495.5549
				xmax = 1495.8249
				text = "you"
			intervals [3863]:
				xmin = 1495.8249
				xmax = 1496.0049
				text = "would"
			intervals [3864]:
				xmin = 1496.0049
				xmax = 1496.2049
				text = "get"
			intervals [3865]:
				xmin = 1496.2049
				xmax = 1496.2349
				text = ""
			intervals [3866]:
				xmin = 1496.2349
				xmax = 1496.4449
				text = "put"
			intervals [3867]:
				xmin = 1496.4449
				xmax = 1496.4749
				text = ""
			intervals [3868]:
				xmin = 1496.4749
				xmax = 1496.7449
				text = "off"
			intervals [3869]:
				xmin = 1496.7449
				xmax = 1496.8549
				text = "the"
			intervals [3870]:
				xmin = 1496.8549
				xmax = 1497.4049
				text = "bus"
			intervals [3871]:
				xmin = 1497.4049
				xmax = 1498.076
				text = ""
			intervals [3872]:
				xmin = 1498.076
				xmax = 1498.186
				text = "for"
			intervals [3873]:
				xmin = 1498.186
				xmax = 1498.476
				text = "something"
			intervals [3874]:
				xmin = 1498.476
				xmax = 1498.656
				text = "like"
			intervals [3875]:
				xmin = 1498.656
				xmax = 1498.846
				text = "that"
			intervals [3876]:
				xmin = 1498.846
				xmax = 1500.575
				text = ""
			intervals [3877]:
				xmin = 1500.575
				xmax = 1500.915
				text = "yeah"
			intervals [3878]:
				xmin = 1500.915
				xmax = 1506.8737
				text = ""
			intervals [3879]:
				xmin = 1506.8737
				xmax = 1507.3437
				text = "yes"
			intervals [3880]:
				xmin = 1507.3437
				xmax = 1514.3288
				text = ""
			intervals [3881]:
				xmin = 1514.3288
				xmax = 1514.5888
				text = "no"
			intervals [3882]:
				xmin = 1514.5888
				xmax = 1514.713
				text = ""
			intervals [3883]:
				xmin = 1514.713
				xmax = 1514.933
				text = "not"
			intervals [3884]:
				xmin = 1514.933
				xmax = 1515.063
				text = "r-"
			intervals [3885]:
				xmin = 1515.063
				xmax = 1515.123
				text = ""
			intervals [3886]:
				xmin = 1515.123
				xmax = 1515.293
				text = "not"
			intervals [3887]:
				xmin = 1515.293
				xmax = 1515.453
				text = "so"
			intervals [3888]:
				xmin = 1515.453
				xmax = 1515.703
				text = "much"
			intervals [3889]:
				xmin = 1515.703
				xmax = 1519.6991
				text = ""
			intervals [3890]:
				xmin = 1519.6991
				xmax = 1520.0591
				text = "mm-hm"
			intervals [3891]:
				xmin = 1520.0591
				xmax = 1523.7728
				text = ""
			intervals [3892]:
				xmin = 1523.7728
				xmax = 1524.0228
				text = "oh"
			intervals [3893]:
				xmin = 1524.0228
				xmax = 1524.0628
				text = "i"
			intervals [3894]:
				xmin = 1524.0628
				xmax = 1524.3828
				text = "w"
			intervals [3895]:
				xmin = 1524.3828
				xmax = 1524.4339
				text = ""
			intervals [3896]:
				xmin = 1524.4339
				xmax = 1524.5439
				text = "i"
			intervals [3897]:
				xmin = 1524.5439
				xmax = 1524.7539
				text = "went"
			intervals [3898]:
				xmin = 1524.7539
				xmax = 1525.1939
				text = "wild"
			intervals [3899]:
				xmin = 1525.1939
				xmax = 1525.4415
				text = ""
			intervals [3900]:
				xmin = 1525.4415
				xmax = 1525.5615
				text = "i"
			intervals [3901]:
				xmin = 1525.5615
				xmax = 1525.7515
				text = "went"
			intervals [3902]:
				xmin = 1525.7515
				xmax = 1525.9615
				text = "wild"
			intervals [3903]:
				xmin = 1525.9615
				xmax = 1526.0415
				text = "i"
			intervals [3904]:
				xmin = 1526.0415
				xmax = 1526.1715
				text = "was"
			intervals [3905]:
				xmin = 1526.1715
				xmax = 1526.9715
				text = "seventeen"
			intervals [3906]:
				xmin = 1526.9715
				xmax = 1527.5044
				text = ""
			intervals [3907]:
				xmin = 1527.5044
				xmax = 1527.6844
				text = "i"
			intervals [3908]:
				xmin = 1527.6844
				xmax = 1527.9044
				text = "came"
			intervals [3909]:
				xmin = 1527.9044
				xmax = 1528.0844
				text = "from"
			intervals [3910]:
				xmin = 1528.0844
				xmax = 1528.2944
				text = "this"
			intervals [3911]:
				xmin = 1528.2944
				xmax = 1528.5244
				text = "very"
			intervals [3912]:
				xmin = 1528.5244
				xmax = 1529.0844
				text = "protective"
			intervals [3913]:
				xmin = 1529.0844
				xmax = 1529.5544
				text = "home"
			intervals [3914]:
				xmin = 1529.5544
				xmax = 1529.9873
				text = ""
			intervals [3915]:
				xmin = 1529.9873
				xmax = 1530.2973
				text = "um"
			intervals [3916]:
				xmin = 1530.2973
				xmax = 1530.3723
				text = ""
			intervals [3917]:
				xmin = 1530.3723
				xmax = 1530.4823
				text = "you"
			intervals [3918]:
				xmin = 1530.4823
				xmax = 1530.5923
				text = "know"
			intervals [3919]:
				xmin = 1530.5923
				xmax = 1530.6723
				text = "i"
			intervals [3920]:
				xmin = 1530.6723
				xmax = 1530.9223
				text = "came"
			intervals [3921]:
				xmin = 1530.9223
				xmax = 1531.1023
				text = "from"
			intervals [3922]:
				xmin = 1531.1023
				xmax = 1531.1423
				text = "a"
			intervals [3923]:
				xmin = 1531.1423
				xmax = 1531.5323
				text = "home"
			intervals [3924]:
				xmin = 1531.5323
				xmax = 1531.7223
				text = "where"
			intervals [3925]:
				xmin = 1531.7223
				xmax = 1531.7823
				text = "i"
			intervals [3926]:
				xmin = 1531.7823
				xmax = 1532.1323
				text = "had"
			intervals [3927]:
				xmin = 1532.1323
				xmax = 1532.7023
				text = "stuff"
			intervals [3928]:
				xmin = 1532.7023
				xmax = 1532.7323
				text = ""
			intervals [3929]:
				xmin = 1532.7323
				xmax = 1533.0423
				text = "and"
			intervals [3930]:
				xmin = 1533.0423
				xmax = 1533.1323
				text = "you"
			intervals [3931]:
				xmin = 1533.1323
				xmax = 1533.3423
				text = "know"
			intervals [3932]:
				xmin = 1533.3423
				xmax = 1533.5023
				text = "when"
			intervals [3933]:
				xmin = 1533.5023
				xmax = 1533.5523
				text = "i"
			intervals [3934]:
				xmin = 1533.5523
				xmax = 1533.6423
				text = "was"
			intervals [3935]:
				xmin = 1533.6423
				xmax = 1534.0523
				text = "sixteen"
			intervals [3936]:
				xmin = 1534.0523
				xmax = 1534.1023
				text = "i"
			intervals [3937]:
				xmin = 1534.1023
				xmax = 1534.2623
				text = "got"
			intervals [3938]:
				xmin = 1534.2623
				xmax = 1534.3623
				text = "my"
			intervals [3939]:
				xmin = 1534.3623
				xmax = 1534.9023
				text = "license"
			intervals [3940]:
				xmin = 1534.9023
				xmax = 1534.9923
				text = "i"
			intervals [3941]:
				xmin = 1534.9923
				xmax = 1535.0323
				text = ""
			intervals [3942]:
				xmin = 1535.0323
				xmax = 1535.3323
				text = "had"
			intervals [3943]:
				xmin = 1535.3323
				xmax = 1535.4596
				text = ""
			intervals [3944]:
				xmin = 1535.4596
				xmax = 1535.7996
				text = "open"
			intervals [3945]:
				xmin = 1535.7996
				xmax = 1536.1796
				text = "access"
			intervals [3946]:
				xmin = 1536.1796
				xmax = 1536.3896
				text = "to"
			intervals [3947]:
				xmin = 1536.3896
				xmax = 1536.4396
				text = "a"
			intervals [3948]:
				xmin = 1536.4396
				xmax = 1536.7796
				text = "car"
			intervals [3949]:
				xmin = 1536.7796
				xmax = 1536.9296
				text = "but"
			intervals [3950]:
				xmin = 1536.9296
				xmax = 1536.9896
				text = "i"
			intervals [3951]:
				xmin = 1536.9896
				xmax = 1537.2796
				text = "still"
			intervals [3952]:
				xmin = 1537.2796
				xmax = 1537.5196
				text = "had"
			intervals [3953]:
				xmin = 1537.5196
				xmax = 1537.6896
				text = "to"
			intervals [3954]:
				xmin = 1537.6896
				xmax = 1537.9096
				text = "be"
			intervals [3955]:
				xmin = 1537.9096
				xmax = 1538.3996
				text = "home"
			intervals [3956]:
				xmin = 1538.3996
				xmax = 1538.7231
				text = ""
			intervals [3957]:
				xmin = 1538.7231
				xmax = 1538.8231
				text = "at"
			intervals [3958]:
				xmin = 1538.8231
				xmax = 1538.8931
				text = "a"
			intervals [3959]:
				xmin = 1538.8931
				xmax = 1539.1731
				text = "certain"
			intervals [3960]:
				xmin = 1539.1731
				xmax = 1539.6431
				text = "time"
			intervals [3961]:
				xmin = 1539.6431
				xmax = 1539.7631
				text = "i"
			intervals [3962]:
				xmin = 1539.7631
				xmax = 1540.0631
				text = "still"
			intervals [3963]:
				xmin = 1540.0631
				xmax = 1540.3731
				text = "had"
			intervals [3964]:
				xmin = 1540.3731
				xmax = 1541.5361
				text = ""
			intervals [3965]:
				xmin = 1541.5361
				xmax = 1541.5961
				text = "y-"
			intervals [3966]:
				xmin = 1541.5961
				xmax = 1542.0561
				text = "yeah"
			intervals [3967]:
				xmin = 1542.0561
				xmax = 1542.8589
				text = ""
			intervals [3968]:
				xmin = 1542.8589
				xmax = 1542.9389
				text = "<unk>"
			intervals [3969]:
				xmin = 1542.9389
				xmax = 1542.9789
				text = ""
			intervals [3970]:
				xmin = 1542.9789
				xmax = 1543.4989
				text = "so"
			intervals [3971]:
				xmin = 1543.4989
				xmax = 1543.7403
				text = ""
			intervals [3972]:
				xmin = 1543.7403
				xmax = 1543.9903
				text = "here"
			intervals [3973]:
				xmin = 1543.9903
				xmax = 1544.1403
				text = "i"
			intervals [3974]:
				xmin = 1544.1403
				xmax = 1544.3803
				text = "am"
			intervals [3975]:
				xmin = 1544.3803
				xmax = 1544.6047
				text = ""
			intervals [3976]:
				xmin = 1544.6047
				xmax = 1545.4047
				text = "seventeen"
			intervals [3977]:
				xmin = 1545.4047
				xmax = 1548.085
				text = ""
			intervals [3978]:
				xmin = 1548.085
				xmax = 1548.385
				text = "without"
			intervals [3979]:
				xmin = 1548.385
				xmax = 1548.515
				text = "my"
			intervals [3980]:
				xmin = 1548.515
				xmax = 1549.185
				text = "parents"
			intervals [3981]:
				xmin = 1549.185
				xmax = 1550.392
				text = ""
			intervals [3982]:
				xmin = 1550.392
				xmax = 1550.572
				text = "in"
			intervals [3983]:
				xmin = 1550.572
				xmax = 1550.602
				text = ""
			intervals [3984]:
				xmin = 1550.602
				xmax = 1550.942
				text = "down"
			intervals [3985]:
				xmin = 1550.942
				xmax = 1551.002
				text = ""
			intervals [3986]:
				xmin = 1551.002
				xmax = 1551.332
				text = "when"
			intervals [3987]:
				xmin = 1551.332
				xmax = 1551.422
				text = "the"
			intervals [3988]:
				xmin = 1551.422
				xmax = 1551.682
				text = "city"
			intervals [3989]:
				xmin = 1551.682
				xmax = 1551.762
				text = "of"
			intervals [3990]:
				xmin = 1551.762
				xmax = 1552.192
				text = "richmond"
			intervals [3991]:
				xmin = 1552.192
				xmax = 1554.3256
				text = ""
			intervals [3992]:
				xmin = 1554.3256
				xmax = 1554.4756
				text = "they"
			intervals [3993]:
				xmin = 1554.4756
				xmax = 1554.6356
				text = "put"
			intervals [3994]:
				xmin = 1554.6356
				xmax = 1554.7056
				text = "me"
			intervals [3995]:
				xmin = 1554.7056
				xmax = 1554.8156
				text = "in"
			intervals [3996]:
				xmin = 1554.8156
				xmax = 1554.8656
				text = "a"
			intervals [3997]:
				xmin = 1554.8656
				xmax = 1555.2456
				text = "dorm"
			intervals [3998]:
				xmin = 1555.2456
				xmax = 1555.7856
				text = "room"
			intervals [3999]:
				xmin = 1555.7856
				xmax = 1556.0584
				text = ""
			intervals [4000]:
				xmin = 1556.0584
				xmax = 1556.1284
				text = "and"
			intervals [4001]:
				xmin = 1556.1284
				xmax = 1556.2284
				text = "they"
			intervals [4002]:
				xmin = 1556.2284
				xmax = 1556.3984
				text = "put"
			intervals [4003]:
				xmin = 1556.3984
				xmax = 1556.5484
				text = "me"
			intervals [4004]:
				xmin = 1556.5484
				xmax = 1556.6584
				text = "in"
			intervals [4005]:
				xmin = 1556.6584
				xmax = 1556.7084
				text = "a"
			intervals [4006]:
				xmin = 1556.7084
				xmax = 1556.7384
				text = ""
			intervals [4007]:
				xmin = 1556.7384
				xmax = 1557.2384
				text = "triple"
			intervals [4008]:
				xmin = 1557.2384
				xmax = 1557.4469
				text = ""
			intervals [4009]:
				xmin = 1557.4469
				xmax = 1557.6569
				text = "now"
			intervals [4010]:
				xmin = 1557.6569
				xmax = 1557.9969
				text = "dorm"
			intervals [4011]:
				xmin = 1557.9969
				xmax = 1558.2269
				text = "rooms"
			intervals [4012]:
				xmin = 1558.2269
				xmax = 1558.2569
				text = "are"
			intervals [4013]:
				xmin = 1558.2569
				xmax = 1558.6569
				text = "nothing"
			intervals [4014]:
				xmin = 1558.6569
				xmax = 1558.8169
				text = "like"
			intervals [4015]:
				xmin = 1558.8169
				xmax = 1558.9369
				text = "they"
			intervals [4016]:
				xmin = 1558.9369
				xmax = 1559.1469
				text = "were"
			intervals [4017]:
				xmin = 1559.1469
				xmax = 1559.3869
				text = "back"
			intervals [4018]:
				xmin = 1559.3869
				xmax = 1559.5769
				text = "then"
			intervals [4019]:
				xmin = 1559.5769
				xmax = 1559.6469
				text = "it"
			intervals [4020]:
				xmin = 1559.6469
				xmax = 1559.9269
				text = "was"
			intervals [4021]:
				xmin = 1559.9269
				xmax = 1560.0261
				text = ""
			intervals [4022]:
				xmin = 1560.0261
				xmax = 1560.1361
				text = "it"
			intervals [4023]:
				xmin = 1560.1361
				xmax = 1560.3961
				text = "was"
			intervals [4024]:
				xmin = 1560.3961
				xmax = 1560.4261
				text = ""
			intervals [4025]:
				xmin = 1560.4261
				xmax = 1561.0961
				text = "like"
			intervals [4026]:
				xmin = 1561.0961
				xmax = 1561.4725
				text = ""
			intervals [4027]:
				xmin = 1561.4725
				xmax = 1561.6225
				text = "a"
			intervals [4028]:
				xmin = 1561.6225
				xmax = 1562.0725
				text = "room"
			intervals [4029]:
				xmin = 1562.0725
				xmax = 1562.128
				text = ""
			intervals [4030]:
				xmin = 1562.128
				xmax = 1562.238
				text = "you"
			intervals [4031]:
				xmin = 1562.238
				xmax = 1562.348
				text = "had"
			intervals [4032]:
				xmin = 1562.348
				xmax = 1562.438
				text = "a"
			intervals [4033]:
				xmin = 1562.438
				xmax = 1562.468
				text = ""
			intervals [4034]:
				xmin = 1562.468
				xmax = 1563.058
				text = "roommate"
			intervals [4035]:
				xmin = 1563.058
				xmax = 1563.088
				text = ""
			intervals [4036]:
				xmin = 1563.088
				xmax = 1563.178
				text = "and"
			intervals [4037]:
				xmin = 1563.178
				xmax = 1563.318
				text = "then"
			intervals [4038]:
				xmin = 1563.318
				xmax = 1563.438
				text = "there"
			intervals [4039]:
				xmin = 1563.438
				xmax = 1563.568
				text = "was"
			intervals [4040]:
				xmin = 1563.568
				xmax = 1563.658
				text = "a"
			intervals [4041]:
				xmin = 1563.658
				xmax = 1564.328
				text = "centralized"
			intervals [4042]:
				xmin = 1564.328
				xmax = 1564.918
				text = "bathroom"
			intervals [4043]:
				xmin = 1564.918
				xmax = 1565.2983
				text = ""
			intervals [4044]:
				xmin = 1565.2983
				xmax = 1565.4183
				text = "well"
			intervals [4045]:
				xmin = 1565.4183
				xmax = 1565.5683
				text = "they"
			intervals [4046]:
				xmin = 1565.5683
				xmax = 1565.7883
				text = "put"
			intervals [4047]:
				xmin = 1565.7883
				xmax = 1566.2283
				text = "me"
			intervals [4048]:
				xmin = 1566.2283
				xmax = 1566.4068
				text = ""
			intervals [4049]:
				xmin = 1566.4068
				xmax = 1566.4968
				text = "an"
			intervals [4050]:
				xmin = 1566.4968
				xmax = 1566.5468
				text = ""
			intervals [4051]:
				xmin = 1566.5468
				xmax = 1566.8168
				text = "only"
			intervals [4052]:
				xmin = 1566.8168
				xmax = 1567.2868
				text = "child"
			intervals [4053]:
				xmin = 1567.2868
				xmax = 1567.6633
				text = ""
			intervals [4054]:
				xmin = 1567.6633
				xmax = 1567.8133
				text = "in"
			intervals [4055]:
				xmin = 1567.8133
				xmax = 1567.8833
				text = "a"
			intervals [4056]:
				xmin = 1567.8833
				xmax = 1568.3033
				text = "triple"
			intervals [4057]:
				xmin = 1568.3033
				xmax = 1568.7016
				text = ""
			intervals [4058]:
				xmin = 1568.7016
				xmax = 1573.1516
				text = "<unk>"
			intervals [4059]:
				xmin = 1573.1516
				xmax = 1573.5197
				text = ""
			intervals [4060]:
				xmin = 1573.5197
				xmax = 1573.8197
				text = "one"
			intervals [4061]:
				xmin = 1573.8197
				xmax = 1573.8797
				text = "of"
			intervals [4062]:
				xmin = 1573.8797
				xmax = 1574.0197
				text = "my"
			intervals [4063]:
				xmin = 1574.0197
				xmax = 1574.4797
				text = "roommates"
			intervals [4064]:
				xmin = 1574.4797
				xmax = 1574.9097
				text = "smoked"
			intervals [4065]:
				xmin = 1574.9097
				xmax = 1575.2197
				text = "weed"
			intervals [4066]:
				xmin = 1575.2197
				xmax = 1575.3797
				text = "all"
			intervals [4067]:
				xmin = 1575.3797
				xmax = 1575.4497
				text = "the"
			intervals [4068]:
				xmin = 1575.4497
				xmax = 1575.9397
				text = "time"
			intervals [4069]:
				xmin = 1575.9397
				xmax = 1576.8191
				text = ""
			intervals [4070]:
				xmin = 1576.8191
				xmax = 1576.9791
				text = "the"
			intervals [4071]:
				xmin = 1576.9791
				xmax = 1577.1791
				text = "other"
			intervals [4072]:
				xmin = 1577.1791
				xmax = 1577.3491
				text = "one"
			intervals [4073]:
				xmin = 1577.3491
				xmax = 1577.8291
				text = "drank"
			intervals [4074]:
				xmin = 1577.8291
				xmax = 1578.0091
				text = "all"
			intervals [4075]:
				xmin = 1578.0091
				xmax = 1578.1091
				text = "the"
			intervals [4076]:
				xmin = 1578.1091
				xmax = 1578.2691
				text = "time"
			intervals [4077]:
				xmin = 1578.2691
				xmax = 1581.7791
				text = "<unk>"
			intervals [4078]:
				xmin = 1581.7791
				xmax = 1581.8691
				text = "here"
			intervals [4079]:
				xmin = 1581.8691
				xmax = 1581.8991
				text = "s"
			intervals [4080]:
				xmin = 1581.8991
				xmax = 1581.9391
				text = ""
			intervals [4081]:
				xmin = 1581.9391
				xmax = 1581.9991
				text = "me"
			intervals [4082]:
				xmin = 1581.9991
				xmax = 1582.3491
				text = "<unk>"
			intervals [4083]:
				xmin = 1582.3491
				xmax = 1582.6616
				text = ""
			intervals [4084]:
				xmin = 1582.6616
				xmax = 1584.9416
				text = "<unk>"
			intervals [4085]:
				xmin = 1584.9416
				xmax = 1587.4265
				text = ""
			intervals [4086]:
				xmin = 1587.4265
				xmax = 1587.5365
				text = "<unk>"
			intervals [4087]:
				xmin = 1587.5365
				xmax = 1587.6407
				text = ""
			intervals [4088]:
				xmin = 1587.6407
				xmax = 1587.8607
				text = "w"
			intervals [4089]:
				xmin = 1587.8607
				xmax = 1588.1307
				text = "and"
			intervals [4090]:
				xmin = 1588.1307
				xmax = 1588.3707
				text = "here"
			intervals [4091]:
				xmin = 1588.3707
				xmax = 1588.4607
				text = "s"
			intervals [4092]:
				xmin = 1588.4607
				xmax = 1588.7507
				text = "funny"
			intervals [4093]:
				xmin = 1588.7507
				xmax = 1588.9963
				text = ""
			intervals [4094]:
				xmin = 1588.9963
				xmax = 1589.2063
				text = "i"
			intervals [4095]:
				xmin = 1589.2063
				xmax = 1589.5563
				text = "um"
			intervals [4096]:
				xmin = 1589.5563
				xmax = 1590.2707
				text = ""
			intervals [4097]:
				xmin = 1590.2707
				xmax = 1590.7507
				text = "um"
			intervals [4098]:
				xmin = 1590.7507
				xmax = 1590.8482
				text = ""
			intervals [4099]:
				xmin = 1590.8482
				xmax = 1590.9482
				text = "i"
			intervals [4100]:
				xmin = 1590.9482
				xmax = 1591.1182
				text = "ended"
			intervals [4101]:
				xmin = 1591.1182
				xmax = 1591.2582
				text = "up"
			intervals [4102]:
				xmin = 1591.2582
				xmax = 1591.6082
				text = "being"
			intervals [4103]:
				xmin = 1591.6082
				xmax = 1591.8682
				text = "better"
			intervals [4104]:
				xmin = 1591.8682
				xmax = 1592.2782
				text = "friends"
			intervals [4105]:
				xmin = 1592.2782
				xmax = 1592.7582
				text = "with"
			intervals [4106]:
				xmin = 1592.7582
				xmax = 1592.8763
				text = ""
			intervals [4107]:
				xmin = 1592.8763
				xmax = 1593.0263
				text = "i"
			intervals [4108]:
				xmin = 1593.0263
				xmax = 1593.1659
				text = ""
			intervals [4109]:
				xmin = 1593.1659
				xmax = 1593.5359
				text = "one"
			intervals [4110]:
				xmin = 1593.5359
				xmax = 1593.6822
				text = ""
			intervals [4111]:
				xmin = 1593.6822
				xmax = 1593.9022
				text = "one"
			intervals [4112]:
				xmin = 1593.9022
				xmax = 1594.1222
				text = "girl"
			intervals [4113]:
				xmin = 1594.1222
				xmax = 1594.2822
				text = "from"
			intervals [4114]:
				xmin = 1594.2822
				xmax = 1594.7422
				text = "hampton"
			intervals [4115]:
				xmin = 1594.7422
				xmax = 1594.7822
				text = ""
			intervals [4116]:
				xmin = 1594.7822
				xmax = 1594.9122
				text = "she"
			intervals [4117]:
				xmin = 1594.9122
				xmax = 1595.1222
				text = "w"
			intervals [4118]:
				xmin = 1595.1222
				xmax = 1595.2269
				text = ""
			intervals [4119]:
				xmin = 1595.2269
				xmax = 1595.3169
				text = "the"
			intervals [4120]:
				xmin = 1595.3169
				xmax = 1595.5469
				text = "black"
			intervals [4121]:
				xmin = 1595.5469
				xmax = 1595.8569
				text = "girl"
			intervals [4122]:
				xmin = 1595.8569
				xmax = 1595.9175
				text = ""
			intervals [4123]:
				xmin = 1595.9175
				xmax = 1596.0475
				text = "that"
			intervals [4124]:
				xmin = 1596.0475
				xmax = 1596.1575
				text = "was"
			intervals [4125]:
				xmin = 1596.1575
				xmax = 1596.4675
				text = "smoking"
			intervals [4126]:
				xmin = 1596.4675
				xmax = 1596.6575
				text = "weed"
			intervals [4127]:
				xmin = 1596.6575
				xmax = 1596.7775
				text = "all"
			intervals [4128]:
				xmin = 1596.7775
				xmax = 1596.8575
				text = "the"
			intervals [4129]:
				xmin = 1596.8575
				xmax = 1597.1275
				text = "time"
			intervals [4130]:
				xmin = 1597.1275
				xmax = 1597.2275
				text = "the"
			intervals [4131]:
				xmin = 1597.2275
				xmax = 1597.4375
				text = "other"
			intervals [4132]:
				xmin = 1597.4375
				xmax = 1597.6975
				text = "one"
			intervals [4133]:
				xmin = 1597.6975
				xmax = 1597.8575
				text = "was"
			intervals [4134]:
				xmin = 1597.8575
				xmax = 1598.2275
				text = "white"
			intervals [4135]:
				xmin = 1598.2275
				xmax = 1598.4322
				text = ""
			intervals [4136]:
				xmin = 1598.4322
				xmax = 1598.6422
				text = "she"
			intervals [4137]:
				xmin = 1598.6422
				xmax = 1598.8522
				text = "was"
			intervals [4138]:
				xmin = 1598.8522
				xmax = 1599.0122
				text = "from"
			intervals [4139]:
				xmin = 1599.0122
				xmax = 1599.5522
				text = "poughkeepsie"
			intervals [4140]:
				xmin = 1599.5522
				xmax = 1599.7022
				text = "new"
			intervals [4141]:
				xmin = 1599.7022
				xmax = 1599.9522
				text = "york"
			intervals [4142]:
				xmin = 1599.9522
				xmax = 1600.9452
				text = ""
			intervals [4143]:
				xmin = 1600.9452
				xmax = 1601.5552
				text = "and"
			intervals [4144]:
				xmin = 1601.5552
				xmax = 1602.6059
				text = ""
			intervals [4145]:
				xmin = 1602.6059
				xmax = 1602.7559
				text = "i"
			intervals [4146]:
				xmin = 1602.7559
				xmax = 1603.1959
				text = "think"
			intervals [4147]:
				xmin = 1603.1959
				xmax = 1603.6659
				text = "that"
			intervals [4148]:
				xmin = 1603.6659
				xmax = 1604.0805
				text = ""
			intervals [4149]:
				xmin = 1604.0805
				xmax = 1604.4005
				text = "um"
			intervals [4150]:
				xmin = 1604.4005
				xmax = 1604.4905
				text = "the"
			intervals [4151]:
				xmin = 1604.4905
				xmax = 1604.6705
				text = "one"
			intervals [4152]:
				xmin = 1604.6705
				xmax = 1604.8805
				text = "from"
			intervals [4153]:
				xmin = 1604.8805
				xmax = 1605.5905
				text = "hampton"
			intervals [4154]:
				xmin = 1605.5905
				xmax = 1605.7905
				text = "was"
			intervals [4155]:
				xmin = 1605.7905
				xmax = 1605.9225
				text = ""
			intervals [4156]:
				xmin = 1605.9225
				xmax = 1606.1225
				text = "got"
			intervals [4157]:
				xmin = 1606.1225
				xmax = 1606.1525
				text = ""
			intervals [4158]:
				xmin = 1606.1525
				xmax = 1606.6225
				text = "depressed"
			intervals [4159]:
				xmin = 1606.6225
				xmax = 1606.9525
				text = "because"
			intervals [4160]:
				xmin = 1606.9525
				xmax = 1607.1325
				text = "she"
			intervals [4161]:
				xmin = 1607.1325
				xmax = 1607.2625
				text = "was"
			intervals [4162]:
				xmin = 1607.2625
				xmax = 1607.4925
				text = "away"
			intervals [4163]:
				xmin = 1607.4925
				xmax = 1607.6225
				text = "from"
			intervals [4164]:
				xmin = 1607.6225
				xmax = 1607.6525
				text = ""
			intervals [4165]:
				xmin = 1607.6525
				xmax = 1608.2325
				text = "home"
			intervals [4166]:
				xmin = 1608.2325
				xmax = 1608.6225
				text = "and"
			intervals [4167]:
				xmin = 1608.6225
				xmax = 1608.6525
				text = ""
			intervals [4168]:
				xmin = 1608.6525
				xmax = 1608.8525
				text = "you"
			intervals [4169]:
				xmin = 1608.8525
				xmax = 1609.0425
				text = "know"
			intervals [4170]:
				xmin = 1609.0425
				xmax = 1609.2325
				text = "she"
			intervals [4171]:
				xmin = 1609.2325
				xmax = 1609.4125
				text = "just"
			intervals [4172]:
				xmin = 1609.4125
				xmax = 1609.6325
				text = "spent"
			intervals [4173]:
				xmin = 1609.6325
				xmax = 1609.7425
				text = "her"
			intervals [4174]:
				xmin = 1609.7425
				xmax = 1610.2025
				text = "time"
			intervals [4175]:
				xmin = 1610.2025
				xmax = 1610.3408
				text = ""
			intervals [4176]:
				xmin = 1610.3408
				xmax = 1610.7008
				text = "sitting"
			intervals [4177]:
				xmin = 1610.7008
				xmax = 1610.8008
				text = "on"
			intervals [4178]:
				xmin = 1610.8008
				xmax = 1610.8908
				text = "her"
			intervals [4179]:
				xmin = 1610.8908
				xmax = 1611.1508
				text = "bed"
			intervals [4180]:
				xmin = 1611.1508
				xmax = 1611.3908
				text = "looking"
			intervals [4181]:
				xmin = 1611.3908
				xmax = 1611.5308
				text = "out"
			intervals [4182]:
				xmin = 1611.5308
				xmax = 1611.6308
				text = "the"
			intervals [4183]:
				xmin = 1611.6308
				xmax = 1611.9108
				text = "window"
			intervals [4184]:
				xmin = 1611.9108
				xmax = 1612.1308
				text = "getting"
			intervals [4185]:
				xmin = 1612.1308
				xmax = 1612.5208
				text = "high"
			intervals [4186]:
				xmin = 1612.5208
				xmax = 1613.6026
				text = ""
			intervals [4187]:
				xmin = 1613.6026
				xmax = 1613.7526
				text = "and"
			intervals [4188]:
				xmin = 1613.7526
				xmax = 1613.8626
				text = "so"
			intervals [4189]:
				xmin = 1613.8626
				xmax = 1614.0826
				text = "she"
			intervals [4190]:
				xmin = 1614.0826
				xmax = 1614.2626
				text = "she"
			intervals [4191]:
				xmin = 1614.2626
				xmax = 1614.5526
				text = "wasn't"
			intervals [4192]:
				xmin = 1614.5526
				xmax = 1614.7826
				text = "really"
			intervals [4193]:
				xmin = 1614.7826
				xmax = 1615.4226
				text = "interacting"
			intervals [4194]:
				xmin = 1615.4226
				xmax = 1615.5926
				text = "with"
			intervals [4195]:
				xmin = 1615.5926
				xmax = 1615.8026
				text = "us"
			intervals [4196]:
				xmin = 1615.8026
				xmax = 1615.9026
				text = "a"
			intervals [4197]:
				xmin = 1615.9026
				xmax = 1616.1626
				text = "lot"
			intervals [4198]:
				xmin = 1616.1626
				xmax = 1616.3726
				text = "she"
			intervals [4199]:
				xmin = 1616.3726
				xmax = 1616.9726
				text = "would"
			intervals [4200]:
				xmin = 1616.9726
				xmax = 1617.0026
				text = ""
			intervals [4201]:
				xmin = 1617.0026
				xmax = 1617.4126
				text = "but"
			intervals [4202]:
				xmin = 1617.4126
				xmax = 1617.8723
				text = ""
			intervals [4203]:
				xmin = 1617.8723
				xmax = 1617.9723
				text = "it"
			intervals [4204]:
				xmin = 1617.9723
				xmax = 1618.1123
				text = "was"
			intervals [4205]:
				xmin = 1618.1123
				xmax = 1618.3723
				text = "always"
			intervals [4206]:
				xmin = 1618.3723
				xmax = 1618.5223
				text = "me"
			intervals [4207]:
				xmin = 1618.5223
				xmax = 1618.6123
				text = "and"
			intervals [4208]:
				xmin = 1618.6123
				xmax = 1618.6923
				text = "the"
			intervals [4209]:
				xmin = 1618.6923
				xmax = 1618.7223
				text = ""
			intervals [4210]:
				xmin = 1618.7223
				xmax = 1619.0023
				text = "other"
			intervals [4211]:
				xmin = 1619.0023
				xmax = 1619.2223
				text = "one"
			intervals [4212]:
				xmin = 1619.2223
				xmax = 1619.5123
				text = "going"
			intervals [4213]:
				xmin = 1619.5123
				xmax = 1619.6823
				text = "some"
			intervals [4214]:
				xmin = 1619.6823
				xmax = 1620.1323
				text = "place"
			intervals [4215]:
				xmin = 1620.1323
				xmax = 1620.1823
				text = ""
			intervals [4216]:
				xmin = 1620.1823
				xmax = 1620.2823
				text = "and"
			intervals [4217]:
				xmin = 1620.2823
				xmax = 1620.4135
				text = ""
			intervals [4218]:
				xmin = 1620.4135
				xmax = 1620.7235
				text = "and"
			intervals [4219]:
				xmin = 1620.7235
				xmax = 1620.7535
				text = ""
			intervals [4220]:
				xmin = 1620.7535
				xmax = 1620.8735
				text = "you"
			intervals [4221]:
				xmin = 1620.8735
				xmax = 1621.0235
				text = "know"
			intervals [4222]:
				xmin = 1621.0235
				xmax = 1621.4335
				text = "hanging"
			intervals [4223]:
				xmin = 1621.4335
				xmax = 1621.7835
				text = "out"
			intervals [4224]:
				xmin = 1621.7835
				xmax = 1621.8935
				text = "and"
			intervals [4225]:
				xmin = 1621.8935
				xmax = 1621.9835
				text = "we"
			intervals [4226]:
				xmin = 1621.9835
				xmax = 1622.1035
				text = "had"
			intervals [4227]:
				xmin = 1622.1035
				xmax = 1622.1335
				text = "a"
			intervals [4228]:
				xmin = 1622.1335
				xmax = 1622.3735
				text = "couple"
			intervals [4229]:
				xmin = 1622.3735
				xmax = 1622.7935
				text = "classes"
			intervals [4230]:
				xmin = 1622.7935
				xmax = 1623.5035
				text = "together"
			intervals [4231]:
				xmin = 1623.5035
				xmax = 1623.6635
				text = "and"
			intervals [4232]:
				xmin = 1623.6635
				xmax = 1623.8235
				text = "it"
			intervals [4233]:
				xmin = 1623.8235
				xmax = 1624.0535
				text = "was"
			intervals [4234]:
				xmin = 1624.0535
				xmax = 1624.3435
				text = "just"
			intervals [4235]:
				xmin = 1624.3435
				xmax = 1624.5135
				text = "yeah"
			intervals [4236]:
				xmin = 1624.5135
				xmax = 1624.7832
				text = ""
			intervals [4237]:
				xmin = 1624.7832
				xmax = 1624.9532
				text = "so"
			intervals [4238]:
				xmin = 1624.9532
				xmax = 1625.2232
				text = "she"
			intervals [4239]:
				xmin = 1625.2232
				xmax = 1625.3232
				text = "and"
			intervals [4240]:
				xmin = 1625.3232
				xmax = 1625.6232
				text = "i"
			intervals [4241]:
				xmin = 1625.6232
				xmax = 1626.1197
				text = ""
			intervals [4242]:
				xmin = 1626.1197
				xmax = 1626.2497
				text = "the"
			intervals [4243]:
				xmin = 1626.2497
				xmax = 1626.3897
				text = "other"
			intervals [4244]:
				xmin = 1626.3897
				xmax = 1626.5897
				text = "girl"
			intervals [4245]:
				xmin = 1626.5897
				xmax = 1626.7397
				text = "from"
			intervals [4246]:
				xmin = 1626.7397
				xmax = 1626.8397
				text = "new"
			intervals [4247]:
				xmin = 1626.8397
				xmax = 1627.1397
				text = "york"
			intervals [4248]:
				xmin = 1627.1397
				xmax = 1627.4924
				text = ""
			intervals [4249]:
				xmin = 1627.4924
				xmax = 1627.5924
				text = "we"
			intervals [4250]:
				xmin = 1627.5924
				xmax = 1627.8324
				text = "hung"
			intervals [4251]:
				xmin = 1627.8324
				xmax = 1627.9624
				text = "out"
			intervals [4252]:
				xmin = 1627.9624
				xmax = 1628.0624
				text = "a"
			intervals [4253]:
				xmin = 1628.0624
				xmax = 1628.3224
				text = "lot"
			intervals [4254]:
				xmin = 1628.3224
				xmax = 1628.5809
				text = ""
			intervals [4255]:
				xmin = 1628.5809
				xmax = 1628.9909
				text = "yeah"
			intervals [4256]:
				xmin = 1628.9909
				xmax = 1633.727
				text = ""
			intervals [4257]:
				xmin = 1633.727
				xmax = 1634.177
				text = "mm-hm"
			intervals [4258]:
				xmin = 1634.177
				xmax = 1634.6033
				text = ""
			intervals [4259]:
				xmin = 1634.6033
				xmax = 1634.7133
				text = "i"
			intervals [4260]:
				xmin = 1634.7133
				xmax = 1635.0333
				text = "did"
			intervals [4261]:
				xmin = 1635.0333
				xmax = 1635.1033
				text = "i"
			intervals [4262]:
				xmin = 1635.1033
				xmax = 1635.3133
				text = "went"
			intervals [4263]:
				xmin = 1635.3133
				xmax = 1635.8533
				text = "crazy"
			intervals [4264]:
				xmin = 1635.8533
				xmax = 1636.212
				text = ""
			intervals [4265]:
				xmin = 1636.212
				xmax = 1636.522
				text = "um"
			intervals [4266]:
				xmin = 1636.522
				xmax = 1636.622
				text = "i"
			intervals [4267]:
				xmin = 1636.622
				xmax = 1636.822
				text = "got"
			intervals [4268]:
				xmin = 1636.822
				xmax = 1637.292
				text = "introduced"
			intervals [4269]:
				xmin = 1637.292
				xmax = 1637.412
				text = "to"
			intervals [4270]:
				xmin = 1637.412
				xmax = 1637.512
				text = "the"
			intervals [4271]:
				xmin = 1637.512
				xmax = 1637.882
				text = "world"
			intervals [4272]:
				xmin = 1637.882
				xmax = 1638.052
				text = "of"
			intervals [4273]:
				xmin = 1638.052
				xmax = 1638.562
				text = "sororities"
			intervals [4274]:
				xmin = 1638.562
				xmax = 1638.642
				text = "and"
			intervals [4275]:
				xmin = 1638.642
				xmax = 1639.382
				text = "fraternities"
			intervals [4276]:
				xmin = 1639.382
				xmax = 1640.8019
				text = ""
			intervals [4277]:
				xmin = 1640.8019
				xmax = 1641.3519
				text = "so"
			intervals [4278]:
				xmin = 1641.3519
				xmax = 1641.6519
				text = "i"
			intervals [4279]:
				xmin = 1641.6519
				xmax = 1641.6819
				text = ""
			intervals [4280]:
				xmin = 1641.6819
				xmax = 1642.1919
				text = "became"
			intervals [4281]:
				xmin = 1642.1919
				xmax = 1642.2719
				text = "a"
			intervals [4282]:
				xmin = 1642.2719
				xmax = 1642.6019
				text = "sigma"
			intervals [4283]:
				xmin = 1642.6019
				xmax = 1643.1019
				text = "dove"
			intervals [4284]:
				xmin = 1643.1019
				xmax = 1643.3229
				text = ""
			intervals [4285]:
				xmin = 1643.3229
				xmax = 1643.4729
				text = "as"
			intervals [4286]:
				xmin = 1643.4729
				xmax = 1643.5529
				text = "a"
			intervals [4287]:
				xmin = 1643.5529
				xmax = 1644.1229
				text = "freshman"
			intervals [4288]:
				xmin = 1644.1229
				xmax = 1644.4675
				text = ""
			intervals [4289]:
				xmin = 1644.4675
				xmax = 1644.5275
				text = "i"
			intervals [4290]:
				xmin = 1644.5275
				xmax = 1644.6975
				text = "did"
			intervals [4291]:
				xmin = 1644.6975
				xmax = 1644.8775
				text = "a"
			intervals [4292]:
				xmin = 1644.8775
				xmax = 1645.0558
				text = ""
			intervals [4293]:
				xmin = 1645.0558
				xmax = 1645.2858
				text = "i'm"
			intervals [4294]:
				xmin = 1645.2858
				xmax = 1645.7241
				text = ""
			intervals [4295]:
				xmin = 1645.7241
				xmax = 1646.0141
				text = "one"
			intervals [4296]:
				xmin = 1646.0141
				xmax = 1646.3441
				text = "thing"
			intervals [4297]:
				xmin = 1646.3441
				xmax = 1646.4741
				text = "that"
			intervals [4298]:
				xmin = 1646.4741
				xmax = 1646.5941
				text = "i've"
			intervals [4299]:
				xmin = 1646.5941
				xmax = 1646.6541
				text = ""
			intervals [4300]:
				xmin = 1646.6541
				xmax = 1646.9041
				text = "done"
			intervals [4301]:
				xmin = 1646.9041
				xmax = 1647.7941
				text = "constantly"
			intervals [4302]:
				xmin = 1647.7941
				xmax = 1648.1049
				text = ""
			intervals [4303]:
				xmin = 1648.1049
				xmax = 1648.7849
				text = "consistently"
			intervals [4304]:
				xmin = 1648.7849
				xmax = 1648.9549
				text = "in"
			intervals [4305]:
				xmin = 1648.9549
				xmax = 1649.1349
				text = "my"
			intervals [4306]:
				xmin = 1649.1349
				xmax = 1649.4949
				text = "life"
			intervals [4307]:
				xmin = 1649.4949
				xmax = 1649.6736
				text = ""
			intervals [4308]:
				xmin = 1649.6736
				xmax = 1650.1636
				text = "is"
			intervals [4309]:
				xmin = 1650.1636
				xmax = 1650.402
				text = ""
			intervals [4310]:
				xmin = 1650.402
				xmax = 1650.642
				text = "i'm"
			intervals [4311]:
				xmin = 1650.642
				xmax = 1650.752
				text = "the"
			intervals [4312]:
				xmin = 1650.752
				xmax = 1651.152
				text = "first"
			intervals [4313]:
				xmin = 1651.152
				xmax = 1651.242
				text = "to"
			intervals [4314]:
				xmin = 1651.242
				xmax = 1651.492
				text = "do"
			intervals [4315]:
				xmin = 1651.492
				xmax = 1651.582
				text = "a"
			intervals [4316]:
				xmin = 1651.582
				xmax = 1651.802
				text = "lot"
			intervals [4317]:
				xmin = 1651.802
				xmax = 1651.882
				text = "of"
			intervals [4318]:
				xmin = 1651.882
				xmax = 1652.502
				text = "things"
			intervals [4319]:
				xmin = 1652.502
				xmax = 1653.0511
				text = ""
			intervals [4320]:
				xmin = 1653.0511
				xmax = 1653.4711
				text = "um"
			intervals [4321]:
				xmin = 1653.4711
				xmax = 1653.8574
				text = ""
			intervals [4322]:
				xmin = 1653.8574
				xmax = 1654.5674
				text = "being"
			intervals [4323]:
				xmin = 1654.5674
				xmax = 1654.9058
				text = ""
			intervals [4324]:
				xmin = 1654.9058
				xmax = 1655.2758
				text = "um"
			intervals [4325]:
				xmin = 1655.2758
				xmax = 1655.4281
				text = ""
			intervals [4326]:
				xmin = 1655.4281
				xmax = 1655.5081
				text = "a"
			intervals [4327]:
				xmin = 1655.5081
				xmax = 1655.7781
				text = "sigma"
			intervals [4328]:
				xmin = 1655.7781
				xmax = 1656.0281
				text = "dove"
			intervals [4329]:
				xmin = 1656.0281
				xmax = 1656.1181
				text = "the"
			intervals [4330]:
				xmin = 1656.1181
				xmax = 1656.5581
				text = "sweethearts"
			intervals [4331]:
				xmin = 1656.5581
				xmax = 1656.6481
				text = "of"
			intervals [4332]:
				xmin = 1656.6481
				xmax = 1656.7681
				text = "the"
			intervals [4333]:
				xmin = 1656.7681
				xmax = 1657.1381
				text = "sigma"
			intervals [4334]:
				xmin = 1657.1381
				xmax = 1657.531
				text = ""
			intervals [4335]:
				xmin = 1657.531
				xmax = 1657.931
				text = "freshman"
			intervals [4336]:
				xmin = 1657.931
				xmax = 1658.141
				text = "didn't"
			intervals [4337]:
				xmin = 1658.141
				xmax = 1658.291
				text = "do"
			intervals [4338]:
				xmin = 1658.291
				xmax = 1658.481
				text = "that"
			intervals [4339]:
				xmin = 1658.481
				xmax = 1659.3538
				text = ""
			intervals [4340]:
				xmin = 1659.3538
				xmax = 1659.4838
				text = "i"
			intervals [4341]:
				xmin = 1659.4838
				xmax = 1659.6138
				text = "was"
			intervals [4342]:
				xmin = 1659.6138
				xmax = 1659.6738
				text = "a"
			intervals [4343]:
				xmin = 1659.6738
				xmax = 1660.1638
				text = "freshman"
			intervals [4344]:
				xmin = 1660.1638
				xmax = 1660.3901
				text = ""
			intervals [4345]:
				xmin = 1660.3901
				xmax = 1660.5201
				text = "and"
			intervals [4346]:
				xmin = 1660.5201
				xmax = 1660.6001
				text = "i"
			intervals [4347]:
				xmin = 1660.6001
				xmax = 1660.8701
				text = "did"
			intervals [4348]:
				xmin = 1660.8701
				xmax = 1660.9801
				text = "it"
			intervals [4349]:
				xmin = 1660.9801
				xmax = 1661.2545
				text = ""
			intervals [4350]:
				xmin = 1661.2545
				xmax = 1661.3945
				text = "you"
			intervals [4351]:
				xmin = 1661.3945
				xmax = 1661.5045
				text = "know"
			intervals [4352]:
				xmin = 1661.5045
				xmax = 1661.8645
				text = "even"
			intervals [4353]:
				xmin = 1661.8645
				xmax = 1661.9245
				text = ""
			intervals [4354]:
				xmin = 1661.9245
				xmax = 1662.4145
				text = "in"
			intervals [4355]:
				xmin = 1662.4145
				xmax = 1662.5745
				text = "my"
			intervals [4356]:
				xmin = 1662.5745
				xmax = 1662.7592
				text = ""
			intervals [4357]:
				xmin = 1662.7592
				xmax = 1663.4192
				text = "career"
			intervals [4358]:
				xmin = 1663.4192
				xmax = 1663.4492
				text = ""
			intervals [4359]:
				xmin = 1663.4492
				xmax = 1663.5192
				text = "in"
			intervals [4360]:
				xmin = 1663.5192
				xmax = 1663.6292
				text = "my"
			intervals [4361]:
				xmin = 1663.6292
				xmax = 1664.1092
				text = "job"
			intervals [4362]:
				xmin = 1664.1092
				xmax = 1664.1392
				text = ""
			intervals [4363]:
				xmin = 1664.1392
				xmax = 1664.3292
				text = "i've"
			intervals [4364]:
				xmin = 1664.3292
				xmax = 1664.4492
				text = "been"
			intervals [4365]:
				xmin = 1664.4492
				xmax = 1664.5592
				text = "the"
			intervals [4366]:
				xmin = 1664.5592
				xmax = 1664.8792
				text = "first"
			intervals [4367]:
				xmin = 1664.8792
				xmax = 1664.9592
				text = "to"
			intervals [4368]:
				xmin = 1664.9592
				xmax = 1665.1592
				text = "do"
			intervals [4369]:
				xmin = 1665.1592
				xmax = 1665.2392
				text = "a"
			intervals [4370]:
				xmin = 1665.2392
				xmax = 1665.4492
				text = "lot"
			intervals [4371]:
				xmin = 1665.4492
				xmax = 1665.5392
				text = "of"
			intervals [4372]:
				xmin = 1665.5392
				xmax = 1665.9892
				text = "things"
			intervals [4373]:
				xmin = 1665.9892
				xmax = 1666.2846
				text = ""
			intervals [4374]:
				xmin = 1666.2846
				xmax = 1666.6546
				text = "so"
			intervals [4375]:
				xmin = 1666.6546
				xmax = 1667.1346
				text = "um"
			intervals [4376]:
				xmin = 1667.1346
				xmax = 1667.1646
				text = ""
			intervals [4377]:
				xmin = 1667.1646
				xmax = 1667.4346
				text = "so"
			intervals [4378]:
				xmin = 1667.4346
				xmax = 1667.5646
				text = "i"
			intervals [4379]:
				xmin = 1667.5646
				xmax = 1667.698
				text = ""
			intervals [4380]:
				xmin = 1667.698
				xmax = 1667.958
				text = "became"
			intervals [4381]:
				xmin = 1667.958
				xmax = 1668.018
				text = "a"
			intervals [4382]:
				xmin = 1668.018
				xmax = 1668.308
				text = "sigma"
			intervals [4383]:
				xmin = 1668.308
				xmax = 1668.648
				text = "dove"
			intervals [4384]:
				xmin = 1668.648
				xmax = 1668.778
				text = "was"
			intervals [4385]:
				xmin = 1668.778
				xmax = 1669.098
				text = "hanging"
			intervals [4386]:
				xmin = 1669.098
				xmax = 1669.238
				text = "out"
			intervals [4387]:
				xmin = 1669.238
				xmax = 1669.328
				text = "with"
			intervals [4388]:
				xmin = 1669.328
				xmax = 1669.408
				text = "the"
			intervals [4389]:
				xmin = 1669.408
				xmax = 1670.258
				text = "sigmas"
			intervals [4390]:
				xmin = 1670.258
				xmax = 1670.6565
				text = ""
			intervals [4391]:
				xmin = 1670.6565
				xmax = 1671.3465
				text = "and"
			intervals [4392]:
				xmin = 1671.3465
				xmax = 1671.3765
				text = ""
			intervals [4393]:
				xmin = 1671.3765
				xmax = 1671.6465
				text = "uh"
			intervals [4394]:
				xmin = 1671.6465
				xmax = 1671.7321
				text = ""
			intervals [4395]:
				xmin = 1671.7321
				xmax = 1671.8921
				text = "going"
			intervals [4396]:
				xmin = 1671.8921
				xmax = 1671.9521
				text = "to"
			intervals [4397]:
				xmin = 1671.9521
				xmax = 1671.9821
				text = ""
			intervals [4398]:
				xmin = 1671.9821
				xmax = 1672.1821
				text = "all"
			intervals [4399]:
				xmin = 1672.1821
				xmax = 1672.2521
				text = "the"
			intervals [4400]:
				xmin = 1672.2521
				xmax = 1673.2221
				text = "parties"
			intervals [4401]:
				xmin = 1673.2221
				xmax = 1673.4921
				text = "and"
			intervals [4402]:
				xmin = 1673.4921
				xmax = 1673.6921
				text = "just"
			intervals [4403]:
				xmin = 1673.6921
				xmax = 1674.1021
				text = "having"
			intervals [4404]:
				xmin = 1674.1021
				xmax = 1674.1321
				text = ""
			intervals [4405]:
				xmin = 1674.1321
				xmax = 1674.2621
				text = "a"
			intervals [4406]:
				xmin = 1674.2621
				xmax = 1674.4721
				text = "good"
			intervals [4407]:
				xmin = 1674.4721
				xmax = 1674.8721
				text = "time"
			intervals [4408]:
				xmin = 1674.8721
				xmax = 1675.7606
				text = ""
			intervals [4409]:
				xmin = 1675.7606
				xmax = 1676.4606
				text = "my"
			intervals [4410]:
				xmin = 1676.4606
				xmax = 1676.5206
				text = ""
			intervals [4411]:
				xmin = 1676.5206
				xmax = 1676.6106
				text = "f"
			intervals [4412]:
				xmin = 1676.6106
				xmax = 1677.0132
				text = ""
			intervals [4413]:
				xmin = 1677.0132
				xmax = 1677.6932
				text = "first"
			intervals [4414]:
				xmin = 1677.6932
				xmax = 1678.0275
				text = ""
			intervals [4415]:
				xmin = 1678.0275
				xmax = 1678.6475
				text = "<unk>"
			intervals [4416]:
				xmin = 1678.6475
				xmax = 1679.1901
				text = ""
			intervals [4417]:
				xmin = 1679.1901
				xmax = 1679.4301
				text = "my"
			intervals [4418]:
				xmin = 1679.4301
				xmax = 1680.2701
				text = "first"
			intervals [4419]:
				xmin = 1680.2701
				xmax = 1680.3886
				text = ""
			intervals [4420]:
				xmin = 1680.3886
				xmax = 1680.9686
				text = "um"
			intervals [4421]:
				xmin = 1680.9686
				xmax = 1682.0913
				text = ""
			intervals [4422]:
				xmin = 1682.0913
				xmax = 1682.1913
				text = "<unk>"
			intervals [4423]:
				xmin = 1682.1913
				xmax = 1682.4735
				text = ""
			intervals [4424]:
				xmin = 1682.4735
				xmax = 1683.3635
				text = "semester"
			intervals [4425]:
				xmin = 1683.3635
				xmax = 1684.3442
				text = ""
			intervals [4426]:
				xmin = 1684.3442
				xmax = 1684.5142
				text = "now"
			intervals [4427]:
				xmin = 1684.5142
				xmax = 1684.6742
				text = "we"
			intervals [4428]:
				xmin = 1684.6742
				xmax = 1684.9442
				text = "coming"
			intervals [4429]:
				xmin = 1684.9442
				xmax = 1685.0942
				text = "from"
			intervals [4430]:
				xmin = 1685.0942
				xmax = 1685.4942
				text = "somebody"
			intervals [4431]:
				xmin = 1685.4942
				xmax = 1685.6642
				text = "who"
			intervals [4432]:
				xmin = 1685.6642
				xmax = 1685.7342
				text = "in"
			intervals [4433]:
				xmin = 1685.7342
				xmax = 1685.9942
				text = "high"
			intervals [4434]:
				xmin = 1685.9942
				xmax = 1686.2742
				text = "school"
			intervals [4435]:
				xmin = 1686.2742
				xmax = 1686.3442
				text = "in"
			intervals [4436]:
				xmin = 1686.3442
				xmax = 1686.6942
				text = "catholic"
			intervals [4437]:
				xmin = 1686.6942
				xmax = 1686.9842
				text = "school"
			intervals [4438]:
				xmin = 1686.9842
				xmax = 1687.2342
				text = "made"
			intervals [4439]:
				xmin = 1687.2342
				xmax = 1687.6342
				text = "straight"
			intervals [4440]:
				xmin = 1687.6342
				xmax = 1687.9142
				text = "a"
			intervals [4441]:
				xmin = 1687.9142
				xmax = 1687.9442
				text = ""
			intervals [4442]:
				xmin = 1687.9442
				xmax = 1688.1642
				text = "s"
			intervals [4443]:
				xmin = 1688.1642
				xmax = 1688.9581
				text = ""
			intervals [4444]:
				xmin = 1688.9581
				xmax = 1689.6281
				text = "my"
			intervals [4445]:
				xmin = 1689.6281
				xmax = 1690.3881
				text = "grades"
			intervals [4446]:
				xmin = 1690.3881
				xmax = 1690.6069
				text = ""
			intervals [4447]:
				xmin = 1690.6069
				xmax = 1690.7869
				text = "my"
			intervals [4448]:
				xmin = 1690.7869
				xmax = 1691.1269
				text = "first"
			intervals [4449]:
				xmin = 1691.1269
				xmax = 1691.8369
				text = "semester"
			intervals [4450]:
				xmin = 1691.8369
				xmax = 1692.1076
				text = ""
			intervals [4451]:
				xmin = 1692.1076
				xmax = 1692.3276
				text = "two"
			intervals [4452]:
				xmin = 1692.3276
				xmax = 1692.6176
				text = "b"
			intervals [4453]:
				xmin = 1692.6176
				xmax = 1692.7376
				text = "s"
			intervals [4454]:
				xmin = 1692.7376
				xmax = 1692.9676
				text = "two"
			intervals [4455]:
				xmin = 1692.9676
				xmax = 1693.2676
				text = "d"
			intervals [4456]:
				xmin = 1693.2676
				xmax = 1693.3976
				text = "s"
			intervals [4457]:
				xmin = 1693.3976
				xmax = 1693.5776
				text = "two"
			intervals [4458]:
				xmin = 1693.5776
				xmax = 1693.6276
				text = ""
			intervals [4459]:
				xmin = 1693.6276
				xmax = 1693.7976
				text = "f"
			intervals [4460]:
				xmin = 1693.7976
				xmax = 1693.8276
				text = ""
			intervals [4461]:
				xmin = 1693.8276
				xmax = 1694.0776
				text = "s"
			intervals [4462]:
				xmin = 1694.0776
				xmax = 1695.2928
				text = ""
			intervals [4463]:
				xmin = 1695.2928
				xmax = 1695.8028
				text = "yeah"
			intervals [4464]:
				xmin = 1695.8028
				xmax = 1696.4193
				text = ""
			intervals [4465]:
				xmin = 1696.4193
				xmax = 1696.8293
				text = "mm"
			intervals [4466]:
				xmin = 1696.8293
				xmax = 1697.6419
				text = ""
			intervals [4467]:
				xmin = 1697.6419
				xmax = 1697.7419
				text = "he"
			intervals [4468]:
				xmin = 1697.7419
				xmax = 1698.0919
				text = "was"
			intervals [4469]:
				xmin = 1698.0919
				xmax = 1698.4719
				text = "actually"
			intervals [4470]:
				xmin = 1698.4719
				xmax = 1698.8019
				text = "very"
			intervals [4471]:
				xmin = 1698.8019
				xmax = 1699.3319
				text = "calm"
			intervals [4472]:
				xmin = 1699.3319
				xmax = 1699.7319
				text = "about"
			intervals [4473]:
				xmin = 1699.7319
				xmax = 1699.8719
				text = "it"
			intervals [4474]:
				xmin = 1699.8719
				xmax = 1700.425
				text = ""
			intervals [4475]:
				xmin = 1700.425
				xmax = 1700.775
				text = "very"
			intervals [4476]:
				xmin = 1700.775
				xmax = 1701.175
				text = "calm"
			intervals [4477]:
				xmin = 1701.175
				xmax = 1701.585
				text = "about"
			intervals [4478]:
				xmin = 1701.585
				xmax = 1701.795
				text = "it"
			intervals [4479]:
				xmin = 1701.795
				xmax = 1702.1236
				text = ""
			intervals [4480]:
				xmin = 1702.1236
				xmax = 1702.6336
				text = "um"
			intervals [4481]:
				xmin = 1702.6336
				xmax = 1702.7836
				text = "he"
			intervals [4482]:
				xmin = 1702.7836
				xmax = 1702.9436
				text = "had"
			intervals [4483]:
				xmin = 1702.9436
				xmax = 1703.0236
				text = "a"
			intervals [4484]:
				xmin = 1703.0236
				xmax = 1703.3736
				text = "talk"
			intervals [4485]:
				xmin = 1703.3736
				xmax = 1703.5336
				text = "with"
			intervals [4486]:
				xmin = 1703.5336
				xmax = 1704.0736
				text = "me"
			intervals [4487]:
				xmin = 1704.0736
				xmax = 1704.6247
				text = ""
			intervals [4488]:
				xmin = 1704.6247
				xmax = 1705.3247
				text = "and"
			intervals [4489]:
				xmin = 1705.3247
				xmax = 1705.3547
				text = ""
			intervals [4490]:
				xmin = 1705.3547
				xmax = 1705.7447
				text = "um"
			intervals [4491]:
				xmin = 1705.7447
				xmax = 1705.7847
				text = ""
			intervals [4492]:
				xmin = 1705.7847
				xmax = 1705.9847
				text = "and"
			intervals [4493]:
				xmin = 1705.9847
				xmax = 1706.1347
				text = "and"
			intervals [4494]:
				xmin = 1706.1347
				xmax = 1706.2747
				text = "my"
			intervals [4495]:
				xmin = 1706.2747
				xmax = 1706.4947
				text = "father"
			intervals [4496]:
				xmin = 1706.4947
				xmax = 1706.5447
				text = "s"
			intervals [4497]:
				xmin = 1706.5447
				xmax = 1706.8047
				text = "not"
			intervals [4498]:
				xmin = 1706.8047
				xmax = 1706.8447
				text = "a"
			intervals [4499]:
				xmin = 1706.8447
				xmax = 1707.2547
				text = "calm"
			intervals [4500]:
				xmin = 1707.2547
				xmax = 1707.2947
				text = ""
			intervals [4501]:
				xmin = 1707.2947
				xmax = 1707.9347
				text = "person"
			intervals [4502]:
				xmin = 1707.9347
				xmax = 1708.1463
				text = ""
			intervals [4503]:
				xmin = 1708.1463
				xmax = 1708.3363
				text = "or"
			intervals [4504]:
				xmin = 1708.3363
				xmax = 1708.8463
				text = "rational"
			intervals [4505]:
				xmin = 1708.8463
				xmax = 1709.2163
				text = "person"
			intervals [4506]:
				xmin = 1709.2163
				xmax = 1709.2463
				text = ""
			intervals [4507]:
				xmin = 1709.2463
				xmax = 1709.3763
				text = "there"
			intervals [4508]:
				xmin = 1709.3763
				xmax = 1709.4463
				text = "were"
			intervals [4509]:
				xmin = 1709.4463
				xmax = 1709.4763
				text = "a"
			intervals [4510]:
				xmin = 1709.4763
				xmax = 1709.8063
				text = "couple"
			intervals [4511]:
				xmin = 1709.8063
				xmax = 1709.8663
				text = "of"
			intervals [4512]:
				xmin = 1709.8663
				xmax = 1710.2063
				text = "things"
			intervals [4513]:
				xmin = 1710.2063
				xmax = 1710.3263
				text = "he"
			intervals [4514]:
				xmin = 1710.3263
				xmax = 1710.5463
				text = "was"
			intervals [4515]:
				xmin = 1710.5463
				xmax = 1710.5763
				text = ""
			intervals [4516]:
				xmin = 1710.5763
				xmax = 1710.7963
				text = "he"
			intervals [4517]:
				xmin = 1710.7963
				xmax = 1710.9963
				text = "would"
			intervals [4518]:
				xmin = 1710.9963
				xmax = 1711.0263
				text = ""
			intervals [4519]:
				xmin = 1711.0263
				xmax = 1711.1563
				text = "be"
			intervals [4520]:
				xmin = 1711.1563
				xmax = 1711.4163
				text = "calm"
			intervals [4521]:
				xmin = 1711.4163
				xmax = 1711.5063
				text = "or"
			intervals [4522]:
				xmin = 1711.5063
				xmax = 1711.9963
				text = "rational"
			intervals [4523]:
				xmin = 1711.9963
				xmax = 1712.2863
				text = "about"
			intervals [4524]:
				xmin = 1712.2863
				xmax = 1712.9964
				text = ""
			intervals [4525]:
				xmin = 1712.9964
				xmax = 1713.2264
				text = "but"
			intervals [4526]:
				xmin = 1713.2264
				xmax = 1713.4964
				text = "um"
			intervals [4527]:
				xmin = 1713.4964
				xmax = 1713.5264
				text = ""
			intervals [4528]:
				xmin = 1713.5264
				xmax = 1713.7064
				text = "he"
			intervals [4529]:
				xmin = 1713.7064
				xmax = 1714.0564
				text = "just"
			intervals [4530]:
				xmin = 1714.0564
				xmax = 1714.8051
				text = ""
			intervals [4531]:
				xmin = 1714.8051
				xmax = 1715.0451
				text = "brought"
			intervals [4532]:
				xmin = 1715.0451
				xmax = 1715.1251
				text = "the"
			intervals [4533]:
				xmin = 1715.1251
				xmax = 1715.4151
				text = "grades"
			intervals [4534]:
				xmin = 1715.4151
				xmax = 1715.4451
				text = ""
			intervals [4535]:
				xmin = 1715.4451
				xmax = 1715.6351
				text = "into"
			intervals [4536]:
				xmin = 1715.6351
				xmax = 1715.7851
				text = "my"
			intervals [4537]:
				xmin = 1715.7851
				xmax = 1716.1951
				text = "room"
			intervals [4538]:
				xmin = 1716.1951
				xmax = 1717.022
				text = ""
			intervals [4539]:
				xmin = 1717.022
				xmax = 1717.162
				text = "and"
			intervals [4540]:
				xmin = 1717.162
				xmax = 1717.532
				text = "said"
			intervals [4541]:
				xmin = 1717.532
				xmax = 1717.6303
				text = ""
			intervals [4542]:
				xmin = 1717.6303
				xmax = 1717.7903
				text = "you"
			intervals [4543]:
				xmin = 1717.7903
				xmax = 1717.9203
				text = "know"
			intervals [4544]:
				xmin = 1717.9203
				xmax = 1717.9803
				text = "it"
			intervals [4545]:
				xmin = 1717.9803
				xmax = 1718.0403
				text = "s"
			intervals [4546]:
				xmin = 1718.0403
				xmax = 1718.3803
				text = "costing"
			intervals [4547]:
				xmin = 1718.3803
				xmax = 1718.5103
				text = "us"
			intervals [4548]:
				xmin = 1718.5103
				xmax = 1718.5503
				text = "a"
			intervals [4549]:
				xmin = 1718.5503
				xmax = 1718.7003
				text = "lot"
			intervals [4550]:
				xmin = 1718.7003
				xmax = 1718.7603
				text = "of"
			intervals [4551]:
				xmin = 1718.7603
				xmax = 1719.0803
				text = "money"
			intervals [4552]:
				xmin = 1719.0803
				xmax = 1719.2749
				text = ""
			intervals [4553]:
				xmin = 1719.2749
				xmax = 1719.3449
				text = "to"
			intervals [4554]:
				xmin = 1719.3449
				xmax = 1719.5649
				text = "send"
			intervals [4555]:
				xmin = 1719.5649
				xmax = 1719.6649
				text = "you"
			intervals [4556]:
				xmin = 1719.6649
				xmax = 1719.7349
				text = "to"
			intervals [4557]:
				xmin = 1719.7349
				xmax = 1720.0349
				text = "school"
			intervals [4558]:
				xmin = 1720.0349
				xmax = 1720.6675
				text = ""
			intervals [4559]:
				xmin = 1720.6675
				xmax = 1720.8175
				text = "and"
			intervals [4560]:
				xmin = 1720.8175
				xmax = 1720.8975
				text = "i"
			intervals [4561]:
				xmin = 1720.8975
				xmax = 1721.2475
				text = "expect"
			intervals [4562]:
				xmin = 1721.2475
				xmax = 1721.2775
				text = ""
			intervals [4563]:
				xmin = 1721.2775
				xmax = 1721.7375
				text = "better"
			intervals [4564]:
				xmin = 1721.7375
				xmax = 1722.5123
				text = ""
			intervals [4565]:
				xmin = 1722.5123
				xmax = 1722.6323
				text = "i"
			intervals [4566]:
				xmin = 1722.6323
				xmax = 1722.8723
				text = "said"
			intervals [4567]:
				xmin = 1722.8723
				xmax = 1723.0284
				text = ""
			intervals [4568]:
				xmin = 1723.0284
				xmax = 1723.3184
				text = "okay"
			intervals [4569]:
				xmin = 1723.3184
				xmax = 1723.8308
				text = ""
			intervals [4570]:
				xmin = 1723.8308
				xmax = 1723.9408
				text = "and"
			intervals [4571]:
				xmin = 1723.9408
				xmax = 1724.0808
				text = "so"
			intervals [4572]:
				xmin = 1724.0808
				xmax = 1724.1308
				text = "i"
			intervals [4573]:
				xmin = 1724.1308
				xmax = 1724.3108
				text = "did"
			intervals [4574]:
				xmin = 1724.3108
				xmax = 1724.6908
				text = "better"
			intervals [4575]:
				xmin = 1724.6908
				xmax = 1724.9713
				text = ""
			intervals [4576]:
				xmin = 1724.9713
				xmax = 1725.2313
				text = "because"
			intervals [4577]:
				xmin = 1725.2313
				xmax = 1725.3213
				text = "i"
			intervals [4578]:
				xmin = 1725.3213
				xmax = 1725.7113
				text = "knew"
			intervals [4579]:
				xmin = 1725.7113
				xmax = 1726.5013
				text = "<unk>"
			intervals [4580]:
				xmin = 1726.5013
				xmax = 1726.7601
				text = ""
			intervals [4581]:
				xmin = 1726.7601
				xmax = 1726.9301
				text = "i"
			intervals [4582]:
				xmin = 1726.9301
				xmax = 1727.2601
				text = "had"
			intervals [4583]:
				xmin = 1727.2601
				xmax = 1727.3601
				text = "to"
			intervals [4584]:
				xmin = 1727.3601
				xmax = 1727.5501
				text = "do"
			intervals [4585]:
				xmin = 1727.5501
				xmax = 1727.8901
				text = "better"
			intervals [4586]:
				xmin = 1727.8901
				xmax = 1728.3106
				text = ""
			intervals [4587]:
				xmin = 1728.3106
				xmax = 1728.5906
				text = "but"
			intervals [4588]:
				xmin = 1728.5906
				xmax = 1728.7206
				text = "it"
			intervals [4589]:
				xmin = 1728.7206
				xmax = 1728.8706
				text = "was"
			intervals [4590]:
				xmin = 1728.8706
				xmax = 1729.0506
				text = "just"
			intervals [4591]:
				xmin = 1729.0506
				xmax = 1729.3606
				text = "like"
			intervals [4592]:
				xmin = 1729.3606
				xmax = 1729.5051
				text = ""
			intervals [4593]:
				xmin = 1729.5051
				xmax = 1729.8051
				text = "right"
			intervals [4594]:
				xmin = 1729.8051
				xmax = 1730.0051
				text = "it"
			intervals [4595]:
				xmin = 1730.0051
				xmax = 1730.3051
				text = "was"
			intervals [4596]:
				xmin = 1730.3051
				xmax = 1730.6451
				text = "or"
			intervals [4597]:
				xmin = 1730.6451
				xmax = 1730.7851
				text = "you"
			intervals [4598]:
				xmin = 1730.7851
				xmax = 1730.9351
				text = "know"
			intervals [4599]:
				xmin = 1730.9351
				xmax = 1731.0238
				text = ""
			intervals [4600]:
				xmin = 1731.0238
				xmax = 1731.1738
				text = "<unk>"
			intervals [4601]:
				xmin = 1731.1738
				xmax = 1731.2319
				text = ""
			intervals [4602]:
				xmin = 1731.2319
				xmax = 1731.4119
				text = "or"
			intervals [4603]:
				xmin = 1731.4119
				xmax = 1731.4919
				text = "the"
			intervals [4604]:
				xmin = 1731.4919
				xmax = 1731.6419
				text = "other"
			intervals [4605]:
				xmin = 1731.6419
				xmax = 1731.8919
				text = "thing"
			intervals [4606]:
				xmin = 1731.8919
				xmax = 1732.0219
				text = "me"
			intervals [4607]:
				xmin = 1732.0219
				xmax = 1732.0519
				text = ""
			intervals [4608]:
				xmin = 1732.0519
				xmax = 1732.1419
				text = "i"
			intervals [4609]:
				xmin = 1732.1419
				xmax = 1732.2919
				text = "had"
			intervals [4610]:
				xmin = 1732.2919
				xmax = 1732.3519
				text = "to"
			intervals [4611]:
				xmin = 1732.3519
				xmax = 1732.5219
				text = "come"
			intervals [4612]:
				xmin = 1732.5219
				xmax = 1732.7019
				text = "back"
			intervals [4613]:
				xmin = 1732.7019
				xmax = 1733.0819
				text = "home"
			intervals [4614]:
				xmin = 1733.0819
				xmax = 1733.2219
				text = "if"
			intervals [4615]:
				xmin = 1733.2219
				xmax = 1733.2719
				text = "i"
			intervals [4616]:
				xmin = 1733.2719
				xmax = 1733.6419
				text = "didn't"
			intervals [4617]:
				xmin = 1733.6419
				xmax = 1733.7019
				text = "i"
			intervals [4618]:
				xmin = 1733.7019
				xmax = 1733.9919
				text = "couldn't"
			intervals [4619]:
				xmin = 1733.9919
				xmax = 1734.1119
				text = "come"
			intervals [4620]:
				xmin = 1734.1119
				xmax = 1734.2619
				text = "back"
			intervals [4621]:
				xmin = 1734.2619
				xmax = 1734.3919
				text = "home"
			intervals [4622]:
				xmin = 1734.3919
				xmax = 1735.0176
				text = ""
			intervals [4623]:
				xmin = 1735.0176
				xmax = 1735.3076
				text = "so"
			intervals [4624]:
				xmin = 1735.3076
				xmax = 1735.6876
				text = "um"
			intervals [4625]:
				xmin = 1735.6876
				xmax = 1735.7176
				text = ""
			intervals [4626]:
				xmin = 1735.7176
				xmax = 1735.9676
				text = "yeah"
			intervals [4627]:
				xmin = 1735.9676
				xmax = 1736.1476
				text = "so"
			intervals [4628]:
				xmin = 1736.1476
				xmax = 1736.3076
				text = "that"
			intervals [4629]:
				xmin = 1736.3076
				xmax = 1736.4476
				text = "was"
			intervals [4630]:
				xmin = 1736.4476
				xmax = 1736.6776
				text = "pretty"
			intervals [4631]:
				xmin = 1736.6776
				xmax = 1737.0176
				text = "funny"
			intervals [4632]:
				xmin = 1737.0176
				xmax = 1737.1544
				text = ""
			intervals [4633]:
				xmin = 1737.1544
				xmax = 1737.5144
				text = "that"
			intervals [4634]:
				xmin = 1737.5144
				xmax = 1737.5444
				text = ""
			intervals [4635]:
				xmin = 1737.5444
				xmax = 1737.7044
				text = "and"
			intervals [4636]:
				xmin = 1737.7044
				xmax = 1737.7644
				text = "i"
			intervals [4637]:
				xmin = 1737.7644
				xmax = 1738.1744
				text = "straightened"
			intervals [4638]:
				xmin = 1738.1744
				xmax = 1738.3544
				text = "up"
			intervals [4639]:
				xmin = 1738.3544
				xmax = 1738.4444
				text = "and"
			intervals [4640]:
				xmin = 1738.4444
				xmax = 1738.6344
				text = "did"
			intervals [4641]:
				xmin = 1738.6344
				xmax = 1738.6644
				text = ""
			intervals [4642]:
				xmin = 1738.6644
				xmax = 1739.0144
				text = "better"
			intervals [4643]:
				xmin = 1739.0144
				xmax = 1739.0913
				text = ""
			intervals [4644]:
				xmin = 1739.0913
				xmax = 1739.2413
				text = "but"
			intervals [4645]:
				xmin = 1739.2413
				xmax = 1739.3313
				text = "it"
			intervals [4646]:
				xmin = 1739.3313
				xmax = 1739.5013
				text = "was"
			intervals [4647]:
				xmin = 1739.5013
				xmax = 1739.7413
				text = "like"
			intervals [4648]:
				xmin = 1739.7413
				xmax = 1740.5913
				text = "seventeen"
			intervals [4649]:
				xmin = 1740.5913
				xmax = 1740.972
				text = ""
			intervals [4650]:
				xmin = 1740.972
				xmax = 1741.112
				text = "in"
			intervals [4651]:
				xmin = 1741.112
				xmax = 1741.202
				text = "a"
			intervals [4652]:
				xmin = 1741.202
				xmax = 1741.482
				text = "new"
			intervals [4653]:
				xmin = 1741.482
				xmax = 1741.902
				text = "city"
			intervals [4654]:
				xmin = 1741.902
				xmax = 1742.1805
				text = ""
			intervals [4655]:
				xmin = 1742.1805
				xmax = 1742.5005
				text = "by"
			intervals [4656]:
				xmin = 1742.5005
				xmax = 1743.1505
				text = "myself"
			intervals [4657]:
				xmin = 1743.1505
				xmax = 1743.4491
				text = ""
			intervals [4658]:
				xmin = 1743.4491
				xmax = 1744.4391
				text = "unsupervised"
			intervals [4659]:
				xmin = 1744.4391
				xmax = 1744.7057
				text = ""
			intervals [4660]:
				xmin = 1744.7057
				xmax = 1744.8357
				text = "i"
			intervals [4661]:
				xmin = 1744.8357
				xmax = 1744.9757
				text = "was"
			intervals [4662]:
				xmin = 1744.9757
				xmax = 1745.1357
				text = "all"
			intervals [4663]:
				xmin = 1745.1357
				xmax = 1745.2957
				text = "over"
			intervals [4664]:
				xmin = 1745.2957
				xmax = 1745.3957
				text = "the"
			intervals [4665]:
				xmin = 1745.3957
				xmax = 1745.8557
				text = "place"
			intervals [4666]:
				xmin = 1745.8557
				xmax = 1746.1362
				text = ""
			intervals [4667]:
				xmin = 1746.1362
				xmax = 1748.0162
				text = "<unk>"
			intervals [4668]:
				xmin = 1748.0162
				xmax = 1752.705
				text = ""
			intervals [4669]:
				xmin = 1752.705
				xmax = 1753.505
				text = "mm-hm"
			intervals [4670]:
				xmin = 1753.505
				xmax = 1754.0714
				text = ""
			intervals [4671]:
				xmin = 1754.0714
				xmax = 1754.1514
				text = "a"
			intervals [4672]:
				xmin = 1754.1514
				xmax = 1754.5014
				text = "zeta"
			intervals [4673]:
				xmin = 1754.5014
				xmax = 1755.0539
				text = ""
			intervals [4674]:
				xmin = 1755.0539
				xmax = 1755.1839
				text = "in"
			intervals [4675]:
				xmin = 1755.1839
				xmax = 1755.2839
				text = "my"
			intervals [4676]:
				xmin = 1755.2839
				xmax = 1755.6139
				text = "junior"
			intervals [4677]:
				xmin = 1755.6139
				xmax = 1755.6439
				text = ""
			intervals [4678]:
				xmin = 1755.6439
				xmax = 1755.8339
				text = "year"
			intervals [4679]:
				xmin = 1755.8339
				xmax = 1756.5485
				text = ""
			intervals [4680]:
				xmin = 1756.5485
				xmax = 1756.8185
				text = "yeah"
			intervals [4681]:
				xmin = 1756.8185
				xmax = 1762.7493
				text = ""
			intervals [4682]:
				xmin = 1762.7493
				xmax = 1762.8993
				text = "it"
			intervals [4683]:
				xmin = 1762.8993
				xmax = 1763.4193
				text = "was"
			intervals [4684]:
				xmin = 1763.4193
				xmax = 1767.3292
				text = ""
			intervals [4685]:
				xmin = 1767.3292
				xmax = 1767.7192
				text = "no"
			intervals [4686]:
				xmin = 1767.7192
				xmax = 1769.364
				text = ""
			intervals [4687]:
				xmin = 1769.364
				xmax = 1769.544
				text = "that"
			intervals [4688]:
				xmin = 1769.544
				xmax = 1769.864
				text = "was"
			intervals [4689]:
				xmin = 1769.864
				xmax = 1770.124
				text = "it"
			intervals [4690]:
				xmin = 1770.124
				xmax = 1770.4545
				text = ""
			intervals [4691]:
				xmin = 1770.4545
				xmax = 1770.6245
				text = "that"
			intervals [4692]:
				xmin = 1770.6245
				xmax = 1770.8045
				text = "was"
			intervals [4693]:
				xmin = 1770.8045
				xmax = 1770.9945
				text = "it"
			intervals [4694]:
				xmin = 1770.9945
				xmax = 1771.2707
				text = ""
			intervals [4695]:
				xmin = 1771.2707
				xmax = 1771.5507
				text = "yeah"
			intervals [4696]:
				xmin = 1771.5507
				xmax = 1772.0151
				text = ""
			intervals [4697]:
				xmin = 1772.0151
				xmax = 1772.1551
				text = "yeah"
			intervals [4698]:
				xmin = 1772.1551
				xmax = 1772.2651
				text = "i"
			intervals [4699]:
				xmin = 1772.2651
				xmax = 1772.6251
				text = "couldn't"
			intervals [4700]:
				xmin = 1772.6251
				xmax = 1772.7151
				text = "my"
			intervals [4701]:
				xmin = 1772.7151
				xmax = 1773.0351
				text = "parents"
			intervals [4702]:
				xmin = 1773.0351
				xmax = 1773.1651
				text = "did"
			intervals [4703]:
				xmin = 1773.1651
				xmax = 1773.3751
				text = "not"
			intervals [4704]:
				xmin = 1773.3751
				xmax = 1773.4951
				text = "want"
			intervals [4705]:
				xmin = 1773.4951
				xmax = 1773.5851
				text = "me"
			intervals [4706]:
				xmin = 1773.5851
				xmax = 1773.6751
				text = "to"
			intervals [4707]:
				xmin = 1773.6751
				xmax = 1774.0151
				text = "work"
			intervals [4708]:
				xmin = 1774.0151
				xmax = 1774.1251
				text = "they"
			intervals [4709]:
				xmin = 1774.1251
				xmax = 1774.2951
				text = "wanted"
			intervals [4710]:
				xmin = 1774.2951
				xmax = 1774.3651
				text = "me"
			intervals [4711]:
				xmin = 1774.3651
				xmax = 1774.4351
				text = "to"
			intervals [4712]:
				xmin = 1774.4351
				xmax = 1774.7651
				text = "focus"
			intervals [4713]:
				xmin = 1774.7651
				xmax = 1774.8851
				text = "on"
			intervals [4714]:
				xmin = 1774.8851
				xmax = 1775.3951
				text = "school"
			intervals [4715]:
				xmin = 1775.3951
				xmax = 1775.5106
				text = ""
			intervals [4716]:
				xmin = 1775.5106
				xmax = 1775.9506
				text = "because"
			intervals [4717]:
				xmin = 1775.9506
				xmax = 1776.0306
				text = "you"
			intervals [4718]:
				xmin = 1776.0306
				xmax = 1776.1106
				text = "know"
			intervals [4719]:
				xmin = 1776.1106
				xmax = 1776.2106
				text = "i"
			intervals [4720]:
				xmin = 1776.2106
				xmax = 1776.3806
				text = "was"
			intervals [4721]:
				xmin = 1776.3806
				xmax = 1776.4706
				text = "like"
			intervals [4722]:
				xmin = 1776.4706
				xmax = 1776.5006
				text = "i"
			intervals [4723]:
				xmin = 1776.5006
				xmax = 1776.6906
				text = "said"
			intervals [4724]:
				xmin = 1776.6906
				xmax = 1776.7706
				text = "the"
			intervals [4725]:
				xmin = 1776.7706
				xmax = 1777.0006
				text = "first"
			intervals [4726]:
				xmin = 1777.0006
				xmax = 1777.2506
				text = "person"
			intervals [4727]:
				xmin = 1777.2506
				xmax = 1777.3106
				text = "in"
			intervals [4728]:
				xmin = 1777.3106
				xmax = 1777.4106
				text = "my"
			intervals [4729]:
				xmin = 1777.4106
				xmax = 1777.5406
				text = "s"
			intervals [4730]:
				xmin = 1777.5406
				xmax = 1777.5706
				text = ""
			intervals [4731]:
				xmin = 1777.5706
				xmax = 1777.7206
				text = "in"
			intervals [4732]:
				xmin = 1777.7206
				xmax = 1777.8806
				text = "my"
			intervals [4733]:
				xmin = 1777.8806
				xmax = 1778.1706
				text = "family"
			intervals [4734]:
				xmin = 1778.1706
				xmax = 1778.2306
				text = "to"
			intervals [4735]:
				xmin = 1778.2306
				xmax = 1778.3406
				text = "go"
			intervals [4736]:
				xmin = 1778.3406
				xmax = 1778.4106
				text = "to"
			intervals [4737]:
				xmin = 1778.4106
				xmax = 1778.7706
				text = "college"
			intervals [4738]:
				xmin = 1778.7706
				xmax = 1778.9006
				text = "so"
			intervals [4739]:
				xmin = 1778.9006
				xmax = 1778.9606
				text = "i"
			intervals [4740]:
				xmin = 1778.9606
				xmax = 1779.1706
				text = "had"
			intervals [4741]:
				xmin = 1779.1706
				xmax = 1779.2806
				text = "to"
			intervals [4742]:
				xmin = 1779.2806
				xmax = 1779.5206
				text = "do"
			intervals [4743]:
				xmin = 1779.5206
				xmax = 1779.8606
				text = "well"
			intervals [4744]:
				xmin = 1779.8606
				xmax = 1780.7488
				text = ""
			intervals [4745]:
				xmin = 1780.7488
				xmax = 1780.8688
				text = "and"
			intervals [4746]:
				xmin = 1780.8688
				xmax = 1780.9788
				text = "my"
			intervals [4747]:
				xmin = 1780.9788
				xmax = 1781.2388
				text = "father"
			intervals [4748]:
				xmin = 1781.2388
				xmax = 1781.3788
				text = "was"
			intervals [4749]:
				xmin = 1781.3788
				xmax = 1781.6788
				text = "paying"
			intervals [4750]:
				xmin = 1781.6788
				xmax = 1781.8988
				text = "for"
			intervals [4751]:
				xmin = 1781.8988
				xmax = 1781.9588
				text = "it"
			intervals [4752]:
				xmin = 1781.9588
				xmax = 1781.9888
				text = ""
			intervals [4753]:
				xmin = 1781.9888
				xmax = 1782.1488
				text = "so"
			intervals [4754]:
				xmin = 1782.1488
				xmax = 1782.1788
				text = "i"
			intervals [4755]:
				xmin = 1782.1788
				xmax = 1782.2088
				text = ""
			intervals [4756]:
				xmin = 1782.2088
				xmax = 1782.4188
				text = "had"
			intervals [4757]:
				xmin = 1782.4188
				xmax = 1782.4988
				text = "to"
			intervals [4758]:
				xmin = 1782.4988
				xmax = 1782.6488
				text = "do"
			intervals [4759]:
				xmin = 1782.6488
				xmax = 1782.8588
				text = "well"
			intervals [4760]:
				xmin = 1782.8588
				xmax = 1783.7799
				text = ""
			intervals [4761]:
				xmin = 1783.7799
				xmax = 1784.1699
				text = "so"
			intervals [4762]:
				xmin = 1784.1699
				xmax = 1784.6399
				text = "um"
			intervals [4763]:
				xmin = 1784.6399
				xmax = 1784.7249
				text = ""
			intervals [4764]:
				xmin = 1784.7249
				xmax = 1784.9849
				text = "all"
			intervals [4765]:
				xmin = 1784.9849
				xmax = 1785.1349
				text = "in"
			intervals [4766]:
				xmin = 1785.1349
				xmax = 1785.2432
				text = ""
			intervals [4767]:
				xmin = 1785.2432
				xmax = 1785.3832
				text = "the"
			intervals [4768]:
				xmin = 1785.3832
				xmax = 1785.9032
				text = "activities"
			intervals [4769]:
				xmin = 1785.9032
				xmax = 1785.9432
				text = "i"
			intervals [4770]:
				xmin = 1785.9432
				xmax = 1786.1632
				text = "did"
			intervals [4771]:
				xmin = 1786.1632
				xmax = 1786.2732
				text = "they"
			intervals [4772]:
				xmin = 1786.2732
				xmax = 1786.4032
				text = "were"
			intervals [4773]:
				xmin = 1786.4032
				xmax = 1786.6432
				text = "with"
			intervals [4774]:
				xmin = 1786.6432
				xmax = 1786.7332
				text = "the"
			intervals [4775]:
				xmin = 1786.7332
				xmax = 1786.8032
				text = ""
			intervals [4776]:
				xmin = 1786.8032
				xmax = 1786.8532
				text = "d"
			intervals [4777]:
				xmin = 1786.8532
				xmax = 1786.8832
				text = ""
			intervals [4778]:
				xmin = 1786.8832
				xmax = 1787.0432
				text = "with"
			intervals [4779]:
				xmin = 1787.0432
				xmax = 1787.1232
				text = "the"
			intervals [4780]:
				xmin = 1787.1232
				xmax = 1787.6732
				text = "doves"
			intervals [4781]:
				xmin = 1787.6732
				xmax = 1787.7784
				text = ""
			intervals [4782]:
				xmin = 1787.7784
				xmax = 1787.8384
				text = "i"
			intervals [4783]:
				xmin = 1787.8384
				xmax = 1787.9884
				text = "was"
			intervals [4784]:
				xmin = 1787.9884
				xmax = 1788.0484
				text = "a"
			intervals [4785]:
				xmin = 1788.0484
				xmax = 1788.3184
				text = "sigma"
			intervals [4786]:
				xmin = 1788.3184
				xmax = 1788.6284
				text = "dove"
			intervals [4787]:
				xmin = 1788.6284
				xmax = 1788.7284
				text = "and"
			intervals [4788]:
				xmin = 1788.7284
				xmax = 1788.7884
				text = "i"
			intervals [4789]:
				xmin = 1788.7884
				xmax = 1789.1884
				text = "did"
			intervals [4790]:
				xmin = 1789.1884
				xmax = 1789.3924
				text = ""
			intervals [4791]:
				xmin = 1789.3924
				xmax = 1789.5624
				text = "pretty"
			intervals [4792]:
				xmin = 1789.5624
				xmax = 1789.7424
				text = "much"
			intervals [4793]:
				xmin = 1789.7424
				xmax = 1790.0624
				text = "everything"
			intervals [4794]:
				xmin = 1790.0624
				xmax = 1790.0924
				text = ""
			intervals [4795]:
				xmin = 1790.0924
				xmax = 1790.2524
				text = "with"
			intervals [4796]:
				xmin = 1790.2524
				xmax = 1790.4624
				text = "them"
			intervals [4797]:
				xmin = 1790.4624
				xmax = 1793.9623
				text = ""
			intervals [4798]:
				xmin = 1793.9623
				xmax = 1794.4323
				text = "uh-huh"
			intervals [4799]:
				xmin = 1794.4323
				xmax = 1798.7542
				text = ""
			intervals [4800]:
				xmin = 1798.7542
				xmax = 1798.9442
				text = "my"
			intervals [4801]:
				xmin = 1798.9442
				xmax = 1799.0542
				text = ""
			intervals [4802]:
				xmin = 1799.0542
				xmax = 1799.5242
				text = "father"
			intervals [4803]:
				xmin = 1799.5242
				xmax = 1799.5542
				text = ""
			intervals [4804]:
				xmin = 1799.5542
				xmax = 1799.9642
				text = "understood"
			intervals [4805]:
				xmin = 1799.9642
				xmax = 1800.0742
				text = "it"
			intervals [4806]:
				xmin = 1800.0742
				xmax = 1800.4842
				text = "more"
			intervals [4807]:
				xmin = 1800.4842
				xmax = 1800.6142
				text = "than"
			intervals [4808]:
				xmin = 1800.6142
				xmax = 1800.7442
				text = "my"
			intervals [4809]:
				xmin = 1800.7442
				xmax = 1801.0942
				text = "mother"
			intervals [4810]:
				xmin = 1801.0942
				xmax = 1801.3742
				text = "because"
			intervals [4811]:
				xmin = 1801.3742
				xmax = 1801.5542
				text = "by"
			intervals [4812]:
				xmin = 1801.5542
				xmax = 1801.7042
				text = "then"
			intervals [4813]:
				xmin = 1801.7042
				xmax = 1801.8242
				text = "my"
			intervals [4814]:
				xmin = 1801.8242
				xmax = 1802.0942
				text = "father"
			intervals [4815]:
				xmin = 1802.0942
				xmax = 1802.2342
				text = "was"
			intervals [4816]:
				xmin = 1802.2342
				xmax = 1802.3142
				text = "at"
			intervals [4817]:
				xmin = 1802.3142
				xmax = 1802.8742
				text = "gallaudet"
			intervals [4818]:
				xmin = 1802.8742
				xmax = 1803.5083
				text = ""
			intervals [4819]:
				xmin = 1803.5083
				xmax = 1804.1683
				text = "so"
			intervals [4820]:
				xmin = 1804.1683
				xmax = 1804.9629
				text = ""
			intervals [4821]:
				xmin = 1804.9629
				xmax = 1805.3229
				text = "ri-"
			intervals [4822]:
				xmin = 1805.3229
				xmax = 1805.4629
				text = "s"
			intervals [4823]:
				xmin = 1805.4629
				xmax = 1806.1329
				text = ""
			intervals [4824]:
				xmin = 1806.1329
				xmax = 1806.4729
				text = "right"
			intervals [4825]:
				xmin = 1806.4729
				xmax = 1806.7197
				text = ""
			intervals [4826]:
				xmin = 1806.7197
				xmax = 1807.1397
				text = "so"
			intervals [4827]:
				xmin = 1807.1397
				xmax = 1807.4197
				text = "when"
			intervals [4828]:
				xmin = 1807.4197
				xmax = 1807.8997
				text = "i"
			intervals [4829]:
				xmin = 1807.8997
				xmax = 1808.1082
				text = ""
			intervals [4830]:
				xmin = 1808.1082
				xmax = 1808.2882
				text = "was"
			intervals [4831]:
				xmin = 1808.2882
				xmax = 1808.7482
				text = "allowed"
			intervals [4832]:
				xmin = 1808.7482
				xmax = 1808.8382
				text = "to"
			intervals [4833]:
				xmin = 1808.8382
				xmax = 1809.0982
				text = "come"
			intervals [4834]:
				xmin = 1809.0982
				xmax = 1809.4982
				text = "home"
			intervals [4835]:
				xmin = 1809.4982
				xmax = 1809.5582
				text = ""
			intervals [4836]:
				xmin = 1809.5582
				xmax = 1809.8182
				text = "because"
			intervals [4837]:
				xmin = 1809.8182
				xmax = 1809.8882
				text = "you"
			intervals [4838]:
				xmin = 1809.8882
				xmax = 1809.9982
				text = "had"
			intervals [4839]:
				xmin = 1809.9982
				xmax = 1810.1082
				text = "to"
			intervals [4840]:
				xmin = 1810.1082
				xmax = 1810.4482
				text = "ask"
			intervals [4841]:
				xmin = 1810.4482
				xmax = 1810.5082
				text = "to"
			intervals [4842]:
				xmin = 1810.5082
				xmax = 1810.6982
				text = "come"
			intervals [4843]:
				xmin = 1810.6982
				xmax = 1810.9182
				text = "home"
			intervals [4844]:
				xmin = 1810.9182
				xmax = 1811.0482
				text = "when"
			intervals [4845]:
				xmin = 1811.0482
				xmax = 1811.1482
				text = "you"
			intervals [4846]:
				xmin = 1811.1482
				xmax = 1811.2382
				text = "were"
			intervals [4847]:
				xmin = 1811.2382
				xmax = 1811.6182
				text = "pledging"
			intervals [4848]:
				xmin = 1811.6182
				xmax = 1811.6882
				text = ""
			intervals [4849]:
				xmin = 1811.6882
				xmax = 1811.8482
				text = "cause"
			intervals [4850]:
				xmin = 1811.8482
				xmax = 1812.1782
				text = "pledging"
			intervals [4851]:
				xmin = 1812.1782
				xmax = 1812.3582
				text = "back"
			intervals [4852]:
				xmin = 1812.3582
				xmax = 1812.4882
				text = "then"
			intervals [4853]:
				xmin = 1812.4882
				xmax = 1812.5882
				text = "was"
			intervals [4854]:
				xmin = 1812.5882
				xmax = 1812.7682
				text = "a"
			intervals [4855]:
				xmin = 1812.7682
				xmax = 1813.0482
				text = "lot"
			intervals [4856]:
				xmin = 1813.0482
				xmax = 1813.0782
				text = ""
			intervals [4857]:
				xmin = 1813.0782
				xmax = 1813.3682
				text = "different"
			intervals [4858]:
				xmin = 1813.3682
				xmax = 1813.5182
				text = "than"
			intervals [4859]:
				xmin = 1813.5182
				xmax = 1813.6182
				text = "it"
			intervals [4860]:
				xmin = 1813.6182
				xmax = 1813.8882
				text = "is"
			intervals [4861]:
				xmin = 1813.8882
				xmax = 1814.2782
				text = "now"
			intervals [4862]:
				xmin = 1814.2782
				xmax = 1814.643
				text = ""
			intervals [4863]:
				xmin = 1814.643
				xmax = 1814.963
				text = "um"
			intervals [4864]:
				xmin = 1814.963
				xmax = 1815.003
				text = ""
			intervals [4865]:
				xmin = 1815.003
				xmax = 1815.123
				text = "but"
			intervals [4866]:
				xmin = 1815.123
				xmax = 1815.183
				text = "i"
			intervals [4867]:
				xmin = 1815.183
				xmax = 1815.323
				text = "was"
			intervals [4868]:
				xmin = 1815.323
				xmax = 1815.543
				text = "allowed"
			intervals [4869]:
				xmin = 1815.543
				xmax = 1815.603
				text = "to"
			intervals [4870]:
				xmin = 1815.603
				xmax = 1815.803
				text = "come"
			intervals [4871]:
				xmin = 1815.803
				xmax = 1815.943
				text = "home"
			intervals [4872]:
				xmin = 1815.943
				xmax = 1816.033
				text = "for"
			intervals [4873]:
				xmin = 1816.033
				xmax = 1816.753
				text = "thanksgiving"
			intervals [4874]:
				xmin = 1816.753
				xmax = 1817.094
				text = ""
			intervals [4875]:
				xmin = 1817.094
				xmax = 1817.584
				text = "and"
			intervals [4876]:
				xmin = 1817.584
				xmax = 1817.614
				text = ""
			intervals [4877]:
				xmin = 1817.614
				xmax = 1818.014
				text = "um"
			intervals [4878]:
				xmin = 1818.014
				xmax = 1818.134
				text = "for"
			intervals [4879]:
				xmin = 1818.134
				xmax = 1818.164
				text = "a"
			intervals [4880]:
				xmin = 1818.164
				xmax = 1818.414
				text = "couple"
			intervals [4881]:
				xmin = 1818.414
				xmax = 1818.474
				text = "of"
			intervals [4882]:
				xmin = 1818.474
				xmax = 1818.724
				text = "days"
			intervals [4883]:
				xmin = 1818.724
				xmax = 1818.814
				text = "then"
			intervals [4884]:
				xmin = 1818.814
				xmax = 1818.844
				text = "i"
			intervals [4885]:
				xmin = 1818.844
				xmax = 1818.944
				text = "had"
			intervals [4886]:
				xmin = 1818.944
				xmax = 1819.014
				text = "to"
			intervals [4887]:
				xmin = 1819.014
				xmax = 1819.144
				text = "go"
			intervals [4888]:
				xmin = 1819.144
				xmax = 1819.524
				text = "back"
			intervals [4889]:
				xmin = 1819.524
				xmax = 1819.9292
				text = ""
			intervals [4890]:
				xmin = 1819.9292
				xmax = 1820.1692
				text = "but"
			intervals [4891]:
				xmin = 1820.1692
				xmax = 1820.3692
				text = "back"
			intervals [4892]:
				xmin = 1820.3692
				xmax = 1820.4492
				text = ""
			intervals [4893]:
				xmin = 1820.4492
				xmax = 1820.9092
				text = "then"
			intervals [4894]:
				xmin = 1820.9092
				xmax = 1820.9544
				text = ""
			intervals [4895]:
				xmin = 1820.9544
				xmax = 1821.0844
				text = "you"
			intervals [4896]:
				xmin = 1821.0844
				xmax = 1821.2944
				text = "know"
			intervals [4897]:
				xmin = 1821.2944
				xmax = 1821.4659
				text = ""
			intervals [4898]:
				xmin = 1821.4659
				xmax = 1821.6259
				text = "we"
			intervals [4899]:
				xmin = 1821.6259
				xmax = 1821.8059
				text = "all"
			intervals [4900]:
				xmin = 1821.8059
				xmax = 1822.0659
				text = "wore"
			intervals [4901]:
				xmin = 1822.0659
				xmax = 1822.7759
				text = "trenchcoats"
			intervals [4902]:
				xmin = 1822.7759
				xmax = 1822.8959
				text = "with"
			intervals [4903]:
				xmin = 1822.8959
				xmax = 1822.9659
				text = "our"
			intervals [4904]:
				xmin = 1822.9659
				xmax = 1823.3259
				text = "little"
			intervals [4905]:
				xmin = 1823.3259
				xmax = 1823.8388
				text = ""
			intervals [4906]:
				xmin = 1823.8388
				xmax = 1824.2488
				text = "emblem"
			intervals [4907]:
				xmin = 1824.2488
				xmax = 1824.3888
				text = "on"
			intervals [4908]:
				xmin = 1824.3888
				xmax = 1824.5088
				text = "our"
			intervals [4909]:
				xmin = 1824.5088
				xmax = 1825.0188
				text = "jacket"
			intervals [4910]:
				xmin = 1825.0188
				xmax = 1825.0788
				text = "and"
			intervals [4911]:
				xmin = 1825.0788
				xmax = 1825.1488
				text = "a"
			intervals [4912]:
				xmin = 1825.1488
				xmax = 1825.6088
				text = "certain"
			intervals [4913]:
				xmin = 1825.6088
				xmax = 1825.9388
				text = "hat"
			intervals [4914]:
				xmin = 1825.9388
				xmax = 1825.9688
				text = ""
			intervals [4915]:
				xmin = 1825.9688
				xmax = 1826.0388
				text = "and"
			intervals [4916]:
				xmin = 1826.0388
				xmax = 1826.0988
				text = "a"
			intervals [4917]:
				xmin = 1826.0988
				xmax = 1826.3388
				text = "certain"
			intervals [4918]:
				xmin = 1826.3388
				xmax = 1826.4788
				text = "way"
			intervals [4919]:
				xmin = 1826.4788
				xmax = 1826.5788
				text = "we"
			intervals [4920]:
				xmin = 1826.5788
				xmax = 1826.7188
				text = "had"
			intervals [4921]:
				xmin = 1826.7188
				xmax = 1826.8388
				text = "to"
			intervals [4922]:
				xmin = 1826.8388
				xmax = 1827.1888
				text = "dress"
			intervals [4923]:
				xmin = 1827.1888
				xmax = 1827.2788
				text = "and"
			intervals [4924]:
				xmin = 1827.2788
				xmax = 1827.6288
				text = "so"
			intervals [4925]:
				xmin = 1827.6288
				xmax = 1827.6588
				text = ""
			intervals [4926]:
				xmin = 1827.6588
				xmax = 1827.9188
				text = "when"
			intervals [4927]:
				xmin = 1827.9188
				xmax = 1827.9788
				text = ""
			intervals [4928]:
				xmin = 1827.9788
				xmax = 1828.0988
				text = "i"
			intervals [4929]:
				xmin = 1828.0988
				xmax = 1828.3088
				text = "came"
			intervals [4930]:
				xmin = 1828.3088
				xmax = 1828.3388
				text = ""
			intervals [4931]:
				xmin = 1828.3388
				xmax = 1828.7488
				text = "home"
			intervals [4932]:
				xmin = 1828.7488
				xmax = 1829.2731
				text = ""
			intervals [4933]:
				xmin = 1829.2731
				xmax = 1829.8331
				text = "and"
			intervals [4934]:
				xmin = 1829.8331
				xmax = 1830.0454
				text = ""
			intervals [4935]:
				xmin = 1830.0454
				xmax = 1830.2154
				text = "i"
			intervals [4936]:
				xmin = 1830.2154
				xmax = 1830.3754
				text = "was"
			intervals [4937]:
				xmin = 1830.3754
				xmax = 1830.5754
				text = "given"
			intervals [4938]:
				xmin = 1830.5754
				xmax = 1830.7154
				text = "an"
			intervals [4939]:
				xmin = 1830.7154
				xmax = 1831.3954
				text = "assignment"
			intervals [4940]:
				xmin = 1831.3954
				xmax = 1831.6541
				text = ""
			intervals [4941]:
				xmin = 1831.6541
				xmax = 1831.8141
				text = "cause"
			intervals [4942]:
				xmin = 1831.8141
				xmax = 1831.8741
				text = "i"
			intervals [4943]:
				xmin = 1831.8741
				xmax = 1831.9941
				text = "was"
			intervals [4944]:
				xmin = 1831.9941
				xmax = 1832.2341
				text = "on"
			intervals [4945]:
				xmin = 1832.2341
				xmax = 1832.6641
				text = "line"
			intervals [4946]:
				xmin = 1832.6641
				xmax = 1832.7282
				text = ""
			intervals [4947]:
				xmin = 1832.7282
				xmax = 1832.8582
				text = "when"
			intervals [4948]:
				xmin = 1832.8582
				xmax = 1832.9282
				text = "i"
			intervals [4949]:
				xmin = 1832.9282
				xmax = 1833.1582
				text = "came"
			intervals [4950]:
				xmin = 1833.1582
				xmax = 1833.3982
				text = "home"
			intervals [4951]:
				xmin = 1833.3982
				xmax = 1833.5368
				text = ""
			intervals [4952]:
				xmin = 1833.5368
				xmax = 1833.7068
				text = "that"
			intervals [4953]:
				xmin = 1833.7068
				xmax = 1833.7668
				text = "s"
			intervals [4954]:
				xmin = 1833.7668
				xmax = 1833.9168
				text = "what"
			intervals [4955]:
				xmin = 1833.9168
				xmax = 1834.0868
				text = "that"
			intervals [4956]:
				xmin = 1834.0868
				xmax = 1834.1368
				text = "s"
			intervals [4957]:
				xmin = 1834.1368
				xmax = 1834.2268
				text = "what"
			intervals [4958]:
				xmin = 1834.2268
				xmax = 1834.2868
				text = "it"
			intervals [4959]:
				xmin = 1834.2868
				xmax = 1834.4568
				text = "was"
			intervals [4960]:
				xmin = 1834.4568
				xmax = 1834.5268
				text = "i"
			intervals [4961]:
				xmin = 1834.5268
				xmax = 1834.6668
				text = "was"
			intervals [4962]:
				xmin = 1834.6668
				xmax = 1834.8368
				text = "on"
			intervals [4963]:
				xmin = 1834.8368
				xmax = 1835.1168
				text = "line"
			intervals [4964]:
				xmin = 1835.1168
				xmax = 1835.2268
				text = "when"
			intervals [4965]:
				xmin = 1835.2268
				xmax = 1835.2768
				text = "i"
			intervals [4966]:
				xmin = 1835.2768
				xmax = 1835.4968
				text = "came"
			intervals [4967]:
				xmin = 1835.4968
				xmax = 1835.7368
				text = "home"
			intervals [4968]:
				xmin = 1835.7368
				xmax = 1836.2541
				text = ""
			intervals [4969]:
				xmin = 1836.2541
				xmax = 1836.6741
				text = "and"
			intervals [4970]:
				xmin = 1836.6741
				xmax = 1836.9441
				text = "um"
			intervals [4971]:
				xmin = 1836.9441
				xmax = 1837.0764
				text = ""
			intervals [4972]:
				xmin = 1837.0764
				xmax = 1837.2464
				text = "they"
			intervals [4973]:
				xmin = 1837.2464
				xmax = 1837.5564
				text = "gave"
			intervals [4974]:
				xmin = 1837.5564
				xmax = 1837.6564
				text = "me"
			intervals [4975]:
				xmin = 1837.6564
				xmax = 1837.7764
				text = "an"
			intervals [4976]:
				xmin = 1837.7764
				xmax = 1838.2264
				text = "assignment"
			intervals [4977]:
				xmin = 1838.2264
				xmax = 1838.2564
				text = "i"
			intervals [4978]:
				xmin = 1838.2564
				xmax = 1838.3664
				text = "had"
			intervals [4979]:
				xmin = 1838.3664
				xmax = 1838.4264
				text = "to"
			intervals [4980]:
				xmin = 1838.4264
				xmax = 1838.5264
				text = "go"
			intervals [4981]:
				xmin = 1838.5264
				xmax = 1838.5964
				text = "to"
			intervals [4982]:
				xmin = 1838.5964
				xmax = 1838.6564
				text = ""
			intervals [4983]:
				xmin = 1838.6564
				xmax = 1838.9264
				text = "to"
			intervals [4984]:
				xmin = 1838.9264
				xmax = 1838.9564
				text = ""
			intervals [4985]:
				xmin = 1838.9564
				xmax = 1839.0564
				text = "the"
			intervals [4986]:
				xmin = 1839.0564
				xmax = 1839.3164
				text = "zeta"
			intervals [4987]:
				xmin = 1839.3164
				xmax = 1840.0364
				text = "headquarters"
			intervals [4988]:
				xmin = 1840.0364
				xmax = 1840.1164
				text = "and"
			intervals [4989]:
				xmin = 1840.1164
				xmax = 1840.2564
				text = "so"
			intervals [4990]:
				xmin = 1840.2564
				xmax = 1840.3064
				text = "i"
			intervals [4991]:
				xmin = 1840.3064
				xmax = 1840.4964
				text = "had"
			intervals [4992]:
				xmin = 1840.4964
				xmax = 1840.6164
				text = "to"
			intervals [4993]:
				xmin = 1840.6164
				xmax = 1840.8979
				text = ""
			intervals [4994]:
				xmin = 1840.8979
				xmax = 1841.1079
				text = "to"
			intervals [4995]:
				xmin = 1841.1079
				xmax = 1841.5979
				text = "dress"
			intervals [4996]:
				xmin = 1841.5979
				xmax = 1841.7579
				text = "like"
			intervals [4997]:
				xmin = 1841.7579
				xmax = 1841.8279
				text = "a"
			intervals [4998]:
				xmin = 1841.8279
				xmax = 1842.3679
				text = "archonian"
			intervals [4999]:
				xmin = 1842.3679
				xmax = 1842.4479
				text = "and"
			intervals [5000]:
				xmin = 1842.4479
				xmax = 1843.5214
				text = ""
			intervals [5001]:
				xmin = 1843.5214
				xmax = 1843.9314
				text = "and"
			intervals [5002]:
				xmin = 1843.9314
				xmax = 1844.3214
				text = "um"
			intervals [5003]:
				xmin = 1844.3214
				xmax = 1844.5595
				text = ""
			intervals [5004]:
				xmin = 1844.5595
				xmax = 1844.7295
				text = "and"
			intervals [5005]:
				xmin = 1844.7295
				xmax = 1844.9695
				text = "go"
			intervals [5006]:
				xmin = 1844.9695
				xmax = 1845.2795
				text = "there"
			intervals [5007]:
				xmin = 1845.2795
				xmax = 1845.3095
				text = ""
			intervals [5008]:
				xmin = 1845.3095
				xmax = 1845.4495
				text = "and"
			intervals [5009]:
				xmin = 1845.4495
				xmax = 1845.5595
				text = "when"
			intervals [5010]:
				xmin = 1845.5595
				xmax = 1845.6395
				text = "i"
			intervals [5011]:
				xmin = 1845.6395
				xmax = 1845.7895
				text = "was"
			intervals [5012]:
				xmin = 1845.7895
				xmax = 1846.1395
				text = "walking"
			intervals [5013]:
				xmin = 1846.1395
				xmax = 1846.2395
				text = "out"
			intervals [5014]:
				xmin = 1846.2395
				xmax = 1846.3395
				text = "the"
			intervals [5015]:
				xmin = 1846.3395
				xmax = 1846.7795
				text = "door"
			intervals [5016]:
				xmin = 1846.7795
				xmax = 1847.0585
				text = ""
			intervals [5017]:
				xmin = 1847.0585
				xmax = 1847.1185
				text = "my"
			intervals [5018]:
				xmin = 1847.1185
				xmax = 1847.2585
				text = "mother"
			intervals [5019]:
				xmin = 1847.2585
				xmax = 1847.3085
				text = "s"
			intervals [5020]:
				xmin = 1847.3085
				xmax = 1847.3985
				text = "like"
			intervals [5021]:
				xmin = 1847.3985
				xmax = 1847.6085
				text = "why"
			intervals [5022]:
				xmin = 1847.6085
				xmax = 1847.6385
				text = "are"
			intervals [5023]:
				xmin = 1847.6385
				xmax = 1847.7785
				text = "you"
			intervals [5024]:
				xmin = 1847.7785
				xmax = 1848.0585
				text = "dressed"
			intervals [5025]:
				xmin = 1848.0585
				xmax = 1848.2185
				text = "like"
			intervals [5026]:
				xmin = 1848.2185
				xmax = 1848.3585
				text = "that"
			intervals [5027]:
				xmin = 1848.3585
				xmax = 1848.4785
				text = "my"
			intervals [5028]:
				xmin = 1848.4785
				xmax = 1848.7585
				text = "father"
			intervals [5029]:
				xmin = 1848.7585
				xmax = 1848.7985
				text = "s"
			intervals [5030]:
				xmin = 1848.7985
				xmax = 1849.0085
				text = "like"
			intervals [5031]:
				xmin = 1849.0085
				xmax = 1849.0785
				text = "i've"
			intervals [5032]:
				xmin = 1849.0785
				xmax = 1849.4685
				text = ""
			intervals [5033]:
				xmin = 1849.4685
				xmax = 1850.1585
				text = "seen"
			intervals [5034]:
				xmin = 1850.1585
				xmax = 1850.4185
				text = "them"
			intervals [5035]:
				xmin = 1850.4185
				xmax = 1850.7785
				text = "dressed"
			intervals [5036]:
				xmin = 1850.7785
				xmax = 1851.0285
				text = "like"
			intervals [5037]:
				xmin = 1851.0285
				xmax = 1851.2885
				text = "that"
			intervals [5038]:
				xmin = 1851.2885
				xmax = 1851.4385
				text = "at"
			intervals [5039]:
				xmin = 1851.4385
				xmax = 1851.6285
				text = "work"
			intervals [5040]:
				xmin = 1851.6285
				xmax = 1852.0885
				text = ""
			intervals [5041]:
				xmin = 1852.0885
				xmax = 1852.2585
				text = "when"
			intervals [5042]:
				xmin = 1852.2585
				xmax = 1852.3385
				text = "he"
			intervals [5043]:
				xmin = 1852.3385
				xmax = 1852.4385
				text = "s"
			intervals [5044]:
				xmin = 1852.4385
				xmax = 1852.5785
				text = "at"
			intervals [5045]:
				xmin = 1852.5785
				xmax = 1852.9885
				text = "work"
			intervals [5046]:
				xmin = 1852.9885
				xmax = 1853.2713
				text = ""
			intervals [5047]:
				xmin = 1853.2713
				xmax = 1853.6413
				text = "so"
			intervals [5048]:
				xmin = 1853.6413
				xmax = 1854.1313
				text = "um"
			intervals [5049]:
				xmin = 1854.1313
				xmax = 1854.2336
				text = ""
			intervals [5050]:
				xmin = 1854.2336
				xmax = 1854.5436
				text = "yeah"
			intervals [5051]:
				xmin = 1854.5436
				xmax = 1854.6278
				text = ""
			intervals [5052]:
				xmin = 1854.6278
				xmax = 1854.8078
				text = "it"
			intervals [5053]:
				xmin = 1854.8078
				xmax = 1854.9678
				text = "wa-"
			intervals [5054]:
				xmin = 1854.9678
				xmax = 1855.1478
				text = "they"
			intervals [5055]:
				xmin = 1855.1478
				xmax = 1855.2678
				text = "were"
			intervals [5056]:
				xmin = 1855.2678
				xmax = 1855.6078
				text = "cool"
			intervals [5057]:
				xmin = 1855.6078
				xmax = 1855.6378
				text = ""
			intervals [5058]:
				xmin = 1855.6378
				xmax = 1855.8878
				text = "they"
			intervals [5059]:
				xmin = 1855.8878
				xmax = 1856.2378
				text = "were"
			intervals [5060]:
				xmin = 1856.2378
				xmax = 1856.4125
				text = ""
			intervals [5061]:
				xmin = 1856.4125
				xmax = 1856.5325
				text = "they"
			intervals [5062]:
				xmin = 1856.5325
				xmax = 1856.7025
				text = "didn't"
			intervals [5063]:
				xmin = 1856.7025
				xmax = 1856.8425
				text = "have"
			intervals [5064]:
				xmin = 1856.8425
				xmax = 1857.0025
				text = "any"
			intervals [5065]:
				xmin = 1857.0025
				xmax = 1857.5425
				text = "problems"
			intervals [5066]:
				xmin = 1857.5425
				xmax = 1857.8325
				text = "putting"
			intervals [5067]:
				xmin = 1857.8325
				xmax = 1857.9725
				text = "up"
			intervals [5068]:
				xmin = 1857.9725
				xmax = 1858.0625
				text = "the"
			intervals [5069]:
				xmin = 1858.0625
				xmax = 1858.4325
				text = "funds"
			intervals [5070]:
				xmin = 1858.4325
				xmax = 1858.8525
				text = "for"
			intervals [5071]:
				xmin = 1858.8525
				xmax = 1858.9125
				text = "it"
			intervals [5072]:
				xmin = 1858.9125
				xmax = 1859.0225
				text = "or"
			intervals [5073]:
				xmin = 1859.0225
				xmax = 1859.3125
				text = "whatever"
			intervals [5074]:
				xmin = 1859.3125
				xmax = 1859.4125
				text = "i"
			intervals [5075]:
				xmin = 1859.4125
				xmax = 1859.8525
				text = "needed"
			intervals [5076]:
				xmin = 1859.8525
				xmax = 1860.0025
				text = "to"
			intervals [5077]:
				xmin = 1860.0025
				xmax = 1860.2325
				text = "do"
			intervals [5078]:
				xmin = 1860.2325
				xmax = 1860.3425
				text = "it"
			intervals [5079]:
				xmin = 1860.3425
				xmax = 1860.6525
				text = "because"
			intervals [5080]:
				xmin = 1860.6525
				xmax = 1860.8325
				text = "that"
			intervals [5081]:
				xmin = 1860.8325
				xmax = 1861.0825
				text = "meant"
			intervals [5082]:
				xmin = 1861.0825
				xmax = 1861.1425
				text = ""
			intervals [5083]:
				xmin = 1861.1425
				xmax = 1861.4225
				text = "that"
			intervals [5084]:
				xmin = 1861.4225
				xmax = 1862.0548
				text = ""
			intervals [5085]:
				xmin = 1862.0548
				xmax = 1862.2248
				text = "they"
			intervals [5086]:
				xmin = 1862.2248
				xmax = 1862.4548
				text = "saw"
			intervals [5087]:
				xmin = 1862.4548
				xmax = 1862.6848
				text = "that"
			intervals [5088]:
				xmin = 1862.6848
				xmax = 1862.8448
				text = "as"
			intervals [5089]:
				xmin = 1862.8448
				xmax = 1863.2434
				text = ""
			intervals [5090]:
				xmin = 1863.2434
				xmax = 1863.5434
				text = "being"
			intervals [5091]:
				xmin = 1863.5434
				xmax = 1863.7836
				text = ""
			intervals [5092]:
				xmin = 1863.7836
				xmax = 1863.9736
				text = "me"
			intervals [5093]:
				xmin = 1863.9736
				xmax = 1864.1836
				text = "being"
			intervals [5094]:
				xmin = 1864.1836
				xmax = 1864.3836
				text = "more"
			intervals [5095]:
				xmin = 1864.3836
				xmax = 1864.4236
				text = ""
			intervals [5096]:
				xmin = 1864.4236
				xmax = 1865.1036
				text = "successful"
			intervals [5097]:
				xmin = 1865.1036
				xmax = 1866.0125
				text = ""
			intervals [5098]:
				xmin = 1866.0125
				xmax = 1866.2325
				text = "for"
[truncated: 4,240,817 more chars]
