# Supplementary material for: Considering Performance in the Automated and Manual Coding of Sociolinguistic Variables: Lessons From Variable (ING)
Source: Front Artif Intell. 2021 Apr 29;4:648543. doi: 10.3389/frai.2021.648543 (PMC8117961; doi:10.3389/frai.2021.648543)
Supplement: Supplementary file 6 [file Data_Sheet_6.ZIP › CORAAL_VARAligned_as_TextGrids_p2/DCB_se2_ag1_f_01_1.TextGrid]

File type = "ooTextFile"
Object class = "TextGrid"

xmin = 0.0
xmax = 3523.1500907029476
tiers? <exists>
size = 4
item []:
	item [1]:
		class = "IntervalTier"
		name = "DCB_se2_ag1_f_01 - words"
		xmin = 0.0
		xmax = 3523.1500907029476
		intervals: size = 12547
			intervals [1]:
				xmin = 0.0
				xmax = 3.7436
				text = ""
			intervals [2]:
				xmin = 3.7436
				xmax = 4.2836
				text = "washington"
			intervals [3]:
				xmin = 4.2836
				xmax = 4.7436
				text = "dc"
			intervals [4]:
				xmin = 4.7436
				xmax = 9.9986
				text = ""
			intervals [5]:
				xmin = 9.9986
				xmax = 10.2186
				text = "i"
			intervals [6]:
				xmin = 10.2186
				xmax = 10.4986
				text = "moved"
			intervals [7]:
				xmin = 10.4986
				xmax = 10.7586
				text = "around"
			intervals [8]:
				xmin = 10.7586
				xmax = 10.9386
				text = "to"
			intervals [9]:
				xmin = 10.9386
				xmax = 10.9986
				text = "a"
			intervals [10]:
				xmin = 10.9986
				xmax = 11.1986
				text = "lot"
			intervals [11]:
				xmin = 11.1986
				xmax = 11.2786
				text = "of"
			intervals [12]:
				xmin = 11.2786
				xmax = 11.6086
				text = "different"
			intervals [13]:
				xmin = 11.6086
				xmax = 11.8786
				text = "neighborhoods"
			intervals [14]:
				xmin = 11.8786
				xmax = 12.5911
				text = ""
			intervals [15]:
				xmin = 12.5911
				xmax = 12.9711
				text = "so"
			intervals [16]:
				xmin = 12.9711
				xmax = 13.1177
				text = ""
			intervals [17]:
				xmin = 13.1177
				xmax = 13.4177
				text = "um"
			intervals [18]:
				xmin = 13.4177
				xmax = 13.7177
				text = "w"
			intervals [19]:
				xmin = 13.7177
				xmax = 13.7777
				text = "a"
			intervals [20]:
				xmin = 13.7777
				xmax = 14.0077
				text = "kind"
			intervals [21]:
				xmin = 14.0077
				xmax = 14.1477
				text = "of"
			intervals [22]:
				xmin = 14.1477
				xmax = 14.2277
				text = "a"
			intervals [23]:
				xmin = 14.2277
				xmax = 14.5277
				text = "joke"
			intervals [24]:
				xmin = 14.5277
				xmax = 14.6677
				text = "that"
			intervals [25]:
				xmin = 14.6677
				xmax = 14.8077
				text = "we"
			intervals [26]:
				xmin = 14.8077
				xmax = 15.0277
				text = "tell"
			intervals [27]:
				xmin = 15.0277
				xmax = 15.1877
				text = "with"
			intervals [28]:
				xmin = 15.1877
				xmax = 15.3277
				text = "our"
			intervals [29]:
				xmin = 15.3277
				xmax = 15.5777
				text = "mother"
			intervals [30]:
				xmin = 15.5777
				xmax = 15.6777
				text = "is"
			intervals [31]:
				xmin = 15.6777
				xmax = 15.7977
				text = "like"
			intervals [32]:
				xmin = 15.7977
				xmax = 16.1654
				text = ""
			intervals [33]:
				xmin = 16.1654
				xmax = 16.2654
				text = "we"
			intervals [34]:
				xmin = 16.2654
				xmax = 16.4554
				text = "stay"
			intervals [35]:
				xmin = 16.4554
				xmax = 16.5554
				text = "in"
			intervals [36]:
				xmin = 16.5554
				xmax = 16.6254
				text = "a"
			intervals [37]:
				xmin = 16.6254
				xmax = 16.8754
				text = "place"
			intervals [38]:
				xmin = 16.8754
				xmax = 16.9954
				text = "for"
			intervals [39]:
				xmin = 16.9954
				xmax = 17.2754
				text = "four"
			intervals [40]:
				xmin = 17.2754
				xmax = 17.7454
				text = "years"
			intervals [41]:
				xmin = 17.7454
				xmax = 17.9479
				text = ""
			intervals [42]:
				xmin = 17.9479
				xmax = 18.2079
				text = "that"
			intervals [43]:
				xmin = 18.2079
				xmax = 18.2979
				text = "s"
			intervals [44]:
				xmin = 18.2979
				xmax = 18.8079
				text = "basically"
			intervals [45]:
				xmin = 18.8079
				xmax = 19.0479
				text = "what"
			intervals [46]:
				xmin = 19.0479
				xmax = 19.1779
				text = "we"
			intervals [47]:
				xmin = 19.1779
				xmax = 19.4979
				text = "do"
			intervals [48]:
				xmin = 19.4979
				xmax = 20.0034
				text = ""
			intervals [49]:
				xmin = 20.0034
				xmax = 20.3534
				text = "so"
			intervals [50]:
				xmin = 20.3534
				xmax = 20.5334
				text = "i've"
			intervals [51]:
				xmin = 20.5334
				xmax = 20.5634
				text = ""
			intervals [52]:
				xmin = 20.5634
				xmax = 20.9634
				text = "lived"
			intervals [53]:
				xmin = 20.9634
				xmax = 21.0334
				text = ""
			intervals [54]:
				xmin = 21.0334
				xmax = 21.3834
				text = "in"
			intervals [55]:
				xmin = 21.3834
				xmax = 21.4534
				text = ""
			intervals [56]:
				xmin = 21.4534
				xmax = 21.7234
				text = "uh"
			intervals [57]:
				xmin = 21.7234
				xmax = 21.9534
				text = "s"
			intervals [58]:
				xmin = 21.9534
				xmax = 22.0034
				text = ""
			intervals [59]:
				xmin = 22.0034
				xmax = 22.4034
				text = "all"
			intervals [60]:
				xmin = 22.4034
				xmax = 22.6438
				text = ""
			intervals [61]:
				xmin = 22.6438
				xmax = 22.9038
				text = "all"
			intervals [62]:
				xmin = 22.9038
				xmax = 23.2438
				text = "regions"
			intervals [63]:
				xmin = 23.2438
				xmax = 23.3238
				text = "of"
			intervals [64]:
				xmin = 23.3238
				xmax = 23.3538
				text = ""
			intervals [65]:
				xmin = 23.3538
				xmax = 23.4938
				text = "the"
			intervals [66]:
				xmin = 23.4938
				xmax = 23.7364
				text = ""
			intervals [67]:
				xmin = 23.7364
				xmax = 24.1864
				text = "washington"
			intervals [68]:
				xmin = 24.1864
				xmax = 24.4264
				text = "area"
			intervals [69]:
				xmin = 24.4264
				xmax = 24.5964
				text = ""
			intervals [70]:
				xmin = 24.5964
				xmax = 24.9764
				text = "washington"
			intervals [71]:
				xmin = 24.9764
				xmax = 25.1864
				text = "dc"
			intervals [72]:
				xmin = 25.1864
				xmax = 25.9183
				text = ""
			intervals [73]:
				xmin = 25.9183
				xmax = 26.1083
				text = "i've"
			intervals [74]:
				xmin = 26.1083
				xmax = 26.2783
				text = "lived"
			intervals [75]:
				xmin = 26.2783
				xmax = 26.4583
				text = "now"
			intervals [76]:
				xmin = 26.4583
				xmax = 26.5183
				text = "in"
			intervals [77]:
				xmin = 26.5183
				xmax = 26.7583
				text = "four"
			intervals [78]:
				xmin = 26.7583
				xmax = 27.3883
				text = "quadrants"
			intervals [79]:
				xmin = 27.3883
				xmax = 28.7586
				text = ""
			intervals [80]:
				xmin = 28.7586
				xmax = 29.2686
				text = "okay"
			intervals [81]:
				xmin = 29.2686
				xmax = 32.5286
				text = ""
			intervals [82]:
				xmin = 32.5286
				xmax = 32.7486
				text = "yes"
			intervals [83]:
				xmin = 32.7486
				xmax = 32.8486
				text = ""
			intervals [84]:
				xmin = 32.8486
				xmax = 33.3686
				text = "suitland"
			intervals [85]:
				xmin = 33.3686
				xmax = 33.8186
				text = "maryland"
			intervals [86]:
				xmin = 33.8186
				xmax = 33.9596
				text = ""
			intervals [87]:
				xmin = 33.9596
				xmax = 34.0396
				text = "up"
			intervals [88]:
				xmin = 34.0396
				xmax = 34.0996
				text = "at"
			intervals [89]:
				xmin = 34.0996
				xmax = 34.2296
				text = ""
			intervals [90]:
				xmin = 34.2296
				xmax = 34.5696
				text = "district"
			intervals [91]:
				xmin = 34.5696
				xmax = 34.8396
				text = "heights"
			intervals [92]:
				xmin = 34.8396
				xmax = 35.3296
				text = "forestville"
			intervals [93]:
				xmin = 35.3296
				xmax = 35.7921
				text = ""
			intervals [94]:
				xmin = 35.7921
				xmax = 36.1821
				text = "<unk>"
			intervals [95]:
				xmin = 36.1821
				xmax = 37.0391
				text = ""
			intervals [96]:
				xmin = 37.0391
				xmax = 37.1591
				text = "that"
			intervals [97]:
				xmin = 37.1591
				xmax = 37.2991
				text = "was"
			intervals [98]:
				xmin = 37.2991
				xmax = 37.3991
				text = "a"
			intervals [99]:
				xmin = 37.3991
				xmax = 37.6591
				text = "lot"
			intervals [100]:
				xmin = 37.6591
				xmax = 37.8691
				text = "<unk>"
			intervals [101]:
				xmin = 37.8691
				xmax = 44.9095
				text = ""
			intervals [102]:
				xmin = 44.9095
				xmax = 45.1895
				text = "no"
			intervals [103]:
				xmin = 45.1895
				xmax = 45.3866
				text = ""
			intervals [104]:
				xmin = 45.3866
				xmax = 45.5866
				text = "i'm"
			intervals [105]:
				xmin = 45.5866
				xmax = 45.6566
				text = "a"
			intervals [106]:
				xmin = 45.6566
				xmax = 45.9266
				text = "senior"
			intervals [107]:
				xmin = 45.9266
				xmax = 48.5072
				text = ""
			intervals [108]:
				xmin = 48.5072
				xmax = 48.8772
				text = "yes"
			intervals [109]:
				xmin = 48.8772
				xmax = 49.0972
				text = "i'm"
			intervals [110]:
				xmin = 49.0972
				xmax = 49.1272
				text = ""
			intervals [111]:
				xmin = 49.1272
				xmax = 49.1872
				text = "a"
			intervals [112]:
				xmin = 49.1872
				xmax = 50.0672
				text = "senior"
			intervals [113]:
				xmin = 50.0672
				xmax = 53.4339
				text = ""
			intervals [114]:
				xmin = 53.4339
				xmax = 53.7939
				text = "yes"
			intervals [115]:
				xmin = 53.7939
				xmax = 53.9639
				text = "ma'am"
			intervals [116]:
				xmin = 53.9639
				xmax = 61.8848
				text = ""
			intervals [117]:
				xmin = 61.8848
				xmax = 62.0548
				text = "my"
			intervals [118]:
				xmin = 62.0548
				xmax = 62.2848
				text = "father"
			intervals [119]:
				xmin = 62.2848
				xmax = 62.4148
				text = "was"
			intervals [120]:
				xmin = 62.4148
				xmax = 62.5848
				text = "born"
			intervals [121]:
				xmin = 62.5848
				xmax = 62.6848
				text = "in"
			intervals [122]:
				xmin = 62.6848
				xmax = 63.1548
				text = "dc"
			intervals [123]:
				xmin = 63.1548
				xmax = 65.0085
				text = ""
			intervals [124]:
				xmin = 65.0085
				xmax = 65.5085
				text = "dc"
			intervals [125]:
				xmin = 65.5085
				xmax = 67.9166
				text = ""
			intervals [126]:
				xmin = 67.9166
				xmax = 68.2666
				text = "<unk>"
			intervals [127]:
				xmin = 68.2666
				xmax = 69.2502
				text = ""
			intervals [128]:
				xmin = 69.2502
				xmax = 69.5002
				text = "which"
			intervals [129]:
				xmin = 69.5002
				xmax = 69.7702
				text = ""
			intervals [130]:
				xmin = 69.7702
				xmax = 69.9802
				text = "um"
			intervals [131]:
				xmin = 69.9802
				xmax = 70.2833
				text = ""
			intervals [132]:
				xmin = 70.2833
				xmax = 70.6233
				text = "so"
			intervals [133]:
				xmin = 70.6233
				xmax = 71.0257
				text = ""
			intervals [134]:
				xmin = 71.0257
				xmax = 71.4057
				text = "<unk>"
			intervals [135]:
				xmin = 71.4057
				xmax = 71.920
				text = ""
			intervals [136]:
				xmin = 71.920
				xmax = 72.220
				text = "right"
			intervals [137]:
				xmin = 72.220
				xmax = 72.630
				text = "<unk>"
			intervals [138]:
				xmin = 72.630
				xmax = 73.100
				text = "so"
			intervals [139]:
				xmin = 73.100
				xmax = 73.5033
				text = ""
			intervals [140]:
				xmin = 73.5033
				xmax = 73.6733
				text = "i"
			intervals [141]:
				xmin = 73.6733
				xmax = 73.9833
				text = "have"
			intervals [142]:
				xmin = 73.9833
				xmax = 74.2393
				text = ""
			intervals [143]:
				xmin = 74.2393
				xmax = 74.5993
				text = "well"
			intervals [144]:
				xmin = 74.5993
				xmax = 74.9322
				text = ""
			intervals [145]:
				xmin = 74.9322
				xmax = 75.1722
				text = "when"
			intervals [146]:
				xmin = 75.1722
				xmax = 75.3022
				text = "you"
			intervals [147]:
				xmin = 75.3022
				xmax = 75.5622
				text = "say"
			intervals [148]:
				xmin = 75.5622
				xmax = 75.6022
				text = ""
			intervals [149]:
				xmin = 75.6022
				xmax = 75.7522
				text = "when"
			intervals [150]:
				xmin = 75.7522
				xmax = 75.9722
				text = "people"
			intervals [151]:
				xmin = 75.9722
				xmax = 76.1522
				text = "say"
			intervals [152]:
				xmin = 76.1522
				xmax = 76.3522
				text = "dad"
			intervals [153]:
				xmin = 76.3522
				xmax = 76.4122
				text = "i"
			intervals [154]:
				xmin = 76.4122
				xmax = 76.7122
				text = "usually"
			intervals [155]:
				xmin = 76.7122
				xmax = 76.8322
				text = "go"
			intervals [156]:
				xmin = 76.8322
				xmax = 77.0222
				text = "to"
			intervals [157]:
				xmin = 77.0222
				xmax = 77.2422
				text = "who"
			intervals [158]:
				xmin = 77.2422
				xmax = 77.5026
				text = ""
			intervals [159]:
				xmin = 77.5026
				xmax = 77.9226
				text = "basically"
			intervals [160]:
				xmin = 77.9226
				xmax = 78.0526
				text = "is"
			intervals [161]:
				xmin = 78.0526
				xmax = 78.1926
				text = "my"
			intervals [162]:
				xmin = 78.1926
				xmax = 78.4326
				text = "step"
			intervals [163]:
				xmin = 78.4326
				xmax = 78.8426
				text = "father"
			intervals [164]:
				xmin = 78.8426
				xmax = 79.2084
				text = ""
			intervals [165]:
				xmin = 79.2084
				xmax = 79.2784
				text = "who"
			intervals [166]:
				xmin = 79.2784
				xmax = 79.3484
				text = "s"
			intervals [167]:
				xmin = 79.3484
				xmax = 79.4384
				text = "been"
			intervals [168]:
				xmin = 79.4384
				xmax = 79.4984
				text = "in"
			intervals [169]:
				xmin = 79.4984
				xmax = 79.6284
				text = "my"
			intervals [170]:
				xmin = 79.6284
				xmax = 79.8484
				text = "life"
			intervals [171]:
				xmin = 79.8484
				xmax = 80.1384
				text = "for"
			intervals [172]:
				xmin = 80.1384
				xmax = 80.1684
				text = ""
			intervals [173]:
				xmin = 80.1684
				xmax = 80.4284
				text = "since"
			intervals [174]:
				xmin = 80.4284
				xmax = 80.5184
				text = "i"
			intervals [175]:
				xmin = 80.5184
				xmax = 80.7884
				text = "was"
			intervals [176]:
				xmin = 80.7884
				xmax = 80.9984
				text = "two"
			intervals [177]:
				xmin = 80.9984
				xmax = 81.2584
				text = "years"
			intervals [178]:
				xmin = 81.2584
				xmax = 81.4784
				text = "old"
			intervals [179]:
				xmin = 81.4784
				xmax = 81.8118
				text = ""
			intervals [180]:
				xmin = 81.8118
				xmax = 81.9518
				text = "so"
			intervals [181]:
				xmin = 81.9518
				xmax = 81.9818
				text = "i"
			intervals [182]:
				xmin = 81.9818
				xmax = 82.1818
				text = "don't"
			intervals [183]:
				xmin = 82.1818
				xmax = 82.2718
				text = ""
			intervals [184]:
				xmin = 82.2718
				xmax = 82.5518
				text = "really"
			intervals [185]:
				xmin = 82.5518
				xmax = 82.9118
				text = "remember"
			intervals [186]:
				xmin = 82.9118
				xmax = 83.0818
				text = "him"
			intervals [187]:
				xmin = 83.0818
				xmax = 83.2918
				text = "not"
			intervals [188]:
				xmin = 83.2918
				xmax = 83.5118
				text = "being"
			intervals [189]:
				xmin = 83.5118
				xmax = 83.5918
				text = "in"
			intervals [190]:
				xmin = 83.5918
				xmax = 83.7318
				text = "my"
			intervals [191]:
				xmin = 83.7318
				xmax = 84.0018
				text = "life"
			intervals [192]:
				xmin = 84.0018
				xmax = 84.4873
				text = ""
			intervals [193]:
				xmin = 84.4873
				xmax = 84.8573
				text = "so"
			intervals [194]:
				xmin = 84.8573
				xmax = 88.4627
				text = ""
			intervals [195]:
				xmin = 88.4627
				xmax = 88.7627
				text = "yeah"
			intervals [196]:
				xmin = 88.7627
				xmax = 89.1626
				text = ""
			intervals [197]:
				xmin = 89.1626
				xmax = 89.3226
				text = "s"
			intervals [198]:
				xmin = 89.3226
				xmax = 89.3877
				text = ""
			intervals [199]:
				xmin = 89.3877
				xmax = 89.8477
				text = "yes"
			intervals [200]:
				xmin = 89.8477
				xmax = 89.8941
				text = ""
			intervals [201]:
				xmin = 89.8941
				xmax = 90.1041
				text = "cause"
			intervals [202]:
				xmin = 90.1041
				xmax = 90.2141
				text = "he"
			intervals [203]:
				xmin = 90.2141
				xmax = 90.3756
				text = ""
			intervals [204]:
				xmin = 90.3756
				xmax = 90.5256
				text = "but"
			intervals [205]:
				xmin = 90.5256
				xmax = 90.6256
				text = "he"
			intervals [206]:
				xmin = 90.6256
				xmax = 90.7356
				text = "was"
			intervals [207]:
				xmin = 90.7356
				xmax = 90.8856
				text = "born"
			intervals [208]:
				xmin = 90.8856
				xmax = 90.9656
				text = "in"
			intervals [209]:
				xmin = 90.9656
				xmax = 91.2456
				text = "dc"
			intervals [210]:
				xmin = 91.2456
				xmax = 91.4256
				text = "too"
			intervals [211]:
				xmin = 91.4256
				xmax = 91.4556
				text = ""
			intervals [212]:
				xmin = 91.4556
				xmax = 91.8456
				text = "so"
			intervals [213]:
				xmin = 91.8456
				xmax = 92.2556
				text = "<unk>"
			intervals [214]:
				xmin = 92.2556
				xmax = 92.3156
				text = "he"
			intervals [215]:
				xmin = 92.3156
				xmax = 93.0607
				text = ""
			intervals [216]:
				xmin = 93.0607
				xmax = 93.0907
				text = "i"
			intervals [217]:
				xmin = 93.0907
				xmax = 93.1645
				text = ""
			intervals [218]:
				xmin = 93.1645
				xmax = 93.4445
				text = "<unk>"
			intervals [219]:
				xmin = 93.4445
				xmax = 93.6145
				text = "right"
			intervals [220]:
				xmin = 93.6145
				xmax = 93.9645
				text = "everybody"
			intervals [221]:
				xmin = 93.9645
				xmax = 94.3945
				text = "<unk>"
			intervals [222]:
				xmin = 94.3945
				xmax = 94.7137
				text = ""
			intervals [223]:
				xmin = 94.7137
				xmax = 94.9437
				text = "yes"
			intervals [224]:
				xmin = 94.9437
				xmax = 95.2137
				text = "everybody"
			intervals [225]:
				xmin = 95.2137
				xmax = 96.3216
				text = ""
			intervals [226]:
				xmin = 96.3216
				xmax = 96.6516
				text = "he"
			intervals [227]:
				xmin = 96.6516
				xmax = 97.0116
				text = "works"
			intervals [228]:
				xmin = 97.0116
				xmax = 97.1616
				text = "at"
			intervals [229]:
				xmin = 97.1616
				xmax = 97.8216
				text = "rdx"
			intervals [230]:
				xmin = 97.8216
				xmax = 98.0911
				text = ""
			intervals [231]:
				xmin = 98.0911
				xmax = 98.2911
				text = "so"
			intervals [232]:
				xmin = 98.2911
				xmax = 98.4011
				text = "he"
			intervals [233]:
				xmin = 98.4011
				xmax = 98.4711
				text = "s"
			intervals [234]:
				xmin = 98.4711
				xmax = 98.7511
				text = "basically"
			intervals [235]:
				xmin = 98.7511
				xmax = 98.9711
				text = "like"
			intervals [236]:
				xmin = 98.9711
				xmax = 99.1011
				text = "a"
			intervals [237]:
				xmin = 99.1011
				xmax = 99.5211
				text = "um"
			intervals [238]:
				xmin = 99.5211
				xmax = 99.8787
				text = ""
			intervals [239]:
				xmin = 99.8787
				xmax = 100.2687
				text = "gas"
			intervals [240]:
				xmin = 100.2687
				xmax = 100.9187
				text = "technician"
			intervals [241]:
				xmin = 100.9187
				xmax = 101.5051
				text = ""
			intervals [242]:
				xmin = 101.5051
				xmax = 101.5851
				text = "so"
			intervals [243]:
				xmin = 101.5851
				xmax = 101.7751
				text = "he"
			intervals [244]:
				xmin = 101.7751
				xmax = 101.9651
				text = "like"
			intervals [245]:
				xmin = 101.9651
				xmax = 102.3251
				text = "mixes"
			intervals [246]:
				xmin = 102.3251
				xmax = 102.6651
				text = "different"
			intervals [247]:
				xmin = 102.6651
				xmax = 103.0351
				text = "gasses"
			intervals [248]:
				xmin = 103.0351
				xmax = 103.1551
				text = "so"
			intervals [249]:
				xmin = 103.1551
				xmax = 103.3451
				text = "that"
			intervals [250]:
				xmin = 103.3451
				xmax = 103.3751
				text = ""
			intervals [251]:
				xmin = 103.3751
				xmax = 103.5451
				text = "like"
			intervals [252]:
				xmin = 103.5451
				xmax = 103.5951
				text = ""
			intervals [253]:
				xmin = 103.5951
				xmax = 103.8051
				text = "when"
			intervals [254]:
				xmin = 103.8051
				xmax = 103.8951
				text = "you"
			intervals [255]:
				xmin = 103.8951
				xmax = 104.0551
				text = "get"
			intervals [256]:
				xmin = 104.0551
				xmax = 104.4351
				text = "oxygen"
			intervals [257]:
				xmin = 104.4351
				xmax = 104.5751
				text = "for"
			intervals [258]:
				xmin = 104.5751
				xmax = 105.0851
				text = "hospitals"
			intervals [259]:
				xmin = 105.0851
				xmax = 105.4485
				text = ""
			intervals [260]:
				xmin = 105.4485
				xmax = 105.5885
				text = "he"
			intervals [261]:
				xmin = 105.5885
				xmax = 105.9285
				text = "fills"
			intervals [262]:
				xmin = 105.9285
				xmax = 106.2385
				text = "those"
			intervals [263]:
				xmin = 106.2385
				xmax = 106.7185
				text = "tanks"
			intervals [264]:
				xmin = 106.7185
				xmax = 107.1401
				text = ""
			intervals [265]:
				xmin = 107.1401
				xmax = 107.3001
				text = "and"
			intervals [266]:
				xmin = 107.3001
				xmax = 107.4401
				text = "like"
			intervals [267]:
				xmin = 107.4401
				xmax = 107.4701
				text = ""
			intervals [268]:
				xmin = 107.4701
				xmax = 108.0201
				text = "helium"
			intervals [269]:
				xmin = 108.0201
				xmax = 108.1301
				text = "and"
			intervals [270]:
				xmin = 108.1301
				xmax = 108.4301
				text = "stuff"
			intervals [271]:
				xmin = 108.4301
				xmax = 108.5301
				text = "like"
			intervals [272]:
				xmin = 108.5301
				xmax = 108.6301
				text = ""
			intervals [273]:
				xmin = 108.6301
				xmax = 108.7501
				text = "that"
			intervals [274]:
				xmin = 108.7501
				xmax = 109.7411
				text = ""
			intervals [275]:
				xmin = 109.7411
				xmax = 109.8911
				text = "my"
			intervals [276]:
				xmin = 109.8911
				xmax = 110.1711
				text = "mom"
			intervals [277]:
				xmin = 110.1711
				xmax = 110.4511
				text = "works"
			intervals [278]:
				xmin = 110.4511
				xmax = 110.6411
				text = "at"
			intervals [279]:
				xmin = 110.6411
				xmax = 110.8811
				text = "um"
			intervals [280]:
				xmin = 110.8811
				xmax = 110.9111
				text = ""
			intervals [281]:
				xmin = 110.9111
				xmax = 111.4111
				text = "rdx"
			intervals [282]:
				xmin = 111.4111
				xmax = 112.9536
				text = ""
			intervals [283]:
				xmin = 112.9536
				xmax = 113.0836
				text = "she"
			intervals [284]:
				xmin = 113.0836
				xmax = 113.2736
				text = "works"
			intervals [285]:
				xmin = 113.2736
				xmax = 113.3336
				text = "at"
			intervals [286]:
				xmin = 113.3336
				xmax = 113.3636
				text = ""
			intervals [287]:
				xmin = 113.3636
				xmax = 114.2536
				text = "rdx"
			intervals [288]:
				xmin = 114.2536
				xmax = 114.7028
				text = ""
			intervals [289]:
				xmin = 114.7028
				xmax = 114.8928
				text = "and"
			intervals [290]:
				xmin = 114.8928
				xmax = 115.0528
				text = "she"
			intervals [291]:
				xmin = 115.0528
				xmax = 115.1228
				text = "s"
			intervals [292]:
				xmin = 115.1228
				xmax = 115.2128
				text = "the"
			intervals [293]:
				xmin = 115.2128
				xmax = 115.7128
				text = "manager"
			intervals [294]:
				xmin = 115.7128
				xmax = 115.8745
				text = ""
			intervals [295]:
				xmin = 115.8745
				xmax = 116.1045
				text = "there"
			intervals [296]:
				xmin = 116.1045
				xmax = 116.2845
				text = "for"
			intervals [297]:
				xmin = 116.2845
				xmax = 116.5045
				text = "uh"
			intervals [298]:
				xmin = 116.5045
				xmax = 116.7945
				text = "car"
			intervals [299]:
				xmin = 116.7945
				xmax = 117.6845
				text = "services"
			intervals [300]:
				xmin = 117.6845
				xmax = 131.3592
				text = ""
			intervals [301]:
				xmin = 131.3592
				xmax = 131.4392
				text = "i"
			intervals [302]:
				xmin = 131.4392
				xmax = 131.6192
				text = "know"
			intervals [303]:
				xmin = 131.6192
				xmax = 131.7992
				text = "who"
			intervals [304]:
				xmin = 131.7992
				xmax = 131.9792
				text = "he"
			intervals [305]:
				xmin = 131.9792
				xmax = 132.0492
				text = "is"
			intervals [306]:
				xmin = 132.0492
				xmax = 132.2936
				text = ""
			intervals [307]:
				xmin = 132.2936
				xmax = 132.4736
				text = "yeah"
			intervals [308]:
				xmin = 132.4736
				xmax = 132.6936
				text = "he"
			intervals [309]:
				xmin = 132.6936
				xmax = 132.7602
				text = ""
			intervals [310]:
				xmin = 132.7602
				xmax = 132.9202
				text = "he"
			intervals [311]:
				xmin = 132.9202
				xmax = 133.0302
				text = "s"
			intervals [312]:
				xmin = 133.0302
				xmax = 133.3602
				text = "kind"
			intervals [313]:
				xmin = 133.3602
				xmax = 133.4302
				text = "of"
			intervals [314]:
				xmin = 133.4302
				xmax = 133.6502
				text = "in"
			intervals [315]:
				xmin = 133.6502
				xmax = 133.8002
				text = "my"
			intervals [316]:
				xmin = 133.8002
				xmax = 134.2302
				text = "life"
			intervals [317]:
				xmin = 134.2302
				xmax = 134.8096
				text = ""
			intervals [318]:
				xmin = 134.8096
				xmax = 135.1496
				text = "kind"
			intervals [319]:
				xmin = 135.1496
				xmax = 135.2796
				text = "of"
			intervals [320]:
				xmin = 135.2796
				xmax = 135.476
				text = ""
			intervals [321]:
				xmin = 135.476
				xmax = 135.686
				text = "it"
			intervals [322]:
				xmin = 135.686
				xmax = 135.736
				text = "s"
			intervals [323]:
				xmin = 135.736
				xmax = 135.996
				text = "like"
			intervals [324]:
				xmin = 135.996
				xmax = 136.1195
				text = ""
			intervals [325]:
				xmin = 136.1195
				xmax = 136.2795
				text = "uh"
			intervals [326]:
				xmin = 136.2795
				xmax = 136.7295
				text = "so"
			intervals [327]:
				xmin = 136.7295
				xmax = 136.9595
				text = ""
			intervals [328]:
				xmin = 136.9595
				xmax = 137.1995
				text = "when"
			intervals [329]:
				xmin = 137.1995
				xmax = 137.4495
				text = "since"
			intervals [330]:
				xmin = 137.4495
				xmax = 137.6095
				text = "i"
			intervals [331]:
				xmin = 137.6095
				xmax = 137.9995
				text = "was"
			intervals [332]:
				xmin = 137.9995
				xmax = 138.6366
				text = ""
			intervals [333]:
				xmin = 138.6366
				xmax = 138.7466
				text = "my"
			intervals [334]:
				xmin = 138.7466
				xmax = 138.9566
				text = "mom"
			intervals [335]:
				xmin = 138.9566
				xmax = 139.1066
				text = "says"
			intervals [336]:
				xmin = 139.1066
				xmax = 139.2566
				text = "since"
			intervals [337]:
				xmin = 139.2566
				xmax = 139.3466
				text = "i"
			intervals [338]:
				xmin = 139.3466
				xmax = 139.5266
				text = "was"
			intervals [339]:
				xmin = 139.5266
				xmax = 139.6866
				text = "two"
			intervals [340]:
				xmin = 139.6866
				xmax = 139.9466
				text = "weeks"
			intervals [341]:
				xmin = 139.9466
				xmax = 140.1766
				text = "old"
			intervals [342]:
				xmin = 140.1766
				xmax = 140.3066
				text = "my"
			intervals [343]:
				xmin = 140.3066
				xmax = 140.7866
				text = "grandparents"
			intervals [344]:
				xmin = 140.7866
				xmax = 140.8866
				text = "would"
			intervals [345]:
				xmin = 140.8866
				xmax = 141.0266
				text = "pick"
			intervals [346]:
				xmin = 141.0266
				xmax = 141.2466
				text = "me"
			intervals [347]:
				xmin = 141.2466
				xmax = 141.4466
				text = "up"
			intervals [348]:
				xmin = 141.4466
				xmax = 141.5133
				text = ""
			intervals [349]:
				xmin = 141.5133
				xmax = 141.8633
				text = "every"
			intervals [350]:
				xmin = 141.8633
				xmax = 142.0633
				text = "two"
			intervals [351]:
				xmin = 142.0633
				xmax = 142.5033
				text = "weeks"
			intervals [352]:
				xmin = 142.5033
				xmax = 142.9687
				text = ""
			intervals [353]:
				xmin = 142.9687
				xmax = 143.0687
				text = "they"
			intervals [354]:
				xmin = 143.0687
				xmax = 143.1087
				text = "d"
			intervals [355]:
				xmin = 143.1087
				xmax = 143.3087
				text = "come"
			intervals [356]:
				xmin = 143.3087
				xmax = 143.4887
				text = "pick"
			intervals [357]:
				xmin = 143.4887
				xmax = 143.6687
				text = "me"
			intervals [358]:
				xmin = 143.6687
				xmax = 143.8387
				text = "up"
			intervals [359]:
				xmin = 143.8387
				xmax = 144.1668
				text = ""
			intervals [360]:
				xmin = 144.1668
				xmax = 144.3068
				text = "and"
			intervals [361]:
				xmin = 144.3068
				xmax = 144.6468
				text = "around"
			intervals [362]:
				xmin = 144.6468
				xmax = 144.7968
				text = "when"
			intervals [363]:
				xmin = 144.7968
				xmax = 144.9068
				text = "i"
			intervals [364]:
				xmin = 144.9068
				xmax = 145.2068
				text = "was"
			intervals [365]:
				xmin = 145.2068
				xmax = 145.6668
				text = "two"
			intervals [366]:
				xmin = 145.6668
				xmax = 145.8356
				text = ""
			intervals [367]:
				xmin = 145.8356
				xmax = 146.2356
				text = "years"
			intervals [368]:
				xmin = 146.2356
				xmax = 146.5156
				text = "old"
			intervals [369]:
				xmin = 146.5156
				xmax = 146.8043
				text = ""
			intervals [370]:
				xmin = 146.8043
				xmax = 146.9543
				text = "my"
			intervals [371]:
				xmin = 146.9543
				xmax = 147.3043
				text = "mom"
			intervals [372]:
				xmin = 147.3043
				xmax = 147.7143
				text = "stopped"
			intervals [373]:
				xmin = 147.7143
				xmax = 147.7443
				text = ""
			intervals [374]:
				xmin = 147.7443
				xmax = 148.0143
				text = "dealing"
			intervals [375]:
				xmin = 148.0143
				xmax = 148.1543
				text = "with"
			intervals [376]:
				xmin = 148.1543
				xmax = 148.3143
				text = "my"
			intervals [377]:
				xmin = 148.3143
				xmax = 148.6043
				text = "blood"
			intervals [378]:
				xmin = 148.6043
				xmax = 149.0043
				text = "father"
			intervals [379]:
				xmin = 149.0043
				xmax = 149.3872
				text = ""
			intervals [380]:
				xmin = 149.3872
				xmax = 149.9272
				text = "because"
			intervals [381]:
				xmin = 149.9272
				xmax = 150.1872
				text = "he"
			intervals [382]:
				xmin = 150.1872
				xmax = 150.4972
				text = "wanted"
			intervals [383]:
				xmin = 150.4972
				xmax = 150.5772
				text = "to"
			intervals [384]:
				xmin = 150.5772
				xmax = 150.7372
				text = "be"
			intervals [385]:
				xmin = 150.7372
				xmax = 150.8272
				text = "in"
			intervals [386]:
				xmin = 150.8272
				xmax = 150.9172
				text = "the"
			intervals [387]:
				xmin = 150.9172
				xmax = 151.1372
				text = "streets"
			intervals [388]:
				xmin = 151.1372
				xmax = 151.2072
				text = "and"
			intervals [389]:
				xmin = 151.2072
				xmax = 151.3472
				text = "he"
			intervals [390]:
				xmin = 151.3472
				xmax = 151.5272
				text = "wanted"
			intervals [391]:
				xmin = 151.5272
				xmax = 151.6072
				text = "to"
			intervals [392]:
				xmin = 151.6072
				xmax = 151.8472
				text = "do"
			intervals [393]:
				xmin = 151.8472
				xmax = 152.1631
				text = ""
			intervals [394]:
				xmin = 152.1631
				xmax = 152.4031
				text = "not"
			intervals [395]:
				xmin = 152.4031
				xmax = 152.4331
				text = ""
			intervals [396]:
				xmin = 152.4331
				xmax = 152.5931
				text = "when"
			intervals [397]:
				xmin = 152.5931
				xmax = 152.6631
				text = "i"
			intervals [398]:
				xmin = 152.6631
				xmax = 152.8131
				text = "say"
			intervals [399]:
				xmin = 152.8131
				xmax = 153.0731
				text = "drugs"
			intervals [400]:
				xmin = 153.0731
				xmax = 153.1431
				text = "i"
			intervals [401]:
				xmin = 153.1431
				xmax = 153.3331
				text = "mean"
			intervals [402]:
				xmin = 153.3331
				xmax = 153.5031
				text = "like"
			intervals [403]:
				xmin = 153.5031
				xmax = 153.9631
				text = "weed"
			intervals [404]:
				xmin = 153.9631
				xmax = 154.346
				text = ""
			intervals [405]:
				xmin = 154.346
				xmax = 154.556
				text = "and"
			intervals [406]:
				xmin = 154.556
				xmax = 154.796
				text = "like"
			intervals [407]:
				xmin = 154.796
				xmax = 154.956
				text = "be"
			intervals [408]:
				xmin = 154.956
				xmax = 155.236
				text = "around"
			intervals [409]:
				xmin = 155.236
				xmax = 155.356
				text = "with"
			intervals [410]:
				xmin = 155.356
				xmax = 155.576
				text = "his"
			intervals [411]:
				xmin = 155.576
				xmax = 155.986
				text = "friends"
			intervals [412]:
				xmin = 155.986
				xmax = 156.2714
				text = ""
			intervals [413]:
				xmin = 156.2714
				xmax = 156.3414
				text = "and"
			intervals [414]:
				xmin = 156.3414
				xmax = 156.5414
				text = "stuff"
			intervals [415]:
				xmin = 156.5414
				xmax = 156.6214
				text = "and"
			intervals [416]:
				xmin = 156.6214
				xmax = 156.7914
				text = "she"
			intervals [417]:
				xmin = 156.7914
				xmax = 157.2114
				text = "wasn't"
			intervals [418]:
				xmin = 157.2114
				xmax = 157.5814
				text = "having"
			intervals [419]:
				xmin = 157.5814
				xmax = 157.7814
				text = "that"
			intervals [420]:
				xmin = 157.7814
				xmax = 157.8114
				text = ""
			intervals [421]:
				xmin = 157.8114
				xmax = 158.1314
				text = "around"
			intervals [422]:
				xmin = 158.1314
				xmax = 158.2514
				text = "her"
			intervals [423]:
				xmin = 158.2514
				xmax = 158.7114
				text = "children"
			intervals [424]:
				xmin = 158.7114
				xmax = 159.0923
				text = ""
			intervals [425]:
				xmin = 159.0923
				xmax = 159.2523
				text = "at"
			intervals [426]:
				xmin = 159.2523
				xmax = 159.4123
				text = "all"
			intervals [427]:
				xmin = 159.4123
				xmax = 159.6823
				text = "so"
			intervals [428]:
				xmin = 159.6823
				xmax = 160.0755
				text = ""
			intervals [429]:
				xmin = 160.0755
				xmax = 160.2355
				text = "she"
			intervals [430]:
				xmin = 160.2355
				xmax = 160.7155
				text = "eventually"
			intervals [431]:
				xmin = 160.7155
				xmax = 160.9155
				text = "like"
			intervals [432]:
				xmin = 160.9155
				xmax = 161.2455
				text = "moved"
			intervals [433]:
				xmin = 161.2455
				xmax = 161.3655
				text = "out"
			intervals [434]:
				xmin = 161.3655
				xmax = 161.4255
				text = "of"
			intervals [435]:
				xmin = 161.4255
				xmax = 161.6155
				text = "his"
			intervals [436]:
				xmin = 161.6155
				xmax = 161.7955
				text = "house"
			intervals [437]:
				xmin = 161.7955
				xmax = 161.9355
				text = "she"
			intervals [438]:
				xmin = 161.9355
				xmax = 162.1655
				text = "told"
			intervals [439]:
				xmin = 162.1655
				xmax = 162.2255
				text = "me"
			intervals [440]:
				xmin = 162.2255
				xmax = 162.3555
				text = "all"
			intervals [441]:
				xmin = 162.3555
				xmax = 162.4155
				text = "the"
			intervals [442]:
				xmin = 162.4155
				xmax = 162.5955
				text = "time"
			intervals [443]:
				xmin = 162.5955
				xmax = 162.7955
				text = "about"
			intervals [444]:
				xmin = 162.7955
				xmax = 163.0155
				text = "how"
			intervals [445]:
				xmin = 163.0155
				xmax = 163.3445
				text = ""
			intervals [446]:
				xmin = 163.3445
				xmax = 163.5045
				text = "she"
			intervals [447]:
				xmin = 163.5045
				xmax = 163.7745
				text = "moved"
			intervals [448]:
				xmin = 163.7745
				xmax = 163.8745
				text = "out"
			intervals [449]:
				xmin = 163.8745
				xmax = 163.9345
				text = "of"
			intervals [450]:
				xmin = 163.9345
				xmax = 164.1145
				text = "his"
			intervals [451]:
				xmin = 164.1145
				xmax = 164.3445
				text = "house"
			intervals [452]:
				xmin = 164.3445
				xmax = 164.4845
				text = "in"
			intervals [453]:
				xmin = 164.4845
				xmax = 164.6845
				text = "one"
			intervals [454]:
				xmin = 164.6845
				xmax = 164.9045
				text = "night"
			intervals [455]:
				xmin = 164.9045
				xmax = 165.1715
				text = ""
			intervals [456]:
				xmin = 165.1715
				xmax = 165.3615
				text = "well"
			intervals [457]:
				xmin = 165.3615
				xmax = 165.5815
				text = "their"
			intervals [458]:
				xmin = 165.5815
				xmax = 165.8515
				text = "house"
			intervals [459]:
				xmin = 165.8515
				xmax = 166.0815
				text = "in"
			intervals [460]:
				xmin = 166.0815
				xmax = 166.2515
				text = "one"
			intervals [461]:
				xmin = 166.2515
				xmax = 166.4915
				text = "night"
			intervals [462]:
				xmin = 166.4915
				xmax = 166.8326
				text = ""
			intervals [463]:
				xmin = 166.8326
				xmax = 167.0826
				text = "and"
			intervals [464]:
				xmin = 167.0826
				xmax = 167.1126
				text = "g-"
			intervals [465]:
				xmin = 167.1126
				xmax = 167.1526
				text = ""
			intervals [466]:
				xmin = 167.1526
				xmax = 167.4826
				text = "went"
			intervals [467]:
				xmin = 167.4826
				xmax = 167.7326
				text = "to"
			intervals [468]:
				xmin = 167.7326
				xmax = 168.0226
				text = "um"
			intervals [469]:
				xmin = 168.0226
				xmax = 168.0526
				text = ""
			intervals [470]:
				xmin = 168.0526
				xmax = 168.2526
				text = "my"
			intervals [471]:
				xmin = 168.2526
				xmax = 168.6526
				text = "grandmo-"
			intervals [472]:
				xmin = 168.6526
				xmax = 168.7805
				text = ""
			intervals [473]:
				xmin = 168.7805
				xmax = 168.9105
				text = "where"
			intervals [474]:
				xmin = 168.9105
				xmax = 169.0105
				text = "my"
			intervals [475]:
				xmin = 169.0105
				xmax = 169.4205
				text = "grandmom"
			intervals [476]:
				xmin = 169.4205
				xmax = 169.4505
				text = ""
			intervals [477]:
				xmin = 169.4505
				xmax = 169.8305
				text = "lives"
			intervals [478]:
				xmin = 169.8305
				xmax = 170.362
				text = ""
			intervals [479]:
				xmin = 170.362
				xmax = 170.512
				text = "and"
			intervals [480]:
				xmin = 170.512
				xmax = 170.752
				text = "then"
			intervals [481]:
				xmin = 170.752
				xmax = 170.982
				text = "my"
			intervals [482]:
				xmin = 170.982
				xmax = 171.1983
				text = ""
			intervals [483]:
				xmin = 171.1983
				xmax = 171.4883
				text = "da"
			intervals [484]:
				xmin = 171.4883
				xmax = 171.8983
				text = "rdx"
			intervals [485]:
				xmin = 171.8983
				xmax = 171.9283
				text = ""
			intervals [486]:
				xmin = 171.9283
				xmax = 172.0483
				text = "he"
			intervals [487]:
				xmin = 172.0483
				xmax = 172.2783
				text = "came"
			intervals [488]:
				xmin = 172.2783
				xmax = 172.4683
				text = "into"
			intervals [489]:
				xmin = 172.4683
				xmax = 172.6083
				text = "my"
			intervals [490]:
				xmin = 172.6083
				xmax = 172.8783
				text = "life"
			intervals [491]:
				xmin = 172.8783
				xmax = 172.9183
				text = ""
			intervals [492]:
				xmin = 172.9183
				xmax = 173.2983
				text = "around"
			intervals [493]:
				xmin = 173.2983
				xmax = 173.3383
				text = ""
			intervals [494]:
				xmin = 173.3383
				xmax = 173.4683
				text = "when"
			intervals [495]:
				xmin = 173.4683
				xmax = 173.5483
				text = "i"
			intervals [496]:
				xmin = 173.5483
				xmax = 173.6683
				text = "was"
			intervals [497]:
				xmin = 173.6683
				xmax = 173.8183
				text = "two"
			intervals [498]:
				xmin = 173.8183
				xmax = 174.0683
				text = "so"
			intervals [499]:
				xmin = 174.0683
				xmax = 174.4253
				text = ""
			intervals [500]:
				xmin = 174.4253
				xmax = 174.8353
				text = "shortly"
			intervals [501]:
				xmin = 174.8353
				xmax = 175.0953
				text = "after"
			intervals [502]:
				xmin = 175.0953
				xmax = 175.3153
				text = "that"
			intervals [503]:
				xmin = 175.3153
				xmax = 175.8307
				text = ""
			intervals [504]:
				xmin = 175.8307
				xmax = 175.9807
				text = "they"
			intervals [505]:
				xmin = 175.9807
				xmax = 176.4607
				text = "started"
			intervals [506]:
				xmin = 176.4607
				xmax = 176.6964
				text = ""
			intervals [507]:
				xmin = 176.6964
				xmax = 177.0464
				text = "talking"
			intervals [508]:
				xmin = 177.0464
				xmax = 177.2164
				text = "to"
			intervals [509]:
				xmin = 177.2164
				xmax = 177.4164
				text = "each"
			intervals [510]:
				xmin = 177.4164
				xmax = 177.6564
				text = "other"
			intervals [511]:
				xmin = 177.6564
				xmax = 178.2678
				text = ""
			intervals [512]:
				xmin = 178.2678
				xmax = 178.3378
				text = "and"
			intervals [513]:
				xmin = 178.3378
				xmax = 178.6678
				text = "um"
			intervals [514]:
				xmin = 178.6678
				xmax = 178.8578
				text = "getting"
			intervals [515]:
				xmin = 178.8578
				xmax = 178.9178
				text = "to"
			intervals [516]:
				xmin = 178.9178
				xmax = 179.1178
				text = "know"
			intervals [517]:
				xmin = 179.1178
				xmax = 179.2878
				text = "each"
			intervals [518]:
				xmin = 179.2878
				xmax = 179.4578
				text = "other"
			intervals [519]:
				xmin = 179.4578
				xmax = 179.7278
				text = "and"
			intervals [520]:
				xmin = 179.7278
				xmax = 180.1678
				text = "before"
			intervals [521]:
				xmin = 180.1678
				xmax = 180.4578
				text = "them"
			intervals [522]:
				xmin = 180.4578
				xmax = 180.5685
				text = ""
			intervals [523]:
				xmin = 180.5685
				xmax = 180.7185
				text = "i"
			intervals [524]:
				xmin = 180.7185
				xmax = 180.9085
				text = "have"
			intervals [525]:
				xmin = 180.9085
				xmax = 181.0085
				text = "a"
			intervals [526]:
				xmin = 181.0085
				xmax = 181.1785
				text = "big"
			intervals [527]:
				xmin = 181.1785
				xmax = 181.6485
				text = "sister"
			intervals [528]:
				xmin = 181.6485
				xmax = 182.1139
				text = ""
			intervals [529]:
				xmin = 182.1139
				xmax = 182.7539
				text = "rdx"
			intervals [530]:
				xmin = 182.7539
				xmax = 183.1835
				text = ""
			intervals [531]:
				xmin = 183.1835
				xmax = 183.4935
				text = "and"
			intervals [532]:
				xmin = 183.4935
				xmax = 183.6635
				text = "she"
			intervals [533]:
				xmin = 183.6635
				xmax = 183.7235
				text = "s"
			intervals [534]:
				xmin = 183.7235
				xmax = 183.9635
				text = "twenty"
			intervals [535]:
				xmin = 183.9635
				xmax = 184.1035
				text = "one"
			intervals [536]:
				xmin = 184.1035
				xmax = 184.2935
				text = "she"
			intervals [537]:
				xmin = 184.2935
				xmax = 184.3235
				text = ""
			intervals [538]:
				xmin = 184.3235
				xmax = 184.5035
				text = "who"
			intervals [539]:
				xmin = 184.5035
				xmax = 184.8035
				text = "also"
			intervals [540]:
				xmin = 184.8035
				xmax = 185.0235
				text = "has"
			intervals [541]:
				xmin = 185.0235
				xmax = 185.0635
				text = "a"
			intervals [542]:
				xmin = 185.0635
				xmax = 185.4035
				text = "different"
			intervals [543]:
				xmin = 185.4035
				xmax = 185.8135
				text = "father"
			intervals [544]:
				xmin = 185.8135
				xmax = 186.2676
				text = ""
			intervals [545]:
				xmin = 186.2676
				xmax = 186.4376
				text = "than"
			intervals [546]:
				xmin = 186.4376
				xmax = 186.5876
				text = "i"
			intervals [547]:
				xmin = 186.5876
				xmax = 186.8276
				text = "do"
			intervals [548]:
				xmin = 186.8276
				xmax = 187.4197
				text = ""
			intervals [549]:
				xmin = 187.4197
				xmax = 187.5797
				text = "and"
			intervals [550]:
				xmin = 187.5797
				xmax = 187.9497
				text = "then"
			intervals [551]:
				xmin = 187.9497
				xmax = 188.7896
				text = ""
			intervals [552]:
				xmin = 188.7896
				xmax = 189.1896
				text = "going"
			intervals [553]:
				xmin = 189.1896
				xmax = 189.4896
				text = "back"
			intervals [554]:
				xmin = 189.4896
				xmax = 189.6949
				text = ""
			intervals [555]:
				xmin = 189.6949
				xmax = 189.9149
				text = "to"
			intervals [556]:
				xmin = 189.9149
				xmax = 190.0849
				text = "my"
			intervals [557]:
				xmin = 190.0849
				xmax = 190.3749
				text = "dad"
			intervals [558]:
				xmin = 190.3749
				xmax = 190.7949
				text = "rdx"
			intervals [559]:
				xmin = 190.7949
				xmax = 191.1293
				text = ""
			intervals [560]:
				xmin = 191.1293
				xmax = 191.2793
				text = "it"
			intervals [561]:
				xmin = 191.2793
				xmax = 191.3493
				text = "s"
			intervals [562]:
				xmin = 191.3493
				xmax = 191.3793
				text = ""
			intervals [563]:
				xmin = 191.3793
				xmax = 191.6693
				text = "a"
			intervals [564]:
				xmin = 191.6693
				xmax = 191.9492
				text = ""
			intervals [565]:
				xmin = 191.9492
				xmax = 192.1492
				text = "two"
			intervals [566]:
				xmin = 192.1492
				xmax = 192.4792
				text = "more"
			intervals [567]:
				xmin = 192.4792
				xmax = 192.8554
				text = ""
			intervals [568]:
				xmin = 192.8554
				xmax = 193.0554
				text = "but"
			intervals [569]:
				xmin = 193.0554
				xmax = 193.0854
				text = ""
			intervals [570]:
				xmin = 193.0854
				xmax = 193.3254
				text = "which"
			intervals [571]:
				xmin = 193.3254
				xmax = 193.4654
				text = "my"
			intervals [572]:
				xmin = 193.4654
				xmax = 193.6954
				text = "mom"
			intervals [573]:
				xmin = 193.6954
				xmax = 193.7954
				text = "and"
			intervals [574]:
				xmin = 193.7954
				xmax = 193.9054
				text = "my"
			intervals [575]:
				xmin = 193.9054
				xmax = 194.1054
				text = "dad"
			intervals [576]:
				xmin = 194.1054
				xmax = 194.4354
				text = "rdx"
			intervals [577]:
				xmin = 194.4354
				xmax = 194.6254
				text = "have"
			intervals [578]:
				xmin = 194.6254
				xmax = 195.0138
				text = ""
			intervals [579]:
				xmin = 195.0138
				xmax = 195.1638
				text = "so"
			intervals [580]:
				xmin = 195.1638
				xmax = 195.3338
				text = "but"
			intervals [581]:
				xmin = 195.3338
				xmax = 195.5638
				text = "he"
			intervals [582]:
				xmin = 195.5638
				xmax = 195.6638
				text = "s"
			intervals [583]:
				xmin = 195.6638
				xmax = 195.9838
				text = "our"
			intervals [584]:
				xmin = 195.9838
				xmax = 196.4538
				text = "father"
			intervals [585]:
				xmin = 196.4538
				xmax = 196.7315
				text = ""
			intervals [586]:
				xmin = 196.7315
				xmax = 196.8815
				text = "you"
			intervals [587]:
				xmin = 196.8815
				xmax = 197.1915
				text = "know"
			intervals [588]:
				xmin = 197.1915
				xmax = 197.3639
				text = ""
			intervals [589]:
				xmin = 197.3639
				xmax = 197.5539
				text = "he"
			intervals [590]:
				xmin = 197.5539
				xmax = 197.6639
				text = "s"
			intervals [591]:
				xmin = 197.6639
				xmax = 198.2439
				text = "everybody"
			intervals [592]:
				xmin = 198.2439
				xmax = 198.3539
				text = "s"
			intervals [593]:
				xmin = 198.3539
				xmax = 198.6839
				text = "father"
			intervals [594]:
				xmin = 198.6839
				xmax = 198.7939
				text = "we"
			intervals [595]:
				xmin = 198.7939
				xmax = 198.9739
				text = "don't"
			intervals [596]:
				xmin = 198.9739
				xmax = 199.1439
				text = "see"
			intervals [597]:
				xmin = 199.1439
				xmax = 199.3339
				text = "him"
			intervals [598]:
				xmin = 199.3339
				xmax = 199.4839
				text = "as"
			intervals [599]:
				xmin = 199.4839
				xmax = 199.5539
				text = "a"
			intervals [600]:
				xmin = 199.5539
				xmax = 199.8539
				text = "step"
			intervals [601]:
				xmin = 199.8539
				xmax = 200.1939
				text = "father"
			intervals [602]:
				xmin = 200.1939
				xmax = 200.5675
				text = ""
			intervals [603]:
				xmin = 200.5675
				xmax = 200.8675
				text = "never"
			intervals [604]:
				xmin = 200.8675
				xmax = 201.1375
				text = "called"
			intervals [605]:
				xmin = 201.1375
				xmax = 201.2875
				text = "him"
			intervals [606]:
				xmin = 201.2875
				xmax = 201.5875
				text = "step"
			intervals [607]:
				xmin = 201.5875
				xmax = 201.6375
				text = ""
			intervals [608]:
				xmin = 201.6375
				xmax = 202.0675
				text = "dad"
			intervals [609]:
				xmin = 202.0675
				xmax = 202.1375
				text = ""
			intervals [610]:
				xmin = 202.1375
				xmax = 202.6475
				text = "never"
			intervals [611]:
				xmin = 202.6475
				xmax = 203.3098
				text = ""
			intervals [612]:
				xmin = 203.3098
				xmax = 203.5698
				text = "never"
			intervals [613]:
				xmin = 203.5698
				xmax = 203.7598
				text = "called"
			intervals [614]:
				xmin = 203.7598
				xmax = 203.8198
				text = "him"
			intervals [615]:
				xmin = 203.8198
				xmax = 203.8498
				text = ""
			intervals [616]:
				xmin = 203.8498
				xmax = 204.5198
				text = "rdx"
			intervals [617]:
				xmin = 204.5198
				xmax = 204.8657
				text = ""
			intervals [618]:
				xmin = 204.8657
				xmax = 205.1157
				text = "except"
			intervals [619]:
				xmin = 205.1157
				xmax = 205.2157
				text = "for"
			intervals [620]:
				xmin = 205.2157
				xmax = 205.4657
				text = "one"
			intervals [621]:
				xmin = 205.4657
				xmax = 205.8057
				text = "time"
			intervals [622]:
				xmin = 205.8057
				xmax = 206.1296
				text = ""
			intervals [623]:
				xmin = 206.1296
				xmax = 206.2496
				text = "when"
			intervals [624]:
				xmin = 206.2496
				xmax = 206.3796
				text = "my"
			intervals [625]:
				xmin = 206.3796
				xmax = 206.6196
				text = "blood"
			intervals [626]:
				xmin = 206.6196
				xmax = 206.9096
				text = "father"
			intervals [627]:
				xmin = 206.9096
				xmax = 207.1596
				text = "did"
			intervals [628]:
				xmin = 207.1596
				xmax = 207.3096
				text = "tell"
			intervals [629]:
				xmin = 207.3096
				xmax = 207.4096
				text = "me"
			intervals [630]:
				xmin = 207.4096
				xmax = 207.4796
				text = "he"
			intervals [631]:
				xmin = 207.4796
				xmax = 207.6096
				text = "was"
			intervals [632]:
				xmin = 207.6096
				xmax = 207.7096
				text = "like"
			intervals [633]:
				xmin = 207.7096
				xmax = 207.8396
				text = "he"
			intervals [634]:
				xmin = 207.8396
				xmax = 207.8796
				text = "s"
			intervals [635]:
				xmin = 207.8796
				xmax = 208.1096
				text = "not"
			intervals [636]:
				xmin = 208.1096
				xmax = 208.2496
				text = "your"
			intervals [637]:
				xmin = 208.2496
				xmax = 208.6196
				text = "father"
			intervals [638]:
				xmin = 208.6196
				xmax = 208.923
				text = ""
			intervals [639]:
				xmin = 208.923
				xmax = 209.033
				text = "so"
			intervals [640]:
				xmin = 209.033
				xmax = 209.183
				text = "you"
			intervals [641]:
				xmin = 209.183
				xmax = 209.453
				text = "call"
			intervals [642]:
				xmin = 209.453
				xmax = 209.623
				text = "him"
			intervals [643]:
				xmin = 209.623
				xmax = 210.103
				text = "rdx"
			intervals [644]:
				xmin = 210.103
				xmax = 210.3044
				text = ""
			intervals [645]:
				xmin = 210.3044
				xmax = 210.4344
				text = "so"
			intervals [646]:
				xmin = 210.4344
				xmax = 210.5144
				text = "i"
			intervals [647]:
				xmin = 210.5144
				xmax = 210.7044
				text = "called"
			intervals [648]:
				xmin = 210.7044
				xmax = 210.8044
				text = "him"
			intervals [649]:
				xmin = 210.8044
				xmax = 211.0244
				text = "rdx"
			intervals [650]:
				xmin = 211.0244
				xmax = 211.2044
				text = "one"
			intervals [651]:
				xmin = 211.2044
				xmax = 211.4344
				text = "time"
			intervals [652]:
				xmin = 211.4344
				xmax = 211.5044
				text = "and"
			intervals [653]:
				xmin = 211.5044
				xmax = 211.5844
				text = "i"
			intervals [654]:
				xmin = 211.5844
				xmax = 211.7844
				text = "got"
			intervals [655]:
				xmin = 211.7844
				xmax = 211.9444
				text = "in"
			intervals [656]:
				xmin = 211.9444
				xmax = 212.1644
				text = "so"
			intervals [657]:
				xmin = 212.1644
				xmax = 212.3944
				text = "much"
			intervals [658]:
				xmin = 212.3944
				xmax = 212.8844
				text = "trouble"
			intervals [659]:
				xmin = 212.8844
				xmax = 213.1502
				text = ""
			intervals [660]:
				xmin = 213.1502
				xmax = 213.3002
				text = "cause"
			intervals [661]:
				xmin = 213.3002
				xmax = 213.3602
				text = "i"
			intervals [662]:
				xmin = 213.3602
				xmax = 213.5402
				text = "called"
			intervals [663]:
				xmin = 213.5402
				xmax = 213.6502
				text = "him"
			intervals [664]:
				xmin = 213.6502
				xmax = 213.8802
				text = "rdx"
			intervals [665]:
				xmin = 213.8802
				xmax = 213.9402
				text = "he"
			intervals [666]:
				xmin = 213.9402
				xmax = 214.0202
				text = "s"
			intervals [667]:
				xmin = 214.0202
				xmax = 214.1802
				text = "like"
			intervals [668]:
				xmin = 214.1802
				xmax = 214.2302
				text = ""
			intervals [669]:
				xmin = 214.2302
				xmax = 214.4502
				text = "my"
			intervals [670]:
				xmin = 214.4502
				xmax = 214.6302
				text = "mom"
			intervals [671]:
				xmin = 214.6302
				xmax = 214.6902
				text = "s"
			intervals [672]:
				xmin = 214.6902
				xmax = 214.8402
				text = "like"
			intervals [673]:
				xmin = 214.8402
				xmax = 215.0492
				text = ""
			intervals [674]:
				xmin = 215.0492
				xmax = 215.2392
				text = "he"
			intervals [675]:
				xmin = 215.2392
				xmax = 215.5392
				text = "takes"
			intervals [676]:
				xmin = 215.5392
				xmax = 215.7992
				text = "care"
			intervals [677]:
				xmin = 215.7992
				xmax = 215.8892
				text = "of"
			intervals [678]:
				xmin = 215.8892
				xmax = 216.0292
				text = "you"
			intervals [679]:
				xmin = 216.0292
				xmax = 216.3892
				text = "every"
			intervals [680]:
				xmin = 216.3892
				xmax = 216.7692
				text = "day"
			intervals [681]:
				xmin = 216.7692
				xmax = 217.144
				text = ""
			intervals [682]:
				xmin = 217.144
				xmax = 217.464
				text = "and"
			intervals [683]:
				xmin = 217.464
				xmax = 217.6572
				text = ""
			intervals [684]:
				xmin = 217.6572
				xmax = 217.8572
				text = "he"
			intervals [685]:
				xmin = 217.8572
				xmax = 217.9272
				text = "s"
			intervals [686]:
				xmin = 217.9272
				xmax = 218.0172
				text = "the"
			intervals [687]:
				xmin = 218.0172
				xmax = 218.2072
				text = "one"
			intervals [688]:
				xmin = 218.2072
				xmax = 218.3672
				text = "who"
			intervals [689]:
				xmin = 218.3672
				xmax = 218.4672
				text = "s"
			intervals [690]:
				xmin = 218.4672
				xmax = 218.6629
				text = ""
			intervals [691]:
				xmin = 218.6629
				xmax = 218.8529
				text = "you're"
			intervals [692]:
				xmin = 218.8529
				xmax = 218.9229
				text = "on"
			intervals [693]:
				xmin = 218.9229
				xmax = 219.1629
				text = "his"
			intervals [694]:
				xmin = 219.1629
				xmax = 219.8729
				text = "insurance"
			intervals [695]:
				xmin = 219.8729
				xmax = 219.9129
				text = ""
			intervals [696]:
				xmin = 219.9129
				xmax = 220.1829
				text = "and"
			intervals [697]:
				xmin = 220.1829
				xmax = 220.3429
				text = "all"
			intervals [698]:
				xmin = 220.3429
				xmax = 220.5829
				text = "this"
			intervals [699]:
				xmin = 220.5829
				xmax = 220.7929
				text = "other"
			intervals [700]:
				xmin = 220.7929
				xmax = 221.0029
				text = "stuff"
			intervals [701]:
				xmin = 221.0029
				xmax = 221.3891
				text = ""
			intervals [702]:
				xmin = 221.3891
				xmax = 221.7191
				text = "<unk>"
			intervals [703]:
				xmin = 221.7191
				xmax = 222.0991
				text = "right"
			intervals [704]:
				xmin = 222.0991
				xmax = 222.2357
				text = ""
			intervals [705]:
				xmin = 222.2357
				xmax = 222.3657
				text = "and"
			intervals [706]:
				xmin = 222.3657
				xmax = 222.5357
				text = "she"
			intervals [707]:
				xmin = 222.5357
				xmax = 222.6857
				text = "was"
			intervals [708]:
				xmin = 222.6857
				xmax = 222.8657
				text = "like"
			intervals [709]:
				xmin = 222.8657
				xmax = 222.9657
				text = "you're"
			intervals [710]:
				xmin = 222.9657
				xmax = 223.0757
				text = "on"
			intervals [711]:
				xmin = 223.0757
				xmax = 223.3057
				text = "his"
			intervals [712]:
				xmin = 223.3057
				xmax = 223.9457
				text = "insurance"
			intervals [713]:
				xmin = 223.9457
				xmax = 224.1891
				text = ""
			intervals [714]:
				xmin = 224.1891
				xmax = 224.3191
				text = "so"
			intervals [715]:
				xmin = 224.3191
				xmax = 224.4991
				text = "that"
			intervals [716]:
				xmin = 224.4991
				xmax = 224.5591
				text = "s"
			intervals [717]:
				xmin = 224.5591
				xmax = 224.7191
				text = "your"
			intervals [718]:
				xmin = 224.7191
				xmax = 225.1091
				text = "father"
			intervals [719]:
				xmin = 225.1091
				xmax = 225.2091
				text = "i"
			intervals [720]:
				xmin = 225.2091
				xmax = 225.3291
				text = "was"
			intervals [721]:
				xmin = 225.3291
				xmax = 225.4691
				text = "like"
			intervals [722]:
				xmin = 225.4691
				xmax = 225.5391
				text = "i"
			intervals [723]:
				xmin = 225.5391
				xmax = 225.8391
				text = "know"
			intervals [724]:
				xmin = 225.8391
				xmax = 226.1591
				text = "mom"
			intervals [725]:
				xmin = 226.1591
				xmax = 226.6677
				text = ""
			intervals [726]:
				xmin = 226.6677
				xmax = 226.9877
				text = "so"
			intervals [727]:
				xmin = 226.9877
				xmax = 227.1758
				text = ""
			intervals [728]:
				xmin = 227.1758
				xmax = 227.3858
				text = "that"
			intervals [729]:
				xmin = 227.3858
				xmax = 227.4558
				text = "s"
			intervals [730]:
				xmin = 227.4558
				xmax = 227.6358
				text = "my"
			intervals [731]:
				xmin = 227.6358
				xmax = 228.0058
				text = "father"
			intervals [732]:
				xmin = 228.0058
				xmax = 228.0358
				text = "i"
			intervals [733]:
				xmin = 228.0358
				xmax = 228.2158
				text = "had"
			intervals [734]:
				xmin = 228.2158
				xmax = 228.4158
				text = "one"
			intervals [735]:
				xmin = 228.4158
				xmax = 228.7058
				text = "slip"
			intervals [736]:
				xmin = 228.7058
				xmax = 228.8258
				text = "up"
			intervals [737]:
				xmin = 228.8258
				xmax = 228.9058
				text = ""
			intervals [738]:
				xmin = 228.9058
				xmax = 229.0058
				text = "but"
			intervals [739]:
				xmin = 229.0058
				xmax = 229.1858
				text = "that"
			intervals [740]:
				xmin = 229.1858
				xmax = 229.3958
				text = "is"
			intervals [741]:
				xmin = 229.3958
				xmax = 229.5258
				text = "my"
			intervals [742]:
				xmin = 229.5258
				xmax = 229.7658
				text = "father"
			intervals [743]:
				xmin = 229.7658
				xmax = 231.7482
				text = ""
			intervals [744]:
				xmin = 231.7482
				xmax = 232.0682
				text = "<unk>"
			intervals [745]:
				xmin = 232.0682
				xmax = 239.1054
				text = ""
			intervals [746]:
				xmin = 239.1054
				xmax = 239.3654
				text = "<unk>"
			intervals [747]:
				xmin = 239.3654
				xmax = 239.9288
				text = ""
			intervals [748]:
				xmin = 239.9288
				xmax = 239.9888
				text = "i"
			intervals [749]:
				xmin = 239.9888
				xmax = 240.1888
				text = "f"
			intervals [750]:
				xmin = 240.1888
				xmax = 240.451
				text = ""
			intervals [751]:
				xmin = 240.451
				xmax = 240.641
				text = "i"
			intervals [752]:
				xmin = 240.641
				xmax = 240.851
				text = "feel"
			intervals [753]:
				xmin = 240.851
				xmax = 241.061
				text = "like"
			intervals [754]:
				xmin = 241.061
				xmax = 241.191
				text = "i"
			intervals [755]:
				xmin = 241.191
				xmax = 241.441
				text = "should"
			intervals [756]:
				xmin = 241.441
				xmax = 241.541
				text = "have"
			intervals [757]:
				xmin = 241.541
				xmax = 241.711
				text = "had"
			intervals [758]:
				xmin = 241.711
				xmax = 241.771
				text = "a"
			intervals [759]:
				xmin = 241.771
				xmax = 242.101
				text = "closer"
			intervals [760]:
				xmin = 242.101
				xmax = 242.671
				text = "relationship"
			intervals [761]:
				xmin = 242.671
				xmax = 242.821
				text = "with"
			intervals [762]:
				xmin = 242.821
				xmax = 243.021
				text = "him"
			intervals [763]:
				xmin = 243.021
				xmax = 243.511
				text = "because"
			intervals [764]:
				xmin = 243.511
				xmax = 243.6649
				text = ""
			intervals [765]:
				xmin = 243.6649
				xmax = 243.9149
				text = "kind"
			intervals [766]:
				xmin = 243.9149
				xmax = 243.9749
				text = "of"
			intervals [767]:
				xmin = 243.9749
				xmax = 244.1749
				text = "like"
			intervals [768]:
				xmin = 244.1749
				xmax = 244.5908
				text = ""
			intervals [769]:
				xmin = 244.5908
				xmax = 244.8908
				text = "so"
			intervals [770]:
				xmin = 244.8908
				xmax = 245.0308
				text = "there"
			intervals [771]:
				xmin = 245.0308
				xmax = 245.1408
				text = "were"
			intervals [772]:
				xmin = 245.1408
				xmax = 245.4108
				text = "t"
			intervals [773]:
				xmin = 245.4108
				xmax = 245.4508
				text = ""
			intervals [774]:
				xmin = 245.4508
				xmax = 245.6508
				text = "two"
			intervals [775]:
				xmin = 245.6508
				xmax = 245.8908
				text = "streets"
			intervals [776]:
				xmin = 245.8908
				xmax = 246.0208
				text = "so"
			intervals [777]:
				xmin = 246.0208
				xmax = 246.1608
				text = "if"
			intervals [778]:
				xmin = 246.1608
				xmax = 246.2408
				text = "you"
			intervals [779]:
				xmin = 246.2408
				xmax = 246.4608
				text = "think"
			intervals [780]:
				xmin = 246.4608
				xmax = 246.5408
				text = "of"
			intervals [781]:
				xmin = 246.5408
				xmax = 246.7408
				text = "like"
			intervals [782]:
				xmin = 246.7408
				xmax = 246.7708
				text = ""
			intervals [783]:
				xmin = 246.7708
				xmax = 247.2108
				text = "nineteenth"
			intervals [784]:
				xmin = 247.2108
				xmax = 247.4408
				text = "street"
			intervals [785]:
				xmin = 247.4408
				xmax = 247.5108
				text = "and"
			intervals [786]:
				xmin = 247.5108
				xmax = 247.7608
				text = "twenty"
			intervals [787]:
				xmin = 247.7608
				xmax = 247.9908
				text = "first"
			intervals [788]:
				xmin = 247.9908
				xmax = 248.1908
				text = "street"
			intervals [789]:
				xmin = 248.1908
				xmax = 248.5651
				text = ""
			intervals [790]:
				xmin = 248.5651
				xmax = 248.6751
				text = "a"
			intervals [791]:
				xmin = 248.6751
				xmax = 248.9651
				text = "block"
			intervals [792]:
				xmin = 248.9651
				xmax = 249.2051
				text = "away"
			intervals [793]:
				xmin = 249.2051
				xmax = 249.2451
				text = ""
			intervals [794]:
				xmin = 249.2451
				xmax = 249.4651
				text = "we"
			intervals [795]:
				xmin = 249.4651
				xmax = 249.7851
				text = "lived"
			intervals [796]:
				xmin = 249.7851
				xmax = 249.8151
				text = ""
			intervals [797]:
				xmin = 249.8151
				xmax = 250.3551
				text = "exactly"
			intervals [798]:
				xmin = 250.3551
				xmax = 250.3851
				text = ""
			intervals [799]:
				xmin = 250.3851
				xmax = 250.5051
				text = "a"
			intervals [800]:
				xmin = 250.5051
				xmax = 250.8351
				text = "block"
			intervals [801]:
				xmin = 250.8351
				xmax = 251.1651
				text = "away"
			intervals [802]:
				xmin = 251.1651
				xmax = 251.4793
				text = ""
			intervals [803]:
				xmin = 251.4793
				xmax = 251.5793
				text = "but"
			intervals [804]:
				xmin = 251.5793
				xmax = 251.6993
				text = "he"
			intervals [805]:
				xmin = 251.6993
				xmax = 251.7993
				text = "would"
			intervals [806]:
				xmin = 251.7993
				xmax = 252.0693
				text = "still"
			intervals [807]:
				xmin = 252.0693
				xmax = 252.2293
				text = "come"
			intervals [808]:
				xmin = 252.2293
				xmax = 252.4393
				text = "see"
			intervals [809]:
				xmin = 252.4393
				xmax = 252.6493
				text = "me"
			intervals [810]:
				xmin = 252.6493
				xmax = 252.6793
				text = ""
			intervals [811]:
				xmin = 252.6793
				xmax = 252.8293
				text = "he"
			intervals [812]:
				xmin = 252.8293
				xmax = 253.0693
				text = "will"
			intervals [813]:
				xmin = 253.0693
				xmax = 253.2493
				text = "come"
			intervals [814]:
				xmin = 253.2493
				xmax = 253.4293
				text = "pick"
			intervals [815]:
				xmin = 253.4293
				xmax = 253.5893
				text = "me"
			intervals [816]:
				xmin = 253.5893
				xmax = 253.6893
				text = "up"
			intervals [817]:
				xmin = 253.6893
				xmax = 253.8093
				text = "to"
			intervals [818]:
				xmin = 253.8093
				xmax = 253.9193
				text = "go"
			intervals [819]:
				xmin = 253.9193
				xmax = 253.9993
				text = "to"
			intervals [820]:
				xmin = 253.9993
				xmax = 254.1393
				text = "my"
			intervals [821]:
				xmin = 254.1393
				xmax = 254.5993
				text = "grandparents'"
			intervals [822]:
				xmin = 254.5993
				xmax = 254.8993
				text = "house"
			intervals [823]:
				xmin = 254.8993
				xmax = 255.1093
				text = "every"
			intervals [824]:
				xmin = 255.1093
				xmax = 255.2693
				text = "two"
			intervals [825]:
				xmin = 255.2693
				xmax = 255.5693
				text = "weeks"
			intervals [826]:
				xmin = 255.5693
				xmax = 256.2611
				text = ""
			intervals [827]:
				xmin = 256.2611
				xmax = 256.3911
				text = "so"
			intervals [828]:
				xmin = 256.3911
				xmax = 256.5511
				text = "we"
			intervals [829]:
				xmin = 256.5511
				xmax = 256.5811
				text = ""
			intervals [830]:
				xmin = 256.5811
				xmax = 256.7711
				text = "met"
			intervals [831]:
				xmin = 256.7711
				xmax = 257.4107
				text = ""
			intervals [832]:
				xmin = 257.4107
				xmax = 257.7007
				text = "mm-hm"
			intervals [833]:
				xmin = 257.7007
				xmax = 258.9876
				text = ""
			intervals [834]:
				xmin = 258.9876
				xmax = 259.0876
				text = "it"
			intervals [835]:
				xmin = 259.0876
				xmax = 259.2376
				text = "was"
			intervals [836]:
				xmin = 259.2376
				xmax = 259.4476
				text = "his"
			intervals [837]:
				xmin = 259.4476
				xmax = 259.7276
				text = "parents'"
			intervals [838]:
				xmin = 259.7276
				xmax = 259.9676
				text = "house"
			intervals [839]:
				xmin = 259.9676
				xmax = 260.1891
				text = ""
			intervals [840]:
				xmin = 260.1891
				xmax = 260.4591
				text = "so"
			intervals [841]:
				xmin = 260.4591
				xmax = 260.5191
				text = "it"
			intervals [842]:
				xmin = 260.5191
				xmax = 260.6691
				text = "was"
			intervals [843]:
				xmin = 260.6691
				xmax = 260.9191
				text = "never"
			intervals [844]:
				xmin = 260.9191
				xmax = 261.3691
				text = "like"
			intervals [845]:
				xmin = 261.3691
				xmax = 261.6135
				text = ""
			intervals [846]:
				xmin = 261.6135
				xmax = 261.9335
				text = "we"
			intervals [847]:
				xmin = 261.9335
				xmax = 262.1235
				text = "it"
			intervals [848]:
				xmin = 262.1235
				xmax = 262.2335
				text = "it"
			intervals [849]:
				xmin = 262.2335
				xmax = 262.3735
				text = "was"
			intervals [850]:
				xmin = 262.3735
				xmax = 262.5635
				text = "never"
			intervals [851]:
				xmin = 262.5635
				xmax = 262.7535
				text = "like"
			intervals [852]:
				xmin = 262.7535
				xmax = 262.9035
				text = "there"
			intervals [853]:
				xmin = 262.9035
				xmax = 263.1035
				text = "was"
			intervals [854]:
				xmin = 263.1035
				xmax = 263.2435
				text = "a"
			intervals [855]:
				xmin = 263.2435
				xmax = 263.3613
				text = ""
			intervals [856]:
				xmin = 263.3613
				xmax = 263.8613
				text = "position"
			intervals [857]:
				xmin = 263.8613
				xmax = 264.0213
				text = "for"
			intervals [858]:
				xmin = 264.0213
				xmax = 264.3013
				text = "us"
			intervals [859]:
				xmin = 264.3013
				xmax = 264.5613
				text = "not"
			intervals [860]:
				xmin = 264.5613
				xmax = 264.6813
				text = "to"
			intervals [861]:
				xmin = 264.6813
				xmax = 264.9013
				text = "have"
			intervals [862]:
				xmin = 264.9013
				xmax = 264.9613
				text = "a"
			intervals [863]:
				xmin = 264.9613
				xmax = 265.1013
				text = "good"
			intervals [864]:
				xmin = 265.1013
				xmax = 265.6913
				text = "relationship"
			intervals [865]:
				xmin = 265.6913
				xmax = 266.0546
				text = ""
			intervals [866]:
				xmin = 266.0546
				xmax = 266.1446
				text = "it"
			intervals [867]:
				xmin = 266.1446
				xmax = 266.1746
				text = "s"
			intervals [868]:
				xmin = 266.1746
				xmax = 266.2746
				text = "just"
			intervals [869]:
				xmin = 266.2746
				xmax = 266.3746
				text = "that"
			intervals [870]:
				xmin = 266.3746
				xmax = 266.5346
				text = "he"
			intervals [871]:
				xmin = 266.5346
				xmax = 266.8746
				text = "never"
			intervals [872]:
				xmin = 266.8746
				xmax = 266.9146
				text = ""
			intervals [873]:
				xmin = 266.9146
				xmax = 267.1846
				text = "really"
			intervals [874]:
				xmin = 267.1846
				xmax = 267.4946
				text = "worked"
			intervals [875]:
				xmin = 267.4946
				xmax = 268.1446
				text = "towards"
			intervals [876]:
				xmin = 268.1446
				xmax = 268.2094
				text = ""
			intervals [877]:
				xmin = 268.2094
				xmax = 268.4994
				text = "having"
			intervals [878]:
				xmin = 268.4994
				xmax = 268.5794
				text = "a"
			intervals [879]:
				xmin = 268.5794
				xmax = 268.6094
				text = ""
			intervals [880]:
				xmin = 268.6094
				xmax = 268.6694
				text = "g-"
			intervals [881]:
				xmin = 268.6694
				xmax = 268.9024
				text = ""
			intervals [882]:
				xmin = 268.9024
				xmax = 269.0524
				text = "good"
			intervals [883]:
				xmin = 269.0524
				xmax = 269.6224
				text = "relationship"
			intervals [884]:
				xmin = 269.6224
				xmax = 275.9526
				text = ""
			intervals [885]:
				xmin = 275.9526
				xmax = 276.3926
				text = "right"
			intervals [886]:
				xmin = 276.3926
				xmax = 283.2419
				text = ""
			intervals [887]:
				xmin = 283.2419
				xmax = 283.3319
				text = "yeah"
			intervals [888]:
				xmin = 283.3319
				xmax = 283.4119
				text = "my"
			intervals [889]:
				xmin = 283.4119
				xmax = 283.6719
				text = "my"
			intervals [890]:
				xmin = 283.6719
				xmax = 283.8919
				text = "step"
			intervals [891]:
				xmin = 283.8919
				xmax = 283.9219
				text = ""
			intervals [892]:
				xmin = 283.9219
				xmax = 284.1219
				text = "my"
			intervals [893]:
				xmin = 284.1219
				xmax = 284.3119
				text = "step"
			intervals [894]:
				xmin = 284.3119
				xmax = 284.5119
				text = "well"
			intervals [895]:
				xmin = 284.5119
				xmax = 284.7519
				text = "my"
			intervals [896]:
				xmin = 284.7519
				xmax = 284.7819
				text = ""
			intervals [897]:
				xmin = 284.7819
				xmax = 285.1419
				text = "dad"
			intervals [898]:
				xmin = 285.1419
				xmax = 285.4019
				text = "yeah"
			intervals [899]:
				xmin = 285.4019
				xmax = 286.0728
				text = ""
			intervals [900]:
				xmin = 286.0728
				xmax = 286.3728
				text = "yeah"
			intervals [901]:
				xmin = 286.3728
				xmax = 287.2161
				text = ""
			intervals [902]:
				xmin = 287.2161
				xmax = 287.7661
				text = "right"
			intervals [903]:
				xmin = 287.7661
				xmax = 288.2503
				text = ""
			intervals [904]:
				xmin = 288.2503
				xmax = 288.6103
				text = "right"
			intervals [905]:
				xmin = 288.6103
				xmax = 289.2511
				text = ""
			intervals [906]:
				xmin = 289.2511
				xmax = 289.4111
				text = "but"
			intervals [907]:
				xmin = 289.4111
				xmax = 289.6411
				text = "he"
			intervals [908]:
				xmin = 289.6411
				xmax = 289.9091
				text = ""
			intervals [909]:
				xmin = 289.9091
				xmax = 290.2091
				text = "huh"
			intervals [910]:
				xmin = 290.2091
				xmax = 291.3727
				text = ""
			intervals [911]:
				xmin = 291.3727
				xmax = 291.7127
				text = "no"
			intervals [912]:
				xmin = 291.7127
				xmax = 292.1227
				text = "because"
			intervals [913]:
				xmin = 292.1227
				xmax = 292.2627
				text = "my"
			intervals [914]:
				xmin = 292.2627
				xmax = 292.8727
				text = "grandparents"
			intervals [915]:
				xmin = 292.8727
				xmax = 293.0227
				text = "are"
			intervals [916]:
				xmin = 293.0227
				xmax = 293.0527
				text = ""
			intervals [917]:
				xmin = 293.0527
				xmax = 293.3527
				text = "really"
			intervals [918]:
				xmin = 293.3527
				xmax = 293.4227
				text = "in"
			intervals [919]:
				xmin = 293.4227
				xmax = 293.5827
				text = "my"
			intervals [920]:
				xmin = 293.5827
				xmax = 294.0027
				text = "life"
			intervals [921]:
				xmin = 294.0027
				xmax = 294.0542
				text = ""
			intervals [922]:
				xmin = 294.0542
				xmax = 294.2542
				text = "and"
			intervals [923]:
				xmin = 294.2542
				xmax = 294.3442
				text = "um"
			intervals [924]:
				xmin = 294.3442
				xmax = 295.1722
				text = ""
			intervals [925]:
				xmin = 295.1722
				xmax = 295.3022
				text = "i'm"
			intervals [926]:
				xmin = 295.3022
				xmax = 295.5022
				text = "really"
			intervals [927]:
				xmin = 295.5022
				xmax = 295.7222
				text = "close"
			intervals [928]:
				xmin = 295.7222
				xmax = 295.7922
				text = "to"
			intervals [929]:
				xmin = 295.7922
				xmax = 295.9122
				text = "my"
			intervals [930]:
				xmin = 295.9122
				xmax = 296.3222
				text = "grandparents"
			intervals [931]:
				xmin = 296.3222
				xmax = 296.4122
				text = "so"
			intervals [932]:
				xmin = 296.4122
				xmax = 296.5022
				text = "i"
			intervals [933]:
				xmin = 296.5022
				xmax = 296.6222
				text = "feel"
			intervals [934]:
				xmin = 296.6222
				xmax = 296.7422
				text = "like"
			intervals [935]:
				xmin = 296.7422
				xmax = 296.8422
				text = "that"
			intervals [936]:
				xmin = 296.8422
				xmax = 296.9322
				text = "would"
			intervals [937]:
				xmin = 296.9322
				xmax = 297.0722
				text = "kind"
			intervals [938]:
				xmin = 297.0722
				xmax = 297.1522
				text = "of"
			intervals [939]:
				xmin = 297.1522
				xmax = 297.2922
				text = "be"
			intervals [940]:
				xmin = 297.2922
				xmax = 298.3122
				text = "disrespectful"
			intervals [941]:
				xmin = 298.3122
				xmax = 298.7571
				text = ""
			intervals [942]:
				xmin = 298.7571
				xmax = 299.0571
				text = "to"
			intervals [943]:
				xmin = 299.0571
				xmax = 299.398
				text = ""
			intervals [944]:
				xmin = 299.398
				xmax = 299.538
				text = "be"
			intervals [945]:
				xmin = 299.538
				xmax = 299.668
				text = "like"
			intervals [946]:
				xmin = 299.668
				xmax = 299.778
				text = "oh"
			intervals [947]:
				xmin = 299.778
				xmax = 299.808
				text = "i"
			intervals [948]:
				xmin = 299.808
				xmax = 299.898
				text = "m"
			intervals [949]:
				xmin = 299.898
				xmax = 299.928
				text = "a"
			intervals [950]:
				xmin = 299.928
				xmax = 299.958
				text = ""
			intervals [951]:
				xmin = 299.958
				xmax = 300.358
				text = "change"
			intervals [952]:
				xmin = 300.358
				xmax = 300.488
				text = "my"
			intervals [953]:
				xmin = 300.488
				xmax = 300.778
				text = "name"
			intervals [954]:
				xmin = 300.778
				xmax = 300.988
				text = "when"
			intervals [955]:
				xmin = 300.988
				xmax = 301.118
				text = "it"
			intervals [956]:
				xmin = 301.118
				xmax = 301.168
				text = "s"
			intervals [957]:
				xmin = 301.168
				xmax = 301.578
				text = "someone"
			intervals [958]:
				xmin = 301.578
				xmax = 301.838
				text = "who"
			intervals [959]:
				xmin = 301.838
				xmax = 302.218
				text = "is"
			intervals [960]:
				xmin = 302.218
				xmax = 302.258
				text = "a"
			intervals [961]:
				xmin = 302.258
				xmax = 302.288
				text = ""
			intervals [962]:
				xmin = 302.288
				xmax = 302.818
				text = "rdx"
			intervals [963]:
				xmin = 302.818
				xmax = 303.0815
				text = ""
			intervals [964]:
				xmin = 303.0815
				xmax = 303.2415
				text = "who"
			intervals [965]:
				xmin = 303.2415
				xmax = 303.3015
				text = "s"
			intervals [966]:
				xmin = 303.3015
				xmax = 303.6515
				text = "gonna"
			intervals [967]:
				xmin = 303.6515
				xmax = 303.7115
				text = ""
			intervals [968]:
				xmin = 303.7115
				xmax = 303.8715
				text = "who"
			intervals [969]:
				xmin = 303.8715
				xmax = 303.9515
				text = "s"
			intervals [970]:
				xmin = 303.9515
				xmax = 304.0915
				text = "in"
			intervals [971]:
				xmin = 304.0915
				xmax = 304.2715
				text = "my"
			intervals [972]:
				xmin = 304.2715
				xmax = 304.5115
				text = "life"
			intervals [973]:
				xmin = 304.5115
				xmax = 304.5715
				text = "and"
			intervals [974]:
				xmin = 304.5715
				xmax = 304.8015
				text = "making"
			intervals [975]:
				xmin = 304.8015
				xmax = 304.9015
				text = "me"
			intervals [976]:
				xmin = 304.9015
				xmax = 304.9615
				text = "a"
			intervals [977]:
				xmin = 304.9615
				xmax = 305.1715
				text = "better"
			intervals [978]:
				xmin = 305.1715
				xmax = 305.6215
				text = "person"
			intervals [979]:
				xmin = 305.6215
				xmax = 306.8451
				text = ""
			intervals [980]:
				xmin = 306.8451
				xmax = 307.0151
				text = "they're"
			intervals [981]:
				xmin = 307.0151
				xmax = 307.1451
				text = "the"
			intervals [982]:
				xmin = 307.1451
				xmax = 307.5451
				text = "best"
			intervals [983]:
				xmin = 307.5451
				xmax = 308.0251
				text = "<unk>"
			intervals [984]:
				xmin = 308.0251
				xmax = 308.3911
				text = ""
			intervals [985]:
				xmin = 308.3911
				xmax = 308.6011
				text = "i"
			intervals [986]:
				xmin = 308.6011
				xmax = 308.8111
				text = "love"
			intervals [987]:
				xmin = 308.8111
				xmax = 308.9711
				text = "my"
			intervals [988]:
				xmin = 308.9711
				xmax = 309.4511
				text = "grandparents"
			intervals [989]:
				xmin = 309.4511
				xmax = 309.5711
				text = "they"
			intervals [990]:
				xmin = 309.5711
				xmax = 309.6011
				text = "are"
			intervals [991]:
				xmin = 309.6011
				xmax = 309.9411
				text = "very"
			intervals [992]:
				xmin = 309.9411
				xmax = 310.3011
				text = "very"
			intervals [993]:
				xmin = 310.3011
				xmax = 310.6611
				text = "very"
			intervals [994]:
				xmin = 310.6611
				xmax = 310.9711
				text = "nice"
			intervals [995]:
				xmin = 310.9711
				xmax = 311.3811
				text = "people"
			intervals [996]:
				xmin = 311.3811
				xmax = 311.7841
				text = ""
			intervals [997]:
				xmin = 311.7841
				xmax = 312.0241
				text = "and"
			intervals [998]:
				xmin = 312.0241
				xmax = 312.1441
				text = "they"
			intervals [999]:
				xmin = 312.1441
				xmax = 312.4841
				text = "always"
			intervals [1000]:
				xmin = 312.4841
				xmax = 312.7041
				text = "looked"
			intervals [1001]:
				xmin = 312.7041
				xmax = 312.9441
				text = "out"
			intervals [1002]:
				xmin = 312.9441
				xmax = 313.1541
				text = "look"
			intervals [1003]:
				xmin = 313.1541
				xmax = 313.2541
				text = "out"
			intervals [1004]:
				xmin = 313.2541
				xmax = 313.3941
				text = "for"
			intervals [1005]:
				xmin = 313.3941
				xmax = 313.5641
				text = "the"
			intervals [1006]:
				xmin = 313.5641
				xmax = 313.9256
				text = ""
			intervals [1007]:
				xmin = 313.9256
				xmax = 314.1556
				text = "better"
			intervals [1008]:
				xmin = 314.1556
				xmax = 314.6256
				text = "interest"
			intervals [1009]:
				xmin = 314.6256
				xmax = 314.7356
				text = "of"
			intervals [1010]:
				xmin = 314.7356
				xmax = 314.9456
				text = "me"
			intervals [1011]:
				xmin = 314.9456
				xmax = 315.1256
				text = "and"
			intervals [1012]:
				xmin = 315.1256
				xmax = 315.5756
				text = "um"
			intervals [1013]:
				xmin = 315.5756
				xmax = 316.2519
				text = ""
			intervals [1014]:
				xmin = 316.2519
				xmax = 316.3719
				text = "i"
			intervals [1015]:
				xmin = 316.3719
				xmax = 316.6619
				text = "remember"
			intervals [1016]:
				xmin = 316.6619
				xmax = 316.8919
				text = "one"
			intervals [1017]:
				xmin = 316.8919
				xmax = 317.1619
				text = "time"
			intervals [1018]:
				xmin = 317.1619
				xmax = 317.3019
				text = "when"
			intervals [1019]:
				xmin = 317.3019
				xmax = 317.4319
				text = "my"
			intervals [1020]:
				xmin = 317.4319
				xmax = 318.1319
				text = "granddad"
			intervals [1021]:
				xmin = 318.1319
				xmax = 318.3119
				text = "was"
			intervals [1022]:
				xmin = 318.3119
				xmax = 318.5819
				text = "like"
			intervals [1023]:
				xmin = 318.5819
				xmax = 318.6998
				text = ""
			intervals [1024]:
				xmin = 318.6998
				xmax = 318.8298
				text = "cause"
			intervals [1025]:
				xmin = 318.8298
				xmax = 318.9598
				text = "he"
			intervals [1026]:
				xmin = 318.9598
				xmax = 319.0198
				text = "s"
			intervals [1027]:
				xmin = 319.0198
				xmax = 319.2198
				text = "he"
			intervals [1028]:
				xmin = 319.2198
				xmax = 319.2898
				text = "s"
			intervals [1029]:
				xmin = 319.2898
				xmax = 319.4998
				text = "never"
			intervals [1030]:
				xmin = 319.4998
				xmax = 319.5698
				text = "he"
			intervals [1031]:
				xmin = 319.5698
				xmax = 319.6398
				text = "s"
			intervals [1032]:
				xmin = 319.6398
				xmax = 319.8898
				text = "never"
			intervals [1033]:
				xmin = 319.8898
				xmax = 320.1698
				text = "whooped"
			intervals [1034]:
				xmin = 320.1698
				xmax = 320.3398
				text = "me"
			intervals [1035]:
				xmin = 320.3398
				xmax = 320.8698
				text = "before"
			intervals [1036]:
				xmin = 320.8698
				xmax = 321.1839
				text = ""
			intervals [1037]:
				xmin = 321.1839
				xmax = 321.3139
				text = "he"
			intervals [1038]:
				xmin = 321.3139
				xmax = 321.3639
				text = "s"
			intervals [1039]:
				xmin = 321.3639
				xmax = 321.6839
				text = "never"
			intervals [1040]:
				xmin = 321.6839
				xmax = 321.8739
				text = "like"
			intervals [1041]:
				xmin = 321.8739
				xmax = 321.9139
				text = ""
			intervals [1042]:
				xmin = 321.9139
				xmax = 322.1539
				text = "really"
			intervals [1043]:
				xmin = 322.1539
				xmax = 322.4939
				text = "yelled"
			intervals [1044]:
				xmin = 322.4939
				xmax = 322.6039
				text = "at"
			intervals [1045]:
				xmin = 322.6039
				xmax = 322.7439
				text = "me"
			intervals [1046]:
				xmin = 322.7439
				xmax = 323.2539
				text = "before"
			intervals [1047]:
				xmin = 323.2539
				xmax = 323.4804
				text = ""
			intervals [1048]:
				xmin = 323.4804
				xmax = 323.5904
				text = "but"
			intervals [1049]:
				xmin = 323.5904
				xmax = 323.7904
				text = "one"
			intervals [1050]:
				xmin = 323.7904
				xmax = 324.0104
				text = "time"
			intervals [1051]:
				xmin = 324.0104
				xmax = 324.1304
				text = "he"
			intervals [1052]:
				xmin = 324.1304
				xmax = 324.2904
				text = "said"
			intervals [1053]:
				xmin = 324.2904
				xmax = 324.4204
				text = "he"
			intervals [1054]:
				xmin = 324.4204
				xmax = 324.5404
				text = "was"
			intervals [1055]:
				xmin = 324.5404
				xmax = 325.0804
				text = "disappointed"
			intervals [1056]:
				xmin = 325.0804
				xmax = 325.3204
				text = "in"
			intervals [1057]:
				xmin = 325.3204
				xmax = 325.5004
				text = "me"
			intervals [1058]:
				xmin = 325.5004
				xmax = 325.5704
				text = "and"
			intervals [1059]:
				xmin = 325.5704
				xmax = 325.8304
				text = "that"
			intervals [1060]:
				xmin = 325.8304
				xmax = 326.1704
				text = "broke"
			intervals [1061]:
				xmin = 326.1704
				xmax = 326.4504
				text = "me"
			intervals [1062]:
				xmin = 326.4504
				xmax = 326.9891
				text = ""
			intervals [1063]:
				xmin = 326.9891
				xmax = 327.3191
				text = "down"
			intervals [1064]:
				xmin = 327.3191
				xmax = 327.7296
				text = ""
			intervals [1065]:
				xmin = 327.7296
				xmax = 327.8396
				text = "like"
			intervals [1066]:
				xmin = 327.8396
				xmax = 327.8696
				text = ""
			intervals [1067]:
				xmin = 327.8696
				xmax = 328.0796
				text = "i"
			intervals [1068]:
				xmin = 328.0796
				xmax = 328.3196
				text = "was"
			intervals [1069]:
				xmin = 328.3196
				xmax = 328.3496
				text = ""
			intervals [1070]:
				xmin = 328.3496
				xmax = 328.4796
				text = "in"
			intervals [1071]:
				xmin = 328.4796
				xmax = 328.6296
				text = ""
			intervals [1072]:
				xmin = 328.6296
				xmax = 329.2296
				text = "tears"
			intervals [1073]:
				xmin = 329.2296
				xmax = 329.6556
				text = ""
			intervals [1074]:
				xmin = 329.6556
				xmax = 330.1456
				text = "everywhere"
			intervals [1075]:
				xmin = 330.1456
				xmax = 330.7756
				text = "sobbing"
			intervals [1076]:
				xmin = 330.7756
				xmax = 330.9556
				text = "like"
			intervals [1077]:
				xmin = 330.9556
				xmax = 331.4256
				text = "mom"
			intervals [1078]:
				xmin = 331.4256
				xmax = 331.4656
				text = ""
			intervals [1079]:
				xmin = 331.4656
				xmax = 332.1056
				text = "granddad"
			intervals [1080]:
				xmin = 332.1056
				xmax = 332.2856
				text = "is"
			intervals [1081]:
				xmin = 332.2856
				xmax = 332.6256
				text = "mad"
			intervals [1082]:
				xmin = 332.6256
				xmax = 332.7656
				text = "at"
			intervals [1083]:
				xmin = 332.7656
				xmax = 332.7956
				text = ""
			intervals [1084]:
				xmin = 332.7956
				xmax = 333.1356
				text = "me"
			intervals [1085]:
				xmin = 333.1356
				xmax = 333.442
				text = ""
			intervals [1086]:
				xmin = 333.442
				xmax = 333.552
				text = "and"
			intervals [1087]:
				xmin = 333.552
				xmax = 333.682
				text = "it"
			intervals [1088]:
				xmin = 333.682
				xmax = 333.822
				text = "it"
			intervals [1089]:
				xmin = 333.822
				xmax = 334.012
				text = "made"
			intervals [1090]:
				xmin = 334.012
				xmax = 334.072
				text = "me"
			intervals [1091]:
				xmin = 334.072
				xmax = 334.302
				text = "feel"
			intervals [1092]:
				xmin = 334.302
				xmax = 334.542
				text = "really"
			intervals [1093]:
				xmin = 334.542
				xmax = 334.772
				text = "bad"
			intervals [1094]:
				xmin = 334.772
				xmax = 334.952
				text = "so"
			intervals [1095]:
				xmin = 334.952
				xmax = 335.112
				text = "they"
			intervals [1096]:
				xmin = 335.112
				xmax = 335.392
				text = "hold"
			intervals [1097]:
				xmin = 335.392
				xmax = 335.692
				text = "really"
			intervals [1098]:
				xmin = 335.692
				xmax = 335.872
				text = "high"
			intervals [1099]:
				xmin = 335.872
				xmax = 336.352
				text = "standards"
			intervals [1100]:
				xmin = 336.352
				xmax = 336.7095
				text = ""
			intervals [1101]:
				xmin = 336.7095
				xmax = 336.8495
				text = "in"
			intervals [1102]:
				xmin = 336.8495
				xmax = 337.0195
				text = "my"
			intervals [1103]:
				xmin = 337.0195
				xmax = 337.2995
				text = "life"
			intervals [1104]:
				xmin = 337.2995
				xmax = 337.4095
				text = "and"
			intervals [1105]:
				xmin = 337.4095
				xmax = 337.4895
				text = "they"
			intervals [1106]:
				xmin = 337.4895
				xmax = 337.8595
				text = "always"
			intervals [1107]:
				xmin = 337.8595
				xmax = 337.9995
				text = "make"
			intervals [1108]:
				xmin = 337.9995
				xmax = 338.1395
				text = "sure"
			intervals [1109]:
				xmin = 338.1395
				xmax = 338.2595
				text = "i'm"
			intervals [1110]:
				xmin = 338.2595
				xmax = 338.5195
				text = "doing"
			intervals [1111]:
				xmin = 338.5195
				xmax = 338.6495
				text = "the"
			intervals [1112]:
				xmin = 338.6495
				xmax = 338.9295
				text = "best"
			intervals [1113]:
				xmin = 338.9295
				xmax = 339.0495
				text = "that"
			intervals [1114]:
				xmin = 339.0495
				xmax = 339.1295
				text = "i"
			intervals [1115]:
				xmin = 339.1295
				xmax = 339.2995
				text = "could"
			intervals [1116]:
				xmin = 339.2995
				xmax = 339.7795
				text = "possibly"
			intervals [1117]:
				xmin = 339.7795
				xmax = 339.9695
				text = "do"
			intervals [1118]:
				xmin = 339.9695
				xmax = 342.4225
				text = ""
			intervals [1119]:
				xmin = 342.4225
				xmax = 342.5225
				text = "they're"
			intervals [1120]:
				xmin = 342.5225
				xmax = 342.6825
				text = "both"
			intervals [1121]:
				xmin = 342.6825
				xmax = 342.8325
				text = "still"
			intervals [1122]:
				xmin = 342.8325
				xmax = 343.1225
				text = "living"
			intervals [1123]:
				xmin = 343.1225
				xmax = 343.337
				text = ""
			intervals [1124]:
				xmin = 343.337
				xmax = 343.477
				text = "my"
			intervals [1125]:
				xmin = 343.477
				xmax = 343.817
				text = "grandmom"
			intervals [1126]:
				xmin = 343.817
				xmax = 344.047
				text = "just"
			intervals [1127]:
				xmin = 344.047
				xmax = 344.627
				text = "retired"
			intervals [1128]:
				xmin = 344.627
				xmax = 344.927
				text = "last"
			intervals [1129]:
				xmin = 344.927
				xmax = 345.177
				text = "year"
			intervals [1130]:
				xmin = 345.177
				xmax = 345.8221
				text = ""
			intervals [1131]:
				xmin = 345.8221
				xmax = 346.1021
				text = "so"
			intervals [1132]:
				xmin = 346.1021
				xmax = 346.1521
				text = ""
			intervals [1133]:
				xmin = 346.1521
				xmax = 346.4721
				text = "they're"
			intervals [1134]:
				xmin = 346.4721
				xmax = 346.5721
				text = ""
			intervals [1135]:
				xmin = 346.5721
				xmax = 346.8221
				text = "f"
			intervals [1136]:
				xmin = 346.8221
				xmax = 347.5009
				text = ""
			intervals [1137]:
				xmin = 347.5009
				xmax = 347.8209
				text = "mm"
			intervals [1138]:
				xmin = 347.8209
				xmax = 347.8509
				text = ""
			intervals [1139]:
				xmin = 347.8509
				xmax = 348.0909
				text = "my"
			intervals [1140]:
				xmin = 348.0909
				xmax = 348.7009
				text = "granddad"
			intervals [1141]:
				xmin = 348.7009
				xmax = 348.7309
				text = ""
			intervals [1142]:
				xmin = 348.7309
				xmax = 348.8509
				text = "s"
			intervals [1143]:
				xmin = 348.8509
				xmax = 349.010
				text = ""
			intervals [1144]:
				xmin = 349.010
				xmax = 349.560
				text = "sixty"
			intervals [1145]:
				xmin = 349.560
				xmax = 350.040
				text = "something"
			intervals [1146]:
				xmin = 350.040
				xmax = 350.070
				text = ""
			intervals [1147]:
				xmin = 350.070
				xmax = 350.160
				text = "he"
			intervals [1148]:
				xmin = 350.160
				xmax = 350.250
				text = "s"
			intervals [1149]:
				xmin = 350.250
				xmax = 350.400
				text = "like"
			intervals [1150]:
				xmin = 350.400
				xmax = 350.5798
				text = ""
			intervals [1151]:
				xmin = 350.5798
				xmax = 350.8498
				text = "old"
			intervals [1152]:
				xmin = 350.8498
				xmax = 351.2298
				text = "sixties"
			intervals [1153]:
				xmin = 351.2298
				xmax = 351.2598
				text = ""
			intervals [1154]:
				xmin = 351.2598
				xmax = 351.5998
				text = "older"
			intervals [1155]:
				xmin = 351.5998
				xmax = 351.9098
				text = "sixty"
			intervals [1156]:
				xmin = 351.9098
				xmax = 352.1098
				text = "something"
			intervals [1157]:
				xmin = 352.1098
				xmax = 352.1698
				text = "and"
			intervals [1158]:
				xmin = 352.1698
				xmax = 352.2698
				text = "my"
			intervals [1159]:
				xmin = 352.2698
				xmax = 352.5198
				text = "grandma"
			intervals [1160]:
				xmin = 352.5198
				xmax = 352.5898
				text = "s"
			intervals [1161]:
				xmin = 352.5898
				xmax = 352.7898
				text = "young"
			intervals [1162]:
				xmin = 352.7898
				xmax = 352.9298
				text = ""
			intervals [1163]:
				xmin = 352.9298
				xmax = 353.1798
				text = "younger"
			intervals [1164]:
				xmin = 353.1798
				xmax = 353.2098
				text = ""
			intervals [1165]:
				xmin = 353.2098
				xmax = 353.4598
				text = "sixty"
			intervals [1166]:
				xmin = 353.4598
				xmax = 353.4898
				text = ""
			intervals [1167]:
				xmin = 353.4898
				xmax = 353.8198
				text = "something"
			intervals [1168]:
				xmin = 353.8198
				xmax = 354.5511
				text = ""
			intervals [1169]:
				xmin = 354.5511
				xmax = 354.6311
				text = "i"
			intervals [1170]:
				xmin = 354.6311
				xmax = 354.7811
				text = "don't"
			intervals [1171]:
				xmin = 354.7811
				xmax = 354.8911
				text = "know"
			intervals [1172]:
				xmin = 354.8911
				xmax = 355.1011
				text = "their"
			intervals [1173]:
				xmin = 355.1011
				xmax = 355.3911
				text = "exact"
			intervals [1174]:
				xmin = 355.3911
				xmax = 355.4211
				text = ""
			intervals [1175]:
				xmin = 355.4211
				xmax = 355.7111
				text = "ages"
			intervals [1176]:
				xmin = 355.7111
				xmax = 355.8011
				text = "but"
			intervals [1177]:
				xmin = 355.8011
				xmax = 356.2511
				text = "<unk>"
			intervals [1178]:
				xmin = 356.2511
				xmax = 357.5611
				text = ""
			intervals [1179]:
				xmin = 357.5611
				xmax = 357.9611
				text = "dc"
			intervals [1180]:
				xmin = 357.9611
				xmax = 358.955
				text = ""
			intervals [1181]:
				xmin = 358.955
				xmax = 359.185
				text = "uh"
			intervals [1182]:
				xmin = 359.185
				xmax = 359.7451
				text = ""
			intervals [1183]:
				xmin = 359.7451
				xmax = 360.0551
				text = "well"
			intervals [1184]:
				xmin = 360.0551
				xmax = 360.5351
				text = ""
			intervals [1185]:
				xmin = 360.5351
				xmax = 360.5951
				text = "uh"
			intervals [1186]:
				xmin = 360.5951
				xmax = 360.8451
				text = "on"
			intervals [1187]:
				xmin = 360.8451
				xmax = 361.4051
				text = "mlk"
			intervals [1188]:
				xmin = 361.4051
				xmax = 361.704
				text = ""
			intervals [1189]:
				xmin = 361.704
				xmax = 361.764
				text = "on"
			intervals [1190]:
				xmin = 361.764
				xmax = 361.974
				text = "martin"
			intervals [1191]:
				xmin = 361.974
				xmax = 362.094
				text = "luther"
			intervals [1192]:
				xmin = 362.094
				xmax = 362.284
				text = "king"
			intervals [1193]:
				xmin = 362.284
				xmax = 362.524
				text = ""
			intervals [1194]:
				xmin = 362.524
				xmax = 362.744
				text = "avenue"
			intervals [1195]:
				xmin = 362.744
				xmax = 363.201
				text = ""
			intervals [1196]:
				xmin = 363.201
				xmax = 363.441
				text = "s"
			intervals [1197]:
				xmin = 363.441
				xmax = 363.821
				text = "southeast"
			intervals [1198]:
				xmin = 363.821
				xmax = 363.971
				text = "side"
			intervals [1199]:
				xmin = 363.971
				xmax = 364.001
				text = ""
			intervals [1200]:
				xmin = 364.001
				xmax = 364.441
				text = "yes"
			intervals [1201]:
				xmin = 364.441
				xmax = 365.910
				text = ""
			intervals [1202]:
				xmin = 365.910
				xmax = 366.010
				text = "they"
			intervals [1203]:
				xmin = 366.010
				xmax = 366.150
				text = "live"
			intervals [1204]:
				xmin = 366.150
				xmax = 366.250
				text = "on"
			intervals [1205]:
				xmin = 366.250
				xmax = 366.280
				text = ""
			intervals [1206]:
				xmin = 366.280
				xmax = 366.660
				text = "rdx"
			intervals [1207]:
				xmin = 366.660
				xmax = 367.7163
				text = ""
			intervals [1208]:
				xmin = 367.7163
				xmax = 367.7763
				text = "the"
			intervals [1209]:
				xmin = 367.7763
				xmax = 367.8963
				text = "the"
			intervals [1210]:
				xmin = 367.8963
				xmax = 368.1963
				text = "highs"
			intervals [1211]:
				xmin = 368.1963
				xmax = 368.3263
				text = "over"
			intervals [1212]:
				xmin = 368.3263
				xmax = 368.3563
				text = "th-"
			intervals [1213]:
				xmin = 368.3563
				xmax = 368.4463
				text = "the"
			intervals [1214]:
				xmin = 368.4463
				xmax = 368.6463
				text = "high"
			intervals [1215]:
				xmin = 368.6463
				xmax = 369.0463
				text = "rises"
			intervals [1216]:
				xmin = 369.0463
				xmax = 369.0763
				text = ""
			intervals [1217]:
				xmin = 369.0763
				xmax = 369.1763
				text = "over"
			intervals [1218]:
				xmin = 369.1763
				xmax = 369.2463
				text = ""
			intervals [1219]:
				xmin = 369.2463
				xmax = 369.3363
				text = "there"
			intervals [1220]:
				xmin = 369.3363
				xmax = 370.8331
				text = ""
			intervals [1221]:
				xmin = 370.8331
				xmax = 370.9431
				text = "you"
			intervals [1222]:
				xmin = 370.9431
				xmax = 371.1431
				text = "don't"
			intervals [1223]:
				xmin = 371.1431
				xmax = 371.1731
				text = ""
			intervals [1224]:
				xmin = 371.1731
				xmax = 371.5231
				text = "know"
			intervals [1225]:
				xmin = 371.5231
				xmax = 371.5631
				text = "<unk>"
			intervals [1226]:
				xmin = 371.5631
				xmax = 371.7909
				text = ""
			intervals [1227]:
				xmin = 371.7909
				xmax = 371.9609
				text = "it"
			intervals [1228]:
				xmin = 371.9609
				xmax = 372.0409
				text = "s"
			intervals [1229]:
				xmin = 372.0409
				xmax = 372.4109
				text = "okay"
			intervals [1230]:
				xmin = 372.4109
				xmax = 373.0309
				text = "<unk>"
			intervals [1231]:
				xmin = 373.0309
				xmax = 376.1587
				text = ""
			intervals [1232]:
				xmin = 376.1587
				xmax = 376.6287
				text = "yeah"
			intervals [1233]:
				xmin = 376.6287
				xmax = 377.2187
				text = "<unk>"
			intervals [1234]:
				xmin = 377.2187
				xmax = 377.6357
				text = ""
			intervals [1235]:
				xmin = 377.6357
				xmax = 377.9257
				text = "right"
			intervals [1236]:
				xmin = 377.9257
				xmax = 378.4423
				text = ""
			intervals [1237]:
				xmin = 378.4423
				xmax = 378.9923
				text = "<unk>"
			intervals [1238]:
				xmin = 378.9923
				xmax = 380.0045
				text = ""
			intervals [1239]:
				xmin = 380.0045
				xmax = 380.3945
				text = "right"
			intervals [1240]:
				xmin = 380.3945
				xmax = 388.5121
				text = ""
			intervals [1241]:
				xmin = 388.5121
				xmax = 388.8621
				text = "yeah"
			intervals [1242]:
				xmin = 388.8621
				xmax = 389.0221
				text = "we"
			intervals [1243]:
				xmin = 389.0221
				xmax = 389.3721
				text = "hopped"
			intervals [1244]:
				xmin = 389.3721
				xmax = 389.5321
				text = "around"
			intervals [1245]:
				xmin = 389.5321
				xmax = 389.5621
				text = "a"
			intervals [1246]:
				xmin = 389.5621
				xmax = 389.7621
				text = "lot"
			intervals [1247]:
				xmin = 389.7621
				xmax = 393.3565
				text = ""
			intervals [1248]:
				xmin = 393.3565
				xmax = 393.7365
				text = "um"
			intervals [1249]:
				xmin = 393.7365
				xmax = 393.9765
				text = "we"
			intervals [1250]:
				xmin = 393.9765
				xmax = 394.0065
				text = ""
			intervals [1251]:
				xmin = 394.0065
				xmax = 394.4065
				text = "we"
			intervals [1252]:
				xmin = 394.4065
				xmax = 394.9487
				text = ""
			intervals [1253]:
				xmin = 394.9487
				xmax = 395.1087
				text = "we"
			intervals [1254]:
				xmin = 395.1087
				xmax = 395.3687
				text = "lived"
			intervals [1255]:
				xmin = 395.3687
				xmax = 395.4887
				text = "in"
			intervals [1256]:
				xmin = 395.4887
				xmax = 395.5687
				text = "a"
			intervals [1257]:
				xmin = 395.5687
				xmax = 395.9787
				text = "house"
			intervals [1258]:
				xmin = 395.9787
				xmax = 396.0087
				text = ""
			intervals [1259]:
				xmin = 396.0087
				xmax = 396.3687
				text = "one"
			intervals [1260]:
				xmin = 396.3687
				xmax = 396.8587
				text = "time"
			intervals [1261]:
				xmin = 396.8587
				xmax = 397.4295
				text = ""
			intervals [1262]:
				xmin = 397.4295
				xmax = 397.7195
				text = "and"
			intervals [1263]:
				xmin = 397.7195
				xmax = 397.9595
				text = "that"
			intervals [1264]:
				xmin = 397.9595
				xmax = 398.1195
				text = "was"
			intervals [1265]:
				xmin = 398.1195
				xmax = 398.3195
				text = "when"
			intervals [1266]:
				xmin = 398.3195
				xmax = 398.4495
				text = "we"
			intervals [1267]:
				xmin = 398.4495
				xmax = 398.6195
				text = "had"
			intervals [1268]:
				xmin = 398.6195
				xmax = 398.6895
				text = "to"
			intervals [1269]:
				xmin = 398.6895
				xmax = 398.9095
				text = "move"
			intervals [1270]:
				xmin = 398.9095
				xmax = 399.0095
				text = "in"
			intervals [1271]:
				xmin = 399.0095
				xmax = 399.1295
				text = "with"
			intervals [1272]:
				xmin = 399.1295
				xmax = 399.2995
				text = "my"
			intervals [1273]:
				xmin = 399.2995
				xmax = 399.8695
				text = "grandmother"
			intervals [1274]:
				xmin = 399.8695
				xmax = 400.4565
				text = ""
			intervals [1275]:
				xmin = 400.4565
				xmax = 400.5765
				text = "uh"
			intervals [1276]:
				xmin = 400.5765
				xmax = 401.1065
				text = "because"
			intervals [1277]:
				xmin = 401.1065
				xmax = 401.3965
				text = "she"
			intervals [1278]:
				xmin = 401.3965
				xmax = 401.8505
				text = ""
			intervals [1279]:
				xmin = 401.8505
				xmax = 402.1705
				text = "my"
			intervals [1280]:
				xmin = 402.1705
				xmax = 402.4251
				text = ""
			intervals [1281]:
				xmin = 402.4251
				xmax = 402.6151
				text = "my"
			intervals [1282]:
				xmin = 402.6151
				xmax = 403.0251
				text = "great"
			intervals [1283]:
				xmin = 403.0251
				xmax = 403.1051
				text = "it"
			intervals [1284]:
				xmin = 403.1051
				xmax = 403.2451
				text = "was"
			intervals [1285]:
				xmin = 403.2451
				xmax = 403.2751
				text = ""
			intervals [1286]:
				xmin = 403.2751
				xmax = 403.5651
				text = "actually"
			intervals [1287]:
				xmin = 403.5651
				xmax = 403.7151
				text = "my"
			intervals [1288]:
				xmin = 403.7151
				xmax = 404.0151
				text = "great"
			intervals [1289]:
				xmin = 404.0151
				xmax = 404.5851
				text = "grandmother"
			intervals [1290]:
				xmin = 404.5851
				xmax = 405.0124
				text = ""
			intervals [1291]:
				xmin = 405.0124
				xmax = 405.1724
				text = "who"
			intervals [1292]:
				xmin = 405.1724
				xmax = 405.3524
				text = "was"
			intervals [1293]:
				xmin = 405.3524
				xmax = 405.4924
				text = "my"
			intervals [1294]:
				xmin = 405.4924
				xmax = 405.9124
				text = "mom"
			intervals [1295]:
				xmin = 405.9124
				xmax = 406.0324
				text = "s"
			intervals [1296]:
				xmin = 406.0324
				xmax = 406.311
				text = ""
			intervals [1297]:
				xmin = 406.311
				xmax = 406.841
				text = "father"
			intervals [1298]:
				xmin = 406.841
				xmax = 406.871
				text = ""
			intervals [1299]:
				xmin = 406.871
				xmax = 407.061
				text = "s"
			intervals [1300]:
				xmin = 407.061
				xmax = 407.2291
				text = ""
			intervals [1301]:
				xmin = 407.2291
				xmax = 407.5591
				text = "mom"
			intervals [1302]:
				xmin = 407.5591
				xmax = 407.6476
				text = ""
			intervals [1303]:
				xmin = 407.6476
				xmax = 407.9576
				text = "okay"
			intervals [1304]:
				xmin = 407.9576
				xmax = 408.5942
				text = ""
			intervals [1305]:
				xmin = 408.5942
				xmax = 408.7142
				text = "yeah"
			intervals [1306]:
				xmin = 408.7142
				xmax = 409.0642
				text = "because"
			intervals [1307]:
				xmin = 409.0642
				xmax = 409.2142
				text = "i"
			intervals [1308]:
				xmin = 409.2142
				xmax = 409.4742
				text = "don't"
			intervals [1309]:
				xmin = 409.4742
				xmax = 409.5142
				text = ""
			intervals [1310]:
				xmin = 409.5142
				xmax = 409.7042
				text = "i"
			intervals [1311]:
				xmin = 409.7042
				xmax = 409.9342
				text = "only"
			intervals [1312]:
				xmin = 409.9342
				xmax = 410.1342
				text = "knew"
			intervals [1313]:
				xmin = 410.1342
				xmax = 410.2842
				text = "my"
			intervals [1314]:
				xmin = 410.2842
				xmax = 410.6042
				text = "mom"
			intervals [1315]:
				xmin = 410.6042
				xmax = 410.7042
				text = "s"
			intervals [1316]:
				xmin = 410.7042
				xmax = 411.1442
				text = "mom"
			intervals [1317]:
				xmin = 411.1442
				xmax = 411.5045
				text = ""
			intervals [1318]:
				xmin = 411.5045
				xmax = 411.6345
				text = "and"
			intervals [1319]:
				xmin = 411.6345
				xmax = 411.9745
				text = "she"
			intervals [1320]:
				xmin = 411.9745
				xmax = 412.0245
				text = ""
			intervals [1321]:
				xmin = 412.0245
				xmax = 412.3345
				text = "i"
			intervals [1322]:
				xmin = 412.3345
				xmax = 412.7708
				text = ""
			intervals [1323]:
				xmin = 412.7708
				xmax = 412.9308
				text = "my"
			intervals [1324]:
				xmin = 412.9308
				xmax = 413.2608
				text = "step"
			intervals [1325]:
				xmin = 413.2608
				xmax = 414.0308
				text = "grandfather"
			intervals [1326]:
				xmin = 414.0308
				xmax = 414.247
				text = ""
			intervals [1327]:
				xmin = 414.247
				xmax = 414.337
				text = "we're"
			intervals [1328]:
				xmin = 414.337
				xmax = 414.447
				text = ""
			intervals [1329]:
				xmin = 414.447
				xmax = 414.537
				text = "not"
			intervals [1330]:
				xmin = 414.537
				xmax = 414.597
				text = ""
			intervals [1331]:
				xmin = 414.597
				xmax = 414.727
				text = "gonna"
			intervals [1332]:
				xmin = 414.727
				xmax = 414.757
				text = ""
			intervals [1333]:
				xmin = 414.757
				xmax = 414.827
				text = "go"
			intervals [1334]:
				xmin = 414.827
				xmax = 414.947
				text = "into"
			intervals [1335]:
				xmin = 414.947
				xmax = 415.067
				text = ""
			intervals [1336]:
				xmin = 415.067
				xmax = 415.277
				text = "that"
			intervals [1337]:
				xmin = 415.277
				xmax = 415.6212
				text = ""
			intervals [1338]:
				xmin = 415.6212
				xmax = 415.8112
				text = "but"
			intervals [1339]:
				xmin = 415.8112
				xmax = 415.9512
				text = "my"
			intervals [1340]:
				xmin = 415.9512
				xmax = 416.1512
				text = "step"
			intervals [1341]:
				xmin = 416.1512
				xmax = 416.5712
				text = "grandfather"
			intervals [1342]:
				xmin = 416.5712
				xmax = 416.9498
				text = ""
			intervals [1343]:
				xmin = 416.9498
				xmax = 417.1698
				text = "but"
			intervals [1344]:
				xmin = 417.1698
				xmax = 417.4798
				text = "um"
			intervals [1345]:
				xmin = 417.4798
				xmax = 417.6498
				text = "my"
			intervals [1346]:
				xmin = 417.6498
				xmax = 418.1398
				text = "mom"
			intervals [1347]:
				xmin = 418.1398
				xmax = 418.2698
				text = "s"
			intervals [1348]:
				xmin = 418.2698
				xmax = 418.3398
				text = ""
			intervals [1349]:
				xmin = 418.3398
				xmax = 418.4298
				text = "u"
			intervals [1350]:
				xmin = 418.4298
				xmax = 418.4998
				text = "i"
			intervals [1351]:
				xmin = 418.4998
				xmax = 418.6498
				text = "only"
			intervals [1352]:
				xmin = 418.6498
				xmax = 418.7498
				text = "knew"
			intervals [1353]:
				xmin = 418.7498
				xmax = 418.8698
				text = "my"
			intervals [1354]:
				xmin = 418.8698
				xmax = 419.0798
				text = "mom"
			intervals [1355]:
				xmin = 419.0798
				xmax = 419.1198
				text = "s"
			intervals [1356]:
				xmin = 419.1198
				xmax = 419.3198
				text = "mom"
			intervals [1357]:
				xmin = 419.3198
				xmax = 419.5698
				text = "because"
			intervals [1358]:
				xmin = 419.5698
				xmax = 419.6998
				text = "my"
			intervals [1359]:
				xmin = 419.6998
				xmax = 420.0798
				text = "mom"
			intervals [1360]:
				xmin = 420.0798
				xmax = 420.1698
				text = "s"
			intervals [1361]:
				xmin = 420.1698
				xmax = 420.6598
				text = "dad"
			intervals [1362]:
				xmin = 420.6598
				xmax = 421.1554
				text = ""
			intervals [1363]:
				xmin = 421.1554
				xmax = 421.4654
				text = "um"
			intervals [1364]:
				xmin = 421.4654
				xmax = 421.5154
				text = ""
			intervals [1365]:
				xmin = 421.5154
				xmax = 421.8554
				text = "passed"
			intervals [1366]:
				xmin = 421.8554
				xmax = 422.0854
				text = "away"
			intervals [1367]:
				xmin = 422.0854
				xmax = 422.4354
				text = "before"
			intervals [1368]:
				xmin = 422.4354
				xmax = 422.5154
				text = "i"
			intervals [1369]:
				xmin = 422.5154
				xmax = 422.7554
				text = "was"
			intervals [1370]:
				xmin = 422.7554
				xmax = 423.0554
				text = "born"
			intervals [1371]:
				xmin = 423.0554
				xmax = 423.6336
				text = ""
			intervals [1372]:
				xmin = 423.6336
				xmax = 424.0536
				text = "so"
			intervals [1373]:
				xmin = 424.0536
				xmax = 424.3505
				text = ""
			intervals [1374]:
				xmin = 424.3505
				xmax = 424.5505
				text = "yeah"
			intervals [1375]:
				xmin = 424.5505
				xmax = 424.6405
				text = "i"
			intervals [1376]:
				xmin = 424.6405
				xmax = 424.8605
				text = "didn't"
			intervals [1377]:
				xmin = 424.8605
				xmax = 424.9705
				text = ""
			intervals [1378]:
				xmin = 424.9705
				xmax = 425.2305
				text = "well"
			intervals [1379]:
				xmin = 425.2305
				xmax = 425.2705
				text = "i"
			intervals [1380]:
				xmin = 425.2705
				xmax = 425.5205
				text = "didn't"
			intervals [1381]:
				xmin = 425.5205
				xmax = 425.7405
				text = "really"
			intervals [1382]:
				xmin = 425.7405
				xmax = 425.8405
				text = "kn-"
			intervals [1383]:
				xmin = 425.8405
				xmax = 425.8705
				text = ""
			intervals [1384]:
				xmin = 425.8705
				xmax = 426.0905
				text = "know"
			intervals [1385]:
				xmin = 426.0905
				xmax = 426.2505
				text = "that"
			intervals [1386]:
				xmin = 426.2505
				xmax = 426.4405
				text = "much"
			intervals [1387]:
				xmin = 426.4405
				xmax = 426.5005
				text = "of"
			intervals [1388]:
				xmin = 426.5005
				xmax = 426.6305
				text = "my"
			intervals [1389]:
				xmin = 426.6305
				xmax = 427.0705
				text = "mom"
			intervals [1390]:
				xmin = 427.0705
				xmax = 427.2105
				text = "s"
			intervals [1391]:
				xmin = 427.2105
				xmax = 427.2778
				text = ""
			intervals [1392]:
				xmin = 427.2778
				xmax = 427.7578
				text = "family"
			intervals [1393]:
				xmin = 427.7578
				xmax = 428.4742
				text = ""
			intervals [1394]:
				xmin = 428.4742
				xmax = 429.0542
				text = "because"
			intervals [1395]:
				xmin = 429.0542
				xmax = 429.0842
				text = ""
			intervals [1396]:
				xmin = 429.0842
				xmax = 429.1942
				text = "a"
			intervals [1397]:
				xmin = 429.1942
				xmax = 429.3942
				text = "lot"
			intervals [1398]:
				xmin = 429.3942
				xmax = 429.4642
				text = "of"
			intervals [1399]:
				xmin = 429.4642
				xmax = 429.6742
				text = "them"
			intervals [1400]:
				xmin = 429.6742
				xmax = 429.7042
				text = ""
			intervals [1401]:
				xmin = 429.7042
				xmax = 429.9942
				text = "um"
			intervals [1402]:
				xmin = 429.9942
				xmax = 430.0442
				text = ""
			intervals [1403]:
				xmin = 430.0442
				xmax = 430.3642
				text = "passed"
			intervals [1404]:
				xmin = 430.3642
				xmax = 430.7642
				text = "away"
			intervals [1405]:
				xmin = 430.7642
				xmax = 431.0608
				text = ""
			intervals [1406]:
				xmin = 431.0608
				xmax = 431.1908
				text = "and"
			intervals [1407]:
				xmin = 431.1908
				xmax = 431.3508
				text = "like"
			intervals [1408]:
				xmin = 431.3508
				xmax = 431.4808
				text = ""
			intervals [1409]:
				xmin = 431.4808
				xmax = 431.6708
				text = "like"
			intervals [1410]:
				xmin = 431.6708
				xmax = 431.8708
				text = "now"
			intervals [1411]:
				xmin = 431.8708
				xmax = 432.0708
				text = "she"
			intervals [1412]:
				xmin = 432.0708
				xmax = 432.1608
				text = "s"
			intervals [1413]:
				xmin = 432.1608
				xmax = 432.3708
				text = "really"
			intervals [1414]:
				xmin = 432.3708
				xmax = 432.7408
				text = "excited"
			intervals [1415]:
				xmin = 432.7408
				xmax = 433.0008
				text = "because"
			intervals [1416]:
				xmin = 433.0008
				xmax = 433.0808
				text = "she"
			intervals [1417]:
				xmin = 433.0808
				xmax = 433.1708
				text = "s"
			intervals [1418]:
				xmin = 433.1708
				xmax = 433.4508
				text = "finally"
			intervals [1419]:
				xmin = 433.4508
				xmax = 433.6908
				text = "gonna"
			intervals [1420]:
				xmin = 433.6908
				xmax = 433.8508
				text = "be"
			intervals [1421]:
				xmin = 433.8508
				xmax = 433.9408
				text = "a"
			intervals [1422]:
				xmin = 433.9408
				xmax = 434.1908
				text = "aunt"
			intervals [1423]:
				xmin = 434.1908
				xmax = 434.8008
				text = ""
			intervals [1424]:
				xmin = 434.8008
				xmax = 434.9908
				text = "and"
			intervals [1425]:
				xmin = 434.9908
				xmax = 435.3008
				text = "um"
			intervals [1426]:
				xmin = 435.3008
				xmax = 435.3608
				text = ""
			intervals [1427]:
				xmin = 435.3608
				xmax = 435.5708
				text = "cause"
			intervals [1428]:
				xmin = 435.5708
				xmax = 435.7308
				text = "like"
			intervals [1429]:
				xmin = 435.7308
				xmax = 435.7608
				text = ""
			intervals [1430]:
				xmin = 435.7608
				xmax = 435.9808
				text = "all"
			intervals [1431]:
				xmin = 435.9808
				xmax = 436.1108
				text = "her"
			intervals [1432]:
				xmin = 436.1108
				xmax = 436.6308
				text = "siblings"
			intervals [1433]:
				xmin = 436.6308
				xmax = 436.9208
				text = "like"
			intervals [1434]:
				xmin = 436.9208
				xmax = 437.0408
				text = "two"
			intervals [1435]:
				xmin = 437.0408
				xmax = 437.1108
				text = "of"
			intervals [1436]:
				xmin = 437.1108
				xmax = 437.2708
				text = "her"
			intervals [1437]:
				xmin = 437.2708
				xmax = 437.5008
				text = "siblings"
			intervals [1438]:
				xmin = 437.5008
				xmax = 437.6808
				text = "were"
			intervals [1439]:
				xmin = 437.6808
				xmax = 437.9008
				text = "murdered"
			intervals [1440]:
				xmin = 437.9008
				xmax = 438.2203
				text = ""
			intervals [1441]:
				xmin = 438.2203
				xmax = 438.3203
				text = "when"
			intervals [1442]:
				xmin = 438.3203
				xmax = 438.4303
				text = "they"
			intervals [1443]:
				xmin = 438.4303
				xmax = 438.5603
				text = "were"
			intervals [1444]:
				xmin = 438.5603
				xmax = 438.9003
				text = "young"
			intervals [1445]:
				xmin = 438.9003
				xmax = 439.6081
				text = ""
			intervals [1446]:
				xmin = 439.6081
				xmax = 439.7881
				text = "and"
			intervals [1447]:
				xmin = 439.7881
				xmax = 440.0781
				text = "then"
			intervals [1448]:
				xmin = 440.0781
				xmax = 440.2881
				text = "she"
			intervals [1449]:
				xmin = 440.2881
				xmax = 440.5381
				text = "only"
			intervals [1450]:
				xmin = 440.5381
				xmax = 440.8381
				text = "has"
			intervals [1451]:
				xmin = 440.8381
				xmax = 441.0181
				text = "a"
			intervals [1452]:
				xmin = 441.0181
				xmax = 441.0681
				text = ""
			intervals [1453]:
				xmin = 441.0681
				xmax = 441.2081
				text = "well"
			intervals [1454]:
				xmin = 441.2081
				xmax = 441.3381
				text = "she"
			intervals [1455]:
				xmin = 441.3381
				xmax = 441.5181
				text = "was"
			intervals [1456]:
				xmin = 441.5181
				xmax = 441.6081
				text = "a"
			intervals [1457]:
				xmin = 441.6081
				xmax = 442.0681
				text = "brother"
			intervals [1458]:
				xmin = 442.0681
				xmax = 442.3837
				text = ""
			intervals [1459]:
				xmin = 442.3837
				xmax = 442.4737
				text = "and"
			intervals [1460]:
				xmin = 442.4737
				xmax = 442.5837
				text = "then"
			intervals [1461]:
				xmin = 442.5837
				xmax = 442.8137
				text = "my"
			intervals [1462]:
				xmin = 442.8137
				xmax = 443.0537
				text = "other"
			intervals [1463]:
				xmin = 443.0537
				xmax = 443.3737
				text = "uncle"
			intervals [1464]:
				xmin = 443.3737
				xmax = 443.5137
				text = "he"
			intervals [1465]:
				xmin = 443.5137
				xmax = 443.6737
				text = "was"
			intervals [1466]:
				xmin = 443.6737
				xmax = 443.8137
				text = "in"
			intervals [1467]:
				xmin = 443.8137
				xmax = 444.2437
				text = "jail"
			intervals [1468]:
				xmin = 444.2437
				xmax = 444.6169
				text = ""
			intervals [1469]:
				xmin = 444.6169
				xmax = 444.7169
				text = "and"
			intervals [1470]:
				xmin = 444.7169
				xmax = 444.9069
				text = "he"
			intervals [1471]:
				xmin = 444.9069
				xmax = 445.1869
				text = "just"
			intervals [1472]:
				xmin = 445.1869
				xmax = 445.3269
				text = "got"
			intervals [1473]:
				xmin = 445.3269
				xmax = 445.4269
				text = "out"
			intervals [1474]:
				xmin = 445.4269
				xmax = 445.5469
				text = "he"
			intervals [1475]:
				xmin = 445.5469
				xmax = 445.5969
				text = "s"
			intervals [1476]:
				xmin = 445.5969
				xmax = 445.6869
				text = "in"
			intervals [1477]:
				xmin = 445.6869
				xmax = 445.7569
				text = "the"
			intervals [1478]:
				xmin = 445.7569
				xmax = 446.0569
				text = "halfway"
			intervals [1479]:
				xmin = 446.0569
				xmax = 446.2469
				text = "house"
			intervals [1480]:
				xmin = 446.2469
				xmax = 446.3369
				text = "so"
			intervals [1481]:
				xmin = 446.3369
				xmax = 446.3969
				text = "he"
			intervals [1482]:
				xmin = 446.3969
				xmax = 446.4969
				text = ""
			intervals [1483]:
				xmin = 446.4969
				xmax = 446.8369
				text = "halfway"
			intervals [1484]:
				xmin = 446.8369
				xmax = 446.9669
				text = "out"
			intervals [1485]:
				xmin = 446.9669
				xmax = 447.0269
				text = "of"
			intervals [1486]:
				xmin = 447.0269
				xmax = 447.2469
				text = "jail"
			intervals [1487]:
				xmin = 447.2469
				xmax = 447.3924
				text = ""
			intervals [1488]:
				xmin = 447.3924
				xmax = 447.5424
				text = "woo"
			intervals [1489]:
				xmin = 447.5424
				xmax = 447.6324
				text = "woo"
			intervals [1490]:
				xmin = 447.6324
				xmax = 447.9277
				text = ""
			intervals [1491]:
				xmin = 447.9277
				xmax = 448.0177
				text = "let"
			intervals [1492]:
				xmin = 448.0177
				xmax = 448.0677
				text = "s"
			intervals [1493]:
				xmin = 448.0677
				xmax = 448.2377
				text = "go"
			intervals [1494]:
				xmin = 448.2377
				xmax = 448.4777
				text = "uncle"
			intervals [1495]:
				xmin = 448.4777
				xmax = 448.8077
				text = "d"
			intervals [1496]:
				xmin = 448.8077
				xmax = 449.3879
				text = ""
			intervals [1497]:
				xmin = 449.3879
				xmax = 449.6279
				text = "and"
			intervals [1498]:
				xmin = 449.6279
				xmax = 449.8379
				text = "then"
			intervals [1499]:
				xmin = 449.8379
				xmax = 450.0521
				text = ""
			intervals [1500]:
				xmin = 450.0521
				xmax = 450.1521
				text = "uh"
			intervals [1501]:
				xmin = 450.1521
				xmax = 450.4521
				text = "she"
			intervals [1502]:
				xmin = 450.4521
				xmax = 450.6821
				text = "has"
			intervals [1503]:
				xmin = 450.6821
				xmax = 450.7421
				text = "a"
			intervals [1504]:
				xmin = 450.7421
				xmax = 451.0621
				text = "younger"
			intervals [1505]:
				xmin = 451.0621
				xmax = 451.5321
				text = "sister"
			intervals [1506]:
				xmin = 451.5321
				xmax = 452.3184
				text = ""
			intervals [1507]:
				xmin = 452.3184
				xmax = 452.6684
				text = "so"
			intervals [1508]:
				xmin = 452.6684
				xmax = 454.3046
				text = ""
			intervals [1509]:
				xmin = 454.3046
				xmax = 454.4446
				text = "it"
			intervals [1510]:
				xmin = 454.4446
				xmax = 454.7546
				text = "was"
			intervals [1511]:
				xmin = 454.7546
				xmax = 455.2592
				text = ""
			intervals [1512]:
				xmin = 455.2592
				xmax = 455.4392
				text = "well"
			intervals [1513]:
				xmin = 455.4392
				xmax = 455.5392
				text = "it"
			intervals [1514]:
				xmin = 455.5392
				xmax = 455.7392
				text = "was"
			intervals [1515]:
				xmin = 455.7392
				xmax = 456.1592
				text = "four"
			intervals [1516]:
				xmin = 456.1592
				xmax = 456.2669
				text = ""
			intervals [1517]:
				xmin = 456.2669
				xmax = 456.3369
				text = "it"
			intervals [1518]:
				xmin = 456.3369
				xmax = 456.6269
				text = "was"
			intervals [1519]:
				xmin = 456.6269
				xmax = 457.1025
				text = ""
			intervals [1520]:
				xmin = 457.1025
				xmax = 457.6825
				text = "yeah"
			intervals [1521]:
				xmin = 457.6825
				xmax = 457.9583
				text = ""
			intervals [1522]:
				xmin = 457.9583
				xmax = 458.1083
				text = "it"
			intervals [1523]:
				xmin = 458.1083
				xmax = 458.2983
				text = "was"
			intervals [1524]:
				xmin = 458.2983
				xmax = 458.3483
				text = "a"
			intervals [1525]:
				xmin = 458.3483
				xmax = 458.6183
				text = "lot"
			intervals [1526]:
				xmin = 458.6183
				xmax = 458.8083
				text = "of"
			intervals [1527]:
				xmin = 458.8083
				xmax = 458.8983
				text = "'em"
			intervals [1528]:
				xmin = 458.8983
				xmax = 459.353
				text = ""
			intervals [1529]:
				xmin = 459.353
				xmax = 459.463
				text = "but"
			intervals [1530]:
				xmin = 459.463
				xmax = 459.633
				text = "like"
			intervals [1531]:
				xmin = 459.633
				xmax = 459.793
				text = "her"
			intervals [1532]:
				xmin = 459.793
				xmax = 460.153
				text = "dad"
			intervals [1533]:
				xmin = 460.153
				xmax = 460.413
				text = "had"
			intervals [1534]:
				xmin = 460.413
				xmax = 460.833
				text = "different"
			intervals [1535]:
				xmin = 460.833
				xmax = 461.8537
				text = ""
			intervals [1536]:
				xmin = 461.8537
				xmax = 462.1437
				text = "you"
			intervals [1537]:
				xmin = 462.1437
				xmax = 462.2337
				text = ""
			intervals [1538]:
				xmin = 462.2337
				xmax = 462.8037
				text = "woman"
			intervals [1539]:
				xmin = 462.8037
				xmax = 463.1624
				text = ""
			intervals [1540]:
				xmin = 463.1624
				xmax = 463.3924
				text = "so"
			intervals [1541]:
				xmin = 463.3924
				xmax = 463.7524
				text = "yeah"
			intervals [1542]:
				xmin = 463.7524
				xmax = 464.2728
				text = ""
			intervals [1543]:
				xmin = 464.2728
				xmax = 464.5228
				text = "but"
			intervals [1544]:
				xmin = 464.5228
				xmax = 464.6728
				text = "yeah"
			intervals [1545]:
				xmin = 464.6728
				xmax = 464.9328
				text = "from"
			intervals [1546]:
				xmin = 464.9328
				xmax = 465.1828
				text = "what"
			intervals [1547]:
				xmin = 465.1828
				xmax = 465.2128
				text = ""
			intervals [1548]:
				xmin = 465.2128
				xmax = 465.4228
				text = "from"
			intervals [1549]:
				xmin = 465.4228
				xmax = 465.6428
				text = "what"
			intervals [1550]:
				xmin = 465.6428
				xmax = 465.9028
				text = "we"
			intervals [1551]:
				xmin = 465.9028
				xmax = 466.2028
				text = "know"
			intervals [1552]:
				xmin = 466.2028
				xmax = 466.3728
				text = "of"
			intervals [1553]:
				xmin = 466.3728
				xmax = 466.4928
				text = "the"
			intervals [1554]:
				xmin = 466.4928
				xmax = 466.8728
				text = "family"
			intervals [1555]:
				xmin = 466.8728
				xmax = 467.1628
				text = "members"
			intervals [1556]:
				xmin = 467.1628
				xmax = 467.4742
				text = ""
			intervals [1557]:
				xmin = 467.4742
				xmax = 467.6042
				text = "there"
			intervals [1558]:
				xmin = 467.6042
				xmax = 467.6542
				text = "s"
			intervals [1559]:
				xmin = 467.6542
				xmax = 467.9842
				text = "only"
			intervals [1560]:
				xmin = 467.9842
				xmax = 468.0142
				text = ""
			intervals [1561]:
				xmin = 468.0142
				xmax = 468.1942
				text = "she"
			intervals [1562]:
				xmin = 468.1942
				xmax = 468.4042
				text = "only"
			intervals [1563]:
				xmin = 468.4042
				xmax = 468.9042
				text = "has"
			intervals [1564]:
				xmin = 468.9042
				xmax = 469.2519
				text = ""
			intervals [1565]:
				xmin = 469.2519
				xmax = 469.5119
				text = "two"
			intervals [1566]:
				xmin = 469.5119
				xmax = 470.1519
				text = "siblings"
			intervals [1567]:
				xmin = 470.1519
				xmax = 470.2019
				text = ""
			intervals [1568]:
				xmin = 470.2019
				xmax = 470.3519
				text = "no"
			intervals [1569]:
				xmin = 470.3519
				xmax = 470.5519
				text = "three"
			intervals [1570]:
				xmin = 470.5519
				xmax = 470.9219
				text = "siblings"
			intervals [1571]:
				xmin = 470.9219
				xmax = 471.0519
				text = "that"
			intervals [1572]:
				xmin = 471.0519
				xmax = 471.2119
				text = "are"
			intervals [1573]:
				xmin = 471.2119
				xmax = 471.6319
				text = "alive"
			intervals [1574]:
				xmin = 471.6319
				xmax = 471.6619
				text = ""
			intervals [1575]:
				xmin = 471.6619
				xmax = 471.7319
				text = "now"
			intervals [1576]:
				xmin = 471.7319
				xmax = 472.1919
				text = ""
			intervals [1577]:
				xmin = 472.1919
				xmax = 472.3419
				text = "and"
			intervals [1578]:
				xmin = 472.3419
				xmax = 472.5219
				text = "two"
			intervals [1579]:
				xmin = 472.5219
				xmax = 472.7219
				text = "that"
			intervals [1580]:
				xmin = 472.7219
				xmax = 473.0319
				text = "passed"
			intervals [1581]:
				xmin = 473.0319
				xmax = 473.2219
				text = "away"
			intervals [1582]:
				xmin = 473.2219
				xmax = 474.1181
				text = ""
			intervals [1583]:
				xmin = 474.1181
				xmax = 474.2881
				text = "so"
			intervals [1584]:
				xmin = 474.2881
				xmax = 474.4681
				text = ""
			intervals [1585]:
				xmin = 474.4681
				xmax = 475.1881
				text = "five"
			intervals [1586]:
				xmin = 475.1881
				xmax = 475.4744
				text = ""
			intervals [1587]:
				xmin = 475.4744
				xmax = 475.5144
				text = "n-"
			intervals [1588]:
				xmin = 475.5144
				xmax = 475.770
				text = ""
			intervals [1589]:
				xmin = 475.770
				xmax = 476.270
				text = "six"
			intervals [1590]:
				xmin = 476.270
				xmax = 476.310
				text = ""
			intervals [1591]:
				xmin = 476.310
				xmax = 476.450
				text = "oh"
			intervals [1592]:
				xmin = 476.450
				xmax = 476.620
				text = "yeah"
			intervals [1593]:
				xmin = 476.620
				xmax = 477.060
				text = "six"
			intervals [1594]:
				xmin = 477.060
				xmax = 478.856
				text = ""
			intervals [1595]:
				xmin = 478.856
				xmax = 479.086
				text = "my"
			intervals [1596]:
				xmin = 479.086
				xmax = 479.396
				text = "aunt"
			intervals [1597]:
				xmin = 479.396
				xmax = 479.426
				text = ""
			intervals [1598]:
				xmin = 479.426
				xmax = 479.626
				text = "my"
			intervals [1599]:
				xmin = 479.626
				xmax = 479.776
				text = "aunt"
			intervals [1600]:
				xmin = 479.776
				xmax = 479.996
				text = "rdx"
			intervals [1601]:
				xmin = 479.996
				xmax = 480.156
				text = "which"
			intervals [1602]:
				xmin = 480.156
				xmax = 480.236
				text = "is"
			intervals [1603]:
				xmin = 480.236
				xmax = 480.436
				text = "my"
			intervals [1604]:
				xmin = 480.436
				xmax = 480.846
				text = "uncle"
			intervals [1605]:
				xmin = 480.846
				xmax = 481.036
				text = "s"
			intervals [1606]:
				xmin = 481.036
				xmax = 481.4433
				text = ""
			intervals [1607]:
				xmin = 481.4433
				xmax = 481.6333
				text = "uh"
			intervals [1608]:
				xmin = 481.6333
				xmax = 482.2033
				text = "wife"
			intervals [1609]:
				xmin = 482.2033
				xmax = 482.8472
				text = ""
			intervals [1610]:
				xmin = 482.8472
				xmax = 483.0272
				text = "she"
			intervals [1611]:
				xmin = 483.0272
				xmax = 483.0972
				text = "s"
			intervals [1612]:
				xmin = 483.0972
				xmax = 483.3672
				text = "having"
			intervals [1613]:
				xmin = 483.3672
				xmax = 483.4372
				text = "a"
			intervals [1614]:
				xmin = 483.4372
				xmax = 483.7172
				text = "baby"
			intervals [1615]:
				xmin = 483.7172
				xmax = 484.1972
				text = "finally"
			intervals [1616]:
				xmin = 484.1972
				xmax = 485.0879
				text = ""
			intervals [1617]:
				xmin = 485.0879
				xmax = 485.1479
				text = "um"
			intervals [1618]:
				xmin = 485.1479
				xmax = 485.7448
				text = ""
			intervals [1619]:
				xmin = 485.7448
				xmax = 486.1948
				text = "february"
			intervals [1620]:
				xmin = 486.1948
				xmax = 486.4748
				text = "twenty"
			intervals [1621]:
				xmin = 486.4748
				xmax = 486.8248
				text = "second"
			intervals [1622]:
				xmin = 486.8248
				xmax = 487.9551
				text = ""
			intervals [1623]:
				xmin = 487.9551
				xmax = 488.2951
				text = "yeah"
			intervals [1624]:
				xmin = 488.2951
				xmax = 489.0222
				text = ""
			intervals [1625]:
				xmin = 489.0222
				xmax = 489.5022
				text = "yeah"
			intervals [1626]:
				xmin = 489.5022
				xmax = 490.149
				text = ""
			intervals [1627]:
				xmin = 490.149
				xmax = 490.629
				text = "yeah"
			intervals [1628]:
				xmin = 490.629
				xmax = 491.9692
				text = ""
			intervals [1629]:
				xmin = 491.9692
				xmax = 492.3192
				text = "yeah"
			intervals [1630]:
				xmin = 492.3192
				xmax = 493.0166
				text = ""
			intervals [1631]:
				xmin = 493.0166
				xmax = 493.2966
				text = "yeah"
			intervals [1632]:
				xmin = 493.2966
				xmax = 494.0546
				text = ""
			intervals [1633]:
				xmin = 494.0546
				xmax = 494.2246
				text = "and"
			intervals [1634]:
				xmin = 494.2246
				xmax = 494.4646
				text = "she"
			intervals [1635]:
				xmin = 494.4646
				xmax = 494.5546
				text = "was"
			intervals [1636]:
				xmin = 494.5546
				xmax = 494.7646
				text = "really"
			intervals [1637]:
				xmin = 494.7646
				xmax = 495.0546
				text = "excited"
			intervals [1638]:
				xmin = 495.0546
				xmax = 495.1846
				text = "like"
			intervals [1639]:
				xmin = 495.1846
				xmax = 495.2646
				text = "she"
			intervals [1640]:
				xmin = 495.2646
				xmax = 495.3946
				text = "was"
			intervals [1641]:
				xmin = 495.3946
				xmax = 495.4246
				text = ""
			intervals [1642]:
				xmin = 495.4246
				xmax = 495.7546
				text = "jumping"
			intervals [1643]:
				xmin = 495.7546
				xmax = 496.0246
				text = "around"
			intervals [1644]:
				xmin = 496.0246
				xmax = 496.1146
				text = "the"
			intervals [1645]:
				xmin = 496.1146
				xmax = 496.5346
				text = "house"
			intervals [1646]:
				xmin = 496.5346
				xmax = 496.9751
				text = ""
			intervals [1647]:
				xmin = 496.9751
				xmax = 497.0751
				text = "like"
			intervals [1648]:
				xmin = 497.0751
				xmax = 497.7551
				text = ""
			intervals [1649]:
				xmin = 497.7551
				xmax = 497.7851
				text = "ah"
			intervals [1650]:
				xmin = 497.7851
				xmax = 498.3923
				text = ""
			intervals [1651]:
				xmin = 498.3923
				xmax = 498.8123
				text = "<unk>"
			intervals [1652]:
				xmin = 498.8123
				xmax = 498.9523
				text = "no"
			intervals [1653]:
				xmin = 498.9523
				xmax = 499.1323
				text = "my"
			intervals [1654]:
				xmin = 499.1323
				xmax = 499.5123
				text = "mom"
			intervals [1655]:
				xmin = 499.5123
				xmax = 500.2823
				text = "was"
			intervals [1656]:
				xmin = 500.2823
				xmax = 500.3623
				text = "my"
			intervals [1657]:
				xmin = 500.3623
				xmax = 500.4023
				text = ""
			intervals [1658]:
				xmin = 500.4023
				xmax = 500.5023
				text = "mom"
			intervals [1659]:
				xmin = 500.5023
				xmax = 500.7485
				text = ""
			intervals [1660]:
				xmin = 500.7485
				xmax = 500.8585
				text = "yeah"
			intervals [1661]:
				xmin = 500.8585
				xmax = 500.8885
				text = ""
			intervals [1662]:
				xmin = 500.8885
				xmax = 501.0285
				text = "cause"
			intervals [1663]:
				xmin = 501.0285
				xmax = 501.2085
				text = "she"
			intervals [1664]:
				xmin = 501.2085
				xmax = 501.4085
				text = "cause"
			intervals [1665]:
				xmin = 501.4085
				xmax = 501.5785
				text = "we"
			intervals [1666]:
				xmin = 501.5785
				xmax = 501.9485
				text = "um"
			intervals [1667]:
				xmin = 501.9485
				xmax = 502.2944
				text = ""
			intervals [1668]:
				xmin = 502.2944
				xmax = 502.5444
				text = "well"
			intervals [1669]:
				xmin = 502.5444
				xmax = 502.8244
				text = "so"
			intervals [1670]:
				xmin = 502.8244
				xmax = 503.0244
				text = "from"
			intervals [1671]:
				xmin = 503.0244
				xmax = 503.1944
				text = "my"
			intervals [1672]:
				xmin = 503.1944
				xmax = 503.4944
				text = "family"
			intervals [1673]:
				xmin = 503.4944
				xmax = 503.5244
				text = "s"
			intervals [1674]:
				xmin = 503.5244
				xmax = 503.6944
				text = "side"
			intervals [1675]:
				xmin = 503.6944
				xmax = 503.986
				text = ""
			intervals [1676]:
				xmin = 503.986
				xmax = 504.076
				text = "i"
			intervals [1677]:
				xmin = 504.076
				xmax = 504.336
				text = "don't"
			intervals [1678]:
				xmin = 504.336
				xmax = 504.806
				text = "have"
			intervals [1679]:
				xmin = 504.806
				xmax = 505.1545
				text = ""
			intervals [1680]:
				xmin = 505.1545
				xmax = 505.2145
				text = "c"
			intervals [1681]:
				xmin = 505.2145
				xmax = 505.3945
				text = "like"
			intervals [1682]:
				xmin = 505.3945
				xmax = 505.7745
				text = "first"
			intervals [1683]:
				xmin = 505.7745
				xmax = 506.4145
				text = "cousins"
			intervals [1684]:
				xmin = 506.4145
				xmax = 506.4445
				text = ""
			intervals [1685]:
				xmin = 506.4445
				xmax = 506.8545
				text = "around"
			intervals [1686]:
				xmin = 506.8545
				xmax = 506.9745
				text = "them"
			intervals [1687]:
				xmin = 506.9745
				xmax = 507.2502
				text = ""
			intervals [1688]:
				xmin = 507.2502
				xmax = 507.4402
				text = "so"
			intervals [1689]:
				xmin = 507.4402
				xmax = 507.5802
				text = "we"
			intervals [1690]:
				xmin = 507.5802
				xmax = 507.8402
				text = "never"
			intervals [1691]:
				xmin = 507.8402
				xmax = 508.0602
				text = "got"
			intervals [1692]:
				xmin = 508.0602
				xmax = 508.3002
				text = "that"
			intervals [1693]:
				xmin = 508.3002
				xmax = 508.6902
				text = "cousin"
			intervals [1694]:
				xmin = 508.6902
				xmax = 509.4002
				text = "experience"
			intervals [1695]:
				xmin = 509.4002
				xmax = 509.6102
				text = "like"
			intervals [1696]:
				xmin = 509.6102
				xmax = 509.9567
				text = ""
			intervals [1697]:
				xmin = 509.9567
				xmax = 510.1267
				text = "oh"
			intervals [1698]:
				xmin = 510.1267
				xmax = 510.2567
				text = "i'm"
			intervals [1699]:
				xmin = 510.2567
				xmax = 510.4267
				text = "going"
			intervals [1700]:
				xmin = 510.4267
				xmax = 510.5967
				text = "over"
			intervals [1701]:
				xmin = 510.5967
				xmax = 510.7467
				text = "my"
			intervals [1702]:
				xmin = 510.7467
				xmax = 511.0867
				text = "cousin"
			intervals [1703]:
				xmin = 511.0867
				xmax = 511.1467
				text = "s"
			intervals [1704]:
				xmin = 511.1467
				xmax = 511.3767
				text = "house"
			intervals [1705]:
				xmin = 511.3767
				xmax = 511.4967
				text = "to"
			intervals [1706]:
				xmin = 511.4967
				xmax = 511.7067
				text = "spend"
			intervals [1707]:
				xmin = 511.7067
				xmax = 511.7667
				text = "the"
			intervals [1708]:
				xmin = 511.7667
				xmax = 511.9567
				text = "night"
			intervals [1709]:
				xmin = 511.9567
				xmax = 512.2462
				text = ""
			intervals [1710]:
				xmin = 512.2462
				xmax = 512.3062
				text = "and"
			intervals [1711]:
				xmin = 512.3062
				xmax = 512.4062
				text = "my"
			intervals [1712]:
				xmin = 512.4062
				xmax = 512.6462
				text = "mom"
			intervals [1713]:
				xmin = 512.6462
				xmax = 512.8062
				text = "was"
			intervals [1714]:
				xmin = 512.8062
				xmax = 512.9462
				text = "real"
			intervals [1715]:
				xmin = 512.9462
				xmax = 513.2662
				text = "strict"
			intervals [1716]:
				xmin = 513.2662
				xmax = 513.5362
				text = "about"
			intervals [1717]:
				xmin = 513.5362
				xmax = 513.6962
				text = "us"
			intervals [1718]:
				xmin = 513.6962
				xmax = 513.7862
				text = "be"
			intervals [1719]:
				xmin = 513.7862
				xmax = 514.1362
				text = "spending"
			intervals [1720]:
				xmin = 514.1362
				xmax = 514.2162
				text = "the"
			intervals [1721]:
				xmin = 514.2162
				xmax = 514.4562
				text = "night"
			intervals [1722]:
				xmin = 514.4562
				xmax = 514.6162
				text = "over"
			intervals [1723]:
				xmin = 514.6162
				xmax = 514.9262
				text = "people"
			intervals [1724]:
				xmin = 514.9262
				xmax = 515.2662
				text = "houses"
			intervals [1725]:
				xmin = 515.2662
				xmax = 515.4062
				text = "she"
			intervals [1726]:
				xmin = 515.4062
				xmax = 515.7162
				text = "didn't"
			intervals [1727]:
				xmin = 515.7162
				xmax = 515.9362
				text = "do"
			intervals [1728]:
				xmin = 515.9362
				xmax = 516.0362
				text = "it"
			intervals [1729]:
				xmin = 516.0362
				xmax = 516.2072
				text = ""
			intervals [1730]:
				xmin = 516.2072
				xmax = 516.4472
				text = "at"
			intervals [1731]:
				xmin = 516.4472
				xmax = 516.6872
				text = "all"
			intervals [1732]:
				xmin = 516.6872
				xmax = 517.0168
				text = ""
			intervals [1733]:
				xmin = 517.0168
				xmax = 517.2168
				text = "i've"
			intervals [1734]:
				xmin = 517.2168
				xmax = 517.4368
				text = "never"
			intervals [1735]:
				xmin = 517.4368
				xmax = 517.4968
				text = "the"
			intervals [1736]:
				xmin = 517.4968
				xmax = 517.6868
				text = "spent"
			intervals [1737]:
				xmin = 517.6868
				xmax = 517.7768
				text = "the"
			intervals [1738]:
				xmin = 517.7768
				xmax = 517.9768
				text = "night"
			intervals [1739]:
				xmin = 517.9768
				xmax = 518.1968
				text = "over"
			intervals [1740]:
				xmin = 518.1968
				xmax = 518.2568
				text = ""
			intervals [1741]:
				xmin = 518.2568
				xmax = 518.5168
				text = "anyone"
			intervals [1742]:
				xmin = 518.5168
				xmax = 518.5668
				text = "s"
			intervals [1743]:
				xmin = 518.5668
				xmax = 518.6968
				text = "house"
			intervals [1744]:
				xmin = 518.6968
				xmax = 518.7868
				text = "i'm"
			intervals [1745]:
				xmin = 518.7868
				xmax = 519.3368
				text = "seventeen"
			intervals [1746]:
				xmin = 519.3368
				xmax = 519.7391
				text = ""
			intervals [1747]:
				xmin = 519.7391
				xmax = 520.2891
				text = "never"
			intervals [1748]:
				xmin = 520.2891
				xmax = 520.4391
				text = "had"
			intervals [1749]:
				xmin = 520.4391
				xmax = 520.5391
				text = "a"
			intervals [1750]:
				xmin = 520.5391
				xmax = 520.6491
				text = "sl-"
			intervals [1751]:
				xmin = 520.6491
				xmax = 520.6991
				text = ""
			intervals [1752]:
				xmin = 520.6991
				xmax = 520.9491
				text = "never"
			intervals [1753]:
				xmin = 520.9491
				xmax = 521.0591
				text = "been"
			intervals [1754]:
				xmin = 521.0591
				xmax = 521.1891
				text = "to"
			intervals [1755]:
				xmin = 521.1891
				xmax = 521.2291
				text = "a"
			intervals [1756]:
				xmin = 521.2291
				xmax = 521.4891
				text = "sleep"
			intervals [1757]:
				xmin = 521.4891
				xmax = 521.7091
				text = "over"
			intervals [1758]:
				xmin = 521.7091
				xmax = 522.168
				text = ""
			intervals [1759]:
				xmin = 522.168
				xmax = 522.468
				text = "but"
			intervals [1760]:
				xmin = 522.468
				xmax = 522.531
				text = ""
			intervals [1761]:
				xmin = 522.531
				xmax = 522.721
				text = "like"
			intervals [1762]:
				xmin = 522.721
				xmax = 522.841
				text = "that"
			intervals [1763]:
				xmin = 522.841
				xmax = 522.871
				text = "s"
			intervals [1764]:
				xmin = 522.871
				xmax = 522.981
				text = "why"
			intervals [1765]:
				xmin = 522.981
				xmax = 523.051
				text = "i"
			intervals [1766]:
				xmin = 523.051
				xmax = 523.241
				text = "love"
			intervals [1767]:
				xmin = 523.241
				xmax = 523.341
				text = "the"
			intervals [1768]:
				xmin = 523.341
				xmax = 523.561
				text = "boys"
			intervals [1769]:
				xmin = 523.561
				xmax = 523.631
				text = "and"
			intervals [1770]:
				xmin = 523.631
				xmax = 523.911
				text = "girls"
			intervals [1771]:
				xmin = 523.911
				xmax = 524.271
				text = "club"
			intervals [1772]:
				xmin = 524.271
				xmax = 524.5962
				text = ""
			intervals [1773]:
				xmin = 524.5962
				xmax = 524.9562
				text = "because"
			intervals [1774]:
				xmin = 524.9562
				xmax = 525.0262
				text = "i"
			intervals [1775]:
				xmin = 525.0262
				xmax = 525.1962
				text = "get"
			intervals [1776]:
				xmin = 525.1962
				xmax = 525.3162
				text = "to"
			intervals [1777]:
				xmin = 525.3162
				xmax = 525.5762
				text = "go"
			intervals [1778]:
				xmin = 525.5762
				xmax = 526.0462
				text = "places"
			intervals [1779]:
				xmin = 526.0462
				xmax = 526.1862
				text = "and"
			intervals [1780]:
				xmin = 526.1862
				xmax = 526.5457
				text = ""
			intervals [1781]:
				xmin = 526.5457
				xmax = 526.7757
				text = "oh"
			intervals [1782]:
				xmin = 526.7757
				xmax = 526.8957
				text = "we"
			intervals [1783]:
				xmin = 526.8957
				xmax = 527.0457
				text = "in"
			intervals [1784]:
				xmin = 527.0457
				xmax = 527.1357
				text = "the"
			intervals [1785]:
				xmin = 527.1357
				xmax = 527.3857
				text = "room"
			intervals [1786]:
				xmin = 527.3857
				xmax = 527.7957
				text = "together"
			intervals [1787]:
				xmin = 527.7957
				xmax = 528.4257
				text = "woo"
			intervals [1788]:
				xmin = 528.4257
				xmax = 528.5457
				text = "let"
			intervals [1789]:
				xmin = 528.5457
				xmax = 528.6457
				text = "s"
			intervals [1790]:
				xmin = 528.6457
				xmax = 528.6757
				text = ""
			intervals [1791]:
				xmin = 528.6757
				xmax = 528.9457
				text = "talk"
			intervals [1792]:
				xmin = 528.9457
				xmax = 529.2357
				text = "about"
			intervals [1793]:
				xmin = 529.2357
				xmax = 529.7357
				text = "stuff"
			intervals [1794]:
				xmin = 529.7357
				xmax = 529.9257
				text = "and"
			intervals [1795]:
				xmin = 529.9257
				xmax = 530.3483
				text = ""
			intervals [1796]:
				xmin = 530.3483
				xmax = 530.6083
				text = "have"
			intervals [1797]:
				xmin = 530.6083
				xmax = 530.7983
				text = "fun"
			intervals [1798]:
				xmin = 530.7983
				xmax = 530.9483
				text = "and"
			intervals [1799]:
				xmin = 530.9483
				xmax = 531.2883
				text = "then"
			intervals [1800]:
				xmin = 531.2883
				xmax = 531.6836
				text = ""
			intervals [1801]:
				xmin = 531.6836
				xmax = 532.0036
				text = "but"
			intervals [1802]:
				xmin = 532.0036
				xmax = 532.3136
				text = "no"
			intervals [1803]:
				xmin = 532.3136
				xmax = 532.3866
				text = ""
			intervals [1804]:
				xmin = 532.3866
				xmax = 532.5966
				text = "we"
			intervals [1805]:
				xmin = 532.5966
				xmax = 532.7166
				text = "i"
			intervals [1806]:
				xmin = 532.7166
				xmax = 532.9666
				text = "didn't"
			intervals [1807]:
				xmin = 532.9666
				xmax = 533.1866
				text = "have"
			intervals [1808]:
				xmin = 533.1866
				xmax = 533.3166
				text = "any"
			intervals [1809]:
				xmin = 533.3166
				xmax = 533.6166
				text = "cousins"
			intervals [1810]:
				xmin = 533.6166
				xmax = 533.923
				text = ""
			intervals [1811]:
				xmin = 533.923
				xmax = 534.073
				text = "so"
			intervals [1812]:
				xmin = 534.073
				xmax = 534.193
				text = "we"
			intervals [1813]:
				xmin = 534.193
				xmax = 534.283
				text = "would"
			intervals [1814]:
				xmin = 534.283
				xmax = 534.553
				text = "always"
			intervals [1815]:
				xmin = 534.553
				xmax = 534.673
				text = "go"
			intervals [1816]:
				xmin = 534.673
				xmax = 534.843
				text = "out"
			intervals [1817]:
				xmin = 534.843
				xmax = 534.903
				text = "of"
			intervals [1818]:
				xmin = 534.903
				xmax = 535.303
				text = "town"
			intervals [1819]:
				xmin = 535.303
				xmax = 535.7705
				text = ""
			intervals [1820]:
				xmin = 535.7705
				xmax = 535.8805
				text = "we"
			intervals [1821]:
				xmin = 535.8805
				xmax = 535.9105
				text = "d"
			intervals [1822]:
				xmin = 535.9105
				xmax = 536.0005
				text = "go"
			intervals [1823]:
				xmin = 536.0005
				xmax = 536.1105
				text = "out"
			intervals [1824]:
				xmin = 536.1105
				xmax = 536.1705
				text = "of"
			intervals [1825]:
				xmin = 536.1705
				xmax = 536.3705
				text = "town"
			intervals [1826]:
				xmin = 536.3705
				xmax = 536.6005
				text = "like"
			intervals [1827]:
				xmin = 536.6005
				xmax = 536.6652
				text = ""
			intervals [1828]:
				xmin = 536.6652
				xmax = 537.3052
				text = "almost"
			intervals [1829]:
				xmin = 537.3052
				xmax = 537.5052
				text = "all"
			intervals [1830]:
				xmin = 537.5052
				xmax = 537.6052
				text = "the"
			intervals [1831]:
				xmin = 537.6052
				xmax = 537.8952
				text = "time"
			intervals [1832]:
				xmin = 537.8952
				xmax = 538.0952
				text = "so"
			intervals [1833]:
				xmin = 538.0952
				xmax = 538.2352
				text = "that"
			intervals [1834]:
				xmin = 538.2352
				xmax = 538.3852
				text = "we"
			intervals [1835]:
				xmin = 538.3852
				xmax = 538.5452
				text = "can"
			intervals [1836]:
				xmin = 538.5452
				xmax = 538.7652
				text = "have"
			intervals [1837]:
				xmin = 538.7652
				xmax = 538.9552
				text = "like"
			intervals [1838]:
				xmin = 538.9552
				xmax = 539.3452
				text = ""
			intervals [1839]:
				xmin = 539.3452
				xmax = 539.5152
				text = "that"
			intervals [1840]:
				xmin = 539.5152
				xmax = 539.8052
				text = "fun"
			intervals [1841]:
				xmin = 539.8052
				xmax = 540.4352
				text = "experience"
			intervals [1842]:
				xmin = 540.4352
				xmax = 540.5252
				text = "so"
			intervals [1843]:
				xmin = 540.5252
				xmax = 540.6252
				text = "we"
			intervals [1844]:
				xmin = 540.6252
				xmax = 540.7352
				text = "can"
			intervals [1845]:
				xmin = 540.7352
				xmax = 540.9052
				text = "have"
			intervals [1846]:
				xmin = 540.9052
				xmax = 541.2352
				text = "something"
			intervals [1847]:
				xmin = 541.2352
				xmax = 541.3952
				text = "else"
			intervals [1848]:
				xmin = 541.3952
				xmax = 541.6052
				text = "about"
			intervals [1849]:
				xmin = 541.6052
				xmax = 541.7052
				text = "our"
			intervals [1850]:
				xmin = 541.7052
				xmax = 542.1952
				text = "childhood"
			intervals [1851]:
				xmin = 542.1952
				xmax = 542.4968
				text = ""
			intervals [1852]:
				xmin = 542.4968
				xmax = 542.5968
				text = "to"
			intervals [1853]:
				xmin = 542.5968
				xmax = 542.7168
				text = "be"
			intervals [1854]:
				xmin = 542.7168
				xmax = 543.1068
				text = "excited"
			intervals [1855]:
				xmin = 543.1068
				xmax = 543.3068
				text = "about"
			intervals [1856]:
				xmin = 543.3068
				xmax = 543.4368
				text = "cause"
			intervals [1857]:
				xmin = 543.4368
				xmax = 543.5368
				text = "my"
			intervals [1858]:
				xmin = 543.5368
				xmax = 543.7368
				text = "mom"
			intervals [1859]:
				xmin = 543.7368
				xmax = 543.9868
				text = "had"
			intervals [1860]:
				xmin = 543.9868
				xmax = 544.0206
				text = ""
			intervals [1861]:
				xmin = 544.0206
				xmax = 544.4206
				text = "plenty"
			intervals [1862]:
				xmin = 544.4206
				xmax = 544.5306
				text = "of"
			intervals [1863]:
				xmin = 544.5306
				xmax = 544.9006
				text = "cousins"
			intervals [1864]:
				xmin = 544.9006
				xmax = 544.9606
				text = "and"
			intervals [1865]:
				xmin = 544.9606
				xmax = 545.0506
				text = "she"
			intervals [1866]:
				xmin = 545.0506
				xmax = 545.1406
				text = "was"
			intervals [1867]:
				xmin = 545.1406
				xmax = 545.2406
				text = "like"
			intervals [1868]:
				xmin = 545.2406
				xmax = 545.5966
				text = ""
			intervals [1869]:
				xmin = 545.5966
				xmax = 545.7666
				text = "we"
			intervals [1870]:
				xmin = 545.7666
				xmax = 546.1166
				text = "walked"
			intervals [1871]:
				xmin = 546.1166
				xmax = 546.1966
				text = ""
			intervals [1872]:
				xmin = 546.1966
				xmax = 546.8466
				text = "everywhere"
			intervals [1873]:
				xmin = 546.8466
				xmax = 547.1785
				text = ""
			intervals [1874]:
				xmin = 547.1785
				xmax = 547.4385
				text = "so"
			intervals [1875]:
				xmin = 547.4385
				xmax = 547.5285
				text = "if"
			intervals [1876]:
				xmin = 547.5285
				xmax = 547.5685
				text = ""
			intervals [1877]:
				xmin = 547.5685
				xmax = 547.7385
				text = "we"
			intervals [1878]:
				xmin = 547.7385
				xmax = 548.0085
				text = "weren't"
			intervals [1879]:
				xmin = 548.0085
				xmax = 548.1885
				text = "in"
			intervals [1880]:
				xmin = 548.1885
				xmax = 548.3885
				text = "this"
			intervals [1881]:
				xmin = 548.3885
				xmax = 548.6585
				text = "part"
			intervals [1882]:
				xmin = 548.6585
				xmax = 548.7485
				text = "of"
			intervals [1883]:
				xmin = 548.7485
				xmax = 549.2385
				text = "southeast"
			intervals [1884]:
				xmin = 549.2385
				xmax = 549.4522
				text = ""
			intervals [1885]:
				xmin = 549.4522
				xmax = 549.5822
				text = "we"
			intervals [1886]:
				xmin = 549.5822
				xmax = 549.6722
				text = "would"
			intervals [1887]:
				xmin = 549.6722
				xmax = 549.8622
				text = "walk"
			intervals [1888]:
				xmin = 549.8622
				xmax = 549.9822
				text = "to"
			intervals [1889]:
				xmin = 549.9822
				xmax = 550.1822
				text = "the"
			intervals [1890]:
				xmin = 550.1822
				xmax = 550.4522
				text = "other"
			intervals [1891]:
				xmin = 550.4522
				xmax = 550.7322
				text = "part"
			intervals [1892]:
				xmin = 550.7322
				xmax = 550.8122
				text = "of"
			intervals [1893]:
				xmin = 550.8122
				xmax = 551.4322
				text = "southeast"
			intervals [1894]:
				xmin = 551.4322
				xmax = 551.9038
				text = ""
			intervals [1895]:
				xmin = 551.9038
				xmax = 551.9938
				text = "oh"
			intervals [1896]:
				xmin = 551.9938
				xmax = 552.1338
				text = "like"
			intervals [1897]:
				xmin = 552.1338
				xmax = 552.2638
				text = "she"
			intervals [1898]:
				xmin = 552.2638
				xmax = 552.3938
				text = "like"
			intervals [1899]:
				xmin = 552.3938
				xmax = 552.5238
				text = "we"
			intervals [1900]:
				xmin = 552.5238
				xmax = 552.7838
				text = "walk"
			intervals [1901]:
				xmin = 552.7838
				xmax = 552.9338
				text = "in"
			intervals [1902]:
				xmin = 552.9338
				xmax = 553.3238
				text = "groups"
			intervals [1903]:
				xmin = 553.3238
				xmax = 553.3838
				text = "i"
			intervals [1904]:
				xmin = 553.3838
				xmax = 553.5238
				text = "was"
			intervals [1905]:
				xmin = 553.5238
				xmax = 553.6438
				text = "like"
			intervals [1906]:
				xmin = 553.6438
				xmax = 553.6738
				text = ""
			intervals [1907]:
				xmin = 553.6738
				xmax = 554.2238
				text = "okay"
			intervals [1908]:
				xmin = 554.2238
				xmax = 554.5302
				text = ""
			intervals [1909]:
				xmin = 554.5302
				xmax = 554.7502
				text = "i'm"
			intervals [1910]:
				xmin = 554.7502
				xmax = 554.9302
				text = "not"
			intervals [1911]:
				xmin = 554.9302
				xmax = 555.2702
				text = "walking"
			intervals [1912]:
				xmin = 555.2702
				xmax = 555.5502
				text = "anywhere"
			intervals [1913]:
				xmin = 555.5502
				xmax = 555.6402
				text = "i"
			intervals [1914]:
				xmin = 555.6402
				xmax = 555.8802
				text = "catch"
			intervals [1915]:
				xmin = 555.8802
				xmax = 556.0002
				text = "the"
			intervals [1916]:
				xmin = 556.0002
				xmax = 556.4202
				text = "bus"
			intervals [1917]:
				xmin = 556.4202
				xmax = 556.8956
				text = ""
			intervals [1918]:
				xmin = 556.8956
				xmax = 557.0356
				text = "so"
			intervals [1919]:
				xmin = 557.0356
				xmax = 557.1756
				text = "that"
			intervals [1920]:
				xmin = 557.1756
				xmax = 557.2256
				text = "s"
			intervals [1921]:
				xmin = 557.2256
				xmax = 557.2756
				text = "a"
			intervals [1922]:
				xmin = 557.2756
				xmax = 557.6556
				text = "change"
			intervals [1923]:
				xmin = 557.6556
				xmax = 557.8156
				text = "over"
			intervals [1924]:
				xmin = 557.8156
				xmax = 557.9156
				text = ""
			intervals [1925]:
				xmin = 557.9156
				xmax = 558.2856
				text = "time"
			intervals [1926]:
				xmin = 558.2856
				xmax = 558.5213
				text = ""
			intervals [1927]:
				xmin = 558.5213
				xmax = 558.6513
				text = "i"
			intervals [1928]:
				xmin = 558.6513
				xmax = 558.9513
				text = "catch"
			intervals [1929]:
				xmin = 558.9513
				xmax = 559.0913
				text = "the"
			intervals [1930]:
				xmin = 559.0913
				xmax = 559.4213
				text = "bus"
			intervals [1931]:
				xmin = 559.4213
				xmax = 559.7413
				text = "everywhere"
			intervals [1932]:
				xmin = 559.7413
				xmax = 559.8213
				text = "i"
			intervals [1933]:
				xmin = 559.8213
				xmax = 560.0413
				text = "don't"
			intervals [1934]:
				xmin = 560.0413
				xmax = 560.3113
				text = "walk"
			intervals [1935]:
				xmin = 560.3113
				xmax = 560.5713
				text = "any"
			intervals [1936]:
				xmin = 560.5713
				xmax = 560.7913
				text = "<unk>"
			intervals [1937]:
				xmin = 560.7913
				xmax = 560.944
				text = ""
			intervals [1938]:
				xmin = 560.944
				xmax = 561.324
				text = "where"
			intervals [1939]:
				xmin = 561.324
				xmax = 561.7793
				text = ""
			intervals [1940]:
				xmin = 561.7793
				xmax = 562.0893
				text = "jus-"
			intervals [1941]:
				xmin = 562.0893
				xmax = 568.3142
				text = ""
			intervals [1942]:
				xmin = 568.3142
				xmax = 568.6042
				text = "mm"
			intervals [1943]:
				xmin = 568.6042
				xmax = 572.482
				text = ""
			intervals [1944]:
				xmin = 572.482
				xmax = 572.612
				text = "we're"
			intervals [1945]:
				xmin = 572.612
				xmax = 572.892
				text = "five"
			intervals [1946]:
				xmin = 572.892
				xmax = 573.072
				text = "years"
			intervals [1947]:
				xmin = 573.072
				xmax = 573.332
				text = "apart"
			intervals [1948]:
				xmin = 573.332
				xmax = 573.673
				text = ""
			intervals [1949]:
				xmin = 573.673
				xmax = 573.793
				text = "me"
			intervals [1950]:
				xmin = 573.793
				xmax = 573.873
				text = "and"
			intervals [1951]:
				xmin = 573.873
				xmax = 574.053
				text = "my"
			intervals [1952]:
				xmin = 574.053
				xmax = 575.1665
				text = ""
			intervals [1953]:
				xmin = 575.1665
				xmax = 575.3965
				text = "three"
			intervals [1954]:
				xmin = 575.3965
				xmax = 575.6065
				text = "years"
			intervals [1955]:
				xmin = 575.6065
				xmax = 575.9865
				text = "apart"
			intervals [1956]:
				xmin = 575.9865
				xmax = 576.2867
				text = ""
			intervals [1957]:
				xmin = 576.2867
				xmax = 576.4267
				text = "and"
			intervals [1958]:
				xmin = 576.4267
				xmax = 576.5567
				text = "then"
			intervals [1959]:
				xmin = 576.5567
				xmax = 576.5867
				text = "i"
			intervals [1960]:
				xmin = 576.5867
				xmax = 576.7367
				text = "have"
			intervals [1961]:
				xmin = 576.7367
				xmax = 576.7967
				text = "a"
			intervals [1962]:
				xmin = 576.7967
				xmax = 577.1867
				text = "brother"
			intervals [1963]:
				xmin = 577.1867
				xmax = 577.8723
				text = ""
			intervals [1964]:
				xmin = 577.8723
				xmax = 578.1623
				text = "so"
			intervals [1965]:
				xmin = 578.1623
				xmax = 580.1492
				text = ""
			intervals [1966]:
				xmin = 580.1492
				xmax = 580.4092
				text = "five"
			intervals [1967]:
				xmin = 580.4092
				xmax = 580.4492
				text = ""
			intervals [1968]:
				xmin = 580.4492
				xmax = 580.6392
				text = "years"
			intervals [1969]:
				xmin = 580.6392
				xmax = 580.8792
				text = "apart"
			intervals [1970]:
				xmin = 580.8792
				xmax = 581.1692
				text = "again"
			intervals [1971]:
				xmin = 581.1692
				xmax = 582.673
				text = ""
			intervals [1972]:
				xmin = 582.673
				xmax = 583.193
				text = "so"
			intervals [1973]:
				xmin = 583.193
				xmax = 583.543
				text = "she"
			intervals [1974]:
				xmin = 583.543
				xmax = 584.9067
				text = ""
			intervals [1975]:
				xmin = 584.9067
				xmax = 585.0967
				text = "my"
			intervals [1976]:
				xmin = 585.0967
				xmax = 585.2867
				text = "big"
			intervals [1977]:
				xmin = 585.2867
				xmax = 585.6467
				text = "sister"
			intervals [1978]:
				xmin = 585.6467
				xmax = 586.1461
				text = ""
			intervals [1979]:
				xmin = 586.1461
				xmax = 586.4161
				text = "kind"
			intervals [1980]:
				xmin = 586.4161
				xmax = 586.5061
				text = "of"
			intervals [1981]:
				xmin = 586.5061
				xmax = 587.145
				text = ""
			intervals [1982]:
				xmin = 587.145
				xmax = 587.255
				text = "we"
			intervals [1983]:
				xmin = 587.255
				xmax = 587.345
				text = "would"
			intervals [1984]:
				xmin = 587.345
				xmax = 587.575
				text = ""
			intervals [1985]:
				xmin = 587.575
				xmax = 587.685
				text = "get"
			intervals [1986]:
				xmin = 587.685
				xmax = 587.785
				text = ""
			intervals [1987]:
				xmin = 587.785
				xmax = 587.995
				text = "no"
			intervals [1988]:
				xmin = 587.995
				xmax = 588.185
				text = "we"
			intervals [1989]:
				xmin = 588.185
				xmax = 588.395
				text = "w"
			intervals [1990]:
				xmin = 588.395
				xmax = 590.4639
				text = ""
			intervals [1991]:
				xmin = 590.4639
				xmax = 590.5539
				text = "we"
			intervals [1992]:
				xmin = 590.5539
				xmax = 590.6639
				text = "were"
			intervals [1993]:
				xmin = 590.6639
				xmax = 591.1739
				text = "kind"
			intervals [1994]:
				xmin = 591.1739
				xmax = 591.2939
				text = "of"
			intervals [1995]:
				xmin = 591.2939
				xmax = 591.8339
				text = "close"
			intervals [1996]:
				xmin = 591.8339
				xmax = 592.6154
				text = ""
			intervals [1997]:
				xmin = 592.6154
				xmax = 592.8254
				text = "but"
			intervals [1998]:
				xmin = 592.8254
				xmax = 593.0654
				text = "like"
			intervals [1999]:
				xmin = 593.0654
				xmax = 593.2654
				text = "she"
			intervals [2000]:
				xmin = 593.2654
				xmax = 593.5754
				text = "cared"
			intervals [2001]:
				xmin = 593.5754
				xmax = 593.8954
				text = "aft-"
			intervals [2002]:
				xmin = 593.8954
				xmax = 594.0854
				text = "she"
			intervals [2003]:
				xmin = 594.0854
				xmax = 594.2954
				text = "took"
			intervals [2004]:
				xmin = 594.2954
				xmax = 594.5754
				text = "care"
			intervals [2005]:
				xmin = 594.5754
				xmax = 594.6354
				text = "of"
			intervals [2006]:
				xmin = 594.6354
				xmax = 594.8054
				text = "me"
			intervals [2007]:
				xmin = 594.8054
				xmax = 595.0665
				text = ""
			intervals [2008]:
				xmin = 595.0665
				xmax = 595.3465
				text = "kind"
			intervals [2009]:
				xmin = 595.3465
				xmax = 595.4565
				text = "of"
			intervals [2010]:
				xmin = 595.4565
				xmax = 595.6665
				text = "so"
			intervals [2011]:
				xmin = 595.6665
				xmax = 595.9765
				text = "she"
			intervals [2012]:
				xmin = 595.9765
				xmax = 596.0265
				text = ""
			intervals [2013]:
				xmin = 596.0265
				xmax = 596.3565
				text = "always"
			intervals [2014]:
				xmin = 596.3565
				xmax = 596.5065
				text = "made"
			intervals [2015]:
				xmin = 596.5065
				xmax = 596.6465
				text = "sure"
			intervals [2016]:
				xmin = 596.6465
				xmax = 596.7665
				text = "i"
			intervals [2017]:
				xmin = 596.7665
				xmax = 597.0165
				text = "was"
			intervals [2018]:
				xmin = 597.0165
				xmax = 597.3265
				text = "good"
			intervals [2019]:
				xmin = 597.3265
				xmax = 597.6569
				text = ""
			intervals [2020]:
				xmin = 597.6569
				xmax = 597.7369
				text = "and"
			intervals [2021]:
				xmin = 597.7369
				xmax = 597.9169
				text = "also"
			intervals [2022]:
				xmin = 597.9169
				xmax = 598.0869
				text = "made"
			intervals [2023]:
				xmin = 598.0869
				xmax = 598.2469
				text = "sure"
			intervals [2024]:
				xmin = 598.2469
				xmax = 598.4169
				text = "i"
			intervals [2025]:
				xmin = 598.4169
				xmax = 598.7369
				text = "was"
			intervals [2026]:
				xmin = 598.7369
				xmax = 598.8431
				text = ""
			intervals [2027]:
				xmin = 598.8431
				xmax = 598.8931
				text = "i"
			intervals [2028]:
				xmin = 598.8931
				xmax = 599.1231
				text = "had"
			intervals [2029]:
				xmin = 599.1231
				xmax = 599.3731
				text = "someone"
			intervals [2030]:
				xmin = 599.3731
				xmax = 599.4431
				text = "to"
			intervals [2031]:
				xmin = 599.4431
				xmax = 599.7031
				text = "play"
			intervals [2032]:
				xmin = 599.7031
				xmax = 600.0131
				text = "with"
			intervals [2033]:
				xmin = 600.0131
				xmax = 600.3987
				text = ""
			intervals [2034]:
				xmin = 600.3987
				xmax = 600.5687
				text = "so"
			intervals [2035]:
				xmin = 600.5687
				xmax = 600.7387
				text = "she"
			intervals [2036]:
				xmin = 600.7387
				xmax = 600.9287
				text = "took"
			intervals [2037]:
				xmin = 600.9287
				xmax = 601.1187
				text = "that"
			intervals [2038]:
				xmin = 601.1187
				xmax = 601.2687
				text = "big"
			intervals [2039]:
				xmin = 601.2687
				xmax = 601.5587
				text = "sister"
			intervals [2040]:
				xmin = 601.5587
				xmax = 601.8287
				text = "role"
			intervals [2041]:
				xmin = 601.8287
				xmax = 601.9187
				text = "and"
			intervals [2042]:
				xmin = 601.9187
				xmax = 602.0787
				text = "made"
			intervals [2043]:
				xmin = 602.0787
				xmax = 602.1487
				text = "it"
			intervals [2044]:
				xmin = 602.1487
				xmax = 602.2787
				text = "so"
			intervals [2045]:
				xmin = 602.2787
				xmax = 602.3687
				text = "that"
			intervals [2046]:
				xmin = 602.3687
				xmax = 602.3987
				text = "i"
			intervals [2047]:
				xmin = 602.3987
				xmax = 602.5487
				text = "had"
			intervals [2048]:
				xmin = 602.5487
				xmax = 602.7987
				text = "someone"
			intervals [2049]:
				xmin = 602.7987
				xmax = 602.8787
				text = "to"
			intervals [2050]:
				xmin = 602.8787
				xmax = 603.1187
				text = "play"
			intervals [2051]:
				xmin = 603.1187
				xmax = 603.2987
				text = "with"
			intervals [2052]:
				xmin = 603.2987
				xmax = 605.1862
				text = ""
			intervals [2053]:
				xmin = 605.1862
				xmax = 605.3062
				text = "mm-hm"
			intervals [2054]:
				xmin = 605.3062
				xmax = 606.5744
				text = ""
			intervals [2055]:
				xmin = 606.5744
				xmax = 606.9744
				text = "mm-hm"
			intervals [2056]:
				xmin = 606.9744
				xmax = 607.1853
				text = ""
			intervals [2057]:
				xmin = 607.1853
				xmax = 607.4453
				text = "i"
			intervals [2058]:
				xmin = 607.4453
				xmax = 607.5053
				text = "h"
			intervals [2059]:
				xmin = 607.5053
				xmax = 607.6253
				text = "i"
			intervals [2060]:
				xmin = 607.6253
				xmax = 607.8753
				text = "had"
			intervals [2061]:
				xmin = 607.8753
				xmax = 608.0753
				text = "fun"
			intervals [2062]:
				xmin = 608.0753
				xmax = 608.2353
				text = "with"
			intervals [2063]:
				xmin = 608.2353
				xmax = 608.7353
				text = "everybody"
			intervals [2064]:
				xmin = 608.7353
				xmax = 608.8953
				text = "cause"
			intervals [2065]:
				xmin = 608.8953
				xmax = 609.0153
				text = "i"
			intervals [2066]:
				xmin = 609.0153
				xmax = 609.2453
				text = "was"
			intervals [2067]:
				xmin = 609.2453
				xmax = 609.3453
				text = "i"
			intervals [2068]:
				xmin = 609.3453
				xmax = 609.4953
				text = "just"
			intervals [2069]:
				xmin = 609.4953
				xmax = 609.6853
				text = "wanted"
			intervals [2070]:
				xmin = 609.6853
				xmax = 609.7553
				text = "to"
			intervals [2071]:
				xmin = 609.7553
				xmax = 609.8653
				text = "be"
			intervals [2072]:
				xmin = 609.8653
				xmax = 610.2853
				text = "everybody"
			intervals [2073]:
				xmin = 610.2853
				xmax = 610.3153
				text = ""
			intervals [2074]:
				xmin = 610.3153
				xmax = 610.4553
				text = "s"
			intervals [2075]:
				xmin = 610.4553
				xmax = 610.5053
				text = ""
			intervals [2076]:
				xmin = 610.5053
				xmax = 610.6953
				text = "friend"
			intervals [2077]:
				xmin = 610.6953
				xmax = 616.5491
				text = ""
			intervals [2078]:
				xmin = 616.5491
				xmax = 616.6891
				text = "yeah"
			intervals [2079]:
				xmin = 616.6891
				xmax = 616.8991
				text = "that"
			intervals [2080]:
				xmin = 616.8991
				xmax = 617.0191
				text = "s"
			intervals [2081]:
				xmin = 617.0191
				xmax = 617.1691
				text = "that"
			intervals [2082]:
				xmin = 617.1691
				xmax = 617.2391
				text = "s"
			intervals [2083]:
				xmin = 617.2391
				xmax = 617.3891
				text = "all"
			intervals [2084]:
				xmin = 617.3891
				xmax = 617.5291
				text = "that"
			intervals [2085]:
				xmin = 617.5291
				xmax = 617.6191
				text = "i"
			intervals [2086]:
				xmin = 617.6191
				xmax = 617.8491
				text = "did"
			intervals [2087]:
				xmin = 617.8491
				xmax = 617.9491
				text = "i"
			intervals [2088]:
				xmin = 617.9491
				xmax = 618.1191
				text = "just"
			intervals [2089]:
				xmin = 618.1191
				xmax = 618.1791
				text = ""
			intervals [2090]:
				xmin = 618.1791
				xmax = 618.2991
				text = "i"
			intervals [2091]:
				xmin = 618.2991
				xmax = 618.5391
				text = "just"
			intervals [2092]:
				xmin = 618.5391
				xmax = 619.2149
				text = ""
			intervals [2093]:
				xmin = 619.2149
				xmax = 619.3949
				text = "i"
			intervals [2094]:
				xmin = 619.3949
				xmax = 619.4849
				text = ""
			intervals [2095]:
				xmin = 619.4849
				xmax = 619.6549
				text = "and"
			intervals [2096]:
				xmin = 619.6549
				xmax = 619.8249
				text = "i"
			intervals [2097]:
				xmin = 619.8249
				xmax = 620.0949
				text = "also"
			intervals [2098]:
				xmin = 620.0949
				xmax = 620.2249
				text = "my"
			intervals [2099]:
				xmin = 620.2249
				xmax = 620.4749
				text = "mom"
			intervals [2100]:
				xmin = 620.4749
				xmax = 620.5049
				text = ""
			intervals [2101]:
				xmin = 620.5049
				xmax = 620.7749
				text = "always"
			intervals [2102]:
				xmin = 620.7749
				xmax = 620.9449
				text = "said"
			intervals [2103]:
				xmin = 620.9449
				xmax = 621.0449
				text = "that"
			intervals [2104]:
				xmin = 621.0449
				xmax = 621.1749
				text = "i"
			intervals [2105]:
				xmin = 621.1749
				xmax = 621.4149
				text = "was"
			intervals [2106]:
				xmin = 621.4149
				xmax = 621.4449
				text = ""
			intervals [2107]:
				xmin = 621.4449
				xmax = 621.5249
				text = "i"
			intervals [2108]:
				xmin = 621.5249
				xmax = 621.7549
				text = "always"
			intervals [2109]:
				xmin = 621.7549
				xmax = 621.9149
				text = "wanted"
			intervals [2110]:
				xmin = 621.9149
				xmax = 621.9749
				text = "to"
			intervals [2111]:
				xmin = 621.9749
				xmax = 622.0749
				text = "be"
			intervals [2112]:
				xmin = 622.0749
				xmax = 622.2049
				text = "with"
			intervals [2113]:
				xmin = 622.2049
				xmax = 622.3149
				text = "the"
			intervals [2114]:
				xmin = 622.3149
				xmax = 622.6349
				text = "older"
			intervals [2115]:
				xmin = 622.6349
				xmax = 623.0249
				text = "people"
			intervals [2116]:
				xmin = 623.0249
				xmax = 623.3682
				text = ""
			intervals [2117]:
				xmin = 623.3682
				xmax = 623.4582
				text = "like"
			intervals [2118]:
				xmin = 623.4582
				xmax = 623.4882
				text = "i"
			intervals [2119]:
				xmin = 623.4882
				xmax = 623.6782
				text = "always"
			intervals [2120]:
				xmin = 623.6782
				xmax = 623.8382
				text = "wanted"
			intervals [2121]:
				xmin = 623.8382
				xmax = 623.9082
				text = "to"
			intervals [2122]:
				xmin = 623.9082
				xmax = 624.1482
				text = "talk"
			intervals [2123]:
				xmin = 624.1482
				xmax = 624.2582
				text = "to"
			intervals [2124]:
				xmin = 624.2582
				xmax = 624.4382
				text = "the"
			intervals [2125]:
				xmin = 624.4382
				xmax = 624.8882
				text = "adults"
			intervals [2126]:
				xmin = 624.8882
				xmax = 625.0582
				text = "cause"
			intervals [2127]:
				xmin = 625.0582
				xmax = 625.1282
				text = "i"
			intervals [2128]:
				xmin = 625.1282
				xmax = 625.3282
				text = "was"
			intervals [2129]:
				xmin = 625.3282
				xmax = 625.7382
				text = "talking"
			intervals [2130]:
				xmin = 625.7382
				xmax = 625.8682
				text = "like"
			intervals [2131]:
				xmin = 625.8682
				xmax = 625.9482
				text = "i"
			intervals [2132]:
				xmin = 625.9482
				xmax = 626.2182
				text = "started"
			intervals [2133]:
				xmin = 626.2182
				xmax = 626.5182
				text = "talking"
			intervals [2134]:
				xmin = 626.5182
				xmax = 626.8082
				text = "really"
			intervals [2135]:
				xmin = 626.8082
				xmax = 627.1682
				text = "early"
			intervals [2136]:
				xmin = 627.1682
				xmax = 627.475
				text = ""
			intervals [2137]:
				xmin = 627.475
				xmax = 627.545
				text = "and"
			intervals [2138]:
				xmin = 627.545
				xmax = 627.625
				text = "i"
			intervals [2139]:
				xmin = 627.625
				xmax = 627.875
				text = "started"
			intervals [2140]:
				xmin = 627.875
				xmax = 628.025
				text = "she"
			intervals [2141]:
				xmin = 628.025
				xmax = 628.175
				text = "said"
			intervals [2142]:
				xmin = 628.175
				xmax = 628.265
				text = "on"
			intervals [2143]:
				xmin = 628.265
				xmax = 628.385
				text = "my"
			intervals [2144]:
				xmin = 628.385
				xmax = 628.635
				text = "first"
			intervals [2145]:
				xmin = 628.635
				xmax = 628.865
				text = "birthday"
			intervals [2146]:
				xmin = 628.865
				xmax = 628.965
				text = "i"
			intervals [2147]:
				xmin = 628.965
				xmax = 629.135
				text = "just"
			intervals [2148]:
				xmin = 629.135
				xmax = 629.305
				text = "got"
			intervals [2149]:
				xmin = 629.305
				xmax = 629.455
				text = "up"
			intervals [2150]:
				xmin = 629.455
				xmax = 629.535
				text = "and"
			intervals [2151]:
				xmin = 629.535
				xmax = 629.815
				text = "started"
			intervals [2152]:
				xmin = 629.815
				xmax = 630.185
				text = "walking"
			intervals [2153]:
				xmin = 630.185
				xmax = 630.5841
				text = ""
			intervals [2154]:
				xmin = 630.5841
				xmax = 630.6641
				text = "so"
			intervals [2155]:
				xmin = 630.6641
				xmax = 630.8341
				text = "she"
			intervals [2156]:
				xmin = 630.8341
				xmax = 630.9341
				text = "was"
			intervals [2157]:
				xmin = 630.9341
				xmax = 631.0541
				text = "just"
			intervals [2158]:
				xmin = 631.0541
				xmax = 631.2041
				text = "like"
			intervals [2159]:
				xmin = 631.2041
				xmax = 631.2941
				text = "you"
			intervals [2160]:
				xmin = 631.2941
				xmax = 631.4041
				text = "were"
			intervals [2161]:
				xmin = 631.4041
				xmax = 631.8741
				text = "very"
			intervals [2162]:
				xmin = 631.8741
				xmax = 632.5441
				text = "advanced"
			intervals [2163]:
				xmin = 632.5441
				xmax = 632.8143
				text = ""
			intervals [2164]:
				xmin = 632.8143
				xmax = 632.9243
				text = "for"
			intervals [2165]:
				xmin = 632.9243
				xmax = 633.1443
				text = "no"
			intervals [2166]:
				xmin = 633.1443
				xmax = 633.1743
				text = ""
			intervals [2167]:
				xmin = 633.1743
				xmax = 633.7343
				text = "reason"
			intervals [2168]:
				xmin = 633.7343
				xmax = 634.1493
				text = ""
			intervals [2169]:
				xmin = 634.1493
				xmax = 634.1893
				text = "i"
			intervals [2170]:
				xmin = 634.1893
				xmax = 634.2993
				text = "was"
			intervals [2171]:
				xmin = 634.2993
				xmax = 634.4093
				text = "just"
			intervals [2172]:
				xmin = 634.4093
				xmax = 634.5593
				text = "like"
			intervals [2173]:
				xmin = 634.5593
				xmax = 634.6293
				text = "i"
			intervals [2174]:
				xmin = 634.6293
				xmax = 634.8393
				text = "always"
			intervals [2175]:
				xmin = 634.8393
				xmax = 634.9893
				text = "wanted"
			intervals [2176]:
				xmin = 634.9893
				xmax = 635.0693
				text = "to"
			intervals [2177]:
				xmin = 635.0693
				xmax = 635.3093
				text = "talk"
			intervals [2178]:
				xmin = 635.3093
				xmax = 635.3993
				text = "to"
			intervals [2179]:
				xmin = 635.3993
				xmax = 635.6593
				text = "people"
			intervals [2180]:
				xmin = 635.6593
				xmax = 635.7693
				text = "so"
			intervals [2181]:
				xmin = 635.7693
				xmax = 635.8793
				text = "i"
			intervals [2182]:
				xmin = 635.8793
				xmax = 636.0893
				text = "just"
			intervals [2183]:
				xmin = 636.0893
				xmax = 636.2993
				text = "talked"
			intervals [2184]:
				xmin = 636.2993
				xmax = 636.3893
				text = "to"
			intervals [2185]:
				xmin = 636.3893
				xmax = 636.4993
				text = "the"
			intervals [2186]:
				xmin = 636.4993
				xmax = 636.9193
				text = "kids"
			intervals [2187]:
				xmin = 636.9193
				xmax = 637.192
				text = ""
			intervals [2188]:
				xmin = 637.192
				xmax = 637.312
				text = "when"
			intervals [2189]:
				xmin = 637.312
				xmax = 637.392
				text = "i"
			intervals [2190]:
				xmin = 637.392
				xmax = 637.522
				text = "was"
			intervals [2191]:
				xmin = 637.522
				xmax = 637.782
				text = "younger"
			intervals [2192]:
				xmin = 637.782
				xmax = 638.022
				text = "or"
			intervals [2193]:
				xmin = 638.022
				xmax = 638.222
				text = "talked"
			intervals [2194]:
				xmin = 638.222
				xmax = 638.302
				text = "to"
			intervals [2195]:
				xmin = 638.302
				xmax = 638.422
				text = "my"
			intervals [2196]:
				xmin = 638.422
				xmax = 638.882
				text = "peers"
			intervals [2197]:
				xmin = 638.882
				xmax = 638.9496
				text = ""
			intervals [2198]:
				xmin = 638.9496
				xmax = 639.3396
				text = "<unk>"
			intervals [2199]:
				xmin = 639.3396
				xmax = 639.7296
				text = "rdx"
			intervals [2200]:
				xmin = 639.7296
				xmax = 640.0726
				text = ""
			intervals [2201]:
				xmin = 640.0726
				xmax = 640.2226
				text = "i"
			intervals [2202]:
				xmin = 640.2226
				xmax = 640.5226
				text = "just"
			intervals [2203]:
				xmin = 640.5226
				xmax = 641.0051
				text = ""
			intervals [2204]:
				xmin = 641.0051
				xmax = 641.1151
				text = "i"
			intervals [2205]:
				xmin = 641.1151
				xmax = 641.2351
				text = "didn't"
			intervals [2206]:
				xmin = 641.2351
				xmax = 641.5009
				text = ""
			intervals [2207]:
				xmin = 641.5009
				xmax = 641.8909
				text = "right"
			intervals [2208]:
				xmin = 641.8909
				xmax = 641.9209
				text = "uh"
			intervals [2209]:
				xmin = 641.9209
				xmax = 642.0209
				text = "i"
			intervals [2210]:
				xmin = 642.0209
				xmax = 642.2309
				text = "w"
			intervals [2211]:
				xmin = 642.2309
				xmax = 642.2609
				text = ""
			intervals [2212]:
				xmin = 642.2609
				xmax = 642.5609
				text = "<unk>"
			intervals [2213]:
				xmin = 642.5609
				xmax = 642.8009
				text = "right"
			intervals [2214]:
				xmin = 642.8009
				xmax = 643.2848
				text = ""
			intervals [2215]:
				xmin = 643.2848
				xmax = 643.4948
				text = "but"
			intervals [2216]:
				xmin = 643.4948
				xmax = 643.7548
				text = "um"
			intervals [2217]:
				xmin = 643.7548
				xmax = 643.8148
				text = ""
			intervals [2218]:
				xmin = 643.8148
				xmax = 643.9648
				text = "i"
			intervals [2219]:
				xmin = 643.9648
				xmax = 644.1448
				text = "just"
			intervals [2220]:
				xmin = 644.1448
				xmax = 644.4148
				text = "know"
			intervals [2221]:
				xmin = 644.4148
				xmax = 644.5561
				text = ""
			intervals [2222]:
				xmin = 644.5561
				xmax = 644.8061
				text = "well"
			intervals [2223]:
				xmin = 644.8061
				xmax = 644.9261
				text = "i"
			intervals [2224]:
				xmin = 644.9261
				xmax = 645.0761
				text = "had"
			intervals [2225]:
				xmin = 645.0761
				xmax = 645.2061
				text = "a"
			intervals [2226]:
				xmin = 645.2061
				xmax = 645.4561
				text = "real"
			intervals [2227]:
				xmin = 645.4561
				xmax = 645.7061
				text = "bad"
			intervals [2228]:
				xmin = 645.7061
				xmax = 645.8161
				text = "like"
			intervals [2229]:
				xmin = 645.8161
				xmax = 645.9376
				text = ""
			intervals [2230]:
				xmin = 645.9376
				xmax = 646.4576
				text = "elementary"
			intervals [2231]:
				xmin = 646.4576
				xmax = 646.9576
				text = "school"
			intervals [2232]:
				xmin = 646.9576
				xmax = 647.7877
				text = ""
			intervals [2233]:
				xmin = 647.7877
				xmax = 648.0477
				text = "like"
			intervals [2234]:
				xmin = 648.0477
				xmax = 648.6977
				text = "experience"
			intervals [2235]:
				xmin = 648.6977
				xmax = 648.9477
				text = "because"
			intervals [2236]:
				xmin = 648.9477
				xmax = 649.0577
				text = "i"
			intervals [2237]:
				xmin = 649.0577
				xmax = 649.2777
				text = "was"
			intervals [2238]:
				xmin = 649.2777
				xmax = 649.5677
				text = "bullied"
			intervals [2239]:
				xmin = 649.5677
				xmax = 649.6277
				text = "a"
			intervals [2240]:
				xmin = 649.6277
				xmax = 649.8377
				text = "lot"
			intervals [2241]:
				xmin = 649.8377
				xmax = 649.9077
				text = "in"
			intervals [2242]:
				xmin = 649.9077
				xmax = 650.1077
				text = "etr-"
			intervals [2243]:
				xmin = 650.1077
				xmax = 650.1377
				text = ""
			intervals [2244]:
				xmin = 650.1377
				xmax = 650.5677
				text = "elementary"
			intervals [2245]:
				xmin = 650.5677
				xmax = 650.9377
				text = "school"
			intervals [2246]:
				xmin = 650.9377
				xmax = 651.6172
				text = ""
			intervals [2247]:
				xmin = 651.6172
				xmax = 651.7272
				text = "i"
			intervals [2248]:
				xmin = 651.7272
				xmax = 651.8872
				text = "went"
			intervals [2249]:
				xmin = 651.8872
				xmax = 652.0072
				text = "to"
			intervals [2250]:
				xmin = 652.0072
				xmax = 652.5672
				text = "rdx"
			intervals [2251]:
				xmin = 652.5672
				xmax = 652.5972
				text = ""
			intervals [2252]:
				xmin = 652.5972
				xmax = 652.8872
				text = "well"
			intervals [2253]:
				xmin = 652.8872
				xmax = 652.9872
				text = "i"
			intervals [2254]:
				xmin = 652.9872
				xmax = 653.5136
				text = ""
			intervals [2255]:
				xmin = 653.5136
				xmax = 653.7836
				text = "first"
			intervals [2256]:
				xmin = 653.7836
				xmax = 653.8736
				text = "i"
			intervals [2257]:
				xmin = 653.8736
				xmax = 654.0336
				text = "went"
			intervals [2258]:
				xmin = 654.0336
				xmax = 654.1136
				text = "to"
			intervals [2259]:
				xmin = 654.1136
				xmax = 654.1436
				text = ""
			intervals [2260]:
				xmin = 654.1436
				xmax = 654.6936
				text = "rdx"
			intervals [2261]:
				xmin = 654.6936
				xmax = 654.934
				text = ""
			intervals [2262]:
				xmin = 654.934
				xmax = 655.064
				text = "and"
			intervals [2263]:
				xmin = 655.064
				xmax = 655.254
				text = "then"
			intervals [2264]:
				xmin = 655.254
				xmax = 655.314
				text = "i"
			intervals [2265]:
				xmin = 655.314
				xmax = 655.544
				text = "went"
			intervals [2266]:
				xmin = 655.544
				xmax = 655.814
				text = "to"
			intervals [2267]:
				xmin = 655.814
				xmax = 656.104
				text = "uh"
			intervals [2268]:
				xmin = 656.104
				xmax = 656.174
				text = ""
			intervals [2269]:
				xmin = 656.174
				xmax = 657.054
				text = "rdx"
			intervals [2270]:
				xmin = 657.054
				xmax = 657.3594
				text = ""
			intervals [2271]:
				xmin = 657.3594
				xmax = 657.4794
				text = "and"
			intervals [2272]:
				xmin = 657.4794
				xmax = 657.6194
				text = "then"
			intervals [2273]:
				xmin = 657.6194
				xmax = 658.1894
				text = "rdx"
			intervals [2274]:
				xmin = 658.1894
				xmax = 658.2194
				text = ""
			intervals [2275]:
				xmin = 658.2194
				xmax = 658.3494
				text = "got"
			intervals [2276]:
				xmin = 658.3494
				xmax = 658.6094
				text = "shut"
			intervals [2277]:
				xmin = 658.6094
				xmax = 658.8594
				text = "down"
			intervals [2278]:
				xmin = 658.8594
				xmax = 658.8894
				text = ""
			intervals [2279]:
				xmin = 658.8894
				xmax = 658.9994
				text = "it"
			intervals [2280]:
				xmin = 658.9994
				xmax = 659.1794
				text = "got"
			intervals [2281]:
				xmin = 659.1794
				xmax = 659.4594
				text = "closed"
			intervals [2282]:
				xmin = 659.4594
				xmax = 659.6394
				text = "down"
			intervals [2283]:
				xmin = 659.6394
				xmax = 659.7494
				text = "to"
			intervals [2284]:
				xmin = 659.7494
				xmax = 659.8694
				text = "be"
			intervals [2285]:
				xmin = 659.8694
				xmax = 660.0694
				text = "turned"
			intervals [2286]:
				xmin = 660.0694
				xmax = 660.2694
				text = "into"
			intervals [2287]:
				xmin = 660.2694
				xmax = 660.3394
				text = "a"
			intervals [2288]:
				xmin = 660.3394
				xmax = 660.6894
				text = "police"
			intervals [2289]:
				xmin = 660.6894
				xmax = 661.1394
				text = "station"
			intervals [2290]:
				xmin = 661.1394
				xmax = 661.671
				text = ""
			intervals [2291]:
				xmin = 661.671
				xmax = 662.061
				text = "um"
			intervals [2292]:
				xmin = 662.061
				xmax = 662.121
				text = ""
			intervals [2293]:
				xmin = 662.121
				xmax = 662.531
				text = "my"
			intervals [2294]:
				xmin = 662.531
				xmax = 662.6734
				text = ""
			intervals [2295]:
				xmin = 662.6734
				xmax = 662.9534
				text = "fifth"
			intervals [2296]:
				xmin = 662.9534
				xmax = 663.2134
				text = "grade"
			intervals [2297]:
				xmin = 663.2134
				xmax = 663.6034
				text = "year"
			intervals [2298]:
				xmin = 663.6034
				xmax = 663.9968
				text = ""
			intervals [2299]:
				xmin = 663.9968
				xmax = 664.1168
				text = "and"
			intervals [2300]:
				xmin = 664.1168
				xmax = 664.3168
				text = "then"
			intervals [2301]:
				xmin = 664.3168
				xmax = 664.5968
				text = "sixth"
			intervals [2302]:
				xmin = 664.5968
				xmax = 664.7668
				text = "grade"
			intervals [2303]:
				xmin = 664.7668
				xmax = 664.8868
				text = "that"
			intervals [2304]:
				xmin = 664.8868
				xmax = 665.0168
				text = "was"
			intervals [2305]:
				xmin = 665.0168
				xmax = 665.0968
				text = "the"
			intervals [2306]:
				xmin = 665.0968
				xmax = 665.2668
				text = "year"
			intervals [2307]:
				xmin = 665.2668
				xmax = 665.3868
				text = "when"
			intervals [2308]:
				xmin = 665.3868
				xmax = 665.4968
				text = "they"
			intervals [2309]:
				xmin = 665.4968
				xmax = 665.6968
				text = "was"
			intervals [2310]:
				xmin = 665.6968
				xmax = 666.1068
				text = "putting"
			intervals [2311]:
				xmin = 666.1068
				xmax = 666.1368
				text = ""
			intervals [2312]:
				xmin = 666.1368
				xmax = 666.6468
				text = "um"
			intervals [2313]:
				xmin = 666.6468
				xmax = 666.8554
				text = ""
			intervals [2314]:
				xmin = 666.8554
				xmax = 667.1354
				text = "no"
			intervals [2315]:
				xmin = 667.1354
				xmax = 667.2054
				text = ""
			intervals [2316]:
				xmin = 667.2054
				xmax = 667.3854
				text = "my"
			intervals [2317]:
				xmin = 667.3854
				xmax = 667.6254
				text = "fourth"
			intervals [2318]:
				xmin = 667.6254
				xmax = 667.8354
				text = "grade"
			intervals [2319]:
				xmin = 667.8354
				xmax = 668.0154
				text = "year"
			intervals [2320]:
				xmin = 668.0154
				xmax = 668.4475
				text = ""
			intervals [2321]:
				xmin = 668.4475
				xmax = 668.5575
				text = "that"
			intervals [2322]:
				xmin = 668.5575
				xmax = 668.6475
				text = "was"
			intervals [2323]:
				xmin = 668.6475
				xmax = 668.7275
				text = "the"
			intervals [2324]:
				xmin = 668.7275
				xmax = 668.8575
				text = "year"
			intervals [2325]:
				xmin = 668.8575
				xmax = 668.9775
				text = "that"
			intervals [2326]:
				xmin = 668.9775
				xmax = 669.0775
				text = "they"
			intervals [2327]:
				xmin = 669.0775
				xmax = 669.1775
				text = "were"
			intervals [2328]:
				xmin = 669.1775
				xmax = 669.4275
				text = "putting"
			intervals [2329]:
				xmin = 669.4275
				xmax = 669.6975
				text = "sixth"
			intervals [2330]:
				xmin = 669.6975
				xmax = 669.8975
				text = "grade"
			intervals [2331]:
				xmin = 669.8975
				xmax = 670.0175
				text = "in"
			intervals [2332]:
				xmin = 670.0175
				xmax = 670.2175
				text = "middle"
			intervals [2333]:
				xmin = 670.2175
				xmax = 670.5275
				text = "school"
			intervals [2334]:
				xmin = 670.5275
				xmax = 671.1042
				text = ""
			intervals [2335]:
				xmin = 671.1042
				xmax = 671.4342
				text = "so"
			intervals [2336]:
				xmin = 671.4342
				xmax = 671.5142
				text = ""
			intervals [2337]:
				xmin = 671.5142
				xmax = 671.7242
				text = "my"
			intervals [2338]:
				xmin = 671.7242
				xmax = 671.9242
				text = "fifth"
			intervals [2339]:
				xmin = 671.9242
				xmax = 672.1542
				text = "grade"
			intervals [2340]:
				xmin = 672.1542
				xmax = 672.2842
				text = "year"
			intervals [2341]:
				xmin = 672.2842
				xmax = 672.3342
				text = "i"
			intervals [2342]:
				xmin = 672.3342
				xmax = 672.4842
				text = "had"
			intervals [2343]:
				xmin = 672.4842
				xmax = 672.5542
				text = "to"
			intervals [2344]:
				xmin = 672.5542
				xmax = 672.6942
				text = "go"
			intervals [2345]:
				xmin = 672.6942
				xmax = 672.8242
				text = "to"
			intervals [2346]:
				xmin = 672.8242
				xmax = 672.8542
				text = ""
			intervals [2347]:
				xmin = 672.8542
				xmax = 673.5442
				text = "rdx"
			intervals [2348]:
				xmin = 673.5442
				xmax = 674.2029
				text = ""
			intervals [2349]:
				xmin = 674.2029
				xmax = 674.4029
				text = "and"
			intervals [2350]:
				xmin = 674.4029
				xmax = 674.8329
				text = "then"
			intervals [2351]:
				xmin = 674.8329
				xmax = 674.9496
				text = ""
			intervals [2352]:
				xmin = 674.9496
				xmax = 675.2596
				text = "which"
			intervals [2353]:
				xmin = 675.2596
				xmax = 675.3896
				text = "was"
			intervals [2354]:
				xmin = 675.3896
				xmax = 675.5296
				text = "in"
			intervals [2355]:
				xmin = 675.5296
				xmax = 676.1296
				text = "southwest"
			intervals [2356]:
				xmin = 676.1296
				xmax = 676.4725
				text = ""
			intervals [2357]:
				xmin = 676.4725
				xmax = 676.6025
				text = "so"
			intervals [2358]:
				xmin = 676.6025
				xmax = 676.9625
				text = "rdx"
			intervals [2359]:
				xmin = 676.9625
				xmax = 677.2225
				text = "was"
			intervals [2360]:
				xmin = 677.2225
				xmax = 677.2525
				text = ""
			intervals [2361]:
				xmin = 677.2525
				xmax = 677.9325
				text = "northeast"
			intervals [2362]:
				xmin = 677.9325
				xmax = 678.2667
				text = ""
			intervals [2363]:
				xmin = 678.2667
				xmax = 678.3867
				text = "and"
			intervals [2364]:
				xmin = 678.3867
				xmax = 678.5267
				text = "then"
			intervals [2365]:
				xmin = 678.5267
				xmax = 678.5667
				text = "i"
			intervals [2366]:
				xmin = 678.5667
				xmax = 678.7267
				text = "went"
			intervals [2367]:
				xmin = 678.7267
				xmax = 678.8067
				text = "to"
			intervals [2368]:
				xmin = 678.8067
				xmax = 679.5067
				text = "southwest"
			intervals [2369]:
				xmin = 679.5067
				xmax = 679.9651
				text = ""
			intervals [2370]:
				xmin = 679.9651
				xmax = 680.1651
				text = "and"
			intervals [2371]:
				xmin = 680.1651
				xmax = 680.4151
				text = "then"
			intervals [2372]:
				xmin = 680.4151
				xmax = 680.4451
				text = ""
			intervals [2373]:
				xmin = 680.4451
				xmax = 680.8951
				text = "um"
			intervals [2374]:
				xmin = 680.8951
				xmax = 681.554
				text = ""
			intervals [2375]:
				xmin = 681.554
				xmax = 681.684
				text = "and"
			intervals [2376]:
				xmin = 681.684
				xmax = 681.824
				text = "then"
			intervals [2377]:
				xmin = 681.824
				xmax = 681.904
				text = "i"
			intervals [2378]:
				xmin = 681.904
				xmax = 682.084
				text = "went"
			intervals [2379]:
				xmin = 682.084
				xmax = 682.224
				text = "to"
			intervals [2380]:
				xmin = 682.224
				xmax = 682.974
				text = "rdx"
			intervals [2381]:
				xmin = 682.974
				xmax = 683.7065
				text = ""
			intervals [2382]:
				xmin = 683.7065
				xmax = 683.9865
				text = "for"
			intervals [2383]:
				xmin = 683.9865
				xmax = 684.2865
				text = "middle"
			intervals [2384]:
				xmin = 684.2865
				xmax = 684.6365
				text = "school"
			intervals [2385]:
				xmin = 684.6365
				xmax = 685.4394
				text = ""
			intervals [2386]:
				xmin = 685.4394
				xmax = 685.5494
				text = "and"
			intervals [2387]:
				xmin = 685.5494
				xmax = 685.6994
				text = "then"
			intervals [2388]:
				xmin = 685.6994
				xmax = 685.7494
				text = "i"
			intervals [2389]:
				xmin = 685.7494
				xmax = 685.9394
				text = "went"
			intervals [2390]:
				xmin = 685.9394
				xmax = 686.0194
				text = "to"
			intervals [2391]:
				xmin = 686.0194
				xmax = 686.2294
				text = "high"
			intervals [2392]:
				xmin = 686.2294
				xmax = 686.4794
				text = "school"
			intervals [2393]:
				xmin = 686.4794
				xmax = 686.5694
				text = "and"
			intervals [2394]:
				xmin = 686.5694
				xmax = 686.7594
				text = "so"
			intervals [2395]:
				xmin = 686.7594
				xmax = 686.9994
				text = "on"
			intervals [2396]:
				xmin = 686.9994
				xmax = 687.3364
				text = ""
			intervals [2397]:
				xmin = 687.3364
				xmax = 687.7964
				text = "<unk>"
			intervals [2398]:
				xmin = 687.7964
				xmax = 690.2203
				text = ""
			intervals [2399]:
				xmin = 690.2203
				xmax = 690.8003
				text = "elementary"
			intervals [2400]:
				xmin = 690.8003
				xmax = 691.1163
				text = ""
			intervals [2401]:
				xmin = 691.1163
				xmax = 691.7563
				text = "because"
			intervals [2402]:
				xmin = 691.7563
				xmax = 691.9863
				text = "when"
			intervals [2403]:
				xmin = 691.9863
				xmax = 692.1163
				text = "i"
			intervals [2404]:
				xmin = 692.1163
				xmax = 692.3563
				text = "was"
			intervals [2405]:
				xmin = 692.3563
				xmax = 692.6763
				text = "younger"
			intervals [2406]:
				xmin = 692.6763
				xmax = 692.8263
				text = "my"
			intervals [2407]:
				xmin = 692.8263
				xmax = 693.2063
				text = "mom"
			intervals [2408]:
				xmin = 693.2063
				xmax = 693.2363
				text = ""
			intervals [2409]:
				xmin = 693.2363
				xmax = 693.5063
				text = "well"
			intervals [2410]:
				xmin = 693.5063
				xmax = 693.6763
				text = "like"
			intervals [2411]:
				xmin = 693.6763
				xmax = 693.7463
				text = ""
			intervals [2412]:
				xmin = 693.7463
				xmax = 693.9163
				text = "at"
			intervals [2413]:
				xmin = 693.9163
				xmax = 694.2463
				text = "first"
			intervals [2414]:
				xmin = 694.2463
				xmax = 694.3463
				text = "it"
			intervals [2415]:
				xmin = 694.3463
				xmax = 694.5063
				text = ""
			intervals [2416]:
				xmin = 694.5063
				xmax = 694.6663
				text = "was"
			intervals [2417]:
				xmin = 694.6663
				xmax = 694.8363
				text = "like"
			intervals [2418]:
				xmin = 694.8363
				xmax = 694.9163
				text = "it"
			intervals [2419]:
				xmin = 694.9163
				xmax = 695.1463
				text = "was"
			intervals [2420]:
				xmin = 695.1463
				xmax = 695.5263
				text = "cool"
			intervals [2421]:
				xmin = 695.5263
				xmax = 695.9263
				text = ""
			intervals [2422]:
				xmin = 695.9263
				xmax = 696.1063
				text = "and"
			intervals [2423]:
				xmin = 696.1063
				xmax = 696.2563
				text = "then"
			intervals [2424]:
				xmin = 696.2563
				xmax = 696.5563
				text = "like"
			intervals [2425]:
				xmin = 696.5563
				xmax = 696.8817
				text = ""
			intervals [2426]:
				xmin = 696.8817
				xmax = 697.0317
				text = "when"
			intervals [2427]:
				xmin = 697.0317
				xmax = 697.2417
				text = "my"
			intervals [2428]:
				xmin = 697.2417
				xmax = 697.4417
				text = "big"
			intervals [2429]:
				xmin = 697.4417
				xmax = 697.8017
				text = "sister"
			intervals [2430]:
				xmin = 697.8017
				xmax = 698.2117
				text = "left"
			intervals [2431]:
				xmin = 698.2117
				xmax = 698.3571
				text = ""
			intervals [2432]:
				xmin = 698.3571
				xmax = 698.6371
				text = "she"
			intervals [2433]:
				xmin = 698.6371
				xmax = 698.6671
				text = ""
			intervals [2434]:
				xmin = 698.6671
				xmax = 698.8371
				text = "went"
			intervals [2435]:
				xmin = 698.8371
				xmax = 699.0271
				text = "to"
			intervals [2436]:
				xmin = 699.0271
				xmax = 699.4371
				text = "um"
			intervals [2437]:
				xmin = 699.4371
				xmax = 699.4671
				text = ""
			intervals [2438]:
				xmin = 699.4671
				xmax = 699.7471
				text = "middle"
			intervals [2439]:
				xmin = 699.7471
				xmax = 699.9571
				text = "school"
			intervals [2440]:
				xmin = 699.9571
				xmax = 700.0571
				text = "when"
			intervals [2441]:
				xmin = 700.0571
				xmax = 700.1771
				text = "she"
			intervals [2442]:
				xmin = 700.1771
				xmax = 700.3271
				text = "went"
			intervals [2443]:
				xmin = 700.3271
				xmax = 700.3971
				text = "to"
			intervals [2444]:
				xmin = 700.3971
				xmax = 700.5671
				text = "middle"
			intervals [2445]:
				xmin = 700.5671
				xmax = 700.6871
				text = "school"
			intervals [2446]:
				xmin = 700.6871
				xmax = 700.8471
				text = "cause"
			intervals [2447]:
				xmin = 700.8471
				xmax = 700.9071
				text = "we"
			intervals [2448]:
				xmin = 700.9071
				xmax = 701.0571
				text = "were"
			intervals [2449]:
				xmin = 701.0571
				xmax = 701.3071
				text = "always"
			intervals [2450]:
				xmin = 701.3071
				xmax = 701.4071
				text = "in"
			intervals [2451]:
				xmin = 701.4071
				xmax = 701.5871
				text = "school"
			intervals [2452]:
				xmin = 701.5871
				xmax = 701.8671
				text = "together"
			intervals [2453]:
				xmin = 701.8671
				xmax = 702.3329
				text = ""
			intervals [2454]:
				xmin = 702.3329
				xmax = 702.4429
				text = "and"
			intervals [2455]:
				xmin = 702.4429
				xmax = 702.5529
				text = "then"
			intervals [2456]:
				xmin = 702.5529
				xmax = 702.6429
				text = "when"
			intervals [2457]:
				xmin = 702.6429
				xmax = 702.7629
				text = "she"
			intervals [2458]:
				xmin = 702.7629
				xmax = 702.9229
				text = "went"
			intervals [2459]:
				xmin = 702.9229
				xmax = 703.0329
				text = "to"
			intervals [2460]:
				xmin = 703.0329
				xmax = 703.3529
				text = "middle"
			intervals [2461]:
				xmin = 703.3529
				xmax = 703.6229
				text = "school"
			intervals [2462]:
				xmin = 703.6229
				xmax = 703.9945
				text = ""
			intervals [2463]:
				xmin = 703.9945
				xmax = 704.1845
				text = "i"
			intervals [2464]:
				xmin = 704.1845
				xmax = 704.3545
				text = "was"
			intervals [2465]:
				xmin = 704.3545
				xmax = 704.4745
				text = "in"
			intervals [2466]:
				xmin = 704.4745
				xmax = 704.7445
				text = "school"
			intervals [2467]:
				xmin = 704.7445
				xmax = 704.8745
				text = "by"
			intervals [2468]:
				xmin = 704.8745
				xmax = 705.5645
				text = "myself"
			intervals [2469]:
				xmin = 705.5645
				xmax = 705.9077
				text = ""
			intervals [2470]:
				xmin = 705.9077
				xmax = 706.1377
				text = "and"
			intervals [2471]:
				xmin = 706.1377
				xmax = 706.4977
				text = "people"
			intervals [2472]:
				xmin = 706.4977
				xmax = 706.8277
				text = "didn't"
			intervals [2473]:
				xmin = 706.8277
				xmax = 707.0877
				text = "really"
			intervals [2474]:
				xmin = 707.0877
				xmax = 707.3377
				text = "like"
			intervals [2475]:
				xmin = 707.3377
				xmax = 707.4777
				text = "my"
			intervals [2476]:
				xmin = 707.4777
				xmax = 707.8077
				text = "older"
			intervals [2477]:
				xmin = 707.8077
				xmax = 708.1677
				text = "sister"
			intervals [2478]:
				xmin = 708.1677
				xmax = 708.4417
				text = ""
			intervals [2479]:
				xmin = 708.4417
				xmax = 708.5917
				text = "so"
			intervals [2480]:
				xmin = 708.5917
				xmax = 708.8217
				text = "then"
			intervals [2481]:
				xmin = 708.8217
				xmax = 708.9517
				text = "they"
			intervals [2482]:
				xmin = 708.9517
				xmax = 709.1417
				text = "would"
			intervals [2483]:
				xmin = 709.1417
				xmax = 709.4991
				text = ""
			intervals [2484]:
				xmin = 709.4991
				xmax = 709.7291
				text = "take"
			intervals [2485]:
				xmin = 709.7291
				xmax = 709.9191
				text = "all"
			intervals [2486]:
				xmin = 709.9191
				xmax = 709.9991
				text = "of"
			intervals [2487]:
				xmin = 709.9991
				xmax = 710.1391
				text = "their"
			intervals [2488]:
				xmin = 710.1391
				xmax = 710.4891
				text = "energy"
			intervals [2489]:
				xmin = 710.4891
				xmax = 710.5491
				text = "and"
			intervals [2490]:
				xmin = 710.5491
				xmax = 710.6891
				text = "my"
			intervals [2491]:
				xmin = 710.6891
				xmax = 710.9391
				text = "sister"
			intervals [2492]:
				xmin = 710.9391
				xmax = 711.0991
				text = "was"
			intervals [2493]:
				xmin = 711.0991
				xmax = 711.3091
				text = "really"
			intervals [2494]:
				xmin = 711.3091
				xmax = 711.4991
				text = "like"
			intervals [2495]:
				xmin = 711.4991
				xmax = 711.7364
				text = ""
			intervals [2496]:
				xmin = 711.7364
				xmax = 712.3564
				text = "bold"
			intervals [2497]:
				xmin = 712.3564
				xmax = 712.6476
				text = ""
			intervals [2498]:
				xmin = 712.6476
				xmax = 712.7376
				text = "and"
			intervals [2499]:
				xmin = 712.7376
				xmax = 712.8576
				text = "like"
			intervals [2500]:
				xmin = 712.8576
				xmax = 713.2076
				text = "nobody"
			intervals [2501]:
				xmin = 713.2076
				xmax = 713.4276
				text = "really"
			intervals [2502]:
				xmin = 713.4276
				xmax = 713.6376
				text = "wanted"
			intervals [2503]:
				xmin = 713.6376
				xmax = 713.7176
				text = "to"
			intervals [2504]:
				xmin = 713.7176
				xmax = 714.0076
				text = "mess"
			intervals [2505]:
				xmin = 714.0076
				xmax = 714.1276
				text = "with"
			intervals [2506]:
				xmin = 714.1276
				xmax = 714.3576
				text = "her"
			intervals [2507]:
				xmin = 714.3576
				xmax = 714.4165
				text = ""
			intervals [2508]:
				xmin = 714.4165
				xmax = 714.6165
				text = "at"
			intervals [2509]:
				xmin = 714.6165
				xmax = 714.8465
				text = "that"
			intervals [2510]:
				xmin = 714.8465
				xmax = 715.1365
				text = "point"
			intervals [2511]:
				xmin = 715.1365
				xmax = 715.4397
				text = ""
			intervals [2512]:
				xmin = 715.4397
				xmax = 715.6697
				text = "so"
			intervals [2513]:
				xmin = 715.6697
				xmax = 715.7297
				text = "it"
			intervals [2514]:
				xmin = 715.7297
				xmax = 715.8697
				text = "was"
			intervals [2515]:
				xmin = 715.8697
				xmax = 716.0397
				text = "like"
			intervals [2516]:
				xmin = 716.0397
				xmax = 716.3451
				text = ""
			intervals [2517]:
				xmin = 716.3451
				xmax = 716.5451
				text = "i"
			intervals [2518]:
				xmin = 716.5451
				xmax = 716.7451
				text = "was"
			intervals [2519]:
				xmin = 716.7451
				xmax = 716.9551
				text = "like"
			intervals [2520]:
				xmin = 716.9551
				xmax = 717.3264
				text = ""
			intervals [2521]:
				xmin = 717.3264
				xmax = 717.5164
				text = "<unk>"
			intervals [2522]:
				xmin = 717.5164
				xmax = 717.6864
				text = "oh"
			intervals [2523]:
				xmin = 717.6864
				xmax = 717.7264
				text = ""
			intervals [2524]:
				xmin = 717.7264
				xmax = 718.1564
				text = "okay"
			intervals [2525]:
				xmin = 718.1564
				xmax = 718.3564
				text = "i'm"
			intervals [2526]:
				xmin = 718.3564
				xmax = 718.4164
				text = ""
			intervals [2527]:
				xmin = 718.4164
				xmax = 718.6564
				text = "little"
			intervals [2528]:
				xmin = 718.6564
				xmax = 719.4564
				text = "rdx"
			intervals [2529]:
				xmin = 719.4564
				xmax = 719.7613
				text = ""
			intervals [2530]:
				xmin = 719.7613
				xmax = 719.9113
				text = "and"
			intervals [2531]:
				xmin = 719.9113
				xmax = 720.1013
				text = "they"
			intervals [2532]:
				xmin = 720.1013
				xmax = 720.2913
				text = "would"
			intervals [2533]:
				xmin = 720.2913
				xmax = 720.6613
				text = "mess"
			intervals [2534]:
				xmin = 720.6613
				xmax = 720.8213
				text = "with"
			intervals [2535]:
				xmin = 720.8213
				xmax = 720.8513
				text = "m-"
			intervals [2536]:
				xmin = 720.8513
				xmax = 720.9813
				text = "they"
			intervals [2537]:
				xmin = 720.9813
				xmax = 721.0913
				text = "would"
			intervals [2538]:
				xmin = 721.0913
				xmax = 721.2813
				text = "turn"
			intervals [2539]:
				xmin = 721.2813
				xmax = 721.4313
				text = "their"
			intervals [2540]:
				xmin = 721.4313
				xmax = 721.7613
				text = "energy"
			intervals [2541]:
				xmin = 721.7613
				xmax = 722.1813
				text = "towards"
			intervals [2542]:
				xmin = 722.1813
				xmax = 722.4013
				text = "me"
			intervals [2543]:
				xmin = 722.4013
				xmax = 722.6851
				text = ""
			intervals [2544]:
				xmin = 722.6851
				xmax = 722.7951
				text = "so"
			intervals [2545]:
				xmin = 722.7951
				xmax = 722.9151
				text = "now"
			intervals [2546]:
				xmin = 722.9151
				xmax = 723.0151
				text = "i"
			intervals [2547]:
				xmin = 723.0151
				xmax = 723.1851
				text = "was"
			intervals [2548]:
				xmin = 723.1851
				xmax = 723.3751
				text = "like"
			intervals [2549]:
				xmin = 723.3751
				xmax = 723.4951
				text = ""
			intervals [2550]:
				xmin = 723.4951
				xmax = 723.7551
				text = "probably"
			intervals [2551]:
				xmin = 723.7551
				xmax = 723.8751
				text = "like"
			intervals [2552]:
				xmin = 723.8751
				xmax = 724.2351
				text = "fighting"
			intervals [2553]:
				xmin = 724.2351
				xmax = 724.2851
				text = ""
			intervals [2554]:
				xmin = 724.2851
				xmax = 724.5651
				text = "all"
			intervals [2555]:
				xmin = 724.5651
				xmax = 724.6851
				text = "the"
			intervals [2556]:
				xmin = 724.6851
				xmax = 725.1551
				text = "time"
			intervals [2557]:
				xmin = 725.1551
				xmax = 725.2361
				text = ""
			intervals [2558]:
				xmin = 725.2361
				xmax = 725.4261
				text = "in"
			intervals [2559]:
				xmin = 725.4261
				xmax = 725.6261
				text = "middle"
			intervals [2560]:
				xmin = 725.6261
				xmax = 725.6861
				text = "in"
			intervals [2561]:
				xmin = 725.6861
				xmax = 725.9161
				text = "eme-"
			intervals [2562]:
				xmin = 725.9161
				xmax = 726.0861
				text = "in"
			intervals [2563]:
				xmin = 726.0861
				xmax = 726.5461
				text = "elementary"
			intervals [2564]:
				xmin = 726.5461
				xmax = 726.8661
				text = "school"
			intervals [2565]:
				xmin = 726.8661
				xmax = 727.2413
				text = ""
			intervals [2566]:
				xmin = 727.2413
				xmax = 727.4513
				text = "and"
			intervals [2567]:
				xmin = 727.4513
				xmax = 727.8213
				text = "then"
			intervals [2568]:
				xmin = 727.8213
				xmax = 727.9848
				text = ""
			intervals [2569]:
				xmin = 727.9848
				xmax = 728.1348
				text = "my"
			intervals [2570]:
				xmin = 728.1348
				xmax = 728.3448
				text = "mom"
			intervals [2571]:
				xmin = 728.3448
				xmax = 728.5148
				text = "she"
			intervals [2572]:
				xmin = 728.5148
				xmax = 728.7248
				text = "cut"
			intervals [2573]:
				xmin = 728.7248
				xmax = 728.8448
				text = "my"
			intervals [2574]:
				xmin = 728.8448
				xmax = 729.2948
				text = "hair"
			intervals [2575]:
				xmin = 729.2948
				xmax = 729.6208
				text = ""
			intervals [2576]:
				xmin = 729.6208
				xmax = 729.9408
				text = "because"
			intervals [2577]:
				xmin = 729.9408
				xmax = 730.1108
				text = "like"
			intervals [2578]:
				xmin = 730.1108
				xmax = 730.2908
				text = "my"
			intervals [2579]:
				xmin = 730.2908
				xmax = 730.7208
				text = "sides"
			intervals [2580]:
				xmin = 730.7208
				xmax = 730.9108
				text = "broke"
			intervals [2581]:
				xmin = 730.9108
				xmax = 731.0408
				text = "off"
			intervals [2582]:
				xmin = 731.0408
				xmax = 731.1908
				text = "my"
			intervals [2583]:
				xmin = 731.1908
				xmax = 731.4808
				text = "edges"
			intervals [2584]:
				xmin = 731.4808
				xmax = 731.6908
				text = "broke"
			intervals [2585]:
				xmin = 731.6908
				xmax = 731.9108
				text = "off"
			intervals [2586]:
				xmin = 731.9108
				xmax = 732.1312
				text = ""
			intervals [2587]:
				xmin = 732.1312
				xmax = 732.2312
				text = "so"
			intervals [2588]:
				xmin = 732.2312
				xmax = 732.4012
				text = "she"
			intervals [2589]:
				xmin = 732.4012
				xmax = 732.4512
				text = ""
			intervals [2590]:
				xmin = 732.4512
				xmax = 732.7212
				text = "cut"
			intervals [2591]:
				xmin = 732.7212
				xmax = 732.8712
				text = "all"
			intervals [2592]:
				xmin = 732.8712
				xmax = 733.0412
				text = "my"
			intervals [2593]:
				xmin = 733.0412
				xmax = 733.2412
				text = "hair"
			intervals [2594]:
				xmin = 733.2412
				xmax = 733.5512
				text = "off"
			intervals [2595]:
				xmin = 733.5512
				xmax = 734.0711
				text = ""
			intervals [2596]:
				xmin = 734.0711
				xmax = 734.2411
				text = "when"
			intervals [2597]:
				xmin = 734.2411
				xmax = 734.3311
				text = "i"
			intervals [2598]:
				xmin = 734.3311
				xmax = 734.5111
				text = "was"
			intervals [2599]:
				xmin = 734.5111
				xmax = 734.6211
				text = "in"
			intervals [2600]:
				xmin = 734.6211
				xmax = 734.9211
				text = "um"
			intervals [2601]:
				xmin = 734.9211
				xmax = 735.3311
				text = "elementary"
			intervals [2602]:
				xmin = 735.3311
				xmax = 735.6011
				text = "school"
			intervals [2603]:
				xmin = 735.6011
				xmax = 735.9211
				text = "too"
			intervals [2604]:
				xmin = 735.9211
				xmax = 736.2578
				text = ""
			intervals [2605]:
				xmin = 736.2578
				xmax = 736.4278
				text = "so"
			intervals [2606]:
				xmin = 736.4278
				xmax = 736.5778
				text = "then"
			intervals [2607]:
				xmin = 736.5778
				xmax = 736.6478
				text = "i"
			intervals [2608]:
				xmin = 736.6478
				xmax = 736.8378
				text = "had"
			intervals [2609]:
				xmin = 736.8378
				xmax = 736.9878
				text = "to"
			intervals [2610]:
				xmin = 736.9878
				xmax = 737.1478
				text = "go"
			intervals [2611]:
				xmin = 737.1478
				xmax = 737.2378
				text = "to"
			intervals [2612]:
				xmin = 737.2378
				xmax = 737.6078
				text = "school"
			intervals [2613]:
				xmin = 737.6078
				xmax = 737.6978
				text = "i"
			intervals [2614]:
				xmin = 737.6978
				xmax = 737.9178
				text = "was"
			intervals [2615]:
				xmin = 737.9178
				xmax = 738.2878
				text = "also"
			intervals [2616]:
				xmin = 738.2878
				xmax = 738.6878
				text = "bald"
			intervals [2617]:
				xmin = 738.6878
				xmax = 738.9878
				text = "head"
			intervals [2618]:
				xmin = 738.9878
				xmax = 739.053
				text = ""
			intervals [2619]:
				xmin = 739.053
				xmax = 739.523
				text = "rdx"
			intervals [2620]:
				xmin = 739.523
				xmax = 739.553
				text = ""
			intervals [2621]:
				xmin = 739.553
				xmax = 739.823
				text = "did"
			intervals [2622]:
				xmin = 739.823
				xmax = 739.923
				text = "not"
			intervals [2623]:
				xmin = 739.923
				xmax = 739.963
				text = ""
			intervals [2624]:
				xmin = 739.963
				xmax = 740.163
				text = "have"
			intervals [2625]:
				xmin = 740.163
				xmax = 740.273
				text = "a"
			intervals [2626]:
				xmin = 740.273
				xmax = 740.433
				text = "big"
			intervals [2627]:
				xmin = 740.433
				xmax = 740.763
				text = "sister"
			intervals [2628]:
				xmin = 740.763
				xmax = 740.923
				text = "in"
			intervals [2629]:
				xmin = 740.923
				xmax = 741.043
				text = "the"
			intervals [2630]:
				xmin = 741.043
				xmax = 741.363
				text = "building"
			intervals [2631]:
				xmin = 741.363
				xmax = 741.933
				text = "anymore"
			intervals [2632]:
				xmin = 741.933
				xmax = 742.4001
				text = ""
			intervals [2633]:
				xmin = 742.4001
				xmax = 742.6101
				text = "so"
			intervals [2634]:
				xmin = 742.6101
				xmax = 742.7201
				text = "it"
			intervals [2635]:
				xmin = 742.7201
				xmax = 742.8801
				text = "was"
			intervals [2636]:
				xmin = 742.8801
				xmax = 742.9601
				text = "a"
			intervals [2637]:
				xmin = 742.9601
				xmax = 743.5401
				text = "struggle"
			intervals [2638]:
				xmin = 743.5401
				xmax = 743.8469
				text = ""
			intervals [2639]:
				xmin = 743.8469
				xmax = 744.0069
				text = "but"
			intervals [2640]:
				xmin = 744.0069
				xmax = 744.1769
				text = "then"
			intervals [2641]:
				xmin = 744.1769
				xmax = 744.3469
				text = "as"
			intervals [2642]:
				xmin = 744.3469
				xmax = 744.5869
				text = "time"
			intervals [2643]:
				xmin = 744.5869
				xmax = 744.7369
				text = "went"
			intervals [2644]:
				xmin = 744.7369
				xmax = 744.8769
				text = "on"
			intervals [2645]:
				xmin = 744.8769
				xmax = 744.9669
				text = "i"
			intervals [2646]:
				xmin = 744.9669
				xmax = 745.2069
				text = "got"
			intervals [2647]:
				xmin = 745.2069
				xmax = 745.2369
				text = ""
			intervals [2648]:
				xmin = 745.2369
				xmax = 745.3369
				text = "i"
			intervals [2649]:
				xmin = 745.3369
				xmax = 745.5769
				text = "got"
			intervals [2650]:
				xmin = 745.5769
				xmax = 745.8069
				text = "better"
			intervals [2651]:
				xmin = 745.8069
				xmax = 745.9669
				text = "into"
			intervals [2652]:
				xmin = 745.9669
				xmax = 746.2069
				text = "school"
			intervals [2653]:
				xmin = 746.2069
				xmax = 746.5569
				text = "because"
			intervals [2654]:
				xmin = 746.5569
				xmax = 746.8274
				text = ""
			intervals [2655]:
				xmin = 746.8274
				xmax = 746.9774
				text = "that"
			intervals [2656]:
				xmin = 746.9774
				xmax = 747.0174
				text = "s"
			intervals [2657]:
				xmin = 747.0174
				xmax = 747.1274
				text = "when"
			intervals [2658]:
				xmin = 747.1274
				xmax = 747.2074
				text = "i"
			intervals [2659]:
				xmin = 747.2074
				xmax = 747.4074
				text = "took"
			intervals [2660]:
				xmin = 747.4074
				xmax = 747.5274
				text = "up"
			intervals [2661]:
				xmin = 747.5274
				xmax = 747.7274
				text = "like"
			intervals [2662]:
				xmin = 747.7274
				xmax = 748.1774
				text = "speaking"
			intervals [2663]:
				xmin = 748.1774
				xmax = 748.2874
				text = "and"
			intervals [2664]:
				xmin = 748.2874
				xmax = 748.5774
				text = "stuff"
			intervals [2665]:
				xmin = 748.5774
				xmax = 748.909
				text = ""
			intervals [2666]:
				xmin = 748.909
				xmax = 748.999
				text = "so"
			intervals [2667]:
				xmin = 748.999
				xmax = 749.029
				text = "i"
			intervals [2668]:
				xmin = 749.029
				xmax = 749.119
				text = "was"
			intervals [2669]:
				xmin = 749.119
				xmax = 749.229
				text = "like"
			intervals [2670]:
				xmin = 749.229
				xmax = 749.279
				text = "i"
			intervals [2671]:
				xmin = 749.279
				xmax = 749.469
				text = "wanna"
			intervals [2672]:
				xmin = 749.469
				xmax = 749.669
				text = "speak"
			intervals [2673]:
				xmin = 749.669
				xmax = 749.789
				text = "at"
			intervals [2674]:
				xmin = 749.789
				xmax = 749.989
				text = "this"
			intervals [2675]:
				xmin = 749.989
				xmax = 750.229
				text = "event"
			intervals [2676]:
				xmin = 750.229
				xmax = 750.379
				text = "can"
			intervals [2677]:
				xmin = 750.379
				xmax = 750.449
				text = "i"
			intervals [2678]:
				xmin = 750.449
				xmax = 750.479
				text = ""
			intervals [2679]:
				xmin = 750.479
				xmax = 750.809
				text = "emcee"
			intervals [2680]:
				xmin = 750.809
				xmax = 751.039
				text = "this"
			intervals [2681]:
				xmin = 751.039
				xmax = 751.349
				text = "event"
			intervals [2682]:
				xmin = 751.349
				xmax = 751.389
				text = ""
			intervals [2683]:
				xmin = 751.389
				xmax = 751.509
				text = "and"
			intervals [2684]:
				xmin = 751.509
				xmax = 751.659
				text = "this"
			intervals [2685]:
				xmin = 751.659
				xmax = 751.769
				text = "that"
			intervals [2686]:
				xmin = 751.769
				xmax = 751.829
				text = "and"
			intervals [2687]:
				xmin = 751.829
				xmax = 751.889
				text = "the"
			intervals [2688]:
				xmin = 751.889
				xmax = 752.019
				text = "third"
			intervals [2689]:
				xmin = 752.019
				xmax = 752.149
				text = "so"
			intervals [2690]:
				xmin = 752.149
				xmax = 752.329
				text = "people"
			intervals [2691]:
				xmin = 752.329
				xmax = 752.469
				text = "like"
			intervals [2692]:
				xmin = 752.469
				xmax = 752.579
				text = "oh"
			intervals [2693]:
				xmin = 752.579
				xmax = 752.779
				text = "she"
			intervals [2694]:
				xmin = 752.779
				xmax = 752.819
				text = ""
			intervals [2695]:
				xmin = 752.819
				xmax = 752.879
				text = "she"
			intervals [2696]:
				xmin = 752.879
				xmax = 753.059
				text = "she"
			intervals [2697]:
				xmin = 753.059
				xmax = 753.319
				text = "talk"
			intervals [2698]:
				xmin = 753.319
				xmax = 753.409
				text = "at"
			intervals [2699]:
				xmin = 753.409
				xmax = 753.839
				text = "everything"
			intervals [2700]:
				xmin = 753.839
				xmax = 754.2281
				text = ""
			intervals [2701]:
				xmin = 754.2281
				xmax = 754.3781
				text = "so"
			intervals [2702]:
				xmin = 754.3781
				xmax = 754.5781
				text = "now"
			intervals [2703]:
				xmin = 754.5781
				xmax = 754.6381
				text = ""
			intervals [2704]:
				xmin = 754.6381
				xmax = 754.8681
				text = "people"
			intervals [2705]:
				xmin = 754.8681
				xmax = 754.9781
				text = "were"
			intervals [2706]:
				xmin = 754.9781
				xmax = 755.2181
				text = "being"
			intervals [2707]:
				xmin = 755.2181
				xmax = 755.4981
				text = "nice"
			intervals [2708]:
				xmin = 755.4981
				xmax = 755.5881
				text = "to"
			intervals [2709]:
				xmin = 755.5881
				xmax = 755.7881
				text = "me"
			intervals [2710]:
				xmin = 755.7881
				xmax = 756.3528
				text = ""
			intervals [2711]:
				xmin = 756.3528
				xmax = 756.5228
				text = "cause"
			intervals [2712]:
				xmin = 756.5228
				xmax = 756.6028
				text = "i"
			intervals [2713]:
				xmin = 756.6028
				xmax = 756.6328
				text = ""
			intervals [2714]:
				xmin = 756.6328
				xmax = 756.9328
				text = "talked"
			intervals [2715]:
				xmin = 756.9328
				xmax = 757.0128
				text = "at"
			intervals [2716]:
				xmin = 757.0128
				xmax = 757.7528
				text = "everything"
			intervals [2717]:
				xmin = 757.7528
				xmax = 764.4943
				text = ""
			intervals [2718]:
				xmin = 764.4943
				xmax = 764.6443
				text = "mm"
			intervals [2719]:
				xmin = 764.6443
				xmax = 765.0043
				text = "yes"
			intervals [2720]:
				xmin = 765.0043
				xmax = 766.7505
				text = ""
			intervals [2721]:
				xmin = 766.7505
				xmax = 766.8805
				text = "i"
			intervals [2722]:
				xmin = 766.8805
				xmax = 766.9805
				text = "just"
			intervals [2723]:
				xmin = 766.9805
				xmax = 767.1605
				text = "wanted"
			intervals [2724]:
				xmin = 767.1605
				xmax = 767.2305
				text = "to"
			intervals [2725]:
				xmin = 767.2305
				xmax = 767.5105
				text = "talk"
			intervals [2726]:
				xmin = 767.5105
				xmax = 767.8505
				text = "yeah"
			intervals [2727]:
				xmin = 767.8505
				xmax = 771.2699
				text = ""
			intervals [2728]:
				xmin = 771.2699
				xmax = 771.7199
				text = "yes"
			intervals [2729]:
				xmin = 771.7199
				xmax = 772.0499
				text = ""
			intervals [2730]:
				xmin = 772.0499
				xmax = 772.0799
				text = "i"
			intervals [2731]:
				xmin = 772.0799
				xmax = 772.2299
				text = "was"
			intervals [2732]:
				xmin = 772.2299
				xmax = 772.6499
				text = "always"
			intervals [2733]:
				xmin = 772.6499
				xmax = 773.1199
				text = "smart"
			intervals [2734]:
				xmin = 773.1199
				xmax = 773.4606
				text = ""
			intervals [2735]:
				xmin = 773.4606
				xmax = 773.9206
				text = "<unk>"
			intervals [2736]:
				xmin = 773.9206
				xmax = 774.7856
				text = ""
			intervals [2737]:
				xmin = 774.7856
				xmax = 775.0556
				text = "right"
			intervals [2738]:
				xmin = 775.0556
				xmax = 778.4166
				text = ""
			intervals [2739]:
				xmin = 778.4166
				xmax = 778.6566
				text = "yeah"
			intervals [2740]:
				xmin = 778.6566
				xmax = 778.735
				text = ""
			intervals [2741]:
				xmin = 778.735
				xmax = 779.005
				text = "um"
			intervals [2742]:
				xmin = 779.005
				xmax = 779.045
				text = ""
			intervals [2743]:
				xmin = 779.045
				xmax = 779.315
				text = "i"
			intervals [2744]:
				xmin = 779.315
				xmax = 779.345
				text = ""
			intervals [2745]:
				xmin = 779.345
				xmax = 779.705
				text = "don't"
			intervals [2746]:
				xmin = 779.705
				xmax = 779.735
				text = ""
			intervals [2747]:
				xmin = 779.735
				xmax = 779.915
				text = "but"
			intervals [2748]:
				xmin = 779.915
				xmax = 780.055
				text = "my"
			intervals [2749]:
				xmin = 780.055
				xmax = 780.565
				text = "granddad"
			intervals [2750]:
				xmin = 780.565
				xmax = 780.915
				text = "does"
			intervals [2751]:
				xmin = 780.915
				xmax = 781.085
				text = "cause"
			intervals [2752]:
				xmin = 781.085
				xmax = 781.115
				text = ""
			intervals [2753]:
				xmin = 781.115
				xmax = 781.225
				text = "he"
			intervals [2754]:
				xmin = 781.225
				xmax = 781.335
				text = "was"
			intervals [2755]:
				xmin = 781.335
				xmax = 781.495
				text = "like"
			intervals [2756]:
				xmin = 781.495
				xmax = 781.665
				text = "when"
			intervals [2757]:
				xmin = 781.665
				xmax = 781.875
				text = "the"
			intervals [2758]:
				xmin = 781.875
				xmax = 782.215
				text = "um"
			intervals [2759]:
				xmin = 782.215
				xmax = 782.2954
				text = ""
			intervals [2760]:
				xmin = 782.2954
				xmax = 782.4554
				text = "when"
			intervals [2761]:
				xmin = 782.4554
				xmax = 782.5454
				text = "i"
			intervals [2762]:
				xmin = 782.5454
				xmax = 782.7154
				text = "was"
			intervals [2763]:
				xmin = 782.7154
				xmax = 782.7954
				text = "in"
			intervals [2764]:
				xmin = 782.7954
				xmax = 783.3254
				text = "kindergarten"
			intervals [2765]:
				xmin = 783.3254
				xmax = 783.6336
				text = ""
			intervals [2766]:
				xmin = 783.6336
				xmax = 783.7936
				text = "he"
			intervals [2767]:
				xmin = 783.7936
				xmax = 784.0736
				text = "said"
			intervals [2768]:
				xmin = 784.0736
				xmax = 784.1036
				text = ""
			intervals [2769]:
				xmin = 784.1036
				xmax = 784.4536
				text = "he"
			intervals [2770]:
				xmin = 784.4536
				xmax = 784.4836
				text = ""
			intervals [2771]:
				xmin = 784.4836
				xmax = 784.6236
				text = "said"
			intervals [2772]:
				xmin = 784.6236
				xmax = 784.7436
				text = "when"
			intervals [2773]:
				xmin = 784.7436
				xmax = 784.8036
				text = "i"
			intervals [2774]:
				xmin = 784.8036
				xmax = 784.9136
				text = "was"
			intervals [2775]:
				xmin = 784.9136
				xmax = 785.0236
				text = "in"
			intervals [2776]:
				xmin = 785.0236
				xmax = 785.4336
				text = "kindergarten"
			intervals [2777]:
				xmin = 785.4336
				xmax = 785.6488
				text = ""
			intervals [2778]:
				xmin = 785.6488
				xmax = 785.7888
				text = "he"
			intervals [2779]:
				xmin = 785.7888
				xmax = 785.8988
				text = "was"
			intervals [2780]:
				xmin = 785.8988
				xmax = 786.0488
				text = "like"
			intervals [2781]:
				xmin = 786.0488
				xmax = 786.1788
				text = "you"
			intervals [2782]:
				xmin = 786.1788
				xmax = 786.3488
				text = "went"
			intervals [2783]:
				xmin = 786.3488
				xmax = 786.5088
				text = "up"
			intervals [2784]:
				xmin = 786.5088
				xmax = 786.7188
				text = "there"
			intervals [2785]:
				xmin = 786.7188
				xmax = 786.9588
				text = "cause"
			intervals [2786]:
				xmin = 786.9588
				xmax = 787.2988
				text = "um"
			intervals [2787]:
				xmin = 787.2988
				xmax = 787.410
				text = ""
			intervals [2788]:
				xmin = 787.410
				xmax = 787.510
				text = "it"
			intervals [2789]:
				xmin = 787.510
				xmax = 787.600
				text = "was"
			intervals [2790]:
				xmin = 787.600
				xmax = 787.750
				text = "like"
			intervals [2791]:
				xmin = 787.750
				xmax = 788.020
				text = "not"
			intervals [2792]:
				xmin = 788.020
				xmax = 788.1253
				text = ""
			intervals [2793]:
				xmin = 788.1253
				xmax = 788.5553
				text = "kindergarten"
			intervals [2794]:
				xmin = 788.5553
				xmax = 788.6453
				text = "but"
			intervals [2795]:
				xmin = 788.6453
				xmax = 788.6853
				text = ""
			intervals [2796]:
				xmin = 788.6853
				xmax = 788.7753
				text = "it"
			intervals [2797]:
				xmin = 788.7753
				xmax = 788.8853
				text = "was"
			intervals [2798]:
				xmin = 788.8853
				xmax = 788.9153
				text = ""
			intervals [2799]:
				xmin = 788.9153
				xmax = 788.9853
				text = "the"
			intervals [2800]:
				xmin = 788.9853
				xmax = 789.0453
				text = "the"
			intervals [2801]:
				xmin = 789.0453
				xmax = 789.2053
				text = "pre"
			intervals [2802]:
				xmin = 789.2053
				xmax = 789.4453
				text = "school"
			intervals [2803]:
				xmin = 789.4453
				xmax = 790.1553
				text = "graduation"
			intervals [2804]:
				xmin = 790.1553
				xmax = 790.9749
				text = ""
			intervals [2805]:
				xmin = 790.9749
				xmax = 791.1349
				text = "and"
			intervals [2806]:
				xmin = 791.1349
				xmax = 791.3749
				text = "he"
			intervals [2807]:
				xmin = 791.3749
				xmax = 791.6249
				text = "was"
			intervals [2808]:
				xmin = 791.6249
				xmax = 791.7649
				text = "like"
			intervals [2809]:
				xmin = 791.7649
				xmax = 792.2074
				text = ""
			intervals [2810]:
				xmin = 792.2074
				xmax = 792.5174
				text = "uh"
			intervals [2811]:
				xmin = 792.5174
				xmax = 792.6874
				text = "the"
			intervals [2812]:
				xmin = 792.6874
				xmax = 793.0774
				text = "girl"
			intervals [2813]:
				xmin = 793.0774
				xmax = 793.4174
				text = "didn't"
			intervals [2814]:
				xmin = 793.4174
				xmax = 793.7474
				text = "show"
			intervals [2815]:
				xmin = 793.7474
				xmax = 793.8574
				text = "up"
			intervals [2816]:
				xmin = 793.8574
				xmax = 793.9674
				text = "like"
			intervals [2817]:
				xmin = 793.9674
				xmax = 794.0874
				text = "she"
			intervals [2818]:
				xmin = 794.0874
				xmax = 794.3074
				text = "didn't"
			intervals [2819]:
				xmin = 794.3074
				xmax = 794.4574
				text = "come"
			intervals [2820]:
				xmin = 794.4574
				xmax = 794.5774
				text = "to"
			intervals [2821]:
				xmin = 794.5774
				xmax = 795.0974
				text = "graduation"
			intervals [2822]:
				xmin = 795.0974
				xmax = 795.4374
				text = "whoever"
			intervals [2823]:
				xmin = 795.4374
				xmax = 795.5774
				text = "was"
			intervals [2824]:
				xmin = 795.5774
				xmax = 795.9074
				text = "supposed"
			intervals [2825]:
				xmin = 795.9074
				xmax = 796.0174
				text = "to"
			intervals [2826]:
				xmin = 796.0174
				xmax = 796.1674
				text = "do"
			intervals [2827]:
				xmin = 796.1674
				xmax = 796.3374
				text = "the"
			intervals [2828]:
				xmin = 796.3374
				xmax = 796.4474
				text = "em"
			intervals [2829]:
				xmin = 796.4474
				xmax = 796.6074
				text = ""
			intervals [2830]:
				xmin = 796.6074
				xmax = 796.8774
				text = "like"
			intervals [2831]:
				xmin = 796.8774
				xmax = 797.3474
				text = "emcee"
			intervals [2832]:
				xmin = 797.3474
				xmax = 797.5962
				text = ""
			intervals [2833]:
				xmin = 797.5962
				xmax = 797.6862
				text = "the"
			intervals [2834]:
				xmin = 797.6862
				xmax = 798.3762
				text = "graduation"
			intervals [2835]:
				xmin = 798.3762
				xmax = 798.5562
				text = "she"
			intervals [2836]:
				xmin = 798.5562
				xmax = 798.9662
				text = "didn't"
			intervals [2837]:
				xmin = 798.9662
				xmax = 799.3062
				text = "come"
			intervals [2838]:
				xmin = 799.3062
				xmax = 799.509
				text = ""
			intervals [2839]:
				xmin = 799.509
				xmax = 799.649
				text = "so"
			intervals [2840]:
				xmin = 799.649
				xmax = 799.829
				text = "he"
			intervals [2841]:
				xmin = 799.829
				xmax = 799.979
				text = "was"
			intervals [2842]:
				xmin = 799.979
				xmax = 800.079
				text = "like"
			intervals [2843]:
				xmin = 800.079
				xmax = 800.109
				text = ""
			intervals [2844]:
				xmin = 800.109
				xmax = 800.349
				text = "i"
			intervals [2845]:
				xmin = 800.349
				xmax = 800.569
				text = "went"
			intervals [2846]:
				xmin = 800.569
				xmax = 800.699
				text = "up"
			intervals [2847]:
				xmin = 800.699
				xmax = 800.819
				text = "there"
			intervals [2848]:
				xmin = 800.819
				xmax = 800.939
				text = "and"
			intervals [2849]:
				xmin = 800.939
				xmax = 801.049
				text = "i"
			intervals [2850]:
				xmin = 801.049
				xmax = 801.279
				text = "did"
			intervals [2851]:
				xmin = 801.279
				xmax = 801.419
				text = "it"
			intervals [2852]:
				xmin = 801.419
				xmax = 801.829
				text = "anyway"
			intervals [2853]:
				xmin = 801.829
				xmax = 801.959
				text = "<unk>"
			intervals [2854]:
				xmin = 801.959
				xmax = 802.299
				text = "he"
			intervals [2855]:
				xmin = 802.299
				xmax = 802.449
				text = "was"
			intervals [2856]:
				xmin = 802.449
				xmax = 802.659
				text = "like"
			intervals [2857]:
				xmin = 802.659
				xmax = 802.829
				text = "i"
			intervals [2858]:
				xmin = 802.829
				xmax = 802.939
				text = "he"
			intervals [2859]:
				xmin = 802.939
				xmax = 803.029
				text = "was"
			intervals [2860]:
				xmin = 803.029
				xmax = 803.169
				text = "like"
			intervals [2861]:
				xmin = 803.169
				xmax = 803.369
				text = "that"
			intervals [2862]:
				xmin = 803.369
				xmax = 803.519
				text = "from"
			intervals [2863]:
				xmin = 803.519
				xmax = 803.699
				text = "that"
			intervals [2864]:
				xmin = 803.699
				xmax = 803.839
				text = "day"
			intervals [2865]:
				xmin = 803.839
				xmax = 803.929
				text = "i"
			intervals [2866]:
				xmin = 803.929
				xmax = 804.209
				text = "knew"
			intervals [2867]:
				xmin = 804.209
				xmax = 804.5013
				text = ""
			intervals [2868]:
				xmin = 804.5013
				xmax = 804.6313
				text = "that"
			intervals [2869]:
				xmin = 804.6313
				xmax = 804.7313
				text = "you"
			intervals [2870]:
				xmin = 804.7313
				xmax = 804.8313
				text = "was"
			intervals [2871]:
				xmin = 804.8313
				xmax = 804.9713
				text = "just"
			intervals [2872]:
				xmin = 804.9713
				xmax = 805.1513
				text = "gonna"
			intervals [2873]:
				xmin = 805.1513
				xmax = 805.4313
				text = "keep"
			intervals [2874]:
				xmin = 805.4313
				xmax = 805.5913
				text = "on"
			intervals [2875]:
				xmin = 805.5913
				xmax = 805.9613
				text = "speaking"
			intervals [2876]:
				xmin = 805.9613
				xmax = 806.0713
				text = "and"
			intervals [2877]:
				xmin = 806.0713
				xmax = 806.1913
				text = "that"
			intervals [2878]:
				xmin = 806.1913
				xmax = 806.2913
				text = "was"
			intervals [2879]:
				xmin = 806.2913
				xmax = 806.4313
				text = "gonna"
			intervals [2880]:
				xmin = 806.4313
				xmax = 806.5413
				text = "be"
			intervals [2881]:
				xmin = 806.5413
				xmax = 806.7113
				text = "your"
			intervals [2882]:
				xmin = 806.7113
				xmax = 806.9413
				text = "thing"
			intervals [2883]:
				xmin = 806.9413
				xmax = 807.2137
				text = ""
			intervals [2884]:
				xmin = 807.2137
				xmax = 807.5337
				text = "because"
			intervals [2885]:
				xmin = 807.5337
				xmax = 807.6137
				text = "you"
			intervals [2886]:
				xmin = 807.6137
				xmax = 807.7837
				text = "did"
			intervals [2887]:
				xmin = 807.7837
				xmax = 807.8837
				text = "it"
			intervals [2888]:
				xmin = 807.8837
				xmax = 808.0737
				text = "so"
			intervals [2889]:
				xmin = 808.0737
				xmax = 808.3637
				text = "well"
			intervals [2890]:
				xmin = 808.3637
				xmax = 808.4737
				text = "at"
			intervals [2891]:
				xmin = 808.4737
				xmax = 808.7637
				text = "such"
			intervals [2892]:
				xmin = 808.7637
				xmax = 808.7937
				text = "a"
			intervals [2893]:
				xmin = 808.7937
				xmax = 809.0237
				text = "young"
			intervals [2894]:
				xmin = 809.0237
				xmax = 809.5837
				text = "age"
			intervals [2895]:
				xmin = 809.5837
				xmax = 810.1283
				text = ""
			intervals [2896]:
				xmin = 810.1283
				xmax = 810.1683
				text = "i"
			intervals [2897]:
				xmin = 810.1683
				xmax = 810.2583
				text = "was"
			intervals [2898]:
				xmin = 810.2583
				xmax = 810.3483
				text = "like"
			intervals [2899]:
				xmin = 810.3483
				xmax = 811.186
				text = ""
			intervals [2900]:
				xmin = 811.186
				xmax = 811.436
				text = "well"
			intervals [2901]:
				xmin = 811.436
				xmax = 811.6079
				text = ""
			intervals [2902]:
				xmin = 811.6079
				xmax = 811.7379
				text = "that"
			intervals [2903]:
				xmin = 811.7379
				xmax = 811.7779
				text = "s"
			intervals [2904]:
				xmin = 811.7779
				xmax = 811.8779
				text = "what"
			intervals [2905]:
				xmin = 811.8779
				xmax = 811.9379
				text = "i"
			intervals [2906]:
				xmin = 811.9379
				xmax = 812.2679
				text = "do"
			intervals [2907]:
				xmin = 812.2679
				xmax = 812.3787
				text = ""
			intervals [2908]:
				xmin = 812.3787
				xmax = 812.6287
				text = "<unk>"
			intervals [2909]:
				xmin = 812.6287
				xmax = 812.7387
				text = "i"
			intervals [2910]:
				xmin = 812.7387
				xmax = 813.1049
				text = ""
			intervals [2911]:
				xmin = 813.1049
				xmax = 813.1549
				text = "i"
			intervals [2912]:
				xmin = 813.1549
				xmax = 813.4649
				text = "talk"
			intervals [2913]:
				xmin = 813.4649
				xmax = 813.4949
				text = ""
			intervals [2914]:
				xmin = 813.4949
				xmax = 814.4649
				text = "<unk>"
			intervals [2915]:
				xmin = 814.4649
				xmax = 815.5267
				text = ""
			intervals [2916]:
				xmin = 815.5267
				xmax = 815.7167
				text = "i"
			intervals [2917]:
				xmin = 815.7167
				xmax = 815.7467
				text = "j-"
			intervals [2918]:
				xmin = 815.7467
				xmax = 815.7967
				text = "i"
			intervals [2919]:
				xmin = 815.7967
				xmax = 815.9967
				text = "just"
			intervals [2920]:
				xmin = 815.9967
				xmax = 816.2767
				text = ""
			intervals [2921]:
				xmin = 816.2767
				xmax = 816.6867
				text = "talk"
			intervals [2922]:
				xmin = 816.6867
				xmax = 821.0571
				text = ""
			intervals [2923]:
				xmin = 821.0571
				xmax = 821.4171
				text = "right"
			intervals [2924]:
				xmin = 821.4171
				xmax = 822.7395
				text = ""
			intervals [2925]:
				xmin = 822.7395
				xmax = 823.2495
				text = "right"
			intervals [2926]:
				xmin = 823.2495
				xmax = 825.8015
				text = ""
			intervals [2927]:
				xmin = 825.8015
				xmax = 826.0115
				text = "<unk>"
			intervals [2928]:
				xmin = 826.0115
				xmax = 826.5815
				text = "right"
			intervals [2929]:
				xmin = 826.5815
				xmax = 831.7665
				text = ""
			intervals [2930]:
				xmin = 831.7665
				xmax = 831.8065
				text = "i"
			intervals [2931]:
				xmin = 831.8065
				xmax = 831.9265
				text = "went"
			intervals [2932]:
				xmin = 831.9265
				xmax = 832.0665
				text = "to"
			intervals [2933]:
				xmin = 832.0665
				xmax = 832.2165
				text = "three"
			intervals [2934]:
				xmin = 832.2165
				xmax = 832.4865
				text = "different"
			intervals [2935]:
				xmin = 832.4865
				xmax = 832.8965
				text = "elementary"
			intervals [2936]:
				xmin = 832.8965
				xmax = 833.3465
				text = "schools"
			intervals [2937]:
				xmin = 833.3465
				xmax = 836.5282
				text = ""
			intervals [2938]:
				xmin = 836.5282
				xmax = 837.1482
				text = "rdx"
			intervals [2939]:
				xmin = 837.1482
				xmax = 837.3477
				text = ""
			intervals [2940]:
				xmin = 837.3477
				xmax = 837.9577
				text = "rdx"
			intervals [2941]:
				xmin = 837.9577
				xmax = 838.1142
				text = ""
			intervals [2942]:
				xmin = 838.1142
				xmax = 838.5942
				text = "rdx"
			intervals [2943]:
				xmin = 838.5942
				xmax = 839.9903
				text = ""
			intervals [2944]:
				xmin = 839.9903
				xmax = 840.2503
				text = "mm-hm"
			intervals [2945]:
				xmin = 840.2503
				xmax = 840.6647
				text = ""
			intervals [2946]:
				xmin = 840.6647
				xmax = 841.0547
				text = "yeah"
			intervals [2947]:
				xmin = 841.0547
				xmax = 841.1094
				text = ""
			intervals [2948]:
				xmin = 841.1094
				xmax = 841.3094
				text = "we"
			intervals [2949]:
				xmin = 841.3094
				xmax = 841.5294
				text = "li-"
			intervals [2950]:
				xmin = 841.5294
				xmax = 841.744
				text = ""
			intervals [2951]:
				xmin = 841.744
				xmax = 842.054
				text = "we"
			intervals [2952]:
				xmin = 842.054
				xmax = 842.434
				text = "lived"
			intervals [2953]:
				xmin = 842.434
				xmax = 842.6512
				text = ""
			intervals [2954]:
				xmin = 842.6512
				xmax = 842.9412
				text = "like"
			intervals [2955]:
				xmin = 842.9412
				xmax = 842.9712
				text = ""
			intervals [2956]:
				xmin = 842.9712
				xmax = 843.2512
				text = "not"
			intervals [2957]:
				xmin = 843.2512
				xmax = 843.4212
				text = "too"
			intervals [2958]:
				xmin = 843.4212
				xmax = 843.6612
				text = "far"
			intervals [2959]:
				xmin = 843.6612
				xmax = 843.7912
				text = "away"
			intervals [2960]:
				xmin = 843.7912
				xmax = 843.9412
				text = "from"
			intervals [2961]:
				xmin = 843.9412
				xmax = 844.0012
				text = "the"
			intervals [2962]:
				xmin = 844.0012
				xmax = 844.1612
				text = "school"
			intervals [2963]:
				xmin = 844.1612
				xmax = 844.2212
				text = "i"
			intervals [2964]:
				xmin = 844.2212
				xmax = 844.4012
				text = "don't"
			intervals [2965]:
				xmin = 844.4012
				xmax = 844.6912
				text = "remember"
			intervals [2966]:
				xmin = 844.6912
				xmax = 844.7712
				text = "the"
			intervals [2967]:
				xmin = 844.7712
				xmax = 845.2112
				text = "exact"
			intervals [2968]:
				xmin = 845.2112
				xmax = 845.6812
				text = "address"
			intervals [2969]:
				xmin = 845.6812
				xmax = 846.1709
				text = ""
			intervals [2970]:
				xmin = 846.1709
				xmax = 846.2609
				text = "but"
			intervals [2971]:
				xmin = 846.2609
				xmax = 846.3909
				text = "we"
			intervals [2972]:
				xmin = 846.3909
				xmax = 846.5809
				text = "lived"
			intervals [2973]:
				xmin = 846.5809
				xmax = 846.7609
				text = "not"
			intervals [2974]:
				xmin = 846.7609
				xmax = 846.9209
				text = "too"
			intervals [2975]:
				xmin = 846.9209
				xmax = 847.1909
				text = "far"
			intervals [2976]:
				xmin = 847.1909
				xmax = 847.3309
				text = "away"
			intervals [2977]:
				xmin = 847.3309
				xmax = 847.5109
				text = "from"
			intervals [2978]:
				xmin = 847.5109
				xmax = 847.5909
				text = "the"
			intervals [2979]:
				xmin = 847.5909
				xmax = 847.8309
				text = "school"
			intervals [2980]:
				xmin = 847.8309
				xmax = 847.9909
				text = "so"
			intervals [2981]:
				xmin = 847.9909
				xmax = 848.0909
				text = "i"
			intervals [2982]:
				xmin = 848.0909
				xmax = 848.2209
				text = "would"
			intervals [2983]:
				xmin = 848.2209
				xmax = 848.3909
				text = "live"
			intervals [2984]:
				xmin = 848.3909
				xmax = 848.5109
				text = "there"
			intervals [2985]:
				xmin = 848.5109
				xmax = 849.0409
				text = ""
			intervals [2986]:
				xmin = 849.0409
				xmax = 849.1909
				text = "walking"
			intervals [2987]:
				xmin = 849.1909
				xmax = 849.3709
				text = "mm-hm"
			intervals [2988]:
				xmin = 849.3709
				xmax = 849.7565
				text = ""
			intervals [2989]:
				xmin = 849.7565
				xmax = 849.8565
				text = "i"
			intervals [2990]:
				xmin = 849.8565
				xmax = 849.9865
				text = "lived"
			intervals [2991]:
				xmin = 849.9865
				xmax = 850.1265
				text = "i"
			intervals [2992]:
				xmin = 850.1265
				xmax = 850.4365
				text = "lived"
			intervals [2993]:
				xmin = 850.4365
				xmax = 850.5265
				text = "i"
			intervals [2994]:
				xmin = 850.5265
				xmax = 850.6665
				text = "lived"
			intervals [2995]:
				xmin = 850.6665
				xmax = 850.8265
				text = ""
			intervals [2996]:
				xmin = 850.8265
				xmax = 850.9165
				text = "in"
			intervals [2997]:
				xmin = 850.9165
				xmax = 850.9865
				text = "the"
			intervals [2998]:
				xmin = 850.9865
				xmax = 851.4065
				text = "neighborhood"
			intervals [2999]:
				xmin = 851.4065
				xmax = 851.4865
				text = "and"
			intervals [3000]:
				xmin = 851.4865
				xmax = 851.5465
				text = "i"
			intervals [3001]:
				xmin = 851.5465
				xmax = 851.7165
				text = "went"
			intervals [3002]:
				xmin = 851.7165
				xmax = 851.8065
				text = "to"
			intervals [3003]:
				xmin = 851.8065
				xmax = 851.8865
				text = "the"
			intervals [3004]:
				xmin = 851.8865
				xmax = 852.1365
				text = "school"
			intervals [3005]:
				xmin = 852.1365
				xmax = 852.3065
				text = "cause"
			intervals [3006]:
				xmin = 852.3065
				xmax = 852.4965
				text = "that"
			intervals [3007]:
				xmin = 852.4965
				xmax = 852.5265
				text = ""
			intervals [3008]:
				xmin = 852.5265
				xmax = 852.6365
				text = "and"
			intervals [3009]:
				xmin = 852.6365
				xmax = 852.7565
				text = "that"
			intervals [3010]:
				xmin = 852.7565
				xmax = 852.7965
				text = "s"
			intervals [3011]:
				xmin = 852.7965
				xmax = 852.9165
				text = "when"
			intervals [3012]:
				xmin = 852.9165
				xmax = 853.0065
				text = "we"
			intervals [3013]:
				xmin = 853.0065
				xmax = 853.1465
				text = "were"
			intervals [3014]:
				xmin = 853.1465
				xmax = 853.3865
				text = "living"
			intervals [3015]:
				xmin = 853.3865
				xmax = 853.7475
				text = ""
			intervals [3016]:
				xmin = 853.7475
				xmax = 853.8475
				text = "with"
			intervals [3017]:
				xmin = 853.8475
				xmax = 854.0775
				text = "my"
			intervals [3018]:
				xmin = 854.0775
				xmax = 854.3275
				text = "other"
			intervals [3019]:
				xmin = 854.3275
				xmax = 854.8675
				text = "grandmother"
			intervals [3020]:
				xmin = 854.8675
				xmax = 855.3521
				text = ""
			intervals [3021]:
				xmin = 855.3521
				xmax = 855.4721
				text = "so"
			intervals [3022]:
				xmin = 855.4721
				xmax = 855.5421
				text = "a"
			intervals [3023]:
				xmin = 855.5421
				xmax = 855.7221
				text = "lot"
			intervals [3024]:
				xmin = 855.7221
				xmax = 855.8021
				text = "of"
			intervals [3025]:
				xmin = 855.8021
				xmax = 855.8621
				text = "the"
			intervals [3026]:
				xmin = 855.8621
				xmax = 856.1021
				text = "times"
			intervals [3027]:
				xmin = 856.1021
				xmax = 856.2221
				text = "we"
			intervals [3028]:
				xmin = 856.2221
				xmax = 856.4021
				text = "had"
			intervals [3029]:
				xmin = 856.4021
				xmax = 856.4721
				text = "to"
			intervals [3030]:
				xmin = 856.4721
				xmax = 856.7721
				text = "move"
			intervals [3031]:
				xmin = 856.7721
				xmax = 856.9221
				text = "in"
			intervals [3032]:
				xmin = 856.9221
				xmax = 857.0621
				text = "with"
			intervals [3033]:
				xmin = 857.0621
				xmax = 857.2121
				text = "like"
			intervals [3034]:
				xmin = 857.2121
				xmax = 857.3702
				text = ""
			intervals [3035]:
				xmin = 857.3702
				xmax = 857.5402
				text = "my"
			intervals [3036]:
				xmin = 857.5402
				xmax = 858.1302
				text = "grandparents"
			intervals [3037]:
				xmin = 858.1302
				xmax = 858.2002
				text = "and"
			intervals [3038]:
				xmin = 858.2002
				xmax = 858.3602
				text = "stuff"
			intervals [3039]:
				xmin = 858.3602
				xmax = 858.4502
				text = "cause"
			intervals [3040]:
				xmin = 858.4502
				xmax = 858.5502
				text = "they"
			intervals [3041]:
				xmin = 858.5502
				xmax = 858.9402
				text = "weren't"
			intervals [3042]:
				xmin = 858.9402
				xmax = 858.9902
				text = ""
			intervals [3043]:
				xmin = 858.9902
				xmax = 859.3902
				text = "well"
			intervals [3044]:
				xmin = 859.3902
				xmax = 859.677
				text = ""
			intervals [3045]:
				xmin = 859.677
				xmax = 859.797
				text = "like"
			intervals [3046]:
				xmin = 859.797
				xmax = 859.877
				text = "they"
			intervals [3047]:
				xmin = 859.877
				xmax = 860.067
				text = "were"
			intervals [3048]:
				xmin = 860.067
				xmax = 860.427
				text = "sick"
			intervals [3049]:
				xmin = 860.427
				xmax = 860.8325
				text = ""
			intervals [3050]:
				xmin = 860.8325
				xmax = 861.2225
				text = "so"
			intervals [3051]:
				xmin = 861.2225
				xmax = 861.3834
				text = ""
			intervals [3052]:
				xmin = 861.3834
				xmax = 861.5634
				text = "we"
			intervals [3053]:
				xmin = 861.5634
				xmax = 861.7434
				text = "had"
			intervals [3054]:
				xmin = 861.7434
				xmax = 861.8134
				text = "to"
			intervals [3055]:
				xmin = 861.8134
				xmax = 862.0434
				text = "move"
			intervals [3056]:
				xmin = 862.0434
				xmax = 862.1334
				text = "in"
			intervals [3057]:
				xmin = 862.1334
				xmax = 862.3034
				text = "with"
			intervals [3058]:
				xmin = 862.3034
				xmax = 862.4734
				text = "them"
			intervals [3059]:
				xmin = 862.4734
				xmax = 862.6934
				text = "from"
			intervals [3060]:
				xmin = 862.6934
				xmax = 863.0234
				text = "time"
			intervals [3061]:
				xmin = 863.0234
				xmax = 863.1434
				text = "to"
			intervals [3062]:
				xmin = 863.1434
				xmax = 863.5034
				text = "time"
			intervals [3063]:
				xmin = 863.5034
				xmax = 863.5334
				text = ""
			intervals [3064]:
				xmin = 863.5334
				xmax = 863.6734
				text = "and"
			intervals [3065]:
				xmin = 863.6734
				xmax = 863.8234
				text = "like"
			intervals [3066]:
				xmin = 863.8234
				xmax = 863.9934
				text = "make"
			intervals [3067]:
				xmin = 863.9934
				xmax = 864.1434
				text = "sure"
			intervals [3068]:
				xmin = 864.1434
				xmax = 864.2834
				text = "they"
			intervals [3069]:
				xmin = 864.2834
				xmax = 864.4834
				text = "were"
			intervals [3070]:
				xmin = 864.4834
				xmax = 864.8934
				text = "okay"
			intervals [3071]:
				xmin = 864.8934
				xmax = 865.675
				text = ""
			intervals [3072]:
				xmin = 865.675
				xmax = 865.795
				text = "so"
			intervals [3073]:
				xmin = 865.795
				xmax = 869.3858
				text = ""
			intervals [3074]:
				xmin = 869.3858
				xmax = 869.6558
				text = "middle"
			intervals [3075]:
				xmin = 869.6558
				xmax = 869.8858
				text = "school"
			intervals [3076]:
				xmin = 869.8858
				xmax = 872.5458
				text = ""
			intervals [3077]:
				xmin = 872.5458
				xmax = 872.8258
				text = "now"
			intervals [3078]:
				xmin = 872.8258
				xmax = 873.0258
				text = "in"
			intervals [3079]:
				xmin = 873.0258
				xmax = 873.5058
				text = "middle"
			intervals [3080]:
				xmin = 873.5058
				xmax = 873.5358
				text = ""
			intervals [3081]:
				xmin = 873.5358
				xmax = 873.6558
				text = "school"
			intervals [3082]:
				xmin = 873.6558
				xmax = 873.6858
				text = ""
			intervals [3083]:
				xmin = 873.6858
				xmax = 873.9058
				text = "that"
			intervals [3084]:
				xmin = 873.9058
				xmax = 873.9658
				text = "s"
			intervals [3085]:
				xmin = 873.9658
				xmax = 874.0958
				text = "when"
			intervals [3086]:
				xmin = 874.0958
				xmax = 874.3058
				text = "i"
			intervals [3087]:
				xmin = 874.3058
				xmax = 874.5258
				text = "lived"
			intervals [3088]:
				xmin = 874.5258
				xmax = 874.5958
				text = ""
			intervals [3089]:
				xmin = 874.5958
				xmax = 874.6858
				text = "in"
			intervals [3090]:
				xmin = 874.6858
				xmax = 874.7758
				text = ""
			intervals [3091]:
				xmin = 874.7758
				xmax = 875.0958
				text = "this"
			intervals [3092]:
				xmin = 875.0958
				xmax = 875.4558
				text = "area"
			intervals [3093]:
				xmin = 875.4558
				xmax = 875.6358
				text = "so"
			intervals [3094]:
				xmin = 875.6358
				xmax = 875.8258
				text = "i"
			intervals [3095]:
				xmin = 875.8258
				xmax = 876.1158
				text = "lived"
			intervals [3096]:
				xmin = 876.1158
				xmax = 876.2858
				text = "in"
			intervals [3097]:
				xmin = 876.2858
				xmax = 876.7058
				text = "um"
			intervals [3098]:
				xmin = 876.7058
				xmax = 877.2585
				text = ""
			intervals [3099]:
				xmin = 877.2585
				xmax = 877.3585
				text = "i"
			intervals [3100]:
				xmin = 877.3585
				xmax = 877.6885
				text = "lived"
			intervals [3101]:
				xmin = 877.6885
				xmax = 877.7785
				text = "in"
			intervals [3102]:
				xmin = 877.7785
				xmax = 878.0285
				text = "southeast"
			intervals [3103]:
				xmin = 878.0285
				xmax = 878.233
				text = ""
			intervals [3104]:
				xmin = 878.233
				xmax = 878.303
				text = "and"
			intervals [3105]:
				xmin = 878.303
				xmax = 878.443
				text = "then"
			intervals [3106]:
				xmin = 878.443
				xmax = 878.503
				text = "i"
			intervals [3107]:
				xmin = 878.503
				xmax = 878.763
				text = "moved"
			intervals [3108]:
				xmin = 878.763
				xmax = 878.893
				text = "so"
			intervals [3109]:
				xmin = 878.893
				xmax = 878.993
				text = "i"
			intervals [3110]:
				xmin = 878.993
				xmax = 879.203
				text = "lived"
			intervals [3111]:
				xmin = 879.203
				xmax = 879.323
				text = "in"
			intervals [3112]:
				xmin = 879.323
				xmax = 879.933
				text = "ridgecrest"
			intervals [3113]:
				xmin = 879.933
				xmax = 880.123
				text = "or"
			intervals [3114]:
				xmin = 880.123
				xmax = 880.183
				text = ""
			intervals [3115]:
				xmin = 880.183
				xmax = 880.793
				text = "parkland"
			intervals [3116]:
				xmin = 880.793
				xmax = 881.1867
				text = ""
			intervals [3117]:
				xmin = 881.1867
				xmax = 881.5867
				text = "so"
			intervals [3118]:
				xmin = 881.5867
				xmax = 881.6167
				text = ""
			intervals [3119]:
				xmin = 881.6167
				xmax = 881.7967
				text = "i"
			intervals [3120]:
				xmin = 881.7967
				xmax = 882.0067
				text = "went"
			intervals [3121]:
				xmin = 882.0067
				xmax = 882.3467
				text = "to"
			intervals [3122]:
				xmin = 882.3467
				xmax = 882.5267
				text = ""
			intervals [3123]:
				xmin = 882.5267
				xmax = 882.6467
				text = "i"
			intervals [3124]:
				xmin = 882.6467
				xmax = 882.7967
				text = "went"
			intervals [3125]:
				xmin = 882.7967
				xmax = 882.9267
				text = "to"
			intervals [3126]:
				xmin = 882.9267
				xmax = 883.5167
				text = "rdx"
			intervals [3127]:
				xmin = 883.5167
				xmax = 883.8321
				text = ""
			intervals [3128]:
				xmin = 883.8321
				xmax = 883.9821
				text = "and"
			intervals [3129]:
				xmin = 883.9821
				xmax = 884.0721
				text = "i"
			intervals [3130]:
				xmin = 884.0721
				xmax = 884.1121
				text = "d"
			intervals [3131]:
				xmin = 884.1121
				xmax = 884.3121
				text = "take"
			intervals [3132]:
				xmin = 884.3121
				xmax = 884.4121
				text = "the"
			intervals [3133]:
				xmin = 884.4121
				xmax = 884.6321
				text = "bus"
			intervals [3134]:
				xmin = 884.6321
				xmax = 884.7621
				text = "to"
			intervals [3135]:
				xmin = 884.7621
				xmax = 884.9721
				text = "school"
			intervals [3136]:
				xmin = 884.9721
				xmax = 885.0621
				text = "you"
			intervals [3137]:
				xmin = 885.0621
				xmax = 885.2021
				text = "know"
			intervals [3138]:
				xmin = 885.2021
				xmax = 885.2321
				text = ""
			intervals [3139]:
				xmin = 885.2321
				xmax = 885.5821
				text = "every"
			intervals [3140]:
				xmin = 885.5821
				xmax = 885.8621
				text = "day"
			intervals [3141]:
				xmin = 885.8621
				xmax = 886.401
				text = ""
			intervals [3142]:
				xmin = 886.401
				xmax = 886.491
				text = "and"
			intervals [3143]:
				xmin = 886.491
				xmax = 886.551
				text = "i"
			intervals [3144]:
				xmin = 886.551
				xmax = 886.741
				text = "went"
			intervals [3145]:
				xmin = 886.741
				xmax = 886.921
				text = "there"
			intervals [3146]:
				xmin = 886.921
				xmax = 887.341
				text = "from"
			intervals [3147]:
				xmin = 887.341
				xmax = 887.5937
				text = ""
			intervals [3148]:
				xmin = 887.5937
				xmax = 888.2437
				text = "six"
			intervals [3149]:
				xmin = 888.2437
				xmax = 888.6579
				text = ""
			intervals [3150]:
				xmin = 888.6579
				xmax = 888.7779
				text = "of"
			intervals [3151]:
				xmin = 888.7779
				xmax = 888.8079
				text = ""
			intervals [3152]:
				xmin = 888.8079
				xmax = 889.1479
				text = "course"
			intervals [3153]:
				xmin = 889.1479
				xmax = 889.3179
				text = "<unk>"
			intervals [3154]:
				xmin = 889.3179
				xmax = 889.4779
				text = "from"
			intervals [3155]:
				xmin = 889.4779
				xmax = 889.7979
				text = "sixth"
			intervals [3156]:
				xmin = 889.7979
				xmax = 889.8779
				text = "to"
			intervals [3157]:
				xmin = 889.8779
				xmax = 889.9079
				text = ""
			intervals [3158]:
				xmin = 889.9079
				xmax = 890.0879
				text = "eighth"
			intervals [3159]:
				xmin = 890.0879
				xmax = 890.1179
				text = ""
			intervals [3160]:
				xmin = 890.1179
				xmax = 890.3779
				text = "grade"
			intervals [3161]:
				xmin = 890.3779
				xmax = 890.722
				text = ""
			intervals [3162]:
				xmin = 890.722
				xmax = 890.882
				text = "and"
			intervals [3163]:
				xmin = 890.882
				xmax = 890.912
				text = ""
			intervals [3164]:
				xmin = 890.912
				xmax = 891.072
				text = "i"
			intervals [3165]:
				xmin = 891.072
				xmax = 891.272
				text = "was"
			intervals [3166]:
				xmin = 891.272
				xmax = 891.682
				text = "actually"
			intervals [3167]:
				xmin = 891.682
				xmax = 891.802
				text = "the"
			intervals [3168]:
				xmin = 891.802
				xmax = 892.102
				text = "first"
			intervals [3169]:
				xmin = 892.102
				xmax = 892.812
				text = "valedictorian"
			intervals [3170]:
				xmin = 892.812
				xmax = 892.872
				text = "of"
			intervals [3171]:
				xmin = 892.872
				xmax = 892.912
				text = ""
			intervals [3172]:
				xmin = 892.912
				xmax = 893.002
				text = "the"
			intervals [3173]:
				xmin = 893.002
				xmax = 893.322
				text = "school"
			intervals [3174]:
				xmin = 893.322
				xmax = 893.5288
				text = ""
			intervals [3175]:
				xmin = 893.5288
				xmax = 893.7088
				text = "woot"
			intervals [3176]:
				xmin = 893.7088
				xmax = 893.7388
				text = ""
			intervals [3177]:
				xmin = 893.7388
				xmax = 894.1088
				text = "woot"
			intervals [3178]:
				xmin = 894.1088
				xmax = 894.4052
				text = ""
			intervals [3179]:
				xmin = 894.4052
				xmax = 894.5652
				text = "<unk>"
			intervals [3180]:
				xmin = 894.5652
				xmax = 895.2652
				text = "yeah"
			intervals [3181]:
				xmin = 895.2652
				xmax = 895.7907
				text = ""
			intervals [3182]:
				xmin = 895.7907
				xmax = 896.0807
				text = "thank"
			intervals [3183]:
				xmin = 896.0807
				xmax = 896.2007
				text = "you"
			intervals [3184]:
				xmin = 896.2007
				xmax = 896.4007
				text = "and"
			intervals [3185]:
				xmin = 896.4007
				xmax = 896.6007
				text = "um"
			intervals [3186]:
				xmin = 896.6007
				xmax = 896.6307
				text = ""
			intervals [3187]:
				xmin = 896.6307
				xmax = 896.8907
				text = "i"
			intervals [3188]:
				xmin = 896.8907
				xmax = 897.0607
				text = "i"
			intervals [3189]:
				xmin = 897.0607
				xmax = 897.6007
				text = "remember"
			intervals [3190]:
				xmin = 897.6007
				xmax = 897.8307
				text = "uh"
			intervals [3191]:
				xmin = 897.8307
				xmax = 898.0207
				text = "i"
			intervals [3192]:
				xmin = 898.0207
				xmax = 898.3107
				text = "got"
			intervals [3193]:
				xmin = 898.3107
				xmax = 898.3407
				text = ""
			intervals [3194]:
				xmin = 898.3407
				xmax = 898.4407
				text = "i"
			intervals [3195]:
				xmin = 898.4407
				xmax = 898.6207
				text = "got"
			intervals [3196]:
				xmin = 898.6207
				xmax = 898.7107
				text = "in"
			intervals [3197]:
				xmin = 898.7107
				xmax = 898.8707
				text = "my"
			intervals [3198]:
				xmin = 898.8707
				xmax = 899.1107
				text = "first"
			intervals [3199]:
				xmin = 899.1107
				xmax = 899.1607
				text = "i"
			intervals [3200]:
				xmin = 899.1607
				xmax = 899.3407
				text = "got"
			intervals [3201]:
				xmin = 899.3407
				xmax = 899.7507
				text = "suspended"
			intervals [3202]:
				xmin = 899.7507
				xmax = 899.8907
				text = "for"
			intervals [3203]:
				xmin = 899.8907
				xmax = 900.0007
				text = "the"
			intervals [3204]:
				xmin = 900.0007
				xmax = 900.0507
				text = ""
			intervals [3205]:
				xmin = 900.0507
				xmax = 900.3507
				text = "first"
			intervals [3206]:
				xmin = 900.3507
				xmax = 900.7607
				text = "time"
			intervals [3207]:
				xmin = 900.7607
				xmax = 901.5112
				text = ""
			intervals [3208]:
				xmin = 901.5112
				xmax = 901.6712
				text = "when"
			intervals [3209]:
				xmin = 901.6712
				xmax = 901.7912
				text = "i"
			intervals [3210]:
				xmin = 901.7912
				xmax = 901.9912
				text = "was"
			intervals [3211]:
				xmin = 901.9912
				xmax = 902.1812
				text = "in"
			intervals [3212]:
				xmin = 902.1812
				xmax = 902.2112
				text = ""
			intervals [3213]:
				xmin = 902.2112
				xmax = 902.6112
				text = "um"
			intervals [3214]:
				xmin = 902.6112
				xmax = 902.6612
				text = ""
			intervals [3215]:
				xmin = 902.6612
				xmax = 902.8512
				text = "when"
			intervals [3216]:
				xmin = 902.8512
				xmax = 902.9512
				text = "i"
			intervals [3217]:
				xmin = 902.9512
				xmax = 903.1012
				text = "was"
			intervals [3218]:
				xmin = 903.1012
				xmax = 903.2112
				text = "at"
			intervals [3219]:
				xmin = 903.2112
				xmax = 903.7112
				text = "rdx"
			intervals [3220]:
				xmin = 903.7112
				xmax = 904.0112
				text = "because"
			intervals [3221]:
				xmin = 904.0112
				xmax = 904.1312
				text = "i"
			intervals [3222]:
				xmin = 904.1312
				xmax = 904.3212
				text = "fought"
			intervals [3223]:
				xmin = 904.3212
				xmax = 904.3912
				text = "a"
			intervals [3224]:
				xmin = 904.3912
				xmax = 904.6512
				text = "girl"
			intervals [3225]:
				xmin = 904.6512
				xmax = 905.0266
				text = ""
			intervals [3226]:
				xmin = 905.0266
				xmax = 905.1666
				text = "but"
			intervals [3227]:
				xmin = 905.1666
				xmax = 905.2966
				text = "i"
			intervals [3228]:
				xmin = 905.2966
				xmax = 905.5566
				text = "fought"
			intervals [3229]:
				xmin = 905.5566
				xmax = 905.7166
				text = "her"
			intervals [3230]:
				xmin = 905.7166
				xmax = 905.7466
				text = ""
			intervals [3231]:
				xmin = 905.7466
				xmax = 906.1666
				text = "all"
			intervals [3232]:
				xmin = 906.1666
				xmax = 906.2666
				text = "the"
			intervals [3233]:
				xmin = 906.2666
				xmax = 906.4766
				text = "way"
			intervals [3234]:
				xmin = 906.4766
				xmax = 906.8166
				text = "down"
			intervals [3235]:
				xmin = 906.8166
				xmax = 906.9766
				text = "the"
			intervals [3236]:
				xmin = 906.9766
				xmax = 907.6466
				text = "street"
			intervals [3237]:
				xmin = 907.6466
				xmax = 907.6766
				text = ""
			intervals [3238]:
				xmin = 907.6766
				xmax = 907.8766
				text = "and"
			intervals [3239]:
				xmin = 907.8766
				xmax = 908.0166
				text = "that"
			intervals [3240]:
				xmin = 908.0166
				xmax = 908.0766
				text = "s"
			intervals [3241]:
				xmin = 908.0766
				xmax = 908.4566
				text = "because"
			intervals [3242]:
				xmin = 908.4566
				xmax = 908.6666
				text = ""
			intervals [3243]:
				xmin = 908.6666
				xmax = 908.7966
				text = "but"
			intervals [3244]:
				xmin = 908.7966
				xmax = 908.9766
				text = "she"
			intervals [3245]:
				xmin = 908.9766
				xmax = 909.1866
				text = "hit"
			intervals [3246]:
				xmin = 909.1866
				xmax = 909.3366
				text = "me"
			intervals [3247]:
				xmin = 909.3366
				xmax = 909.761
				text = ""
			intervals [3248]:
				xmin = 909.761
				xmax = 909.851
				text = "like"
			intervals [3249]:
				xmin = 909.851
				xmax = 910.031
				text = "she"
			intervals [3250]:
				xmin = 910.031
				xmax = 910.111
				text = "s"
			intervals [3251]:
				xmin = 910.111
				xmax = 910.281
				text = "like"
			intervals [3252]:
				xmin = 910.281
				xmax = 910.451
				text = ""
			intervals [3253]:
				xmin = 910.451
				xmax = 910.941
				text = "legit"
			intervals [3254]:
				xmin = 910.941
				xmax = 911.521
				text = "slapped"
			intervals [3255]:
				xmin = 911.521
				xmax = 911.691
				text = "me"
			intervals [3256]:
				xmin = 911.691
				xmax = 911.831
				text = "in"
			intervals [3257]:
				xmin = 911.831
				xmax = 912.101
				text = "my"
			intervals [3258]:
				xmin = 912.101
				xmax = 912.581
				text = "face"
			intervals [3259]:
				xmin = 912.581
				xmax = 913.4579
				text = ""
			intervals [3260]:
				xmin = 913.4579
				xmax = 913.8579
				text = "because"
			intervals [3261]:
				xmin = 913.8579
				xmax = 913.9879
				text = "she"
			intervals [3262]:
				xmin = 913.9879
				xmax = 914.1479
				text = "didn't"
			intervals [3263]:
				xmin = 914.1479
				xmax = 914.3379
				text = "like"
			intervals [3264]:
				xmin = 914.3379
				xmax = 914.4579
				text = "what"
			intervals [3265]:
				xmin = 914.4579
				xmax = 914.5879
				text = "i"
			intervals [3266]:
				xmin = 914.5879
				xmax = 914.7679
				text = "was"
			intervals [3267]:
				xmin = 914.7679
				xmax = 915.0779
				text = "saying"
			intervals [3268]:
				xmin = 915.0779
				xmax = 915.2279
				text = "cause"
			intervals [3269]:
				xmin = 915.2279
				xmax = 915.3079
				text = "i"
			intervals [3270]:
				xmin = 915.3079
				xmax = 915.4879
				text = "told"
			intervals [3271]:
				xmin = 915.4879
				xmax = 915.5479
				text = "her"
			intervals [3272]:
				xmin = 915.5479
				xmax = 915.6179
				text = "i"
			intervals [3273]:
				xmin = 915.6179
				xmax = 915.8579
				text = "didn't"
			intervals [3274]:
				xmin = 915.8579
				xmax = 916.0879
				text = "like"
			intervals [3275]:
				xmin = 916.0879
				xmax = 916.2079
				text = "her"
			intervals [3276]:
				xmin = 916.2079
				xmax = 916.3779
				text = "as"
			intervals [3277]:
				xmin = 916.3779
				xmax = 916.4279
				text = "a"
			intervals [3278]:
				xmin = 916.4279
				xmax = 916.7379
				text = "human"
			intervals [3279]:
				xmin = 916.7379
				xmax = 917.0179
				text = "being"
			intervals [3280]:
				xmin = 917.0179
				xmax = 917.6642
				text = ""
			intervals [3281]:
				xmin = 917.6642
				xmax = 917.7242
				text = "and"
			intervals [3282]:
				xmin = 917.7242
				xmax = 917.8442
				text = "like"
			intervals [3283]:
				xmin = 917.8442
				xmax = 917.9142
				text = "i"
			intervals [3284]:
				xmin = 917.9142
				xmax = 918.0842
				text = "just"
			intervals [3285]:
				xmin = 918.0842
				xmax = 918.2842
				text = "didn't"
			intervals [3286]:
				xmin = 918.2842
				xmax = 918.5542
				text = "wanna"
			intervals [3287]:
				xmin = 918.5542
				xmax = 918.7342
				text = "be"
			intervals [3288]:
				xmin = 918.7342
				xmax = 918.9442
				text = "around"
			intervals [3289]:
				xmin = 918.9442
				xmax = 919.1042
				text = "her"
			intervals [3290]:
				xmin = 919.1042
				xmax = 919.2942
				text = "i"
			intervals [3291]:
				xmin = 919.2942
				xmax = 919.5442
				text = "was"
			intervals [3292]:
				xmin = 919.5442
				xmax = 919.8233
				text = ""
			intervals [3293]:
				xmin = 919.8233
				xmax = 919.9633
				text = "i"
			intervals [3294]:
				xmin = 919.9633
				xmax = 920.1033
				text = "was"
			intervals [3295]:
				xmin = 920.1033
				xmax = 920.2233
				text = "like"
			intervals [3296]:
				xmin = 920.2233
				xmax = 920.6333
				text = "twelve"
			intervals [3297]:
				xmin = 920.6333
				xmax = 920.9908
				text = ""
			intervals [3298]:
				xmin = 920.9908
				xmax = 921.1008
				text = "but"
			intervals [3299]:
				xmin = 921.1008
				xmax = 921.1708
				text = "i"
			intervals [3300]:
				xmin = 921.1708
				xmax = 921.4008
				text = "was"
			intervals [3301]:
				xmin = 921.4008
				xmax = 921.4308
				text = ""
			intervals [3302]:
				xmin = 921.4308
				xmax = 921.6808
				text = "out"
			intervals [3303]:
				xmin = 921.6808
				xmax = 921.7108
				text = ""
			intervals [3304]:
				xmin = 921.7108
				xmax = 921.8208
				text = "you"
			intervals [3305]:
				xmin = 921.8208
				xmax = 921.9008
				text = "know"
			intervals [3306]:
				xmin = 921.9008
				xmax = 922.0108
				text = "i"
			intervals [3307]:
				xmin = 922.0108
				xmax = 922.1608
				text = "was"
			intervals [3308]:
				xmin = 922.1608
				xmax = 922.4908
				text = "always"
			intervals [3309]:
				xmin = 922.4908
				xmax = 922.5208
				text = ""
			intervals [3310]:
				xmin = 922.5208
				xmax = 922.9808
				text = "honest"
			intervals [3311]:
				xmin = 922.9808
				xmax = 923.0908
				text = "with"
			intervals [3312]:
				xmin = 923.0908
				xmax = 923.3308
				text = "people"
			intervals [3313]:
				xmin = 923.3308
				xmax = 923.3908
				text = "it"
			intervals [3314]:
				xmin = 923.3908
				xmax = 923.4808
				text = "was"
			intervals [3315]:
				xmin = 923.4808
				xmax = 923.6208
				text = "just"
			intervals [3316]:
				xmin = 923.6208
				xmax = 923.8308
				text = "like"
			intervals [3317]:
				xmin = 923.8308
				xmax = 924.2026
				text = ""
			intervals [3318]:
				xmin = 924.2026
				xmax = 924.3826
				text = "if"
			intervals [3319]:
				xmin = 924.3826
				xmax = 924.4326
				text = "i"
			intervals [3320]:
				xmin = 924.4326
				xmax = 924.6126
				text = "don't"
			intervals [3321]:
				xmin = 924.6126
				xmax = 924.8526
				text = "wanna"
			intervals [3322]:
				xmin = 924.8526
				xmax = 925.0226
				text = "be"
			intervals [3323]:
				xmin = 925.0226
				xmax = 925.2526
				text = "around"
			intervals [3324]:
				xmin = 925.2526
				xmax = 925.3126
				text = "you"
			intervals [3325]:
				xmin = 925.3126
				xmax = 925.3526
				text = "i"
			intervals [3326]:
				xmin = 925.3526
				xmax = 925.4326
				text = "m"
			intervals [3327]:
				xmin = 925.4326
				xmax = 925.4726
				text = "a"
			intervals [3328]:
				xmin = 925.4726
				xmax = 925.5026
				text = ""
			intervals [3329]:
				xmin = 925.5026
				xmax = 925.7226
				text = "tell"
			intervals [3330]:
				xmin = 925.7226
				xmax = 925.8126
				text = "you"
			intervals [3331]:
				xmin = 925.8126
				xmax = 925.9426
				text = "that"
			intervals [3332]:
				xmin = 925.9426
				xmax = 926.0126
				text = "i"
			intervals [3333]:
				xmin = 926.0126
				xmax = 926.2026
				text = "don't"
			intervals [3334]:
				xmin = 926.2026
				xmax = 926.3926
				text = "want"
			intervals [3335]:
				xmin = 926.3926
				xmax = 926.5026
				text = "you"
			intervals [3336]:
				xmin = 926.5026
				xmax = 926.6126
				text = "to"
			intervals [3337]:
				xmin = 926.6126
				xmax = 926.7626
				text = "be"
			intervals [3338]:
				xmin = 926.7626
				xmax = 926.8826
				text = "in"
			intervals [3339]:
				xmin = 926.8826
				xmax = 927.0126
				text = "my"
			intervals [3340]:
				xmin = 927.0126
				xmax = 927.0826
				text = ""
			intervals [3341]:
				xmin = 927.0826
				xmax = 927.5626
				text = "company"
			intervals [3342]:
				xmin = 927.5626
				xmax = 928.2492
				text = ""
			intervals [3343]:
				xmin = 928.2492
				xmax = 928.2992
				text = "or"
			intervals [3344]:
				xmin = 928.2992
				xmax = 928.4692
				text = "like"
			intervals [3345]:
				xmin = 928.4692
				xmax = 928.6192
				text = "my"
			intervals [3346]:
				xmin = 928.6192
				xmax = 929.1892
				text = "surroundings"
			intervals [3347]:
				xmin = 929.1892
				xmax = 929.5092
				text = "so"
			intervals [3348]:
				xmin = 929.5092
				xmax = 930.973
				text = ""
			intervals [3349]:
				xmin = 930.973
				xmax = 931.613
				text = "<unk>"
			intervals [3350]:
				xmin = 931.613
				xmax = 932.2286
				text = ""
			intervals [3351]:
				xmin = 932.2286
				xmax = 934.7386
				text = "<unk>"
			intervals [3352]:
				xmin = 934.7386
				xmax = 934.9286
				text = "right"
			intervals [3353]:
				xmin = 934.9286
				xmax = 936.3043
				text = ""
			intervals [3354]:
				xmin = 936.3043
				xmax = 937.1343
				text = "<unk>"
			intervals [3355]:
				xmin = 937.1343
				xmax = 939.0032
				text = ""
			intervals [3356]:
				xmin = 939.0032
				xmax = 939.1532
				text = "it"
			intervals [3357]:
				xmin = 939.1532
				xmax = 939.3632
				text = "just"
			intervals [3358]:
				xmin = 939.3632
				xmax = 939.4332
				text = ""
			intervals [3359]:
				xmin = 939.4332
				xmax = 939.5832
				text = "it"
			intervals [3360]:
				xmin = 939.5832
				xmax = 939.7732
				text = "was"
			intervals [3361]:
				xmin = 939.7732
				xmax = 939.9632
				text = "just"
			intervals [3362]:
				xmin = 939.9632
				xmax = 940.198
				text = ""
			intervals [3363]:
				xmin = 940.198
				xmax = 940.368
				text = "but"
			intervals [3364]:
				xmin = 940.368
				xmax = 940.608
				text = "my"
			intervals [3365]:
				xmin = 940.608
				xmax = 940.748
				text = "but"
			intervals [3366]:
				xmin = 940.748
				xmax = 940.908
				text = "that"
			intervals [3367]:
				xmin = 940.908
				xmax = 940.938
				text = "s"
			intervals [3368]:
				xmin = 940.938
				xmax = 941.028
				text = "how"
			intervals [3369]:
				xmin = 941.028
				xmax = 941.198
				text = "my"
			intervals [3370]:
				xmin = 941.198
				xmax = 941.518
				text = "mom"
			intervals [3371]:
				xmin = 941.518
				xmax = 941.688
				text = "is"
			intervals [3372]:
				xmin = 941.688
				xmax = 941.808
				text = "like"
			intervals [3373]:
				xmin = 941.808
				xmax = 941.948
				text = "she"
			intervals [3374]:
				xmin = 941.948
				xmax = 942.008
				text = "s"
			intervals [3375]:
				xmin = 942.008
				xmax = 942.378
				text = "very"
			intervals [3376]:
				xmin = 942.378
				xmax = 942.408
				text = ""
			intervals [3377]:
				xmin = 942.408
				xmax = 942.968
				text = "honest"
			intervals [3378]:
				xmin = 942.968
				xmax = 943.308
				text = "and"
			intervals [3379]:
				xmin = 943.308
				xmax = 943.7751
				text = ""
			intervals [3380]:
				xmin = 943.7751
				xmax = 943.9851
				text = "they"
			intervals [3381]:
				xmin = 943.9851
				xmax = 944.2751
				text = "just"
			intervals [3382]:
				xmin = 944.2751
				xmax = 944.458
				text = ""
			intervals [3383]:
				xmin = 944.458
				xmax = 944.938
				text = "blunt"
			intervals [3384]:
				xmin = 944.938
				xmax = 944.978
				text = ""
			intervals [3385]:
				xmin = 944.978
				xmax = 945.318
				text = "kind"
			intervals [3386]:
				xmin = 945.318
				xmax = 945.438
				text = "of"
			intervals [3387]:
				xmin = 945.438
				xmax = 945.6993
				text = ""
			intervals [3388]:
				xmin = 945.6993
				xmax = 945.8293
				text = "so"
			intervals [3389]:
				xmin = 945.8293
				xmax = 946.0393
				text = "that"
			intervals [3390]:
				xmin = 946.0393
				xmax = 946.0693
				text = "s"
			intervals [3391]:
				xmin = 946.0693
				xmax = 946.2293
				text = "how"
			intervals [3392]:
				xmin = 946.2293
				xmax = 946.4593
				text = "i"
			intervals [3393]:
				xmin = 946.4593
				xmax = 946.7293
				text = "grew"
			intervals [3394]:
				xmin = 946.7293
				xmax = 946.9493
				text = "up"
			intervals [3395]:
				xmin = 946.9493
				xmax = 947.0493
				text = "but"
			intervals [3396]:
				xmin = 947.0493
				xmax = 947.2593
				text = "i'm"
			intervals [3397]:
				xmin = 947.2593
				xmax = 947.2893
				text = ""
			intervals [3398]:
				xmin = 947.2893
				xmax = 947.4493
				text = "i'm"
			intervals [3399]:
				xmin = 947.4493
				xmax = 947.5993
				text = ""
			intervals [3400]:
				xmin = 947.5993
				xmax = 947.6293
				text = "i"
			intervals [3401]:
				xmin = 947.6293
				xmax = 947.6593
				text = ""
			intervals [3402]:
				xmin = 947.6593
				xmax = 947.7993
				text = "think"
			intervals [3403]:
				xmin = 947.7993
				xmax = 947.9093
				text = "i'm"
			intervals [3404]:
				xmin = 947.9093
				xmax = 947.9593
				text = "a"
			intervals [3405]:
				xmin = 947.9593
				xmax = 948.1393
				text = "lot"
			intervals [3406]:
				xmin = 948.1393
				xmax = 948.1793
				text = ""
			intervals [3407]:
				xmin = 948.1793
				xmax = 948.5793
				text = "nicer"
			intervals [3408]:
				xmin = 948.5793
				xmax = 948.7593
				text = "than"
			intervals [3409]:
				xmin = 948.7593
				xmax = 949.0393
				text = "her"
			intervals [3410]:
				xmin = 949.0393
				xmax = 949.5281
				text = ""
			intervals [3411]:
				xmin = 949.5281
				xmax = 949.6081
				text = "in"
			intervals [3412]:
				xmin = 949.6081
				xmax = 949.7181
				text = ""
			intervals [3413]:
				xmin = 949.7181
				xmax = 949.8781
				text = "my"
			intervals [3414]:
				xmin = 949.8781
				xmax = 949.9481
				text = ""
			intervals [3415]:
				xmin = 949.9481
				xmax = 950.4181
				text = "bluntness"
			intervals [3416]:
				xmin = 950.4181
				xmax = 950.6081
				text = "and"
			intervals [3417]:
				xmin = 950.6081
				xmax = 951.0081
				text = "honesty"
			intervals [3418]:
				xmin = 951.0081
				xmax = 951.5081
				text = "<unk>"
			intervals [3419]:
				xmin = 951.5081
				xmax = 952.709
				text = ""
			intervals [3420]:
				xmin = 952.709
				xmax = 953.079
				text = "s"
			intervals [3421]:
				xmin = 953.079
				xmax = 953.8677
				text = ""
			intervals [3422]:
				xmin = 953.8677
				xmax = 954.3377
				text = "oh"
			intervals [3423]:
				xmin = 954.3377
				xmax = 954.5077
				text = "she"
			intervals [3424]:
				xmin = 954.5077
				xmax = 954.8277
				text = "has"
			intervals [3425]:
				xmin = 954.8277
				xmax = 955.0877
				text = "plenty"
			intervals [3426]:
				xmin = 955.0877
				xmax = 955.5577
				text = "stories"
			intervals [3427]:
				xmin = 955.5577
				xmax = 956.2489
				text = ""
			intervals [3428]:
				xmin = 956.2489
				xmax = 956.4389
				text = "plenty"
			intervals [3429]:
				xmin = 956.4389
				xmax = 957.0389
				text = ""
			intervals [3430]:
				xmin = 957.0389
				xmax = 957.3189
				text = "story"
			intervals [3431]:
				xmin = 957.3189
				xmax = 959.6475
				text = ""
			intervals [3432]:
				xmin = 959.6475
				xmax = 961.6075
				text = "<unk>"
			intervals [3433]:
				xmin = 961.6075
				xmax = 962.4913
				text = ""
			intervals [3434]:
				xmin = 962.4913
				xmax = 963.1713
				text = "<unk>"
			intervals [3435]:
				xmin = 963.1713
				xmax = 963.815
				text = ""
			intervals [3436]:
				xmin = 963.815
				xmax = 963.955
				text = "her"
			intervals [3437]:
				xmin = 963.955
				xmax = 964.175
				text = "s"
			intervals [3438]:
				xmin = 964.175
				xmax = 964.205
				text = ""
			intervals [3439]:
				xmin = 964.205
				xmax = 964.675
				text = "yup"
			intervals [3440]:
				xmin = 964.675
				xmax = 964.8227
				text = ""
			intervals [3441]:
				xmin = 964.8227
				xmax = 965.0827
				text = "that"
			intervals [3442]:
				xmin = 965.0827
				xmax = 965.1227
				text = "s"
			intervals [3443]:
				xmin = 965.1227
				xmax = 965.1727
				text = "a"
			intervals [3444]:
				xmin = 965.1727
				xmax = 965.8927
				text = "interesting"
			intervals [3445]:
				xmin = 965.8927
				xmax = 966.1327
				text = "one"
			intervals [3446]:
				xmin = 966.1327
				xmax = 966.3619
				text = ""
			intervals [3447]:
				xmin = 966.3619
				xmax = 966.7119
				text = "yup"
			intervals [3448]:
				xmin = 966.7119
				xmax = 969.8887
				text = ""
			intervals [3449]:
				xmin = 969.8887
				xmax = 970.3287
				text = "yeah"
			intervals [3450]:
				xmin = 970.3287
				xmax = 970.3887
				text = "in"
			intervals [3451]:
				xmin = 970.3887
				xmax = 970.5887
				text = "the"
			intervals [3452]:
				xmin = 970.5887
				xmax = 970.9381
				text = ""
			intervals [3453]:
				xmin = 970.9381
				xmax = 971.0281
				text = "i"
			intervals [3454]:
				xmin = 971.0281
				xmax = 971.1481
				text = "got"
			intervals [3455]:
				xmin = 971.1481
				xmax = 971.4481
				text = "suspended"
			intervals [3456]:
				xmin = 971.4481
				xmax = 971.5981
				text = "for"
			intervals [3457]:
				xmin = 971.5981
				xmax = 971.6681
				text = "a"
			intervals [3458]:
				xmin = 971.6681
				xmax = 972.0481
				text = "day"
			intervals [3459]:
				xmin = 972.0481
				xmax = 972.0781
				text = ""
			intervals [3460]:
				xmin = 972.0781
				xmax = 972.2081
				text = "but"
			intervals [3461]:
				xmin = 972.2081
				xmax = 972.2981
				text = "that"
			intervals [3462]:
				xmin = 972.2981
				xmax = 972.3881
				text = "was"
			intervals [3463]:
				xmin = 972.3881
				xmax = 972.6281
				text = "because"
			intervals [3464]:
				xmin = 972.6281
				xmax = 972.7181
				text = "i"
			intervals [3465]:
				xmin = 972.7181
				xmax = 972.9181
				text = "was"
			intervals [3466]:
				xmin = 972.9181
				xmax = 972.9481
				text = ""
			intervals [3467]:
				xmin = 972.9481
				xmax = 973.1881
				text = "really"
			intervals [3468]:
				xmin = 973.1881
				xmax = 973.359
				text = ""
			intervals [3469]:
				xmin = 973.359
				xmax = 973.529
				text = "they"
			intervals [3470]:
				xmin = 973.529
				xmax = 973.659
				text = ""
			intervals [3471]:
				xmin = 973.659
				xmax = 973.759
				text = "they"
			intervals [3472]:
				xmin = 973.759
				xmax = 973.819
				text = "were"
			intervals [3473]:
				xmin = 973.819
				xmax = 974.029
				text = "like"
			intervals [3474]:
				xmin = 974.029
				xmax = 974.109
				text = "i"
			intervals [3475]:
				xmin = 974.109
				xmax = 974.579
				text = "didn't"
			intervals [3476]:
				xmin = 974.579
				xmax = 974.839
				text = "ever"
			intervals [3477]:
				xmin = 974.839
				xmax = 974.959
				text = "have"
			intervals [3478]:
				xmin = 974.959
				xmax = 975.039
				text = "a"
			intervals [3479]:
				xmin = 975.039
				xmax = 975.439
				text = "problem"
			intervals [3480]:
				xmin = 975.439
				xmax = 975.569
				text = "like"
			intervals [3481]:
				xmin = 975.569
				xmax = 975.649
				text = "i"
			intervals [3482]:
				xmin = 975.649
				xmax = 975.699
				text = ""
			intervals [3483]:
				xmin = 975.699
				xmax = 975.899
				text = "don't"
			intervals [3484]:
				xmin = 975.899
				xmax = 975.999
				text = "get"
			intervals [3485]:
				xmin = 975.999
				xmax = 976.119
				text = "in"
			intervals [3486]:
				xmin = 976.119
				xmax = 976.469
				text = "trouble"
			intervals [3487]:
				xmin = 976.469
				xmax = 976.559
				text = "in"
			intervals [3488]:
				xmin = 976.559
				xmax = 976.769
				text = "school"
			intervals [3489]:
				xmin = 976.769
				xmax = 977.0571
				text = ""
			intervals [3490]:
				xmin = 977.0571
				xmax = 977.1371
				text = "if"
			intervals [3491]:
				xmin = 977.1371
				xmax = 977.1871
				text = "i"
			intervals [3492]:
				xmin = 977.1871
				xmax = 977.3071
				text = "got"
			intervals [3493]:
				xmin = 977.3071
				xmax = 977.3871
				text = "in"
			intervals [3494]:
				xmin = 977.3871
				xmax = 977.6171
				text = "trouble"
			intervals [3495]:
				xmin = 977.6171
				xmax = 977.6771
				text = "it"
			intervals [3496]:
				xmin = 977.6771
				xmax = 977.7671
				text = "was"
			intervals [3497]:
				xmin = 977.7671
				xmax = 978.0471
				text = "because"
			intervals [3498]:
				xmin = 978.0471
				xmax = 978.1071
				text = "i"
			intervals [3499]:
				xmin = 978.1071
				xmax = 978.3371
				text = "did"
			intervals [3500]:
				xmin = 978.3371
				xmax = 978.6271
				text = "something"
			intervals [3501]:
				xmin = 978.6271
				xmax = 978.8471
				text = "at"
			intervals [3502]:
				xmin = 978.8471
				xmax = 978.8771
				text = ""
			intervals [3503]:
				xmin = 978.8771
				xmax = 979.0971
				text = "home"
			intervals [3504]:
				xmin = 979.0971
				xmax = 979.1271
				text = ""
			intervals [3505]:
				xmin = 979.1271
				xmax = 979.2971
				text = "i"
			intervals [3506]:
				xmin = 979.2971
				xmax = 979.7771
				text = "never"
			intervals [3507]:
				xmin = 979.7771
				xmax = 979.9271
				text = "got"
			intervals [3508]:
				xmin = 979.9271
				xmax = 980.0171
				text = "in"
			intervals [3509]:
				xmin = 980.0171
				xmax = 980.3071
				text = "trouble"
			intervals [3510]:
				xmin = 980.3071
				xmax = 980.3771
				text = "at"
			intervals [3511]:
				xmin = 980.3771
				xmax = 980.5771
				text = "school"
			intervals [3512]:
				xmin = 980.5771
				xmax = 980.9115
				text = ""
			intervals [3513]:
				xmin = 980.9115
				xmax = 981.1515
				text = "i"
			intervals [3514]:
				xmin = 981.1515
				xmax = 981.3215
				text = "cause"
			intervals [3515]:
				xmin = 981.3215
				xmax = 981.3815
				text = "i"
			intervals [3516]:
				xmin = 981.3815
				xmax = 981.5015
				text = "was"
			intervals [3517]:
				xmin = 981.5015
				xmax = 981.8315
				text = "always"
			intervals [3518]:
				xmin = 981.8315
				xmax = 982.0015
				text = "on"
			intervals [3519]:
				xmin = 982.0015
				xmax = 982.0415
				text = ""
			intervals [3520]:
				xmin = 982.0415
				xmax = 982.3715
				text = "honor"
			intervals [3521]:
				xmin = 982.3715
				xmax = 982.7215
				text = "roll"
			intervals [3522]:
				xmin = 982.7215
				xmax = 983.0166
				text = ""
			intervals [3523]:
				xmin = 983.0166
				xmax = 983.0766
				text = "and"
			intervals [3524]:
				xmin = 983.0766
				xmax = 983.1866
				text = "like"
			intervals [3525]:
				xmin = 983.1866
				xmax = 983.3366
				text = "all"
			intervals [3526]:
				xmin = 983.3366
				xmax = 983.4166
				text = "of"
			intervals [3527]:
				xmin = 983.4166
				xmax = 983.5266
				text = "the"
			intervals [3528]:
				xmin = 983.5266
				xmax = 983.9366
				text = "teachers"
			intervals [3529]:
				xmin = 983.9366
				xmax = 984.1266
				text = "knew"
			intervals [3530]:
				xmin = 984.1266
				xmax = 984.2266
				text = "me"
			intervals [3531]:
				xmin = 984.2266
				xmax = 984.2866
				text = "and"
			intervals [3532]:
				xmin = 984.2866
				xmax = 984.3966
				text = "they're"
			intervals [3533]:
				xmin = 984.3966
				xmax = 984.4266
				text = ""
			intervals [3534]:
				xmin = 984.4266
				xmax = 984.6266
				text = "like"
			intervals [3535]:
				xmin = 984.6266
				xmax = 984.9325
				text = ""
			intervals [3536]:
				xmin = 984.9325
				xmax = 985.0625
				text = "oh"
			intervals [3537]:
				xmin = 985.0625
				xmax = 985.2525
				text = "can"
			intervals [3538]:
				xmin = 985.2525
				xmax = 985.4025
				text = "you"
			intervals [3539]:
				xmin = 985.4025
				xmax = 985.7225
				text = "read"
			intervals [3540]:
				xmin = 985.7225
				xmax = 985.9525
				text = "this"
			intervals [3541]:
				xmin = 985.9525
				xmax = 986.0325
				text = "or"
			intervals [3542]:
				xmin = 986.0325
				xmax = 986.1125
				text = ""
			intervals [3543]:
				xmin = 986.1125
				xmax = 986.3925
				text = "something"
			intervals [3544]:
				xmin = 986.3925
				xmax = 986.4925
				text = "like"
			intervals [3545]:
				xmin = 986.4925
				xmax = 986.5925
				text = "that"
			intervals [3546]:
				xmin = 986.5925
				xmax = 986.9071
				text = ""
			intervals [3547]:
				xmin = 986.9071
				xmax = 987.0571
				text = "i"
			intervals [3548]:
				xmin = 987.0571
				xmax = 987.3671
				text = "was"
			intervals [3549]:
				xmin = 987.3671
				xmax = 987.7571
				text = "good"
			intervals [3550]:
				xmin = 987.7571
				xmax = 988.0217
				text = ""
			intervals [3551]:
				xmin = 988.0217
				xmax = 988.2017
				text = "so"
			intervals [3552]:
				xmin = 988.2017
				xmax = 988.3317
				text = "she"
			intervals [3553]:
				xmin = 988.3317
				xmax = 988.4917
				text = "was"
			intervals [3554]:
				xmin = 988.4917
				xmax = 988.6117
				text = "like"
			intervals [3555]:
				xmin = 988.6117
				xmax = 988.7717
				text = "we"
			intervals [3556]:
				xmin = 988.7717
				xmax = 989.1117
				text = "cannot"
			intervals [3557]:
				xmin = 989.1117
				xmax = 989.5117
				text = "suspend"
			intervals [3558]:
				xmin = 989.5117
				xmax = 989.6517
				text = "her"
			intervals [3559]:
				xmin = 989.6517
				xmax = 989.8117
				text = "for"
			intervals [3560]:
				xmin = 989.8117
				xmax = 990.0517
				text = "more"
			intervals [3561]:
				xmin = 990.0517
				xmax = 990.2217
				text = "than"
			intervals [3562]:
				xmin = 990.2217
				xmax = 990.3017
				text = "a"
			intervals [3563]:
				xmin = 990.3017
				xmax = 990.5717
				text = "day"
			intervals [3564]:
				xmin = 990.5717
				xmax = 990.8817
				text = "because"
			intervals [3565]:
				xmin = 990.8817
				xmax = 990.9717
				text = "she"
			intervals [3566]:
				xmin = 990.9717
				xmax = 991.0317
				text = "s"
			intervals [3567]:
				xmin = 991.0317
				xmax = 991.2817
				text = "such"
			intervals [3568]:
				xmin = 991.2817
				xmax = 991.3317
				text = "a"
			intervals [3569]:
				xmin = 991.3317
				xmax = 991.5817
				text = "great"
			intervals [3570]:
				xmin = 991.5817
				xmax = 991.9917
				text = "student"
			intervals [3571]:
				xmin = 991.9917
				xmax = 992.559
				text = ""
			intervals [3572]:
				xmin = 992.559
				xmax = 992.769
				text = "and"
			intervals [3573]:
				xmin = 992.769
				xmax = 993.159
				text = "uh"
			intervals [3574]:
				xmin = 993.159
				xmax = 993.4329
				text = ""
			intervals [3575]:
				xmin = 993.4329
				xmax = 993.5529
				text = "it"
			intervals [3576]:
				xmin = 993.5529
				xmax = 993.6729
				text = "was"
			intervals [3577]:
				xmin = 993.6729
				xmax = 993.8029
				text = "just"
			intervals [3578]:
				xmin = 993.8029
				xmax = 993.9629
				text = "like"
			intervals [3579]:
				xmin = 993.9629
				xmax = 993.9929
				text = ""
			intervals [3580]:
				xmin = 993.9929
				xmax = 994.7029
				text = "overturned"
			intervals [3581]:
				xmin = 994.7029
				xmax = 994.7329
				text = ""
			intervals [3582]:
				xmin = 994.7329
				xmax = 995.0029
				text = "she"
			intervals [3583]:
				xmin = 995.0029
				xmax = 995.1029
				text = "was"
			intervals [3584]:
				xmin = 995.1029
				xmax = 995.2829
				text = "just"
			intervals [3585]:
				xmin = 995.2829
				xmax = 995.4629
				text = "and"
			intervals [3586]:
				xmin = 995.4629
				xmax = 995.5729
				text = "then"
			intervals [3587]:
				xmin = 995.5729
				xmax = 995.6829
				text = "we"
			intervals [3588]:
				xmin = 995.6829
				xmax = 995.8029
				text = "had"
			intervals [3589]:
				xmin = 995.8029
				xmax = 995.8629
				text = "a"
			intervals [3590]:
				xmin = 995.8629
				xmax = 996.0729
				text = "meet"
			intervals [3591]:
				xmin = 996.0729
				xmax = 996.1629
				text = "and"
			intervals [3592]:
				xmin = 996.1629
				xmax = 996.2429
				text = "we"
			intervals [3593]:
				xmin = 996.2429
				xmax = 996.3429
				text = "had"
			intervals [3594]:
				xmin = 996.3429
				xmax = 996.4029
				text = "a"
			intervals [3595]:
				xmin = 996.4029
				xmax = 996.7029
				text = "parent"
			intervals [3596]:
				xmin = 996.7029
				xmax = 996.8629
				text = "meet"
			intervals [3597]:
				xmin = 996.8629
				xmax = 997.2376
				text = ""
			intervals [3598]:
				xmin = 997.2376
				xmax = 997.2976
				text = "and"
			intervals [3599]:
				xmin = 997.2976
				xmax = 997.3976
				text = "my"
			intervals [3600]:
				xmin = 997.3976
				xmax = 997.6776
				text = "mom"
			intervals [3601]:
				xmin = 997.6776
				xmax = 997.8476
				text = "came"
			intervals [3602]:
				xmin = 997.8476
				xmax = 997.9076
				text = "in"
			intervals [3603]:
				xmin = 997.9076
				xmax = 997.9676
				text = "the"
			intervals [3604]:
				xmin = 997.9676
				xmax = 998.0776
				text = "room"
			intervals [3605]:
				xmin = 998.0776
				xmax = 998.1376
				text = "and"
			intervals [3606]:
				xmin = 998.1376
				xmax = 998.2676
				text = "she"
			intervals [3607]:
				xmin = 998.2676
				xmax = 998.4476
				text = "saw"
			intervals [3608]:
				xmin = 998.4476
				xmax = 998.5276
				text = "the"
			intervals [3609]:
				xmin = 998.5276
				xmax = 998.6376
				text = "girl"
			intervals [3610]:
				xmin = 998.6376
				xmax = 998.9247
				text = ""
			intervals [3611]:
				xmin = 998.9247
				xmax = 999.0347
				text = "she"
			intervals [3612]:
				xmin = 999.0347
				xmax = 999.1947
				text = "said"
			intervals [3613]:
				xmin = 999.1947
				xmax = 999.3247
				text = "that"
			intervals [3614]:
				xmin = 999.3247
				xmax = 999.4047
				text = "s"
			intervals [3615]:
				xmin = 999.4047
				xmax = 999.5347
				text = "the"
			intervals [3616]:
				xmin = 999.5347
				xmax = 1000.0247
				text = "same"
			intervals [3617]:
				xmin = 1000.0247
				xmax = 1000.1847
				text = "one"
			intervals [3618]:
				xmin = 1000.1847
				xmax = 1000.2847
				text = "that"
			intervals [3619]:
				xmin = 1000.2847
				xmax = 1000.3547
				text = "s"
			intervals [3620]:
				xmin = 1000.3547
				xmax = 1000.6947
				text = "always"
			intervals [3621]:
				xmin = 1000.6947
				xmax = 1001.0347
				text = "messing"
			intervals [3622]:
				xmin = 1001.0347
				xmax = 1001.0647
				text = ""
			intervals [3623]:
				xmin = 1001.0647
				xmax = 1001.1947
				text = "with"
			intervals [3624]:
				xmin = 1001.1947
				xmax = 1001.3847
				text = "my"
			intervals [3625]:
				xmin = 1001.3847
				xmax = 1001.4147
				text = ""
			intervals [3626]:
				xmin = 1001.4147
				xmax = 1001.9647
				text = "child"
			intervals [3627]:
				xmin = 1001.9647
				xmax = 1002.2747
				text = "so"
			intervals [3628]:
				xmin = 1002.2747
				xmax = 1002.8055
				text = ""
			intervals [3629]:
				xmin = 1002.8055
				xmax = 1003.0255
				text = "if"
			intervals [3630]:
				xmin = 1003.0255
				xmax = 1003.0955
				text = ""
			intervals [3631]:
				xmin = 1003.0955
				xmax = 1003.2955
				text = "i've"
			intervals [3632]:
				xmin = 1003.2955
				xmax = 1003.5455
				text = "had"
			intervals [3633]:
				xmin = 1003.5455
				xmax = 1003.9655
				text = "previous"
			intervals [3634]:
				xmin = 1003.9655
				xmax = 1004.6655
				text = "engage"
			intervals [3635]:
				xmin = 1004.6655
				xmax = 1005.3655
				text = "engagements"
			intervals [3636]:
				xmin = 1005.3655
				xmax = 1005.4555
				text = "with"
			intervals [3637]:
				xmin = 1005.4555
				xmax = 1005.5155
				text = "her"
			intervals [3638]:
				xmin = 1005.5155
				xmax = 1006.0173
				text = ""
			intervals [3639]:
				xmin = 1006.0173
				xmax = 1006.1773
				text = "and"
			intervals [3640]:
				xmin = 1006.1773
				xmax = 1006.4073
				text = "then"
			intervals [3641]:
				xmin = 1006.4073
				xmax = 1006.4373
				text = ""
			intervals [3642]:
				xmin = 1006.4373
				xmax = 1006.6973
				text = "um"
			intervals [3643]:
				xmin = 1006.6973
				xmax = 1006.8473
				text = "it"
			intervals [3644]:
				xmin = 1006.8473
				xmax = 1006.9773
				text = "was"
			intervals [3645]:
				xmin = 1006.9773
				xmax = 1007.1173
				text = "so"
			intervals [3646]:
				xmin = 1007.1173
				xmax = 1007.4173
				text = "funny"
			intervals [3647]:
				xmin = 1007.4173
				xmax = 1007.7973
				text = "because"
			intervals [3648]:
				xmin = 1007.7973
				xmax = 1007.9673
				text = "when"
			intervals [3649]:
				xmin = 1007.9673
				xmax = 1008.1073
				text = "we"
			intervals [3650]:
				xmin = 1008.1073
				xmax = 1008.8573
				text = "graduated"
			intervals [3651]:
				xmin = 1008.8573
				xmax = 1008.9945
				text = ""
			intervals [3652]:
				xmin = 1008.9945
				xmax = 1009.3345
				text = "<unk>"
			intervals [3653]:
				xmin = 1009.3345
				xmax = 1010.0391
				text = ""
			intervals [3654]:
				xmin = 1010.0391
				xmax = 1010.2791
				text = "i"
			intervals [3655]:
				xmin = 1010.2791
				xmax = 1010.5791
				text = "was"
			intervals [3656]:
				xmin = 1010.5791
				xmax = 1010.8891
				text = "um"
			intervals [3657]:
				xmin = 1010.8891
				xmax = 1010.9191
				text = ""
			intervals [3658]:
				xmin = 1010.9191
				xmax = 1011.2191
				text = "vale-"
			intervals [3659]:
				xmin = 1011.2191
				xmax = 1011.2591
				text = ""
			intervals [3660]:
				xmin = 1011.2591
				xmax = 1011.3791
				text = "i"
			intervals [3661]:
				xmin = 1011.3791
				xmax = 1011.5191
				text = "was"
			intervals [3662]:
				xmin = 1011.5191
				xmax = 1012.1291
				text = "valedictorian"
			intervals [3663]:
				xmin = 1012.1291
				xmax = 1012.3091
				text = "she"
			intervals [3664]:
				xmin = 1012.3091
				xmax = 1012.4591
				text = "was"
			intervals [3665]:
				xmin = 1012.4591
				xmax = 1013.1691
				text = "salutatorian"
			intervals [3666]:
				xmin = 1013.1691
				xmax = 1013.4691
				text = "tied"
			intervals [3667]:
				xmin = 1013.4691
				xmax = 1013.5891
				text = "up"
			intervals [3668]:
				xmin = 1013.5891
				xmax = 1013.7791
				text = "with"
			intervals [3669]:
				xmin = 1013.7791
				xmax = 1014.1391
				text = "another"
			intervals [3670]:
				xmin = 1014.1391
				xmax = 1014.5891
				text = "person"
			intervals [3671]:
				xmin = 1014.5891
				xmax = 1015.3474
				text = ""
			intervals [3672]:
				xmin = 1015.3474
				xmax = 1016.0074
				text = "so"
			intervals [3673]:
				xmin = 1016.0074
				xmax = 1016.1074
				text = ""
			intervals [3674]:
				xmin = 1016.1074
				xmax = 1016.1874
				text = "it"
			intervals [3675]:
				xmin = 1016.1874
				xmax = 1016.2774
				text = "was"
			intervals [3676]:
				xmin = 1016.2774
				xmax = 1016.3874
				text = "like"
			intervals [3677]:
				xmin = 1016.3874
				xmax = 1016.5574
				text = "her"
			intervals [3678]:
				xmin = 1016.5574
				xmax = 1016.7774
				text = "her"
			intervals [3679]:
				xmin = 1016.7774
				xmax = 1017.0974
				text = "mom"
			intervals [3680]:
				xmin = 1017.0974
				xmax = 1017.2374
				text = "had"
			intervals [3681]:
				xmin = 1017.2374
				xmax = 1017.4774
				text = "all"
			intervals [3682]:
				xmin = 1017.4774
				xmax = 1017.5674
				text = "the"
			intervals [3683]:
				xmin = 1017.5674
				xmax = 1017.5974
				text = ""
			intervals [3684]:
				xmin = 1017.5974
				xmax = 1017.6574
				text = "<unk>"
			intervals [3685]:
				xmin = 1017.6574
				xmax = 1017.8074
				text = ""
			intervals [3686]:
				xmin = 1017.8074
				xmax = 1017.8674
				text = "she"
			intervals [3687]:
				xmin = 1017.8674
				xmax = 1017.9274
				text = "s"
			intervals [3688]:
				xmin = 1017.9274
				xmax = 1018.0174
				text = "like"
			intervals [3689]:
				xmin = 1018.0174
				xmax = 1018.3698
				text = ""
			intervals [3690]:
				xmin = 1018.3698
				xmax = 1018.6198
				text = "she"
			intervals [3691]:
				xmin = 1018.6198
				xmax = 1018.8398
				text = "didn't"
			intervals [3692]:
				xmin = 1018.8398
				xmax = 1019.2698
				text = "deserve"
			intervals [3693]:
				xmin = 1019.2698
				xmax = 1019.2998
				text = ""
			intervals [3694]:
				xmin = 1019.2998
				xmax = 1019.4898
				text = "that"
			intervals [3695]:
				xmin = 1019.4898
				xmax = 1019.5198
				text = ""
			intervals [3696]:
				xmin = 1019.5198
				xmax = 1019.6498
				text = "da"
			intervals [3697]:
				xmin = 1019.6498
				xmax = 1019.7798
				text = ""
			intervals [3698]:
				xmin = 1019.7798
				xmax = 1019.8398
				text = "da"
			intervals [3699]:
				xmin = 1019.8398
				xmax = 1019.8998
				text = "da"
			intervals [3700]:
				xmin = 1019.8998
				xmax = 1019.9398
				text = ""
			intervals [3701]:
				xmin = 1019.9398
				xmax = 1020.0498
				text = "da"
			intervals [3702]:
				xmin = 1020.0498
				xmax = 1020.1398
				text = "da"
			intervals [3703]:
				xmin = 1020.1398
				xmax = 1020.3098
				text = "and"
			intervals [3704]:
				xmin = 1020.3098
				xmax = 1020.3998
				text = "i"
			intervals [3705]:
				xmin = 1020.3998
				xmax = 1020.4398
				text = ""
			intervals [3706]:
				xmin = 1020.4398
				xmax = 1020.6098
				text = "was"
			intervals [3707]:
				xmin = 1020.6098
				xmax = 1020.7698
				text = "like"
			intervals [3708]:
				xmin = 1020.7698
				xmax = 1020.7998
				text = ""
			intervals [3709]:
				xmin = 1020.7998
				xmax = 1021.4498
				text = "ooh"
			intervals [3710]:
				xmin = 1021.4498
				xmax = 1021.5598
				text = ""
			intervals [3711]:
				xmin = 1021.5598
				xmax = 1021.8198
				text = "you're"
			intervals [3712]:
				xmin = 1021.8198
				xmax = 1022.5698
				text = "mad"
			intervals [3713]:
				xmin = 1022.5698
				xmax = 1022.6599
				text = ""
			intervals [3714]:
				xmin = 1022.6599
				xmax = 1023.2299
				text = "<unk>"
			intervals [3715]:
				xmin = 1023.2299
				xmax = 1023.3134
				text = ""
			intervals [3716]:
				xmin = 1023.3134
				xmax = 1024.0434
				text = "okay"
			intervals [3717]:
				xmin = 1024.0434
				xmax = 1024.4034
				text = "<unk>"
			intervals [3718]:
				xmin = 1024.4034
				xmax = 1024.9637
				text = ""
			intervals [3719]:
				xmin = 1024.9637
				xmax = 1025.0437
				text = "and"
			intervals [3720]:
				xmin = 1025.0437
				xmax = 1025.1037
				text = "it"
			intervals [3721]:
				xmin = 1025.1037
				xmax = 1025.1937
				text = "was"
			intervals [3722]:
				xmin = 1025.1937
				xmax = 1025.3037
				text = "like"
			intervals [3723]:
				xmin = 1025.3037
				xmax = 1025.3337
				text = ""
			intervals [3724]:
				xmin = 1025.3337
				xmax = 1025.4237
				text = "the"
			intervals [3725]:
				xmin = 1025.4237
				xmax = 1025.7037
				text = "same"
			intervals [3726]:
				xmin = 1025.7037
				xmax = 1025.8537
				text = "thing"
			intervals [3727]:
				xmin = 1025.8537
				xmax = 1026.0337
				text = "like"
			intervals [3728]:
				xmin = 1026.0337
				xmax = 1026.3075
				text = ""
			intervals [3729]:
				xmin = 1026.3075
				xmax = 1026.4375
				text = "when"
			intervals [3730]:
				xmin = 1026.4375
				xmax = 1026.5575
				text = "we"
			intervals [3731]:
				xmin = 1026.5575
				xmax = 1026.7475
				text = "went"
			intervals [3732]:
				xmin = 1026.7475
				xmax = 1026.8675
				text = "to"
			intervals [3733]:
				xmin = 1026.8675
				xmax = 1026.8975
				text = ""
			intervals [3734]:
				xmin = 1026.8975
				xmax = 1027.1975
				text = "our"
			intervals [3735]:
				xmin = 1027.1975
				xmax = 1027.2275
				text = ""
			intervals [3736]:
				xmin = 1027.2275
				xmax = 1027.4975
				text = "eighth"
			intervals [3737]:
				xmin = 1027.4975
				xmax = 1027.7875
				text = "grade"
			intervals [3738]:
				xmin = 1027.7875
				xmax = 1028.2575
				text = "dance"
			intervals [3739]:
				xmin = 1028.2575
				xmax = 1028.5282
				text = ""
			intervals [3740]:
				xmin = 1028.5282
				xmax = 1028.7082
				text = "her"
			intervals [3741]:
				xmin = 1028.7082
				xmax = 1028.9382
				text = "mom"
			intervals [3742]:
				xmin = 1028.9382
				xmax = 1029.0982
				text = "had"
			intervals [3743]:
				xmin = 1029.0982
				xmax = 1029.2282
				text = "her"
			intervals [3744]:
				xmin = 1029.2282
				xmax = 1029.3682
				text = "in"
			intervals [3745]:
				xmin = 1029.3682
				xmax = 1029.3982
				text = ""
			intervals [3746]:
				xmin = 1029.3982
				xmax = 1029.5882
				text = "like"
			intervals [3747]:
				xmin = 1029.5882
				xmax = 1029.6882
				text = "the"
			intervals [3748]:
				xmin = 1029.6882
				xmax = 1030.4782
				text = "skimpiest"
			intervals [3749]:
				xmin = 1030.4782
				xmax = 1030.8882
				text = "outfit"
			intervals [3750]:
				xmin = 1030.8882
				xmax = 1030.9182
				text = ""
			intervals [3751]:
				xmin = 1030.9182
				xmax = 1030.9782
				text = "it"
			intervals [3752]:
				xmin = 1030.9782
				xmax = 1031.1382
				text = "was"
			intervals [3753]:
				xmin = 1031.1382
				xmax = 1031.2382
				text = ""
			intervals [3754]:
				xmin = 1031.2382
				xmax = 1031.4082
				text = "it"
			intervals [3755]:
				xmin = 1031.4082
				xmax = 1031.5282
				text = "was"
			intervals [3756]:
				xmin = 1031.5282
				xmax = 1031.6882
				text = "like"
			intervals [3757]:
				xmin = 1031.6882
				xmax = 1032.8147
				text = ""
			intervals [3758]:
				xmin = 1032.8147
				xmax = 1032.9947
				text = "that"
			intervals [3759]:
				xmin = 1032.9947
				xmax = 1033.0247
				text = "s"
			intervals [3760]:
				xmin = 1033.0247
				xmax = 1033.2247
				text = "something"
			intervals [3761]:
				xmin = 1033.2247
				xmax = 1033.3747
				text = "that"
			intervals [3762]:
				xmin = 1033.3747
				xmax = 1033.4947
				text = "you"
			intervals [3763]:
				xmin = 1033.4947
				xmax = 1033.6347
				text = "wear"
			intervals [3764]:
				xmin = 1033.6347
				xmax = 1033.7747
				text = "to"
			intervals [3765]:
				xmin = 1033.7747
				xmax = 1033.8947
				text = "the"
			intervals [3766]:
				xmin = 1033.8947
				xmax = 1034.2047
				text = "club"
			intervals [3767]:
				xmin = 1034.2047
				xmax = 1034.3447
				text = "when"
			intervals [3768]:
				xmin = 1034.3447
				xmax = 1034.4947
				text = "you're"
			intervals [3769]:
				xmin = 1034.4947
				xmax = 1034.7647
				text = "twenty"
			intervals [3770]:
				xmin = 1034.7647
				xmax = 1035.1047
				text = "five"
			intervals [3771]:
				xmin = 1035.1047
				xmax = 1035.4247
				text = "years"
			intervals [3772]:
				xmin = 1035.4247
				xmax = 1035.6847
				text = "old"
			intervals [3773]:
				xmin = 1035.6847
				xmax = 1035.9747
				text = "type"
			intervals [3774]:
				xmin = 1035.9747
				xmax = 1036.4947
				text = "outfit"
			intervals [3775]:
				xmin = 1036.4947
				xmax = 1037.1752
				text = ""
			intervals [3776]:
				xmin = 1037.1752
				xmax = 1037.5152
				text = "she"
			intervals [3777]:
				xmin = 1037.5152
				xmax = 1037.6952
				text = "she"
			intervals [3778]:
				xmin = 1037.6952
				xmax = 1037.7652
				text = "s"
			intervals [3779]:
				xmin = 1037.7652
				xmax = 1038.0152
				text = "wasn't"
			intervals [3780]:
				xmin = 1038.0152
				xmax = 1038.1952
				text = "even"
			intervals [3781]:
				xmin = 1038.1952
				xmax = 1038.348
				text = ""
			intervals [3782]:
				xmin = 1038.348
				xmax = 1038.498
				text = "we"
			intervals [3783]:
				xmin = 1038.498
				xmax = 1038.718
				text = "weren't"
			intervals [3784]:
				xmin = 1038.718
				xmax = 1038.888
				text = "even"
			intervals [3785]:
				xmin = 1038.888
				xmax = 1039.258
				text = ""
			intervals [3786]:
				xmin = 1039.258
				xmax = 1039.578
				text = "fifteen"
			intervals [3787]:
				xmin = 1039.578
				xmax = 1039.698
				text = "we"
			intervals [3788]:
				xmin = 1039.698
				xmax = 1039.818
				text = "like"
			intervals [3789]:
				xmin = 1039.818
				xmax = 1040.318
				text = "thirteen"
			intervals [3790]:
				xmin = 1040.318
				xmax = 1040.898
				text = "fourteen"
			intervals [3791]:
				xmin = 1040.898
				xmax = 1041.6156
				text = ""
			intervals [3792]:
				xmin = 1041.6156
				xmax = 1041.7756
				text = "in"
			intervals [3793]:
				xmin = 1041.7756
				xmax = 1042.0656
				text = "there"
			intervals [3794]:
				xmin = 1042.0656
				xmax = 1042.3786
				text = ""
			intervals [3795]:
				xmin = 1042.3786
				xmax = 1042.5886
				text = "and"
			intervals [3796]:
				xmin = 1042.5886
				xmax = 1042.6486
				text = "i"
			intervals [3797]:
				xmin = 1042.6486
				xmax = 1042.8386
				text = "had"
			intervals [3798]:
				xmin = 1042.8386
				xmax = 1042.9186
				text = "on"
			intervals [3799]:
				xmin = 1042.9186
				xmax = 1042.9486
				text = ""
			intervals [3800]:
				xmin = 1042.9486
				xmax = 1043.0586
				text = "my"
			intervals [3801]:
				xmin = 1043.0586
				xmax = 1043.3786
				text = "nice"
			intervals [3802]:
				xmin = 1043.3786
				xmax = 1043.5986
				text = "little"
			intervals [3803]:
				xmin = 1043.5986
				xmax = 1044.0586
				text = "tutu"
			intervals [3804]:
				xmin = 1044.0586
				xmax = 1044.4586
				text = "dress"
			intervals [3805]:
				xmin = 1044.4586
				xmax = 1044.5086
				text = ""
			intervals [3806]:
				xmin = 1044.5086
				xmax = 1044.5386
				text = "i"
			intervals [3807]:
				xmin = 1044.5386
				xmax = 1044.5686
				text = ""
			intervals [3808]:
				xmin = 1044.5686
				xmax = 1044.6686
				text = "was"
			intervals [3809]:
				xmin = 1044.6686
				xmax = 1044.8786
				text = "like"
			intervals [3810]:
				xmin = 1044.8786
				xmax = 1045.3286
				text = "cheese"
			intervals [3811]:
				xmin = 1045.3286
				xmax = 1045.6186
				text = "happy"
			intervals [3812]:
				xmin = 1045.6186
				xmax = 1046.0786
				text = "birthday"
			intervals [3813]:
				xmin = 1046.0786
				xmax = 1046.1886
				text = "good"
			intervals [3814]:
				xmin = 1046.1886
				xmax = 1046.2586
				text = ""
			intervals [3815]:
				xmin = 1046.2586
				xmax = 1046.5486
				text = "morning"
			intervals [3816]:
				xmin = 1046.5486
				xmax = 1047.583
				text = ""
			intervals [3817]:
				xmin = 1047.583
				xmax = 1047.743
				text = "so"
			intervals [3818]:
				xmin = 1047.743
				xmax = 1047.843
				text = "it"
			intervals [3819]:
				xmin = 1047.843
				xmax = 1047.933
				text = "was"
			intervals [3820]:
				xmin = 1047.933
				xmax = 1048.093
				text = "just"
			intervals [3821]:
				xmin = 1048.093
				xmax = 1048.153
				text = ""
			intervals [3822]:
				xmin = 1048.153
				xmax = 1048.403
				text = "i"
			intervals [3823]:
				xmin = 1048.403
				xmax = 1048.463
				text = ""
			intervals [3824]:
				xmin = 1048.463
				xmax = 1048.563
				text = "i"
			intervals [3825]:
				xmin = 1048.563
				xmax = 1048.783
				text = "think"
			intervals [3826]:
				xmin = 1048.783
				xmax = 1048.903
				text = "it"
			intervals [3827]:
				xmin = 1048.903
				xmax = 1049.6422
				text = ""
			intervals [3828]:
				xmin = 1049.6422
				xmax = 1049.7322
				text = "but"
			intervals [3829]:
				xmin = 1049.7322
				xmax = 1049.8822
				text = "she"
			intervals [3830]:
				xmin = 1049.8822
				xmax = 1050.0022
				text = "had"
			intervals [3831]:
				xmin = 1050.0022
				xmax = 1050.0422
				text = "a"
			intervals [3832]:
				xmin = 1050.0422
				xmax = 1050.2322
				text = "lot"
			intervals [3833]:
				xmin = 1050.2322
				xmax = 1050.2922
				text = "of"
			intervals [3834]:
				xmin = 1050.2922
				xmax = 1050.9422
				text = "animosity"
			intervals [3835]:
				xmin = 1050.9422
				xmax = 1051.2922
				text = "towards"
			intervals [3836]:
				xmin = 1051.2922
				xmax = 1051.4022
				text = "me"
			intervals [3837]:
				xmin = 1051.4022
				xmax = 1051.8721
				text = ""
			intervals [3838]:
				xmin = 1051.8721
				xmax = 1051.9721
				text = "just"
			intervals [3839]:
				xmin = 1051.9721
				xmax = 1052.0621
				text = "s"
			intervals [3840]:
				xmin = 1052.0621
				xmax = 1052.6287
				text = ""
			intervals [3841]:
				xmin = 1052.6287
				xmax = 1052.7387
				text = "just"
			intervals [3842]:
				xmin = 1052.7387
				xmax = 1052.8987
				text = "for"
			intervals [3843]:
				xmin = 1052.8987
				xmax = 1053.0987
				text = "being"
			intervals [3844]:
				xmin = 1053.0987
				xmax = 1053.3087
				text = "who"
			intervals [3845]:
				xmin = 1053.3087
				xmax = 1053.4587
				text = "i"
			intervals [3846]:
				xmin = 1053.4587
				xmax = 1053.8787
				text = "am"
			intervals [3847]:
				xmin = 1053.8787
				xmax = 1053.960
				text = ""
			intervals [3848]:
				xmin = 1053.960
				xmax = 1054.100
				text = "and"
			intervals [3849]:
				xmin = 1054.100
				xmax = 1054.170
				text = "i"
			intervals [3850]:
				xmin = 1054.170
				xmax = 1054.340
				text = "think"
			intervals [3851]:
				xmin = 1054.340
				xmax = 1054.660
				text = "that"
			intervals [3852]:
				xmin = 1054.660
				xmax = 1054.820
				text = "that"
			intervals [3853]:
				xmin = 1054.820
				xmax = 1055.050
				text = "goes"
			intervals [3854]:
				xmin = 1055.050
				xmax = 1055.230
				text = "on"
			intervals [3855]:
				xmin = 1055.230
				xmax = 1055.360
				text = ""
			intervals [3856]:
				xmin = 1055.360
				xmax = 1055.640
				text = "that"
			intervals [3857]:
				xmin = 1055.640
				xmax = 1055.830
				text = "been"
			intervals [3858]:
				xmin = 1055.830
				xmax = 1055.970
				text = "on"
			intervals [3859]:
				xmin = 1055.970
				xmax = 1056.200
				text = "for"
			intervals [3860]:
				xmin = 1056.200
				xmax = 1056.390
				text = "like"
			intervals [3861]:
				xmin = 1056.390
				xmax = 1056.5145
				text = ""
			intervals [3862]:
				xmin = 1056.5145
				xmax = 1056.6145
				text = "a"
			intervals [3863]:
				xmin = 1056.6145
				xmax = 1056.8145
				text = "lot"
			intervals [3864]:
				xmin = 1056.8145
				xmax = 1056.8845
				text = "of"
			intervals [3865]:
				xmin = 1056.8845
				xmax = 1057.0445
				text = "my"
			intervals [3866]:
				xmin = 1057.0445
				xmax = 1057.2645
				text = "life"
			intervals [3867]:
				xmin = 1057.2645
				xmax = 1057.788
				text = ""
			intervals [3868]:
				xmin = 1057.788
				xmax = 1057.968
				text = "this"
			intervals [3869]:
				xmin = 1057.968
				xmax = 1058.148
				text = "goes"
			intervals [3870]:
				xmin = 1058.148
				xmax = 1058.258
				text = "on"
			intervals [3871]:
				xmin = 1058.258
				xmax = 1058.428
				text = "for"
			intervals [3872]:
				xmin = 1058.428
				xmax = 1058.458
				text = "a"
			intervals [3873]:
				xmin = 1058.458
				xmax = 1058.598
				text = "lot"
			intervals [3874]:
				xmin = 1058.598
				xmax = 1058.658
				text = "of"
			intervals [3875]:
				xmin = 1058.658
				xmax = 1058.768
				text = "my"
			intervals [3876]:
				xmin = 1058.768
				xmax = 1058.928
				text = "life"
			intervals [3877]:
				xmin = 1058.928
				xmax = 1058.958
				text = ""
			intervals [3878]:
				xmin = 1058.958
				xmax = 1059.138
				text = "just"
			intervals [3879]:
				xmin = 1059.138
				xmax = 1059.278
				text = "like"
			intervals [3880]:
				xmin = 1059.278
				xmax = 1059.5767
				text = ""
			intervals [3881]:
				xmin = 1059.5767
				xmax = 1059.9267
				text = "people"
			intervals [3882]:
				xmin = 1059.9267
				xmax = 1060.1967
				text = "having"
			intervals [3883]:
				xmin = 1060.1967
				xmax = 1060.5267
				text = "feelings"
			intervals [3884]:
				xmin = 1060.5267
				xmax = 1060.9267
				text = "towards"
			intervals [3885]:
				xmin = 1060.9267
				xmax = 1060.9567
				text = ""
			intervals [3886]:
				xmin = 1060.9567
				xmax = 1061.0167
				text = "me"
			intervals [3887]:
				xmin = 1061.0167
				xmax = 1061.0767
				text = ""
			intervals [3888]:
				xmin = 1061.0767
				xmax = 1061.5167
				text = "because"
			intervals [3889]:
				xmin = 1061.5167
				xmax = 1061.5967
				text = "of"
			intervals [3890]:
				xmin = 1061.5967
				xmax = 1061.6367
				text = ""
			intervals [3891]:
				xmin = 1061.6367
				xmax = 1061.8867
				text = "who"
			intervals [3892]:
				xmin = 1061.8867
				xmax = 1062.0167
				text = "i"
			intervals [3893]:
				xmin = 1062.0167
				xmax = 1062.3767
				text = "am"
			intervals [3894]:
				xmin = 1062.3767
				xmax = 1062.8106
				text = ""
			intervals [3895]:
				xmin = 1062.8106
				xmax = 1062.9806
				text = "and"
			intervals [3896]:
				xmin = 1062.9806
				xmax = 1063.0506
				text = "i"
			intervals [3897]:
				xmin = 1063.0506
				xmax = 1063.3006
				text = "mean"
			intervals [3898]:
				xmin = 1063.3006
				xmax = 1063.3306
				text = ""
			intervals [3899]:
				xmin = 1063.3306
				xmax = 1063.5206
				text = "and"
			intervals [3900]:
				xmin = 1063.5206
				xmax = 1063.6506
				text = "i"
			intervals [3901]:
				xmin = 1063.6506
				xmax = 1063.8006
				text = "had"
			intervals [3902]:
				xmin = 1063.8006
				xmax = 1063.8906
				text = "to"
			intervals [3903]:
				xmin = 1063.8906
				xmax = 1064.0806
				text = "get"
			intervals [3904]:
				xmin = 1064.0806
				xmax = 1064.1106
				text = ""
			intervals [3905]:
				xmin = 1064.1106
				xmax = 1064.2106
				text = "i"
			intervals [3906]:
				xmin = 1064.2106
				xmax = 1064.3006
				text = "mean"
			intervals [3907]:
				xmin = 1064.3006
				xmax = 1064.3506
				text = "i"
			intervals [3908]:
				xmin = 1064.3506
				xmax = 1064.4406
				text = "had"
			intervals [3909]:
				xmin = 1064.4406
				xmax = 1064.5006
				text = "to"
			intervals [3910]:
				xmin = 1064.5006
				xmax = 1064.7706
				text = "become"
			intervals [3911]:
				xmin = 1064.7706
				xmax = 1065.3306
				text = "comfortable"
			intervals [3912]:
				xmin = 1065.3306
				xmax = 1065.6913
				text = ""
			intervals [3913]:
				xmin = 1065.6913
				xmax = 1065.8713
				text = "with"
			intervals [3914]:
				xmin = 1065.8713
				xmax = 1066.0913
				text = "who"
			intervals [3915]:
				xmin = 1066.0913
				xmax = 1066.2613
				text = "i"
			intervals [3916]:
				xmin = 1066.2613
				xmax = 1066.4913
				text = "am"
			intervals [3917]:
				xmin = 1066.4913
				xmax = 1066.8313
				text = "over"
			intervals [3918]:
				xmin = 1066.8313
				xmax = 1067.3213
				text = "time"
			intervals [3919]:
				xmin = 1067.3213
				xmax = 1067.8413
				text = "<unk>"
			intervals [3920]:
				xmin = 1067.8413
				xmax = 1068.4757
				text = ""
			intervals [3921]:
				xmin = 1068.4757
				xmax = 1068.6457
				text = "i"
			intervals [3922]:
				xmin = 1068.6457
				xmax = 1068.9357
				text = "have"
			intervals [3923]:
				xmin = 1068.9357
				xmax = 1069.2257
				text = "become"
			intervals [3924]:
				xmin = 1069.2257
				xmax = 1069.2557
				text = ""
			intervals [3925]:
				xmin = 1069.2557
				xmax = 1069.8357
				text = "comfortable"
			intervals [3926]:
				xmin = 1069.8357
				xmax = 1070.0157
				text = "in"
			intervals [3927]:
				xmin = 1070.0157
				xmax = 1070.2957
				text = "my"
			intervals [3928]:
				xmin = 1070.2957
				xmax = 1070.5257
				text = "own"
			intervals [3929]:
				xmin = 1070.5257
				xmax = 1070.9357
				text = "skin"
			intervals [3930]:
				xmin = 1070.9357
				xmax = 1071.4957
				text = "<unk>"
			intervals [3931]:
				xmin = 1071.4957
				xmax = 1071.9821
				text = ""
			intervals [3932]:
				xmin = 1071.9821
				xmax = 1072.2121
				text = "so"
			intervals [3933]:
				xmin = 1072.2121
				xmax = 1072.3721
				text = "um"
			intervals [3934]:
				xmin = 1072.3721
				xmax = 1073.110
				text = ""
			intervals [3935]:
				xmin = 1073.110
				xmax = 1073.500
				text = "<unk>"
			intervals [3936]:
				xmin = 1073.500
				xmax = 1074.120
				text = "right"
			intervals [3937]:
				xmin = 1074.120
				xmax = 1074.180
				text = "<unk>"
			intervals [3938]:
				xmin = 1074.180
				xmax = 1074.572
				text = ""
			intervals [3939]:
				xmin = 1074.572
				xmax = 1074.742
				text = "so"
			intervals [3940]:
				xmin = 1074.742
				xmax = 1074.822
				text = "i"
			intervals [3941]:
				xmin = 1074.822
				xmax = 1074.992
				text = "think"
			intervals [3942]:
				xmin = 1074.992
				xmax = 1075.212
				text = "over"
			intervals [3943]:
				xmin = 1075.212
				xmax = 1075.482
				text = "time"
			intervals [3944]:
				xmin = 1075.482
				xmax = 1075.562
				text = "i"
			intervals [3945]:
				xmin = 1075.562
				xmax = 1075.802
				text = "just"
			intervals [3946]:
				xmin = 1075.802
				xmax = 1076.092
				text = "i"
			intervals [3947]:
				xmin = 1076.092
				xmax = 1076.192
				text = ""
			intervals [3948]:
				xmin = 1076.192
				xmax = 1076.462
				text = "with"
			intervals [3949]:
				xmin = 1076.462
				xmax = 1076.562
				text = "m-"
			intervals [3950]:
				xmin = 1076.562
				xmax = 1077.0804
				text = ""
			intervals [3951]:
				xmin = 1077.0804
				xmax = 1077.2804
				text = "with"
			intervals [3952]:
				xmin = 1077.2804
				xmax = 1077.5004
				text = "me"
			intervals [3953]:
				xmin = 1077.5004
				xmax = 1077.8804
				text = "becoming"
			intervals [3954]:
				xmin = 1077.8804
				xmax = 1078.4304
				text = "comfortable"
			intervals [3955]:
				xmin = 1078.4304
				xmax = 1078.5304
				text = "in"
			intervals [3956]:
				xmin = 1078.5304
				xmax = 1078.7604
				text = "who"
			intervals [3957]:
				xmin = 1078.7604
				xmax = 1078.9904
				text = "i"
			intervals [3958]:
				xmin = 1078.9904
				xmax = 1079.3304
				text = "am"
			intervals [3959]:
				xmin = 1079.3304
				xmax = 1079.7268
				text = ""
			intervals [3960]:
				xmin = 1079.7268
				xmax = 1079.8468
				text = "i"
			intervals [3961]:
				xmin = 1079.8468
				xmax = 1080.0168
				text = "just"
			intervals [3962]:
				xmin = 1080.0168
				xmax = 1080.2068
				text = "had"
			intervals [3963]:
				xmin = 1080.2068
				xmax = 1080.2868
				text = "to"
			intervals [3964]:
				xmin = 1080.2868
				xmax = 1080.5968
				text = "be"
			intervals [3965]:
				xmin = 1080.5968
				xmax = 1080.7086
				text = ""
			intervals [3966]:
				xmin = 1080.7086
				xmax = 1081.2286
				text = "comfortable"
			intervals [3967]:
				xmin = 1081.2286
				xmax = 1081.4586
				text = "with"
			intervals [3968]:
				xmin = 1081.4586
				xmax = 1081.603
				text = ""
			intervals [3969]:
				xmin = 1081.603
				xmax = 1081.963
				text = "people"
			intervals [3970]:
				xmin = 1081.963
				xmax = 1082.163
				text = "being"
			intervals [3971]:
				xmin = 1082.163
				xmax = 1082.343
				text = "who"
			intervals [3972]:
				xmin = 1082.343
				xmax = 1082.513
				text = "they"
			intervals [3973]:
				xmin = 1082.513
				xmax = 1082.733
				text = "are"
			intervals [3974]:
				xmin = 1082.733
				xmax = 1082.9996
				text = ""
			intervals [3975]:
				xmin = 1082.9996
				xmax = 1083.0796
				text = "and"
			intervals [3976]:
				xmin = 1083.0796
				xmax = 1083.1996
				text = "being"
			intervals [3977]:
				xmin = 1083.1996
				xmax = 1083.5096
				text = "comfortable"
			intervals [3978]:
				xmin = 1083.5096
				xmax = 1083.6496
				text = "that"
			intervals [3979]:
				xmin = 1083.6496
				xmax = 1083.7996
				text = "they"
			intervals [3980]:
				xmin = 1083.7996
				xmax = 1084.0296
				text = "gonna"
			intervals [3981]:
				xmin = 1084.0296
				xmax = 1084.2596
				text = "have"
			intervals [3982]:
				xmin = 1084.2596
				xmax = 1084.2896
				text = ""
			intervals [3983]:
				xmin = 1084.2896
				xmax = 1084.8196
				text = "opinions"
			intervals [3984]:
				xmin = 1084.8196
				xmax = 1085.1196
				text = "about"
			intervals [3985]:
				xmin = 1085.1196
				xmax = 1085.1996
				text = "me"
			intervals [3986]:
				xmin = 1085.1996
				xmax = 1085.3296
				text = "and"
			intervals [3987]:
				xmin = 1085.3296
				xmax = 1085.3996
				text = "i"
			intervals [3988]:
				xmin = 1085.3996
				xmax = 1085.5996
				text = "can't"
			intervals [3989]:
				xmin = 1085.5996
				xmax = 1086.0396
				text = "necessarily"
			intervals [3990]:
				xmin = 1086.0396
				xmax = 1086.5596
				text = "change"
			intervals [3991]:
				xmin = 1086.5596
				xmax = 1086.9686
				text = ""
			intervals [3992]:
				xmin = 1086.9686
				xmax = 1087.1586
				text = "what"
			intervals [3993]:
				xmin = 1087.1586
				xmax = 1087.3686
				text = "they're"
			intervals [3994]:
				xmin = 1087.3686
				xmax = 1087.8286
				text = "saying"
			intervals [3995]:
				xmin = 1087.8286
				xmax = 1088.164
				text = ""
			intervals [3996]:
				xmin = 1088.164
				xmax = 1088.274
				text = "and"
			intervals [3997]:
				xmin = 1088.274
				xmax = 1088.354
				text = "the"
			intervals [3998]:
				xmin = 1088.354
				xmax = 1088.554
				text = "i"
			intervals [3999]:
				xmin = 1088.554
				xmax = 1088.714
				text = "had"
			intervals [4000]:
				xmin = 1088.714
				xmax = 1088.884
				text = "to"
			intervals [4001]:
				xmin = 1088.884
				xmax = 1088.994
				text = "i"
			intervals [4002]:
				xmin = 1088.994
				xmax = 1089.114
				text = "had"
			intervals [4003]:
				xmin = 1089.114
				xmax = 1089.194
				text = "to"
			intervals [4004]:
				xmin = 1089.194
				xmax = 1089.384
				text = "learn"
			intervals [4005]:
				xmin = 1089.384
				xmax = 1089.504
				text = "that"
			intervals [4006]:
				xmin = 1089.504
				xmax = 1089.664
				text = "from"
			intervals [4007]:
				xmin = 1089.664
				xmax = 1089.774
				text = "my"
			intervals [4008]:
				xmin = 1089.774
				xmax = 1090.024
				text = "mom"
			intervals [4009]:
				xmin = 1090.024
				xmax = 1090.174
				text = "cause"
			intervals [4010]:
				xmin = 1090.174
				xmax = 1090.204
				text = "i"
			intervals [4011]:
				xmin = 1090.204
				xmax = 1090.444
				text = "remember"
			intervals [4012]:
				xmin = 1090.444
				xmax = 1090.674
				text = "one"
			intervals [4013]:
				xmin = 1090.674
				xmax = 1090.874
				text = "day"
			intervals [4014]:
				xmin = 1090.874
				xmax = 1091.2677
				text = ""
			intervals [4015]:
				xmin = 1091.2677
				xmax = 1091.4177
				text = "my"
			intervals [4016]:
				xmin = 1091.4177
				xmax = 1091.7477
				text = "sister"
			intervals [4017]:
				xmin = 1091.7477
				xmax = 1091.9477
				text = "said"
			intervals [4018]:
				xmin = 1091.9477
				xmax = 1092.1477
				text = "something"
			intervals [4019]:
				xmin = 1092.1477
				xmax = 1092.3077
				text = "to"
			intervals [4020]:
				xmin = 1092.3077
				xmax = 1092.4377
				text = "me"
			intervals [4021]:
				xmin = 1092.4377
				xmax = 1092.5877
				text = "and"
			intervals [4022]:
				xmin = 1092.5877
				xmax = 1092.7677
				text = "i"
			intervals [4023]:
				xmin = 1092.7677
				xmax = 1092.7977
				text = ""
			intervals [4024]:
				xmin = 1092.7977
				xmax = 1092.9677
				text = "like"
			intervals [4025]:
				xmin = 1092.9677
				xmax = 1093.0277
				text = ""
			intervals [4026]:
				xmin = 1093.0277
				xmax = 1093.2977
				text = "broke"
			intervals [4027]:
				xmin = 1093.2977
				xmax = 1093.4377
				text = "out"
			intervals [4028]:
				xmin = 1093.4377
				xmax = 1093.5377
				text = "in"
			intervals [4029]:
				xmin = 1093.5377
				xmax = 1093.7277
				text = "tears"
			intervals [4030]:
				xmin = 1093.7277
				xmax = 1094.0659
				text = ""
			intervals [4031]:
				xmin = 1094.0659
				xmax = 1094.1259
				text = "and"
			intervals [4032]:
				xmin = 1094.1259
				xmax = 1094.2059
				text = "my"
			intervals [4033]:
				xmin = 1094.2059
				xmax = 1094.2759
				text = ""
			intervals [4034]:
				xmin = 1094.2759
				xmax = 1094.3859
				text = "mom"
			intervals [4035]:
				xmin = 1094.3859
				xmax = 1094.4159
				text = ""
			intervals [4036]:
				xmin = 1094.4159
				xmax = 1094.5059
				text = "was"
			intervals [4037]:
				xmin = 1094.5059
				xmax = 1094.6659
				text = "like"
			intervals [4038]:
				xmin = 1094.6659
				xmax = 1094.7459
				text = "you"
			intervals [4039]:
				xmin = 1094.7459
				xmax = 1094.9459
				text = "better"
			intervals [4040]:
				xmin = 1094.9459
				xmax = 1095.1259
				text = "get"
			intervals [4041]:
				xmin = 1095.1259
				xmax = 1095.3359
				text = "some"
			intervals [4042]:
				xmin = 1095.3359
				xmax = 1095.6959
				text = "back"
			intervals [4043]:
				xmin = 1095.6959
				xmax = 1095.7959
				text = ""
			intervals [4044]:
				xmin = 1095.7959
				xmax = 1096.1859
				text = "back"
			intervals [4045]:
				xmin = 1096.1859
				xmax = 1096.3759
				text = "bone"
			intervals [4046]:
				xmin = 1096.3759
				xmax = 1096.6659
				text = "because"
			intervals [4047]:
				xmin = 1096.6659
				xmax = 1096.7459
				text = "the"
			intervals [4048]:
				xmin = 1096.7459
				xmax = 1097.0059
				text = "world"
			intervals [4049]:
				xmin = 1097.0059
				xmax = 1097.1659
				text = "not"
			intervals [4050]:
				xmin = 1097.1659
				xmax = 1097.3559
				text = "gonna"
			intervals [4051]:
				xmin = 1097.3559
				xmax = 1097.4659
				text = "be"
			intervals [4052]:
				xmin = 1097.4659
				xmax = 1097.6459
				text = "that"
			intervals [4053]:
				xmin = 1097.6459
				xmax = 1097.9559
				text = "nice"
			intervals [4054]:
				xmin = 1097.9559
				xmax = 1098.0459
				text = "to"
			intervals [4055]:
				xmin = 1098.0459
				xmax = 1098.2159
				text = "you"
			intervals [4056]:
				xmin = 1098.2159
				xmax = 1098.718
				text = ""
			intervals [4057]:
				xmin = 1098.718
				xmax = 1098.898
				text = "and"
			intervals [4058]:
				xmin = 1098.898
				xmax = 1098.968
				text = "i"
			intervals [4059]:
				xmin = 1098.968
				xmax = 1099.078
				text = "was"
			intervals [4060]:
				xmin = 1099.078
				xmax = 1099.178
				text = "like"
			intervals [4061]:
				xmin = 1099.178
				xmax = 1099.208
				text = ""
			intervals [4062]:
				xmin = 1099.208
				xmax = 1099.468
				text = "ever"
			intervals [4063]:
				xmin = 1099.468
				xmax = 1099.678
				text = "since"
			intervals [4064]:
				xmin = 1099.678
				xmax = 1099.798
				text = "then"
			intervals [4065]:
				xmin = 1099.798
				xmax = 1099.828
				text = ""
			intervals [4066]:
				xmin = 1099.828
				xmax = 1099.858
				text = "i"
			intervals [4067]:
				xmin = 1099.858
				xmax = 1100.068
				text = "was"
			intervals [4068]:
				xmin = 1100.068
				xmax = 1100.098
				text = ""
			intervals [4069]:
				xmin = 1100.098
				xmax = 1100.278
				text = "like"
			intervals [4070]:
				xmin = 1100.278
				xmax = 1100.508
				text = "alright"
			intervals [4071]:
				xmin = 1100.508
				xmax = 1100.548
				text = ""
			intervals [4072]:
				xmin = 1100.548
				xmax = 1100.848
				text = "cool"
			intervals [4073]:
				xmin = 1100.848
				xmax = 1101.048
				text = "well"
			intervals [4074]:
				xmin = 1101.048
				xmax = 1101.198
				text = ""
			intervals [4075]:
				xmin = 1101.198
				xmax = 1101.468
				text = "whatchu"
			intervals [4076]:
				xmin = 1101.468
				xmax = 1101.728
				text = "gotta"
			intervals [4077]:
				xmin = 1101.728
				xmax = 1101.828
				text = "say"
			intervals [4078]:
				xmin = 1101.828
				xmax = 1101.948
				text = "is"
			intervals [4079]:
				xmin = 1101.948
				xmax = 1102.088
				text = "that"
			intervals [4080]:
				xmin = 1102.088
				xmax = 1102.168
				text = "s"
			intervals [4081]:
				xmin = 1102.168
				xmax = 1102.408
				text = "whatchu"
			intervals [4082]:
				xmin = 1102.408
				xmax = 1102.658
				text = "gotta"
			intervals [4083]:
				xmin = 1102.658
				xmax = 1102.868
				text = "say"
			intervals [4084]:
				xmin = 1102.868
				xmax = 1103.3391
				text = ""
			intervals [4085]:
				xmin = 1103.3391
				xmax = 1103.5591
				text = "but"
			intervals [4086]:
				xmin = 1103.5591
				xmax = 1103.5991
				text = ""
			intervals [4087]:
				xmin = 1103.5991
				xmax = 1103.7191
				text = "i"
			intervals [4088]:
				xmin = 1103.7191
				xmax = 1103.9091
				text = "don't"
			intervals [4089]:
				xmin = 1103.9091
				xmax = 1104.2891
				text = "necessarily"
			intervals [4090]:
				xmin = 1104.2891
				xmax = 1104.4691
				text = "have"
			intervals [4091]:
				xmin = 1104.4691
				xmax = 1104.5891
				text = "to"
			intervals [4092]:
				xmin = 1104.5891
				xmax = 1104.8491
				text = "take"
			intervals [4093]:
				xmin = 1104.8491
				xmax = 1104.9291
				text = "or"
			intervals [4094]:
				xmin = 1104.9291
				xmax = 1105.3391
				text = "receive"
			intervals [4095]:
				xmin = 1105.3391
				xmax = 1105.3791
				text = ""
			intervals [4096]:
				xmin = 1105.3791
				xmax = 1105.5991
				text = "that"
			intervals [4097]:
				xmin = 1105.5991
				xmax = 1105.6291
				text = ""
			intervals [4098]:
				xmin = 1105.6291
				xmax = 1106.0391
				text = "into"
			intervals [4099]:
				xmin = 1106.0391
				xmax = 1106.3916
				text = ""
			intervals [4100]:
				xmin = 1106.3916
				xmax = 1106.5916
				text = "what"
			intervals [4101]:
				xmin = 1106.5916
				xmax = 1106.8216
				text = "i"
			intervals [4102]:
				xmin = 1106.8216
				xmax = 1106.8516
				text = ""
			intervals [4103]:
				xmin = 1106.8516
				xmax = 1107.1516
				text = "have"
			intervals [4104]:
				xmin = 1107.1516
				xmax = 1112.7912
				text = ""
			intervals [4105]:
				xmin = 1112.7912
				xmax = 1113.0212
				text = "mm-hm"
			intervals [4106]:
				xmin = 1113.0212
				xmax = 1127.0366
				text = ""
			intervals [4107]:
				xmin = 1127.0366
				xmax = 1127.1566
				text = "it"
			intervals [4108]:
				xmin = 1127.1566
				xmax = 1127.3766
				text = "was"
			intervals [4109]:
				xmin = 1127.3766
				xmax = 1127.7466
				text = "over"
			intervals [4110]:
				xmin = 1127.7466
				xmax = 1128.0966
				text = "time"
			intervals [4111]:
				xmin = 1128.0966
				xmax = 1128.4066
				text = "because"
			intervals [4112]:
				xmin = 1128.4066
				xmax = 1128.6966
				text = "kids"
			intervals [4113]:
				xmin = 1128.6966
				xmax = 1128.7866
				text = "are"
			intervals [4114]:
				xmin = 1128.7866
				xmax = 1129.1966
				text = "mean"
			intervals [4115]:
				xmin = 1129.1966
				xmax = 1129.653
				text = ""
			intervals [4116]:
				xmin = 1129.653
				xmax = 1129.913
				text = "like"
			intervals [4117]:
				xmin = 1129.913
				xmax = 1130.3387
				text = ""
			intervals [4118]:
				xmin = 1130.3387
				xmax = 1130.5087
				text = "and"
			intervals [4119]:
				xmin = 1130.5087
				xmax = 1130.5887
				text = "l-"
			intervals [4120]:
				xmin = 1130.5887
				xmax = 1131.0187
				text = "and"
			intervals [4121]:
				xmin = 1131.0187
				xmax = 1131.3987
				text = "like"
			intervals [4122]:
				xmin = 1131.3987
				xmax = 1131.4798
				text = ""
			intervals [4123]:
				xmin = 1131.4798
				xmax = 1131.6498
				text = "you"
			intervals [4124]:
				xmin = 1131.6498
				xmax = 1131.8698
				text = "know"
			intervals [4125]:
				xmin = 1131.8698
				xmax = 1131.9898
				text = "as"
			intervals [4126]:
				xmin = 1131.9898
				xmax = 1132.0998
				text = "you"
			intervals [4127]:
				xmin = 1132.0998
				xmax = 1132.2198
				text = "get"
			intervals [4128]:
				xmin = 1132.2198
				xmax = 1132.6198
				text = "older"
			intervals [4129]:
				xmin = 1132.6198
				xmax = 1132.9549
				text = ""
			intervals [4130]:
				xmin = 1132.9549
				xmax = 1133.0549
				text = "we"
			intervals [4131]:
				xmin = 1133.0549
				xmax = 1133.3249
				text = "become"
			intervals [4132]:
				xmin = 1133.3249
				xmax = 1133.4549
				text = "a"
			intervals [4133]:
				xmin = 1133.4549
				xmax = 1133.8349
				text = "adult"
			intervals [4134]:
				xmin = 1133.8349
				xmax = 1133.9249
				text = "you"
			intervals [4135]:
				xmin = 1133.9249
				xmax = 1134.1549
				text = "like"
			intervals [4136]:
				xmin = 1134.1549
				xmax = 1134.4449
				text = "people"
			intervals [4137]:
				xmin = 1134.4449
				xmax = 1134.8349
				text = "sugar"
			intervals [4138]:
				xmin = 1134.8349
				xmax = 1135.1449
				text = "coat"
			intervals [4139]:
				xmin = 1135.1449
				xmax = 1135.5649
				text = "things"
			intervals [4140]:
				xmin = 1135.5649
				xmax = 1135.8056
				text = ""
			intervals [4141]:
				xmin = 1135.8056
				xmax = 1135.9456
				text = "and"
			intervals [4142]:
				xmin = 1135.9456
				xmax = 1136.0656
				text = "it"
			intervals [4143]:
				xmin = 1136.0656
				xmax = 1136.1456
				text = "you"
			intervals [4144]:
				xmin = 1136.1456
				xmax = 1136.3156
				text = "like"
			intervals [4145]:
				xmin = 1136.3156
				xmax = 1136.4656
				text = "you"
			intervals [4146]:
				xmin = 1136.4656
				xmax = 1136.9756
				text = "learn"
			intervals [4147]:
				xmin = 1136.9756
				xmax = 1137.1056
				text = "to"
			intervals [4148]:
				xmin = 1137.1056
				xmax = 1137.3556
				text = "sugar"
			intervals [4149]:
				xmin = 1137.3556
				xmax = 1137.5856
				text = "coat"
			intervals [4150]:
				xmin = 1137.5856
				xmax = 1137.7956
				text = "things"
			intervals [4151]:
				xmin = 1137.7956
				xmax = 1137.9733
				text = ""
			intervals [4152]:
				xmin = 1137.9733
				xmax = 1138.0933
				text = "but"
			intervals [4153]:
				xmin = 1138.0933
				xmax = 1138.2033
				text = "when"
			intervals [4154]:
				xmin = 1138.2033
				xmax = 1138.4033
				text = "you're"
			intervals [4155]:
				xmin = 1138.4033
				xmax = 1138.8833
				text = "young"
			intervals [4156]:
				xmin = 1138.8833
				xmax = 1139.0042
				text = ""
			intervals [4157]:
				xmin = 1139.0042
				xmax = 1139.1842
				text = "you're"
			intervals [4158]:
				xmin = 1139.1842
				xmax = 1139.3642
				text = "as"
			intervals [4159]:
				xmin = 1139.3642
				xmax = 1139.5842
				text = "pure"
			intervals [4160]:
				xmin = 1139.5842
				xmax = 1139.7242
				text = "as"
			intervals [4161]:
				xmin = 1139.7242
				xmax = 1139.8842
				text = "can"
			intervals [4162]:
				xmin = 1139.8842
				xmax = 1140.0442
				text = "be"
			intervals [4163]:
				xmin = 1140.0442
				xmax = 1140.2242
				text = "you're"
			intervals [4164]:
				xmin = 1140.2242
				xmax = 1140.3542
				text = "like"
			intervals [4165]:
				xmin = 1140.3542
				xmax = 1140.4942
				text = "you're"
			intervals [4166]:
				xmin = 1140.4942
				xmax = 1140.7942
				text = "like"
			intervals [4167]:
				xmin = 1140.7942
				xmax = 1141.0318
				text = ""
			intervals [4168]:
				xmin = 1141.0318
				xmax = 1141.2318
				text = "oh"
			intervals [4169]:
				xmin = 1141.2318
				xmax = 1141.3218
				text = "i"
			intervals [4170]:
				xmin = 1141.3218
				xmax = 1141.3518
				text = ""
			intervals [4171]:
				xmin = 1141.3518
				xmax = 1141.5918
				text = "don't"
			intervals [4172]:
				xmin = 1141.5918
				xmax = 1141.9118
				text = "like"
			intervals [4173]:
				xmin = 1141.9118
				xmax = 1142.0618
				text = "you"
			intervals [4174]:
				xmin = 1142.0618
				xmax = 1142.5418
				text = "or"
			intervals [4175]:
				xmin = 1142.5418
				xmax = 1142.7881
				text = ""
			intervals [4176]:
				xmin = 1142.7881
				xmax = 1143.0581
				text = "you"
			intervals [4177]:
				xmin = 1143.0581
				xmax = 1143.3281
				text = "ugly"
			intervals [4178]:
				xmin = 1143.3281
				xmax = 1143.4781
				text = "like"
			intervals [4179]:
				xmin = 1143.4781
				xmax = 1143.7381
				text = "kids"
			intervals [4180]:
				xmin = 1143.7381
				xmax = 1143.8281
				text = "will"
			intervals [4181]:
				xmin = 1143.8281
				xmax = 1143.9981
				text = "tell"
			intervals [4182]:
				xmin = 1143.9981
				xmax = 1144.0681
				text = "you"
			intervals [4183]:
				xmin = 1144.0681
				xmax = 1144.2481
				text = "that"
			intervals [4184]:
				xmin = 1144.2481
				xmax = 1144.3981
				text = "you're"
			intervals [4185]:
				xmin = 1144.3981
				xmax = 1144.9281
				text = "ugly"
			intervals [4186]:
				xmin = 1144.9281
				xmax = 1145.5016
				text = ""
			intervals [4187]:
				xmin = 1145.5016
				xmax = 1146.0116
				text = "real"
			intervals [4188]:
				xmin = 1146.0116
				xmax = 1146.0816
				text = ""
			intervals [4189]:
				xmin = 1146.0816
				xmax = 1146.6216
				text = "nice"
			intervals [4190]:
				xmin = 1146.6216
				xmax = 1146.6516
				text = ""
			intervals [4191]:
				xmin = 1146.6516
				xmax = 1147.0616
				text = "<unk>"
			intervals [4192]:
				xmin = 1147.0616
				xmax = 1147.158
				text = ""
			intervals [4193]:
				xmin = 1147.158
				xmax = 1147.498
				text = "just"
			intervals [4194]:
				xmin = 1147.498
				xmax = 1147.618
				text = "with"
			intervals [4195]:
				xmin = 1147.618
				xmax = 1147.698
				text = "a"
			intervals [4196]:
				xmin = 1147.698
				xmax = 1148.168
				text = "smile"
			intervals [4197]:
				xmin = 1148.168
				xmax = 1148.298
				text = "to"
			intervals [4198]:
				xmin = 1148.298
				xmax = 1148.478
				text = "you're"
			intervals [4199]:
				xmin = 1148.478
				xmax = 1148.538
				text = ""
			intervals [4200]:
				xmin = 1148.538
				xmax = 1149.178
				text = "ugly"
			intervals [4201]:
				xmin = 1149.178
				xmax = 1149.208
				text = ""
			intervals [4202]:
				xmin = 1149.208
				xmax = 1149.298
				text = "i'm"
			intervals [4203]:
				xmin = 1149.298
				xmax = 1149.328
				text = ""
			intervals [4204]:
				xmin = 1149.328
				xmax = 1149.458
				text = "like"
			intervals [4205]:
				xmin = 1149.458
				xmax = 1149.548
				text = ""
			intervals [4206]:
				xmin = 1149.548
				xmax = 1150.288
				text = "okay"
			intervals [4207]:
				xmin = 1150.288
				xmax = 1150.7402
				text = ""
			intervals [4208]:
				xmin = 1150.7402
				xmax = 1151.3302
				text = "mean"
			intervals [4209]:
				xmin = 1151.3302
				xmax = 1151.480
				text = ""
			intervals [4210]:
				xmin = 1151.480
				xmax = 1151.670
				text = "it"
			intervals [4211]:
				xmin = 1151.670
				xmax = 1151.760
				text = "s"
			intervals [4212]:
				xmin = 1151.760
				xmax = 1152.160
				text = "cool"
			intervals [4213]:
				xmin = 1152.160
				xmax = 1152.7871
				text = ""
			intervals [4214]:
				xmin = 1152.7871
				xmax = 1152.9871
				text = "but"
			intervals [4215]:
				xmin = 1152.9871
				xmax = 1153.0671
				text = "i"
			intervals [4216]:
				xmin = 1153.0671
				xmax = 1153.3071
				text = "think"
			intervals [4217]:
				xmin = 1153.3071
				xmax = 1153.5471
				text = "just"
			intervals [4218]:
				xmin = 1153.5471
				xmax = 1153.5771
				text = ""
			intervals [4219]:
				xmin = 1153.5771
				xmax = 1153.9271
				text = "over"
			intervals [4220]:
				xmin = 1153.9271
				xmax = 1154.1871
				text = "time"
			intervals [4221]:
				xmin = 1154.1871
				xmax = 1154.3671
				text = "like"
			intervals [4222]:
				xmin = 1154.3671
				xmax = 1154.5571
				text = "bis-"
			intervals [4223]:
				xmin = 1154.5571
				xmax = 1154.9571
				text = "people"
			intervals [4224]:
				xmin = 1154.9571
				xmax = 1154.9871
				text = ""
			intervals [4225]:
				xmin = 1154.9871
				xmax = 1155.1771
				text = "just"
			intervals [4226]:
				xmin = 1155.1771
				xmax = 1155.3471
				text = "al"
			intervals [4227]:
				xmin = 1155.3471
				xmax = 1155.4271
				text = ""
			intervals [4228]:
				xmin = 1155.4271
				xmax = 1155.7771
				text = "being"
			intervals [4229]:
				xmin = 1155.7771
				xmax = 1156.0171
				text = "mean"
			intervals [4230]:
				xmin = 1156.0171
				xmax = 1156.0871
				text = "to"
			intervals [4231]:
				xmin = 1156.0871
				xmax = 1156.2871
				text = "me"
			intervals [4232]:
				xmin = 1156.2871
				xmax = 1156.5848
				text = ""
			intervals [4233]:
				xmin = 1156.5848
				xmax = 1156.6548
				text = "and"
			intervals [4234]:
				xmin = 1156.6548
				xmax = 1156.6848
				text = "i"
			intervals [4235]:
				xmin = 1156.6848
				xmax = 1156.8348
				text = "had"
			intervals [4236]:
				xmin = 1156.8348
				xmax = 1156.8948
				text = "to"
			intervals [4237]:
				xmin = 1156.8948
				xmax = 1157.3048
				text = "understand"
			intervals [4238]:
				xmin = 1157.3048
				xmax = 1157.4048
				text = "that"
			intervals [4239]:
				xmin = 1157.4048
				xmax = 1157.5648
				text = "like"
			intervals [4240]:
				xmin = 1157.5648
				xmax = 1157.8048
				text = "not"
			intervals [4241]:
				xmin = 1157.8048
				xmax = 1158.1348
				text = "everyone"
			intervals [4242]:
				xmin = 1158.1348
				xmax = 1158.1848
				text = "s"
			intervals [4243]:
				xmin = 1158.1848
				xmax = 1158.3848
				text = "gonna"
			intervals [4244]:
				xmin = 1158.3848
				xmax = 1158.5948
				text = "like"
			intervals [4245]:
				xmin = 1158.5948
				xmax = 1158.7248
				text = "me"
			intervals [4246]:
				xmin = 1158.7248
				xmax = 1159.1448
				text = "for"
			intervals [4247]:
				xmin = 1159.1448
				xmax = 1159.2048
				text = "who"
			intervals [4248]:
				xmin = 1159.2048
				xmax = 1159.4048
				text = "i"
			intervals [4249]:
				xmin = 1159.4048
				xmax = 1159.6948
				text = "am"
			intervals [4250]:
				xmin = 1159.6948
				xmax = 1160.0792
				text = ""
			intervals [4251]:
				xmin = 1160.0792
				xmax = 1160.1292
				text = "or"
			intervals [4252]:
				xmin = 1160.1292
				xmax = 1160.3192
				text = "like"
			intervals [4253]:
				xmin = 1160.3192
				xmax = 1160.5292
				text = "what"
			intervals [4254]:
				xmin = 1160.5292
				xmax = 1160.6192
				text = "i"
			intervals [4255]:
				xmin = 1160.6192
				xmax = 1160.9192
				text = "do"
			intervals [4256]:
				xmin = 1160.9192
				xmax = 1161.1582
				text = ""
			intervals [4257]:
				xmin = 1161.1582
				xmax = 1161.2782
				text = "so"
			intervals [4258]:
				xmin = 1161.2782
				xmax = 1161.3082
				text = "i"
			intervals [4259]:
				xmin = 1161.3082
				xmax = 1161.4882
				text = "might"
			intervals [4260]:
				xmin = 1161.4882
				xmax = 1161.6382
				text = "just"
			intervals [4261]:
				xmin = 1161.6382
				xmax = 1161.7882
				text = "have"
			intervals [4262]:
				xmin = 1161.7882
				xmax = 1161.8882
				text = "to"
			intervals [4263]:
				xmin = 1161.8882
				xmax = 1162.0782
				text = "get"
			intervals [4264]:
				xmin = 1162.0782
				xmax = 1162.2682
				text = "used"
			intervals [4265]:
				xmin = 1162.2682
				xmax = 1162.5082
				text = "to"
			intervals [4266]:
				xmin = 1162.5082
				xmax = 1162.6382
				text = "it"
			intervals [4267]:
				xmin = 1162.6382
				xmax = 1162.9337
				text = ""
			intervals [4268]:
				xmin = 1162.9337
				xmax = 1163.1137
				text = "and"
			intervals [4269]:
				xmin = 1163.1137
				xmax = 1163.2237
				text = "be"
			intervals [4270]:
				xmin = 1163.2237
				xmax = 1163.4737
				text = "who"
			intervals [4271]:
				xmin = 1163.4737
				xmax = 1163.6337
				text = "i"
			intervals [4272]:
				xmin = 1163.6337
				xmax = 1163.8337
				text = "am"
			intervals [4273]:
				xmin = 1163.8337
				xmax = 1164.3637
				text = "because"
			intervals [4274]:
				xmin = 1164.3637
				xmax = 1164.7923
				text = ""
			intervals [4275]:
				xmin = 1164.7923
				xmax = 1165.0023
				text = "i've"
			intervals [4276]:
				xmin = 1165.0023
				xmax = 1165.0623
				text = ""
			intervals [4277]:
				xmin = 1165.0623
				xmax = 1165.2223
				text = "and"
			intervals [4278]:
				xmin = 1165.2223
				xmax = 1165.3023
				text = "i"
			intervals [4279]:
				xmin = 1165.3023
				xmax = 1165.4423
				text = "have"
			intervals [4280]:
				xmin = 1165.4423
				xmax = 1165.5923
				text = "to"
			intervals [4281]:
				xmin = 1165.5923
				xmax = 1165.8423
				text = "love"
			intervals [4282]:
				xmin = 1165.8423
				xmax = 1166.0323
				text = "who"
			intervals [4283]:
				xmin = 1166.0323
				xmax = 1166.2223
				text = "i"
			intervals [4284]:
				xmin = 1166.2223
				xmax = 1166.4723
				text = "am"
			intervals [4285]:
				xmin = 1166.4723
				xmax = 1166.5623
				text = ""
			intervals [4286]:
				xmin = 1166.5623
				xmax = 1166.7723
				text = "as"
			intervals [4287]:
				xmin = 1166.7723
				xmax = 1166.8023
				text = "a"
			intervals [4288]:
				xmin = 1166.8023
				xmax = 1167.0323
				text = "human"
			intervals [4289]:
				xmin = 1167.0323
				xmax = 1167.2623
				text = "being"
			intervals [4290]:
				xmin = 1167.2623
				xmax = 1167.4523
				text = "too"
			intervals [4291]:
				xmin = 1167.4523
				xmax = 1167.9733
				text = ""
			intervals [4292]:
				xmin = 1167.9733
				xmax = 1168.0933
				text = "so"
			intervals [4293]:
				xmin = 1168.0933
				xmax = 1168.1433
				text = "i"
			intervals [4294]:
				xmin = 1168.1433
				xmax = 1168.2933
				text = "think"
			intervals [4295]:
				xmin = 1168.2933
				xmax = 1168.4233
				text = "that"
			intervals [4296]:
				xmin = 1168.4233
				xmax = 1168.4933
				text = "s"
			intervals [4297]:
				xmin = 1168.4933
				xmax = 1168.5433
				text = ""
			intervals [4298]:
				xmin = 1168.5433
				xmax = 1168.7433
				text = "what"
			intervals [4299]:
				xmin = 1168.7433
				xmax = 1168.9833
				text = "also"
			intervals [4300]:
				xmin = 1168.9833
				xmax = 1169.1733
				text = "came"
			intervals [4301]:
				xmin = 1169.1733
				xmax = 1169.2733
				text = "with"
			intervals [4302]:
				xmin = 1169.2733
				xmax = 1169.4233
				text = "like"
			intervals [4303]:
				xmin = 1169.4233
				xmax = 1169.6833
				text = "girls"
			intervals [4304]:
				xmin = 1169.6833
				xmax = 1169.8433
				text = "only"
			intervals [4305]:
				xmin = 1169.8433
				xmax = 1170.1433
				text = "club"
			intervals [4306]:
				xmin = 1170.1433
				xmax = 1170.5809
				text = ""
			intervals [4307]:
				xmin = 1170.5809
				xmax = 1170.7409
				text = "when"
			intervals [4308]:
				xmin = 1170.7409
				xmax = 1170.8309
				text = "i"
			intervals [4309]:
				xmin = 1170.8309
				xmax = 1171.1509
				text = "started"
			intervals [4310]:
				xmin = 1171.1509
				xmax = 1171.4009
				text = "girls"
			intervals [4311]:
				xmin = 1171.4009
				xmax = 1171.5609
				text = "only"
			intervals [4312]:
				xmin = 1171.5609
				xmax = 1171.7609
				text = "club"
			intervals [4313]:
				xmin = 1171.7609
				xmax = 1171.8209
				text = "it"
			intervals [4314]:
				xmin = 1171.8209
				xmax = 1171.9409
				text = "was"
			intervals [4315]:
				xmin = 1171.9409
				xmax = 1172.1509
				text = "like"
			intervals [4316]:
				xmin = 1172.1509
				xmax = 1172.6075
				text = ""
			intervals [4317]:
				xmin = 1172.6075
				xmax = 1172.8175
				text = "i"
			intervals [4318]:
				xmin = 1172.8175
				xmax = 1173.3775
				text = "understand"
			intervals [4319]:
				xmin = 1173.3775
				xmax = 1173.5675
				text = "that"
			intervals [4320]:
				xmin = 1173.5675
				xmax = 1173.6975
				text = "you"
			intervals [4321]:
				xmin = 1173.6975
				xmax = 1173.9775
				text = "have"
			intervals [4322]:
				xmin = 1173.9775
				xmax = 1174.1475
				text = "like"
			intervals [4323]:
				xmin = 1174.1475
				xmax = 1174.2875
				text = "i'm"
			intervals [4324]:
				xmin = 1174.2875
				xmax = 1174.5875
				text = "teaching"
			intervals [4325]:
				xmin = 1174.5875
				xmax = 1174.7975
				text = "young"
			intervals [4326]:
				xmin = 1174.7975
				xmax = 1175.0175
				text = "women"
			intervals [4327]:
				xmin = 1175.0175
				xmax = 1175.1775
				text = "that"
			intervals [4328]:
				xmin = 1175.1775
				xmax = 1175.3375
				text = "you"
			intervals [4329]:
				xmin = 1175.3375
				xmax = 1175.4975
				text = "have"
			intervals [4330]:
				xmin = 1175.4975
				xmax = 1175.5875
				text = "to"
			intervals [4331]:
				xmin = 1175.5875
				xmax = 1176.0975
				text = "understand"
			intervals [4332]:
				xmin = 1176.0975
				xmax = 1176.2475
				text = "that"
			intervals [4333]:
				xmin = 1176.2475
				xmax = 1176.4775
				text = "not"
			intervals [4334]:
				xmin = 1176.4775
				xmax = 1176.8275
				text = "everyone"
			intervals [4335]:
				xmin = 1176.8275
				xmax = 1176.8775
				text = "s"
			intervals [4336]:
				xmin = 1176.8775
				xmax = 1177.0175
				text = "gonna"
			intervals [4337]:
				xmin = 1177.0175
				xmax = 1177.2675
				text = "like"
			intervals [4338]:
				xmin = 1177.2675
				xmax = 1177.3775
				text = "you"
			intervals [4339]:
				xmin = 1177.3775
				xmax = 1177.4375
				text = ""
			intervals [4340]:
				xmin = 1177.4375
				xmax = 1177.5775
				text = "for"
			intervals [4341]:
				xmin = 1177.5775
				xmax = 1177.7375
				text = "what"
			intervals [4342]:
				xmin = 1177.7375
				xmax = 1177.8675
				text = "you"
			intervals [4343]:
				xmin = 1177.8675
				xmax = 1178.0775
				text = "look"
			intervals [4344]:
				xmin = 1178.0775
				xmax = 1178.2675
				text = "like"
			intervals [4345]:
				xmin = 1178.2675
				xmax = 1178.4075
				text = "what"
			intervals [4346]:
				xmin = 1178.4075
				xmax = 1178.5275
				text = "you"
			intervals [4347]:
				xmin = 1178.5275
				xmax = 1178.6775
				text = "say"
			intervals [4348]:
				xmin = 1178.6775
				xmax = 1178.8475
				text = "out"
			intervals [4349]:
				xmin = 1178.8475
				xmax = 1178.9575
				text = "your"
			intervals [4350]:
				xmin = 1178.9575
				xmax = 1179.1975
				text = "mouth"
			intervals [4351]:
				xmin = 1179.1975
				xmax = 1179.4393
				text = ""
			intervals [4352]:
				xmin = 1179.4393
				xmax = 1179.5593
				text = "but"
			intervals [4353]:
				xmin = 1179.5593
				xmax = 1179.6793
				text = "you"
			intervals [4354]:
				xmin = 1179.6793
				xmax = 1179.8593
				text = "have"
			intervals [4355]:
				xmin = 1179.8593
				xmax = 1179.9593
				text = "to"
			intervals [4356]:
				xmin = 1179.9593
				xmax = 1180.1193
				text = "be"
			intervals [4357]:
				xmin = 1180.1193
				xmax = 1180.3593
				text = "true"
			intervals [4358]:
				xmin = 1180.3593
				xmax = 1180.5393
				text = "to"
			intervals [4359]:
				xmin = 1180.5393
				xmax = 1180.7193
				text = "who"
			intervals [4360]:
				xmin = 1180.7193
				xmax = 1180.9293
				text = "you"
			intervals [4361]:
				xmin = 1180.9293
				xmax = 1181.3093
				text = "are"
			intervals [4362]:
				xmin = 1181.3093
				xmax = 1181.4716
				text = ""
			intervals [4363]:
				xmin = 1181.4716
				xmax = 1181.7416
				text = "because"
			intervals [4364]:
				xmin = 1181.7416
				xmax = 1182.0916
				text = "people"
			intervals [4365]:
				xmin = 1182.0916
				xmax = 1182.2416
				text = "will"
			intervals [4366]:
				xmin = 1182.2416
				xmax = 1182.5216
				text = "say"
			intervals [4367]:
				xmin = 1182.5216
				xmax = 1182.7586
				text = ""
			intervals [4368]:
				xmin = 1182.7586
				xmax = 1182.9086
				text = "that"
			intervals [4369]:
				xmin = 1182.9086
				xmax = 1182.9586
				text = "s"
			intervals [4370]:
				xmin = 1182.9586
				xmax = 1183.2086
				text = "not"
			intervals [4371]:
				xmin = 1183.2086
				xmax = 1183.3786
				text = "you"
			intervals [4372]:
				xmin = 1183.3786
				xmax = 1183.4886
				text = "to"
			intervals [4373]:
				xmin = 1183.4886
				xmax = 1183.6286
				text = "be"
			intervals [4374]:
				xmin = 1183.6286
				xmax = 1183.8586
				text = "like"
			intervals [4375]:
				xmin = 1183.8586
				xmax = 1184.1486
				text = "that"
			intervals [4376]:
				xmin = 1184.1486
				xmax = 1184.5766
				text = ""
			intervals [4377]:
				xmin = 1184.5766
				xmax = 1184.8766
				text = "even"
			intervals [4378]:
				xmin = 1184.8766
				xmax = 1185.0366
				text = "if"
			intervals [4379]:
				xmin = 1185.0366
				xmax = 1185.1766
				text = "you"
			intervals [4380]:
				xmin = 1185.1766
				xmax = 1185.4966
				text = "are"
			intervals [4381]:
				xmin = 1185.4966
				xmax = 1185.793
				text = ""
			intervals [4382]:
				xmin = 1185.793
				xmax = 1185.973
				text = "like"
			intervals [4383]:
				xmin = 1185.973
				xmax = 1186.063
				text = "the"
			intervals [4384]:
				xmin = 1186.063
				xmax = 1186.443
				text = "meanest"
			intervals [4385]:
				xmin = 1186.443
				xmax = 1186.753
				text = "person"
			intervals [4386]:
				xmin = 1186.753
				xmax = 1186.833
				text = "in"
			intervals [4387]:
				xmin = 1186.833
				xmax = 1186.923
				text = "the"
			intervals [4388]:
				xmin = 1186.923
				xmax = 1187.173
				text = "world"
			intervals [4389]:
				xmin = 1187.173
				xmax = 1187.343
				text = "once"
			intervals [4390]:
				xmin = 1187.343
				xmax = 1187.403
				text = "you"
			intervals [4391]:
				xmin = 1187.403
				xmax = 1187.573
				text = "try"
			intervals [4392]:
				xmin = 1187.573
				xmax = 1187.683
				text = "to"
			intervals [4393]:
				xmin = 1187.683
				xmax = 1187.793
				text = "be"
			intervals [4394]:
				xmin = 1187.793
				xmax = 1188.023
				text = "nice"
			intervals [4395]:
				xmin = 1188.023
				xmax = 1188.053
				text = ""
			intervals [4396]:
				xmin = 1188.053
				xmax = 1188.183
				text = "oh"
			intervals [4397]:
				xmin = 1188.183
				xmax = 1188.383
				text = "you're"
			intervals [4398]:
				xmin = 1188.383
				xmax = 1188.663
				text = "being"
			intervals [4399]:
				xmin = 1188.663
				xmax = 1188.723
				text = ""
			intervals [4400]:
				xmin = 1188.723
				xmax = 1189.053
				text = "fake"
			intervals [4401]:
				xmin = 1189.053
				xmax = 1189.083
				text = ""
			intervals [4402]:
				xmin = 1189.083
				xmax = 1189.413
				text = "because"
			intervals [4403]:
				xmin = 1189.413
				xmax = 1189.573
				text = "that"
			intervals [4404]:
				xmin = 1189.573
				xmax = 1189.633
				text = "s"
			intervals [4405]:
				xmin = 1189.633
				xmax = 1189.883
				text = "not"
			intervals [4406]:
				xmin = 1189.883
				xmax = 1190.1207
				text = ""
			intervals [4407]:
				xmin = 1190.1207
				xmax = 1190.2307
				text = "you"
			intervals [4408]:
				xmin = 1190.2307
				xmax = 1191.7293
				text = ""
			intervals [4409]:
				xmin = 1191.7293
				xmax = 1192.3893
				text = "regardless"
			intervals [4410]:
				xmin = 1192.3893
				xmax = 1204.5592
				text = ""
			intervals [4411]:
				xmin = 1204.5592
				xmax = 1205.0292
				text = "<unk>"
			intervals [4412]:
				xmin = 1205.0292
				xmax = 1213.5237
				text = ""
			intervals [4413]:
				xmin = 1213.5237
				xmax = 1213.9137
				text = "right"
			intervals [4414]:
				xmin = 1213.9137
				xmax = 1218.5962
				text = ""
			intervals [4415]:
				xmin = 1218.5962
				xmax = 1219.0162
				text = "right"
			intervals [4416]:
				xmin = 1219.0162
				xmax = 1221.2523
				text = ""
			intervals [4417]:
				xmin = 1221.2523
				xmax = 1221.7723
				text = "<unk>"
			intervals [4418]:
				xmin = 1221.7723
				xmax = 1224.5359
				text = ""
			intervals [4419]:
				xmin = 1224.5359
				xmax = 1224.7859
				text = "right"
			intervals [4420]:
				xmin = 1224.7859
				xmax = 1224.8659
				text = ""
			intervals [4421]:
				xmin = 1224.8659
				xmax = 1225.2659
				text = "so"
			intervals [4422]:
				xmin = 1225.2659
				xmax = 1225.3759
				text = "i"
			intervals [4423]:
				xmin = 1225.3759
				xmax = 1225.6359
				text = "came"
			intervals [4424]:
				xmin = 1225.6359
				xmax = 1225.7959
				text = "to"
			intervals [4425]:
				xmin = 1225.7959
				xmax = 1225.9459
				text = "the"
			intervals [4426]:
				xmin = 1225.9459
				xmax = 1226.2059
				text = "boys"
			intervals [4427]:
				xmin = 1226.2059
				xmax = 1226.3159
				text = "and"
			intervals [4428]:
				xmin = 1226.3159
				xmax = 1226.5859
				text = "girls"
			intervals [4429]:
				xmin = 1226.5859
				xmax = 1226.9059
				text = "club"
			intervals [4430]:
				xmin = 1226.9059
				xmax = 1227.4159
				text = "because"
			intervals [4431]:
				xmin = 1227.4159
				xmax = 1227.7159
				text = "uh"
			intervals [4432]:
				xmin = 1227.7159
				xmax = 1227.7459
				text = ""
			intervals [4433]:
				xmin = 1227.7459
				xmax = 1227.9259
				text = "at"
			intervals [4434]:
				xmin = 1227.9259
				xmax = 1228.2759
				text = "school"
			intervals [4435]:
				xmin = 1228.2759
				xmax = 1228.5504
				text = ""
			intervals [4436]:
				xmin = 1228.5504
				xmax = 1228.6404
				text = "they"
			intervals [4437]:
				xmin = 1228.6404
				xmax = 1228.7304
				text = "was"
			intervals [4438]:
				xmin = 1228.7304
				xmax = 1228.8904
				text = "telling"
			intervals [4439]:
				xmin = 1228.8904
				xmax = 1228.9804
				text = "that"
			intervals [4440]:
				xmin = 1228.9804
				xmax = 1229.0904
				text = "you"
			intervals [4441]:
				xmin = 1229.0904
				xmax = 1229.2904
				text = "have"
			intervals [4442]:
				xmin = 1229.2904
				xmax = 1229.3904
				text = "to"
			intervals [4443]:
				xmin = 1229.3904
				xmax = 1229.5704
				text = "go"
			intervals [4444]:
				xmin = 1229.5704
				xmax = 1229.7604
				text = "out"
			intervals [4445]:
				xmin = 1229.7604
				xmax = 1229.8404
				text = "and"
			intervals [4446]:
				xmin = 1229.8404
				xmax = 1230.4004
				text = "find"
			intervals [4447]:
				xmin = 1230.4004
				xmax = 1230.4547
				text = ""
			intervals [4448]:
				xmin = 1230.4547
				xmax = 1230.8047
				text = "community"
			intervals [4449]:
				xmin = 1230.8047
				xmax = 1231.1047
				text = "service"
			intervals [4450]:
				xmin = 1231.1047
				xmax = 1231.2747
				text = "i'm"
			intervals [4451]:
				xmin = 1231.2747
				xmax = 1231.5247
				text = "in"
			intervals [4452]:
				xmin = 1231.5247
				xmax = 1231.5947
				text = "eighth"
			intervals [4453]:
				xmin = 1231.5947
				xmax = 1231.7947
				text = "grade"
			intervals [4454]:
				xmin = 1231.7947
				xmax = 1231.9147
				text = "i'm"
			intervals [4455]:
				xmin = 1231.9147
				xmax = 1232.0947
				text = "like"
			intervals [4456]:
				xmin = 1232.0947
				xmax = 1232.5447
				text = "okay"
			intervals [4457]:
				xmin = 1232.5447
				xmax = 1232.841
				text = ""
			intervals [4458]:
				xmin = 1232.841
				xmax = 1233.201
				text = "community"
			intervals [4459]:
				xmin = 1233.201
				xmax = 1233.681
				text = "service"
			intervals [4460]:
				xmin = 1233.681
				xmax = 1233.7525
				text = ""
			intervals [4461]:
				xmin = 1233.7525
				xmax = 1234.1525
				text = "whatever"
			intervals [4462]:
				xmin = 1234.1525
				xmax = 1234.8148
				text = ""
			intervals [4463]:
				xmin = 1234.8148
				xmax = 1235.2548
				text = "so"
			intervals [4464]:
				xmin = 1235.2548
				xmax = 1235.4748
				text = "not"
			intervals [4465]:
				xmin = 1235.4748
				xmax = 1235.7048
				text = "even"
			intervals [4466]:
				xmin = 1235.7048
				xmax = 1235.8348
				text = "eighth"
			intervals [4467]:
				xmin = 1235.8348
				xmax = 1235.8748
				text = ""
			intervals [4468]:
				xmin = 1235.8748
				xmax = 1236.1748
				text = "grade"
			intervals [4469]:
				xmin = 1236.1748
				xmax = 1236.2548
				text = "no"
			intervals [4470]:
				xmin = 1236.2548
				xmax = 1236.3448
				text = "i"
			intervals [4471]:
				xmin = 1236.3448
				xmax = 1236.5948
				text = "wasn't"
			intervals [4472]:
				xmin = 1236.5948
				xmax = 1236.7148
				text = "even"
			intervals [4473]:
				xmin = 1236.7148
				xmax = 1236.8148
				text = ""
			intervals [4474]:
				xmin = 1236.8148
				xmax = 1236.8948
				text = "in"
			intervals [4475]:
				xmin = 1236.8948
				xmax = 1237.0348
				text = "eighth"
			intervals [4476]:
				xmin = 1237.0348
				xmax = 1237.0748
				text = ""
			intervals [4477]:
				xmin = 1237.0748
				xmax = 1237.3448
				text = "grade"
			intervals [4478]:
				xmin = 1237.3448
				xmax = 1237.3948
				text = "i"
			intervals [4479]:
				xmin = 1237.3948
				xmax = 1237.4348
				text = ""
			intervals [4480]:
				xmin = 1237.4348
				xmax = 1237.5848
				text = "was"
			intervals [4481]:
				xmin = 1237.5848
				xmax = 1238.1352
				text = ""
			intervals [4482]:
				xmin = 1238.1352
				xmax = 1238.1852
				text = "i"
			intervals [4483]:
				xmin = 1238.1852
				xmax = 1238.2752
				text = "was"
			intervals [4484]:
				xmin = 1238.2752
				xmax = 1238.3352
				text = "in"
			intervals [4485]:
				xmin = 1238.3352
				xmax = 1238.4052
				text = "the"
			intervals [4486]:
				xmin = 1238.4052
				xmax = 1238.7452
				text = "seventh"
			intervals [4487]:
				xmin = 1238.7452
				xmax = 1238.9352
				text = "grade"
			intervals [4488]:
				xmin = 1238.9352
				xmax = 1238.9752
				text = "i"
			intervals [4489]:
				xmin = 1238.9752
				xmax = 1239.0952
				text = "was"
			intervals [4490]:
				xmin = 1239.0952
				xmax = 1239.1552
				text = "in"
			intervals [4491]:
				xmin = 1239.1552
				xmax = 1239.4852
				text = "seventh"
			intervals [4492]:
				xmin = 1239.4852
				xmax = 1239.6852
				text = "g-"
			intervals [4493]:
				xmin = 1239.6852
				xmax = 1240.2156
				text = ""
			intervals [4494]:
				xmin = 1240.2156
				xmax = 1240.7356
				text = "everybody"
			intervals [4495]:
				xmin = 1240.7356
				xmax = 1240.8156
				text = "in"
			intervals [4496]:
				xmin = 1240.8156
				xmax = 1240.9056
				text = "the"
			intervals [4497]:
				xmin = 1240.9056
				xmax = 1241.0956
				text = "school"
			intervals [4498]:
				xmin = 1241.0956
				xmax = 1241.2056
				text = "had"
			intervals [4499]:
				xmin = 1241.2056
				xmax = 1241.2656
				text = "to"
			intervals [4500]:
				xmin = 1241.2656
				xmax = 1241.3756
				text = "do"
			intervals [4501]:
				xmin = 1241.3756
				xmax = 1241.7456
				text = "community"
			intervals [4502]:
				xmin = 1241.7456
				xmax = 1242.1756
				text = "service"
			intervals [4503]:
				xmin = 1242.1756
				xmax = 1242.4317
				text = ""
			intervals [4504]:
				xmin = 1242.4317
				xmax = 1242.6517
				text = "so"
			intervals [4505]:
				xmin = 1242.6517
				xmax = 1242.7117
				text = "i"
			intervals [4506]:
				xmin = 1242.7117
				xmax = 1242.9617
				text = "actually"
			intervals [4507]:
				xmin = 1242.9617
				xmax = 1243.2317
				text = "came"
			intervals [4508]:
				xmin = 1243.2317
				xmax = 1243.3917
				text = "down"
			intervals [4509]:
				xmin = 1243.3917
				xmax = 1243.5417
				text = "here"
			intervals [4510]:
				xmin = 1243.5417
				xmax = 1243.7117
				text = "with"
			intervals [4511]:
				xmin = 1243.7117
				xmax = 1243.7717
				text = ""
			intervals [4512]:
				xmin = 1243.7717
				xmax = 1244.0817
				text = "three"
			intervals [4513]:
				xmin = 1244.0817
				xmax = 1244.2017
				text = "of"
			intervals [4514]:
				xmin = 1244.2017
				xmax = 1244.3917
				text = "my"
			intervals [4515]:
				xmin = 1244.3917
				xmax = 1244.7917
				text = "friends"
			intervals [4516]:
				xmin = 1244.7917
				xmax = 1244.9517
				text = "with"
			intervals [4517]:
				xmin = 1244.9517
				xmax = 1245.1617
				text = "three"
			intervals [4518]:
				xmin = 1245.1617
				xmax = 1245.1917
				text = ""
			intervals [4519]:
				xmin = 1245.1917
				xmax = 1245.3117
				text = "uh"
			intervals [4520]:
				xmin = 1245.3117
				xmax = 1245.6517
				text = "people"
			intervals [4521]:
				xmin = 1245.6517
				xmax = 1245.6917
				text = ""
			intervals [4522]:
				xmin = 1245.6917
				xmax = 1245.8617
				text = "well"
			intervals [4523]:
				xmin = 1245.8617
				xmax = 1245.9917
				text = ""
			intervals [4524]:
				xmin = 1245.9917
				xmax = 1246.1717
				text = "they"
			intervals [4525]:
				xmin = 1246.1717
				xmax = 1246.3817
				text = "were"
			intervals [4526]:
				xmin = 1246.3817
				xmax = 1246.5517
				text = "my"
			intervals [4527]:
				xmin = 1246.5517
				xmax = 1246.9717
				text = "friends"
			intervals [4528]:
				xmin = 1246.9717
				xmax = 1247.1317
				text = "<unk>"
			intervals [4529]:
				xmin = 1247.1317
				xmax = 1247.6037
				text = ""
			intervals [4530]:
				xmin = 1247.6037
				xmax = 1247.7837
				text = "with"
			intervals [4531]:
				xmin = 1247.7837
				xmax = 1247.9137
				text = "three"
			intervals [4532]:
				xmin = 1247.9137
				xmax = 1248.1837
				text = "people"
			intervals [4533]:
				xmin = 1248.1837
				xmax = 1248.2937
				text = "that"
			intervals [4534]:
				xmin = 1248.2937
				xmax = 1248.3637
				text = "i"
			intervals [4535]:
				xmin = 1248.3637
				xmax = 1248.5337
				text = "was"
			intervals [4536]:
				xmin = 1248.5337
				xmax = 1248.8037
				text = "close"
			intervals [4537]:
				xmin = 1248.8037
				xmax = 1249.0437
				text = "with"
			intervals [4538]:
				xmin = 1249.0437
				xmax = 1249.3637
				text = "in"
			intervals [4539]:
				xmin = 1249.3637
				xmax = 1249.4537
				text = ""
			intervals [4540]:
				xmin = 1249.4537
				xmax = 1249.6637
				text = "um"
			intervals [4541]:
				xmin = 1249.6637
				xmax = 1249.9537
				text = "seventh"
			intervals [4542]:
				xmin = 1249.9537
				xmax = 1250.2337
				text = "grade"
			intervals [4543]:
				xmin = 1250.2337
				xmax = 1250.3637
				text = "at"
			intervals [4544]:
				xmin = 1250.3637
				xmax = 1250.5037
				text = "my"
			intervals [4545]:
				xmin = 1250.5037
				xmax = 1250.8437
				text = "school"
			intervals [4546]:
				xmin = 1250.8437
				xmax = 1251.2731
				text = ""
			intervals [4547]:
				xmin = 1251.2731
				xmax = 1251.3331
				text = "and"
			intervals [4548]:
				xmin = 1251.3331
				xmax = 1251.4131
				text = "we"
			intervals [4549]:
				xmin = 1251.4131
				xmax = 1251.4831
				text = "were"
			intervals [4550]:
				xmin = 1251.4831
				xmax = 1251.6631
				text = "just"
			intervals [4551]:
				xmin = 1251.6631
				xmax = 1251.8431
				text = "like"
			intervals [4552]:
				xmin = 1251.8431
				xmax = 1252.0431
				text = "coming"
			intervals [4553]:
				xmin = 1252.0431
				xmax = 1252.1431
				text = "down"
			intervals [4554]:
				xmin = 1252.1431
				xmax = 1252.2331
				text = "here"
			intervals [4555]:
				xmin = 1252.2331
				xmax = 1252.3131
				text = "and"
			intervals [4556]:
				xmin = 1252.3131
				xmax = 1252.4631
				text = "we"
			intervals [4557]:
				xmin = 1252.4631
				xmax = 1252.8631
				text = "aksed"
			intervals [4558]:
				xmin = 1252.8631
				xmax = 1252.8931
				text = ""
			intervals [4559]:
				xmin = 1252.8931
				xmax = 1253.0631
				text = "do"
			intervals [4560]:
				xmin = 1253.0631
				xmax = 1253.2731
				text = "y'all"
			intervals [4561]:
				xmin = 1253.2731
				xmax = 1253.5331
				text = "have"
			intervals [4562]:
				xmin = 1253.5331
				xmax = 1253.6831
				text = "like"
			intervals [4563]:
				xmin = 1253.6831
				xmax = 1254.0531
				text = "community"
			intervals [4564]:
				xmin = 1254.0531
				xmax = 1254.3431
				text = "service"
			intervals [4565]:
				xmin = 1254.3431
				xmax = 1254.4731
				text = "can"
			intervals [4566]:
				xmin = 1254.4731
				xmax = 1254.5731
				text = "we"
			intervals [4567]:
				xmin = 1254.5731
				xmax = 1254.7431
				text = "come"
			intervals [4568]:
				xmin = 1254.7431
				xmax = 1254.8531
				text = "down"
			intervals [4569]:
				xmin = 1254.8531
				xmax = 1254.9431
				text = "here"
			intervals [4570]:
				xmin = 1254.9431
				xmax = 1255.0031
				text = "and"
			intervals [4571]:
				xmin = 1255.0031
				xmax = 1255.1131
				text = "do"
			intervals [4572]:
				xmin = 1255.1131
				xmax = 1255.5031
				text = "community"
			intervals [4573]:
				xmin = 1255.5031
				xmax = 1255.9231
				text = "service"
			intervals [4574]:
				xmin = 1255.9231
				xmax = 1256.3916
				text = ""
			intervals [4575]:
				xmin = 1256.3916
				xmax = 1256.6116
				text = "so"
			intervals [4576]:
				xmin = 1256.6116
				xmax = 1256.8216
				text = "over"
			intervals [4577]:
				xmin = 1256.8216
				xmax = 1257.1416
				text = "time"
			intervals [4578]:
				xmin = 1257.1416
				xmax = 1257.2116
				text = "i"
			intervals [4579]:
				xmin = 1257.2116
				xmax = 1257.3416
				text = "was"
			intervals [4580]:
				xmin = 1257.3416
				xmax = 1257.5116
				text = "just"
			intervals [4581]:
				xmin = 1257.5116
				xmax = 1257.6216
				text = "like"
			intervals [4582]:
				xmin = 1257.6216
				xmax = 1257.6516
				text = ""
			intervals [4583]:
				xmin = 1257.6516
				xmax = 1257.8716
				text = "i"
			intervals [4584]:
				xmin = 1257.8716
				xmax = 1257.9016
				text = "<unk>"
			intervals [4585]:
				xmin = 1257.9016
				xmax = 1258.1116
				text = "come"
			intervals [4586]:
				xmin = 1258.1116
				xmax = 1258.2616
				text = "down"
			intervals [4587]:
				xmin = 1258.2616
				xmax = 1258.5116
				text = "here"
			intervals [4588]:
				xmin = 1258.5116
				xmax = 1258.6916
				text = "on"
			intervals [4589]:
				xmin = 1258.6916
				xmax = 1258.9216
				text = "like"
			intervals [4590]:
				xmin = 1258.9216
				xmax = 1258.9998
				text = ""
			intervals [4591]:
				xmin = 1258.9998
				xmax = 1259.1498
				text = "a"
			intervals [4592]:
				xmin = 1259.1498
				xmax = 1259.5798
				text = "tuesday"
			intervals [4593]:
				xmin = 1259.5798
				xmax = 1259.6898
				text = "and"
			intervals [4594]:
				xmin = 1259.6898
				xmax = 1259.7898
				text = "a"
			intervals [4595]:
				xmin = 1259.7898
				xmax = 1260.0998
				text = "thursday"
			intervals [4596]:
				xmin = 1260.0998
				xmax = 1260.1698
				text = "i"
			intervals [4597]:
				xmin = 1260.1698
				xmax = 1260.1998
				text = "<unk>"
			intervals [4598]:
				xmin = 1260.1998
				xmax = 1260.3798
				text = "come"
			intervals [4599]:
				xmin = 1260.3798
				xmax = 1260.4998
				text = "down"
			intervals [4600]:
				xmin = 1260.4998
				xmax = 1260.6898
				text = "here"
			intervals [4601]:
				xmin = 1260.6898
				xmax = 1261.0214
				text = ""
			intervals [4602]:
				xmin = 1261.0214
				xmax = 1261.1714
				text = "and"
			intervals [4603]:
				xmin = 1261.1714
				xmax = 1261.3814
				text = "help"
			intervals [4604]:
				xmin = 1261.3814
				xmax = 1261.4814
				text = "with"
			intervals [4605]:
				xmin = 1261.4814
				xmax = 1261.6014
				text = "the"
			intervals [4606]:
				xmin = 1261.6014
				xmax = 1261.7314
				text = "ch-"
			intervals [4607]:
				xmin = 1261.7314
				xmax = 1261.9514
				text = "with"
			intervals [4608]:
				xmin = 1261.9514
				xmax = 1262.0414
				text = "the"
			intervals [4609]:
				xmin = 1262.0414
				xmax = 1262.3614
				text = "younger"
			intervals [4610]:
				xmin = 1262.3614
				xmax = 1262.8214
				text = "children"
			intervals [4611]:
				xmin = 1262.8214
				xmax = 1263.123
				text = ""
			intervals [4612]:
				xmin = 1263.123
				xmax = 1263.243
				text = "and"
			intervals [4613]:
				xmin = 1263.243
				xmax = 1263.503
				text = "um"
			intervals [4614]:
				xmin = 1263.503
				xmax = 1263.653
				text = "help"
			intervals [4615]:
				xmin = 1263.653
				xmax = 1263.753
				text = "them"
			intervals [4616]:
				xmin = 1263.753
				xmax = 1263.853
				text = "with"
			intervals [4617]:
				xmin = 1263.853
				xmax = 1263.993
				text = "their"
			intervals [4618]:
				xmin = 1263.993
				xmax = 1264.383
				text = "homework"
			intervals [4619]:
				xmin = 1264.383
				xmax = 1264.473
				text = "and"
			intervals [4620]:
				xmin = 1264.473
				xmax = 1264.773
				text = "stuff"
			intervals [4621]:
				xmin = 1264.773
				xmax = 1265.013
				text = ""
			intervals [4622]:
				xmin = 1265.013
				xmax = 1265.113
				text = "and"
			intervals [4623]:
				xmin = 1265.113
				xmax = 1265.203
				text = "then"
			intervals [4624]:
				xmin = 1265.203
				xmax = 1265.413
				text = "over"
			intervals [4625]:
				xmin = 1265.413
				xmax = 1265.753
				text = "time"
			intervals [4626]:
				xmin = 1265.753
				xmax = 1265.833
				text = "they"
			intervals [4627]:
				xmin = 1265.833
				xmax = 1265.903
				text = "were"
			intervals [4628]:
				xmin = 1265.903
				xmax = 1266.133
				text = "like"
			intervals [4629]:
				xmin = 1266.133
				xmax = 1266.163
				text = ""
			intervals [4630]:
				xmin = 1266.163
				xmax = 1266.323
				text = "oh"
			intervals [4631]:
				xmin = 1266.323
				xmax = 1266.583
				text = "we"
			intervals [4632]:
				xmin = 1266.583
				xmax = 1266.773
				text = "can"
			intervals [4633]:
				xmin = 1266.773
				xmax = 1267.133
				text = "invite"
			intervals [4634]:
				xmin = 1267.133
				xmax = 1267.223
				text = "you"
			intervals [4635]:
				xmin = 1267.223
				xmax = 1267.463
				text = "into"
			intervals [4636]:
				xmin = 1267.463
				xmax = 1267.563
				text = "the"
			intervals [4637]:
				xmin = 1267.563
				xmax = 1267.833
				text = "teen"
			intervals [4638]:
				xmin = 1267.833
				xmax = 1268.103
				text = "center"
			intervals [4639]:
				xmin = 1268.103
				xmax = 1268.5406
				text = ""
			intervals [4640]:
				xmin = 1268.5406
				xmax = 1268.6706
				text = "so"
			intervals [4641]:
				xmin = 1268.6706
				xmax = 1268.8806
				text = "then"
			intervals [4642]:
				xmin = 1268.8806
				xmax = 1269.0806
				text = "that"
			intervals [4643]:
				xmin = 1269.0806
				xmax = 1269.1306
				text = "s"
			intervals [4644]:
				xmin = 1269.1306
				xmax = 1269.2806
				text = "when"
			intervals [4645]:
				xmin = 1269.2806
				xmax = 1269.3706
				text = "i"
			intervals [4646]:
				xmin = 1269.3706
				xmax = 1269.4706
				text = "s"
			intervals [4647]:
				xmin = 1269.4706
				xmax = 1269.8206
				text = "actually"
			intervals [4648]:
				xmin = 1269.8206
				xmax = 1270.1006
				text = "started"
			intervals [4649]:
				xmin = 1270.1006
				xmax = 1270.3006
				text = "coming"
			intervals [4650]:
				xmin = 1270.3006
				xmax = 1270.3806
				text = "to"
			intervals [4651]:
				xmin = 1270.3806
				xmax = 1270.4606
				text = "the"
			intervals [4652]:
				xmin = 1270.4606
				xmax = 1270.6606
				text = "boys"
			intervals [4653]:
				xmin = 1270.6606
				xmax = 1270.7306
				text = "and"
			intervals [4654]:
				xmin = 1270.7306
				xmax = 1270.8806
				text = "girls"
			intervals [4655]:
				xmin = 1270.8806
				xmax = 1271.0206
				text = "club"
			intervals [4656]:
				xmin = 1271.0206
				xmax = 1271.2506
				text = "every"
			intervals [4657]:
				xmin = 1271.2506
				xmax = 1271.5006
				text = "day"
			intervals [4658]:
				xmin = 1271.5006
				xmax = 1271.7135
				text = ""
			intervals [4659]:
				xmin = 1271.7135
				xmax = 1271.8735
				text = "cause"
			intervals [4660]:
				xmin = 1271.8735
				xmax = 1271.9835
				text = "i"
			intervals [4661]:
				xmin = 1271.9835
				xmax = 1272.2335
				text = "lived"
			intervals [4662]:
				xmin = 1272.2335
				xmax = 1272.4735
				text = "about"
			intervals [4663]:
				xmin = 1272.4735
				xmax = 1272.7635
				text = "five"
			intervals [4664]:
				xmin = 1272.7635
				xmax = 1273.0635
				text = "minutes"
			intervals [4665]:
				xmin = 1273.0635
				xmax = 1273.4335
				text = "away"
			intervals [4666]:
				xmin = 1273.4335
				xmax = 1273.665
				text = ""
			intervals [4667]:
				xmin = 1273.665
				xmax = 1273.725
				text = "it"
			intervals [4668]:
				xmin = 1273.725
				xmax = 1273.825
				text = "was"
			intervals [4669]:
				xmin = 1273.825
				xmax = 1273.875
				text = "a"
			intervals [4670]:
				xmin = 1273.875
				xmax = 1273.995
				text = ""
			intervals [4671]:
				xmin = 1273.995
				xmax = 1274.105
				text = "it"
			intervals [4672]:
				xmin = 1274.105
				xmax = 1274.225
				text = "was"
			intervals [4673]:
				xmin = 1274.225
				xmax = 1274.545
				text = "walking"
			intervals [4674]:
				xmin = 1274.545
				xmax = 1274.825
				text = "distance"
			intervals [4675]:
				xmin = 1274.825
				xmax = 1274.885
				text = "so"
			intervals [4676]:
				xmin = 1274.885
				xmax = 1274.945
				text = "it"
			intervals [4677]:
				xmin = 1274.945
				xmax = 1275.035
				text = "was"
			intervals [4678]:
				xmin = 1275.035
				xmax = 1275.165
				text = "like"
			intervals [4679]:
				xmin = 1275.165
				xmax = 1275.365
				text = "hm"
			intervals [4680]:
				xmin = 1275.365
				xmax = 1275.455
				text = ""
			intervals [4681]:
				xmin = 1275.455
				xmax = 1275.735
				text = "i"
			intervals [4682]:
				xmin = 1275.735
				xmax = 1275.765
				text = "<unk>"
			intervals [4683]:
				xmin = 1275.765
				xmax = 1275.995
				text = "walk"
			intervals [4684]:
				xmin = 1275.995
				xmax = 1276.245
				text = "down"
			intervals [4685]:
				xmin = 1276.245
				xmax = 1276.365
				text = "there"
			intervals [4686]:
				xmin = 1276.365
				xmax = 1276.635
				text = "every"
			intervals [4687]:
				xmin = 1276.635
				xmax = 1276.795
				text = "day"
			intervals [4688]:
				xmin = 1276.795
				xmax = 1277.035
				text = "after"
			intervals [4689]:
				xmin = 1277.035
				xmax = 1277.385
				text = "school"
			intervals [4690]:
				xmin = 1277.385
				xmax = 1277.7356
				text = ""
			intervals [4691]:
				xmin = 1277.7356
				xmax = 1277.9256
				text = "so"
			intervals [4692]:
				xmin = 1277.9256
				xmax = 1278.1756
				text = "cause"
			intervals [4693]:
				xmin = 1278.1756
				xmax = 1278.2756
				text = "it"
			intervals [4694]:
				xmin = 1278.2756
				xmax = 1278.4856
				text = "was"
			intervals [4695]:
				xmin = 1278.4856
				xmax = 1278.7556
				text = "also"
			intervals [4696]:
				xmin = 1278.7556
				xmax = 1278.8556
				text = "the"
			intervals [4697]:
				xmin = 1278.8556
				xmax = 1279.1456
				text = "after"
			intervals [4698]:
				xmin = 1279.1456
				xmax = 1279.3656
				text = "ks-"
			intervals [4699]:
				xmin = 1279.3656
				xmax = 1279.4156
				text = ""
			intervals [4700]:
				xmin = 1279.4156
				xmax = 1279.7056
				text = "after"
			intervals [4701]:
				xmin = 1279.7056
				xmax = 1279.8856
				text = "care"
			intervals [4702]:
				xmin = 1279.8856
				xmax = 1280.3756
				text = "program"
			intervals [4703]:
				xmin = 1280.3756
				xmax = 1280.7969
				text = ""
			intervals [4704]:
				xmin = 1280.7969
				xmax = 1280.9569
				text = "so"
			intervals [4705]:
				xmin = 1280.9569
				xmax = 1281.0469
				text = "i"
			intervals [4706]:
				xmin = 1281.0469
				xmax = 1281.2269
				text = "just"
			intervals [4707]:
				xmin = 1281.2269
				xmax = 1281.3869
				text = "came"
			intervals [4708]:
				xmin = 1281.3869
				xmax = 1281.4969
				text = "to"
			intervals [4709]:
				xmin = 1281.4969
				xmax = 1281.5869
				text = "the"
			intervals [4710]:
				xmin = 1281.5869
				xmax = 1281.7869
				text = "boys"
			intervals [4711]:
				xmin = 1281.7869
				xmax = 1281.8469
				text = "and"
			intervals [4712]:
				xmin = 1281.8469
				xmax = 1282.0669
				text = "girls"
			intervals [4713]:
				xmin = 1282.0669
				xmax = 1282.2569
				text = "club"
			intervals [4714]:
				xmin = 1282.2569
				xmax = 1282.4469
				text = "over"
			intervals [4715]:
				xmin = 1282.4469
				xmax = 1282.6469
				text = "time"
			intervals [4716]:
				xmin = 1282.6469
				xmax = 1282.8069
				text = "just"
			intervals [4717]:
				xmin = 1282.8069
				xmax = 1283.1469
				text = "started"
			intervals [4718]:
				xmin = 1283.1469
				xmax = 1283.2269
				text = ""
			intervals [4719]:
				xmin = 1283.2269
				xmax = 1283.5269
				text = "coming"
			intervals [4720]:
				xmin = 1283.5269
				xmax = 1283.5569
				text = ""
			intervals [4721]:
				xmin = 1283.5569
				xmax = 1283.6469
				text = "and"
			intervals [4722]:
				xmin = 1283.6469
				xmax = 1283.6769
				text = ""
			intervals [4723]:
				xmin = 1283.6769
				xmax = 1283.9569
				text = "coming"
			intervals [4724]:
				xmin = 1283.9569
				xmax = 1284.3747
				text = ""
			intervals [4725]:
				xmin = 1284.3747
				xmax = 1284.5047
				text = "just"
			intervals [4726]:
				xmin = 1284.5047
				xmax = 1284.6747
				text = "being"
			intervals [4727]:
				xmin = 1284.6747
				xmax = 1284.8047
				text = "here"
			intervals [4728]:
				xmin = 1284.8047
				xmax = 1285.0247
				text = "every"
			intervals [4729]:
				xmin = 1285.0247
				xmax = 1285.2747
				text = "day"
			intervals [4730]:
				xmin = 1285.2747
				xmax = 1291.5933
				text = ""
			intervals [4731]:
				xmin = 1291.5933
				xmax = 1291.6633
				text = "i"
			intervals [4732]:
				xmin = 1291.6633
				xmax = 1292.458
				text = ""
			intervals [4733]:
				xmin = 1292.458
				xmax = 1292.898
				text = "the"
			intervals [4734]:
				xmin = 1292.898
				xmax = 1293.3116
				text = ""
			intervals [4735]:
				xmin = 1293.3116
				xmax = 1293.4716
				text = "the"
			intervals [4736]:
				xmin = 1293.4716
				xmax = 1294.3216
				text = "programs"
			intervals [4737]:
				xmin = 1294.3216
				xmax = 1294.969
				text = ""
			intervals [4738]:
				xmin = 1294.969
				xmax = 1295.139
				text = "and"
			intervals [4739]:
				xmin = 1295.139
				xmax = 1295.239
				text = "the"
			intervals [4740]:
				xmin = 1295.239
				xmax = 1295.619
				text = "people"
			intervals [4741]:
				xmin = 1295.619
				xmax = 1295.869
				text = "around"
			intervals [4742]:
				xmin = 1295.869
				xmax = 1296.069
				text = "me"
			intervals [4743]:
				xmin = 1296.069
				xmax = 1296.129
				text = ""
			intervals [4744]:
				xmin = 1296.129
				xmax = 1296.439
				text = "people"
			intervals [4745]:
				xmin = 1296.439
				xmax = 1296.619
				text = "being"
			intervals [4746]:
				xmin = 1296.619
				xmax = 1296.759
				text = "i"
			intervals [4747]:
				xmin = 1296.759
				xmax = 1297.059
				text = "think"
			intervals [4748]:
				xmin = 1297.059
				xmax = 1297.129
				text = ""
			intervals [4749]:
				xmin = 1297.129
				xmax = 1297.419
				text = "people"
			intervals [4750]:
				xmin = 1297.419
				xmax = 1297.649
				text = "being"
			intervals [4751]:
				xmin = 1297.649
				xmax = 1297.939
				text = "nice"
			intervals [4752]:
				xmin = 1297.939
				xmax = 1298.049
				text = "to"
			intervals [4753]:
				xmin = 1298.049
				xmax = 1298.289
				text = "me"
			intervals [4754]:
				xmin = 1298.289
				xmax = 1298.8446
				text = ""
			intervals [4755]:
				xmin = 1298.8446
				xmax = 1298.9246
				text = "and"
			intervals [4756]:
				xmin = 1298.9246
				xmax = 1299.5646
				text = "people"
			intervals [4757]:
				xmin = 1299.5646
				xmax = 1299.7946
				text = "um"
			intervals [4758]:
				xmin = 1299.7946
				xmax = 1300.0646
				text = "treating"
			intervals [4759]:
				xmin = 1300.0646
				xmax = 1300.2446
				text = "me"
			intervals [4760]:
				xmin = 1300.2446
				xmax = 1300.4946
				text = "as"
			intervals [4761]:
				xmin = 1300.4946
				xmax = 1301.0946
				text = "family"
			intervals [4762]:
				xmin = 1301.0946
				xmax = 1302.0087
				text = ""
			intervals [4763]:
				xmin = 1302.0087
				xmax = 1302.1687
				text = "that"
			intervals [4764]:
				xmin = 1302.1687
				xmax = 1302.2187
				text = "s"
			intervals [4765]:
				xmin = 1302.2187
				xmax = 1302.3287
				text = "what"
			intervals [4766]:
				xmin = 1302.3287
				xmax = 1302.5287
				text = "kept"
			intervals [4767]:
				xmin = 1302.5287
				xmax = 1302.6687
				text = "me"
			intervals [4768]:
				xmin = 1302.6687
				xmax = 1302.6987
				text = ""
			intervals [4769]:
				xmin = 1302.6987
				xmax = 1302.9287
				text = "that"
			intervals [4770]:
				xmin = 1302.9287
				xmax = 1302.9887
				text = "s"
			intervals [4771]:
				xmin = 1302.9887
				xmax = 1303.0887
				text = "what"
			intervals [4772]:
				xmin = 1303.0887
				xmax = 1303.2487
				text = "kept"
			intervals [4773]:
				xmin = 1303.2487
				xmax = 1303.3687
				text = "me"
			intervals [4774]:
				xmin = 1303.3687
				xmax = 1303.6687
				text = "around"
			intervals [4775]:
				xmin = 1303.6687
				xmax = 1303.8887
				text = "cause"
			intervals [4776]:
				xmin = 1303.8887
				xmax = 1304.0087
				text = "it"
			intervals [4777]:
				xmin = 1304.0087
				xmax = 1304.1287
				text = "was"
			intervals [4778]:
				xmin = 1304.1287
				xmax = 1304.2987
				text = "like"
			intervals [4779]:
				xmin = 1304.2987
				xmax = 1304.3987
				text = ""
			intervals [4780]:
				xmin = 1304.3987
				xmax = 1304.5287
				text = "i"
			intervals [4781]:
				xmin = 1304.5287
				xmax = 1304.8787
				text = "wasn't"
			intervals [4782]:
				xmin = 1304.8787
				xmax = 1305.4493
				text = ""
			intervals [4783]:
				xmin = 1305.4493
				xmax = 1305.5993
				text = "not"
			intervals [4784]:
				xmin = 1305.5993
				xmax = 1305.6993
				text = "that"
			intervals [4785]:
				xmin = 1305.6993
				xmax = 1305.8093
				text = "i"
			intervals [4786]:
				xmin = 1305.8093
				xmax = 1306.1993
				text = "wasn't"
			intervals [4787]:
				xmin = 1306.1993
				xmax = 1306.3993
				text = "getting"
			intervals [4788]:
				xmin = 1306.3993
				xmax = 1306.4893
				text = "it"
			intervals [4789]:
				xmin = 1306.4893
				xmax = 1306.5893
				text = "at"
			intervals [4790]:
				xmin = 1306.5893
				xmax = 1306.9593
				text = "home"
			intervals [4791]:
				xmin = 1306.9593
				xmax = 1307.0593
				text = "it"
			intervals [4792]:
				xmin = 1307.0593
				xmax = 1307.1493
				text = "was"
			intervals [4793]:
				xmin = 1307.1493
				xmax = 1307.2993
				text = "just"
			intervals [4794]:
				xmin = 1307.2993
				xmax = 1307.5493
				text = "like"
			intervals [4795]:
				xmin = 1307.5493
				xmax = 1309.1451
				text = ""
			intervals [4796]:
				xmin = 1309.1451
				xmax = 1309.2051
				text = "u"
			intervals [4797]:
				xmin = 1309.2051
				xmax = 1309.2751
				text = ""
			intervals [4798]:
				xmin = 1309.2751
				xmax = 1309.6651
				text = "people"
			intervals [4799]:
				xmin = 1309.6651
				xmax = 1310.1251
				text = "weren't"
			intervals [4800]:
				xmin = 1310.1251
				xmax = 1310.4357
				text = ""
			intervals [4801]:
				xmin = 1310.4357
				xmax = 1310.6457
				text = "at"
			intervals [4802]:
				xmin = 1310.6457
				xmax = 1310.9657
				text = "home"
			intervals [4803]:
				xmin = 1310.9657
				xmax = 1311.0357
				text = "it"
			intervals [4804]:
				xmin = 1311.0357
				xmax = 1311.2757
				text = "wasn't"
			intervals [4805]:
				xmin = 1311.2757
				xmax = 1311.4457
				text = "like"
			intervals [4806]:
				xmin = 1311.4457
				xmax = 1311.9336
				text = ""
			intervals [4807]:
				xmin = 1311.9336
				xmax = 1312.2336
				text = "people"
			intervals [4808]:
				xmin = 1312.2336
				xmax = 1312.6336
				text = "always"
			intervals [4809]:
				xmin = 1312.6336
				xmax = 1312.8736
				text = "open"
			intervals [4810]:
				xmin = 1312.8736
				xmax = 1312.9336
				text = "and"
			intervals [4811]:
				xmin = 1312.9336
				xmax = 1313.1936
				text = "listen"
			intervals [4812]:
				xmin = 1313.1936
				xmax = 1313.3136
				text = "to"
			intervals [4813]:
				xmin = 1313.3136
				xmax = 1313.4236
				text = "what"
			intervals [4814]:
				xmin = 1313.4236
				xmax = 1313.5136
				text = "i"
			intervals [4815]:
				xmin = 1313.5136
				xmax = 1313.6636
				text = "was"
			intervals [4816]:
				xmin = 1313.6636
				xmax = 1314.0436
				text = "saying"
			intervals [4817]:
				xmin = 1314.0436
				xmax = 1314.225
				text = ""
			intervals [4818]:
				xmin = 1314.225
				xmax = 1314.345
				text = "all"
			intervals [4819]:
				xmin = 1314.345
				xmax = 1314.425
				text = "the"
			intervals [4820]:
				xmin = 1314.425
				xmax = 1314.685
				text = "time"
			intervals [4821]:
				xmin = 1314.685
				xmax = 1314.8672
				text = ""
			intervals [4822]:
				xmin = 1314.8672
				xmax = 1315.0872
				text = "so"
			intervals [4823]:
				xmin = 1315.0872
				xmax = 1315.3072
				text = "like"
			intervals [4824]:
				xmin = 1315.3072
				xmax = 1316.0615
				text = ""
			intervals [4825]:
				xmin = 1316.0615
				xmax = 1316.2015
				text = "that"
			intervals [4826]:
				xmin = 1316.2015
				xmax = 1316.2315
				text = "s"
			intervals [4827]:
				xmin = 1316.2315
				xmax = 1316.3515
				text = "when"
			intervals [4828]:
				xmin = 1316.3515
				xmax = 1316.4615
				text = "i"
			intervals [4829]:
				xmin = 1316.4615
				xmax = 1316.7015
				text = "started"
			intervals [4830]:
				xmin = 1316.7015
				xmax = 1316.7915
				text = "with"
			intervals [4831]:
				xmin = 1316.7915
				xmax = 1316.9615
				text = "my"
			intervals [4832]:
				xmin = 1316.9615
				xmax = 1317.0215
				text = ""
			intervals [4833]:
				xmin = 1317.0215
				xmax = 1317.2215
				text = "with"
			intervals [4834]:
				xmin = 1317.2215
				xmax = 1317.3815
				text = "like"
			intervals [4835]:
				xmin = 1317.3815
				xmax = 1317.5815
				text = "my"
			intervals [4836]:
				xmin = 1317.5815
				xmax = 1318.266
				text = ""
			intervals [4837]:
				xmin = 1318.266
				xmax = 1318.556
				text = "suicide"
			intervals [4838]:
				xmin = 1318.556
				xmax = 1318.756
				text = ""
			intervals [4839]:
				xmin = 1318.756
				xmax = 1318.926
				text = "and"
			intervals [4840]:
				xmin = 1318.926
				xmax = 1319.106
				text = "all"
			intervals [4841]:
				xmin = 1319.106
				xmax = 1319.306
				text = "that"
			intervals [4842]:
				xmin = 1319.306
				xmax = 1319.686
				text = "stuff"
			intervals [4843]:
				xmin = 1319.686
				xmax = 1320.0696
				text = ""
			intervals [4844]:
				xmin = 1320.0696
				xmax = 1320.2196
				text = "like"
			intervals [4845]:
				xmin = 1320.2196
				xmax = 1320.4096
				text = "my"
			intervals [4846]:
				xmin = 1320.4096
				xmax = 1320.5896
				text = ""
			intervals [4847]:
				xmin = 1320.5896
				xmax = 1320.7696
				text = "my"
			intervals [4848]:
				xmin = 1320.7696
				xmax = 1321.2212
				text = ""
			intervals [4849]:
				xmin = 1321.2212
				xmax = 1321.3212
				text = "my"
			intervals [4850]:
				xmin = 1321.3212
				xmax = 1321.4012
				text = ""
			intervals [4851]:
				xmin = 1321.4012
				xmax = 1321.4912
				text = "cl-"
			intervals [4852]:
				xmin = 1321.4912
				xmax = 1321.5912
				text = ""
			intervals [4853]:
				xmin = 1321.5912
				xmax = 1321.7412
				text = "my"
			intervals [4854]:
				xmin = 1321.7412
				xmax = 1322.2612
				text = "skeleton"
			intervals [4855]:
				xmin = 1322.2612
				xmax = 1322.2912
				text = ""
			intervals [4856]:
				xmin = 1322.2912
				xmax = 1322.3912
				text = "in"
			intervals [4857]:
				xmin = 1322.3912
				xmax = 1322.4212
				text = ""
			intervals [4858]:
				xmin = 1322.4212
				xmax = 1322.5012
				text = "my"
			intervals [4859]:
				xmin = 1322.5012
				xmax = 1322.5612
				text = ""
			intervals [4860]:
				xmin = 1322.5612
				xmax = 1323.0112
				text = "closet"
			intervals [4861]:
				xmin = 1323.0112
				xmax = 1323.0412
				text = ""
			intervals [4862]:
				xmin = 1323.0412
				xmax = 1323.4012
				text = "<unk>"
			intervals [4863]:
				xmin = 1323.4012
				xmax = 1323.6112
				text = "that"
			intervals [4864]:
				xmin = 1323.6112
				xmax = 1323.8512
				text = "stuff"
			intervals [4865]:
				xmin = 1323.8512
				xmax = 1324.2332
				text = ""
			intervals [4866]:
				xmin = 1324.2332
				xmax = 1324.5332
				text = "so"
			intervals [4867]:
				xmin = 1324.5332
				xmax = 1324.8732
				text = "um"
			intervals [4868]:
				xmin = 1324.8732
				xmax = 1325.0915
				text = ""
			intervals [4869]:
				xmin = 1325.0915
				xmax = 1325.2815
				text = "that"
			intervals [4870]:
				xmin = 1325.2815
				xmax = 1325.3315
				text = "s"
			intervals [4871]:
				xmin = 1325.3315
				xmax = 1325.4415
				text = "when"
			intervals [4872]:
				xmin = 1325.4415
				xmax = 1325.5315
				text = "i"
			intervals [4873]:
				xmin = 1325.5315
				xmax = 1325.8115
				text = "started"
			intervals [4874]:
				xmin = 1325.8115
				xmax = 1325.9615
				text = "that"
			intervals [4875]:
				xmin = 1325.9615
				xmax = 1326.2115
				text = "stuff"
			intervals [4876]:
				xmin = 1326.2115
				xmax = 1326.3033
				text = ""
			intervals [4877]:
				xmin = 1326.3033
				xmax = 1326.4333
				text = "and"
			intervals [4878]:
				xmin = 1326.4333
				xmax = 1326.5533
				text = "then"
			intervals [4879]:
				xmin = 1326.5533
				xmax = 1326.7033
				text = "like"
			intervals [4880]:
				xmin = 1326.7033
				xmax = 1326.7533
				text = ""
			intervals [4881]:
				xmin = 1326.7533
				xmax = 1326.8833
				text = "it"
			intervals [4882]:
				xmin = 1326.8833
				xmax = 1326.9933
				text = "was"
			intervals [4883]:
				xmin = 1326.9933
				xmax = 1327.1433
				text = "like"
			intervals [4884]:
				xmin = 1327.1433
				xmax = 1327.1833
				text = ""
			intervals [4885]:
				xmin = 1327.1833
				xmax = 1327.4833
				text = "coming"
			intervals [4886]:
				xmin = 1327.4833
				xmax = 1327.7233
				text = "down"
			intervals [4887]:
				xmin = 1327.7233
				xmax = 1327.9933
				text = "here"
			intervals [4888]:
				xmin = 1327.9933
				xmax = 1328.3343
				text = ""
			intervals [4889]:
				xmin = 1328.3343
				xmax = 1328.4743
				text = "it"
			intervals [4890]:
				xmin = 1328.4743
				xmax = 1328.5943
				text = "was"
			intervals [4891]:
				xmin = 1328.5943
				xmax = 1328.8643
				text = "showing"
			intervals [4892]:
				xmin = 1328.8643
				xmax = 1328.9743
				text = "me"
			intervals [4893]:
				xmin = 1328.9743
				xmax = 1329.2543
				text = "that"
			intervals [4894]:
				xmin = 1329.2543
				xmax = 1329.2843
				text = ""
			intervals [4895]:
				xmin = 1329.2843
				xmax = 1329.6043
				text = "there"
			intervals [4896]:
				xmin = 1329.6043
				xmax = 1329.8843
				text = "is"
			intervals [4897]:
				xmin = 1329.8843
				xmax = 1330.1643
				text = "other"
			intervals [4898]:
				xmin = 1330.1643
				xmax = 1330.5243
				text = "things"
			intervals [4899]:
				xmin = 1330.5243
				xmax = 1330.9343
				text = "bigger"
			intervals [4900]:
				xmin = 1330.9343
				xmax = 1331.273
				text = ""
			intervals [4901]:
				xmin = 1331.273
				xmax = 1331.443
				text = "that"
			intervals [4902]:
				xmin = 1331.443
				xmax = 1331.633
				text = "like"
			intervals [4903]:
				xmin = 1331.633
				xmax = 1331.733
				text = "the"
			intervals [4904]:
				xmin = 1331.733
				xmax = 1331.963
				text = "little"
			intervals [4905]:
				xmin = 1331.963
				xmax = 1332.363
				text = "problems"
			intervals [4906]:
				xmin = 1332.363
				xmax = 1332.523
				text = "that"
			intervals [4907]:
				xmin = 1332.523
				xmax = 1332.643
				text = "you"
			intervals [4908]:
				xmin = 1332.643
				xmax = 1332.853
				text = "have"
			intervals [4909]:
				xmin = 1332.853
				xmax = 1332.983
				text = "in"
			intervals [4910]:
				xmin = 1332.983
				xmax = 1333.143
				text = "your"
			intervals [4911]:
				xmin = 1333.143
				xmax = 1333.503
				text = "bedroom"
			intervals [4912]:
				xmin = 1333.503
				xmax = 1333.583
				text = "in"
			intervals [4913]:
				xmin = 1333.583
				xmax = 1333.683
				text = "the"
			intervals [4914]:
				xmin = 1333.683
				xmax = 1333.943
				text = "four"
			intervals [4915]:
				xmin = 1333.943
				xmax = 1334.413
				text = "walls"
			intervals [4916]:
				xmin = 1334.413
				xmax = 1334.8534
				text = ""
			intervals [4917]:
				xmin = 1334.8534
				xmax = 1335.0134
				text = "of"
			intervals [4918]:
				xmin = 1335.0134
				xmax = 1335.2034
				text = "your"
			intervals [4919]:
				xmin = 1335.2034
				xmax = 1335.5534
				text = "room"
			intervals [4920]:
				xmin = 1335.5534
				xmax = 1335.9352
				text = ""
			intervals [4921]:
				xmin = 1335.9352
				xmax = 1335.9952
				text = "it"
			intervals [4922]:
				xmin = 1335.9952
				xmax = 1336.0852
				text = "was"
			intervals [4923]:
				xmin = 1336.0852
				xmax = 1336.3352
				text = "like"
			intervals [4924]:
				xmin = 1336.3352
				xmax = 1336.6252
				text = "there"
			intervals [4925]:
				xmin = 1336.6252
				xmax = 1336.6552
				text = ""
			intervals [4926]:
				xmin = 1336.6552
				xmax = 1336.9152
				text = "there"
			intervals [4927]:
				xmin = 1336.9152
				xmax = 1336.9952
				text = "s"
			intervals [4928]:
				xmin = 1336.9952
				xmax = 1337.3752
				text = "hope"
			intervals [4929]:
				xmin = 1337.3752
				xmax = 1337.4841
				text = ""
			intervals [4930]:
				xmin = 1337.4841
				xmax = 1337.6241
				text = "and"
			intervals [4931]:
				xmin = 1337.6241
				xmax = 1337.9141
				text = "like"
			intervals [4932]:
				xmin = 1337.9141
				xmax = 1338.1441
				text = "there"
			intervals [4933]:
				xmin = 1338.1441
				xmax = 1338.2041
				text = "s"
			intervals [4934]:
				xmin = 1338.2041
				xmax = 1338.2341
				text = ""
			intervals [4935]:
				xmin = 1338.2341
				xmax = 1338.4741
				text = "there"
			intervals [4936]:
				xmin = 1338.4741
				xmax = 1338.5541
				text = "s"
			intervals [4937]:
				xmin = 1338.5541
				xmax = 1338.6941
				text = ""
			intervals [4938]:
				xmin = 1338.6941
				xmax = 1339.0641
				text = "reasons"
			intervals [4939]:
				xmin = 1339.0641
				xmax = 1339.1841
				text = "to"
			intervals [4940]:
				xmin = 1339.1841
				xmax = 1339.3141
				text = "be"
			intervals [4941]:
				xmin = 1339.3141
				xmax = 1339.3441
				text = ""
			intervals [4942]:
				xmin = 1339.3441
				xmax = 1339.7341
				text = "happy"
			intervals [4943]:
				xmin = 1339.7341
				xmax = 1339.9731
				text = ""
			intervals [4944]:
				xmin = 1339.9731
				xmax = 1340.1031
				text = "you"
			intervals [4945]:
				xmin = 1340.1031
				xmax = 1340.3731
				text = "know"
			intervals [4946]:
				xmin = 1340.3731
				xmax = 1340.8542
				text = ""
			intervals [4947]:
				xmin = 1340.8542
				xmax = 1341.2942
				text = "so"
			intervals [4948]:
				xmin = 1341.2942
				xmax = 1341.5042
				text = ""
			intervals [4949]:
				xmin = 1341.5042
				xmax = 1341.6242
				text = "i"
			intervals [4950]:
				xmin = 1341.6242
				xmax = 1341.6842
				text = "it"
			intervals [4951]:
				xmin = 1341.6842
				xmax = 1341.7242
				text = "g-"
			intervals [4952]:
				xmin = 1341.7242
				xmax = 1341.8442
				text = "it"
			intervals [4953]:
				xmin = 1341.8442
				xmax = 1342.2742
				text = "gave"
			intervals [4954]:
				xmin = 1342.2742
				xmax = 1342.4142
				text = "me"
			intervals [4955]:
				xmin = 1342.4142
				xmax = 1342.4842
				text = "a"
			intervals [4956]:
				xmin = 1342.4842
				xmax = 1342.6782
				text = ""
			intervals [4957]:
				xmin = 1342.6782
				xmax = 1342.9882
				text = "place"
			intervals [4958]:
				xmin = 1342.9882
				xmax = 1343.1182
				text = "to"
			intervals [4959]:
				xmin = 1343.1182
				xmax = 1343.3582
				text = "be"
			intervals [4960]:
				xmin = 1343.3582
				xmax = 1343.4782
				text = "and"
			intervals [4961]:
				xmin = 1343.4782
				xmax = 1343.5282
				text = "a"
			intervals [4962]:
				xmin = 1343.5282
				xmax = 1343.7482
				text = "place"
			intervals [4963]:
				xmin = 1343.7482
				xmax = 1343.8682
				text = "to"
			intervals [4964]:
				xmin = 1343.8682
				xmax = 1344.0482
				text = "feel"
			intervals [4965]:
				xmin = 1344.0482
				xmax = 1344.3182
				text = "like"
			intervals [4966]:
				xmin = 1344.3182
				xmax = 1344.6381
				text = ""
			intervals [4967]:
				xmin = 1344.6381
				xmax = 1344.7781
				text = "i"
			intervals [4968]:
				xmin = 1344.7781
				xmax = 1344.9981
				text = "was"
			intervals [4969]:
				xmin = 1344.9981
				xmax = 1345.5281
				text = "comfortable"
			intervals [4970]:
				xmin = 1345.5281
				xmax = 1354.5307
				text = ""
			intervals [4971]:
				xmin = 1354.5307
				xmax = 1354.6407
				text = "i"
			intervals [4972]:
				xmin = 1354.6407
				xmax = 1354.8807
				text = "remember"
			intervals [4973]:
				xmin = 1354.8807
				xmax = 1355.0507
				text = "the"
			intervals [4974]:
				xmin = 1355.0507
				xmax = 1355.2207
				text = "first"
			intervals [4975]:
				xmin = 1355.2207
				xmax = 1355.3407
				text = "day"
			intervals [4976]:
				xmin = 1355.3407
				xmax = 1355.762
				text = ""
			intervals [4977]:
				xmin = 1355.762
				xmax = 1355.912
				text = "so"
			intervals [4978]:
				xmin = 1355.912
				xmax = 1356.002
				text = "i"
			intervals [4979]:
				xmin = 1356.002
				xmax = 1356.302
				text = "walked"
			intervals [4980]:
				xmin = 1356.302
				xmax = 1356.402
				text = "in"
			intervals [4981]:
				xmin = 1356.402
				xmax = 1356.682
				text = "here"
			intervals [4982]:
				xmin = 1356.682
				xmax = 1357.1536
				text = ""
			intervals [4983]:
				xmin = 1357.1536
				xmax = 1357.5636
				text = "and"
			intervals [4984]:
				xmin = 1357.5636
				xmax = 1357.9236
				text = "um"
			intervals [4985]:
				xmin = 1357.9236
				xmax = 1357.9536
				text = ""
			intervals [4986]:
				xmin = 1357.9536
				xmax = 1358.1036
				text = "i"
			intervals [4987]:
				xmin = 1358.1036
				xmax = 1358.2836
				text = "s"
			intervals [4988]:
				xmin = 1358.2836
				xmax = 1358.3136
				text = ""
			intervals [4989]:
				xmin = 1358.3136
				xmax = 1358.5136
				text = "i"
			intervals [4990]:
				xmin = 1358.5136
				xmax = 1358.7036
				text = "went"
			intervals [4991]:
				xmin = 1358.7036
				xmax = 1358.7836
				text = "to"
			intervals [4992]:
				xmin = 1358.7836
				xmax = 1358.8936
				text = "the"
			intervals [4993]:
				xmin = 1358.8936
				xmax = 1359.1736
				text = "front"
			intervals [4994]:
				xmin = 1359.1736
				xmax = 1359.6236
				text = "desk"
			intervals [4995]:
				xmin = 1359.6236
				xmax = 1359.6724
				text = ""
			intervals [4996]:
				xmin = 1359.6724
				xmax = 1359.8924
				text = "and"
			intervals [4997]:
				xmin = 1359.8924
				xmax = 1360.0224
				text = "i"
			intervals [4998]:
				xmin = 1360.0224
				xmax = 1360.4624
				text = "said"
			intervals [4999]:
				xmin = 1360.4624
				xmax = 1360.5324
				text = ""
			intervals [5000]:
				xmin = 1360.5324
				xmax = 1360.8724
				text = "uh"
			intervals [5001]:
				xmin = 1360.8724
				xmax = 1360.9724
				text = ""
			intervals [5002]:
				xmin = 1360.9724
				xmax = 1361.1024
				text = "do"
			intervals [5003]:
				xmin = 1361.1024
				xmax = 1361.1724
				text = "you"
			intervals [5004]:
				xmin = 1361.1724
				xmax = 1361.4224
				text = "have"
			intervals [5005]:
				xmin = 1361.4224
				xmax = 1361.7624
				text = "someone"
			intervals [5006]:
				xmin = 1361.7624
				xmax = 1361.9924
				text = "here"
			intervals [5007]:
				xmin = 1361.9924
				xmax = 1362.2424
				text = "that"
			intervals [5008]:
				xmin = 1362.2424
				xmax = 1362.392
				text = ""
			intervals [5009]:
				xmin = 1362.392
				xmax = 1362.542
				text = "can"
			intervals [5010]:
				xmin = 1362.542
				xmax = 1362.732
				text = "tell"
			intervals [5011]:
				xmin = 1362.732
				xmax = 1362.822
				text = "me"
			intervals [5012]:
				xmin = 1362.822
				xmax = 1363.032
				text = "about"
			intervals [5013]:
				xmin = 1363.032
				xmax = 1363.392
				text = "community"
			intervals [5014]:
				xmin = 1363.392
				xmax = 1363.862
				text = "service"
			intervals [5015]:
				xmin = 1363.862
				xmax = 1364.4272
				text = ""
			intervals [5016]:
				xmin = 1364.4272
				xmax = 1364.4872
				text = "and"
			intervals [5017]:
				xmin = 1364.4872
				xmax = 1364.5772
				text = "you"
			intervals [5018]:
				xmin = 1364.5772
				xmax = 1364.7572
				text = "know"
			intervals [5019]:
				xmin = 1364.7572
				xmax = 1364.9372
				text = "i'm"
			intervals [5020]:
				xmin = 1364.9372
				xmax = 1365.1972
				text = "young"
			intervals [5021]:
				xmin = 1365.1972
				xmax = 1365.3772
				text = "i"
			intervals [5022]:
				xmin = 1365.3772
				xmax = 1365.4372
				text = ""
			intervals [5023]:
				xmin = 1365.4372
				xmax = 1365.5872
				text = "i"
			intervals [5024]:
				xmin = 1365.5872
				xmax = 1365.7872
				text = "don't"
			intervals [5025]:
				xmin = 1365.7872
				xmax = 1366.0772
				text = "really"
			intervals [5026]:
				xmin = 1366.0772
				xmax = 1366.2172
				text = "know"
			intervals [5027]:
				xmin = 1366.2172
				xmax = 1366.3172
				text = "what"
			intervals [5028]:
				xmin = 1366.3172
				xmax = 1366.3872
				text = "i'm"
			intervals [5029]:
				xmin = 1366.3872
				xmax = 1366.4172
				text = ""
			intervals [5030]:
				xmin = 1366.4172
				xmax = 1366.6872
				text = "talking"
			intervals [5031]:
				xmin = 1366.6872
				xmax = 1366.9072
				text = "about"
			intervals [5032]:
				xmin = 1366.9072
				xmax = 1366.9372
				text = ""
			intervals [5033]:
				xmin = 1366.9372
				xmax = 1367.1372
				text = "but"
			intervals [5034]:
				xmin = 1367.1372
				xmax = 1367.1772
				text = "i"
			intervals [5035]:
				xmin = 1367.1772
				xmax = 1367.2872
				text = "was"
			intervals [5036]:
				xmin = 1367.2872
				xmax = 1367.3972
				text = "like"
			intervals [5037]:
				xmin = 1367.3972
				xmax = 1367.4572
				text = ""
			intervals [5038]:
				xmin = 1367.4572
				xmax = 1367.6472
				text = "do"
			intervals [5039]:
				xmin = 1367.6472
				xmax = 1367.8372
				text = "y'all"
			intervals [5040]:
				xmin = 1367.8372
				xmax = 1367.9672
				text = "have"
			intervals [5041]:
				xmin = 1367.9672
				xmax = 1367.9972
				text = ""
			intervals [5042]:
				xmin = 1367.9972
				xmax = 1368.3272
				text = "community"
			intervals [5043]:
				xmin = 1368.3272
				xmax = 1368.6672
				text = "service"
			intervals [5044]:
				xmin = 1368.6672
				xmax = 1368.8672
				text = "here"
			intervals [5045]:
				xmin = 1368.8672
				xmax = 1369.2197
				text = ""
			intervals [5046]:
				xmin = 1369.2197
				xmax = 1369.7097
				text = "and"
			intervals [5047]:
				xmin = 1369.7097
				xmax = 1370.0131
				text = ""
			intervals [5048]:
				xmin = 1370.0131
				xmax = 1370.1331
				text = "they"
			intervals [5049]:
				xmin = 1370.1331
				xmax = 1370.4031
				text = "sent"
			intervals [5050]:
				xmin = 1370.4031
				xmax = 1370.5231
				text = "me"
			intervals [5051]:
				xmin = 1370.5231
				xmax = 1370.7531
				text = "into"
			intervals [5052]:
				xmin = 1370.7531
				xmax = 1370.8431
				text = "the"
			intervals [5053]:
				xmin = 1370.8431
				xmax = 1371.0731
				text = "teen"
			intervals [5054]:
				xmin = 1371.0731
				xmax = 1371.2531
				text = "center"
			intervals [5055]:
				xmin = 1371.2531
				xmax = 1371.4531
				text = "and"
			intervals [5056]:
				xmin = 1371.4531
				xmax = 1371.6231
				text = "miss"
			intervals [5057]:
				xmin = 1371.6231
				xmax = 1372.0531
				text = "rdx"
			intervals [5058]:
				xmin = 1372.0531
				xmax = 1372.0831
				text = ""
			intervals [5059]:
				xmin = 1372.0831
				xmax = 1372.2831
				text = "was"
			intervals [5060]:
				xmin = 1372.2831
				xmax = 1372.5231
				text = "still"
			intervals [5061]:
				xmin = 1372.5231
				xmax = 1372.8431
				text = "working"
			intervals [5062]:
				xmin = 1372.8431
				xmax = 1373.1131
				text = "here"
			intervals [5063]:
				xmin = 1373.1131
				xmax = 1373.6122
				text = ""
			intervals [5064]:
				xmin = 1373.6122
				xmax = 1373.7722
				text = "so"
			intervals [5065]:
				xmin = 1373.7722
				xmax = 1373.9622
				text = "that"
			intervals [5066]:
				xmin = 1373.9622
				xmax = 1374.1922
				text = "was"
			intervals [5067]:
				xmin = 1374.1922
				xmax = 1374.2222
				text = ""
			intervals [5068]:
				xmin = 1374.2222
				xmax = 1374.3322
				text = "that"
			intervals [5069]:
				xmin = 1374.3322
				xmax = 1374.4322
				text = "was"
			intervals [5070]:
				xmin = 1374.4322
				xmax = 1374.5322
				text = "like"
			intervals [5071]:
				xmin = 1374.5322
				xmax = 1375.0967
				text = ""
			intervals [5072]:
				xmin = 1375.0967
				xmax = 1375.1667
				text = "<unk>"
			intervals [5073]:
				xmin = 1375.1667
				xmax = 1375.2067
				text = ""
			intervals [5074]:
				xmin = 1375.2067
				xmax = 1375.6267
				text = "five"
			intervals [5075]:
				xmin = 1375.6267
				xmax = 1375.9267
				text = "years"
			intervals [5076]:
				xmin = 1375.9267
				xmax = 1376.1467
				text = "ago"
			intervals [5077]:
				xmin = 1376.1467
				xmax = 1376.8567
				text = "<unk>"
			intervals [5078]:
				xmin = 1376.8567
				xmax = 1376.9511
				text = ""
			intervals [5079]:
				xmin = 1376.9511
				xmax = 1377.3811
				text = "five"
			intervals [5080]:
				xmin = 1377.3811
				xmax = 1377.6711
				text = "years"
			intervals [5081]:
				xmin = 1377.6711
				xmax = 1377.9111
				text = "ago"
			intervals [5082]:
				xmin = 1377.9111
				xmax = 1378.2112
				text = ""
			intervals [5083]:
				xmin = 1378.2112
				xmax = 1378.3312
				text = "when"
			intervals [5084]:
				xmin = 1378.3312
				xmax = 1378.4812
				text = "miss"
			intervals [5085]:
				xmin = 1378.4812
				xmax = 1378.5112
				text = ""
			intervals [5086]:
				xmin = 1378.5112
				xmax = 1378.8112
				text = "rdx"
			intervals [5087]:
				xmin = 1378.8112
				xmax = 1378.8412
				text = ""
			intervals [5088]:
				xmin = 1378.8412
				xmax = 1378.9312
				text = "was"
			intervals [5089]:
				xmin = 1378.9312
				xmax = 1379.0812
				text = "still"
			intervals [5090]:
				xmin = 1379.0812
				xmax = 1379.3112
				text = "working"
			intervals [5091]:
				xmin = 1379.3112
				xmax = 1379.4112
				text = "he"
			intervals [5092]:
				xmin = 1379.4112
				xmax = 1379.621
				text = ""
			intervals [5093]:
				xmin = 1379.621
				xmax = 1379.711
				text = "so"
			intervals [5094]:
				xmin = 1379.711
				xmax = 1379.901
				text = "she"
			intervals [5095]:
				xmin = 1379.901
				xmax = 1380.131
				text = "came"
			intervals [5096]:
				xmin = 1380.131
				xmax = 1380.271
				text = "to"
			intervals [5097]:
				xmin = 1380.271
				xmax = 1380.431
				text = "me"
			intervals [5098]:
				xmin = 1380.431
				xmax = 1380.561
				text = "with"
			intervals [5099]:
				xmin = 1380.561
				xmax = 1380.671
				text = "a"
			intervals [5100]:
				xmin = 1380.671
				xmax = 1380.841
				text = "big"
			intervals [5101]:
				xmin = 1380.841
				xmax = 1381.031
				text = "old"
			intervals [5102]:
				xmin = 1381.031
				xmax = 1381.251
				text = "smile"
			intervals [5103]:
				xmin = 1381.251
				xmax = 1381.5581
				text = ""
			intervals [5104]:
				xmin = 1381.5581
				xmax = 1382.0381
				text = "hi"
			intervals [5105]:
				xmin = 1382.0381
				xmax = 1382.1381
				text = ""
			intervals [5106]:
				xmin = 1382.1381
				xmax = 1382.2581
				text = "who"
			intervals [5107]:
				xmin = 1382.2581
				xmax = 1382.4881
				text = "are"
			intervals [5108]:
				xmin = 1382.4881
				xmax = 1382.6581
				text = "you"
			intervals [5109]:
				xmin = 1382.6581
				xmax = 1382.6981
				text = ""
			intervals [5110]:
				xmin = 1382.6981
				xmax = 1383.2381
				text = "welcome"
			intervals [5111]:
				xmin = 1383.2381
				xmax = 1383.3081
				text = ""
			intervals [5112]:
				xmin = 1383.3081
				xmax = 1383.5081
				text = "and"
			intervals [5113]:
				xmin = 1383.5081
				xmax = 1383.6981
				text = "then"
			intervals [5114]:
				xmin = 1383.6981
				xmax = 1384.0305
				text = ""
			intervals [5115]:
				xmin = 1384.0305
				xmax = 1384.1105
				text = "she"
			intervals [5116]:
				xmin = 1384.1105
				xmax = 1384.4005
				text = "started"
			intervals [5117]:
				xmin = 1384.4005
				xmax = 1384.6105
				text = "talking"
			intervals [5118]:
				xmin = 1384.6105
				xmax = 1384.6705
				text = "to"
			intervals [5119]:
				xmin = 1384.6705
				xmax = 1384.8505
				text = "me"
			intervals [5120]:
				xmin = 1384.8505
				xmax = 1385.1705
				text = "about"
			intervals [5121]:
				xmin = 1385.1705
				xmax = 1385.4605
				text = "what"
			intervals [5122]:
				xmin = 1385.4605
				xmax = 1385.6305
				text = "what"
			intervals [5123]:
				xmin = 1385.6305
				xmax = 1385.7405
				text = "they"
			intervals [5124]:
				xmin = 1385.7405
				xmax = 1386.0905
				text = "have"
			intervals [5125]:
				xmin = 1386.0905
				xmax = 1386.3705
				text = "there"
			intervals [5126]:
				xmin = 1386.3705
				xmax = 1386.5941
				text = ""
[truncated: 4,610,012 more chars]
