# Supplementary material for: Considering Performance in the Automated and Manual Coding of Sociolinguistic Variables: Lessons From Variable (ING)
Source: Front Artif Intell. 2021 Apr 29;4:648543. doi: 10.3389/frai.2021.648543 (PMC8117961; doi:10.3389/frai.2021.648543)
Supplement: Supplementary file 6 [file Data_Sheet_6.ZIP › CORAAL_VARAligned_as_TextGrids_p2/DCB_se2_ag3_m_02_2.TextGrid]

File type = "ooTextFile"
Object class = "TextGrid"

xmin = 0.0
xmax = 1002.6
tiers? <exists>
size = 4
item []:
	item [1]:
		class = "IntervalTier"
		name = "DCB_se2_ag3_m_02 - words"
		xmin = 0.0
		xmax = 1002.6
		intervals: size = 3267
			intervals [1]:
				xmin = 0.0
				xmax = 2.7834
				text = ""
			intervals [2]:
				xmin = 2.7834
				xmax = 2.9534
				text = "we"
			intervals [3]:
				xmin = 2.9534
				xmax = 3.2834
				text = "good"
			intervals [4]:
				xmin = 3.2834
				xmax = 19.5031
				text = ""
			intervals [5]:
				xmin = 19.5031
				xmax = 19.8031
				text = "mm"
			intervals [6]:
				xmin = 19.8031
				xmax = 20.8254
				text = ""
			intervals [7]:
				xmin = 20.8254
				xmax = 20.8854
				text = "it"
			intervals [8]:
				xmin = 20.8854
				xmax = 20.9654
				text = "s"
			intervals [9]:
				xmin = 20.9654
				xmax = 20.9954
				text = ""
			intervals [10]:
				xmin = 20.9954
				xmax = 21.7854
				text = "interesting"
			intervals [11]:
				xmin = 21.7854
				xmax = 21.8745
				text = ""
			intervals [12]:
				xmin = 21.8745
				xmax = 22.5745
				text = "um"
			intervals [13]:
				xmin = 22.5745
				xmax = 23.1288
				text = ""
			intervals [14]:
				xmin = 23.1288
				xmax = 23.3388
				text = "l-"
			intervals [15]:
				xmin = 23.3388
				xmax = 23.6188
				text = "i've"
			intervals [16]:
				xmin = 23.6188
				xmax = 23.8788
				text = "used"
			intervals [17]:
				xmin = 23.8788
				xmax = 24.0788
				text = "that"
			intervals [18]:
				xmin = 24.0788
				xmax = 24.2988
				text = "word"
			intervals [19]:
				xmin = 24.2988
				xmax = 24.3988
				text = "a"
			intervals [20]:
				xmin = 24.3988
				xmax = 24.7088
				text = "lot"
			intervals [21]:
				xmin = 24.7088
				xmax = 25.034
				text = ""
			intervals [22]:
				xmin = 25.034
				xmax = 25.114
				text = "<unk>"
			intervals [23]:
				xmin = 25.114
				xmax = 25.664
				text = "uh"
			intervals [24]:
				xmin = 25.664
				xmax = 25.7855
				text = ""
			intervals [25]:
				xmin = 25.7855
				xmax = 26.1055
				text = "during"
			intervals [26]:
				xmin = 26.1055
				xmax = 26.1355
				text = ""
			intervals [27]:
				xmin = 26.1355
				xmax = 26.4655
				text = "this"
			intervals [28]:
				xmin = 26.4655
				xmax = 26.9046
				text = ""
			intervals [29]:
				xmin = 26.9046
				xmax = 27.3946
				text = "interview"
			intervals [30]:
				xmin = 27.3946
				xmax = 27.6041
				text = ""
			intervals [31]:
				xmin = 27.6041
				xmax = 27.8141
				text = "m-"
			intervals [32]:
				xmin = 27.8141
				xmax = 27.9351
				text = ""
			intervals [33]:
				xmin = 27.9351
				xmax = 28.4151
				text = "session"
			intervals [34]:
				xmin = 28.4151
				xmax = 28.9423
				text = ""
			intervals [35]:
				xmin = 28.9423
				xmax = 29.2323
				text = "but"
			intervals [36]:
				xmin = 29.2323
				xmax = 29.4133
				text = ""
			intervals [37]:
				xmin = 29.4133
				xmax = 29.5533
				text = "it"
			intervals [38]:
				xmin = 29.5533
				xmax = 29.6233
				text = "s"
			intervals [39]:
				xmin = 29.6233
				xmax = 29.6533
				text = ""
			intervals [40]:
				xmin = 29.6533
				xmax = 30.1033
				text = "true"
			intervals [41]:
				xmin = 30.1033
				xmax = 30.593
				text = ""
			intervals [42]:
				xmin = 30.593
				xmax = 31.173
				text = "um"
			intervals [43]:
				xmin = 31.173
				xmax = 32.844
				text = ""
			intervals [44]:
				xmin = 32.844
				xmax = 32.984
				text = "i"
			intervals [45]:
				xmin = 32.984
				xmax = 33.874
				text = "remember"
			intervals [46]:
				xmin = 33.874
				xmax = 33.8892
				text = ""
			intervals [47]:
				xmin = 33.8892
				xmax = 34.1492
				text = "when"
			intervals [48]:
				xmin = 34.1492
				xmax = 34.3192
				text = "they"
			intervals [49]:
				xmin = 34.3192
				xmax = 34.4792
				text = ""
			intervals [50]:
				xmin = 34.4792
				xmax = 34.7792
				text = "first"
			intervals [51]:
				xmin = 34.7792
				xmax = 35.1392
				text = "shut"
			intervals [52]:
				xmin = 35.1392
				xmax = 35.4392
				text = "down"
			intervals [53]:
				xmin = 35.4392
				xmax = 35.6092
				text = "that"
			intervals [54]:
				xmin = 35.6092
				xmax = 36.4292
				text = "neighborhood"
			intervals [55]:
				xmin = 36.4292
				xmax = 36.8681
				text = ""
			intervals [56]:
				xmin = 36.8681
				xmax = 37.5181
				text = "where"
			intervals [57]:
				xmin = 37.5181
				xmax = 37.7383
				text = ""
			intervals [58]:
				xmin = 37.7383
				xmax = 37.7983
				text = "<unk>"
			intervals [59]:
				xmin = 37.7983
				xmax = 38.0583
				text = "um"
			intervals [60]:
				xmin = 38.0583
				xmax = 39.6973
				text = ""
			intervals [61]:
				xmin = 39.6973
				xmax = 39.9573
				text = "there"
			intervals [62]:
				xmin = 39.9573
				xmax = 39.9873
				text = "are"
			intervals [63]:
				xmin = 39.9873
				xmax = 40.0473
				text = "a"
			intervals [64]:
				xmin = 40.0473
				xmax = 40.2773
				text = "bunch"
			intervals [65]:
				xmin = 40.2773
				xmax = 40.3373
				text = "of"
			intervals [66]:
				xmin = 40.3373
				xmax = 40.6973
				text = "stories"
			intervals [67]:
				xmin = 40.6973
				xmax = 40.7873
				text = "that"
			intervals [68]:
				xmin = 40.7873
				xmax = 40.8573
				text = "i"
			intervals [69]:
				xmin = 40.8573
				xmax = 41.1273
				text = "left"
			intervals [70]:
				xmin = 41.1273
				xmax = 41.3773
				text = "out"
			intervals [71]:
				xmin = 41.3773
				xmax = 41.446
				text = ""
			intervals [72]:
				xmin = 41.446
				xmax = 41.876
				text = "um"
			intervals [73]:
				xmin = 41.876
				xmax = 41.996
				text = "there"
			intervals [74]:
				xmin = 41.996
				xmax = 42.106
				text = "was"
			intervals [75]:
				xmin = 42.106
				xmax = 42.156
				text = "a"
			intervals [76]:
				xmin = 42.156
				xmax = 42.506
				text = "time"
			intervals [77]:
				xmin = 42.506
				xmax = 42.666
				text = "that"
			intervals [78]:
				xmin = 42.666
				xmax = 42.756
				text = "i"
			intervals [79]:
				xmin = 42.756
				xmax = 43.126
				text = "walked"
			intervals [80]:
				xmin = 43.126
				xmax = 43.376
				text = "through"
			intervals [81]:
				xmin = 43.376
				xmax = 43.586
				text = "this"
			intervals [82]:
				xmin = 43.586
				xmax = 44.096
				text = "particular"
			intervals [83]:
				xmin = 44.096
				xmax = 44.776
				text = "neighborhood"
			intervals [84]:
				xmin = 44.776
				xmax = 45.2544
				text = ""
			intervals [85]:
				xmin = 45.2544
				xmax = 45.5044
				text = "and"
			intervals [86]:
				xmin = 45.5044
				xmax = 46.0544
				text = "uh"
			intervals [87]:
				xmin = 46.0544
				xmax = 46.4714
				text = ""
			intervals [88]:
				xmin = 46.4714
				xmax = 46.5914
				text = "i"
			intervals [89]:
				xmin = 46.5914
				xmax = 46.7714
				text = "was"
			intervals [90]:
				xmin = 46.7714
				xmax = 47.1514
				text = "carrying"
			intervals [91]:
				xmin = 47.1514
				xmax = 47.6914
				text = "pizza"
			intervals [92]:
				xmin = 47.6914
				xmax = 47.8814
				text = "with"
			intervals [93]:
				xmin = 47.8814
				xmax = 48.0414
				text = "my"
			intervals [94]:
				xmin = 48.0414
				xmax = 48.6614
				text = "family"
			intervals [95]:
				xmin = 48.6614
				xmax = 49.0675
				text = ""
			intervals [96]:
				xmin = 49.0675
				xmax = 49.8175
				text = "um"
			intervals [97]:
				xmin = 49.8175
				xmax = 51.383
				text = ""
			intervals [98]:
				xmin = 51.383
				xmax = 52.243
				text = "and"
			intervals [99]:
				xmin = 52.243
				xmax = 53.6951
				text = ""
			intervals [100]:
				xmin = 53.6951
				xmax = 53.7651
				text = "oh"
			intervals [101]:
				xmin = 53.7651
				xmax = 53.8851
				text = "wait"
			intervals [102]:
				xmin = 53.8851
				xmax = 53.9551
				text = "i"
			intervals [103]:
				xmin = 53.9551
				xmax = 54.1351
				text = "was"
			intervals [104]:
				xmin = 54.1351
				xmax = 54.4251
				text = "carrying"
			intervals [105]:
				xmin = 54.4251
				xmax = 54.7451
				text = "pizza"
			intervals [106]:
				xmin = 54.7451
				xmax = 54.9751
				text = "for"
			intervals [107]:
				xmin = 54.9751
				xmax = 55.1151
				text = "my"
			intervals [108]:
				xmin = 55.1151
				xmax = 55.4651
				text = "family"
			intervals [109]:
				xmin = 55.4651
				xmax = 55.4951
				text = "i"
			intervals [110]:
				xmin = 55.4951
				xmax = 55.6351
				text = "was"
			intervals [111]:
				xmin = 55.6351
				xmax = 55.8851
				text = "walking"
			intervals [112]:
				xmin = 55.8851
				xmax = 55.9751
				text = "by"
			intervals [113]:
				xmin = 55.9751
				xmax = 56.4351
				text = "myself"
			intervals [114]:
				xmin = 56.4351
				xmax = 56.4651
				text = "i"
			intervals [115]:
				xmin = 56.4651
				xmax = 56.6051
				text = "was"
			intervals [116]:
				xmin = 56.6051
				xmax = 56.9651
				text = "maybe"
			intervals [117]:
				xmin = 56.9651
				xmax = 57.4782
				text = ""
			intervals [118]:
				xmin = 57.4782
				xmax = 58.1282
				text = "twelve"
			intervals [119]:
				xmin = 58.1282
				xmax = 58.5087
				text = ""
			intervals [120]:
				xmin = 58.5087
				xmax = 59.1987
				text = "um"
			intervals [121]:
				xmin = 59.1987
				xmax = 59.4806
				text = ""
			intervals [122]:
				xmin = 59.4806
				xmax = 59.9606
				text = "and"
			intervals [123]:
				xmin = 59.9606
				xmax = 60.9147
				text = ""
			intervals [124]:
				xmin = 60.9147
				xmax = 61.0447
				text = "i"
			intervals [125]:
				xmin = 61.0447
				xmax = 61.1647
				text = "was"
			intervals [126]:
				xmin = 61.1647
				xmax = 61.4847
				text = "holding"
			intervals [127]:
				xmin = 61.4847
				xmax = 61.6747
				text = "onto"
			intervals [128]:
				xmin = 61.6747
				xmax = 61.7547
				text = "the"
			intervals [129]:
				xmin = 61.7547
				xmax = 62.3147
				text = "pizzas"
			intervals [130]:
				xmin = 62.3147
				xmax = 62.401
				text = ""
			intervals [131]:
				xmin = 62.401
				xmax = 62.611
				text = "and"
			intervals [132]:
				xmin = 62.611
				xmax = 62.841
				text = "two"
			intervals [133]:
				xmin = 62.841
				xmax = 63.151
				text = "dudes"
			intervals [134]:
				xmin = 63.151
				xmax = 63.391
				text = "walked"
			intervals [135]:
				xmin = 63.391
				xmax = 63.721
				text = "by"
			intervals [136]:
				xmin = 63.721
				xmax = 64.2103
				text = ""
			intervals [137]:
				xmin = 64.2103
				xmax = 64.3403
				text = "and"
			intervals [138]:
				xmin = 64.3403
				xmax = 64.4703
				text = "they"
			intervals [139]:
				xmin = 64.4703
				xmax = 64.6703
				text = "like"
			intervals [140]:
				xmin = 64.6703
				xmax = 65.0403
				text = "faked"
			intervals [141]:
				xmin = 65.0403
				xmax = 65.2103
				text = "like"
			intervals [142]:
				xmin = 65.2103
				xmax = 65.3303
				text = "they"
			intervals [143]:
				xmin = 65.3303
				xmax = 65.4203
				text = "were"
			intervals [144]:
				xmin = 65.4203
				xmax = 65.5603
				text = "gonna"
			intervals [145]:
				xmin = 65.5603
				xmax = 65.7003
				text = "try"
			intervals [146]:
				xmin = 65.7003
				xmax = 65.7703
				text = "to"
			intervals [147]:
				xmin = 65.7703
				xmax = 66.0103
				text = "snatch"
			intervals [148]:
				xmin = 66.0103
				xmax = 66.1003
				text = "my"
			intervals [149]:
				xmin = 66.1003
				xmax = 66.4503
				text = "pizza"
			intervals [150]:
				xmin = 66.4503
				xmax = 66.7935
				text = ""
			intervals [151]:
				xmin = 66.7935
				xmax = 66.9035
				text = "but"
			intervals [152]:
				xmin = 66.9035
				xmax = 66.9335
				text = "i"
			intervals [153]:
				xmin = 66.9335
				xmax = 67.0735
				text = "had"
			intervals [154]:
				xmin = 67.0735
				xmax = 67.1035
				text = "a"
			intervals [155]:
				xmin = 67.1035
				xmax = 67.3335
				text = "tight"
			intervals [156]:
				xmin = 67.3335
				xmax = 67.5735
				text = "grip"
			intervals [157]:
				xmin = 67.5735
				xmax = 68.2985
				text = ""
			intervals [158]:
				xmin = 68.2985
				xmax = 68.4985
				text = "and"
			intervals [159]:
				xmin = 68.4985
				xmax = 68.9685
				text = "then"
			intervals [160]:
				xmin = 68.9685
				xmax = 69.3785
				text = "somebody"
			intervals [161]:
				xmin = 69.3785
				xmax = 69.6485
				text = "across"
			intervals [162]:
				xmin = 69.6485
				xmax = 69.7085
				text = "the"
			intervals [163]:
				xmin = 69.7085
				xmax = 69.9985
				text = "street"
			intervals [164]:
				xmin = 69.9985
				xmax = 70.2885
				text = "yelled"
			intervals [165]:
				xmin = 70.2885
				xmax = 70.4285
				text = "hey"
			intervals [166]:
				xmin = 70.4285
				xmax = 70.5285
				text = "you"
			intervals [167]:
				xmin = 70.5285
				xmax = 70.7285
				text = "better"
			intervals [168]:
				xmin = 70.7285
				xmax = 71.0785
				text = "run"
			intervals [169]:
				xmin = 71.0785
				xmax = 71.4646
				text = ""
			intervals [170]:
				xmin = 71.4646
				xmax = 71.6346
				text = "and"
			intervals [171]:
				xmin = 71.6346
				xmax = 71.9546
				text = "then"
			intervals [172]:
				xmin = 71.9546
				xmax = 72.2846
				text = "like"
			intervals [173]:
				xmin = 72.2846
				xmax = 72.6556
				text = ""
			intervals [174]:
				xmin = 72.6556
				xmax = 72.9456
				text = "he"
			intervals [175]:
				xmin = 72.9456
				xmax = 73.2156
				text = "uh"
			intervals [176]:
				xmin = 73.2156
				xmax = 73.3556
				text = "i"
			intervals [177]:
				xmin = 73.3556
				xmax = 73.5356
				text = "looked"
			intervals [178]:
				xmin = 73.5356
				xmax = 73.8256
				text = "back"
			intervals [179]:
				xmin = 73.8256
				xmax = 73.9356
				text = "and"
			intervals [180]:
				xmin = 73.9356
				xmax = 74.0456
				text = "they"
			intervals [181]:
				xmin = 74.0456
				xmax = 74.1856
				text = "were"
			intervals [182]:
				xmin = 74.1856
				xmax = 74.4856
				text = "starting"
			intervals [183]:
				xmin = 74.4856
				xmax = 74.5556
				text = "to"
			intervals [184]:
				xmin = 74.5556
				xmax = 74.8856
				text = "chase"
			intervals [185]:
				xmin = 74.8856
				xmax = 75.1156
				text = "me"
			intervals [186]:
				xmin = 75.1156
				xmax = 75.3803
				text = ""
			intervals [187]:
				xmin = 75.3803
				xmax = 75.9603
				text = "um"
			intervals [188]:
				xmin = 75.9603
				xmax = 76.2755
				text = ""
			intervals [189]:
				xmin = 76.2755
				xmax = 76.4055
				text = "and"
			intervals [190]:
				xmin = 76.4055
				xmax = 76.5255
				text = "so"
			intervals [191]:
				xmin = 76.5255
				xmax = 76.6355
				text = "i"
			intervals [192]:
				xmin = 76.6355
				xmax = 77.1255
				text = "ran"
			intervals [193]:
				xmin = 77.1255
				xmax = 77.6318
				text = ""
			intervals [194]:
				xmin = 77.6318
				xmax = 77.7018
				text = "<unk>"
			intervals [195]:
				xmin = 77.7018
				xmax = 77.7369
				text = ""
			intervals [196]:
				xmin = 77.7369
				xmax = 77.9269
				text = "um"
			intervals [197]:
				xmin = 77.9269
				xmax = 77.9969
				text = "and"
			intervals [198]:
				xmin = 77.9969
				xmax = 78.0469
				text = "i"
			intervals [199]:
				xmin = 78.0469
				xmax = 78.1469
				text = "was"
			intervals [200]:
				xmin = 78.1469
				xmax = 78.2769
				text = "just"
			intervals [201]:
				xmin = 78.2769
				xmax = 78.4569
				text = "like"
			intervals [202]:
				xmin = 78.4569
				xmax = 78.5169
				text = "i"
			intervals [203]:
				xmin = 78.5169
				xmax = 78.7669
				text = "never"
			intervals [204]:
				xmin = 78.7669
				xmax = 78.9369
				text = "wanna"
			intervals [205]:
				xmin = 78.9369
				xmax = 79.1169
				text = "walk"
			intervals [206]:
				xmin = 79.1169
				xmax = 79.2269
				text = "down"
			intervals [207]:
				xmin = 79.2269
				xmax = 79.3169
				text = "this"
			intervals [208]:
				xmin = 79.3169
				xmax = 79.6069
				text = "street"
			intervals [209]:
				xmin = 79.6069
				xmax = 79.6369
				text = ""
			intervals [210]:
				xmin = 79.6369
				xmax = 79.9969
				text = "again"
			intervals [211]:
				xmin = 79.9969
				xmax = 80.2332
				text = ""
			intervals [212]:
				xmin = 80.2332
				xmax = 80.5632
				text = "dang"
			intervals [213]:
				xmin = 80.5632
				xmax = 80.7834
				text = ""
			intervals [214]:
				xmin = 80.7834
				xmax = 81.0034
				text = "can't"
			intervals [215]:
				xmin = 81.0034
				xmax = 81.1334
				text = "even"
			intervals [216]:
				xmin = 81.1334
				xmax = 81.4134
				text = "carry"
			intervals [217]:
				xmin = 81.4134
				xmax = 81.6734
				text = "food"
			intervals [218]:
				xmin = 81.6734
				xmax = 81.7334
				text = "to"
			intervals [219]:
				xmin = 81.7334
				xmax = 81.7634
				text = ""
			intervals [220]:
				xmin = 81.7634
				xmax = 81.8734
				text = "my"
			intervals [221]:
				xmin = 81.8734
				xmax = 82.2134
				text = "family"
			intervals [222]:
				xmin = 82.2134
				xmax = 82.3134
				text = "blah"
			intervals [223]:
				xmin = 82.3134
				xmax = 82.4034
				text = "blah"
			intervals [224]:
				xmin = 82.4034
				xmax = 82.5334
				text = "blah"
			intervals [225]:
				xmin = 82.5334
				xmax = 82.8234
				text = "blah"
			intervals [226]:
				xmin = 82.8234
				xmax = 83.2454
				text = ""
			intervals [227]:
				xmin = 83.2454
				xmax = 83.6254
				text = "um"
			intervals [228]:
				xmin = 83.6254
				xmax = 83.7117
				text = ""
			intervals [229]:
				xmin = 83.7117
				xmax = 83.9717
				text = "and"
			intervals [230]:
				xmin = 83.9717
				xmax = 84.5017
				text = "then"
			intervals [231]:
				xmin = 84.5017
				xmax = 84.7183
				text = ""
			intervals [232]:
				xmin = 84.7183
				xmax = 84.8683
				text = "like"
			intervals [233]:
				xmin = 84.8683
				xmax = 84.8983
				text = ""
			intervals [234]:
				xmin = 84.8983
				xmax = 85.0483
				text = "two"
			intervals [235]:
				xmin = 85.0483
				xmax = 85.3383
				text = "years"
			intervals [236]:
				xmin = 85.3383
				xmax = 85.6983
				text = "later"
			intervals [237]:
				xmin = 85.6983
				xmax = 85.9394
				text = ""
			intervals [238]:
				xmin = 85.9394
				xmax = 86.0994
				text = "that"
			intervals [239]:
				xmin = 86.0994
				xmax = 86.2994
				text = "whole"
			intervals [240]:
				xmin = 86.2994
				xmax = 86.6394
				text = "neighborhood"
			intervals [241]:
				xmin = 86.6394
				xmax = 86.7994
				text = "got"
			intervals [242]:
				xmin = 86.7994
				xmax = 87.0194
				text = "shut"
			intervals [243]:
				xmin = 87.0194
				xmax = 87.3494
				text = "down"
			intervals [244]:
				xmin = 87.3494
				xmax = 88.0164
				text = ""
			intervals [245]:
				xmin = 88.0164
				xmax = 88.5564
				text = "and"
			intervals [246]:
				xmin = 88.5564
				xmax = 88.6579
				text = ""
			intervals [247]:
				xmin = 88.6579
				xmax = 88.7779
				text = "i"
			intervals [248]:
				xmin = 88.7779
				xmax = 88.9779
				text = "thought"
			intervals [249]:
				xmin = 88.9779
				xmax = 89.0879
				text = "to"
			intervals [250]:
				xmin = 89.0879
				xmax = 89.5379
				text = "myself"
			intervals [251]:
				xmin = 89.5379
				xmax = 89.6045
				text = ""
			intervals [252]:
				xmin = 89.6045
				xmax = 90.0145
				text = "word"
			intervals [253]:
				xmin = 90.0145
				xmax = 90.2154
				text = ""
			intervals [254]:
				xmin = 90.2154
				xmax = 90.3354
				text = "that"
			intervals [255]:
				xmin = 90.3354
				xmax = 90.3954
				text = "s"
			intervals [256]:
				xmin = 90.3954
				xmax = 90.4954
				text = "what"
			intervals [257]:
				xmin = 90.4954
				xmax = 90.6254
				text = "s"
			intervals [258]:
				xmin = 90.6254
				xmax = 90.7754
				text = "up"
			intervals [259]:
				xmin = 90.7754
				xmax = 91.2907
				text = ""
			intervals [260]:
				xmin = 91.2907
				xmax = 91.5107
				text = "like"
			intervals [261]:
				xmin = 91.5107
				xmax = 91.9767
				text = ""
			intervals [262]:
				xmin = 91.9767
				xmax = 92.2267
				text = "shut"
			intervals [263]:
				xmin = 92.2267
				xmax = 92.4167
				text = "all"
			intervals [264]:
				xmin = 92.4167
				xmax = 92.5567
				text = "that"
			intervals [265]:
				xmin = 92.5567
				xmax = 92.7667
				text = "shit"
			intervals [266]:
				xmin = 92.7667
				xmax = 93.1567
				text = "down"
			intervals [267]:
				xmin = 93.1567
				xmax = 93.2917
				text = ""
			intervals [268]:
				xmin = 93.2917
				xmax = 93.6317
				text = "i"
			intervals [269]:
				xmin = 93.6317
				xmax = 93.6617
				text = "<unk>"
			intervals [270]:
				xmin = 93.6617
				xmax = 93.8717
				text = "never"
			intervals [271]:
				xmin = 93.8717
				xmax = 93.9717
				text = "have"
			intervals [272]:
				xmin = 93.9717
				xmax = 94.0517
				text = "to"
			intervals [273]:
				xmin = 94.0517
				xmax = 94.2617
				text = "deal"
			intervals [274]:
				xmin = 94.2617
				xmax = 94.3617
				text = "with"
			intervals [275]:
				xmin = 94.3617
				xmax = 94.4317
				text = "it"
			intervals [276]:
				xmin = 94.4317
				xmax = 94.8917
				text = "anymore"
			intervals [277]:
				xmin = 94.8917
				xmax = 94.9917
				text = "but"
			intervals [278]:
				xmin = 94.9917
				xmax = 95.0217
				text = ""
			intervals [279]:
				xmin = 95.0217
				xmax = 95.1217
				text = "you"
			intervals [280]:
				xmin = 95.1217
				xmax = 95.3217
				text = "know"
			intervals [281]:
				xmin = 95.3217
				xmax = 95.8329
				text = ""
			intervals [282]:
				xmin = 95.8329
				xmax = 96.5529
				text = "um"
			intervals [283]:
				xmin = 96.5529
				xmax = 97.9721
				text = ""
			intervals [284]:
				xmin = 97.9721
				xmax = 98.2421
				text = "but"
			intervals [285]:
				xmin = 98.2421
				xmax = 98.2901
				text = ""
			intervals [286]:
				xmin = 98.2901
				xmax = 99.2201
				text = "now"
			intervals [287]:
				xmin = 99.2201
				xmax = 100.4574
				text = ""
			intervals [288]:
				xmin = 100.4574
				xmax = 100.6174
				text = "i"
			intervals [289]:
				xmin = 100.6174
				xmax = 100.8474
				text = "can"
			intervals [290]:
				xmin = 100.8474
				xmax = 101.2174
				text = "see"
			intervals [291]:
				xmin = 101.2174
				xmax = 101.3674
				text = "that"
			intervals [292]:
				xmin = 101.3674
				xmax = 101.5574
				text = "that"
			intervals [293]:
				xmin = 101.5574
				xmax = 101.7174
				text = "was"
			intervals [294]:
				xmin = 101.7174
				xmax = 101.8074
				text = "the"
			intervals [295]:
				xmin = 101.8074
				xmax = 102.5274
				text = "beginning"
			intervals [296]:
				xmin = 102.5274
				xmax = 103.0313
				text = ""
			intervals [297]:
				xmin = 103.0313
				xmax = 103.3413
				text = "of"
			intervals [298]:
				xmin = 103.3413
				xmax = 103.8513
				text = "like"
			intervals [299]:
				xmin = 103.8513
				xmax = 104.6902
				text = ""
			intervals [300]:
				xmin = 104.6902
				xmax = 104.9202
				text = "the"
			intervals [301]:
				xmin = 104.9202
				xmax = 106.0802
				text = "redistribution"
			intervals [302]:
				xmin = 106.0802
				xmax = 106.1441
				text = ""
			intervals [303]:
				xmin = 106.1441
				xmax = 106.8441
				text = "of"
			intervals [304]:
				xmin = 106.8441
				xmax = 107.785
				text = ""
			intervals [305]:
				xmin = 107.785
				xmax = 107.845
				text = "m-"
			intervals [306]:
				xmin = 107.845
				xmax = 108.250
				text = ""
			intervals [307]:
				xmin = 108.250
				xmax = 108.630
				text = "members"
			intervals [308]:
				xmin = 108.630
				xmax = 108.740
				text = "of"
			intervals [309]:
				xmin = 108.740
				xmax = 109.0954
				text = ""
			intervals [310]:
				xmin = 109.0954
				xmax = 109.6454
				text = "dc"
			intervals [311]:
				xmin = 109.6454
				xmax = 109.6754
				text = ""
			intervals [312]:
				xmin = 109.6754
				xmax = 109.9254
				text = "like"
			intervals [313]:
				xmin = 109.9254
				xmax = 110.1554
				text = "like"
			intervals [314]:
				xmin = 110.1554
				xmax = 110.6854
				text = "dc"
			intervals [315]:
				xmin = 110.6854
				xmax = 110.8454
				text = "s"
			intervals [316]:
				xmin = 110.8454
				xmax = 111.1954
				text = "uh"
			intervals [317]:
				xmin = 111.1954
				xmax = 111.6367
				text = ""
			intervals [318]:
				xmin = 111.6367
				xmax = 111.9167
				text = "black"
			intervals [319]:
				xmin = 111.9167
				xmax = 112.5767
				text = "community"
			intervals [320]:
				xmin = 112.5767
				xmax = 113.2408
				text = ""
			intervals [321]:
				xmin = 113.2408
				xmax = 113.9708
				text = "um"
			intervals [322]:
				xmin = 113.9708
				xmax = 115.627
				text = ""
			intervals [323]:
				xmin = 115.627
				xmax = 115.827
				text = "and"
			intervals [324]:
				xmin = 115.827
				xmax = 116.457
				text = "while"
			intervals [325]:
				xmin = 116.457
				xmax = 117.4482
				text = ""
			intervals [326]:
				xmin = 117.4482
				xmax = 117.6782
				text = "damn"
			intervals [327]:
				xmin = 117.6782
				xmax = 117.7282
				text = "i"
			intervals [328]:
				xmin = 117.7282
				xmax = 117.8982
				text = "got"
			intervals [329]:
				xmin = 117.8982
				xmax = 117.9282
				text = "a"
			intervals [330]:
				xmin = 117.9282
				xmax = 117.9682
				text = ""
			intervals [331]:
				xmin = 117.9682
				xmax = 118.2982
				text = "piece"
			intervals [332]:
				xmin = 118.2982
				xmax = 118.4482
				text = "for"
			intervals [333]:
				xmin = 118.4482
				xmax = 118.6982
				text = "this"
			intervals [334]:
				xmin = 118.6982
				xmax = 119.0082
				text = "too"
			intervals [335]:
				xmin = 119.0082
				xmax = 119.5019
				text = ""
			intervals [336]:
				xmin = 119.5019
				xmax = 120.0819
				text = "um"
			intervals [337]:
				xmin = 120.0819
				xmax = 120.2127
				text = ""
			intervals [338]:
				xmin = 120.2127
				xmax = 120.3127
				text = "i"
			intervals [339]:
				xmin = 120.3127
				xmax = 120.4627
				text = "got"
			intervals [340]:
				xmin = 120.4627
				xmax = 120.5127
				text = "a"
			intervals [341]:
				xmin = 120.5127
				xmax = 120.7327
				text = "piece"
			intervals [342]:
				xmin = 120.7327
				xmax = 120.8427
				text = "that"
			intervals [343]:
				xmin = 120.8427
				xmax = 121.1127
				text = "speaks"
			intervals [344]:
				xmin = 121.1127
				xmax = 121.6527
				text = "directly"
			intervals [345]:
				xmin = 121.6527
				xmax = 122.0127
				text = "to"
			intervals [346]:
				xmin = 122.0127
				xmax = 122.6249
				text = ""
			intervals [347]:
				xmin = 122.6249
				xmax = 123.8249
				text = "gentrification"
			intervals [348]:
				xmin = 123.8249
				xmax = 123.8549
				text = ""
			intervals [349]:
				xmin = 123.8549
				xmax = 124.4749
				text = "and"
			intervals [350]:
				xmin = 124.4749
				xmax = 124.6979
				text = ""
			intervals [351]:
				xmin = 124.6979
				xmax = 124.8779
				text = "what"
			intervals [352]:
				xmin = 124.8779
				xmax = 124.9579
				text = ""
			intervals [353]:
				xmin = 124.9579
				xmax = 125.5079
				text = "dc"
			intervals [354]:
				xmin = 125.5079
				xmax = 125.6138
				text = ""
			intervals [355]:
				xmin = 125.6138
				xmax = 125.8838
				text = "looks"
			intervals [356]:
				xmin = 125.8838
				xmax = 126.1238
				text = "like"
			intervals [357]:
				xmin = 126.1238
				xmax = 126.5837
				text = ""
			intervals [358]:
				xmin = 126.5837
				xmax = 127.2837
				text = "um"
			intervals [359]:
				xmin = 127.2837
				xmax = 128.9273
				text = ""
			intervals [360]:
				xmin = 128.9273
				xmax = 128.9973
				text = "<unk>"
			intervals [361]:
				xmin = 128.9973
				xmax = 130.3222
				text = ""
			intervals [362]:
				xmin = 130.3222
				xmax = 130.4422
				text = "it"
			intervals [363]:
				xmin = 130.4422
				xmax = 130.5322
				text = "s"
			intervals [364]:
				xmin = 130.5322
				xmax = 130.6322
				text = "a"
			intervals [365]:
				xmin = 130.6322
				xmax = 131.0022
				text = "double"
			intervals [366]:
				xmin = 131.0022
				xmax = 131.2522
				text = "edged"
			intervals [367]:
				xmin = 131.2522
				xmax = 131.8322
				text = "sword"
			intervals [368]:
				xmin = 131.8322
				xmax = 133.353
				text = ""
			intervals [369]:
				xmin = 133.353
				xmax = 133.643
				text = "part"
			intervals [370]:
				xmin = 133.643
				xmax = 133.733
				text = "of"
			intervals [371]:
				xmin = 133.733
				xmax = 133.923
				text = "me"
			intervals [372]:
				xmin = 133.923
				xmax = 134.333
				text = "feels"
			intervals [373]:
				xmin = 134.333
				xmax = 134.713
				text = "like"
			intervals [374]:
				xmin = 134.713
				xmax = 135.4176
				text = ""
			intervals [375]:
				xmin = 135.4176
				xmax = 135.9376
				text = "if"
			intervals [376]:
				xmin = 135.9376
				xmax = 136.8378
				text = ""
			intervals [377]:
				xmin = 136.8378
				xmax = 137.6278
				text = "we"
			intervals [378]:
				xmin = 137.6278
				xmax = 137.9329
				text = ""
			intervals [379]:
				xmin = 137.9329
				xmax = 138.2329
				text = "knew"
			intervals [380]:
				xmin = 138.2329
				xmax = 138.4529
				text = "the"
			intervals [381]:
				xmin = 138.4529
				xmax = 138.4829
				text = ""
			intervals [382]:
				xmin = 138.4829
				xmax = 139.1129
				text = "value"
			intervals [383]:
				xmin = 139.1129
				xmax = 139.1429
				text = ""
			intervals [384]:
				xmin = 139.1429
				xmax = 139.2629
				text = "of"
			intervals [385]:
				xmin = 139.2629
				xmax = 139.4729
				text = "the"
			intervals [386]:
				xmin = 139.4729
				xmax = 139.9329
				text = "land"
			intervals [387]:
				xmin = 139.9329
				xmax = 140.0729
				text = "that"
			intervals [388]:
				xmin = 140.0729
				xmax = 140.2629
				text = "we"
			intervals [389]:
				xmin = 140.2629
				xmax = 140.3829
				text = "are"
			intervals [390]:
				xmin = 140.3829
				xmax = 140.4523
				text = ""
			intervals [391]:
				xmin = 140.4523
				xmax = 141.0023
				text = "currently"
			intervals [392]:
				xmin = 141.0023
				xmax = 141.6323
				text = "residing"
			intervals [393]:
				xmin = 141.6323
				xmax = 142.0123
				text = "on"
			intervals [394]:
				xmin = 142.0123
				xmax = 142.7232
				text = ""
			intervals [395]:
				xmin = 142.7232
				xmax = 143.3232
				text = "then"
			intervals [396]:
				xmin = 143.3232
				xmax = 143.3532
				text = ""
			intervals [397]:
				xmin = 143.3532
				xmax = 143.5332
				text = "we"
			intervals [398]:
				xmin = 143.5332
				xmax = 143.5632
				text = ""
			intervals [399]:
				xmin = 143.5632
				xmax = 143.8532
				text = "wouldn't"
			intervals [400]:
				xmin = 143.8532
				xmax = 143.8832
				text = ""
			intervals [401]:
				xmin = 143.8832
				xmax = 144.3632
				text = "litter"
			intervals [402]:
				xmin = 144.3632
				xmax = 144.3932
				text = ""
			intervals [403]:
				xmin = 144.3932
				xmax = 144.5332
				text = "in"
			intervals [404]:
				xmin = 144.5332
				xmax = 144.6232
				text = "the"
			intervals [405]:
				xmin = 144.6232
				xmax = 145.3932
				text = "communities"
			intervals [406]:
				xmin = 145.3932
				xmax = 145.5232
				text = "that"
			intervals [407]:
				xmin = 145.5232
				xmax = 145.6632
				text = "we're"
			intervals [408]:
				xmin = 145.6632
				xmax = 146.2832
				text = "already"
			intervals [409]:
				xmin = 146.2832
				xmax = 146.6432
				text = "in"
			intervals [410]:
				xmin = 146.6432
				xmax = 146.886
				text = ""
			intervals [411]:
				xmin = 146.886
				xmax = 147.186
				text = "bringing"
			intervals [412]:
				xmin = 147.186
				xmax = 147.516
				text = "down"
			intervals [413]:
				xmin = 147.516
				xmax = 147.606
				text = "the"
			intervals [414]:
				xmin = 147.606
				xmax = 148.106
				text = "property"
			intervals [415]:
				xmin = 148.106
				xmax = 148.536
				text = "value"
			intervals [416]:
				xmin = 148.536
				xmax = 148.566
				text = ""
			intervals [417]:
				xmin = 148.566
				xmax = 148.736
				text = "to"
			intervals [418]:
				xmin = 148.736
				xmax = 148.796
				text = "a"
			intervals [419]:
				xmin = 148.796
				xmax = 149.136
				text = "certain"
			intervals [420]:
				xmin = 149.136
				xmax = 149.186
				text = ""
			intervals [421]:
				xmin = 149.186
				xmax = 149.716
				text = "point"
			intervals [422]:
				xmin = 149.716
				xmax = 150.2619
				text = ""
			intervals [423]:
				xmin = 150.2619
				xmax = 150.8719
				text = "um"
			intervals [424]:
				xmin = 150.8719
				xmax = 151.0208
				text = ""
			intervals [425]:
				xmin = 151.0208
				xmax = 151.3508
				text = "which"
			intervals [426]:
				xmin = 151.3508
				xmax = 151.3808
				text = ""
			intervals [427]:
				xmin = 151.3808
				xmax = 151.9308
				text = "then"
			intervals [428]:
				xmin = 151.9308
				xmax = 151.9808
				text = ""
			intervals [429]:
				xmin = 151.9808
				xmax = 152.8108
				text = "allows"
			intervals [430]:
				xmin = 152.8108
				xmax = 153.1008
				text = "for"
			intervals [431]:
				xmin = 153.1008
				xmax = 153.2077
				text = ""
			intervals [432]:
				xmin = 153.2077
				xmax = 153.6677
				text = "others"
			intervals [433]:
				xmin = 153.6677
				xmax = 153.7877
				text = "to"
			intervals [434]:
				xmin = 153.7877
				xmax = 154.0177
				text = "move"
			intervals [435]:
				xmin = 154.0177
				xmax = 154.0477
				text = ""
			intervals [436]:
				xmin = 154.0477
				xmax = 154.3877
				text = "into"
			intervals [437]:
				xmin = 154.3877
				xmax = 154.4877
				text = "the"
			intervals [438]:
				xmin = 154.4877
				xmax = 155.4077
				text = "communities"
			intervals [439]:
				xmin = 155.4077
				xmax = 155.9702
				text = ""
			intervals [440]:
				xmin = 155.9702
				xmax = 156.2402
				text = "and"
			intervals [441]:
				xmin = 156.2402
				xmax = 156.4402
				text = ""
			intervals [442]:
				xmin = 156.4402
				xmax = 157.0102
				text = "then"
			intervals [443]:
				xmin = 157.0102
				xmax = 157.4257
				text = ""
			intervals [444]:
				xmin = 157.4257
				xmax = 157.4957
				text = "<unk>"
			intervals [445]:
				xmin = 157.4957
				xmax = 157.5565
				text = ""
			intervals [446]:
				xmin = 157.5565
				xmax = 157.9765
				text = "uh"
			intervals [447]:
				xmin = 157.9765
				xmax = 158.0065
				text = ""
			intervals [448]:
				xmin = 158.0065
				xmax = 158.7065
				text = "for"
			intervals [449]:
				xmin = 158.7065
				xmax = 159.0799
				text = ""
			intervals [450]:
				xmin = 159.0799
				xmax = 159.5799
				text = "houses"
			intervals [451]:
				xmin = 159.5799
				xmax = 159.6699
				text = "to"
			intervals [452]:
				xmin = 159.6699
				xmax = 159.8699
				text = "get"
			intervals [453]:
				xmin = 159.8699
				xmax = 160.2799
				text = "boarded"
			intervals [454]:
				xmin = 160.2799
				xmax = 160.5699
				text = "up"
			intervals [455]:
				xmin = 160.5699
				xmax = 160.7325
				text = ""
			intervals [456]:
				xmin = 160.7325
				xmax = 160.9725
				text = "and"
			intervals [457]:
				xmin = 160.9725
				xmax = 161.3725
				text = "then"
			intervals [458]:
				xmin = 161.3725
				xmax = 162.0974
				text = ""
			intervals [459]:
				xmin = 162.0974
				xmax = 162.2674
				text = "uh"
			intervals [460]:
				xmin = 162.2674
				xmax = 163.1074
				text = "businesses"
			intervals [461]:
				xmin = 163.1074
				xmax = 163.2874
				text = "to"
			intervals [462]:
				xmin = 163.2874
				xmax = 163.4874
				text = "no"
			intervals [463]:
				xmin = 163.4874
				xmax = 163.8374
				text = "longer"
			intervals [464]:
				xmin = 163.8374
				xmax = 164.0274
				text = "want"
			intervals [465]:
				xmin = 164.0274
				xmax = 164.1274
				text = "to"
			intervals [466]:
				xmin = 164.1274
				xmax = 164.3074
				text = "come"
			intervals [467]:
				xmin = 164.3074
				xmax = 164.4197
				text = ""
			intervals [468]:
				xmin = 164.4197
				xmax = 164.7097
				text = "into"
			intervals [469]:
				xmin = 164.7097
				xmax = 164.7897
				text = "the"
			intervals [470]:
				xmin = 164.7897
				xmax = 165.4297
				text = "community"
			intervals [471]:
				xmin = 165.4297
				xmax = 166.0304
				text = ""
			intervals [472]:
				xmin = 166.0304
				xmax = 166.7804
				text = "then"
			intervals [473]:
				xmin = 166.7804
				xmax = 167.5652
				text = ""
			intervals [474]:
				xmin = 167.5652
				xmax = 167.6952
				text = "you"
			intervals [475]:
				xmin = 167.6952
				xmax = 168.0852
				text = "know"
			intervals [476]:
				xmin = 168.0852
				xmax = 169.0593
				text = ""
			intervals [477]:
				xmin = 169.0593
				xmax = 169.4293
				text = "things"
			intervals [478]:
				xmin = 169.4293
				xmax = 169.5493
				text = "can"
			intervals [479]:
				xmin = 169.5493
				xmax = 169.7693
				text = "get"
			intervals [480]:
				xmin = 169.7693
				xmax = 170.5223
				text = ""
			intervals [481]:
				xmin = 170.5223
				xmax = 170.9423
				text = "boarded"
			intervals [482]:
				xmin = 170.9423
				xmax = 171.1723
				text = "up"
			intervals [483]:
				xmin = 171.1723
				xmax = 171.2023
				text = ""
			intervals [484]:
				xmin = 171.2023
				xmax = 171.4623
				text = "like"
			intervals [485]:
				xmin = 171.4623
				xmax = 171.6023
				text = "the"
			intervals [486]:
				xmin = 171.6023
				xmax = 171.8723
				text = "old"
			intervals [487]:
				xmin = 171.8723
				xmax = 172.3123
				text = "businesses"
			intervals [488]:
				xmin = 172.3123
				xmax = 172.4423
				text = "get"
			intervals [489]:
				xmin = 172.4423
				xmax = 172.8023
				text = "boarded"
			intervals [490]:
				xmin = 172.8023
				xmax = 173.0923
				text = "up"
			intervals [491]:
				xmin = 173.0923
				xmax = 173.1429
				text = ""
			intervals [492]:
				xmin = 173.1429
				xmax = 173.3329
				text = "and"
			intervals [493]:
				xmin = 173.3329
				xmax = 173.6829
				text = "then"
			intervals [494]:
				xmin = 173.6829
				xmax = 173.8723
				text = ""
			intervals [495]:
				xmin = 173.8723
				xmax = 174.1223
				text = "a"
			intervals [496]:
				xmin = 174.1223
				xmax = 174.7423
				text = "large"
			intervals [497]:
				xmin = 174.7423
				xmax = 175.1623
				text = "business"
			intervals [498]:
				xmin = 175.1623
				xmax = 175.3223
				text = "that"
			intervals [499]:
				xmin = 175.3223
				xmax = 175.5723
				text = "doesn't"
			intervals [500]:
				xmin = 175.5723
				xmax = 175.6896
				text = ""
			intervals [501]:
				xmin = 175.6896
				xmax = 175.9596
				text = "care"
			intervals [502]:
				xmin = 175.9596
				xmax = 176.1596
				text = "about"
			intervals [503]:
				xmin = 176.1596
				xmax = 176.2196
				text = "the"
			intervals [504]:
				xmin = 176.2196
				xmax = 176.8396
				text = "community"
			intervals [505]:
				xmin = 176.8396
				xmax = 176.930
				text = ""
			intervals [506]:
				xmin = 176.930
				xmax = 177.140
				text = "like"
			intervals [507]:
				xmin = 177.140
				xmax = 177.360
				text = "say"
			intervals [508]:
				xmin = 177.360
				xmax = 177.450
				text = "a"
			intervals [509]:
				xmin = 177.450
				xmax = 178.030
				text = "walmart"
			intervals [510]:
				xmin = 178.030
				xmax = 178.5087
				text = ""
			intervals [511]:
				xmin = 178.5087
				xmax = 178.6887
				text = "can"
			intervals [512]:
				xmin = 178.6887
				xmax = 179.0687
				text = "move"
			intervals [513]:
				xmin = 179.0687
				xmax = 179.3787
				text = "in"
			intervals [514]:
				xmin = 179.3787
				xmax = 179.8277
				text = ""
			intervals [515]:
				xmin = 179.8277
				xmax = 179.8977
				text = "<unk>"
			intervals [516]:
				xmin = 179.8977
				xmax = 179.9337
				text = ""
			intervals [517]:
				xmin = 179.9337
				xmax = 180.4437
				text = "um"
			intervals [518]:
				xmin = 180.4437
				xmax = 180.5957
				text = ""
			intervals [519]:
				xmin = 180.5957
				xmax = 180.8357
				text = "which"
			intervals [520]:
				xmin = 180.8357
				xmax = 181.0957
				text = "then"
			intervals [521]:
				xmin = 181.0957
				xmax = 181.4557
				text = "rises"
			intervals [522]:
				xmin = 181.4557
				xmax = 181.5357
				text = "the"
			intervals [523]:
				xmin = 181.5357
				xmax = 182.1257
				text = "property"
			intervals [524]:
				xmin = 182.1257
				xmax = 182.3891
				text = ""
			intervals [525]:
				xmin = 182.3891
				xmax = 182.7091
				text = "raises"
			intervals [526]:
				xmin = 182.7091
				xmax = 182.7691
				text = "the"
			intervals [527]:
				xmin = 182.7691
				xmax = 183.1591
				text = "property"
			intervals [528]:
				xmin = 183.1591
				xmax = 183.7391
				text = "value"
			intervals [529]:
				xmin = 183.7391
				xmax = 184.562
				text = ""
			intervals [530]:
				xmin = 184.562
				xmax = 184.742
				text = "to"
			intervals [531]:
				xmin = 184.742
				xmax = 184.792
				text = "a"
			intervals [532]:
				xmin = 184.792
				xmax = 185.142
				text = "point"
			intervals [533]:
				xmin = 185.142
				xmax = 185.582
				text = "beyond"
			intervals [534]:
				xmin = 185.582
				xmax = 185.752
				text = "where"
			intervals [535]:
				xmin = 185.752
				xmax = 185.842
				text = "the"
			intervals [536]:
				xmin = 185.842
				xmax = 186.102
				text = "folks"
			intervals [537]:
				xmin = 186.102
				xmax = 186.262
				text = "who"
			intervals [538]:
				xmin = 186.262
				xmax = 186.292
				text = "are"
			intervals [539]:
				xmin = 186.292
				xmax = 186.822
				text = "residing"
			intervals [540]:
				xmin = 186.822
				xmax = 187.152
				text = "there"
			intervals [541]:
				xmin = 187.152
				xmax = 187.8302
				text = ""
			intervals [542]:
				xmin = 187.8302
				xmax = 188.1702
				text = "can"
			intervals [543]:
				xmin = 188.1702
				xmax = 188.3684
				text = ""
			intervals [544]:
				xmin = 188.3684
				xmax = 188.7784
				text = "continue"
			intervals [545]:
				xmin = 188.7784
				xmax = 188.9484
				text = "to"
			intervals [546]:
				xmin = 188.9484
				xmax = 189.5784
				text = "afford"
			intervals [547]:
				xmin = 189.5784
				xmax = 190.3641
				text = ""
			intervals [548]:
				xmin = 190.3641
				xmax = 190.9041
				text = "um"
			intervals [549]:
				xmin = 190.9041
				xmax = 191.0523
				text = ""
			intervals [550]:
				xmin = 191.0523
				xmax = 191.2523
				text = "so"
			intervals [551]:
				xmin = 191.2523
				xmax = 191.3223
				text = "it"
			intervals [552]:
				xmin = 191.3223
				xmax = 191.3823
				text = "s"
			intervals [553]:
				xmin = 191.3823
				xmax = 191.4423
				text = "a"
			intervals [554]:
				xmin = 191.4423
				xmax = 191.9623
				text = "cycle"
			intervals [555]:
				xmin = 191.9623
				xmax = 192.204
				text = ""
			intervals [556]:
				xmin = 192.204
				xmax = 192.554
				text = "like"
			intervals [557]:
				xmin = 192.554
				xmax = 192.9614
				text = ""
			intervals [558]:
				xmin = 192.9614
				xmax = 193.2114
				text = "if"
			intervals [559]:
				xmin = 193.2114
				xmax = 193.4214
				text = "we"
			intervals [560]:
				xmin = 193.4214
				xmax = 193.6714
				text = "would"
			intervals [561]:
				xmin = 193.6714
				xmax = 194.1912
				text = ""
			intervals [562]:
				xmin = 194.1912
				xmax = 194.4412
				text = "take"
			intervals [563]:
				xmin = 194.4412
				xmax = 194.7012
				text = "care"
			intervals [564]:
				xmin = 194.7012
				xmax = 194.8212
				text = "of"
			intervals [565]:
				xmin = 194.8212
				xmax = 194.9512
				text = "our"
			intervals [566]:
				xmin = 194.9512
				xmax = 195.6412
				text = "communities"
			intervals [567]:
				xmin = 195.6412
				xmax = 196.3912
				text = "first"
			intervals [568]:
				xmin = 196.3912
				xmax = 198.0028
				text = ""
			intervals [569]:
				xmin = 198.0028
				xmax = 198.1428
				text = "then"
			intervals [570]:
				xmin = 198.1428
				xmax = 198.2428
				text = "the"
			intervals [571]:
				xmin = 198.2428
				xmax = 198.5928
				text = "property"
			intervals [572]:
				xmin = 198.5928
				xmax = 199.1628
				text = "values"
			intervals [573]:
				xmin = 199.1628
				xmax = 199.4428
				text = "wouldn't"
			intervals [574]:
				xmin = 199.4428
				xmax = 199.5944
				text = ""
			intervals [575]:
				xmin = 199.5944
				xmax = 200.3344
				text = "lower"
			intervals [576]:
				xmin = 200.3344
				xmax = 200.5569
				text = ""
			intervals [577]:
				xmin = 200.5569
				xmax = 200.7669
				text = "wouldn't"
			intervals [578]:
				xmin = 200.7669
				xmax = 200.9069
				text = "be"
			intervals [579]:
				xmin = 200.9069
				xmax = 201.3769
				text = "lowered"
			intervals [580]:
				xmin = 201.3769
				xmax = 201.9538
				text = ""
			intervals [581]:
				xmin = 201.9538
				xmax = 202.1538
				text = "to"
			intervals [582]:
				xmin = 202.1538
				xmax = 202.2138
				text = "a"
			intervals [583]:
				xmin = 202.2138
				xmax = 202.6338
				text = "point"
			intervals [584]:
				xmin = 202.6338
				xmax = 202.7931
				text = ""
			intervals [585]:
				xmin = 202.7931
				xmax = 203.5131
				text = "where"
			intervals [586]:
				xmin = 203.5131
				xmax = 204.4565
				text = ""
			intervals [587]:
				xmin = 204.4565
				xmax = 204.5965
				text = "a"
			intervals [588]:
				xmin = 204.5965
				xmax = 205.0065
				text = "business"
			intervals [589]:
				xmin = 205.0065
				xmax = 205.1865
				text = "like"
			intervals [590]:
				xmin = 205.1865
				xmax = 205.2365
				text = "a"
			intervals [591]:
				xmin = 205.2365
				xmax = 205.8365
				text = "walmart"
			intervals [592]:
				xmin = 205.8365
				xmax = 205.8723
				text = ""
			intervals [593]:
				xmin = 205.8723
				xmax = 206.0123
				text = "would"
			intervals [594]:
				xmin = 206.0123
				xmax = 206.1423
				text = "be"
			intervals [595]:
				xmin = 206.1423
				xmax = 206.3723
				text = "able"
			intervals [596]:
				xmin = 206.3723
				xmax = 206.5323
				text = "to"
			intervals [597]:
				xmin = 206.5323
				xmax = 206.8623
				text = "buy"
			intervals [598]:
				xmin = 206.8623
				xmax = 206.8923
				text = ""
			intervals [599]:
				xmin = 206.8923
				xmax = 207.0623
				text = "for"
			intervals [600]:
				xmin = 207.0623
				xmax = 207.4123
				text = "cheap"
			intervals [601]:
				xmin = 207.4123
				xmax = 208.0144
				text = ""
			intervals [602]:
				xmin = 208.0144
				xmax = 208.2944
				text = "and"
			intervals [603]:
				xmin = 208.2944
				xmax = 208.6344
				text = "then"
			intervals [604]:
				xmin = 208.6344
				xmax = 208.6744
				text = ""
			intervals [605]:
				xmin = 208.6744
				xmax = 208.9344
				text = "raise"
			intervals [606]:
				xmin = 208.9344
				xmax = 209.0144
				text = "the"
			intervals [607]:
				xmin = 209.0144
				xmax = 209.5344
				text = "values"
			intervals [608]:
				xmin = 209.5344
				xmax = 209.7544
				text = "even"
			intervals [609]:
				xmin = 209.7544
				xmax = 210.1044
				text = "higher"
			intervals [610]:
				xmin = 210.1044
				xmax = 210.3144
				text = "than"
			intervals [611]:
				xmin = 210.3144
				xmax = 210.4644
				text = "they"
			intervals [612]:
				xmin = 210.4644
				xmax = 210.8644
				text = "already"
			intervals [613]:
				xmin = 210.8644
				xmax = 211.0944
				text = "are"
			intervals [614]:
				xmin = 211.0944
				xmax = 211.8228
				text = ""
			intervals [615]:
				xmin = 211.8228
				xmax = 212.5128
				text = "um"
			intervals [616]:
				xmin = 212.5128
				xmax = 214.8478
				text = ""
			intervals [617]:
				xmin = 214.8478
				xmax = 215.2978
				text = "yeah"
			intervals [618]:
				xmin = 215.2978
				xmax = 216.637
				text = ""
			intervals [619]:
				xmin = 216.637
				xmax = 217.017
				text = "yeah"
			intervals [620]:
				xmin = 217.017
				xmax = 217.2038
				text = ""
			intervals [621]:
				xmin = 217.2038
				xmax = 217.4138
				text = "cause"
			intervals [622]:
				xmin = 217.4138
				xmax = 217.7238
				text = "like"
			intervals [623]:
				xmin = 217.7238
				xmax = 218.4417
				text = ""
			intervals [624]:
				xmin = 218.4417
				xmax = 218.9617
				text = "walmart"
			intervals [625]:
				xmin = 218.9617
				xmax = 219.1817
				text = "wouldn't"
			intervals [626]:
				xmin = 219.1817
				xmax = 219.3517
				text = "be"
			intervals [627]:
				xmin = 219.3517
				xmax = 219.5517
				text = "able"
			intervals [628]:
				xmin = 219.5517
				xmax = 219.8217
				text = "to"
			intervals [629]:
				xmin = 219.8217
				xmax = 220.4617
				text = "afford"
			intervals [630]:
				xmin = 220.4617
				xmax = 220.4917
				text = ""
			intervals [631]:
				xmin = 220.4917
				xmax = 220.6517
				text = "to"
			intervals [632]:
				xmin = 220.6517
				xmax = 220.9917
				text = "put"
			intervals [633]:
				xmin = 220.9917
				xmax = 221.6904
				text = ""
			intervals [634]:
				xmin = 221.6904
				xmax = 221.8004
				text = "a"
			intervals [635]:
				xmin = 221.8004
				xmax = 222.3804
				text = "walmart"
			intervals [636]:
				xmin = 222.3804
				xmax = 222.4904
				text = ""
			intervals [637]:
				xmin = 222.4904
				xmax = 222.8804
				text = "in"
			intervals [638]:
				xmin = 222.8804
				xmax = 222.9304
				text = ""
			intervals [639]:
				xmin = 222.9304
				xmax = 223.6404
				text = "tenleytown"
			intervals [640]:
				xmin = 223.6404
				xmax = 224.4663
				text = ""
			intervals [641]:
				xmin = 224.4663
				xmax = 224.6063
				text = "but"
			intervals [642]:
				xmin = 224.6063
				xmax = 224.7263
				text = "they"
			intervals [643]:
				xmin = 224.7263
				xmax = 224.8763
				text = "can"
			intervals [644]:
				xmin = 224.8763
				xmax = 225.3163
				text = "afford"
			intervals [645]:
				xmin = 225.3163
				xmax = 225.4263
				text = "to"
			intervals [646]:
				xmin = 225.4263
				xmax = 225.7263
				text = "put"
			intervals [647]:
				xmin = 225.7263
				xmax = 226.3362
				text = ""
			intervals [648]:
				xmin = 226.3362
				xmax = 226.7962
				text = "two"
			intervals [649]:
				xmin = 226.7962
				xmax = 227.1941
				text = ""
			intervals [650]:
				xmin = 227.1941
				xmax = 227.4941
				text = "in"
			intervals [651]:
				xmin = 227.4941
				xmax = 228.1841
				text = "anacostia"
			intervals [652]:
				xmin = 228.1841
				xmax = 228.9847
				text = ""
			intervals [653]:
				xmin = 228.9847
				xmax = 229.1347
				text = "you"
			intervals [654]:
				xmin = 229.1347
				xmax = 229.3847
				text = "know"
			intervals [655]:
				xmin = 229.3847
				xmax = 229.482
				text = ""
			intervals [656]:
				xmin = 229.482
				xmax = 229.752
				text = "or"
			intervals [657]:
				xmin = 229.752
				xmax = 229.782
				text = ""
			intervals [658]:
				xmin = 229.782
				xmax = 230.062
				text = "east"
			intervals [659]:
				xmin = 230.062
				xmax = 230.132
				text = "of"
			intervals [660]:
				xmin = 230.132
				xmax = 230.232
				text = "the"
			intervals [661]:
				xmin = 230.232
				xmax = 230.602
				text = "river"
			intervals [662]:
				xmin = 230.602
				xmax = 231.2797
				text = ""
			intervals [663]:
				xmin = 231.2797
				xmax = 231.9597
				text = "so"
			intervals [664]:
				xmin = 231.9597
				xmax = 233.9009
				text = ""
			intervals [665]:
				xmin = 233.9009
				xmax = 234.0109
				text = "it"
			intervals [666]:
				xmin = 234.0109
				xmax = 234.0809
				text = "s"
			intervals [667]:
				xmin = 234.0809
				xmax = 234.1109
				text = ""
			intervals [668]:
				xmin = 234.1109
				xmax = 234.7209
				text = "interest"
			intervals [669]:
				xmin = 234.7209
				xmax = 234.7937
				text = ""
			intervals [670]:
				xmin = 234.7937
				xmax = 235.0637
				text = "like"
			intervals [671]:
				xmin = 235.0637
				xmax = 235.4017
				text = ""
			intervals [672]:
				xmin = 235.4017
				xmax = 235.6217
				text = "like"
			intervals [673]:
				xmin = 235.6217
				xmax = 237.4222
				text = ""
			intervals [674]:
				xmin = 237.4222
				xmax = 237.5322
				text = "and"
			intervals [675]:
				xmin = 237.5322
				xmax = 237.6722
				text = "i'm"
			intervals [676]:
				xmin = 237.6722
				xmax = 237.8722
				text = "not"
			intervals [677]:
				xmin = 237.8722
				xmax = 238.1222
				text = "saying"
			intervals [678]:
				xmin = 238.1222
				xmax = 238.2422
				text = "that"
			intervals [679]:
				xmin = 238.2422
				xmax = 238.3222
				text = "it"
			intervals [680]:
				xmin = 238.3222
				xmax = 238.4022
				text = "s"
			intervals [681]:
				xmin = 238.4022
				xmax = 238.4322
				text = ""
			intervals [682]:
				xmin = 238.4322
				xmax = 238.6922
				text = "our"
			intervals [683]:
				xmin = 238.6922
				xmax = 239.1322
				text = "fault"
			intervals [684]:
				xmin = 239.1322
				xmax = 240.3086
				text = ""
			intervals [685]:
				xmin = 240.3086
				xmax = 241.0086
				text = "because"
			intervals [686]:
				xmin = 241.0086
				xmax = 241.0386
				text = ""
			intervals [687]:
				xmin = 241.0386
				xmax = 241.2386
				text = "if"
			intervals [688]:
				xmin = 241.2386
				xmax = 241.7886
				text = "crack"
			intervals [689]:
				xmin = 241.7886
				xmax = 242.044
				text = ""
			intervals [690]:
				xmin = 242.044
				xmax = 242.524
				text = "and"
			intervals [691]:
				xmin = 242.524
				xmax = 243.094
				text = "heroin"
			intervals [692]:
				xmin = 243.094
				xmax = 243.364
				text = "never"
			intervals [693]:
				xmin = 243.364
				xmax = 243.514
				text = "hit"
			intervals [694]:
				xmin = 243.514
				xmax = 243.594
				text = "the"
			intervals [695]:
				xmin = 243.594
				xmax = 244.314
				text = "community"
			intervals [696]:
				xmin = 244.314
				xmax = 244.5506
				text = ""
			intervals [697]:
				xmin = 244.5506
				xmax = 245.2306
				text = "community"
			intervals [698]:
				xmin = 245.2306
				xmax = 245.5046
				text = ""
			intervals [699]:
				xmin = 245.5046
				xmax = 246.0646
				text = "then"
			intervals [700]:
				xmin = 246.0646
				xmax = 246.192
				text = ""
			intervals [701]:
				xmin = 246.192
				xmax = 246.472
				text = "folks"
			intervals [702]:
				xmin = 246.472
				xmax = 246.692
				text = "might"
			intervals [703]:
				xmin = 246.692
				xmax = 246.932
				text = "have"
			intervals [704]:
				xmin = 246.932
				xmax = 247.2878
				text = ""
			intervals [705]:
				xmin = 247.2878
				xmax = 247.5278
				text = "been"
			intervals [706]:
				xmin = 247.5278
				xmax = 247.5778
				text = ""
			intervals [707]:
				xmin = 247.5778
				xmax = 247.9378
				text = "able"
			intervals [708]:
				xmin = 247.9378
				xmax = 248.0978
				text = "to"
			intervals [709]:
				xmin = 248.0978
				xmax = 248.4078
				text = "keep"
			intervals [710]:
				xmin = 248.4078
				xmax = 248.5678
				text = "up"
			intervals [711]:
				xmin = 248.5678
				xmax = 248.7761
				text = ""
			intervals [712]:
				xmin = 248.7761
				xmax = 249.2861
				text = "their"
			intervals [713]:
				xmin = 249.2861
				xmax = 249.5275
				text = ""
			intervals [714]:
				xmin = 249.5275
				xmax = 249.8775
				text = "stuff"
			intervals [715]:
				xmin = 249.8775
				xmax = 250.1175
				text = "back"
			intervals [716]:
				xmin = 250.1175
				xmax = 250.1875
				text = "in"
			intervals [717]:
				xmin = 250.1875
				xmax = 250.2675
				text = "the"
			intervals [718]:
				xmin = 250.2675
				xmax = 250.7975
				text = "seventies"
			intervals [719]:
				xmin = 250.7975
				xmax = 250.8575
				text = "and"
			intervals [720]:
				xmin = 250.8575
				xmax = 250.8875
				text = ""
			intervals [721]:
				xmin = 250.8875
				xmax = 251.4275
				text = "eighties"
			intervals [722]:
				xmin = 251.4275
				xmax = 252.0501
				text = ""
			intervals [723]:
				xmin = 252.0501
				xmax = 252.7801
				text = "and"
			intervals [724]:
				xmin = 252.7801
				xmax = 253.5944
				text = ""
			intervals [725]:
				xmin = 253.5944
				xmax = 253.8944
				text = "if"
			intervals [726]:
				xmin = 253.8944
				xmax = 253.9944
				text = "we"
			intervals [727]:
				xmin = 253.9944
				xmax = 254.4844
				text = "had"
			intervals [728]:
				xmin = 254.4844
				xmax = 255.1924
				text = ""
			intervals [729]:
				xmin = 255.1924
				xmax = 255.5324
				text = "better"
			intervals [730]:
				xmin = 255.5324
				xmax = 256.2324
				text = "education"
			intervals [731]:
				xmin = 256.2324
				xmax = 256.3324
				text = "in"
			intervals [732]:
				xmin = 256.3324
				xmax = 256.5224
				text = "our"
			intervals [733]:
				xmin = 256.5224
				xmax = 257.1424
				text = "community"
			intervals [734]:
				xmin = 257.1424
				xmax = 257.6371
				text = ""
			intervals [735]:
				xmin = 257.6371
				xmax = 258.0571
				text = "then"
			intervals [736]:
				xmin = 258.0571
				xmax = 258.2171
				text = "we"
			intervals [737]:
				xmin = 258.2171
				xmax = 258.3171
				text = "would"
			intervals [738]:
				xmin = 258.3171
				xmax = 259.0271
				text = "realize"
			intervals [739]:
				xmin = 259.0271
				xmax = 259.3671
				text = "that"
			intervals [740]:
				xmin = 259.3671
				xmax = 260.1492
				text = ""
			intervals [741]:
				xmin = 260.1492
				xmax = 260.4692
				text = "this"
			intervals [742]:
				xmin = 260.4692
				xmax = 260.9592
				text = "uh"
			intervals [743]:
				xmin = 260.9592
				xmax = 262.0937
				text = ""
			intervals [744]:
				xmin = 262.0937
				xmax = 262.3737
				text = "that"
			intervals [745]:
				xmin = 262.3737
				xmax = 262.6393
				text = ""
			intervals [746]:
				xmin = 262.6393
				xmax = 263.0293
				text = "the"
			intervals [747]:
				xmin = 263.0293
				xmax = 263.1188
				text = ""
			intervals [748]:
				xmin = 263.1188
				xmax = 263.3888
				text = "that"
			intervals [749]:
				xmin = 263.3888
				xmax = 263.4588
				text = ""
			intervals [750]:
				xmin = 263.4588
				xmax = 263.7688
				text = "throwing"
			intervals [751]:
				xmin = 263.7688
				xmax = 264.1888
				text = "trash"
			intervals [752]:
				xmin = 264.1888
				xmax = 264.5088
				text = "down"
			intervals [753]:
				xmin = 264.5088
				xmax = 264.5388
				text = ""
			intervals [754]:
				xmin = 264.5388
				xmax = 264.7688
				text = "in"
			intervals [755]:
				xmin = 264.7688
				xmax = 265.0288
				text = "your"
			intervals [756]:
				xmin = 265.0288
				xmax = 265.8188
				text = "neighborhood"
			intervals [757]:
				xmin = 265.8188
				xmax = 266.1353
				text = ""
			intervals [758]:
				xmin = 266.1353
				xmax = 266.3353
				text = "is"
			intervals [759]:
				xmin = 266.3353
				xmax = 266.3853
				text = "a"
			intervals [760]:
				xmin = 266.3853
				xmax = 266.9853
				text = "direct"
			intervals [761]:
				xmin = 266.9853
				xmax = 267.3942
				text = ""
			intervals [762]:
				xmin = 267.3942
				xmax = 267.6942
				text = "is"
			intervals [763]:
				xmin = 267.6942
				xmax = 267.9642
				text = "in"
			intervals [764]:
				xmin = 267.9642
				xmax = 268.4042
				text = "direct"
			intervals [765]:
				xmin = 268.4042
				xmax = 269.1842
				text = "correlation"
			intervals [766]:
				xmin = 269.1842
				xmax = 269.6542
				text = "to"
			intervals [767]:
				xmin = 269.6542
				xmax = 269.8609
				text = ""
			intervals [768]:
				xmin = 269.8609
				xmax = 270.3409
				text = "asthma"
			intervals [769]:
				xmin = 270.3409
				xmax = 270.8409
				text = "rates"
			intervals [770]:
				xmin = 270.8409
				xmax = 271.1825
				text = ""
			intervals [771]:
				xmin = 271.1825
				xmax = 271.3925
				text = "and"
			intervals [772]:
				xmin = 271.3925
				xmax = 271.6625
				text = "uh"
			intervals [773]:
				xmin = 271.6625
				xmax = 271.8325
				text = "and"
			intervals [774]:
				xmin = 271.8325
				xmax = 271.9025
				text = "the"
			intervals [775]:
				xmin = 271.9025
				xmax = 271.9325
				text = ""
			intervals [776]:
				xmin = 271.9325
				xmax = 272.3725
				text = "roaches"
			intervals [777]:
				xmin = 272.3725
				xmax = 272.4925
				text = "in"
			intervals [778]:
				xmin = 272.4925
				xmax = 272.5825
				text = "the"
			intervals [779]:
				xmin = 272.5825
				xmax = 273.2025
				text = "neighborhood"
			intervals [780]:
				xmin = 273.2025
				xmax = 273.3325
				text = "and"
			intervals [781]:
				xmin = 273.3325
				xmax = 273.4525
				text = "the"
			intervals [782]:
				xmin = 273.4525
				xmax = 273.5125
				text = ""
			intervals [783]:
				xmin = 273.5125
				xmax = 273.9425
				text = "rodents"
			intervals [784]:
				xmin = 273.9425
				xmax = 274.0125
				text = "in"
			intervals [785]:
				xmin = 274.0125
				xmax = 274.0825
				text = "the"
			intervals [786]:
				xmin = 274.0825
				xmax = 274.7725
				text = "neighborhood"
			intervals [787]:
				xmin = 274.7725
				xmax = 275.0356
				text = ""
			intervals [788]:
				xmin = 275.0356
				xmax = 275.3256
				text = "um"
			intervals [789]:
				xmin = 275.3256
				xmax = 275.5356
				text = "which"
			intervals [790]:
				xmin = 275.5356
				xmax = 276.0456
				text = "contribute"
			intervals [791]:
				xmin = 276.0456
				xmax = 276.0956
				text = ""
			intervals [792]:
				xmin = 276.0956
				xmax = 276.5056
				text = "to"
			intervals [793]:
				xmin = 276.5056
				xmax = 276.9761
				text = ""
			intervals [794]:
				xmin = 276.9761
				xmax = 277.4161
				text = "uh"
			intervals [795]:
				xmin = 277.4161
				xmax = 277.5104
				text = ""
			intervals [796]:
				xmin = 277.5104
				xmax = 278.0904
				text = "asthma"
			intervals [797]:
				xmin = 278.0904
				xmax = 278.7104
				text = "infections"
			intervals [798]:
				xmin = 278.7104
				xmax = 278.9504
				text = "for"
			intervals [799]:
				xmin = 278.9504
				xmax = 279.4304
				text = "youth"
			intervals [800]:
				xmin = 279.4304
				xmax = 279.5268
				text = ""
			intervals [801]:
				xmin = 279.5268
				xmax = 279.6868
				text = "and"
			intervals [802]:
				xmin = 279.6868
				xmax = 280.1768
				text = "children"
			intervals [803]:
				xmin = 280.1768
				xmax = 280.5786
				text = ""
			intervals [804]:
				xmin = 280.5786
				xmax = 281.2886
				text = "um"
			intervals [805]:
				xmin = 281.2886
				xmax = 282.1168
				text = ""
			intervals [806]:
				xmin = 282.1168
				xmax = 282.2768
				text = "<unk>"
			intervals [807]:
				xmin = 282.2768
				xmax = 282.3868
				text = "i"
			intervals [808]:
				xmin = 282.3868
				xmax = 282.5868
				text = "just"
			intervals [809]:
				xmin = 282.5868
				xmax = 282.6468
				text = "it"
			intervals [810]:
				xmin = 282.6468
				xmax = 282.8768
				text = "s"
			intervals [811]:
				xmin = 282.8768
				xmax = 284.2845
				text = ""
			intervals [812]:
				xmin = 284.2845
				xmax = 284.4145
				text = "it"
			intervals [813]:
				xmin = 284.4145
				xmax = 284.4745
				text = "s"
			intervals [814]:
				xmin = 284.4745
				xmax = 284.5345
				text = "a"
			intervals [815]:
				xmin = 284.5345
				xmax = 285.0045
				text = "system"
			intervals [816]:
				xmin = 285.0045
				xmax = 285.8765
				text = ""
			intervals [817]:
				xmin = 285.8765
				xmax = 286.8965
				text = "and"
			intervals [818]:
				xmin = 286.8965
				xmax = 287.8982
				text = ""
			intervals [819]:
				xmin = 287.8982
				xmax = 288.1782
				text = "while"
			intervals [820]:
				xmin = 288.1782
				xmax = 288.2882
				text = "i'm"
			intervals [821]:
				xmin = 288.2882
				xmax = 288.3182
				text = ""
			intervals [822]:
				xmin = 288.3182
				xmax = 288.8782
				text = "happy"
			intervals [823]:
				xmin = 288.8782
				xmax = 288.9082
				text = ""
			intervals [824]:
				xmin = 288.9082
				xmax = 289.0982
				text = "for"
			intervals [825]:
				xmin = 289.0982
				xmax = 289.2282
				text = "a"
			intervals [826]:
				xmin = 289.2282
				xmax = 289.8482
				text = "safer"
			intervals [827]:
				xmin = 289.8482
				xmax = 290.4382
				text = "dc"
			intervals [828]:
				xmin = 290.4382
				xmax = 291.1611
				text = ""
			intervals [829]:
				xmin = 291.1611
				xmax = 291.3011
				text = "i"
			intervals [830]:
				xmin = 291.3011
				xmax = 291.5011
				text = "am"
			intervals [831]:
				xmin = 291.5011
				xmax = 292.1411
				text = "sad"
			intervals [832]:
				xmin = 292.1411
				xmax = 292.2196
				text = ""
			intervals [833]:
				xmin = 292.2196
				xmax = 292.5296
				text = "that"
			intervals [834]:
				xmin = 292.5296
				xmax = 292.9084
				text = ""
			intervals [835]:
				xmin = 292.9084
				xmax = 293.0884
				text = "we"
			intervals [836]:
				xmin = 293.0884
				xmax = 293.1684
				text = ""
			intervals [837]:
				xmin = 293.1684
				xmax = 293.5184
				text = "can"
			intervals [838]:
				xmin = 293.5184
				xmax = 293.8842
				text = ""
			intervals [839]:
				xmin = 293.8842
				xmax = 294.1542
				text = "we"
			intervals [840]:
				xmin = 294.1542
				xmax = 294.4942
				text = "feel"
			intervals [841]:
				xmin = 294.4942
				xmax = 294.6542
				text = "like"
			intervals [842]:
				xmin = 294.6542
				xmax = 294.6942
				text = ""
			intervals [843]:
				xmin = 294.6942
				xmax = 294.8442
				text = "we're"
			intervals [844]:
				xmin = 294.8442
				xmax = 295.0842
				text = "not"
			intervals [845]:
				xmin = 295.0842
				xmax = 295.3442
				text = "supposed"
			intervals [846]:
				xmin = 295.3442
				xmax = 295.4042
				text = "to"
			intervals [847]:
				xmin = 295.4042
				xmax = 295.5142
				text = "be"
			intervals [848]:
				xmin = 295.5142
				xmax = 295.5742
				text = "a"
			intervals [849]:
				xmin = 295.5742
				xmax = 295.8542
				text = "part"
			intervals [850]:
				xmin = 295.8542
				xmax = 295.9142
				text = "of"
			intervals [851]:
				xmin = 295.9142
				xmax = 295.9442
				text = ""
			intervals [852]:
				xmin = 295.9442
				xmax = 296.0742
				text = "it"
			intervals [853]:
				xmin = 296.0742
				xmax = 296.7348
				text = ""
			intervals [854]:
				xmin = 296.7348
				xmax = 296.8048
				text = "<unk>"
			intervals [855]:
				xmin = 296.8048
				xmax = 297.3048
				text = "um"
			intervals [856]:
				xmin = 297.3048
				xmax = 297.6394
				text = ""
			intervals [857]:
				xmin = 297.6394
				xmax = 297.9594
				text = "prime"
			intervals [858]:
				xmin = 297.9594
				xmax = 298.4794
				text = "example"
			intervals [859]:
				xmin = 298.4794
				xmax = 298.9703
				text = ""
			intervals [860]:
				xmin = 298.9703
				xmax = 299.2503
				text = "is"
			intervals [861]:
				xmin = 299.2503
				xmax = 299.4103
				text = "uh"
			intervals [862]:
				xmin = 299.4103
				xmax = 299.4403
				text = ""
			intervals [863]:
				xmin = 299.4403
				xmax = 299.5603
				text = "the"
			intervals [864]:
				xmin = 299.5603
				xmax = 299.8903
				text = "drum"
			intervals [865]:
				xmin = 299.8903
				xmax = 300.4403
				text = "circle"
			intervals [866]:
				xmin = 300.4403
				xmax = 300.5403
				text = "at"
			intervals [867]:
				xmin = 300.5403
				xmax = 300.8903
				text = "malcolm"
			intervals [868]:
				xmin = 300.8903
				xmax = 301.0703
				text = "x"
			intervals [869]:
				xmin = 301.0703
				xmax = 301.4403
				text = "park"
			intervals [870]:
				xmin = 301.4403
				xmax = 301.5675
				text = ""
			intervals [871]:
				xmin = 301.5675
				xmax = 301.8275
				text = "right"
			intervals [872]:
				xmin = 301.8275
				xmax = 302.2705
				text = ""
			intervals [873]:
				xmin = 302.2705
				xmax = 302.6305
				text = "so"
			intervals [874]:
				xmin = 302.6305
				xmax = 302.6948
				text = ""
			intervals [875]:
				xmin = 302.6948
				xmax = 302.9248
				text = "i"
			intervals [876]:
				xmin = 302.9248
				xmax = 303.4848
				text = "love"
			intervals [877]:
				xmin = 303.4848
				xmax = 303.7448
				text = "drum"
			intervals [878]:
				xmin = 303.7448
				xmax = 304.1748
				text = "circle"
			intervals [879]:
				xmin = 304.1748
				xmax = 304.558
				text = ""
			intervals [880]:
				xmin = 304.558
				xmax = 304.858
				text = "and"
			intervals [881]:
				xmin = 304.858
				xmax = 304.978
				text = "i've"
			intervals [882]:
				xmin = 304.978
				xmax = 305.088
				text = "been"
			intervals [883]:
				xmin = 305.088
				xmax = 305.278
				text = "going"
			intervals [884]:
				xmin = 305.278
				xmax = 305.338
				text = "to"
			intervals [885]:
				xmin = 305.338
				xmax = 305.588
				text = "drum"
			intervals [886]:
				xmin = 305.588
				xmax = 305.958
				text = "circle"
			intervals [887]:
				xmin = 305.958
				xmax = 306.118
				text = "for"
			intervals [888]:
				xmin = 306.118
				xmax = 306.338
				text = "like"
			intervals [889]:
				xmin = 306.338
				xmax = 306.5064
				text = ""
			intervals [890]:
				xmin = 306.5064
				xmax = 307.2564
				text = "seven"
			intervals [891]:
				xmin = 307.2564
				xmax = 307.3566
				text = ""
			intervals [892]:
				xmin = 307.3566
				xmax = 307.5866
				text = "eight"
			intervals [893]:
				xmin = 307.5866
				xmax = 307.6166
				text = ""
			intervals [894]:
				xmin = 307.6166
				xmax = 308.0466
				text = "years"
			intervals [895]:
				xmin = 308.0466
				xmax = 308.2966
				text = "now"
			intervals [896]:
				xmin = 308.2966
				xmax = 308.8647
				text = ""
			intervals [897]:
				xmin = 308.8647
				xmax = 309.5347
				text = "and"
			intervals [898]:
				xmin = 309.5347
				xmax = 309.6367
				text = ""
			intervals [899]:
				xmin = 309.6367
				xmax = 309.7967
				text = "i"
			intervals [900]:
				xmin = 309.7967
				xmax = 310.2867
				text = "remember"
			intervals [901]:
				xmin = 310.2867
				xmax = 310.3467
				text = "a"
			intervals [902]:
				xmin = 310.3467
				xmax = 310.8467
				text = "time"
			intervals [903]:
				xmin = 310.8467
				xmax = 310.9516
				text = ""
			intervals [904]:
				xmin = 310.9516
				xmax = 311.1016
				text = "when"
			intervals [905]:
				xmin = 311.1016
				xmax = 311.1716
				text = "it"
			intervals [906]:
				xmin = 311.1716
				xmax = 311.2016
				text = ""
			intervals [907]:
				xmin = 311.2016
				xmax = 311.4016
				text = "was"
			intervals [908]:
				xmin = 311.4016
				xmax = 311.5392
				text = ""
			intervals [909]:
				xmin = 311.5392
				xmax = 312.1292
				text = "all"
			intervals [910]:
				xmin = 312.1292
				xmax = 312.3392
				text = "black"
			intervals [911]:
				xmin = 312.3392
				xmax = 312.7675
				text = ""
			intervals [912]:
				xmin = 312.7675
				xmax = 312.9975
				text = "<unk>"
			intervals [913]:
				xmin = 312.9975
				xmax = 313.3426
				text = ""
			intervals [914]:
				xmin = 313.3426
				xmax = 313.4426
				text = "and"
			intervals [915]:
				xmin = 313.4426
				xmax = 313.5426
				text = "it"
			intervals [916]:
				xmin = 313.5426
				xmax = 313.7026
				text = "was"
			intervals [917]:
				xmin = 313.7026
				xmax = 313.9526
				text = "like"
			intervals [918]:
				xmin = 313.9526
				xmax = 314.415
				text = ""
			intervals [919]:
				xmin = 314.415
				xmax = 314.625
				text = "white"
			intervals [920]:
				xmin = 314.625
				xmax = 314.925
				text = "folk"
			intervals [921]:
				xmin = 314.925
				xmax = 315.2077
				text = ""
			intervals [922]:
				xmin = 315.2077
				xmax = 315.3877
				text = "didn't"
			intervals [923]:
				xmin = 315.3877
				xmax = 315.6377
				text = "even"
			intervals [924]:
				xmin = 315.6377
				xmax = 315.9277
				text = "know"
			intervals [925]:
				xmin = 315.9277
				xmax = 316.0577
				text = "it"
			intervals [926]:
				xmin = 316.0577
				xmax = 316.2077
				text = "was"
			intervals [927]:
				xmin = 316.2077
				xmax = 316.2677
				text = "a"
			intervals [928]:
				xmin = 316.2677
				xmax = 316.5877
				text = "thing"
			intervals [929]:
				xmin = 316.5877
				xmax = 316.6589
				text = ""
			intervals [930]:
				xmin = 316.6589
				xmax = 316.9489
				text = "like"
			intervals [931]:
				xmin = 316.9489
				xmax = 317.0089
				text = "a"
			intervals [932]:
				xmin = 317.0089
				xmax = 317.2189
				text = "lot"
			intervals [933]:
				xmin = 317.2189
				xmax = 317.3589
				text = "of"
			intervals [934]:
				xmin = 317.3589
				xmax = 317.3889
				text = ""
			intervals [935]:
				xmin = 317.3889
				xmax = 317.6289
				text = "us"
			intervals [936]:
				xmin = 317.6289
				xmax = 317.8889
				text = "didn't"
			intervals [937]:
				xmin = 317.8889
				xmax = 318.0389
				text = "know"
			intervals [938]:
				xmin = 318.0389
				xmax = 318.0989
				text = "it"
			intervals [939]:
				xmin = 318.0989
				xmax = 318.2289
				text = "was"
			intervals [940]:
				xmin = 318.2289
				xmax = 318.3089
				text = "a"
			intervals [941]:
				xmin = 318.3089
				xmax = 318.5489
				text = "thing"
			intervals [942]:
				xmin = 318.5489
				xmax = 318.8681
				text = ""
			intervals [943]:
				xmin = 318.8681
				xmax = 319.0481
				text = "but"
			intervals [944]:
				xmin = 319.0481
				xmax = 319.1381
				text = "the"
			intervals [945]:
				xmin = 319.1381
				xmax = 319.3981
				text = "folks"
			intervals [946]:
				xmin = 319.3981
				xmax = 319.5681
				text = "who"
			intervals [947]:
				xmin = 319.5681
				xmax = 319.8281
				text = "knew"
			intervals [948]:
				xmin = 319.8281
				xmax = 320.0094
				text = ""
			intervals [949]:
				xmin = 320.0094
				xmax = 320.1894
				text = "they"
			intervals [950]:
				xmin = 320.1894
				xmax = 320.4894
				text = "knew"
			intervals [951]:
				xmin = 320.4894
				xmax = 321.0305
				text = ""
			intervals [952]:
				xmin = 321.0305
				xmax = 321.2405
				text = "and"
			intervals [953]:
				xmin = 321.2405
				xmax = 321.7705
				text = "so"
			intervals [954]:
				xmin = 321.7705
				xmax = 322.4947
				text = ""
			intervals [955]:
				xmin = 322.4947
				xmax = 323.3747
				text = "um"
			intervals [956]:
				xmin = 323.3747
				xmax = 325.0507
				text = ""
			intervals [957]:
				xmin = 325.0507
				xmax = 325.1207
				text = "<unk>"
			intervals [958]:
				xmin = 325.1207
				xmax = 325.3018
				text = ""
			intervals [959]:
				xmin = 325.3018
				xmax = 325.4718
				text = "and"
			intervals [960]:
				xmin = 325.4718
				xmax = 325.8218
				text = "so"
			intervals [961]:
				xmin = 325.8218
				xmax = 325.8742
				text = ""
			intervals [962]:
				xmin = 325.8742
				xmax = 325.9842
				text = "a"
			intervals [963]:
				xmin = 325.9842
				xmax = 326.2242
				text = "few"
			intervals [964]:
				xmin = 326.2242
				xmax = 326.6142
				text = "years"
			intervals [965]:
				xmin = 326.6142
				xmax = 326.9842
				text = "ago"
			intervals [966]:
				xmin = 326.9842
				xmax = 327.3217
				text = ""
			intervals [967]:
				xmin = 327.3217
				xmax = 327.5417
				text = "more"
			intervals [968]:
				xmin = 327.5417
				xmax = 327.7817
				text = "white"
			intervals [969]:
				xmin = 327.7817
				xmax = 327.9717
				text = "folks"
			intervals [970]:
				xmin = 327.9717
				xmax = 328.2517
				text = "started"
			intervals [971]:
				xmin = 328.2517
				xmax = 328.5817
				text = "coming"
			intervals [972]:
				xmin = 328.5817
				xmax = 328.9843
				text = ""
			intervals [973]:
				xmin = 328.9843
				xmax = 329.1043
				text = "and"
			intervals [974]:
				xmin = 329.1043
				xmax = 329.2543
				text = "i'm"
			intervals [975]:
				xmin = 329.2543
				xmax = 329.4943
				text = "like"
			intervals [976]:
				xmin = 329.4943
				xmax = 329.5625
				text = ""
			intervals [977]:
				xmin = 329.5625
				xmax = 329.7525
				text = "that"
			intervals [978]:
				xmin = 329.7525
				xmax = 329.8425
				text = "s"
			intervals [979]:
				xmin = 329.8425
				xmax = 330.1925
				text = "cool"
			intervals [980]:
				xmin = 330.1925
				xmax = 330.2517
				text = ""
			intervals [981]:
				xmin = 330.2517
				xmax = 330.4117
				text = "that"
			intervals [982]:
				xmin = 330.4117
				xmax = 330.5117
				text = "s"
			intervals [983]:
				xmin = 330.5117
				xmax = 330.8117
				text = "alright"
			intervals [984]:
				xmin = 330.8117
				xmax = 330.9614
				text = ""
			intervals [985]:
				xmin = 330.9614
				xmax = 331.4714
				text = "whatev"
			intervals [986]:
				xmin = 331.4714
				xmax = 331.5685
				text = ""
			intervals [987]:
				xmin = 331.5685
				xmax = 331.8285
				text = "like"
			intervals [988]:
				xmin = 331.8285
				xmax = 332.0185
				text = "be"
			intervals [989]:
				xmin = 332.0185
				xmax = 332.1085
				text = "a"
			intervals [990]:
				xmin = 332.1085
				xmax = 332.4485
				text = "part"
			intervals [991]:
				xmin = 332.4485
				xmax = 332.5785
				text = "of"
			intervals [992]:
				xmin = 332.5785
				xmax = 332.7085
				text = "it"
			intervals [993]:
				xmin = 332.7085
				xmax = 333.0912
				text = ""
			intervals [994]:
				xmin = 333.0912
				xmax = 333.7412
				text = "um"
			intervals [995]:
				xmin = 333.7412
				xmax = 334.9816
				text = ""
			intervals [996]:
				xmin = 334.9816
				xmax = 335.3816
				text = "like"
			intervals [997]:
				xmin = 335.3816
				xmax = 336.7515
				text = ""
			intervals [998]:
				xmin = 336.7515
				xmax = 337.0315
				text = "the"
			intervals [999]:
				xmin = 337.0315
				xmax = 337.6317
				text = ""
			intervals [1000]:
				xmin = 337.6317
				xmax = 337.8217
				text = "i"
			intervals [1001]:
				xmin = 337.8217
				xmax = 338.1217
				text = "look"
			intervals [1002]:
				xmin = 338.1217
				xmax = 338.4217
				text = "at"
			intervals [1003]:
				xmin = 338.4217
				xmax = 339.9565
				text = ""
			intervals [1004]:
				xmin = 339.9565
				xmax = 340.0365
				text = "<unk>"
			intervals [1005]:
				xmin = 340.0365
				xmax = 340.4554
				text = ""
			intervals [1006]:
				xmin = 340.4554
				xmax = 340.5154
				text = "i"
			intervals [1007]:
				xmin = 340.5154
				xmax = 340.7954
				text = "think"
			intervals [1008]:
				xmin = 340.7954
				xmax = 340.9754
				text = "there"
			intervals [1009]:
				xmin = 340.9754
				xmax = 341.0454
				text = "s"
			intervals [1010]:
				xmin = 341.0454
				xmax = 341.1254
				text = "a"
			intervals [1011]:
				xmin = 341.1254
				xmax = 341.2154
				text = ""
			intervals [1012]:
				xmin = 341.2154
				xmax = 341.5954
				text = "difference"
			intervals [1013]:
				xmin = 341.5954
				xmax = 342.1154
				text = "between"
			intervals [1014]:
				xmin = 342.1154
				xmax = 342.6929
				text = ""
			intervals [1015]:
				xmin = 342.6929
				xmax = 343.4829
				text = "integration"
			intervals [1016]:
				xmin = 343.4829
				xmax = 343.5229
				text = ""
			intervals [1017]:
				xmin = 343.5229
				xmax = 343.8229
				text = "and"
			intervals [1018]:
				xmin = 343.8229
				xmax = 344.8529
				text = "assimilation"
			intervals [1019]:
				xmin = 344.8529
				xmax = 345.6367
				text = ""
			intervals [1020]:
				xmin = 345.6367
				xmax = 345.8367
				text = "and"
			intervals [1021]:
				xmin = 345.8367
				xmax = 346.1467
				text = "so"
			intervals [1022]:
				xmin = 346.1467
				xmax = 346.1967
				text = ""
			intervals [1023]:
				xmin = 346.1967
				xmax = 346.4467
				text = "a"
			intervals [1024]:
				xmin = 346.4467
				xmax = 346.6767
				text = "lot"
			intervals [1025]:
				xmin = 346.6767
				xmax = 346.7067
				text = ""
			intervals [1026]:
				xmin = 346.7067
				xmax = 347.1467
				text = "of"
			intervals [1027]:
				xmin = 347.1467
				xmax = 347.3433
				text = ""
			intervals [1028]:
				xmin = 347.3433
				xmax = 347.9233
				text = "super"
			intervals [1029]:
				xmin = 347.9233
				xmax = 348.2133
				text = "pro"
			intervals [1030]:
				xmin = 348.2133
				xmax = 348.5233
				text = "black"
			intervals [1031]:
				xmin = 348.5233
				xmax = 348.9233
				text = "folk"
			intervals [1032]:
				xmin = 348.9233
				xmax = 349.4603
				text = ""
			intervals [1033]:
				xmin = 349.4603
				xmax = 349.7103
				text = "and"
			intervals [1034]:
				xmin = 349.7103
				xmax = 349.8042
				text = ""
			intervals [1035]:
				xmin = 349.8042
				xmax = 350.1442
				text = "i'm"
			intervals [1036]:
				xmin = 350.1442
				xmax = 350.4042
				text = "pro"
			intervals [1037]:
				xmin = 350.4042
				xmax = 350.6742
				text = "black"
			intervals [1038]:
				xmin = 350.6742
				xmax = 350.9542
				text = "too"
			intervals [1039]:
				xmin = 350.9542
				xmax = 350.9942
				text = ""
			intervals [1040]:
				xmin = 350.9942
				xmax = 351.1942
				text = "like"
			intervals [1041]:
				xmin = 351.1942
				xmax = 351.2842
				text = "i'm"
			intervals [1042]:
				xmin = 351.2842
				xmax = 351.5242
				text = "like"
			intervals [1043]:
				xmin = 351.5242
				xmax = 351.5817
				text = ""
			intervals [1044]:
				xmin = 351.5817
				xmax = 351.8217
				text = "yo"
			intervals [1045]:
				xmin = 351.8217
				xmax = 352.0704
				text = ""
			intervals [1046]:
				xmin = 352.0704
				xmax = 352.2204
				text = "but"
			intervals [1047]:
				xmin = 352.2204
				xmax = 352.4404
				text = "pro"
			intervals [1048]:
				xmin = 352.4404
				xmax = 352.6904
				text = "black"
			intervals [1049]:
				xmin = 352.6904
				xmax = 352.9804
				text = "doesn't"
			intervals [1050]:
				xmin = 352.9804
				xmax = 353.2894
				text = ""
			intervals [1051]:
				xmin = 353.2894
				xmax = 353.6194
				text = "equate"
			intervals [1052]:
				xmin = 353.6194
				xmax = 353.7394
				text = "to"
			intervals [1053]:
				xmin = 353.7394
				xmax = 354.1394
				text = "anti"
			intervals [1054]:
				xmin = 354.1394
				xmax = 354.3794
				text = "white"
			intervals [1055]:
				xmin = 354.3794
				xmax = 354.9054
				text = ""
			intervals [1056]:
				xmin = 354.9054
				xmax = 355.5454
				text = "um"
			intervals [1057]:
				xmin = 355.5454
				xmax = 355.8782
				text = ""
			intervals [1058]:
				xmin = 355.8782
				xmax = 355.9382
				text = "and"
			intervals [1059]:
				xmin = 355.9382
				xmax = 355.9882
				text = "i"
			intervals [1060]:
				xmin = 355.9882
				xmax = 356.1782
				text = "think"
			intervals [1061]:
				xmin = 356.1782
				xmax = 356.2482
				text = "a"
			intervals [1062]:
				xmin = 356.2482
				xmax = 356.4382
				text = "lot"
			intervals [1063]:
				xmin = 356.4382
				xmax = 356.5182
				text = "of"
			intervals [1064]:
				xmin = 356.5182
				xmax = 356.9182
				text = "super"
			intervals [1065]:
				xmin = 356.9182
				xmax = 357.1582
				text = "pro"
			intervals [1066]:
				xmin = 357.1582
				xmax = 357.4382
				text = "black"
			intervals [1067]:
				xmin = 357.4382
				xmax = 357.7582
				text = "folk"
			intervals [1068]:
				xmin = 357.7582
				xmax = 358.3128
				text = ""
			intervals [1069]:
				xmin = 358.3128
				xmax = 358.8728
				text = "um"
			intervals [1070]:
				xmin = 358.8728
				xmax = 358.9028
				text = ""
			intervals [1071]:
				xmin = 358.9028
				xmax = 359.2528
				text = "looked"
			intervals [1072]:
				xmin = 359.2528
				xmax = 359.4328
				text = "at"
			intervals [1073]:
				xmin = 359.4328
				xmax = 359.7628
				text = "that"
			intervals [1074]:
				xmin = 359.7628
				xmax = 359.7928
				text = ""
			intervals [1075]:
				xmin = 359.7928
				xmax = 360.2128
				text = "like"
			intervals [1076]:
				xmin = 360.2128
				xmax = 360.3628
				text = "oh"
			intervals [1077]:
				xmin = 360.3628
				xmax = 360.6628
				text = "no"
			intervals [1078]:
				xmin = 360.6628
				xmax = 360.9354
				text = ""
			intervals [1079]:
				xmin = 360.9354
				xmax = 361.0154
				text = "we"
			intervals [1080]:
				xmin = 361.0154
				xmax = 361.1854
				text = "can't"
			intervals [1081]:
				xmin = 361.1854
				xmax = 361.3954
				text = "have"
			intervals [1082]:
				xmin = 361.3954
				xmax = 361.5554
				text = "white"
			intervals [1083]:
				xmin = 361.5554
				xmax = 361.8754
				text = "people"
			intervals [1084]:
				xmin = 361.8754
				xmax = 362.1986
				text = ""
			intervals [1085]:
				xmin = 362.1986
				xmax = 362.9086
				text = "infiltrating"
			intervals [1086]:
				xmin = 362.9086
				xmax = 363.2118
				text = ""
			intervals [1087]:
				xmin = 363.2118
				xmax = 363.8718
				text = "the"
			intervals [1088]:
				xmin = 363.8718
				xmax = 363.9018
				text = ""
			intervals [1089]:
				xmin = 363.9018
				xmax = 364.0518
				text = "you"
			intervals [1090]:
				xmin = 364.0518
				xmax = 364.3818
				text = "know"
			intervals [1091]:
				xmin = 364.3818
				xmax = 364.4808
				text = ""
			intervals [1092]:
				xmin = 364.4808
				xmax = 364.8708
				text = "the"
			intervals [1093]:
				xmin = 364.8708
				xmax = 364.9008
				text = ""
			intervals [1094]:
				xmin = 364.9008
				xmax = 365.1908
				text = "s"
			intervals [1095]:
				xmin = 365.1908
				xmax = 365.3008
				text = "the"
			intervals [1096]:
				xmin = 365.3008
				xmax = 365.5508
				text = "drum"
			intervals [1097]:
				xmin = 365.5508
				xmax = 365.8808
				text = "circle"
			intervals [1098]:
				xmin = 365.8808
				xmax = 366.3598
				text = ""
			intervals [1099]:
				xmin = 366.3598
				xmax = 366.4798
				text = "and"
			intervals [1100]:
				xmin = 366.4798
				xmax = 366.5398
				text = "it"
			intervals [1101]:
				xmin = 366.5398
				xmax = 366.5998
				text = "s"
			intervals [1102]:
				xmin = 366.5998
				xmax = 366.7698
				text = "like"
			intervals [1103]:
				xmin = 366.7698
				xmax = 366.9198
				text = "well"
			intervals [1104]:
				xmin = 366.9198
				xmax = 367.2498
				text = "nah"
			intervals [1105]:
				xmin = 367.2498
				xmax = 367.3099
				text = ""
			intervals [1106]:
				xmin = 367.3099
				xmax = 367.5099
				text = "if"
			intervals [1107]:
				xmin = 367.5099
				xmax = 367.5399
				text = ""
			intervals [1108]:
				xmin = 367.5399
				xmax = 367.7999
				text = "they"
			intervals [1109]:
				xmin = 367.7999
				xmax = 367.8799
				text = "are"
			intervals [1110]:
				xmin = 367.8799
				xmax = 368.3099
				text = "coming"
			intervals [1111]:
				xmin = 368.3099
				xmax = 368.3399
				text = ""
			intervals [1112]:
				xmin = 368.3399
				xmax = 368.5199
				text = "and"
			intervals [1113]:
				xmin = 368.5199
				xmax = 368.7199
				text = "they"
			intervals [1114]:
				xmin = 368.7199
				xmax = 368.9299
				text = "are"
			intervals [1115]:
				xmin = 368.9299
				xmax = 369.5499
				text = "learning"
			intervals [1116]:
				xmin = 369.5499
				xmax = 370.2662
				text = ""
			intervals [1117]:
				xmin = 370.2662
				xmax = 370.8662
				text = "um"
			intervals [1118]:
				xmin = 370.8662
				xmax = 370.947
				text = ""
			intervals [1119]:
				xmin = 370.947
				xmax = 371.167
				text = "and"
			intervals [1120]:
				xmin = 371.167
				xmax = 371.697
				text = "they"
			intervals [1121]:
				xmin = 371.697
				xmax = 371.9122
				text = ""
			intervals [1122]:
				xmin = 371.9122
				xmax = 372.1222
				text = "they"
			intervals [1123]:
				xmin = 372.1222
				xmax = 372.4522
				text = "don't"
			intervals [1124]:
				xmin = 372.4522
				xmax = 372.6822
				text = "like"
			intervals [1125]:
				xmin = 372.6822
				xmax = 372.7357
				text = ""
			intervals [1126]:
				xmin = 372.7357
				xmax = 372.9657
				text = "go"
			intervals [1127]:
				xmin = 372.9657
				xmax = 373.1057
				text = "to"
			intervals [1128]:
				xmin = 373.1057
				xmax = 373.2857
				text = "their"
			intervals [1129]:
				xmin = 373.2857
				xmax = 373.7157
				text = "neighborhood"
			intervals [1130]:
				xmin = 373.7157
				xmax = 373.7957
				text = "and"
			intervals [1131]:
				xmin = 373.7957
				xmax = 373.9457
				text = "try"
			intervals [1132]:
				xmin = 373.9457
				xmax = 374.0457
				text = "to"
			intervals [1133]:
				xmin = 374.0457
				xmax = 374.3057
				text = "start"
			intervals [1134]:
				xmin = 374.3057
				xmax = 374.3457
				text = "a"
			intervals [1135]:
				xmin = 374.3457
				xmax = 374.5757
				text = "drum"
			intervals [1136]:
				xmin = 374.5757
				xmax = 374.8657
				text = "circle"
			intervals [1137]:
				xmin = 374.8657
				xmax = 374.9357
				text = "and"
			intervals [1138]:
				xmin = 374.9357
				xmax = 375.0057
				text = "be"
			intervals [1139]:
				xmin = 375.0057
				xmax = 375.2157
				text = "like"
			intervals [1140]:
				xmin = 375.2157
				xmax = 375.3457
				text = "this"
			intervals [1141]:
				xmin = 375.3457
				xmax = 375.4957
				text = "is"
			intervals [1142]:
				xmin = 375.4957
				xmax = 375.9157
				text = "mine"
			intervals [1143]:
				xmin = 375.9157
				xmax = 376.1356
				text = ""
			intervals [1144]:
				xmin = 376.1356
				xmax = 376.3056
				text = "like"
			intervals [1145]:
				xmin = 376.3056
				xmax = 376.4556
				text = "don't"
			intervals [1146]:
				xmin = 376.4556
				xmax = 377.2456
				text = "conquistador"
			intervals [1147]:
				xmin = 377.2456
				xmax = 377.3256
				text = "the"
			intervals [1148]:
				xmin = 377.3256
				xmax = 377.5856
				text = "shit"
			intervals [1149]:
				xmin = 377.5856
				xmax = 377.9662
				text = ""
			intervals [1150]:
				xmin = 377.9662
				xmax = 378.2862
				text = "like"
			intervals [1151]:
				xmin = 378.2862
				xmax = 378.6525
				text = ""
			intervals [1152]:
				xmin = 378.6525
				xmax = 379.2325
				text = "fucking"
			intervals [1153]:
				xmin = 379.2325
				xmax = 379.2625
				text = ""
			intervals [1154]:
				xmin = 379.2625
				xmax = 379.3925
				text = "you"
			intervals [1155]:
				xmin = 379.3925
				xmax = 379.5925
				text = "know"
			intervals [1156]:
				xmin = 379.5925
				xmax = 379.8225
				text = "like"
			intervals [1157]:
				xmin = 379.8225
				xmax = 380.0025
				text = "be"
			intervals [1158]:
				xmin = 380.0025
				xmax = 380.0725
				text = "a"
			intervals [1159]:
				xmin = 380.0725
				xmax = 380.4225
				text = "part"
			intervals [1160]:
				xmin = 380.4225
				xmax = 380.6388
				text = ""
			intervals [1161]:
				xmin = 380.6388
				xmax = 381.1888
				text = "<unk>"
			intervals [1162]:
				xmin = 381.1888
				xmax = 381.5528
				text = ""
			intervals [1163]:
				xmin = 381.5528
				xmax = 381.8828
				text = "like"
			intervals [1164]:
				xmin = 381.8828
				xmax = 381.9398
				text = ""
			intervals [1165]:
				xmin = 381.9398
				xmax = 382.0898
				text = "you"
			intervals [1166]:
				xmin = 382.0898
				xmax = 382.2598
				text = "can"
			intervals [1167]:
				xmin = 382.2598
				xmax = 382.5298
				text = "still"
			intervals [1168]:
				xmin = 382.5298
				xmax = 382.7498
				text = "come"
			intervals [1169]:
				xmin = 382.7498
				xmax = 383.1898
				text = "here"
			intervals [1170]:
				xmin = 383.1898
				xmax = 383.2198
				text = ""
			intervals [1171]:
				xmin = 383.2198
				xmax = 383.4398
				text = "and"
			intervals [1172]:
				xmin = 383.4398
				xmax = 383.7298
				text = "like"
			intervals [1173]:
				xmin = 383.7298
				xmax = 384.0987
				text = ""
			intervals [1174]:
				xmin = 384.0987
				xmax = 384.4787
				text = "learn"
			intervals [1175]:
				xmin = 384.4787
				xmax = 384.8787
				text = "more"
			intervals [1176]:
				xmin = 384.8787
				xmax = 384.9687
				text = "and"
			intervals [1177]:
				xmin = 384.9687
				xmax = 385.0587
				text = "you"
			intervals [1178]:
				xmin = 385.0587
				xmax = 385.2087
				text = "know"
			intervals [1179]:
				xmin = 385.2087
				xmax = 385.4487
				text = "buy"
			intervals [1180]:
				xmin = 385.4487
				xmax = 385.5087
				text = "a"
			intervals [1181]:
				xmin = 385.5087
				xmax = 386.0787
				text = "djembe"
			intervals [1182]:
				xmin = 386.0787
				xmax = 386.2087
				text = "and"
			intervals [1183]:
				xmin = 386.2087
				xmax = 386.4887
				text = "like"
			intervals [1184]:
				xmin = 386.4887
				xmax = 386.5587
				text = "you"
			intervals [1185]:
				xmin = 386.5587
				xmax = 386.8487
				text = "know"
			intervals [1186]:
				xmin = 386.8487
				xmax = 387.1145
				text = ""
			intervals [1187]:
				xmin = 387.1145
				xmax = 387.2845
				text = "get"
			intervals [1188]:
				xmin = 387.2845
				xmax = 387.5345
				text = "hip"
			intervals [1189]:
				xmin = 387.5345
				xmax = 388.5727
				text = ""
			intervals [1190]:
				xmin = 388.5727
				xmax = 388.6827
				text = "<unk>"
			intervals [1191]:
				xmin = 388.6827
				xmax = 388.7297
				text = ""
			intervals [1192]:
				xmin = 388.7297
				xmax = 389.4197
				text = "um"
			intervals [1193]:
				xmin = 389.4197
				xmax = 390.3365
				text = ""
			intervals [1194]:
				xmin = 390.3365
				xmax = 390.5665
				text = "but"
			intervals [1195]:
				xmin = 390.5665
				xmax = 390.8121
				text = ""
			intervals [1196]:
				xmin = 390.8121
				xmax = 390.9221
				text = "i"
			intervals [1197]:
				xmin = 390.9221
				xmax = 391.2521
				text = "started"
			intervals [1198]:
				xmin = 391.2521
				xmax = 391.3221
				text = "to"
			intervals [1199]:
				xmin = 391.3221
				xmax = 391.4821
				text = "see"
			intervals [1200]:
				xmin = 391.4821
				xmax = 391.5921
				text = "a"
			intervals [1201]:
				xmin = 391.5921
				xmax = 391.8221
				text = "lot"
			intervals [1202]:
				xmin = 391.8221
				xmax = 392.0221
				text = "of"
			intervals [1203]:
				xmin = 392.0221
				xmax = 392.1821
				text = "us"
			intervals [1204]:
				xmin = 392.1821
				xmax = 392.6521
				text = "stop"
			intervals [1205]:
				xmin = 392.6521
				xmax = 393.0321
				text = "coming"
			intervals [1206]:
				xmin = 393.0321
				xmax = 393.7253
				text = ""
			intervals [1207]:
				xmin = 393.7253
				xmax = 393.9153
				text = "and"
			intervals [1208]:
				xmin = 393.9153
				xmax = 394.1453
				text = "just"
			intervals [1209]:
				xmin = 394.1453
				xmax = 394.3753
				text = "feel"
			intervals [1210]:
				xmin = 394.3753
				xmax = 394.6353
				text = "like"
			intervals [1211]:
				xmin = 394.6353
				xmax = 394.9703
				text = ""
			intervals [1212]:
				xmin = 394.9703
				xmax = 395.3803
				text = "well"
			intervals [1213]:
				xmin = 395.3803
				xmax = 395.4478
				text = ""
			intervals [1214]:
				xmin = 395.4478
				xmax = 395.5378
				text = "the"
			intervals [1215]:
				xmin = 395.5378
				xmax = 395.6978
				text = "white"
			intervals [1216]:
				xmin = 395.6978
				xmax = 395.9178
				text = "people"
			intervals [1217]:
				xmin = 395.9178
				xmax = 396.1778
				text = "started"
			intervals [1218]:
				xmin = 396.1778
				xmax = 396.4578
				text = "coming"
			intervals [1219]:
				xmin = 396.4578
				xmax = 396.5978
				text = "so"
			intervals [1220]:
				xmin = 396.5978
				xmax = 396.6878
				text = "i'm"
			intervals [1221]:
				xmin = 396.6878
				xmax = 396.8278
				text = "not"
			intervals [1222]:
				xmin = 396.8278
				xmax = 396.9478
				text = "gonna"
			intervals [1223]:
				xmin = 396.9478
				xmax = 397.1378
				text = "come"
			intervals [1224]:
				xmin = 397.1378
				xmax = 397.5678
				text = "anymore"
			intervals [1225]:
				xmin = 397.5678
				xmax = 398.0067
				text = ""
			intervals [1226]:
				xmin = 398.0067
				xmax = 398.5867
				text = "and"
			intervals [1227]:
				xmin = 398.5867
				xmax = 398.6995
				text = ""
			intervals [1228]:
				xmin = 398.6995
				xmax = 398.9295
				text = "that"
			intervals [1229]:
				xmin = 398.9295
				xmax = 399.0295
				text = "s"
			intervals [1230]:
				xmin = 399.0295
				xmax = 399.2995
				text = "ass"
			intervals [1231]:
				xmin = 399.2995
				xmax = 399.8895
				text = "backwards"
			intervals [1232]:
				xmin = 399.8895
				xmax = 400.2795
				text = "like"
			intervals [1233]:
				xmin = 400.2795
				xmax = 400.6019
				text = ""
			intervals [1234]:
				xmin = 400.6019
				xmax = 400.9119
				text = "when"
			intervals [1235]:
				xmin = 400.9119
				xmax = 401.2119
				text = "you"
			intervals [1236]:
				xmin = 401.2119
				xmax = 401.5019
				text = ""
			intervals [1237]:
				xmin = 401.5019
				xmax = 401.7019
				text = "that"
			intervals [1238]:
				xmin = 401.7019
				xmax = 401.7619
				text = "s"
			intervals [1239]:
				xmin = 401.7619
				xmax = 402.0819
				text = "you"
			intervals [1240]:
				xmin = 402.0819
				xmax = 402.1719
				text = ""
			intervals [1241]:
				xmin = 402.1719
				xmax = 402.5619
				text = "giving"
			intervals [1242]:
				xmin = 402.5619
				xmax = 402.6443
				text = ""
			intervals [1243]:
				xmin = 402.6443
				xmax = 403.0343
				text = "up"
			intervals [1244]:
				xmin = 403.0343
				xmax = 403.3426
				text = ""
			intervals [1245]:
				xmin = 403.3426
				xmax = 403.8626
				text = "your"
			intervals [1246]:
				xmin = 403.8626
				xmax = 404.042
				text = ""
			intervals [1247]:
				xmin = 404.042
				xmax = 404.892
				text = "territory"
			intervals [1248]:
				xmin = 404.892
				xmax = 405.1751
				text = ""
			intervals [1249]:
				xmin = 405.1751
				xmax = 405.4851
				text = "because"
			intervals [1250]:
				xmin = 405.4851
				xmax = 406.0051
				text = "somebody"
			intervals [1251]:
				xmin = 406.0051
				xmax = 406.3251
				text = "else"
			intervals [1252]:
				xmin = 406.3251
				xmax = 406.3551
				text = ""
			intervals [1253]:
				xmin = 406.3551
				xmax = 406.7651
				text = "showed"
			intervals [1254]:
				xmin = 406.7651
				xmax = 406.8351
				text = ""
			intervals [1255]:
				xmin = 406.8351
				xmax = 407.3351
				text = "interest"
			intervals [1256]:
				xmin = 407.3351
				xmax = 407.4551
				text = "in"
			intervals [1257]:
				xmin = 407.4551
				xmax = 407.4851
				text = ""
			intervals [1258]:
				xmin = 407.4851
				xmax = 407.6751
				text = "what"
			intervals [1259]:
				xmin = 407.6751
				xmax = 407.8551
				text = "you're"
			intervals [1260]:
				xmin = 407.8551
				xmax = 407.8851
				text = ""
			intervals [1261]:
				xmin = 407.8851
				xmax = 408.3251
				text = "already"
			intervals [1262]:
				xmin = 408.3251
				xmax = 408.3651
				text = ""
			intervals [1263]:
				xmin = 408.3651
				xmax = 408.5851
				text = "doing"
			intervals [1264]:
				xmin = 408.5851
				xmax = 409.3291
				text = ""
			intervals [1265]:
				xmin = 409.3291
				xmax = 409.3991
				text = "<unk>"
			intervals [1266]:
				xmin = 409.3991
				xmax = 409.4398
				text = ""
			intervals [1267]:
				xmin = 409.4398
				xmax = 410.1398
				text = "um"
			intervals [1268]:
				xmin = 410.1398
				xmax = 411.6154
				text = ""
			intervals [1269]:
				xmin = 411.6154
				xmax = 412.0154
				text = "yeah"
			intervals [1270]:
				xmin = 412.0154
				xmax = 412.0454
				text = ""
			intervals [1271]:
				xmin = 412.0454
				xmax = 412.3454
				text = "like"
			intervals [1272]:
				xmin = 412.3454
				xmax = 412.5254
				text = "that"
			intervals [1273]:
				xmin = 412.5254
				xmax = 412.6554
				text = "s"
			intervals [1274]:
				xmin = 412.6554
				xmax = 412.8354
				text = "just"
			intervals [1275]:
				xmin = 412.8354
				xmax = 413.0954
				text = "so"
			intervals [1276]:
				xmin = 413.0954
				xmax = 413.4754
				text = "backwards"
			intervals [1277]:
				xmin = 413.4754
				xmax = 413.5654
				text = "to"
			intervals [1278]:
				xmin = 413.5654
				xmax = 413.7754
				text = "me"
			intervals [1279]:
				xmin = 413.7754
				xmax = 414.0754
				text = ""
			intervals [1280]:
				xmin = 414.0754
				xmax = 414.2454
				text = "and"
			intervals [1281]:
				xmin = 414.2454
				xmax = 414.7654
				text = "so"
			intervals [1282]:
				xmin = 414.7654
				xmax = 415.3111
				text = ""
			intervals [1283]:
				xmin = 415.3111
				xmax = 415.6811
				text = "um"
			intervals [1284]:
				xmin = 415.6811
				xmax = 415.7721
				text = ""
			intervals [1285]:
				xmin = 415.7721
				xmax = 415.9221
				text = "and"
			intervals [1286]:
				xmin = 415.9221
				xmax = 416.0421
				text = "i've"
			intervals [1287]:
				xmin = 416.0421
				xmax = 416.3421
				text = "always"
			intervals [1288]:
				xmin = 416.3421
				xmax = 416.4921
				text = "looked"
			intervals [1289]:
				xmin = 416.4921
				xmax = 416.5821
				text = "at"
			intervals [1290]:
				xmin = 416.5821
				xmax = 416.6721
				text = "it"
			intervals [1291]:
				xmin = 416.6721
				xmax = 417.0521
				text = "like"
			intervals [1292]:
				xmin = 417.0521
				xmax = 417.4782
				text = ""
			intervals [1293]:
				xmin = 417.4782
				xmax = 417.6682
				text = "the"
			intervals [1294]:
				xmin = 417.6682
				xmax = 417.6982
				text = ""
			intervals [1295]:
				xmin = 417.6982
				xmax = 418.5182
				text = "assimilation"
			intervals [1296]:
				xmin = 418.5182
				xmax = 418.5482
				text = ""
			intervals [1297]:
				xmin = 418.5482
				xmax = 418.9082
				text = "versus"
			intervals [1298]:
				xmin = 418.9082
				xmax = 419.5582
				text = "integration"
			intervals [1299]:
				xmin = 419.5582
				xmax = 419.8889
				text = ""
			intervals [1300]:
				xmin = 419.8889
				xmax = 420.1789
				text = "um"
			intervals [1301]:
				xmin = 420.1789
				xmax = 420.2689
				text = "a"
			intervals [1302]:
				xmin = 420.2689
				xmax = 420.4289
				text = "lot"
			intervals [1303]:
				xmin = 420.4289
				xmax = 420.5089
				text = "of"
			intervals [1304]:
				xmin = 420.5089
				xmax = 420.8489
				text = "folks"
			intervals [1305]:
				xmin = 420.8489
				xmax = 420.9634
				text = ""
			intervals [1306]:
				xmin = 420.9634
				xmax = 421.4534
				text = "say"
			intervals [1307]:
				xmin = 421.4534
				xmax = 421.616
				text = ""
			intervals [1308]:
				xmin = 421.616
				xmax = 421.806
				text = "like"
			intervals [1309]:
				xmin = 421.806
				xmax = 421.876
				text = ""
			intervals [1310]:
				xmin = 421.876
				xmax = 422.446
				text = "integration"
			intervals [1311]:
				xmin = 422.446
				xmax = 422.576
				text = "was"
			intervals [1312]:
				xmin = 422.576
				xmax = 422.696
				text = "the"
			intervals [1313]:
				xmin = 422.696
				xmax = 422.936
				text = "worst"
			intervals [1314]:
				xmin = 422.936
				xmax = 423.086
				text = "thing"
			intervals [1315]:
				xmin = 423.086
				xmax = 423.196
				text = "that"
			intervals [1316]:
				xmin = 423.196
				xmax = 423.286
				text = "could"
			intervals [1317]:
				xmin = 423.286
				xmax = 423.376
				text = "have"
			intervals [1318]:
				xmin = 423.376
				xmax = 423.626
				text = "happened"
			intervals [1319]:
				xmin = 423.626
				xmax = 423.716
				text = "to"
			intervals [1320]:
				xmin = 423.716
				xmax = 423.776
				text = "the"
			intervals [1321]:
				xmin = 423.776
				xmax = 423.986
				text = "black"
			intervals [1322]:
				xmin = 423.986
				xmax = 424.486
				text = "community"
			intervals [1323]:
				xmin = 424.486
				xmax = 424.7951
				text = ""
			intervals [1324]:
				xmin = 424.7951
				xmax = 424.9151
				text = "uh"
			intervals [1325]:
				xmin = 424.9151
				xmax = 425.0751
				text = "in"
			intervals [1326]:
				xmin = 425.0751
				xmax = 425.1851
				text = "the"
			intervals [1327]:
				xmin = 425.1851
				xmax = 425.6751
				text = "us"
			intervals [1328]:
				xmin = 425.6751
				xmax = 425.9961
				text = ""
			intervals [1329]:
				xmin = 425.9961
				xmax = 426.2561
				text = "and"
			intervals [1330]:
				xmin = 426.2561
				xmax = 426.2861
				text = ""
			intervals [1331]:
				xmin = 426.2861
				xmax = 426.4261
				text = "i"
			intervals [1332]:
				xmin = 426.4261
				xmax = 426.6561
				text = "think"
			intervals [1333]:
				xmin = 426.6561
				xmax = 426.6861
				text = ""
			intervals [1334]:
				xmin = 426.6861
				xmax = 427.3261
				text = "differently"
			intervals [1335]:
				xmin = 427.3261
				xmax = 427.6317
				text = ""
			intervals [1336]:
				xmin = 427.6317
				xmax = 427.9817
				text = "um"
			intervals [1337]:
				xmin = 427.9817
				xmax = 428.0728
				text = ""
			intervals [1338]:
				xmin = 428.0728
				xmax = 428.1828
				text = "i"
			intervals [1339]:
				xmin = 428.1828
				xmax = 428.6128
				text = "think"
			intervals [1340]:
				xmin = 428.6128
				xmax = 429.3569
				text = ""
			intervals [1341]:
				xmin = 429.3569
				xmax = 429.4869
				text = "the"
			intervals [1342]:
				xmin = 429.4869
				xmax = 429.8469
				text = "fact"
			intervals [1343]:
				xmin = 429.8469
				xmax = 430.0069
				text = "that"
			intervals [1344]:
				xmin = 430.0069
				xmax = 430.1169
				text = "we"
			intervals [1345]:
				xmin = 430.1169
				xmax = 430.4369
				text = "stopped"
			intervals [1346]:
				xmin = 430.4369
				xmax = 430.8469
				text = "supporting"
			intervals [1347]:
				xmin = 430.8469
				xmax = 431.0969
				text = "black"
			intervals [1348]:
				xmin = 431.0969
				xmax = 431.1269
				text = ""
			intervals [1349]:
				xmin = 431.1269
				xmax = 431.8769
				text = "businesses"
			intervals [1350]:
				xmin = 431.8769
				xmax = 431.9309
				text = ""
			intervals [1351]:
				xmin = 431.9309
				xmax = 432.1509
				text = "once"
			intervals [1352]:
				xmin = 432.1509
				xmax = 432.2209
				text = "we"
			intervals [1353]:
				xmin = 432.2209
				xmax = 432.4309
				text = "w"
			intervals [1354]:
				xmin = 432.4309
				xmax = 432.7309
				text = "started"
			intervals [1355]:
				xmin = 432.7309
				xmax = 432.8909
				text = "being"
			intervals [1356]:
				xmin = 432.8909
				xmax = 432.9209
				text = ""
			intervals [1357]:
				xmin = 432.9209
				xmax = 433.2109
				text = "able"
			intervals [1358]:
				xmin = 433.2109
				xmax = 433.3709
				text = "to"
			intervals [1359]:
				xmin = 433.3709
				xmax = 433.6009
				text = "buy"
			intervals [1360]:
				xmin = 433.6009
				xmax = 433.7309
				text = "at"
			intervals [1361]:
				xmin = 433.7309
				xmax = 433.7609
				text = ""
			intervals [1362]:
				xmin = 433.7609
				xmax = 433.9709
				text = "white"
			intervals [1363]:
				xmin = 433.9709
				xmax = 434.0009
				text = ""
			intervals [1364]:
				xmin = 434.0009
				xmax = 434.4809
				text = "ones"
			intervals [1365]:
				xmin = 434.4809
				xmax = 434.8694
				text = ""
			intervals [1366]:
				xmin = 434.8694
				xmax = 435.0994
				text = "was"
			intervals [1367]:
				xmin = 435.0994
				xmax = 435.1894
				text = "the"
			intervals [1368]:
				xmin = 435.1894
				xmax = 435.4294
				text = "worst"
			intervals [1369]:
				xmin = 435.4294
				xmax = 435.5694
				text = "thing"
			intervals [1370]:
				xmin = 435.5694
				xmax = 435.6994
				text = "that"
			intervals [1371]:
				xmin = 435.6994
				xmax = 436.0194
				text = "happened"
			intervals [1372]:
				xmin = 436.0194
				xmax = 436.4993
				text = ""
			intervals [1373]:
				xmin = 436.4993
				xmax = 436.9793
				text = "um"
			intervals [1374]:
				xmin = 436.9793
				xmax = 437.2641
				text = ""
			intervals [1375]:
				xmin = 437.2641
				xmax = 437.4041
				text = "it"
			intervals [1376]:
				xmin = 437.4041
				xmax = 437.7641
				text = "wasn't"
			intervals [1377]:
				xmin = 437.7641
				xmax = 437.9289
				text = ""
			intervals [1378]:
				xmin = 437.9289
				xmax = 438.7189
				text = "integration"
			intervals [1379]:
				xmin = 438.7189
				xmax = 438.7489
				text = ""
			intervals [1380]:
				xmin = 438.7489
				xmax = 439.0089
				text = "that"
			intervals [1381]:
				xmin = 439.0089
				xmax = 439.8275
				text = ""
			intervals [1382]:
				xmin = 439.8275
				xmax = 440.2075
				text = "caused"
			intervals [1383]:
				xmin = 440.2075
				xmax = 440.3675
				text = "us"
			intervals [1384]:
				xmin = 440.3675
				xmax = 440.4775
				text = "to"
			intervals [1385]:
				xmin = 440.4775
				xmax = 440.8975
				text = "fail"
			intervals [1386]:
				xmin = 440.8975
				xmax = 441.2191
				text = ""
			intervals [1387]:
				xmin = 441.2191
				xmax = 441.2991
				text = "i"
			intervals [1388]:
				xmin = 441.2991
				xmax = 441.5391
				text = "think"
			intervals [1389]:
				xmin = 441.5391
				xmax = 441.5691
				text = ""
			intervals [1390]:
				xmin = 441.5691
				xmax = 441.7191
				text = "it"
			intervals [1391]:
				xmin = 441.7191
				xmax = 442.0791
				text = "was"
			intervals [1392]:
				xmin = 442.0791
				xmax = 442.5191
				text = "folks"
			intervals [1393]:
				xmin = 442.5191
				xmax = 442.9391
				text = "being"
			intervals [1394]:
				xmin = 442.9391
				xmax = 443.9495
				text = ""
			intervals [1395]:
				xmin = 443.9495
				xmax = 444.4195
				text = "adamant"
			intervals [1396]:
				xmin = 444.4195
				xmax = 444.4795
				text = ""
			intervals [1397]:
				xmin = 444.4795
				xmax = 444.8195
				text = "about"
			intervals [1398]:
				xmin = 444.8195
				xmax = 444.8495
				text = ""
			intervals [1399]:
				xmin = 444.8495
				xmax = 445.5795
				text = "assimilating"
			intervals [1400]:
				xmin = 445.5795
				xmax = 446.1306
				text = ""
			intervals [1401]:
				xmin = 446.1306
				xmax = 446.8406
				text = "um"
			intervals [1402]:
				xmin = 446.8406
				xmax = 448.4061
				text = ""
			intervals [1403]:
				xmin = 448.4061
				xmax = 448.5761
				text = "and"
			intervals [1404]:
				xmin = 448.5761
				xmax = 448.6861
				text = "i"
			intervals [1405]:
				xmin = 448.6861
				xmax = 449.1361
				text = "understand"
			intervals [1406]:
				xmin = 449.1361
				xmax = 449.3861
				text = "code"
			intervals [1407]:
				xmin = 449.3861
				xmax = 449.7561
				text = "switching"
			intervals [1408]:
				xmin = 449.7561
				xmax = 450.3272
				text = ""
			intervals [1409]:
				xmin = 450.3272
				xmax = 450.6372
				text = "but"
			intervals [1410]:
				xmin = 450.6372
				xmax = 450.8821
				text = ""
			intervals [1411]:
				xmin = 450.8821
				xmax = 451.1221
				text = "code"
			intervals [1412]:
				xmin = 451.1221
				xmax = 451.6721
				text = "switching"
			intervals [1413]:
				xmin = 451.6721
				xmax = 451.7902
				text = ""
			intervals [1414]:
				xmin = 451.7902
				xmax = 452.2702
				text = "means"
			intervals [1415]:
				xmin = 452.2702
				xmax = 452.5502
				text = "you"
			intervals [1416]:
				xmin = 452.5502
				xmax = 452.723
				text = ""
			intervals [1417]:
				xmin = 452.723
				xmax = 453.013
				text = "hold"
			intervals [1418]:
				xmin = 453.013
				xmax = 453.203
				text = "on"
			intervals [1419]:
				xmin = 453.203
				xmax = 453.463
				text = "to"
			intervals [1420]:
				xmin = 453.463
				xmax = 453.883
				text = "elements"
			intervals [1421]:
				xmin = 453.883
				xmax = 453.943
				text = "of"
			intervals [1422]:
				xmin = 453.943
				xmax = 453.973
				text = ""
			intervals [1423]:
				xmin = 453.973
				xmax = 454.113
				text = "your"
			intervals [1424]:
				xmin = 454.113
				xmax = 454.583
				text = "culture"
			intervals [1425]:
				xmin = 454.583
				xmax = 455.0589
				text = ""
			intervals [1426]:
				xmin = 455.0589
				xmax = 455.7189
				text = "um"
			intervals [1427]:
				xmin = 455.7189
				xmax = 456.9108
				text = ""
			intervals [1428]:
				xmin = 456.9108
				xmax = 457.0308
				text = "then"
			intervals [1429]:
				xmin = 457.0308
				xmax = 457.3308
				text = "again"
			intervals [1430]:
				xmin = 457.3308
				xmax = 457.697
				text = ""
			intervals [1431]:
				xmin = 457.697
				xmax = 457.947
				text = "black"
			intervals [1432]:
				xmin = 457.947
				xmax = 458.007
				text = "in"
			intervals [1433]:
				xmin = 458.007
				xmax = 458.497
				text = "america"
			intervals [1434]:
				xmin = 458.497
				xmax = 458.9653
				text = ""
			intervals [1435]:
				xmin = 458.9653
				xmax = 459.3853
				text = "culture"
			intervals [1436]:
				xmin = 459.3853
				xmax = 460.2849
				text = ""
			intervals [1437]:
				xmin = 460.2849
				xmax = 460.4649
				text = "big"
			intervals [1438]:
				xmin = 460.4649
				xmax = 460.8949
				text = "disconnect"
			intervals [1439]:
				xmin = 460.8949
				xmax = 461.1349
				text = "too"
			intervals [1440]:
				xmin = 461.1349
				xmax = 461.404
				text = ""
			intervals [1441]:
				xmin = 461.404
				xmax = 461.554
				text = "that"
			intervals [1442]:
				xmin = 461.554
				xmax = 461.634
				text = "s"
			intervals [1443]:
				xmin = 461.634
				xmax = 461.674
				text = "a"
			intervals [1444]:
				xmin = 461.674
				xmax = 462.234
				text = "whole"
			intervals [1445]:
				xmin = 462.234
				xmax = 462.474
				text = "nother"
			intervals [1446]:
				xmin = 462.474
				xmax = 463.114
				text = "conversation"
			intervals [1447]:
				xmin = 463.114
				xmax = 463.5629
				text = ""
			intervals [1448]:
				xmin = 463.5629
				xmax = 464.1229
				text = "um"
			intervals [1449]:
				xmin = 464.1229
				xmax = 464.1629
				text = ""
			intervals [1450]:
				xmin = 464.1629
				xmax = 464.7129
				text = "cause"
			intervals [1451]:
				xmin = 464.7129
				xmax = 465.4549
				text = ""
			intervals [1452]:
				xmin = 465.4549
				xmax = 465.6849
				text = "if"
			intervals [1453]:
				xmin = 465.6849
				xmax = 465.8349
				text = "you"
			intervals [1454]:
				xmin = 465.8349
				xmax = 466.1849
				text = "are"
			intervals [1455]:
				xmin = 466.1849
				xmax = 466.5646
				text = ""
			intervals [1456]:
				xmin = 466.5646
				xmax = 467.0946
				text = "african"
			intervals [1457]:
				xmin = 467.0946
				xmax = 467.7946
				text = "american"
			intervals [1458]:
				xmin = 467.7946
				xmax = 468.0008
				text = ""
			intervals [1459]:
				xmin = 468.0008
				xmax = 468.1408
				text = "in"
			intervals [1460]:
				xmin = 468.1408
				xmax = 468.2408
				text = "the"
			intervals [1461]:
				xmin = 468.2408
				xmax = 468.8808
				text = "us"
			intervals [1462]:
				xmin = 468.8808
				xmax = 469.2773
				text = ""
			intervals [1463]:
				xmin = 469.2773
				xmax = 469.5373
				text = "um"
			intervals [1464]:
				xmin = 469.5373
				xmax = 469.7373
				text = "but"
			intervals [1465]:
				xmin = 469.7373
				xmax = 469.8173
				text = "you"
			intervals [1466]:
				xmin = 469.8173
				xmax = 470.0773
				text = "can't"
			intervals [1467]:
				xmin = 470.0773
				xmax = 470.1992
				text = ""
			intervals [1468]:
				xmin = 470.1992
				xmax = 470.4292
				text = "point"
			intervals [1469]:
				xmin = 470.4292
				xmax = 470.4592
				text = ""
			intervals [1470]:
				xmin = 470.4592
				xmax = 470.6592
				text = "to"
			intervals [1471]:
				xmin = 470.6592
				xmax = 470.8192
				text = "a"
			intervals [1472]:
				xmin = 470.8192
				xmax = 470.8492
				text = ""
			intervals [1473]:
				xmin = 470.8492
				xmax = 471.4892
				text = "african"
			intervals [1474]:
				xmin = 471.4892
				xmax = 471.9992
				text = "nation"
			intervals [1475]:
				xmin = 471.9992
				xmax = 472.608
				text = ""
			intervals [1476]:
				xmin = 472.608
				xmax = 472.888
				text = "or"
			intervals [1477]:
				xmin = 472.888
				xmax = 473.048
				text = "a"
			intervals [1478]:
				xmin = 473.048
				xmax = 473.588
				text = "tribe"
			intervals [1479]:
				xmin = 473.588
				xmax = 473.7556
				text = ""
			intervals [1480]:
				xmin = 473.7556
				xmax = 474.2456
				text = "or"
			intervals [1481]:
				xmin = 474.2456
				xmax = 474.2756
				text = ""
			intervals [1482]:
				xmin = 474.2756
				xmax = 474.5756
				text = "like"
			intervals [1483]:
				xmin = 474.5756
				xmax = 474.6191
				text = ""
			intervals [1484]:
				xmin = 474.6191
				xmax = 474.7291
				text = "a"
			intervals [1485]:
				xmin = 474.7291
				xmax = 475.1091
				text = "crew"
			intervals [1486]:
				xmin = 475.1091
				xmax = 475.1391
				text = ""
			intervals [1487]:
				xmin = 475.1391
				xmax = 475.5891
				text = "even"
			intervals [1488]:
				xmin = 475.5891
				xmax = 475.9208
				text = ""
			intervals [1489]:
				xmin = 475.9208
				xmax = 476.2608
				text = "um"
			intervals [1490]:
				xmin = 476.2608
				xmax = 476.5508
				text = "how"
			intervals [1491]:
				xmin = 476.5508
				xmax = 477.0008
				text = "connected"
			intervals [1492]:
				xmin = 477.0008
				xmax = 477.1908
				text = "to"
			intervals [1493]:
				xmin = 477.1908
				xmax = 477.6508
				text = "africa"
			intervals [1494]:
				xmin = 477.6508
				xmax = 477.8208
				text = "are"
			intervals [1495]:
				xmin = 477.8208
				xmax = 477.9708
				text = "you"
			intervals [1496]:
				xmin = 477.9708
				xmax = 478.4667
				text = ""
			intervals [1497]:
				xmin = 478.4667
				xmax = 478.9667
				text = "um"
			intervals [1498]:
				xmin = 478.9667
				xmax = 479.6231
				text = ""
			intervals [1499]:
				xmin = 479.6231
				xmax = 479.9731
				text = "and"
			intervals [1500]:
				xmin = 479.9731
				xmax = 480.3925
				text = ""
			intervals [1501]:
				xmin = 480.3925
				xmax = 480.5525
				text = "when"
			intervals [1502]:
				xmin = 480.5525
				xmax = 480.6625
				text = "you"
			intervals [1503]:
				xmin = 480.6625
				xmax = 480.9425
				text = "start"
			intervals [1504]:
				xmin = 480.9425
				xmax = 481.0925
				text = "to"
			intervals [1505]:
				xmin = 481.0925
				xmax = 481.2825
				text = "look"
			intervals [1506]:
				xmin = 481.2825
				xmax = 481.3625
				text = "at"
			intervals [1507]:
				xmin = 481.3625
				xmax = 481.5825
				text = "that"
			intervals [1508]:
				xmin = 481.5825
				xmax = 481.8322
				text = ""
			intervals [1509]:
				xmin = 481.8322
				xmax = 482.4422
				text = "disconnect"
			intervals [1510]:
				xmin = 482.4422
				xmax = 482.8887
				text = ""
			intervals [1511]:
				xmin = 482.8887
				xmax = 483.3787
				text = "then"
			intervals [1512]:
				xmin = 483.3787
				xmax = 483.6554
				text = ""
			intervals [1513]:
				xmin = 483.6554
				xmax = 483.7854
				text = "you"
			intervals [1514]:
				xmin = 483.7854
				xmax = 484.0154
				text = "get"
			intervals [1515]:
				xmin = 484.0154
				xmax = 484.173
				text = ""
			intervals [1516]:
				xmin = 484.173
				xmax = 484.563
				text = "blacks"
			intervals [1517]:
				xmin = 484.563
				xmax = 484.643
				text = "in"
			intervals [1518]:
				xmin = 484.643
				xmax = 485.193
				text = "america"
			intervals [1519]:
				xmin = 485.193
				xmax = 485.5512
				text = ""
			intervals [1520]:
				xmin = 485.5512
				xmax = 486.0412
				text = "who"
			intervals [1521]:
				xmin = 486.0412
				xmax = 486.8888
				text = ""
			intervals [1522]:
				xmin = 486.8888
				xmax = 487.1588
				text = "their"
			intervals [1523]:
				xmin = 487.1588
				xmax = 487.2088
				text = ""
			intervals [1524]:
				xmin = 487.2088
				xmax = 487.6388
				text = "real"
			intervals [1525]:
				xmin = 487.6388
				xmax = 488.0488
				text = "history"
			intervals [1526]:
				xmin = 488.0488
				xmax = 488.0788
				text = ""
			intervals [1527]:
				xmin = 488.0788
				xmax = 488.3488
				text = "our"
			intervals [1528]:
				xmin = 488.3488
				xmax = 488.5988
				text = "real"
			intervals [1529]:
				xmin = 488.5988
				xmax = 489.1188
				text = "history"
			intervals [1530]:
				xmin = 489.1188
				xmax = 489.289
				text = ""
			intervals [1531]:
				xmin = 489.289
				xmax = 489.429
				text = "and"
			intervals [1532]:
				xmin = 489.429
				xmax = 489.549
				text = "i"
			intervals [1533]:
				xmin = 489.549
				xmax = 490.059
				text = "recognize"
			intervals [1534]:
				xmin = 490.059
				xmax = 490.399
				text = "myself"
			intervals [1535]:
				xmin = 490.399
				xmax = 490.489
				text = "as"
			intervals [1536]:
				xmin = 490.489
				xmax = 490.549
				text = "a"
			intervals [1537]:
				xmin = 490.549
				xmax = 490.789
				text = "black"
			intervals [1538]:
				xmin = 490.789
				xmax = 490.849
				text = "in"
			intervals [1539]:
				xmin = 490.849
				xmax = 491.279
				text = "america"
			intervals [1540]:
				xmin = 491.279
				xmax = 491.6065
				text = ""
			intervals [1541]:
				xmin = 491.6065
				xmax = 491.8065
				text = "i'm"
			intervals [1542]:
				xmin = 491.8065
				xmax = 492.1665
				text = "african"
			intervals [1543]:
				xmin = 492.1665
				xmax = 492.5965
				text = "american"
			intervals [1544]:
				xmin = 492.5965
				xmax = 492.7375
				text = ""
			intervals [1545]:
				xmin = 492.7375
				xmax = 492.9075
				text = "but"
			intervals [1546]:
				xmin = 492.9075
				xmax = 493.1859
				text = ""
			intervals [1547]:
				xmin = 493.1859
				xmax = 493.4059
				text = "yeah"
			intervals [1548]:
				xmin = 493.4059
				xmax = 493.8182
				text = ""
			intervals [1549]:
				xmin = 493.8182
				xmax = 494.3382
				text = "um"
			intervals [1550]:
				xmin = 494.3382
				xmax = 494.6136
				text = ""
			intervals [1551]:
				xmin = 494.6136
				xmax = 494.9036
				text = "our"
			intervals [1552]:
				xmin = 494.9036
				xmax = 495.6414
				text = ""
			intervals [1553]:
				xmin = 495.6414
				xmax = 495.7814
				text = "it"
			intervals [1554]:
				xmin = 495.7814
				xmax = 495.8114
				text = ""
			intervals [1555]:
				xmin = 495.8114
				xmax = 495.9614
				text = "s"
			intervals [1556]:
				xmin = 495.9614
				xmax = 496.3214
				text = "fucked"
			intervals [1557]:
				xmin = 496.3214
				xmax = 496.5114
				text = "up"
			intervals [1558]:
				xmin = 496.5114
				xmax = 496.6514
				text = "but"
			intervals [1559]:
				xmin = 496.6514
				xmax = 496.9914
				text = "our"
			intervals [1560]:
				xmin = 496.9914
				xmax = 497.2034
				text = ""
			intervals [1561]:
				xmin = 497.2034
				xmax = 497.5834
				text = "first"
			intervals [1562]:
				xmin = 497.5834
				xmax = 497.6634
				text = ""
			intervals [1563]:
				xmin = 497.6634
				xmax = 498.3334
				text = "known"
			intervals [1564]:
				xmin = 498.3334
				xmax = 498.7422
				text = ""
			intervals [1565]:
				xmin = 498.7422
				xmax = 499.0222
				text = "bits"
			intervals [1566]:
				xmin = 499.0222
				xmax = 499.1422
				text = "of"
			intervals [1567]:
				xmin = 499.1422
				xmax = 499.6522
				text = "history"
			intervals [1568]:
				xmin = 499.6522
				xmax = 499.8622
				text = "that"
			intervals [1569]:
				xmin = 499.8622
				xmax = 499.8922
				text = ""
			intervals [1570]:
				xmin = 499.8922
				xmax = 500.0022
				text = "we"
			intervals [1571]:
				xmin = 500.0022
				xmax = 500.1822
				text = "can"
			intervals [1572]:
				xmin = 500.1822
				xmax = 500.4522
				text = "point"
			intervals [1573]:
				xmin = 500.4522
				xmax = 500.4822
				text = ""
			intervals [1574]:
				xmin = 500.4822
				xmax = 500.7022
				text = "at"
			intervals [1575]:
				xmin = 500.7022
				xmax = 500.7322
				text = ""
			intervals [1576]:
				xmin = 500.7322
				xmax = 500.8222
				text = "and"
			intervals [1577]:
				xmin = 500.8222
				xmax = 501.1722
				text = "say"
			intervals [1578]:
				xmin = 501.1722
				xmax = 501.7067
				text = ""
			intervals [1579]:
				xmin = 501.7067
				xmax = 501.9667
				text = "that"
			intervals [1580]:
				xmin = 501.9667
				xmax = 502.0247
				text = ""
			intervals [1581]:
				xmin = 502.0247
				xmax = 502.2447
				text = "was"
			intervals [1582]:
				xmin = 502.2447
				xmax = 502.5247
				text = "part"
			intervals [1583]:
				xmin = 502.5247
				xmax = 502.5947
				text = "of"
			intervals [1584]:
				xmin = 502.5947
				xmax = 502.7847
				text = "my"
			intervals [1585]:
				xmin = 502.7847
				xmax = 502.8647
				text = ""
			intervals [1586]:
				xmin = 502.8647
				xmax = 503.2447
				text = "family"
			intervals [1587]:
				xmin = 503.2447
				xmax = 503.3447
				text = "is"
			intervals [1588]:
				xmin = 503.3447
				xmax = 503.9147
				text = "slavery"
			intervals [1589]:
				xmin = 503.9147
				xmax = 504.1593
				text = ""
			intervals [1590]:
				xmin = 504.1593
				xmax = 504.2993
				text = "when"
			intervals [1591]:
				xmin = 504.2993
				xmax = 504.3593
				text = "you"
			intervals [1592]:
				xmin = 504.3593
				xmax = 504.7093
				text = "start"
			intervals [1593]:
				xmin = 504.7093
				xmax = 504.8693
				text = "with"
			intervals [1594]:
				xmin = 504.8693
				xmax = 505.3393
				text = "struggle"
			intervals [1595]:
				xmin = 505.3393
				xmax = 506.0254
				text = ""
			intervals [1596]:
				xmin = 506.0254
				xmax = 506.1654
				text = "you're"
			intervals [1597]:
				xmin = 506.1654
				xmax = 506.2378
				text = ""
			intervals [1598]:
				xmin = 506.2378
				xmax = 506.6278
				text = "always"
			intervals [1599]:
				xmin = 506.6278
				xmax = 506.7578
				text = "gonna"
			intervals [1600]:
				xmin = 506.7578
				xmax = 506.8778
				text = "be"
			intervals [1601]:
				xmin = 506.8778
				xmax = 506.9078
				text = ""
			intervals [1602]:
				xmin = 506.9078
				xmax = 507.2878
				text = "repeating"
			intervals [1603]:
				xmin = 507.2878
				xmax = 507.4378
				text = "it"
			intervals [1604]:
				xmin = 507.4378
				xmax = 507.660
				text = ""
			intervals [1605]:
				xmin = 507.660
				xmax = 508.060
				text = "or"
			intervals [1606]:
				xmin = 508.060
				xmax = 508.2522
				text = ""
			intervals [1607]:
				xmin = 508.2522
				xmax = 508.5922
				text = "thinking"
			intervals [1608]:
				xmin = 508.5922
				xmax = 508.7422
				text = "that"
			intervals [1609]:
				xmin = 508.7422
				xmax = 509.2022
				text = "struggle"
			intervals [1610]:
				xmin = 509.2022
				xmax = 509.2632
				text = ""
			intervals [1611]:
				xmin = 509.2632
				xmax = 509.8432
				text = "is"
			intervals [1612]:
				xmin = 509.8432
				xmax = 509.9655
				text = ""
			intervals [1613]:
				xmin = 509.9655
				xmax = 510.1755
				text = "your"
			intervals [1614]:
				xmin = 510.1755
				xmax = 510.7855
				text = "barometer"
			intervals [1615]:
				xmin = 510.7855
				xmax = 511.3255
				text = "for"
			intervals [1616]:
				xmin = 511.3255
				xmax = 511.3955
				text = ""
			intervals [1617]:
				xmin = 511.3955
				xmax = 511.6155
				text = "uh"
			intervals [1618]:
				xmin = 511.6155
				xmax = 512.3155
				text = "success"
			intervals [1619]:
				xmin = 512.3155
				xmax = 513.4849
				text = ""
			intervals [1620]:
				xmin = 513.4849
				xmax = 513.6749
				text = "so"
			intervals [1621]:
				xmin = 513.6749
				xmax = 515.6238
				text = ""
			intervals [1622]:
				xmin = 515.6238
				xmax = 515.8238
				text = "<unk>"
			intervals [1623]:
				xmin = 515.8238
				xmax = 519.4729
				text = ""
			intervals [1624]:
				xmin = 519.4729
				xmax = 519.5529
				text = "<unk>"
			intervals [1625]:
				xmin = 519.5529
				xmax = 520.656
				text = ""
			intervals [1626]:
				xmin = 520.656
				xmax = 520.996
				text = "yes"
			intervals [1627]:
				xmin = 520.996
				xmax = 521.316
				text = "well"
			intervals [1628]:
				xmin = 521.316
				xmax = 521.5858
				text = ""
			intervals [1629]:
				xmin = 521.5858
				xmax = 522.0658
				text = "outside"
			intervals [1630]:
				xmin = 522.0658
				xmax = 522.1358
				text = "of"
			intervals [1631]:
				xmin = 522.1358
				xmax = 522.3258
				text = "go"
			intervals [1632]:
				xmin = 522.3258
				xmax = 522.6058
				text = "go"
			intervals [1633]:
				xmin = 522.6058
				xmax = 522.7442
				text = ""
			intervals [1634]:
				xmin = 522.7442
				xmax = 523.2242
				text = "yes"
			intervals [1635]:
				xmin = 523.2242
				xmax = 523.2542
				text = ""
			intervals [1636]:
				xmin = 523.2542
				xmax = 523.7142
				text = "still"
			intervals [1637]:
				xmin = 523.7142
				xmax = 523.7627
				text = ""
			intervals [1638]:
				xmin = 523.7627
				xmax = 523.9727
				text = "cause"
			intervals [1639]:
				xmin = 523.9727
				xmax = 524.2527
				text = "like"
			intervals [1640]:
				xmin = 524.2527
				xmax = 524.4171
				text = ""
			intervals [1641]:
				xmin = 524.4171
				xmax = 524.5871
				text = "go"
			intervals [1642]:
				xmin = 524.5871
				xmax = 524.8571
				text = "go"
			intervals [1643]:
				xmin = 524.8571
				xmax = 524.9771
				text = "is"
			intervals [1644]:
				xmin = 524.9771
				xmax = 525.1971
				text = "like"
			intervals [1645]:
				xmin = 525.1971
				xmax = 525.2471
				text = "a"
			intervals [1646]:
				xmin = 525.2471
				xmax = 525.7571
				text = "dc"
			intervals [1647]:
				xmin = 525.7571
				xmax = 526.1271
				text = "thing"
			intervals [1648]:
				xmin = 526.1271
				xmax = 526.6113
				text = ""
			intervals [1649]:
				xmin = 526.6113
				xmax = 527.0213
				text = "but"
			intervals [1650]:
				xmin = 527.0213
				xmax = 528.7955
				text = ""
			intervals [1651]:
				xmin = 528.7955
				xmax = 529.4355
				text = "like"
			intervals [1652]:
				xmin = 529.4355
				xmax = 530.3731
				text = ""
			intervals [1653]:
				xmin = 530.3731
				xmax = 530.5431
				text = "there"
			intervals [1654]:
				xmin = 530.5431
				xmax = 530.6131
				text = "s"
			intervals [1655]:
				xmin = 530.6131
				xmax = 530.8431
				text = "just"
			intervals [1656]:
				xmin = 530.8431
				xmax = 530.9131
				text = "a"
			intervals [1657]:
				xmin = 530.9131
				xmax = 531.4431
				text = "certain"
			intervals [1658]:
				xmin = 531.4431
				xmax = 531.6721
				text = ""
			intervals [1659]:
				xmin = 531.6721
				xmax = 532.7221
				text = "swag"
			intervals [1660]:
				xmin = 532.7221
				xmax = 532.7521
				text = ""
			intervals [1661]:
				xmin = 532.7521
				xmax = 533.0521
				text = "or"
			intervals [1662]:
				xmin = 533.0521
				xmax = 533.6824
				text = ""
			intervals [1663]:
				xmin = 533.6824
				xmax = 533.8524
				text = "<unk>"
			intervals [1664]:
				xmin = 533.8524
				xmax = 534.0148
				text = ""
			intervals [1665]:
				xmin = 534.0148
				xmax = 534.1248
				text = "and"
			intervals [1666]:
				xmin = 534.1248
				xmax = 534.2048
				text = "it"
			intervals [1667]:
				xmin = 534.2048
				xmax = 534.2748
				text = "s"
			intervals [1668]:
				xmin = 534.2748
				xmax = 534.4548
				text = "not"
			intervals [1669]:
				xmin = 534.4548
				xmax = 534.6748
				text = "even"
			intervals [1670]:
				xmin = 534.6748
				xmax = 534.9048
				text = "like"
			intervals [1671]:
				xmin = 534.9048
				xmax = 535.5448
				text = "style"
			intervals [1672]:
				xmin = 535.5448
				xmax = 535.5748
				text = ""
			intervals [1673]:
				xmin = 535.5748
				xmax = 535.6648
				text = "it"
			intervals [1674]:
				xmin = 535.6648
				xmax = 535.7048
				text = "s"
			intervals [1675]:
				xmin = 535.7048
				xmax = 535.9648
				text = "just"
			intervals [1676]:
				xmin = 535.9648
				xmax = 535.9948
				text = "a"
			intervals [1677]:
				xmin = 535.9948
				xmax = 536.5748
				text = "vibe"
			intervals [1678]:
				xmin = 536.5748
				xmax = 536.8348
				text = "like"
			intervals [1679]:
				xmin = 536.8348
				xmax = 537.3729
				text = ""
			intervals [1680]:
				xmin = 537.3729
				xmax = 537.6429
				text = "like"
			intervals [1681]:
				xmin = 537.6429
				xmax = 537.7229
				text = "i"
			intervals [1682]:
				xmin = 537.7229
				xmax = 537.9229
				text = "could"
			intervals [1683]:
				xmin = 537.9229
				xmax = 538.4129
				text = "be"
			intervals [1684]:
				xmin = 538.4129
				xmax = 538.959
				text = ""
			intervals [1685]:
				xmin = 538.959
				xmax = 539.009
				text = "<unk>"
			intervals [1686]:
				xmin = 539.009
				xmax = 539.0946
				text = ""
			intervals [1687]:
				xmin = 539.0946
				xmax = 539.1446
				text = "i"
			intervals [1688]:
				xmin = 539.1446
				xmax = 539.2746
				text = "could"
			intervals [1689]:
				xmin = 539.2746
				xmax = 539.4046
				text = "be"
			intervals [1690]:
				xmin = 539.4046
				xmax = 539.5046
				text = "in"
			intervals [1691]:
				xmin = 539.5046
				xmax = 540.0046
				text = "philly"
			intervals [1692]:
				xmin = 540.0046
				xmax = 540.6836
				text = ""
			intervals [1693]:
				xmin = 540.6836
				xmax = 540.7836
				text = "and"
			intervals [1694]:
				xmin = 540.7836
				xmax = 541.3936
				text = "somebody"
			intervals [1695]:
				xmin = 541.3936
				xmax = 541.4871
				text = ""
			intervals [1696]:
				xmin = 541.4871
				xmax = 541.7171
				text = "that"
			intervals [1697]:
				xmin = 541.7171
				xmax = 541.7971
				text = "s"
			intervals [1698]:
				xmin = 541.7971
				xmax = 541.9771
				text = "been"
			intervals [1699]:
				xmin = 541.9771
				xmax = 542.2771
				text = "living"
			intervals [1700]:
				xmin = 542.2771
				xmax = 542.3871
				text = "in"
			intervals [1701]:
				xmin = 542.3871
				xmax = 542.9071
				text = "dc"
			intervals [1702]:
				xmin = 542.9071
				xmax = 543.0471
				text = "for"
			intervals [1703]:
				xmin = 543.0471
				xmax = 543.3071
				text = "more"
			intervals [1704]:
				xmin = 543.3071
				xmax = 543.6471
				text = "than"
			intervals [1705]:
				xmin = 543.6471
				xmax = 544.0471
				text = "seven"
			intervals [1706]:
				xmin = 544.0471
				xmax = 544.5171
				text = "years"
			intervals [1707]:
				xmin = 544.5171
				xmax = 544.7071
				text = "walk"
			intervals [1708]:
				xmin = 544.7071
				xmax = 544.7771
				text = "in"
			intervals [1709]:
				xmin = 544.7771
				xmax = 544.8771
				text = "the"
			intervals [1710]:
				xmin = 544.8771
				xmax = 545.0971
				text = "room"
			intervals [1711]:
				xmin = 545.0971
				xmax = 545.1571
				text = "and"
			intervals [1712]:
				xmin = 545.1571
				xmax = 545.2671
				text = "i'm"
			intervals [1713]:
				xmin = 545.2671
				xmax = 545.5171
				text = "like"
			intervals [1714]:
				xmin = 545.5171
				xmax = 545.7863
				text = ""
			intervals [1715]:
				xmin = 545.7863
				xmax = 545.9563
				text = "that"
			intervals [1716]:
				xmin = 545.9563
				xmax = 546.0263
				text = "s"
			intervals [1717]:
				xmin = 546.0263
				xmax = 546.0563
				text = "a"
			intervals [1718]:
				xmin = 546.0563
				xmax = 546.4063
				text = "dc"
			intervals [1719]:
				xmin = 546.4063
				xmax = 546.6663
				text = "cat"
			intervals [1720]:
				xmin = 546.6663
				xmax = 547.1152
				text = ""
			intervals [1721]:
				xmin = 547.1152
				xmax = 547.3752
				text = "um"
			intervals [1722]:
				xmin = 547.3752
				xmax = 547.4152
				text = ""
			intervals [1723]:
				xmin = 547.4152
				xmax = 547.5352
				text = "it"
			intervals [1724]:
				xmin = 547.5352
				xmax = 547.6152
				text = "s"
			intervals [1725]:
				xmin = 547.6152
				xmax = 547.6552
				text = "a"
			intervals [1726]:
				xmin = 547.6552
				xmax = 547.9752
				text = "certain"
			intervals [1727]:
				xmin = 547.9752
				xmax = 548.0513
				text = ""
			intervals [1728]:
				xmin = 548.0513
				xmax = 548.5213
				text = "aura"
			intervals [1729]:
				xmin = 548.5213
				xmax = 548.8907
				text = ""
			intervals [1730]:
				xmin = 548.8907
				xmax = 549.6407
				text = "um"
			intervals [1731]:
				xmin = 549.6407
				xmax = 550.1683
				text = ""
			intervals [1732]:
				xmin = 550.1683
				xmax = 550.3183
				text = "and"
			intervals [1733]:
				xmin = 550.3183
				xmax = 550.5683
				text = "back"
			intervals [1734]:
				xmin = 550.5683
				xmax = 550.6383
				text = "in"
			intervals [1735]:
				xmin = 550.6383
				xmax = 550.7183
				text = "the"
			intervals [1736]:
				xmin = 550.7183
				xmax = 551.5383
				text = "nineties"
			intervals [1737]:
				xmin = 551.5383
				xmax = 551.8723
				text = ""
			intervals [1738]:
				xmin = 551.8723
				xmax = 552.3523
				text = "like"
			intervals [1739]:
				xmin = 552.3523
				xmax = 552.8475
				text = ""
			intervals [1740]:
				xmin = 552.8475
				xmax = 553.1075
				text = "like"
			intervals [1741]:
				xmin = 553.1075
				xmax = 553.3975
				text = "folks"
			intervals [1742]:
				xmin = 553.3975
				xmax = 553.6375
				text = "from"
			intervals [1743]:
				xmin = 553.6375
				xmax = 553.7775
				text = "new"
			intervals [1744]:
				xmin = 553.7775
				xmax = 554.3475
				text = "york"
			intervals [1745]:
				xmin = 554.3475
				xmax = 554.5575
				text = "and"
			intervals [1746]:
				xmin = 554.5575
				xmax = 555.3275
				text = "philly"
			intervals [1747]:
				xmin = 555.3275
				xmax = 555.3575
				text = ""
			intervals [1748]:
				xmin = 555.3575
				xmax = 555.6075
				text = "and"
			intervals [1749]:
				xmin = 555.6075
				xmax = 555.8875
				text = "down"
			intervals [1750]:
				xmin = 555.8875
				xmax = 556.3775
				text = "south"
			intervals [1751]:
				xmin = 556.3775
				xmax = 556.6879
				text = ""
			intervals [1752]:
				xmin = 556.6879
				xmax = 556.8779
				text = "they"
			intervals [1753]:
				xmin = 556.8779
				xmax = 557.2179
				text = "knew"
			intervals [1754]:
				xmin = 557.2179
				xmax = 557.4979
				text = "like"
			intervals [1755]:
				xmin = 557.4979
				xmax = 557.5279
				text = ""
			intervals [1756]:
				xmin = 557.5279
				xmax = 557.9179
				text = "dc"
			intervals [1757]:
				xmin = 557.9179
				xmax = 558.4479
				text = "cats"
			intervals [1758]:
				xmin = 558.4479
				xmax = 559.1879
				text = ""
			intervals [1759]:
				xmin = 559.1879
				xmax = 559.4779
				text = "were"
			intervals [1760]:
				xmin = 559.4779
				xmax = 559.5479
				text = "a"
			intervals [1761]:
				xmin = 559.5479
				xmax = 559.9879
				text = "different"
			intervals [1762]:
				xmin = 559.9879
				xmax = 560.4379
				text = "breed"
			intervals [1763]:
				xmin = 560.4379
				xmax = 560.8207
				text = ""
			intervals [1764]:
				xmin = 560.8207
				xmax = 561.1407
				text = "um"
			intervals [1765]:
				xmin = 561.1407
				xmax = 561.2807
				text = "we"
			intervals [1766]:
				xmin = 561.2807
				xmax = 561.6007
				text = "weren't"
			intervals [1767]:
				xmin = 561.6007
				xmax = 561.6787
				text = ""
			intervals [1768]:
				xmin = 561.6787
				xmax = 562.0487
				text = "pressed"
			intervals [1769]:
				xmin = 562.0487
				xmax = 562.1687
				text = "to"
			intervals [1770]:
				xmin = 562.1687
				xmax = 562.3687
				text = "like"
			intervals [1771]:
				xmin = 562.3687
				xmax = 562.7087
				text = "follow"
			intervals [1772]:
				xmin = 562.7087
				xmax = 562.8987
				text = "their"
			intervals [1773]:
				xmin = 562.8987
				xmax = 563.6987
				text = "styles"
			intervals [1774]:
				xmin = 563.6987
				xmax = 563.8187
				text = "and"
			intervals [1775]:
				xmin = 563.8187
				xmax = 563.9387
				text = "we"
			intervals [1776]:
				xmin = 563.9387
				xmax = 564.1287
				text = "had"
			intervals [1777]:
				xmin = 564.1287
				xmax = 564.2387
				text = "our"
			intervals [1778]:
				xmin = 564.2387
				xmax = 564.4387
				text = "own"
			intervals [1779]:
				xmin = 564.4387
				xmax = 564.4687
				text = ""
			intervals [1780]:
				xmin = 564.4687
				xmax = 564.8987
				text = "clothing"
			intervals [1781]:
				xmin = 564.8987
				xmax = 565.4687
				text = "lines"
			intervals [1782]:
				xmin = 565.4687
				xmax = 565.7387
				text = "like"
			intervals [1783]:
				xmin = 565.7387
				xmax = 566.1679
				text = ""
			intervals [1784]:
				xmin = 566.1679
				xmax = 566.9679
				text = "shooters"
			intervals [1785]:
				xmin = 566.9679
				xmax = 567.0679
				text = "and"
			intervals [1786]:
				xmin = 567.0679
				xmax = 568.1479
				text = "hobo"
			intervals [1787]:
				xmin = 568.1479
				xmax = 568.1779
				text = ""
			intervals [1788]:
				xmin = 568.1779
				xmax = 568.5279
				text = "and"
			intervals [1789]:
				xmin = 568.5279
				xmax = 568.9843
				text = ""
			intervals [1790]:
				xmin = 568.9843
				xmax = 569.7243
				text = "um"
			intervals [1791]:
				xmin = 569.7243
				xmax = 569.8789
				text = ""
			intervals [1792]:
				xmin = 569.8789
				xmax = 570.7189
				text = "<unk>"
			intervals [1793]:
				xmin = 570.7189
				xmax = 571.0986
				text = ""
			intervals [1794]:
				xmin = 571.0986
				xmax = 571.5886
				text = "man"
			intervals [1795]:
				xmin = 571.5886
				xmax = 572.1786
				text = "um"
			intervals [1796]:
				xmin = 572.1786
				xmax = 572.5176
				text = ""
			intervals [1797]:
				xmin = 572.5176
				xmax = 573.1276
				text = "dang"
			intervals [1798]:
				xmin = 573.1276
				xmax = 573.299
				text = ""
			intervals [1799]:
				xmin = 573.299
				xmax = 573.329
				text = "i"
			intervals [1800]:
				xmin = 573.329
				xmax = 573.409
				text = "m"
			intervals [1801]:
				xmin = 573.409
				xmax = 573.499
				text = "a"
			intervals [1802]:
				xmin = 573.499
				xmax = 573.729
				text = "feel"
			intervals [1803]:
				xmin = 573.729
				xmax = 574.079
				text = "bad"
			intervals [1804]:
				xmin = 574.079
				xmax = 574.199
				text = "for"
			intervals [1805]:
				xmin = 574.199
				xmax = 574.449
				text = "not"
			intervals [1806]:
				xmin = 574.449
				xmax = 574.869
				text = "remembering"
			intervals [1807]:
				xmin = 574.869
				xmax = 575.129
				text = "these"
			intervals [1808]:
				xmin = 575.129
				xmax = 575.639
				text = "jonts"
			intervals [1809]:
				xmin = 575.639
				xmax = 576.2919
				text = ""
			intervals [1810]:
				xmin = 576.2919
				xmax = 577.0819
				text = "um"
			intervals [1811]:
				xmin = 577.0819
				xmax = 577.2059
				text = ""
			intervals [1812]:
				xmin = 577.2059
				xmax = 577.2959
				text = "<unk>"
			intervals [1813]:
				xmin = 577.2959
				xmax = 577.6897
				text = ""
			intervals [1814]:
				xmin = 577.6897
				xmax = 577.8997
				text = "oh"
			intervals [1815]:
				xmin = 577.8997
				xmax = 578.7997
				text = "solbiato"
			intervals [1816]:
				xmin = 578.7997
				xmax = 578.9826
				text = ""
			intervals [1817]:
				xmin = 578.9826
				xmax = 579.2026
				text = "<unk>"
			intervals [1818]:
				xmin = 579.2026
				xmax = 579.6015
				text = ""
			intervals [1819]:
				xmin = 579.6015
				xmax = 580.0415
				text = "like"
			intervals [1820]:
				xmin = 580.0415
				xmax = 580.4501
				text = ""
			intervals [1821]:
				xmin = 580.4501
				xmax = 580.7001
				text = "like"
			intervals [1822]:
				xmin = 580.7001
				xmax = 580.7484
				text = ""
			intervals [1823]:
				xmin = 580.7484
				xmax = 581.0584
				text = "all"
			intervals [1824]:
				xmin = 581.0584
				xmax = 581.1428
				text = ""
			intervals [1825]:
				xmin = 581.1428
				xmax = 581.4028
				text = "all"
			intervals [1826]:
				xmin = 581.4028
				xmax = 581.4628
				text = "of"
			intervals [1827]:
				xmin = 581.4628
				xmax = 581.7928
				text = "these"
			intervals [1828]:
				xmin = 581.7928
				xmax = 582.0428
				text = "like"
			intervals [1829]:
				xmin = 582.0428
				xmax = 582.192
				text = ""
			intervals [1830]:
				xmin = 582.192
				xmax = 582.632
				text = "things"
			intervals [1831]:
				xmin = 582.632
				xmax = 582.842
				text = "that"
			intervals [1832]:
				xmin = 582.842
				xmax = 583.052
				text = "were"
			intervals [1833]:
				xmin = 583.052
				xmax = 583.1887
				text = ""
			intervals [1834]:
				xmin = 583.1887
				xmax = 584.1387
				text = "distinctively"
			intervals [1835]:
				xmin = 584.1387
				xmax = 584.8087
				text = "dc"
			intervals [1836]:
				xmin = 584.8087
				xmax = 585.1378
				text = ""
			intervals [1837]:
				xmin = 585.1378
				xmax = 585.5378
				text = "um"
			intervals [1838]:
				xmin = 585.5378
				xmax = 585.6178
				text = "and"
			intervals [1839]:
				xmin = 585.6178
				xmax = 585.9178
				text = "cats"
			intervals [1840]:
				xmin = 585.9178
				xmax = 586.0278
				text = "were"
			intervals [1841]:
				xmin = 586.0278
				xmax = 586.4378
				text = "like"
			intervals [1842]:
				xmin = 586.4378
				xmax = 586.6972
				text = ""
			intervals [1843]:
				xmin = 586.6972
				xmax = 586.9872
				text = "rocking"
			intervals [1844]:
				xmin = 586.9872
				xmax = 587.4072
				text = "slouch"
			intervals [1845]:
				xmin = 587.4072
				xmax = 587.9072
				text = "socks"
			intervals [1846]:
				xmin = 587.9072
				xmax = 588.3579
				text = ""
			intervals [1847]:
				xmin = 588.3579
				xmax = 588.8079
				text = "versus"
			intervals [1848]:
				xmin = 588.8079
				xmax = 588.9979
				text = "like"
			intervals [1849]:
				xmin = 588.9979
				xmax = 589.0679
				text = "the"
			intervals [1850]:
				xmin = 589.0679
				xmax = 589.0979
				text = ""
			intervals [1851]:
				xmin = 589.0979
				xmax = 589.3779
				text = "ankle"
			intervals [1852]:
				xmin = 589.3779
				xmax = 589.9279
				text = "socks"
			intervals [1853]:
				xmin = 589.9279
				xmax = 590.1306
				text = ""
			intervals [1854]:
				xmin = 590.1306
				xmax = 590.2906
				text = "that"
			intervals [1855]:
				xmin = 590.2906
				xmax = 590.4006
				text = "was"
			intervals [1856]:
				xmin = 590.4006
				xmax = 590.4506
				text = "a"
			intervals [1857]:
				xmin = 590.4506
				xmax = 590.9506
				text = "baltimore"
			intervals [1858]:
				xmin = 590.9506
				xmax = 591.2106
				text = "thing"
			intervals [1859]:
				xmin = 591.2106
				xmax = 591.716
				text = ""
			intervals [1860]:
				xmin = 591.716
				xmax = 591.876
				text = "we"
			intervals [1861]:
				xmin = 591.876
				xmax = 591.976
				text = "were"
			intervals [1862]:
				xmin = 591.976
				xmax = 592.446
				text = "always"
			intervals [1863]:
				xmin = 592.446
				xmax = 592.666
				text = "talking"
			intervals [1864]:
				xmin = 592.666
				xmax = 592.906
				text = "about"
			intervals [1865]:
				xmin = 592.906
				xmax = 593.226
				text = "how"
			intervals [1866]:
				xmin = 593.226
				xmax = 593.266
				text = ""
			intervals [1867]:
				xmin = 593.266
				xmax = 593.506
				text = "like"
			intervals [1868]:
				xmin = 593.506
				xmax = 593.946
				text = "everybody"
			intervals [1869]:
				xmin = 593.946
				xmax = 594.126
				text = "else"
			intervals [1870]:
				xmin = 594.126
				xmax = 594.256
				text = "was"
			intervals [1871]:
				xmin = 594.256
				xmax = 594.326
				text = "a"
			intervals [1872]:
				xmin = 594.326
				xmax = 594.616
				text = "bama"
			intervals [1873]:
				xmin = 594.616
				xmax = 594.8495
				text = ""
			intervals [1874]:
				xmin = 594.8495
				xmax = 595.0295
				text = "we"
			intervals [1875]:
				xmin = 595.0295
				xmax = 595.3195
				text = "came"
			intervals [1876]:
				xmin = 595.3195
				xmax = 595.4495
				text = "up"
			intervals [1877]:
				xmin = 595.4495
				xmax = 595.5795
				text = "with"
			intervals [1878]:
				xmin = 595.5795
				xmax = 596.1495
				text = "bamas"
			intervals [1879]:
				xmin = 596.1495
				xmax = 596.5456
				text = ""
			intervals [1880]:
				xmin = 596.5456
				xmax = 597.0156
				text = "everybody"
			intervals [1881]:
				xmin = 597.0156
				xmax = 597.2456
				text = "else"
			intervals [1882]:
				xmin = 597.2456
				xmax = 597.4256
				text = "wanna"
			intervals [1883]:
				xmin = 597.4256
				xmax = 597.7256
				text = "claim"
			intervals [1884]:
				xmin = 597.7256
				xmax = 597.8256
				text = "it"
			intervals [1885]:
				xmin = 597.8256
				xmax = 597.9724
				text = ""
			intervals [1886]:
				xmin = 597.9724
				xmax = 598.0624
				text = "i"
			intervals [1887]:
				xmin = 598.0624
				xmax = 598.2124
				text = "was"
			intervals [1888]:
				xmin = 598.2124
				xmax = 598.4524
				text = "mad"
			intervals [1889]:
				xmin = 598.4524
				xmax = 598.5724
				text = "as"
			intervals [1890]:
				xmin = 598.5724
				xmax = 598.6024
				text = "a"
			intervals [1891]:
				xmin = 598.6024
				xmax = 598.9124
				text = "mug"
			intervals [1892]:
				xmin = 598.9124
				xmax = 598.9824
				text = "at"
			intervals [1893]:
				xmin = 598.9824
				xmax = 599.3824
				text = "talib"
			intervals [1894]:
				xmin = 599.3824
				xmax = 599.7924
				text = "kweli"
			intervals [1895]:
				xmin = 599.7924
				xmax = 599.9124
				text = "when"
			intervals [1896]:
				xmin = 599.9124
				xmax = 600.0124
				text = "he"
			intervals [1897]:
				xmin = 600.0124
				xmax = 600.4524
				text = "said"
			intervals [1898]:
				xmin = 600.4524
				xmax = 600.8848
				text = ""
			intervals [1899]:
				xmin = 600.8848
				xmax = 600.9548
				text = "<unk>"
			intervals [1900]:
				xmin = 600.9548
				xmax = 601.0241
				text = ""
			intervals [1901]:
				xmin = 601.0241
				xmax = 601.6241
				text = "um"
			intervals [1902]:
				xmin = 601.6241
				xmax = 601.6797
				text = ""
			intervals [1903]:
				xmin = 601.6797
				xmax = 601.8397
				text = "that"
			intervals [1904]:
				xmin = 601.8397
				xmax = 601.9697
				text = "new"
			intervals [1905]:
				xmin = 601.9697
				xmax = 602.2097
				text = "york"
			intervals [1906]:
				xmin = 602.2097
				xmax = 602.4497
				text = "started"
			intervals [1907]:
				xmin = 602.4497
				xmax = 602.6897
				text = "calling"
			intervals [1908]:
				xmin = 602.6897
				xmax = 602.9297
				text = "people"
			intervals [1909]:
				xmin = 602.9297
				xmax = 603.3697
				text = "bamas"
			intervals [1910]:
				xmin = 603.3697
				xmax = 603.4197
				text = "i"
			intervals [1911]:
				xmin = 603.4197
				xmax = 603.5497
				text = "was"
			intervals [1912]:
				xmin = 603.5497
				xmax = 603.6797
				text = "like"
			intervals [1913]:
				xmin = 603.6797
				xmax = 603.8197
				text = "that"
			intervals [1914]:
				xmin = 603.8197
				xmax = 603.8897
				text = "s"
			intervals [1915]:
				xmin = 603.8897
				xmax = 604.0397
				text = "not"
			intervals [1916]:
				xmin = 604.0397
				xmax = 604.0697
				text = ""
			intervals [1917]:
				xmin = 604.0697
				xmax = 604.3497
				text = "true"
			intervals [1918]:
				xmin = 604.3497
				xmax = 604.933
				text = ""
			intervals [1919]:
				xmin = 604.933
				xmax = 605.453
				text = "um"
			intervals [1920]:
				xmin = 605.453
				xmax = 606.7375
				text = ""
			intervals [1921]:
				xmin = 606.7375
				xmax = 607.0875
				text = "dc"
			intervals [1922]:
				xmin = 607.0875
				xmax = 607.3775
				text = "started"
			intervals [1923]:
				xmin = 607.3775
				xmax = 607.6375
				text = "calling"
			intervals [1924]:
				xmin = 607.6375
				xmax = 607.8975
				text = "people"
			intervals [1925]:
				xmin = 607.8975
				xmax = 608.4575
				text = "bamas"
			intervals [1926]:
				xmin = 608.4575
				xmax = 608.6429
				text = ""
			intervals [1927]:
				xmin = 608.6429
				xmax = 609.1029
				text = "uh"
			intervals [1928]:
				xmin = 609.1029
				xmax = 609.1893
				text = ""
			intervals [1929]:
				xmin = 609.1893
				xmax = 609.5693
				text = "saying"
			intervals [1930]:
				xmin = 609.5693
				xmax = 609.7293
				text = "that"
			intervals [1931]:
				xmin = 609.7293
				xmax = 609.7878
				text = ""
			intervals [1932]:
				xmin = 609.7878
				xmax = 610.0678
				text = "they"
			intervals [1933]:
				xmin = 610.0678
				xmax = 610.3128
				text = ""
			intervals [1934]:
				xmin = 610.3128
				xmax = 610.5828
				text = "they"
			intervals [1935]:
				xmin = 610.5828
				xmax = 610.6812
				text = ""
			intervals [1936]:
				xmin = 610.6812
				xmax = 610.8112
				text = "they"
			intervals [1937]:
				xmin = 610.8112
				xmax = 611.2312
				text = "dressed"
			intervals [1938]:
				xmin = 611.2312
				xmax = 611.2612
				text = ""
			intervals [1939]:
				xmin = 611.2612
				xmax = 611.7212
				text = "poorly"
			intervals [1940]:
				xmin = 611.7212
				xmax = 612.3412
				text = ""
			intervals [1941]:
				xmin = 612.3412
				xmax = 612.5012
				text = "and"
			intervals [1942]:
				xmin = 612.5012
				xmax = 612.6812
				text = "so"
			intervals [1943]:
				xmin = 612.6812
				xmax = 612.8012
				text = "they"
			intervals [1944]:
				xmin = 612.8012
				xmax = 612.9212
				text = "were"
			intervals [1945]:
				xmin = 612.9212
				xmax = 613.3112
				text = "referred"
			intervals [1946]:
				xmin = 613.3112
				xmax = 613.5212
				text = "to"
			intervals [1947]:
				xmin = 613.5212
				xmax = 613.7412
				text = "as"
			intervals [1948]:
				xmin = 613.7412
				xmax = 613.8212
				text = "a"
			intervals [1949]:
				xmin = 613.8212
				xmax = 614.1812
				text = "bama"
			intervals [1950]:
				xmin = 614.1812
				xmax = 614.7414
				text = ""
			intervals [1951]:
				xmin = 614.7414
				xmax = 614.9214
				text = "cause"
			intervals [1952]:
				xmin = 614.9214
				xmax = 615.1414
				text = "they"
			intervals [1953]:
				xmin = 615.1414
				xmax = 615.4914
				text = "dressed"
			intervals [1954]:
				xmin = 615.4914
				xmax = 615.6314
				text = "like"
			intervals [1955]:
				xmin = 615.6314
				xmax = 615.7414
				text = "they"
			intervals [1956]:
				xmin = 615.7414
				xmax = 615.8814
				text = "were"
			intervals [1957]:
				xmin = 615.8814
				xmax = 616.1014
				text = "from"
			intervals [1958]:
				xmin = 616.1014
				xmax = 616.6814
				text = "alabama"
			intervals [1959]:
				xmin = 616.6814
				xmax = 616.9404
				text = ""
			intervals [1960]:
				xmin = 616.9404
				xmax = 617.2404
				text = "like"
			intervals [1961]:
				xmin = 617.2404
				xmax = 617.3304
				text = "it"
			intervals [1962]:
				xmin = 617.3304
				xmax = 617.6304
				text = "was"
			intervals [1963]:
				xmin = 617.6304
				xmax = 617.6604
				text = ""
			intervals [1964]:
				xmin = 617.6604
				xmax = 617.7804
				text = "it"
			intervals [1965]:
				xmin = 617.7804
				xmax = 618.0304
				text = "was"
			intervals [1966]:
				xmin = 618.0304
				xmax = 618.5091
				text = ""
			intervals [1967]:
				xmin = 618.5091
				xmax = 619.1891
				text = "derogatory"
			intervals [1968]:
				xmin = 619.1891
				xmax = 619.3791
				text = "to"
			intervals [1969]:
				xmin = 619.3791
				xmax = 619.7291
				text = "folks"
			intervals [1970]:
				xmin = 619.7291
				xmax = 619.7591
				text = ""
			intervals [1971]:
				xmin = 619.7591
				xmax = 620.0791
				text = "from"
			intervals [1972]:
				xmin = 620.0791
				xmax = 620.4137
				text = ""
			intervals [1973]:
				xmin = 620.4137
				xmax = 620.8437
				text = "alabama"
			intervals [1974]:
				xmin = 620.8437
				xmax = 621.1051
				text = ""
			intervals [1975]:
				xmin = 621.1051
				xmax = 621.3351
				text = "but"
			intervals [1976]:
				xmin = 621.3351
				xmax = 621.5651
				text = "uh"
			intervals [1977]:
				xmin = 621.5651
				xmax = 622.1237
				text = ""
			intervals [1978]:
				xmin = 622.1237
				xmax = 622.3737
				text = "yeah"
			intervals [1979]:
				xmin = 622.3737
				xmax = 622.7837
				text = "dc"
			intervals [1980]:
				xmin = 622.7837
				xmax = 622.9637
				text = "had"
			intervals [1981]:
				xmin = 622.9637
				xmax = 623.0637
				text = "a"
			intervals [1982]:
				xmin = 623.0637
				xmax = 623.3437
				text = "whole"
			intervals [1983]:
				xmin = 623.3437
				xmax = 623.6951
				text = ""
			intervals [1984]:
				xmin = 623.6951
				xmax = 623.9751
				text = "had"
			intervals [1985]:
				xmin = 623.9751
				xmax = 624.1451
				text = "a"
			intervals [1986]:
				xmin = 624.1451
				xmax = 624.4151
				text = "whole"
			intervals [1987]:
				xmin = 624.4151
				xmax = 624.7251
				text = "different"
			intervals [1988]:
				xmin = 624.7251
				xmax = 625.2851
				text = "swag"
			intervals [1989]:
				xmin = 625.2851
				xmax = 625.8249
				text = ""
			intervals [1990]:
				xmin = 625.8249
				xmax = 626.3249
				text = "and"
			intervals [1991]:
				xmin = 626.3249
				xmax = 626.3649
				text = ""
			intervals [1992]:
				xmin = 626.3649
				xmax = 626.5449
				text = "i"
			intervals [1993]:
				xmin = 626.5449
				xmax = 627.0249
				text = "think"
			intervals [1994]:
				xmin = 627.0249
				xmax = 627.1398
				text = ""
			intervals [1995]:
				xmin = 627.1398
				xmax = 627.7098
				text = "with"
			intervals [1996]:
				xmin = 627.7098
				xmax = 628.1496
				text = ""
			intervals [1997]:
				xmin = 628.1496
				xmax = 628.2796
				text = "the"
			intervals [1998]:
				xmin = 628.2796
				xmax = 628.7996
				text = "changing"
			intervals [1999]:
				xmin = 628.7996
				xmax = 629.4596
				text = "tide"
			intervals [2000]:
				xmin = 629.4596
				xmax = 629.7837
				text = ""
			intervals [2001]:
				xmin = 629.7837
				xmax = 630.0237
				text = "some"
			intervals [2002]:
				xmin = 630.0237
				xmax = 630.1637
				text = "of"
			intervals [2003]:
				xmin = 630.1637
				xmax = 630.3737
				text = "that"
			intervals [2004]:
				xmin = 630.3737
				xmax = 630.5237
				text = "is"
			intervals [2005]:
				xmin = 630.5237
				xmax = 630.8137
				text = "being"
			intervals [2006]:
				xmin = 630.8137
				xmax = 631.3437
				text = "lost"
			intervals [2007]:
				xmin = 631.3437
				xmax = 631.5664
				text = ""
			intervals [2008]:
				xmin = 631.5664
				xmax = 632.1564
				text = "um"
			intervals [2009]:
				xmin = 632.1564
				xmax = 633.7346
				text = ""
			intervals [2010]:
				xmin = 633.7346
				xmax = 633.9846
				text = "just"
			intervals [2011]:
				xmin = 633.9846
				xmax = 634.5946
				text = "cause"
			intervals [2012]:
				xmin = 634.5946
				xmax = 634.7698
				text = ""
			intervals [2013]:
				xmin = 634.7698
				xmax = 635.1698
				text = "folks"
			intervals [2014]:
				xmin = 635.1698
				xmax = 635.4198
				text = "don't"
			intervals [2015]:
				xmin = 635.4198
				xmax = 635.9198
				text = "know"
			intervals [2016]:
				xmin = 635.9198
				xmax = 636.1398
				text = "like"
			intervals [2017]:
				xmin = 636.1398
				xmax = 636.2898
				text = "that"
			intervals [2018]:
				xmin = 636.2898
				xmax = 636.7098
				text = "history"
			intervals [2019]:
				xmin = 636.7098
				xmax = 636.7998
				text = "and"
			intervals [2020]:
				xmin = 636.7998
				xmax = 636.9398
				text = "that"
			intervals [2021]:
				xmin = 636.9398
				xmax = 637.4498
				text = "culture"
			intervals [2022]:
				xmin = 637.4498
				xmax = 637.9441
				text = ""
			intervals [2023]:
				xmin = 637.9441
				xmax = 638.6041
				text = "um"
			intervals [2024]:
				xmin = 638.6041
				xmax = 639.285
				text = ""
			intervals [2025]:
				xmin = 639.285
				xmax = 639.565
				text = "b"
			intervals [2026]:
				xmin = 639.565
				xmax = 640.245
				text = "losing"
			intervals [2027]:
				xmin = 640.245
				xmax = 640.285
				text = ""
			intervals [2028]:
				xmin = 640.285
				xmax = 640.545
				text = "go"
			intervals [2029]:
				xmin = 640.545
				xmax = 640.795
				text = "go"
			intervals [2030]:
				xmin = 640.795
				xmax = 640.905
				text = "in"
			intervals [2031]:
				xmin = 640.905
				xmax = 641.015
				text = "the"
			intervals [2032]:
				xmin = 641.015
				xmax = 641.455
				text = "district"
			intervals [2033]:
				xmin = 641.455
				xmax = 641.625
				text = "cause"
			intervals [2034]:
				xmin = 641.625
				xmax = 641.885
				text = "now"
			intervals [2035]:
				xmin = 641.885
				xmax = 642.055
				text = "for"
			intervals [2036]:
				xmin = 642.055
				xmax = 642.455
				text = "real"
			intervals [2037]:
				xmin = 642.455
				xmax = 642.9054
				text = ""
			intervals [2038]:
				xmin = 642.9054
				xmax = 643.1554
				text = "if"
			intervals [2039]:
				xmin = 643.1554
				xmax = 643.3754
				text = "you"
			intervals [2040]:
				xmin = 643.3754
				xmax = 643.6454
				text = "have"
			intervals [2041]:
				xmin = 643.6454
				xmax = 643.7454
				text = "a"
			intervals [2042]:
				xmin = 643.7454
				xmax = 643.9054
				text = "go"
			intervals [2043]:
				xmin = 643.9054
				xmax = 644.0854
				text = "go"
			intervals [2044]:
				xmin = 644.0854
				xmax = 644.3854
				text = "band"
			intervals [2045]:
				xmin = 644.3854
				xmax = 644.6454
				text = "playing"
			intervals [2046]:
				xmin = 644.6454
				xmax = 644.7654
				text = "in"
			intervals [2047]:
				xmin = 644.7654
				xmax = 645.2554
				text = "dc"
			intervals [2048]:
				xmin = 645.2554
				xmax = 645.3654
				text = "the"
			intervals [2049]:
				xmin = 645.3654
				xmax = 645.6354
				text = "cops"
			intervals [2050]:
				xmin = 645.6354
				xmax = 645.8154
				text = "shut"
			intervals [2051]:
				xmin = 645.8154
				xmax = 645.9254
				text = "it"
			intervals [2052]:
				xmin = 645.9254
				xmax = 646.2654
				text = "down"
			intervals [2053]:
				xmin = 646.2654
				xmax = 646.6439
				text = ""
			intervals [2054]:
				xmin = 646.6439
				xmax = 647.0839
				text = "um"
			intervals [2055]:
				xmin = 647.0839
				xmax = 647.1139
				text = ""
			intervals [2056]:
				xmin = 647.1139
				xmax = 647.2539
				text = "they"
			intervals [2057]:
				xmin = 647.2539
				xmax = 647.7039
				text = "really"
			intervals [2058]:
				xmin = 647.7039
				xmax = 648.3999
				text = ""
			intervals [2059]:
				xmin = 648.3999
				xmax = 648.6699
				text = "most"
			intervals [2060]:
				xmin = 648.6699
				xmax = 648.8099
				text = "go"
			intervals [2061]:
				xmin = 648.8099
				xmax = 649.1299
				text = "go"
			intervals [2062]:
				xmin = 649.1299
				xmax = 649.1599
				text = ""
			intervals [2063]:
				xmin = 649.1599
				xmax = 649.7799
				text = "performances"
			intervals [2064]:
				xmin = 649.7799
				xmax = 649.8499
				text = "are"
			intervals [2065]:
				xmin = 649.8499
				xmax = 650.2199
				text = "happening"
			intervals [2066]:
				xmin = 650.2199
				xmax = 650.3199
				text = "in"
			intervals [2067]:
				xmin = 650.3199
				xmax = 650.6099
				text = "pg"
			intervals [2068]:
				xmin = 650.6099
				xmax = 650.9499
				text = "county"
			intervals [2069]:
				xmin = 650.9499
				xmax = 651.1999
				text = "now"
			intervals [2070]:
				xmin = 651.1999
				xmax = 651.742
				text = ""
			intervals [2071]:
				xmin = 651.742
				xmax = 651.902
				text = "um"
			intervals [2072]:
				xmin = 651.902
				xmax = 651.932
				text = ""
			intervals [2073]:
				xmin = 651.932
				xmax = 652.012
				text = "and"
			intervals [2074]:
				xmin = 652.012
				xmax = 652.112
				text = "you're"
			intervals [2075]:
				xmin = 652.112
				xmax = 652.362
				text = "starting"
			intervals [2076]:
				xmin = 652.362
				xmax = 652.472
				text = "to"
			intervals [2077]:
				xmin = 652.472
				xmax = 652.682
				text = "see"
			intervals [2078]:
				xmin = 652.682
				xmax = 652.912
				text = "some"
			intervals [2079]:
				xmin = 652.912
				xmax = 653.012
				text = "of"
			intervals [2080]:
				xmin = 653.012
				xmax = 653.282
				text = "that"
			intervals [2081]:
				xmin = 653.282
				xmax = 653.9076
				text = ""
			intervals [2082]:
				xmin = 653.9076
				xmax = 654.0676
				text = "you're"
			intervals [2083]:
				xmin = 654.0676
				xmax = 654.3676
				text = "starting"
			intervals [2084]:
				xmin = 654.3676
				xmax = 654.4276
				text = "to"
			intervals [2085]:
				xmin = 654.4276
				xmax = 654.5876
				text = "see"
			intervals [2086]:
				xmin = 654.5876
				xmax = 654.6876
				text = "a"
			intervals [2087]:
				xmin = 654.6876
				xmax = 654.8876
				text = "lot"
			intervals [2088]:
				xmin = 654.8876
				xmax = 654.9476
				text = "of"
			intervals [2089]:
				xmin = 654.9476
				xmax = 655.0376
				text = "the"
			intervals [2090]:
				xmin = 655.0376
				xmax = 655.3376
				text = "same"
			intervals [2091]:
				xmin = 655.3376
				xmax = 655.6476
				text = "things"
			intervals [2092]:
				xmin = 655.6476
				xmax = 655.7676
				text = "that"
			intervals [2093]:
				xmin = 655.7676
				xmax = 655.8576
				text = "were"
			intervals [2094]:
				xmin = 655.8576
				xmax = 656.2376
				text = "happening"
			intervals [2095]:
				xmin = 656.2376
				xmax = 656.3876
				text = "in"
			intervals [2096]:
				xmin = 656.3876
				xmax = 656.8676
				text = "dc"
			intervals [2097]:
				xmin = 656.8676
				xmax = 656.8976
				text = ""
			intervals [2098]:
				xmin = 656.8976
				xmax = 657.1076
				text = "now"
			intervals [2099]:
				xmin = 657.1076
				xmax = 657.4876
				text = "happening"
			intervals [2100]:
				xmin = 657.4876
				xmax = 657.5776
				text = "in"
			intervals [2101]:
				xmin = 657.5776
				xmax = 658.1576
				text = "pg"
			intervals [2102]:
				xmin = 658.1576
				xmax = 658.3781
				text = ""
			intervals [2103]:
				xmin = 658.3781
				xmax = 658.7681
				text = "hiv"
			intervals [2104]:
				xmin = 658.7681
				xmax = 659.1481
				text = "infection"
			intervals [2105]:
				xmin = 659.1481
				xmax = 659.4181
				text = "rates"
			intervals [2106]:
				xmin = 659.4181
				xmax = 659.4581
				text = "are"
			intervals [2107]:
				xmin = 659.4581
				xmax = 659.7981
				text = "raising"
			intervals [2108]:
				xmin = 659.7981
				xmax = 659.9181
				text = "in"
			intervals [2109]:
				xmin = 659.9181
				xmax = 660.0681
				text = ""
			intervals [2110]:
				xmin = 660.0681
				xmax = 660.3881
				text = "rising"
			intervals [2111]:
				xmin = 660.3881
				xmax = 660.5281
				text = "in"
			intervals [2112]:
				xmin = 660.5281
				xmax = 661.0681
				text = "pg"
			intervals [2113]:
				xmin = 661.0681
				xmax = 661.4996
				text = ""
			intervals [2114]:
				xmin = 661.4996
				xmax = 662.1396
				text = "um"
			intervals [2115]:
				xmin = 662.1396
				xmax = 663.1178
				text = ""
			intervals [2116]:
				xmin = 663.1178
				xmax = 663.1878
				text = "<unk>"
			intervals [2117]:
				xmin = 663.1878
				xmax = 663.2292
				text = ""
			intervals [2118]:
				xmin = 663.2292
				xmax = 663.3492
				text = "a"
			intervals [2119]:
				xmin = 663.3492
				xmax = 663.5592
				text = "lot"
			intervals [2120]:
				xmin = 663.5592
				xmax = 663.6492
				text = "of"
			intervals [2121]:
				xmin = 663.6492
				xmax = 663.7592
				text = "the"
			intervals [2122]:
				xmin = 663.7592
				xmax = 664.2892
				text = "style"
			intervals [2123]:
				xmin = 664.2892
				xmax = 664.4392
				text = "and"
			intervals [2124]:
				xmin = 664.4392
				xmax = 664.8892
				text = "brands"
			intervals [2125]:
				xmin = 664.8892
				xmax = 664.9392
				text = "are"
			intervals [2126]:
				xmin = 664.9392
				xmax = 665.2092
				text = "moving"
			intervals [2127]:
				xmin = 665.2092
				xmax = 665.3392
				text = "out"
			intervals [2128]:
				xmin = 665.3392
				xmax = 665.4292
				text = "to"
			intervals [2129]:
				xmin = 665.4292
				xmax = 666.0192
				text = "pg"
			intervals [2130]:
				xmin = 666.0192
				xmax = 666.4018
				text = ""
			intervals [2131]:
				xmin = 666.4018
				xmax = 667.1218
				text = "um"
			intervals [2132]:
				xmin = 667.1218
				xmax = 667.9235
				text = ""
			intervals [2133]:
				xmin = 667.9235
				xmax = 668.0135
				text = "<unk>"
			intervals [2134]:
				xmin = 668.0135
				xmax = 668.3505
				text = ""
			intervals [2135]:
				xmin = 668.3505
				xmax = 668.5205
				text = "go"
			intervals [2136]:
				xmin = 668.5205
				xmax = 668.6605
				text = "go"
			intervals [2137]:
				xmin = 668.6605
				xmax = 668.9905
				text = "bands"
			intervals [2138]:
				xmin = 668.9905
				xmax = 669.0505
				text = "are"
			intervals [2139]:
				xmin = 669.0505
				xmax = 669.4505
				text = "performing"
			intervals [2140]:
				xmin = 669.4505
				xmax = 669.5505
				text = "out"
			intervals [2141]:
				xmin = 669.5505
				xmax = 669.6105
				text = "in"
			intervals [2142]:
				xmin = 669.6105
				xmax = 669.9505
				text = "pg"
			intervals [2143]:
				xmin = 669.9505
				xmax = 669.9805
				text = ""
			intervals [2144]:
				xmin = 669.9805
				xmax = 670.3205
				text = "crime"
			intervals [2145]:
				xmin = 670.3205
				xmax = 670.6705
				text = "rates"
			intervals [2146]:
				xmin = 670.6705
				xmax = 670.7305
				text = "are"
			intervals [2147]:
				xmin = 670.7305
				xmax = 670.9005
				text = ""
			intervals [2148]:
				xmin = 670.9005
				xmax = 671.4005
				text = "rising"
			intervals [2149]:
				xmin = 671.4005
				xmax = 671.5438
				text = ""
			intervals [2150]:
				xmin = 671.5438
				xmax = 671.6738
				text = "in"
			intervals [2151]:
				xmin = 671.6738
				xmax = 672.2138
				text = "pg"
			intervals [2152]:
				xmin = 672.2138
				xmax = 672.7822
				text = ""
			intervals [2153]:
				xmin = 672.7822
				xmax = 673.3322
				text = "um"
			intervals [2154]:
				xmin = 673.3322
				xmax = 675.0046
				text = ""
			intervals [2155]:
				xmin = 675.0046
				xmax = 675.3046
				text = "yeah"
			intervals [2156]:
				xmin = 675.3046
				xmax = 677.8923
				text = ""
			intervals [2157]:
				xmin = 677.8923
				xmax = 678.0323
				text = "i'm"
			intervals [2158]:
				xmin = 678.0323
				xmax = 678.3623
				text = "okay"
			intervals [2159]:
				xmin = 678.3623
				xmax = 678.5123
				text = "with"
			intervals [2160]:
				xmin = 678.5123
				xmax = 678.6623
				text = "it"
			intervals [2161]:
				xmin = 678.6623
				xmax = 678.7795
				text = ""
			intervals [2162]:
				xmin = 678.7795
				xmax = 679.4395
				text = "um"
			intervals [2163]:
				xmin = 679.4395
				xmax = 679.6483
				text = ""
			intervals [2164]:
				xmin = 679.6483
				xmax = 679.9183
				text = "my"
			intervals [2165]:
				xmin = 679.9183
				xmax = 679.9483
				text = ""
			intervals [2166]:
				xmin = 679.9483
				xmax = 680.2683
				text = "my"
			intervals [2167]:
				xmin = 680.2683
				xmax = 680.2983
				text = ""
			intervals [2168]:
				xmin = 680.2983
				xmax = 680.5483
				text = "my"
			intervals [2169]:
				xmin = 680.5483
				xmax = 681.1983
				text = "preferred"
			intervals [2170]:
				xmin = 681.1983
				xmax = 681.3783
				text = "go"
			intervals [2171]:
				xmin = 681.3783
				xmax = 681.6383
				text = "go"
			intervals [2172]:
				xmin = 681.6383
				xmax = 681.8465
				text = ""
			intervals [2173]:
				xmin = 681.8465
				xmax = 682.2365
				text = "is"
			intervals [2174]:
				xmin = 682.2365
				xmax = 682.8565
				text = "from"
			intervals [2175]:
				xmin = 682.8565
				xmax = 682.9265
				text = ""
			intervals [2176]:
				xmin = 682.9265
				xmax = 683.2065
				text = "the"
			intervals [2177]:
				xmin = 683.2065
				xmax = 683.5865
				text = "mid"
			intervals [2178]:
				xmin = 683.5865
				xmax = 684.2665
				text = "nineties"
			intervals [2179]:
				xmin = 684.2665
				xmax = 684.621
				text = ""
			intervals [2180]:
				xmin = 684.621
				xmax = 685.041
				text = "um"
			intervals [2181]:
				xmin = 685.041
				xmax = 685.071
				text = ""
			intervals [2182]:
				xmin = 685.071
				xmax = 685.301
				text = "like"
			intervals [2183]:
				xmin = 685.301
				xmax = 685.501
				text = "mid"
			intervals [2184]:
				xmin = 685.501
				xmax = 685.861
				text = "nineties"
			intervals [2185]:
				xmin = 685.861
				xmax = 686.021
				text = "go"
			intervals [2186]:
				xmin = 686.021
				xmax = 686.231
				text = "go"
			intervals [2187]:
				xmin = 686.231
				xmax = 686.4917
				text = ""
			intervals [2188]:
				xmin = 686.4917
				xmax = 686.7317
				text = "like"
			intervals [2189]:
				xmin = 686.7317
				xmax = 686.7928
				text = ""
			intervals [2190]:
				xmin = 686.7928
				xmax = 687.2228
				text = "everybody"
			intervals [2191]:
				xmin = 687.2228
				xmax = 687.3928
				text = "like"
			intervals [2192]:
				xmin = 687.3928
				xmax = 687.6328
				text = "chuck"
			intervals [2193]:
				xmin = 687.6328
				xmax = 688.117
				text = ""
			intervals [2194]:
				xmin = 688.117
				xmax = 688.487
				text = "so"
			intervals [2195]:
				xmin = 688.487
				xmax = 688.717
				text = "like"
			intervals [2196]:
				xmin = 688.717
				xmax = 688.957
				text = "chuck"
			intervals [2197]:
				xmin = 688.957
				xmax = 689.427
				text = "brown"
			intervals [2198]:
				xmin = 689.427
				xmax = 689.457
				text = ""
			intervals [2199]:
				xmin = 689.457
				xmax = 689.637
				text = "it"
			intervals [2200]:
				xmin = 689.637
				xmax = 689.837
				text = "that"
			intervals [2201]:
				xmin = 689.837
				xmax = 689.867
				text = ""
			intervals [2202]:
				xmin = 689.867
				xmax = 689.997
				text = "that"
			intervals [2203]:
				xmin = 689.997
				xmax = 690.247
				text = "doesn't"
			intervals [2204]:
				xmin = 690.247
				xmax = 690.447
				text = "count"
			intervals [2205]:
				xmin = 690.447
				xmax = 690.7142
				text = ""
			intervals [2206]:
				xmin = 690.7142
				xmax = 691.0542
				text = "like"
			intervals [2207]:
				xmin = 691.0542
				xmax = 691.1342
				text = ""
			intervals [2208]:
				xmin = 691.1342
				xmax = 691.5242
				text = "like"
			intervals [2209]:
				xmin = 691.5242
				xmax = 692.4171
				text = ""
			intervals [2210]:
				xmin = 692.4171
				xmax = 692.7571
				text = "yeah"
			intervals [2211]:
				xmin = 692.7571
				xmax = 692.9233
				text = ""
			intervals [2212]:
				xmin = 692.9233
				xmax = 693.0833
				text = "by"
			intervals [2213]:
				xmin = 693.0833
				xmax = 693.6233
				text = "default"
			intervals [2214]:
				xmin = 693.6233
				xmax = 693.9911
				text = ""
			intervals [2215]:
				xmin = 693.9911
				xmax = 694.1411
				text = "i"
			intervals [2216]:
				xmin = 694.1411
				xmax = 694.3311
				text = "like"
			intervals [2217]:
				xmin = 694.3311
				xmax = 694.4911
				text = "chuck"
			intervals [2218]:
				xmin = 694.4911
				xmax = 694.5311
				text = ""
			intervals [2219]:
				xmin = 694.5311
				xmax = 694.9011
				text = "brown"
			intervals [2220]:
				xmin = 694.9011
				xmax = 695.3014
				text = ""
			intervals [2221]:
				xmin = 695.3014
				xmax = 695.6114
				text = "um"
			intervals [2222]:
				xmin = 695.6114
				xmax = 695.6414
				text = ""
			intervals [2223]:
				xmin = 695.6414
				xmax = 695.7314
				text = "i"
			intervals [2224]:
				xmin = 695.7314
				xmax = 695.8814
				text = "don't"
			intervals [2225]:
				xmin = 695.8814
				xmax = 696.0914
				text = "have"
			intervals [2226]:
				xmin = 696.0914
				xmax = 696.2014
				text = "to"
			intervals [2227]:
				xmin = 696.2014
				xmax = 696.4014
				text = "like"
			intervals [2228]:
				xmin = 696.4014
				xmax = 696.6014
				text = "go"
			intervals [2229]:
				xmin = 696.6014
				xmax = 696.7714
				text = "go"
			intervals [2230]:
				xmin = 696.7714
				xmax = 696.8634
				text = ""
			intervals [2231]:
				xmin = 696.8634
				xmax = 697.0034
				text = "to"
			intervals [2232]:
				xmin = 697.0034
				xmax = 697.1434
				text = "like"
			intervals [2233]:
				xmin = 697.1434
				xmax = 697.1734
				text = ""
			intervals [2234]:
				xmin = 697.1734
				xmax = 697.3434
				text = "chuck"
			intervals [2235]:
				xmin = 697.3434
				xmax = 697.3834
				text = ""
			intervals [2236]:
				xmin = 697.3834
				xmax = 697.8034
				text = "brown"
			intervals [2237]:
				xmin = 697.8034
				xmax = 698.1446
				text = ""
			intervals [2238]:
				xmin = 698.1446
				xmax = 698.7446
				text = "um"
			intervals [2239]:
				xmin = 698.7446
				xmax = 699.2937
				text = ""
			intervals [2240]:
				xmin = 699.2937
				xmax = 699.6337
				text = "but"
			intervals [2241]:
				xmin = 699.6337
				xmax = 700.0138
				text = ""
			intervals [2242]:
				xmin = 700.0138
				xmax = 700.1138
				text = "<unk>"
			intervals [2243]:
				xmin = 700.1138
				xmax = 700.1721
				text = ""
			intervals [2244]:
				xmin = 700.1721
				xmax = 700.3021
				text = "my"
			intervals [2245]:
				xmin = 700.3021
				xmax = 700.7921
				text = "favorite"
			intervals [2246]:
				xmin = 700.7921
				xmax = 700.9221
				text = "go"
			intervals [2247]:
				xmin = 700.9221
				xmax = 701.0821
				text = "go"
			intervals [2248]:
				xmin = 701.0821
				xmax = 701.8821
				text = "bands"
			intervals [2249]:
				xmin = 701.8821
				xmax = 703.6063
				text = ""
			intervals [2250]:
				xmin = 703.6063
				xmax = 703.8563
				text = "like"
			intervals [2251]:
				xmin = 703.8563
				xmax = 704.1699
				text = ""
			intervals [2252]:
				xmin = 704.1699
				xmax = 704.2899
				text = "you"
			intervals [2253]:
				xmin = 704.2899
				xmax = 704.5299
				text = "kind"
			intervals [2254]:
				xmin = 704.5299
				xmax = 704.6199
				text = "of"
			intervals [2255]:
				xmin = 704.6199
				xmax = 704.8767
				text = ""
			intervals [2256]:
				xmin = 704.8767
				xmax = 705.1467
				text = "if"
			intervals [2257]:
				xmin = 705.1467
				xmax = 705.1867
				text = ""
			intervals [2258]:
				xmin = 705.1867
				xmax = 705.3867
				text = "if"
			intervals [2259]:
				xmin = 705.3867
				xmax = 705.5467
				text = "you"
			intervals [2260]:
				xmin = 705.5467
				xmax = 705.7967
				text = "like"
			intervals [2261]:
				xmin = 705.7967
				xmax = 705.9967
				text = "go"
			intervals [2262]:
				xmin = 705.9967
				xmax = 706.3767
				text = "go"
			intervals [2263]:
				xmin = 706.3767
				xmax = 706.8537
				text = ""
			intervals [2264]:
				xmin = 706.8537
				xmax = 707.1037
				text = "and"
			intervals [2265]:
				xmin = 707.1037
				xmax = 707.2337
				text = "th-"
			intervals [2266]:
				xmin = 707.2337
				xmax = 707.2837
				text = ""
			intervals [2267]:
				xmin = 707.2837
				xmax = 707.4337
				text = "a"
			intervals [2268]:
				xmin = 707.4337
				xmax = 707.7537
				text = "certain"
			intervals [2269]:
				xmin = 707.7537
				xmax = 708.2737
				text = "pocket"
			intervals [2270]:
				xmin = 708.2737
				xmax = 708.551
				text = ""
			intervals [2271]:
				xmin = 708.551
				xmax = 708.771
				text = "um"
			intervals [2272]:
				xmin = 708.771
				xmax = 708.921
				text = "cause"
			intervals [2273]:
				xmin = 708.921
				xmax = 709.061
				text = "there"
			intervals [2274]:
				xmin = 709.061
				xmax = 709.101
				text = "s"
			intervals [2275]:
				xmin = 709.101
				xmax = 709.371
				text = "different"
			intervals [2276]:
				xmin = 709.371
				xmax = 709.621
				text = "types"
			intervals [2277]:
				xmin = 709.621
				xmax = 709.681
				text = "of"
			intervals [2278]:
				xmin = 709.681
				xmax = 709.831
				text = "go"
			intervals [2279]:
				xmin = 709.831
				xmax = 710.061
				text = "go"
			intervals [2280]:
				xmin = 710.061
				xmax = 710.4663
				text = ""
			intervals [2281]:
				xmin = 710.4663
				xmax = 711.2163
				text = "um"
			intervals [2282]:
				xmin = 711.2163
				xmax = 711.6927
				text = ""
			intervals [2283]:
				xmin = 711.6927
				xmax = 711.8327
				text = "i"
			intervals [2284]:
				xmin = 711.8327
				xmax = 712.0927
				text = "mess"
			intervals [2285]:
				xmin = 712.0927
				xmax = 712.1927
				text = "with"
			intervals [2286]:
				xmin = 712.1927
				xmax = 712.4127
				text = "like"
			intervals [2287]:
				xmin = 712.4127
				xmax = 712.5238
				text = ""
			intervals [2288]:
				xmin = 712.5238
				xmax = 712.9038
				text = "the"
			intervals [2289]:
				xmin = 712.9038
				xmax = 713.6438
				text = ""
			intervals [2290]:
				xmin = 713.6438
				xmax = 713.7538
				text = "they"
			intervals [2291]:
				xmin = 713.7538
				xmax = 713.9838
				text = "call"
			intervals [2292]:
				xmin = 713.9838
				xmax = 714.0638
				text = "it"
			intervals [2293]:
				xmin = 714.0638
				xmax = 714.1938
				text = "the"
			intervals [2294]:
				xmin = 714.1938
				xmax = 714.6038
				text = "skillet"
			intervals [2295]:
				xmin = 714.6038
				xmax = 714.9938
				text = "pocket"
			intervals [2296]:
				xmin = 714.9938
				xmax = 715.3204
				text = ""
			intervals [2297]:
				xmin = 715.3204
				xmax = 715.4504
				text = "it"
			intervals [2298]:
				xmin = 715.4504
				xmax = 715.5704
				text = "s"
			intervals [2299]:
				xmin = 715.5704
				xmax = 715.9804
				text = "um"
			intervals [2300]:
				xmin = 715.9804
				xmax = 716.2972
				text = ""
			intervals [2301]:
				xmin = 716.2972
				xmax = 716.3672
				text = "<unk>"
			intervals [2302]:
				xmin = 716.3672
				xmax = 716.4963
				text = ""
			intervals [2303]:
				xmin = 716.4963
				xmax = 716.6163
				text = "the"
			intervals [2304]:
				xmin = 716.6163
				xmax = 717.0963
				text = "pocket"
			intervals [2305]:
				xmin = 717.0963
				xmax = 717.2963
				text = ""
			intervals [2306]:
				xmin = 717.2963
				xmax = 717.5063
				text = "of"
			intervals [2307]:
				xmin = 717.5063
				xmax = 717.6763
				text = ""
			intervals [2308]:
				xmin = 717.6763
				xmax = 718.2263
				text = "rhythm"
			intervals [2309]:
				xmin = 718.2263
				xmax = 718.6963
				text = "goes"
			intervals [2310]:
				xmin = 718.6963
				xmax = 718.8063
				text = "uh"
			intervals [2311]:
				xmin = 718.8063
				xmax = 719.0942
				text = ""
			intervals [2312]:
				xmin = 719.0942
				xmax = 720.6742
				text = "<unk>"
			intervals [2313]:
				xmin = 720.6742
				xmax = 724.6692
				text = ""
			intervals [2314]:
				xmin = 724.6692
				xmax = 724.8892
				text = "right"
			intervals [2315]:
				xmin = 724.8892
				xmax = 724.9192
				text = ""
			intervals [2316]:
				xmin = 724.9192
				xmax = 725.0492
				text = "and"
			intervals [2317]:
				xmin = 725.0492
				xmax = 725.1392
				text = "there"
			intervals [2318]:
				xmin = 725.1392
				xmax = 725.2692
				text = "s"
			intervals [2319]:
				xmin = 725.2692
				xmax = 725.9392
				text = "variations"
			intervals [2320]:
				xmin = 725.9392
				xmax = 726.1492
				text = "on"
			intervals [2321]:
				xmin = 726.1492
				xmax = 726.2092
				text = ""
			intervals [2322]:
				xmin = 726.2092
				xmax = 726.5592
				text = "that"
			intervals [2323]:
				xmin = 726.5592
				xmax = 726.8961
				text = ""
			intervals [2324]:
				xmin = 726.8961
				xmax = 727.5761
				text = "um"
			intervals [2325]:
				xmin = 727.5761
				xmax = 728.7395
				text = ""
			intervals [2326]:
				xmin = 728.7395
				xmax = 728.8695
				text = "and"
			intervals [2327]:
				xmin = 728.8695
				xmax = 728.9495
				text = "it"
			intervals [2328]:
				xmin = 728.9495
				xmax = 728.9795
				text = "s"
			intervals [2329]:
				xmin = 728.9795
				xmax = 729.6595
				text = "similar"
			intervals [2330]:
				xmin = 729.6595
				xmax = 729.6895
				text = ""
			intervals [2331]:
				xmin = 729.6895
				xmax = 730.0895
				text = "to"
			intervals [2332]:
				xmin = 730.0895
				xmax = 730.1195
				text = ""
			intervals [2333]:
				xmin = 730.1195
				xmax = 730.5595
				text = "the"
			intervals [2334]:
				xmin = 730.5595
				xmax = 730.5895
				text = ""
			intervals [2335]:
				xmin = 730.5895
				xmax = 730.8095
				text = "like"
			intervals [2336]:
				xmin = 730.8095
				xmax = 730.9936
				text = ""
			intervals [2337]:
				xmin = 730.9936
				xmax = 731.1236
				text = "one"
			intervals [2338]:
				xmin = 731.1236
				xmax = 731.2836
				text = "two"
			intervals [2339]:
				xmin = 731.2836
				xmax = 731.4636
				text = "three"
			intervals [2340]:
				xmin = 731.4636
				xmax = 731.8236
				text = "four"
			intervals [2341]:
				xmin = 731.8236
				xmax = 732.1236
				text = "five"
			intervals [2342]:
				xmin = 732.1236
				xmax = 732.1846
				text = ""
			intervals [2343]:
				xmin = 732.1846
				xmax = 732.3946
				text = "six"
			intervals [2344]:
				xmin = 732.3946
				xmax = 732.8146
				text = "seven"
			intervals [2345]:
				xmin = 732.8146
				xmax = 732.9746
				text = "eight"
			intervals [2346]:
				xmin = 732.9746
				xmax = 733.2246
				text = "nine"
			intervals [2347]:
				xmin = 733.2246
				xmax = 733.2971
				text = ""
			intervals [2348]:
				xmin = 733.2971
				xmax = 733.5571
				text = "ten"
			intervals [2349]:
				xmin = 733.5571
				xmax = 733.7703
				text = ""
			intervals [2350]:
				xmin = 733.7703
				xmax = 734.2203
				text = "eleven"
			intervals [2351]:
				xmin = 734.2203
				xmax = 734.7003
				text = "twelve"
			intervals [2352]:
				xmin = 734.7003
				xmax = 734.9886
				text = ""
			intervals [2353]:
				xmin = 734.9886
				xmax = 735.5686
				text = "um"
			intervals [2354]:
				xmin = 735.5686
				xmax = 735.688
				text = ""
			intervals [2355]:
				xmin = 735.688
				xmax = 735.888
				text = "it"
			intervals [2356]:
				xmin = 735.888
				xmax = 736.058
				text = "all"
			intervals [2357]:
				xmin = 736.058
				xmax = 736.478
				text = "falls"
			intervals [2358]:
				xmin = 736.478
				xmax = 736.828
				text = "into"
			intervals [2359]:
				xmin = 736.828
				xmax = 737.268
				text = "this"
			intervals [2360]:
				xmin = 737.268
				xmax = 738.0501
				text = ""
			intervals [2361]:
				xmin = 738.0501
				xmax = 738.2401
				text = "<unk>"
			intervals [2362]:
				xmin = 738.2401
				xmax = 738.3412
				text = ""
			intervals [2363]:
				xmin = 738.3412
				xmax = 738.4012
				text = "it"
			intervals [2364]:
				xmin = 738.4012
				xmax = 738.4612
				text = "s"
			intervals [2365]:
				xmin = 738.4612
				xmax = 738.6312
				text = "not"
			intervals [2366]:
				xmin = 738.6312
				xmax = 738.7212
				text = "a"
			intervals [2367]:
				xmin = 738.7212
				xmax = 738.9712
				text = "one"
			intervals [2368]:
				xmin = 738.9712
				xmax = 739.4412
				text = "four"
			intervals [2369]:
				xmin = 739.4412
				xmax = 739.7063
				text = ""
			intervals [2370]:
				xmin = 739.7063
				xmax = 739.7863
				text = "it"
			intervals [2371]:
				xmin = 739.7863
				xmax = 739.8763
				text = "s"
			intervals [2372]:
				xmin = 739.8763
				xmax = 740.0763
				text = "like"
			intervals [2373]:
				xmin = 740.0763
				xmax = 740.1263
				text = "a"
			intervals [2374]:
				xmin = 740.1263
				xmax = 740.1663
				text = ""
			intervals [2375]:
				xmin = 740.1663
				xmax = 740.4063
				text = "two"
			intervals [2376]:
				xmin = 740.4063
				xmax = 740.7363
				text = "four"
			intervals [2377]:
				xmin = 740.7363
				xmax = 741.1263
				text = "pocket"
			intervals [2378]:
				xmin = 741.1263
				xmax = 741.5781
				text = ""
			intervals [2379]:
				xmin = 741.5781
				xmax = 741.8281
				text = "rhythm"
			intervals [2380]:
				xmin = 741.8281
				xmax = 742.1981
				text = "pocket"
			intervals [2381]:
				xmin = 742.1981
				xmax = 742.7138
				text = ""
			intervals [2382]:
				xmin = 742.7138
				xmax = 743.4538
				text = "um"
			intervals [2383]:
				xmin = 743.4538
				xmax = 744.9194
				text = ""
			intervals [2384]:
				xmin = 744.9194
				xmax = 745.1094
				text = "and"
			intervals [2385]:
				xmin = 745.1094
				xmax = 745.7194
				text = "then"
			intervals [2386]:
				xmin = 745.7194
				xmax = 745.8835
				text = ""
			intervals [2387]:
				xmin = 745.8835
				xmax = 746.1135
				text = "they"
			intervals [2388]:
				xmin = 746.1135
				xmax = 746.1819
				text = ""
			intervals [2389]:
				xmin = 746.1819
				xmax = 746.4719
				text = "cut"
			intervals [2390]:
				xmin = 746.4719
				xmax = 746.5596
				text = ""
			intervals [2391]:
				xmin = 746.5596
				xmax = 746.7696
				text = "that"
			intervals [2392]:
				xmin = 746.7696
				xmax = 746.7996
				text = ""
			intervals [2393]:
				xmin = 746.7996
				xmax = 747.1196
				text = "pocket"
			intervals [2394]:
				xmin = 747.1196
				xmax = 747.2296
				text = "in"
			intervals [2395]:
				xmin = 747.2296
				xmax = 747.5796
				text = "half"
			intervals [2396]:
				xmin = 747.5796
				xmax = 747.6096
				text = ""
			intervals [2397]:
				xmin = 747.6096
				xmax = 747.7496
				text = "and"
			intervals [2398]:
				xmin = 747.7496
				xmax = 748.1396
				text = "created"
			intervals [2399]:
				xmin = 748.1396
				xmax = 748.1796
				text = ""
			intervals [2400]:
				xmin = 748.1796
				xmax = 748.5096
				text = "bounce"
			intervals [2401]:
				xmin = 748.5096
				xmax = 748.6696
				text = "beat"
			intervals [2402]:
				xmin = 748.6696
				xmax = 748.6996
				text = ""
			intervals [2403]:
				xmin = 748.6996
				xmax = 748.8896
				text = "go"
			intervals [2404]:
				xmin = 748.8896
				xmax = 749.1036
				text = ""
			intervals [2405]:
				xmin = 749.1036
				xmax = 749.2836
				text = "go"
			intervals [2406]:
				xmin = 749.2836
				xmax = 749.5536
				text = "go"
			intervals [2407]:
				xmin = 749.5536
				xmax = 749.9122
				text = ""
			intervals [2408]:
				xmin = 749.9122
				xmax = 750.1022
				text = "which"
			intervals [2409]:
				xmin = 750.1022
				xmax = 750.2022
				text = "is"
			intervals [2410]:
				xmin = 750.2022
				xmax = 750.3722
				text = "like"
			intervals [2411]:
				xmin = 750.3722
				xmax = 750.4622
				text = "the"
			intervals [2412]:
				xmin = 750.4622
				xmax = 751.1022
				text = "popular"
			intervals [2413]:
				xmin = 751.1022
				xmax = 751.2522
				text = "go"
			intervals [2414]:
				xmin = 751.2522
				xmax = 751.4222
				text = "go"
			intervals [2415]:
				xmin = 751.4222
				xmax = 751.5722
				text = "that"
			intervals [2416]:
				xmin = 751.5722
				xmax = 751.6922
				text = "they"
			intervals [2417]:
				xmin = 751.6922
				xmax = 751.9322
				text = "listen"
			intervals [2418]:
				xmin = 751.9322
				xmax = 752.1222
				text = "to"
			intervals [2419]:
				xmin = 752.1222
				xmax = 752.4022
				text = "now"
			intervals [2420]:
				xmin = 752.4022
				xmax = 752.6902
				text = ""
			intervals [2421]:
				xmin = 752.6902
				xmax = 752.8002
				text = "where"
			intervals [2422]:
				xmin = 752.8002
				xmax = 752.8602
				text = "it"
			intervals [2423]:
				xmin = 752.8602
				xmax = 752.8902
				text = "s"
			intervals [2424]:
				xmin = 752.8902
				xmax = 753.1302
				text = "like"
			intervals [2425]:
				xmin = 753.1302
				xmax = 753.6321
				text = ""
			intervals [2426]:
				xmin = 753.6321
				xmax = 753.8921
				text = "<unk>"
			intervals [2427]:
				xmin = 753.8921
				xmax = 754.1279
				text = ""
			intervals [2428]:
				xmin = 754.1279
				xmax = 757.0979
				text = "<unk>"
			intervals [2429]:
				xmin = 757.0979
				xmax = 759.0585
				text = ""
			intervals [2430]:
				xmin = 759.0585
				xmax = 759.2285
				text = "and"
			intervals [2431]:
				xmin = 759.2285
				xmax = 759.7285
				text = "um"
			intervals [2432]:
				xmin = 759.7285
				xmax = 760.3455
				text = ""
			intervals [2433]:
				xmin = 760.3455
				xmax = 760.5155
				text = "it"
			intervals [2434]:
				xmin = 760.5155
				xmax = 760.6355
				text = "s"
			intervals [2435]:
				xmin = 760.6355
				xmax = 761.1555
				text = "like"
			intervals [2436]:
				xmin = 761.1555
				xmax = 762.4858
				text = ""
			intervals [2437]:
				xmin = 762.4858
				xmax = 762.6258
				text = "they"
			intervals [2438]:
				xmin = 762.6258
				xmax = 762.8558
				text = "took"
			intervals [2439]:
				xmin = 762.8558
				xmax = 763.0258
				text = "out"
			intervals [2440]:
				xmin = 763.0258
				xmax = 763.1258
				text = "the"
			intervals [2441]:
				xmin = 763.1258
				xmax = 763.4358
				text = "horn"
			intervals [2442]:
				xmin = 763.4358
				xmax = 763.8558
				text = "sections"
			intervals [2443]:
				xmin = 763.8558
				xmax = 763.9958
				text = "for"
			intervals [2444]:
				xmin = 763.9958
				xmax = 764.0458
				text = "a"
			intervals [2445]:
				xmin = 764.0458
				xmax = 764.2158
				text = "lot"
			intervals [2446]:
				xmin = 764.2158
				xmax = 764.2958
				text = "of"
			intervals [2447]:
				xmin = 764.2958
				xmax = 764.4258
				text = "go"
			intervals [2448]:
				xmin = 764.4258
				xmax = 764.5458
				text = "go"
			intervals [2449]:
				xmin = 764.5458
				xmax = 764.9458
				text = "now"
			intervals [2450]:
				xmin = 764.9458
				xmax = 765.3737
				text = ""
			intervals [2451]:
				xmin = 765.3737
				xmax = 765.9337
				text = "and"
			intervals [2452]:
				xmin = 765.9337
				xmax = 766.1617
				text = ""
			intervals [2453]:
				xmin = 766.1617
				xmax = 766.3417
				text = "the"
			intervals [2454]:
				xmin = 766.3417
				xmax = 766.8517
				text = "way"
			intervals [2455]:
				xmin = 766.8517
				xmax = 766.9431
				text = ""
			intervals [2456]:
				xmin = 766.9431
				xmax = 767.0831
				text = "i"
			intervals [2457]:
				xmin = 767.0831
				xmax = 767.3131
				text = "heard"
			intervals [2458]:
				xmin = 767.3131
				xmax = 767.6931
				text = "somebody"
			intervals [2459]:
				xmin = 767.6931
				xmax = 768.1831
				text = "explain"
			intervals [2460]:
				xmin = 768.1831
				xmax = 768.3231
				text = "it"
			intervals [2461]:
				xmin = 768.3231
				xmax = 768.8642
				text = ""
			intervals [2462]:
				xmin = 768.8642
				xmax = 769.7342
				text = "is"
			intervals [2463]:
				xmin = 769.7342
				xmax = 770.9214
				text = ""
			intervals [2464]:
				xmin = 770.9214
				xmax = 771.0414
				text = "<unk>"
			intervals [2465]:
				xmin = 771.0414
				xmax = 771.6414
				text = "um"
			intervals [2466]:
				xmin = 771.6414
				xmax = 772.0591
				text = ""
			intervals [2467]:
				xmin = 772.0591
				xmax = 772.3191
				text = "go"
			intervals [2468]:
				xmin = 772.3191
				xmax = 772.8191
				text = "go"
			intervals [2469]:
				xmin = 772.8191
				xmax = 773.3441
				text = ""
			intervals [2470]:
				xmin = 773.3441
				xmax = 773.5641
				text = "was"
			intervals [2471]:
				xmin = 773.5641
				xmax = 773.5941
				text = ""
			intervals [2472]:
				xmin = 773.5941
				xmax = 774.1041
				text = "always"
			intervals [2473]:
				xmin = 774.1041
				xmax = 774.2441
				text = "a"
			intervals [2474]:
				xmin = 774.2441
				xmax = 774.5541
				text = "really"
			intervals [2475]:
				xmin = 774.5541
				xmax = 774.5841
				text = ""
			intervals [2476]:
				xmin = 774.5841
				xmax = 775.2641
				text = "aggressive"
			intervals [2477]:
				xmin = 775.2641
				xmax = 775.7241
				text = "music"
			intervals [2478]:
				xmin = 775.7241
				xmax = 776.3132
				text = ""
			intervals [2479]:
				xmin = 776.3132
				xmax = 777.0432
				text = "um"
			intervals [2480]:
				xmin = 777.0432
				xmax = 777.4416
				text = ""
			intervals [2481]:
				xmin = 777.4416
				xmax = 777.6416
				text = "and"
			intervals [2482]:
				xmin = 777.6416
				xmax = 778.1716
				text = "so"
			intervals [2483]:
				xmin = 778.1716
				xmax = 778.5001
				text = ""
			intervals [2484]:
				xmin = 778.5001
				xmax = 778.6801
				text = "the"
			intervals [2485]:
				xmin = 778.6801
				xmax = 779.1001
				text = "horns"
			intervals [2486]:
				xmin = 779.1001
				xmax = 779.1801
				text = "and"
			intervals [2487]:
				xmin = 779.1801
				xmax = 779.2601
				text = "the"
			intervals [2488]:
				xmin = 779.2601
				xmax = 779.5901
				text = "string"
			intervals [2489]:
				xmin = 779.5901
				xmax = 780.1301
				text = "section"
			intervals [2490]:
				xmin = 780.1301
				xmax = 780.4538
				text = ""
			intervals [2491]:
				xmin = 780.4538
				xmax = 780.5938
				text = "were"
			intervals [2492]:
				xmin = 780.5938
				xmax = 781.0938
				text = "used"
			intervals [2493]:
				xmin = 781.0938
				xmax = 781.2938
				text = "to"
			intervals [2494]:
				xmin = 781.2938
				xmax = 781.7738
				text = "balance"
			intervals [2495]:
				xmin = 781.7738
				xmax = 781.9438
				text = "out"
			intervals [2496]:
				xmin = 781.9438
				xmax = 782.0838
				text = "the"
			intervals [2497]:
				xmin = 782.0838
				xmax = 782.6438
				text = "aggression"
			intervals [2498]:
				xmin = 782.6438
				xmax = 782.6938
				text = ""
			intervals [2499]:
				xmin = 782.6938
				xmax = 783.2238
				text = "of"
			intervals [2500]:
				xmin = 783.2238
				xmax = 783.3064
				text = ""
			intervals [2501]:
				xmin = 783.3064
				xmax = 783.7364
				text = "the"
			intervals [2502]:
				xmin = 783.7364
				xmax = 783.9373
				text = ""
			intervals [2503]:
				xmin = 783.9373
				xmax = 784.1973
				text = "the"
			intervals [2504]:
				xmin = 784.1973
				xmax = 784.2373
				text = ""
			intervals [2505]:
				xmin = 784.2373
				xmax = 784.8473
				text = "percussion"
			intervals [2506]:
				xmin = 784.8473
				xmax = 785.2182
				text = ""
			intervals [2507]:
				xmin = 785.2182
				xmax = 785.3682
				text = "and"
			intervals [2508]:
				xmin = 785.3682
				xmax = 785.8282
				text = "so"
			intervals [2509]:
				xmin = 785.8282
				xmax = 786.2374
				text = ""
			intervals [2510]:
				xmin = 786.2374
				xmax = 786.5774
				text = "you"
			intervals [2511]:
				xmin = 786.5774
				xmax = 786.6768
				text = ""
			intervals [2512]:
				xmin = 786.6768
				xmax = 786.9568
				text = "you"
			intervals [2513]:
				xmin = 786.9568
				xmax = 787.4168
				text = "rise"
			intervals [2514]:
				xmin = 787.4168
				xmax = 787.7068
				text = "up"
			intervals [2515]:
				xmin = 787.7068
				xmax = 788.0008
				text = ""
			intervals [2516]:
				xmin = 788.0008
				xmax = 788.1808
				text = "and"
			intervals [2517]:
				xmin = 788.1808
				xmax = 788.3208
				text = "then"
			intervals [2518]:
				xmin = 788.3208
				xmax = 788.4308
				text = "you"
			intervals [2519]:
				xmin = 788.4308
				xmax = 788.8708
				text = "mellow"
			intervals [2520]:
				xmin = 788.8708
				xmax = 789.0708
				text = "out"
			intervals [2521]:
				xmin = 789.0708
				xmax = 789.740
				text = ""
			intervals [2522]:
				xmin = 789.740
				xmax = 790.160
				text = "um"
			intervals [2523]:
				xmin = 790.160
				xmax = 790.190
				text = ""
			intervals [2524]:
				xmin = 790.190
				xmax = 790.300
				text = "and"
			intervals [2525]:
				xmin = 790.300
				xmax = 790.370
				text = "it"
			intervals [2526]:
				xmin = 790.370
				xmax = 790.770
				text = "created"
			intervals [2527]:
				xmin = 790.770
				xmax = 790.860
				text = "a"
			intervals [2528]:
				xmin = 790.860
				xmax = 791.320
				text = "balance"
			intervals [2529]:
				xmin = 791.320
				xmax = 791.480
				text = "like"
			intervals [2530]:
				xmin = 791.480
				xmax = 791.550
				text = "a"
			intervals [2531]:
				xmin = 791.550
				xmax = 791.740
				text = "ying"
			intervals [2532]:
				xmin = 791.740
				xmax = 792.220
				text = "yang"
			intervals [2533]:
				xmin = 792.220
				xmax = 792.3513
				text = ""
			intervals [2534]:
				xmin = 792.3513
				xmax = 792.6613
				text = "in"
			intervals [2535]:
				xmin = 792.6613
				xmax = 792.6913
				text = ""
			intervals [2536]:
				xmin = 792.6913
				xmax = 793.0913
				text = "music"
			intervals [2537]:
				xmin = 793.0913
				xmax = 793.5916
				text = ""
			intervals [2538]:
				xmin = 793.5916
				xmax = 794.2616
				text = "um"
			intervals [2539]:
				xmin = 794.2616
				xmax = 794.4158
				text = ""
			intervals [2540]:
				xmin = 794.4158
				xmax = 794.5358
				text = "when"
			intervals [2541]:
				xmin = 794.5358
				xmax = 794.6258
				text = "you"
			intervals [2542]:
				xmin = 794.6258
				xmax = 794.8658
				text = "take"
			intervals [2543]:
				xmin = 794.8658
				xmax = 795.0058
				text = "out"
			intervals [2544]:
				xmin = 795.0058
				xmax = 795.0958
				text = "the"
			intervals [2545]:
				xmin = 795.0958
				xmax = 795.3758
				text = "horn"
			intervals [2546]:
				xmin = 795.3758
				xmax = 795.8658
				text = "section"
			intervals [2547]:
				xmin = 795.8658
				xmax = 796.4814
				text = ""
			intervals [2548]:
				xmin = 796.4814
				xmax = 797.1814
				text = "um"
			intervals [2549]:
				xmin = 797.1814
				xmax = 797.4487
				text = ""
			intervals [2550]:
				xmin = 797.4487
				xmax = 797.6087
				text = "you"
			intervals [2551]:
				xmin = 797.6087
				xmax = 797.7687
				text = "get"
			intervals [2552]:
				xmin = 797.7687
				xmax = 797.9387
				text = "s"
			intervals [2553]:
				xmin = 797.9387
				xmax = 798.2994
				text = ""
			intervals [2554]:
				xmin = 798.2994
				xmax = 798.8694
				text = "straight"
			intervals [2555]:
				xmin = 798.8694
				xmax = 799.5294
				text = "aggression"
			intervals [2556]:
				xmin = 799.5294
				xmax = 799.9841
				text = ""
			intervals [2557]:
				xmin = 799.9841
				xmax = 800.5841
				text = "and"
			intervals [2558]:
				xmin = 800.5841
				xmax = 800.6141
				text = ""
			intervals [2559]:
				xmin = 800.6141
				xmax = 800.7341
				text = "it"
			intervals [2560]:
				xmin = 800.7341
				xmax = 800.8441
				text = "s"
			intervals [2561]:
				xmin = 800.8441
				xmax = 800.9567
				text = ""
			intervals [2562]:
				xmin = 800.9567
				xmax = 801.3567
				text = "all"
			intervals [2563]:
				xmin = 801.3567
				xmax = 801.5767
				text = "just"
			intervals [2564]:
				xmin = 801.5767
				xmax = 802.0964
				text = ""
			intervals [2565]:
				xmin = 802.0964
				xmax = 802.3264
				text = "like"
			intervals [2566]:
				xmin = 802.3264
				xmax = 802.9198
				text = ""
			intervals [2567]:
				xmin = 802.9198
				xmax = 803.3098
				text = "bah"
			intervals [2568]:
				xmin = 803.3098
				xmax = 803.4398
				text = "and"
			intervals [2569]:
				xmin = 803.4398
				xmax = 803.5098
				text = "it"
			intervals [2570]:
				xmin = 803.5098
				xmax = 803.8298
				text = "riles"
			intervals [2571]:
				xmin = 803.8298
				xmax = 804.0098
				text = "you"
			intervals [2572]:
				xmin = 804.0098
				xmax = 804.1698
				text = "up"
			intervals [2573]:
				xmin = 804.1698
				xmax = 804.3353
				text = ""
			intervals [2574]:
				xmin = 804.3353
				xmax = 804.4553
				text = "but"
			intervals [2575]:
				xmin = 804.4553
				xmax = 804.5453
				text = "it"
			intervals [2576]:
				xmin = 804.5453
				xmax = 804.8353
				text = "never"
			intervals [2577]:
				xmin = 804.8353
				xmax = 805.0653
				text = "brings"
			intervals [2578]:
				xmin = 805.0653
				xmax = 805.1653
				text = "you"
			intervals [2579]:
				xmin = 805.1653
				xmax = 805.4153
				text = "back"
			intervals [2580]:
				xmin = 805.4153
				xmax = 805.4553
				text = ""
			intervals [2581]:
				xmin = 805.4553
				xmax = 805.8453
				text = "down"
			intervals [2582]:
				xmin = 805.8453
				xmax = 806.3551
				text = ""
			intervals [2583]:
				xmin = 806.3551
				xmax = 806.5251
				text = "and"
			intervals [2584]:
				xmin = 806.5251
				xmax = 806.9351
				text = "so"
			intervals [2585]:
				xmin = 806.9351
				xmax = 807.8706
				text = ""
			intervals [2586]:
				xmin = 807.8706
				xmax = 808.4506
				text = "um"
			intervals [2587]:
				xmin = 808.4506
				xmax = 808.6187
				text = ""
			intervals [2588]:
				xmin = 808.6187
				xmax = 808.8387
				text = "when"
			intervals [2589]:
				xmin = 808.8387
				xmax = 808.9987
				text = "that"
			intervals [2590]:
				xmin = 808.9987
				xmax = 809.0287
				text = ""
			intervals [2591]:
				xmin = 809.0287
				xmax = 809.4587
				text = "happened"
			intervals [2592]:
				xmin = 809.4587
				xmax = 809.7205
				text = ""
			intervals [2593]:
				xmin = 809.7205
				xmax = 809.9705
				text = "like"
			intervals [2594]:
				xmin = 809.9705
				xmax = 810.2487
				text = ""
			intervals [2595]:
				xmin = 810.2487
				xmax = 810.3987
				text = "you"
			intervals [2596]:
				xmin = 810.3987
				xmax = 810.5687
				text = "could"
			intervals [2597]:
				xmin = 810.5687
				xmax = 811.0587
				text = "see"
			intervals [2598]:
				xmin = 811.0587
				xmax = 811.0887
				text = ""
			intervals [2599]:
				xmin = 811.0887
				xmax = 811.2487
				text = "like"
			intervals [2600]:
				xmin = 811.2487
				xmax = 811.3526
				text = ""
			intervals [2601]:
				xmin = 811.3526
				xmax = 812.2226
				text = "correlation"
			intervals [2602]:
				xmin = 812.2226
				xmax = 812.2826
				text = ""
			intervals [2603]:
				xmin = 812.2826
				xmax = 812.7126
				text = "in"
			intervals [2604]:
				xmin = 812.7126
				xmax = 813.1359
				text = ""
			intervals [2605]:
				xmin = 813.1359
				xmax = 813.3359
				text = "uh"
			intervals [2606]:
				xmin = 813.3359
				xmax = 813.8759
				text = "youth"
			intervals [2607]:
				xmin = 813.8759
				xmax = 814.0151
				text = ""
			intervals [2608]:
				xmin = 814.0151
				xmax = 814.3851
				text = "gang"
			intervals [2609]:
				xmin = 814.3851
				xmax = 815.1551
				text = "violence"
			intervals [2610]:
				xmin = 815.1551
				xmax = 815.3274
				text = ""
			intervals [2611]:
				xmin = 815.3274
				xmax = 815.9774
				text = "and"
			intervals [2612]:
				xmin = 815.9774
				xmax = 816.2207
				text = ""
			intervals [2613]:
				xmin = 816.2207
				xmax = 816.6807
				text = "the"
			intervals [2614]:
				xmin = 816.6807
				xmax = 817.5738
				text = ""
			intervals [2615]:
				xmin = 817.5738
				xmax = 818.2338
				text = "the"
			intervals [2616]:
				xmin = 818.2338
				xmax = 819.3144
				text = ""
			intervals [2617]:
				xmin = 819.3144
				xmax = 819.8444
				text = "uh"
			intervals [2618]:
				xmin = 819.8444
				xmax = 820.0451
				text = ""
			intervals [2619]:
				xmin = 820.0451
				xmax = 820.4151
				text = "mis-"
			intervals [2620]:
				xmin = 820.4151
				xmax = 820.5651
				text = "the"
			intervals [2621]:
				xmin = 820.5651
				xmax = 820.8951
				text = "lack"
			intervals [2622]:
				xmin = 820.8951
				xmax = 820.9551
				text = ""
			intervals [2623]:
				xmin = 820.9551
				xmax = 821.2351
				text = "of"
			intervals [2624]:
				xmin = 821.2351
				xmax = 821.2651
				text = ""
			intervals [2625]:
				xmin = 821.2651
				xmax = 821.5451
				text = "horn"
			intervals [2626]:
				xmin = 821.5451
				xmax = 822.1251
				text = "sections"
			intervals [2627]:
				xmin = 822.1251
				xmax = 822.3351
				text = "in"
			intervals [2628]:
				xmin = 822.3351
				xmax = 822.3651
				text = ""
			intervals [2629]:
				xmin = 822.3651
				xmax = 822.5351
				text = "go"
			intervals [2630]:
				xmin = 822.5351
				xmax = 822.6851
				text = "go"
			intervals [2631]:
				xmin = 822.6851
				xmax = 823.0551
				text = "music"
			intervals [2632]:
				xmin = 823.0551
				xmax = 823.2061
				text = ""
			intervals [2633]:
				xmin = 823.2061
				xmax = 823.4461
				text = "like"
			intervals [2634]:
				xmin = 823.4461
				xmax = 823.500
				text = ""
			intervals [2635]:
				xmin = 823.500
				xmax = 823.690
				text = "for"
			intervals [2636]:
				xmin = 823.690
				xmax = 824.190
				text = "dc"
			intervals [2637]:
				xmin = 824.190
				xmax = 824.5963
				text = ""
			intervals [2638]:
				xmin = 824.5963
				xmax = 824.6763
				text = "<unk>"
			intervals [2639]:
				xmin = 824.6763
				xmax = 824.7059
				text = ""
			intervals [2640]:
				xmin = 824.7059
				xmax = 824.8059
				text = "it"
			intervals [2641]:
				xmin = 824.8059
				xmax = 824.9959
				text = "was"
			intervals [2642]:
				xmin = 824.9959
				xmax = 825.2359
				text = "like"
			intervals [2643]:
				xmin = 825.2359
				xmax = 825.5959
				text = "taking"
			intervals [2644]:
				xmin = 825.5959
				xmax = 826.1159
				text = "away"
			intervals [2645]:
				xmin = 826.1159
				xmax = 826.8685
				text = ""
			intervals [2646]:
				xmin = 826.8685
				xmax = 826.9985
				text = "it"
			intervals [2647]:
				xmin = 826.9985
				xmax = 827.1185
				text = "was"
			intervals [2648]:
				xmin = 827.1185
				xmax = 827.3085
				text = "like"
			intervals [2649]:
				xmin = 827.3085
				xmax = 827.6085
				text = "taking"
			intervals [2650]:
				xmin = 827.6085
				xmax = 828.0985
				text = "away"
			intervals [2651]:
				xmin = 828.0985
				xmax = 828.6832
				text = ""
			intervals [2652]:
				xmin = 828.6832
				xmax = 828.7832
				text = "a"
			intervals [2653]:
				xmin = 828.7832
				xmax = 829.0132
				text = "white"
			intervals [2654]:
				xmin = 829.0132
				xmax = 829.3332
				text = "person"
			intervals [2655]:
				xmin = 829.3332
				xmax = 829.3932
				text = "s"
			intervals [2656]:
				xmin = 829.3932
				xmax = 829.6532
				text = "yoga"
			intervals [2657]:
				xmin = 829.6532
				xmax = 829.8732
				text = "mat"
			intervals [2658]:
				xmin = 829.8732
				xmax = 830.4885
				text = ""
			intervals [2659]:
				xmin = 830.4885
				xmax = 830.6585
				text = "like"
			intervals [2660]:
				xmin = 830.6585
				xmax = 830.8985
				text = ""
			intervals [2661]:
				xmin = 830.8985
				xmax = 831.0585
				text = "they're"
			intervals [2662]:
				xmin = 831.0585
				xmax = 831.2485
				text = "just"
			intervals [2663]:
				xmin = 831.2485
				xmax = 831.5985
				text = "like"
			intervals [2664]:
				xmin = 831.5985
				xmax = 832.269
				text = ""
			intervals [2665]:
				xmin = 832.269
				xmax = 832.649
				text = "no"
			intervals [2666]:
				xmin = 832.649
				xmax = 832.909
				text = "no"
			intervals [2667]:
				xmin = 832.909
				xmax = 832.949
				text = ""
			intervals [2668]:
				xmin = 832.949
				xmax = 833.409
				text = "outlet"
			intervals [2669]:
				xmin = 833.409
				xmax = 834.2347
				text = ""
			intervals [2670]:
				xmin = 834.2347
				xmax = 834.6147
				text = "like"
			intervals [2671]:
				xmin = 834.6147
				xmax = 834.7147
				text = "the"
			intervals [2672]:
				xmin = 834.7147
				xmax = 835.1247
				text = "outlet"
			intervals [2673]:
				xmin = 835.1247
				xmax = 835.2947
				text = "is"
			intervals [2674]:
				xmin = 835.2947
				xmax = 835.6347
				text = "there"
			intervals [2675]:
				xmin = 835.6347
				xmax = 835.6837
				text = ""
			intervals [2676]:
				xmin = 835.6837
				xmax = 835.8537
				text = "but"
			intervals [2677]:
				xmin = 835.8537
				xmax = 836.0237
				text = "there"
			intervals [2678]:
				xmin = 836.0237
				xmax = 836.0937
				text = "s"
			intervals [2679]:
				xmin = 836.0937
				xmax = 836.3537
				text = "no"
			intervals [2680]:
				xmin = 836.3537
				xmax = 836.3937
				text = ""
			intervals [2681]:
				xmin = 836.3937
				xmax = 836.7137
				text = "like"
			intervals [2682]:
				xmin = 836.7137
				xmax = 836.773
				text = ""
			intervals [2683]:
				xmin = 836.773
				xmax = 837.193
				text = "chill"
			intervals [2684]:
				xmin = 837.193
				xmax = 837.7567
				text = ""
			intervals [2685]:
				xmin = 837.7567
				xmax = 837.8467
				text = "and"
			intervals [2686]:
				xmin = 837.8467
				xmax = 838.1367
				text = "so"
			intervals [2687]:
				xmin = 838.1367
				xmax = 838.5021
				text = ""
			intervals [2688]:
				xmin = 838.5021
				xmax = 838.7321
				text = "yeah"
			intervals [2689]:
				xmin = 838.7321
				xmax = 839.9902
				text = ""
			intervals [2690]:
				xmin = 839.9902
				xmax = 840.5302
				text = "um"
			intervals [2691]:
				xmin = 840.5302
				xmax = 841.7657
				text = ""
			intervals [2692]:
				xmin = 841.7657
				xmax = 841.8357
				text = "<unk>"
			intervals [2693]:
				xmin = 841.8357
				xmax = 841.8889
				text = ""
			intervals [2694]:
				xmin = 841.8889
				xmax = 842.0389
				text = "so"
			intervals [2695]:
				xmin = 842.0389
				xmax = 842.2889
				text = "yeah"
			intervals [2696]:
				xmin = 842.2889
				xmax = 842.3636
				text = ""
			intervals [2697]:
				xmin = 842.3636
				xmax = 842.4836
				text = "i"
			intervals [2698]:
				xmin = 842.4836
				xmax = 842.8036
				text = "still"
			intervals [2699]:
				xmin = 842.8036
				xmax = 843.0236
				text = "like"
			intervals [2700]:
				xmin = 843.0236
				xmax = 843.2136
				text = "go"
			intervals [2701]:
				xmin = 843.2136
				xmax = 843.4336
				text = "go"
			intervals [2702]:
				xmin = 843.4336
				xmax = 843.8146
				text = ""
			intervals [2703]:
				xmin = 843.8146
				xmax = 844.2646
				text = "um"
			intervals [2704]:
				xmin = 844.2646
				xmax = 844.3621
				text = ""
			intervals [2705]:
				xmin = 844.3621
				xmax = 844.4521
				text = "i"
			intervals [2706]:
				xmin = 844.4521
				xmax = 844.6121
				text = "don't"
			intervals [2707]:
				xmin = 844.6121
				xmax = 844.7621
				text = "go"
			intervals [2708]:
				xmin = 844.7621
				xmax = 844.8721
				text = "to"
			intervals [2709]:
				xmin = 844.8721
				xmax = 845.0121
				text = "go"
			intervals [2710]:
				xmin = 845.0121
				xmax = 845.3121
				text = "gos"
			intervals [2711]:
				xmin = 845.3121
				xmax = 845.6821
				text = "often"
			intervals [2712]:
				xmin = 845.6821
				xmax = 846.4585
				text = ""
			intervals [2713]:
				xmin = 846.4585
				xmax = 846.8585
				text = "um"
			intervals [2714]:
				xmin = 846.8585
				xmax = 846.8885
				text = ""
			intervals [2715]:
				xmin = 846.8885
				xmax = 847.0085
				text = "i"
			intervals [2716]:
				xmin = 847.0085
				xmax = 847.3085
				text = "saw"
			intervals [2717]:
				xmin = 847.3085
				xmax = 847.6185
				text = "trouble"
			intervals [2718]:
				xmin = 847.6185
				xmax = 847.9385
				text = "funk"
			intervals [2719]:
				xmin = 847.9385
				xmax = 848.2985
				text = "play"
			intervals [2720]:
				xmin = 848.2985
				xmax = 848.4624
				text = ""
			intervals [2721]:
				xmin = 848.4624
				xmax = 849.0824
				text = "uh"
			intervals [2722]:
				xmin = 849.0824
				xmax = 849.1424
				text = ""
			intervals [2723]:
				xmin = 849.1424
				xmax = 849.3524
				text = "over"
			intervals [2724]:
				xmin = 849.3524
				xmax = 849.4224
				text = ""
			intervals [2725]:
				xmin = 849.4224
				xmax = 849.6024
				text = "at"
			intervals [2726]:
				xmin = 849.6024
				xmax = 849.6324
				text = ""
			intervals [2727]:
				xmin = 849.6324
				xmax = 849.8524
				text = "f"
			intervals [2728]:
				xmin = 849.8524
				xmax = 849.9924
				text = "on"
			intervals [2729]:
				xmin = 849.9924
				xmax = 850.2324
				text = "fourth"
			intervals [2730]:
				xmin = 850.2324
				xmax = 850.2924
				text = "of"
			intervals [2731]:
				xmin = 850.2924
				xmax = 850.6824
				text = "july"
			intervals [2732]:
				xmin = 850.6824
				xmax = 851.1809
				text = ""
			intervals [2733]:
				xmin = 851.1809
				xmax = 851.4009
				text = "but"
			intervals [2734]:
				xmin = 851.4009
				xmax = 851.5409
				text = "that"
			intervals [2735]:
				xmin = 851.5409
				xmax = 851.6809
				text = "was"
			intervals [2736]:
				xmin = 851.6809
				xmax = 851.7709
				text = "a"
			intervals [2737]:
				xmin = 851.7709
				xmax = 851.9909
				text = "rock"
			intervals [2738]:
				xmin = 851.9909
				xmax = 852.3809
				text = "concert"
			intervals [2739]:
				xmin = 852.3809
				xmax = 852.4309
				text = ""
			intervals [2740]:
				xmin = 852.4309
				xmax = 852.6309
				text = "too"
			intervals [2741]:
				xmin = 852.6309
				xmax = 852.9328
				text = ""
			intervals [2742]:
				xmin = 852.9328
				xmax = 853.1628
				text = "so"
			intervals [2743]:
				xmin = 853.1628
				xmax = 854.4518
				text = ""
			intervals [2744]:
				xmin = 854.4518
				xmax = 854.6118
				text = "yeah"
			intervals [2745]:
				xmin = 854.6118
				xmax = 857.3281
				text = ""
			intervals [2746]:
				xmin = 857.3281
				xmax = 857.4481
				text = "<unk>"
			intervals [2747]:
				xmin = 857.4481
				xmax = 857.6518
				text = ""
			intervals [2748]:
				xmin = 857.6518
				xmax = 857.7718
				text = "i"
			intervals [2749]:
				xmin = 857.7718
				xmax = 857.9418
				text = "like"
			intervals [2750]:
				xmin = 857.9418
				xmax = 858.1718
				text = "mumbo"
			intervals [2751]:
				xmin = 858.1718
				xmax = 858.6218
				text = "sauce"
			intervals [2752]:
				xmin = 858.6218
				xmax = 858.7403
				text = ""
			intervals [2753]:
				xmin = 858.7403
				xmax = 858.8803
				text = "oh"
			intervals [2754]:
				xmin = 858.8803
				xmax = 858.9903
				text = "you"
			intervals [2755]:
				xmin = 858.9903
				xmax = 859.1603
				text = "mean"
			intervals [2756]:
				xmin = 859.1603
				xmax = 859.2603
				text = "the"
			intervals [2757]:
				xmin = 859.2603
				xmax = 859.6503
				text = "food"
			intervals [2758]:
				xmin = 859.6503
				xmax = 859.7052
				text = ""
			intervals [2759]:
				xmin = 859.7052
				xmax = 859.8152
				text = "or"
			intervals [2760]:
				xmin = 859.8152
				xmax = 859.9152
				text = "the"
			intervals [2761]:
				xmin = 859.9152
				xmax = 860.3152
				text = "band"
			intervals [2762]:
				xmin = 860.3152
				xmax = 860.4531
				text = ""
			intervals [2763]:
				xmin = 860.4531
				xmax = 860.6631
				text = "cause"
			intervals [2764]:
				xmin = 860.6631
				xmax = 860.7331
				text = "it"
			intervals [2765]:
				xmin = 860.7331
				xmax = 860.7731
				text = "s"
			intervals [2766]:
				xmin = 860.7731
				xmax = 860.9931
				text = "two"
			intervals [2767]:
				xmin = 860.9931
				xmax = 861.5229
				text = ""
			intervals [2768]:
				xmin = 861.5229
				xmax = 861.8429
				text = "okay"
			intervals [2769]:
				xmin = 861.8429
				xmax = 862.1271
				text = ""
			intervals [2770]:
				xmin = 862.1271
				xmax = 862.2371
				text = "i"
			intervals [2771]:
				xmin = 862.2371
				xmax = 862.4471
				text = "mess"
			intervals [2772]:
				xmin = 862.4471
				xmax = 862.5371
				text = "with"
			intervals [2773]:
				xmin = 862.5371
				xmax = 862.6371
				text = "the"
			intervals [2774]:
				xmin = 862.6371
				xmax = 863.0871
				text = "band"
			intervals [2775]:
				xmin = 863.0871
				xmax = 863.3021
				text = ""
			intervals [2776]:
				xmin = 863.3021
				xmax = 863.8621
				text = "um"
			intervals [2777]:
				xmin = 863.8621
				xmax = 863.8921
				text = ""
			intervals [2778]:
				xmin = 863.8921
				xmax = 864.0521
				text = "that"
			intervals [2779]:
				xmin = 864.0521
				xmax = 864.2721
				text = "welcome"
			intervals [2780]:
				xmin = 864.2721
				xmax = 864.3321
				text = "to"
			intervals [2781]:
				xmin = 864.3321
				xmax = 864.6921
				text = "dc"
			intervals [2782]:
				xmin = 864.6921
				xmax = 864.9921
				text = "song"
			intervals [2783]:
				xmin = 864.9921
				xmax = 865.1321
				text = "though"
			intervals [2784]:
				xmin = 865.1321
				xmax = 865.2021
				text = "i"
			intervals [2785]:
				xmin = 865.2021
				xmax = 865.4921
				text = "wasn't"
			intervals [2786]:
				xmin = 865.4921
				xmax = 865.5221
				text = "a"
			intervals [2787]:
				xmin = 865.5221
				xmax = 865.7521
				text = "huge"
			intervals [2788]:
				xmin = 865.7521
				xmax = 866.0221
				text = "fan"
			intervals [2789]:
				xmin = 866.0221
				xmax = 866.2921
				text = "of"
			intervals [2790]:
				xmin = 866.2921
				xmax = 866.3221
				text = ""
			intervals [2791]:
				xmin = 866.3221
				xmax = 866.6421
				text = "cause"
			intervals [2792]:
				xmin = 866.6421
				xmax = 866.6721
				text = ""
			intervals [2793]:
				xmin = 866.6721
				xmax = 866.7821
				text = "it"
			intervals [2794]:
				xmin = 866.7821
				xmax = 867.0221
				text = "was"
			intervals [2795]:
				xmin = 867.0221
				xmax = 867.0821
				text = ""
			intervals [2796]:
				xmin = 867.0821
				xmax = 867.2121
				text = "it"
			intervals [2797]:
				xmin = 867.2121
				xmax = 867.2421
				text = ""
			intervals [2798]:
				xmin = 867.2421
				xmax = 867.5021
				text = "was"
			intervals [2799]:
				xmin = 867.5021
				xmax = 867.9721
				text = ""
			intervals [2800]:
				xmin = 867.9721
				xmax = 868.1421
				text = "just"
			intervals [2801]:
				xmin = 868.1421
				xmax = 868.3521
				text = "like"
			intervals [2802]:
				xmin = 868.3521
				xmax = 868.4521
				text = ""
			intervals [2803]:
				xmin = 868.4521
				xmax = 868.5121
				text = "so"
			intervals [2804]:
				xmin = 868.5121
				xmax = 869.5721
				text = "<unk>"
			intervals [2805]:
				xmin = 869.5721
				xmax = 870.0115
				text = ""
			intervals [2806]:
				xmin = 870.0115
				xmax = 870.2415
				text = "but"
			intervals [2807]:
				xmin = 870.2415
				xmax = 870.6641
				text = ""
			intervals [2808]:
				xmin = 870.6641
				xmax = 870.7641
				text = "<unk>"
			intervals [2809]:
				xmin = 870.7641
				xmax = 870.9053
				text = ""
			intervals [2810]:
				xmin = 870.9053
				xmax = 871.4653
				text = "uh"
			intervals [2811]:
				xmin = 871.4653
				xmax = 871.6027
				text = ""
			intervals [2812]:
				xmin = 871.6027
				xmax = 871.8727
				text = "but"
			intervals [2813]:
				xmin = 871.8727
				xmax = 871.9599
				text = ""
			intervals [2814]:
				xmin = 871.9599
				xmax = 872.0799
				text = "i"
			intervals [2815]:
				xmin = 872.0799
				xmax = 872.3099
				text = "like"
			intervals [2816]:
				xmin = 872.3099
				xmax = 872.4199
				text = "the"
			intervals [2817]:
				xmin = 872.4199
				xmax = 872.7799
				text = "band"
			intervals [2818]:
				xmin = 872.7799
				xmax = 873.4399
				text = "overall"
			intervals [2819]:
				xmin = 873.4399
				xmax = 873.6499
				text = "like"
			intervals [2820]:
				xmin = 873.6499
				xmax = 873.7399
				text = "i"
			intervals [2821]:
				xmin = 873.7399
				xmax = 873.9599
				text = "like"
			intervals [2822]:
				xmin = 873.9599
				xmax = 874.0599
				text = "s"
			intervals [2823]:
				xmin = 874.0599
				xmax = 874.1926
				text = ""
			intervals [2824]:
				xmin = 874.1926
				xmax = 874.3726
				text = "their"
			intervals [2825]:
				xmin = 874.3726
				xmax = 874.5426
				text = "other"
			intervals [2826]:
				xmin = 874.5426
				xmax = 874.8726
				text = "music"
			intervals [2827]:
				xmin = 874.8726
				xmax = 875.3225
				text = ""
			intervals [2828]:
				xmin = 875.3225
				xmax = 876.0125
				text = "um"
			intervals [2829]:
				xmin = 876.0125
				xmax = 876.754
				text = ""
			intervals [2830]:
				xmin = 876.754
				xmax = 876.894
				text = "and"
			intervals [2831]:
				xmin = 876.894
				xmax = 877.094
				text = "then"
			intervals [2832]:
				xmin = 877.094
				xmax = 877.1448
				text = ""
			intervals [2833]:
				xmin = 877.1448
				xmax = 877.3148
				text = "i"
			intervals [2834]:
				xmin = 877.3148
				xmax = 877.9248
				text = "love"
			intervals [2835]:
				xmin = 877.9248
				xmax = 878.1083
				text = ""
			intervals [2836]:
				xmin = 878.1083
				xmax = 878.5083
				text = "mumbo"
			intervals [2837]:
				xmin = 878.5083
				xmax = 879.0983
				text = "sauce"
			intervals [2838]:
				xmin = 879.0983
				xmax = 879.2983
				text = "like"
			intervals [2839]:
				xmin = 879.2983
				xmax = 879.3569
				text = ""
			intervals [2840]:
				xmin = 879.3569
				xmax = 879.4169
				text = "the"
			intervals [2841]:
				xmin = 879.4169
				xmax = 879.8569
				text = "actual"
			intervals [2842]:
				xmin = 879.8569
				xmax = 880.2869
				text = "sauce"
			intervals [2843]:
				xmin = 880.2869
				xmax = 880.324
				text = ""
			intervals [2844]:
				xmin = 880.324
				xmax = 880.454
				text = "is"
			intervals [2845]:
				xmin = 880.454
				xmax = 880.534
				text = ""
			intervals [2846]:
				xmin = 880.534
				xmax = 880.764
				text = "fucking"
			intervals [2847]:
				xmin = 880.764
				xmax = 880.834
				text = ""
			intervals [2848]:
				xmin = 880.834
				xmax = 881.264
				text = "great"
			intervals [2849]:
				xmin = 881.264
				xmax = 881.6703
				text = ""
			intervals [2850]:
				xmin = 881.6703
				xmax = 882.4103
				text = "um"
			intervals [2851]:
				xmin = 882.4103
				xmax = 882.8519
				text = ""
			intervals [2852]:
				xmin = 882.8519
				xmax = 882.9519
				text = "it"
			intervals [2853]:
				xmin = 882.9519
				xmax = 883.0819
				text = "s"
			intervals [2854]:
				xmin = 883.0819
				xmax = 883.3919
				text = "like"
			intervals [2855]:
				xmin = 883.3919
				xmax = 884.3301
				text = ""
			intervals [2856]:
				xmin = 884.3301
				xmax = 884.4901
				text = "the"
			intervals [2857]:
				xmin = 884.4901
				xmax = 884.7501
				text = "best"
			intervals [2858]:
				xmin = 884.7501
				xmax = 885.2601
				text = "condiment"
			intervals [2859]:
				xmin = 885.2601
				xmax = 885.3001
				text = ""
			intervals [2860]:
				xmin = 885.3001
				xmax = 885.6401
				text = "ever"
			intervals [2861]:
				xmin = 885.6401
				xmax = 885.9994
				text = ""
			intervals [2862]:
				xmin = 885.9994
				xmax = 886.6094
				text = "um"
			intervals [2863]:
				xmin = 886.6094
				xmax = 886.6884
				text = ""
			intervals [2864]:
				xmin = 886.6884
				xmax = 886.8584
				text = "and"
			intervals [2865]:
				xmin = 886.8584
				xmax = 887.2284
				text = "i"
			intervals [2866]:
				xmin = 887.2284
				xmax = 887.6484
				text = "uh"
			intervals [2867]:
				xmin = 887.6484
				xmax = 888.6561
				text = ""
			intervals [2868]:
				xmin = 888.6561
				xmax = 888.8961
				text = "i"
			intervals [2869]:
				xmin = 888.8961
				xmax = 889.2861
				text = "wanted"
			intervals [2870]:
				xmin = 889.2861
				xmax = 889.4361
				text = "to"
			intervals [2871]:
				xmin = 889.4361
				xmax = 889.6461
				text = "write"
			intervals [2872]:
				xmin = 889.6461
				xmax = 889.7561
				text = "a"
			intervals [2873]:
				xmin = 889.7561
				xmax = 890.3661
				text = "blog"
			intervals [2874]:
				xmin = 890.3661
				xmax = 890.8383
				text = ""
			intervals [2875]:
				xmin = 890.8383
				xmax = 891.2883
				text = "where"
			intervals [2876]:
				xmin = 891.2883
				xmax = 891.7683
				text = "i"
			intervals [2877]:
				xmin = 891.7683
				xmax = 892.2983
				text = "uh"
			intervals [2878]:
				xmin = 892.2983
				xmax = 893.2666
				text = ""
			intervals [2879]:
				xmin = 893.2666
				xmax = 893.3966
				text = "i"
			intervals [2880]:
				xmin = 893.3966
				xmax = 893.7266
				text = "did"
			intervals [2881]:
				xmin = 893.7266
				xmax = 893.8766
				text = "the"
			intervals [2882]:
				xmin = 893.8766
				xmax = 894.1666
				text = "best"
			intervals [2883]:
				xmin = 894.1666
				xmax = 894.4166
				text = "mumbo"
			intervals [2884]:
				xmin = 894.4166
				xmax = 894.9566
				text = "sauce"
			intervals [2885]:
				xmin = 894.9566
				xmax = 895.141
				text = ""
			intervals [2886]:
				xmin = 895.141
				xmax = 895.441
				text = "throughout"
			intervals [2887]:
				xmin = 895.441
				xmax = 895.551
				text = "the"
			intervals [2888]:
				xmin = 895.551
				xmax = 895.981
				text = "district"
			intervals [2889]:
				xmin = 895.981
				xmax = 896.484
				text = ""
			intervals [2890]:
				xmin = 896.484
				xmax = 896.774
				text = "in"
			intervals [2891]:
				xmin = 896.774
				xmax = 897.044
				text = "like"
			intervals [2892]:
				xmin = 897.044
				xmax = 897.1728
				text = ""
			intervals [2893]:
				xmin = 897.1728
				xmax = 897.8428
				text = "carryouts"
			intervals [2894]:
				xmin = 897.8428
				xmax = 898.0028
				text = "like"
			intervals [2895]:
				xmin = 898.0028
				xmax = 898.1028
				text = "the"
			intervals [2896]:
				xmin = 898.1028
				xmax = 898.3428
				text = "best"
			intervals [2897]:
				xmin = 898.3428
				xmax = 898.8028
				text = "carryout"
			intervals [2898]:
				xmin = 898.8028
				xmax = 899.0528
				text = "mumbo"
			intervals [2899]:
				xmin = 899.0528
				xmax = 899.5328
				text = "sauce"
			intervals [2900]:
				xmin = 899.5328
				xmax = 900.0499
				text = ""
			intervals [2901]:
				xmin = 900.0499
				xmax = 900.2599
				text = "cause"
			intervals [2902]:
				xmin = 900.2599
				xmax = 900.3299
				text = "i"
			intervals [2903]:
				xmin = 900.3299
				xmax = 900.7499
				text = "still"
			intervals [2904]:
				xmin = 900.7499
				xmax = 901.2299
				text = "say"
			intervals [2905]:
				xmin = 901.2299
				xmax = 901.2599
				text = ""
			intervals [2906]:
				xmin = 901.2599
				xmax = 901.4099
				text = "to"
			intervals [2907]:
				xmin = 901.4099
				xmax = 901.6199
				text = "this"
			intervals [2908]:
				xmin = 901.6199
				xmax = 902.0299
				text = "day"
			intervals [2909]:
				xmin = 902.0299
				xmax = 902.444
				text = ""
			intervals [2910]:
				xmin = 902.444
				xmax = 902.594
				text = "good"
			intervals [2911]:
				xmin = 902.594
				xmax = 902.784
				text = "hope"
			intervals [2912]:
				xmin = 902.784
				xmax = 903.444
				text = "carryout"
			intervals [2913]:
				xmin = 903.444
				xmax = 903.7456
				text = ""
			intervals [2914]:
				xmin = 903.7456
				xmax = 904.1856
				text = "on"
			intervals [2915]:
				xmin = 904.1856
				xmax = 904.3256
				text = "good"
			intervals [2916]:
				xmin = 904.3256
				xmax = 904.5556
				text = "hope"
			intervals [2917]:
				xmin = 904.5556
				xmax = 904.8456
				text = "road"
			intervals [2918]:
				xmin = 904.8456
				xmax = 905.0856
				text = "has"
			intervals [2919]:
				xmin = 905.0856
				xmax = 905.1856
				text = "the"
			intervals [2920]:
				xmin = 905.1856
				xmax = 905.4556
				text = "best"
			intervals [2921]:
				xmin = 905.4556
				xmax = 905.7056
				text = "mumbo"
			intervals [2922]:
				xmin = 905.7056
				xmax = 906.0356
				text = "sauce"
			intervals [2923]:
				xmin = 906.0356
				xmax = 906.0956
				text = "in"
			intervals [2924]:
				xmin = 906.0956
				xmax = 906.1756
				text = "the"
			intervals [2925]:
				xmin = 906.1756
				xmax = 906.5156
				text = "city"
			intervals [2926]:
				xmin = 906.5156
				xmax = 907.0338
				text = ""
			intervals [2927]:
				xmin = 907.0338
				xmax = 907.3338
				text = "um"
			intervals [2928]:
				xmin = 907.3338
				xmax = 907.3638
				text = ""
			intervals [2929]:
				xmin = 907.3638
				xmax = 907.4738
				text = "i"
			intervals [2930]:
				xmin = 907.4738
				xmax = 907.8738
				text = "still"
			intervals [2931]:
				xmin = 907.8738
				xmax = 908.3814
				text = ""
			intervals [2932]:
				xmin = 908.3814
				xmax = 908.7514
				text = "believe"
			intervals [2933]:
				xmin = 908.7514
				xmax = 908.8914
				text = "that"
			intervals [2934]:
				xmin = 908.8914
				xmax = 908.9214
				text = ""
			intervals [2935]:
				xmin = 908.9214
				xmax = 909.2414
				text = "strong"
			intervals [2936]:
				xmin = 909.2414
				xmax = 910.9662
				text = ""
			intervals [2937]:
				xmin = 910.9662
				xmax = 911.2962
				text = "yeah"
			intervals [2938]:
				xmin = 911.2962
				xmax = 911.9321
				text = ""
			intervals [2939]:
				xmin = 911.9321
				xmax = 912.4921
				text = "<unk>"
			intervals [2940]:
				xmin = 912.4921
				xmax = 913.4581
				text = ""
			intervals [2941]:
				xmin = 913.4581
				xmax = 913.9481
				text = "um"
			intervals [2942]:
				xmin = 913.9481
				xmax = 914.1549
				text = ""
			intervals [2943]:
				xmin = 914.1549
				xmax = 914.7449
				text = "so"
			intervals [2944]:
				xmin = 914.7449
				xmax = 914.925
				text = ""
			intervals [2945]:
				xmin = 914.925
				xmax = 915.165
				text = "the"
			intervals [2946]:
				xmin = 915.165
				xmax = 915.2533
				text = ""
			intervals [2947]:
				xmin = 915.2533
				xmax = 916.0333
				text = "actual"
			intervals [2948]:
				xmin = 916.0333
				xmax = 916.8933
				text = "sauce"
			intervals [2949]:
				xmin = 916.8933
				xmax = 917.3691
				text = ""
			intervals [2950]:
				xmin = 917.3691
				xmax = 917.9091
				text = "is"
			intervals [2951]:
				xmin = 917.9091
				xmax = 917.9391
				text = ""
			intervals [2952]:
				xmin = 917.9391
				xmax = 918.5691
				text = "just"
			intervals [2953]:
				xmin = 918.5691
				xmax = 918.6091
				text = ""
			intervals [2954]:
				xmin = 918.6091
				xmax = 919.0091
				text = "sweet"
			intervals [2955]:
				xmin = 919.0091
				xmax = 919.1391
				text = "and"
			intervals [2956]:
				xmin = 919.1391
				xmax = 919.8291
				text = "sour"
			intervals [2957]:
				xmin = 919.8291
				xmax = 920.1855
				text = ""
			intervals [2958]:
				xmin = 920.1855
				xmax = 920.7855
				text = "um"
			intervals [2959]:
				xmin = 920.7855
				xmax = 920.9455
				text = "what"
			intervals [2960]:
				xmin = 920.9455
				xmax = 921.1055
				text = "is"
			intervals [2961]:
				xmin = 921.1055
				xmax = 921.2355
				text = "it"
			intervals [2962]:
				xmin = 921.2355
				xmax = 921.4955
				text = "sweet"
			intervals [2963]:
				xmin = 921.4955
				xmax = 921.5655
				text = "and"
			intervals [2964]:
				xmin = 921.5655
				xmax = 922.0655
				text = "sour"
			intervals [2965]:
				xmin = 922.0655
				xmax = 922.1263
				text = ""
			intervals [2966]:
				xmin = 922.1263
				xmax = 922.6363
				text = "salt"
			intervals [2967]:
				xmin = 922.6363
				xmax = 922.8749
				text = ""
			intervals [2968]:
				xmin = 922.8749
				xmax = 923.4449
				text = "ketchup"
			intervals [2969]:
				xmin = 923.4449
				xmax = 924.020
				text = ""
			intervals [2970]:
				xmin = 924.020
				xmax = 924.090
				text = "<unk>"
			intervals [2971]:
				xmin = 924.090
				xmax = 924.1181
				text = ""
			intervals [2972]:
				xmin = 924.1181
				xmax = 924.6181
				text = "um"
			intervals [2973]:
				xmin = 924.6181
				xmax = 924.7754
				text = ""
			intervals [2974]:
				xmin = 924.7754
				xmax = 925.5254
				text = "and"
			intervals [2975]:
				xmin = 925.5254
				xmax = 925.5754
				text = ""
			intervals [2976]:
				xmin = 925.5754
				xmax = 925.8154
				text = "like"
			intervals [2977]:
				xmin = 925.8154
				xmax = 925.8554
				text = ""
			intervals [2978]:
				xmin = 925.8554
				xmax = 926.0154
				text = "a"
			intervals [2979]:
				xmin = 926.0154
				xmax = 926.1654
				text = "bit"
			intervals [2980]:
				xmin = 926.1654
				xmax = 926.2754
				text = "of"
			intervals [2981]:
				xmin = 926.2754
				xmax = 926.5054
				text = "hot"
			intervals [2982]:
				xmin = 926.5054
				xmax = 926.9854
				text = "sauce"
			intervals [2983]:
				xmin = 926.9854
				xmax = 927.1508
				text = ""
			intervals [2984]:
				xmin = 927.1508
				xmax = 927.3508
				text = "and"
			intervals [2985]:
				xmin = 927.3508
				xmax = 927.5508
				text = "some"
			intervals [2986]:
				xmin = 927.5508
				xmax = 928.0408
				text = "barbecue"
			intervals [2987]:
				xmin = 928.0408
				xmax = 928.6289
				text = ""
			intervals [2988]:
				xmin = 928.6289
				xmax = 928.9289
				text = "but"
			intervals [2989]:
				xmin = 928.9289
				xmax = 929.1334
				text = ""
			intervals [2990]:
				xmin = 929.1334
				xmax = 929.5434
				text = "depending"
			intervals [2991]:
				xmin = 929.5434
				xmax = 929.6234
				text = "on"
			intervals [2992]:
				xmin = 929.6234
				xmax = 929.7834
				text = "where"
			intervals [2993]:
				xmin = 929.7834
				xmax = 929.9634
				text = "you"
			intervals [2994]:
				xmin = 929.9634
				xmax = 930.3034
				text = "go"
			intervals [2995]:
				xmin = 930.3034
				xmax = 930.6662
				text = ""
			intervals [2996]:
				xmin = 930.6662
				xmax = 930.7662
				text = "it"
			intervals [2997]:
				xmin = 930.7662
				xmax = 930.8462
				text = "s"
			intervals [2998]:
				xmin = 930.8462
				xmax = 930.9062
				text = "a"
			intervals [2999]:
				xmin = 930.9062
				xmax = 931.3962
				text = "different"
			intervals [3000]:
				xmin = 931.3962
				xmax = 931.4498
				text = ""
			intervals [3001]:
				xmin = 931.4498
				xmax = 932.5198
				text = "consistency"
			intervals [3002]:
				xmin = 932.5198
				xmax = 932.5866
				text = ""
			intervals [3003]:
				xmin = 932.5866
				xmax = 932.7366
				text = "and"
			intervals [3004]:
				xmin = 932.7366
				xmax = 932.8266
				text = "it"
			intervals [3005]:
				xmin = 932.8266
				xmax = 932.9166
				text = "s"
			intervals [3006]:
				xmin = 932.9166
				xmax = 932.9666
				text = "a"
			intervals [3007]:
				xmin = 932.9666
				xmax = 933.4566
				text = "different"
			intervals [3008]:
				xmin = 933.4566
				xmax = 933.9766
				text = "um"
			intervals [3009]:
				xmin = 933.9766
				xmax = 934.6831
				text = ""
			intervals [3010]:
				xmin = 934.6831
				xmax = 934.7531
				text = "<unk>"
			intervals [3011]:
				xmin = 934.7531
				xmax = 934.805
				text = ""
			intervals [3012]:
				xmin = 934.805
				xmax = 935.225
				text = "like"
			intervals [3013]:
				xmin = 935.225
				xmax = 936.0053
				text = ""
			intervals [3014]:
				xmin = 936.0053
				xmax = 936.2653
				text = "low"
			intervals [3015]:
				xmin = 936.2653
				xmax = 936.4553
				text = "key"
			intervals [3016]:
				xmin = 936.4553
				xmax = 936.6653
				text = "like"
			intervals [3017]:
				xmin = 936.6653
				xmax = 936.7453
				text = "a"
			intervals [3018]:
				xmin = 936.7453
				xmax = 937.1153
				text = "different"
			intervals [3019]:
				xmin = 937.1153
				xmax = 937.4253
				text = "make"
			intervals [3020]:
				xmin = 937.4253
				xmax = 937.5453
				text = "up"
			intervals [3021]:
				xmin = 937.5453
				xmax = 937.656
				text = ""
			intervals [3022]:
				xmin = 937.656
				xmax = 937.856
				text = "so"
			intervals [3023]:
				xmin = 937.856
				xmax = 938.096
				text = "like"
			intervals [3024]:
				xmin = 938.096
				xmax = 938.356
				text = "some"
			intervals [3025]:
				xmin = 938.356
				xmax = 938.526
				text = "will"
			intervals [3026]:
				xmin = 938.526
				xmax = 938.766
				text = "have"
			intervals [3027]:
				xmin = 938.766
				xmax = 938.796
				text = ""
			intervals [3028]:
				xmin = 938.796
				xmax = 939.036
				text = "like"
			intervals [3029]:
				xmin = 939.036
				xmax = 939.116
				text = "a"
			intervals [3030]:
				xmin = 939.116
				xmax = 939.356
				text = "honey"
			intervals [3031]:
				xmin = 939.356
				xmax = 939.786
				text = "mustard"
			intervals [3032]:
				xmin = 939.786
				xmax = 940.226
				text = "base"
			intervals [3033]:
				xmin = 940.226
				xmax = 940.5505
				text = ""
			intervals [3034]:
				xmin = 940.5505
				xmax = 940.7905
				text = "some"
			intervals [3035]:
				xmin = 940.7905
				xmax = 940.9405
				text = "will"
			intervals [3036]:
				xmin = 940.9405
				xmax = 941.2705
				text = "have"
			intervals [3037]:
				xmin = 941.2705
				xmax = 941.3005
				text = ""
			intervals [3038]:
				xmin = 941.3005
				xmax = 941.4505
				text = "like"
			intervals [3039]:
				xmin = 941.4505
				xmax = 941.5305
				text = "it"
			intervals [3040]:
				xmin = 941.5305
				xmax = 941.8205
				text = "depends"
			intervals [3041]:
				xmin = 941.8205
				xmax = 941.9105
				text = "on"
			intervals [3042]:
				xmin = 941.9105
				xmax = 942.0705
				text = "what"
			intervals [3043]:
				xmin = 942.0705
				xmax = 942.1805
				text = "you"
			intervals [3044]:
				xmin = 942.1805
				xmax = 942.4305
				text = "base"
			intervals [3045]:
				xmin = 942.4305
				xmax = 942.5305
				text = "it"
			intervals [3046]:
				xmin = 942.5305
				xmax = 942.7205
				text = "out"
			intervals [3047]:
				xmin = 942.7205
				xmax = 943.0405
				text = "of"
			intervals [3048]:
				xmin = 943.0405
				xmax = 943.2903
				text = ""
			intervals [3049]:
				xmin = 943.2903
				xmax = 943.4003
				text = "but"
			intervals [3050]:
				xmin = 943.4003
				xmax = 943.5503
				text = "that"
			intervals [3051]:
				xmin = 943.5503
				xmax = 943.6403
				text = "s"
			intervals [3052]:
				xmin = 943.6403
				xmax = 943.9303
				text = "really"
			intervals [3053]:
				xmin = 943.9303
				xmax = 944.1903
				text = "like"
			intervals [3054]:
				xmin = 944.1903
				xmax = 944.2903
				text = "the"
			intervals [3055]:
				xmin = 944.2903
				xmax = 944.6103
				text = "make"
			intervals [3056]:
				xmin = 944.6103
				xmax = 944.8403
				text = "up"
			intervals [3057]:
				xmin = 944.8403
				xmax = 944.8785
				text = ""
			intervals [3058]:
				xmin = 944.8785
				xmax = 945.4985
				text = "of"
			intervals [3059]:
				xmin = 945.4985
				xmax = 945.6704
				text = ""
			intervals [3060]:
				xmin = 945.6704
				xmax = 946.1104
				text = "uh"
			intervals [3061]:
				xmin = 946.1104
				xmax = 946.1404
				text = "uh"
			intervals [3062]:
				xmin = 946.1404
				xmax = 946.1704
				text = "uh"
			intervals [3063]:
				xmin = 946.1704
				xmax = 946.5404
				text = "mumbo"
			intervals [3064]:
				xmin = 946.5404
				xmax = 947.0204
				text = "sauce"
			intervals [3065]:
				xmin = 947.0204
				xmax = 947.4298
				text = ""
			intervals [3066]:
				xmin = 947.4298
				xmax = 947.7698
				text = "um"
			intervals [3067]:
				xmin = 947.7698
				xmax = 947.9098
				text = "s"
			intervals [3068]:
				xmin = 947.9098
				xmax = 947.9398
				text = ""
			intervals [3069]:
				xmin = 947.9398
				xmax = 948.0798
				text = "if"
			intervals [3070]:
				xmin = 948.0798
				xmax = 948.1998
				text = "you"
			intervals [3071]:
				xmin = 948.1998
				xmax = 948.3998
				text = "like"
			intervals [3072]:
				xmin = 948.3998
				xmax = 948.5098
				text = "it"
			intervals [3073]:
				xmin = 948.5098
				xmax = 948.6748
				text = ""
			intervals [3074]:
				xmin = 948.6748
				xmax = 948.9448
				text = "more"
			intervals [3075]:
				xmin = 948.9448
				xmax = 949.4048
				text = "tangy"
			intervals [3076]:
				xmin = 949.4048
				xmax = 949.7772
				text = ""
			intervals [3077]:
				xmin = 949.7772
				xmax = 950.3572
				text = "then"
			intervals [3078]:
				xmin = 950.3572
				xmax = 950.4318
				text = ""
			intervals [3079]:
				xmin = 950.4318
				xmax = 950.7518
				text = "folks"
			intervals [3080]:
				xmin = 950.7518
				xmax = 950.9318
				text = "ha"
			intervals [3081]:
				xmin = 950.9318
				xmax = 951.1318
				text = "end"
			intervals [3082]:
				xmin = 951.1318
				xmax = 951.2118
				text = "up"
			intervals [3083]:
				xmin = 951.2118
				xmax = 951.4818
				text = "having"
			intervals [3084]:
				xmin = 951.4818
				xmax = 951.7618
				text = "more"
			intervals [3085]:
				xmin = 951.7618
				xmax = 951.9518
				text = "like"
			intervals [3086]:
				xmin = 951.9518
				xmax = 952.1318
				text = "sweet"
			intervals [3087]:
				xmin = 952.1318
				xmax = 952.2118
				text = "and"
			intervals [3088]:
				xmin = 952.2118
				xmax = 952.5418
				text = "sour"
			intervals [3089]:
				xmin = 952.5418
				xmax = 952.6118
				text = "in"
			intervals [3090]:
				xmin = 952.6118
				xmax = 952.7018
				text = "the"
			intervals [3091]:
				xmin = 952.7018
				xmax = 953.1218
				text = "sauce"
			intervals [3092]:
				xmin = 953.1218
				xmax = 953.5603
				text = ""
			intervals [3093]:
				xmin = 953.5603
				xmax = 954.1103
				text = "um"
			intervals [3094]:
				xmin = 954.1103
				xmax = 954.7307
				text = ""
			intervals [3095]:
				xmin = 954.7307
				xmax = 954.9407
				text = "and"
			intervals [3096]:
				xmin = 954.9407
				xmax = 955.1807
				text = "like"
			intervals [3097]:
				xmin = 955.1807
				xmax = 955.2107
				text = ""
			intervals [3098]:
				xmin = 955.2107
				xmax = 955.4007
				text = "there"
			intervals [3099]:
				xmin = 955.4007
				xmax = 955.4807
				text = "s"
			intervals [3100]:
				xmin = 955.4807
				xmax = 955.8907
				text = "your"
			intervals [3101]:
				xmin = 955.8907
				xmax = 956.3394
				text = ""
			intervals [3102]:
				xmin = 956.3394
				xmax = 956.6194
				text = "deep"
			intervals [3103]:
				xmin = 956.6194
				xmax = 957.0194
				text = "red"
			intervals [3104]:
				xmin = 957.0194
				xmax = 957.3994
				text = "mumbo"
			intervals [3105]:
				xmin = 957.3994
				xmax = 957.9494
				text = "sauce"
			intervals [3106]:
				xmin = 957.9494
				xmax = 958.2194
				text = "where"
			intervals [3107]:
				xmin = 958.2194
				xmax = 958.3894
				text = "you"
			intervals [3108]:
				xmin = 958.3894
				xmax = 958.5894
				text = "can"
			intervals [3109]:
				xmin = 958.5894
				xmax = 958.6194
				text = ""
			intervals [3110]:
				xmin = 958.6194
				xmax = 958.8894
				text = "tell"
			intervals [3111]:
				xmin = 958.8894
				xmax = 959.0294
				text = "there"
			intervals [3112]:
				xmin = 959.0294
				xmax = 959.0894
				text = "s"
			intervals [3113]:
				xmin = 959.0894
				xmax = 959.2894
				text = "like"
			intervals [3114]:
				xmin = 959.2894
				xmax = 959.4994
				text = "more"
			intervals [3115]:
				xmin = 959.4994
				xmax = 959.8394
				text = "ketchup"
			intervals [3116]:
				xmin = 959.8394
				xmax = 960.4494
				text = "involved"
			intervals [3117]:
				xmin = 960.4494
				xmax = 960.9053
				text = ""
			intervals [3118]:
				xmin = 960.9053
				xmax = 961.2653
				text = "and"
			intervals [3119]:
				xmin = 961.2653
				xmax = 961.3453
				text = "it"
			intervals [3120]:
				xmin = 961.3453
				xmax = 961.4553
				text = "s"
			intervals [3121]:
				xmin = 961.4553
				xmax = 961.8053
				text = "like"
			intervals [3122]:
				xmin = 961.8053
				xmax = 962.1253
				text = "a"
			intervals [3123]:
				xmin = 962.1253
				xmax = 963.5505
				text = ""
			intervals [3124]:
				xmin = 963.5505
				xmax = 963.6505
				text = "<unk>"
			intervals [3125]:
				xmin = 963.6505
				xmax = 963.7616
				text = ""
			intervals [3126]:
				xmin = 963.7616
				xmax = 963.8916
				text = "it"
			intervals [3127]:
				xmin = 963.8916
				xmax = 963.9616
				text = "s"
			intervals [3128]:
				xmin = 963.9616
				xmax = 964.3016
				text = "usually"
			intervals [3129]:
				xmin = 964.3016
				xmax = 964.5716
				text = "like"
			intervals [3130]:
				xmin = 964.5716
				xmax = 964.7909
				text = ""
			intervals [3131]:
				xmin = 964.7909
				xmax = 964.9309
				text = "a"
			intervals [3132]:
				xmin = 964.9309
				xmax = 965.0809
				text = "little"
			intervals [3133]:
				xmin = 965.0809
				xmax = 965.2109
				text = "bit"
			intervals [3134]:
				xmin = 965.2109
				xmax = 965.6209
				text = "heavier"
			intervals [3135]:
				xmin = 965.6209
				xmax = 965.7209
				text = "in"
			intervals [3136]:
				xmin = 965.7209
				xmax = 966.5409
				text = "consistency"
			intervals [3137]:
				xmin = 966.5409
				xmax = 967.0758
				text = ""
			intervals [3138]:
				xmin = 967.0758
				xmax = 967.4358
				text = "um"
			intervals [3139]:
				xmin = 967.4358
				xmax = 967.6158
				text = "then"
			intervals [3140]:
				xmin = 967.6158
				xmax = 967.7758
				text = "there"
			intervals [3141]:
				xmin = 967.7758
				xmax = 967.8258
				text = "s"
			intervals [3142]:
				xmin = 967.8258
				xmax = 968.0658
				text = "like"
			intervals [3143]:
				xmin = 968.0658
				xmax = 968.1358
				text = "i"
			intervals [3144]:
				xmin = 968.1358
				xmax = 968.3758
				text = "don't"
			intervals [3145]:
				xmin = 968.3758
				xmax = 968.6258
				text = "like"
			intervals [3146]:
				xmin = 968.6258
				xmax = 968.6864
				text = ""
			intervals [3147]:
				xmin = 968.6864
				xmax = 968.8964
				text = "the"
			intervals [3148]:
				xmin = 968.8964
				xmax = 968.9792
				text = ""
			intervals [3149]:
				xmin = 968.9792
				xmax = 969.1992
				text = "the"
			intervals [3150]:
				xmin = 969.1992
				xmax = 969.3192
				text = ""
			intervals [3151]:
				xmin = 969.3192
				xmax = 969.5992
				text = "light"
			intervals [3152]:
				xmin = 969.5992
				xmax = 969.6392
				text = ""
			intervals [3153]:
				xmin = 969.6392
				xmax = 969.9992
				text = "mumbo"
			intervals [3154]:
				xmin = 969.9992
				xmax = 970.3692
				text = "sauce"
			intervals [3155]:
				xmin = 970.3692
				xmax = 970.4692
				text = "where"
			intervals [3156]:
				xmin = 970.4692
				xmax = 970.5392
				text = "it"
			intervals [3157]:
				xmin = 970.5392
				xmax = 970.5992
				text = "s"
			intervals [3158]:
				xmin = 970.5992
				xmax = 970.8192
				text = "like"
			intervals [3159]:
				xmin = 970.8192
				xmax = 970.8992
				text = "you"
			intervals [3160]:
				xmin = 970.8992
				xmax = 971.0292
				text = "can"
			intervals [3161]:
				xmin = 971.0292
				xmax = 971.2492
				text = "kind"
			intervals [3162]:
				xmin = 971.2492
				xmax = 971.3092
				text = "of"
			intervals [3163]:
				xmin = 971.3092
				xmax = 971.5392
				text = "see"
			intervals [3164]:
				xmin = 971.5392
				xmax = 971.7492
				text = "through"
			intervals [3165]:
				xmin = 971.7492
				xmax = 971.8792
				text = "it"
			intervals [3166]:
				xmin = 971.8792
				xmax = 972.2065
				text = ""
			intervals [3167]:
				xmin = 972.2065
				xmax = 972.3265
				text = "<unk>"
			intervals [3168]:
				xmin = 972.3265
				xmax = 972.437
				text = ""
			intervals [3169]:
				xmin = 972.437
				xmax = 973.017
				text = "naw"
			intervals [3170]:
				xmin = 973.017
				xmax = 973.227
				text = "like"
			intervals [3171]:
				xmin = 973.227
				xmax = 973.257
				text = ""
			intervals [3172]:
				xmin = 973.257
				xmax = 973.387
				text = "that"
			intervals [3173]:
				xmin = 973.387
				xmax = 973.437
				text = "s"
			intervals [3174]:
				xmin = 973.437
				xmax = 973.547
				text = "not"
			intervals [3175]:
				xmin = 973.547
				xmax = 973.637
				text = "the"
			intervals [3176]:
				xmin = 973.637
				xmax = 973.777
				text = "good"
			intervals [3177]:
				xmin = 973.777
				xmax = 973.807
				text = ""
			intervals [3178]:
				xmin = 973.807
				xmax = 974.017
				text = "mumbo"
			intervals [3179]:
				xmin = 974.017
				xmax = 974.417
				text = "sauce"
			intervals [3180]:
				xmin = 974.417
				xmax = 975.4419
				text = ""
			intervals [3181]:
				xmin = 975.4419
				xmax = 975.5719
				text = "like"
			intervals [3182]:
				xmin = 975.5719
				xmax = 975.6919
				text = "that"
			intervals [3183]:
				xmin = 975.6919
				xmax = 975.7819
				text = "s"
			intervals [3184]:
				xmin = 975.7819
				xmax = 976.0919
				text = "real"
			intervals [3185]:
				xmin = 976.0919
				xmax = 976.2046
				text = ""
			intervals [3186]:
				xmin = 976.2046
				xmax = 976.3146
				text = "it"
			intervals [3187]:
				xmin = 976.3146
				xmax = 976.3846
				text = "s"
			intervals [3188]:
				xmin = 976.3846
				xmax = 976.5746
				text = "like"
			intervals [3189]:
				xmin = 976.5746
				xmax = 976.8903
				text = ""
			intervals [3190]:
				xmin = 976.8903
				xmax = 977.0303
				text = "you"
			intervals [3191]:
				xmin = 977.0303
				xmax = 977.1403
				text = "ain't"
			intervals [3192]:
				xmin = 977.1403
				xmax = 977.1703
				text = ""
			intervals [3193]:
				xmin = 977.1703
				xmax = 977.2903
				text = "you"
			intervals [3194]:
				xmin = 977.2903
				xmax = 977.4103
				text = "ain't"
			intervals [3195]:
				xmin = 977.4103
				xmax = 977.6303
				text = "messing"
			intervals [3196]:
				xmin = 977.6303
				xmax = 977.7303
				text = "with"
			intervals [3197]:
				xmin = 977.7303
				xmax = 977.9003
				text = "that"
			intervals [3198]:
				xmin = 977.9003
				xmax = 977.9503
				text = ""
			intervals [3199]:
				xmin = 977.9503
				xmax = 978.0603
				text = "that"
			intervals [3200]:
				xmin = 978.0603
				xmax = 978.1303
				text = "s"
			intervals [3201]:
				xmin = 978.1303
				xmax = 978.2203
				text = "not"
			intervals [3202]:
				xmin = 978.2203
				xmax = 978.5189
				text = ""
			intervals [3203]:
				xmin = 978.5189
				xmax = 978.6689
				text = "my"
			intervals [3204]:
				xmin = 978.6689
				xmax = 979.2689
				text = "preferred"
			intervals [3205]:
				xmin = 979.2689
				xmax = 982.2046
				text = ""
			intervals [3206]:
				xmin = 982.2046
				xmax = 982.5246
				text = "yo"
			intervals [3207]:
				xmin = 982.5246
				xmax = 982.7976
				text = ""
			intervals [3208]:
				xmin = 982.7976
				xmax = 982.8676
				text = "i"
			intervals [3209]:
				xmin = 982.8676
				xmax = 983.0776
				text = "mean"
			intervals [3210]:
				xmin = 983.0776
				xmax = 983.2976
				text = "and"
			intervals [3211]:
				xmin = 983.2976
				xmax = 983.4391
				text = ""
			intervals [3212]:
				xmin = 983.4391
				xmax = 983.6291
				text = "and"
			intervals [3213]:
				xmin = 983.6291
				xmax = 983.6591
				text = "i"
			intervals [3214]:
				xmin = 983.6591
				xmax = 983.8991
				text = "if"
			intervals [3215]:
				xmin = 983.8991
				xmax = 984.0591
				text = "at"
			intervals [3216]:
				xmin = 984.0591
				xmax = 984.2791
				text = "any"
			intervals [3217]:
				xmin = 984.2791
				xmax = 984.5191
				text = "point"
			intervals [3218]:
				xmin = 984.5191
				xmax = 984.6291
				text = "you"
			intervals [3219]:
				xmin = 984.6291
				xmax = 984.8191
				text = "wanna"
			intervals [3220]:
				xmin = 984.8191
				xmax = 985.0691
				text = "like"
			intervals [3221]:
				xmin = 985.0691
				xmax = 985.1317
				text = ""
			intervals [3222]:
				xmin = 985.1317
				xmax = 985.3217
				text = "do"
			intervals [3223]:
				xmin = 985.3217
				xmax = 985.6217
				text = "another"
			intervals [3224]:
				xmin = 985.6217
				xmax = 986.0417
				text = "session"
			intervals [3225]:
				xmin = 986.0417
				xmax = 986.0717
				text = ""
			intervals [3226]:
				xmin = 986.0717
				xmax = 986.3417
				text = "like"
			intervals [3227]:
				xmin = 986.3417
				xmax = 986.5117
				text = "i"
			intervals [3228]:
				xmin = 986.5117
				xmax = 986.7717
				text = "got"
			intervals [3229]:
				xmin = 986.7717
				xmax = 987.0129
				text = ""
			intervals [3230]:
				xmin = 987.0129
				xmax = 987.1929
				text = "st-"
			intervals [3231]:
				xmin = 987.1929
				xmax = 987.8229
				text = "<unk>"
			intervals [3232]:
				xmin = 987.8229
				xmax = 988.3129
				text = "apparently"
			intervals [3233]:
				xmin = 988.3129
				xmax = 988.4429
				text = "i've"
			intervals [3234]:
				xmin = 988.4429
				xmax = 988.6529
				text = "got"
			intervals [3235]:
				xmin = 988.6529
				xmax = 989.1129
				text = "stories"
			intervals [3236]:
				xmin = 989.1129
				xmax = 989.2629
				text = "for"
			intervals [3237]:
				xmin = 989.2629
				xmax = 989.8629
				text = "days"
			intervals [3238]:
				xmin = 989.8629
				xmax = 993.9921
				text = ""
			intervals [3239]:
				xmin = 993.9921
				xmax = 994.2721
				text = "mm-hm"
			intervals [3240]:
				xmin = 994.2721
				xmax = 994.751
				text = ""
			intervals [3241]:
				xmin = 994.751
				xmax = 994.831
				text = "i"
			intervals [3242]:
				xmin = 994.831
				xmax = 995.111
				text = "got"
			intervals [3243]:
				xmin = 995.111
				xmax = 995.7116
				text = ""
			intervals [3244]:
				xmin = 995.7116
				xmax = 995.8016
				text = "i"
			intervals [3245]:
				xmin = 995.8016
				xmax = 996.0116
				text = "got"
			intervals [3246]:
				xmin = 996.0116
				xmax = 996.3516
				text = "time"
			intervals [3247]:
				xmin = 996.3516
				xmax = 996.3916
				text = ""
			intervals [3248]:
				xmin = 996.3916
				xmax = 996.5116
				text = "and"
			intervals [3249]:
				xmin = 996.5116
				xmax = 996.6216
				text = "i"
			intervals [3250]:
				xmin = 996.6216
				xmax = 996.9116
				text = "wanna"
			intervals [3251]:
				xmin = 996.9116
				xmax = 996.9416
				text = ""
			intervals [3252]:
				xmin = 996.9416
				xmax = 997.0416
				text = "i"
			intervals [3253]:
				xmin = 997.0416
				xmax = 997.2316
				text = "wanna"
			intervals [3254]:
				xmin = 997.2316
				xmax = 997.4716
				text = "find"
			intervals [3255]:
				xmin = 997.4716
				xmax = 997.6216
				text = "that"
			intervals [3256]:
				xmin = 997.6216
				xmax = 997.9916
				text = "poem"
			intervals [3257]:
				xmin = 997.9916
				xmax = 998.1016
				text = "and"
			intervals [3258]:
				xmin = 998.1016
				xmax = 998.3416
				text = "share"
			intervals [3259]:
				xmin = 998.3416
				xmax = 998.5216
				text = "that"
			intervals [3260]:
				xmin = 998.5216
				xmax = 998.6916
				text = "other"
			intervals [3261]:
				xmin = 998.6916
				xmax = 998.9916
				text = "poem"
			intervals [3262]:
				xmin = 998.9916
				xmax = 999.0916
				text = "with"
			intervals [3263]:
				xmin = 999.0916
				xmax = 999.2016
				text = "you"
			intervals [3264]:
				xmin = 999.2016
				xmax = 999.3916
				text = "too"
			intervals [3265]:
				xmin = 999.3916
				xmax = 1000.7909
				text = ""
			intervals [3266]:
				xmin = 1000.7909
				xmax = 1001.2309
				text = "yeah"
			intervals [3267]:
				xmin = 1001.2309
				xmax = 1002.6
				text = ""
	item [2]:
		class = "IntervalTier"
		name = "DCB_se2_ag3_m_02 - phones"
		xmin = 0.0
		xmax = 1002.6
		intervals: size = 8590
			intervals [1]:
				xmin = 0.0
				xmax = 2.7834
				text = ""
			intervals [2]:
				xmin = 2.7834
				xmax = 2.8734
				text = "W"
			intervals [3]:
				xmin = 2.8734
				xmax = 2.9534
				text = "IY1"
			intervals [4]:
				xmin = 2.9534
				xmax = 3.0334
				text = "G"
			intervals [5]:
				xmin = 3.0334
				xmax = 3.2434
				text = "IH0"
			intervals [6]:
				xmin = 3.2434
				xmax = 3.2834
				text = "D"
			intervals [7]:
				xmin = 3.2834
				xmax = 19.4731
				text = ""
			intervals [8]:
				xmin = 19.4731
				xmax = 19.5031
				text = "sil"
			intervals [9]:
				xmin = 19.5031
				xmax = 19.8031
				text = "M"
			intervals [10]:
				xmin = 19.8031
				xmax = 19.9531
				text = "sp"
			intervals [11]:
				xmin = 19.9531
				xmax = 20.8254
				text = ""
			intervals [12]:
				xmin = 20.8254
				xmax = 20.8554
				text = "IH0"
			intervals [13]:
				xmin = 20.8554
				xmax = 20.8854
				text = "T"
			intervals [14]:
				xmin = 20.8854
				xmax = 20.9654
				text = "S"
			intervals [15]:
				xmin = 20.9654
				xmax = 20.9954
				text = "sp"
			intervals [16]:
				xmin = 20.9954
				xmax = 21.1154
				text = "IH1"
			intervals [17]:
				xmin = 21.1154
				xmax = 21.1554
				text = "N"
			intervals [18]:
				xmin = 21.1554
				xmax = 21.2754
				text = "T"
			intervals [19]:
				xmin = 21.2754
				xmax = 21.4154
				text = "ER0"
			intervals [20]:
				xmin = 21.4154
				xmax = 21.4754
				text = "AH0"
			intervals [21]:
				xmin = 21.4754
				xmax = 21.5754
				text = "S"
			intervals [22]:
				xmin = 21.5754
				xmax = 21.6154
				text = "T"
			intervals [23]:
				xmin = 21.6154
				xmax = 21.6554
				text = "IH0"
			intervals [24]:
				xmin = 21.6554
				xmax = 21.7854
				text = "N"
			intervals [25]:
				xmin = 21.7854
				xmax = 21.8745
				text = ""
			intervals [26]:
				xmin = 21.8745
				xmax = 22.4245
				text = "AH1"
			intervals [27]:
				xmin = 22.4245
				xmax = 22.5745
				text = "M"
			intervals [28]:
				xmin = 22.5745
				xmax = 22.6745
				text = "sp"
			intervals [29]:
				xmin = 22.6745
				xmax = 23.1288
				text = ""
			intervals [30]:
				xmin = 23.1288
				xmax = 23.3388
				text = "L"
			intervals [31]:
				xmin = 23.3388
				xmax = 23.5588
				text = "AY1"
			intervals [32]:
				xmin = 23.5588
				xmax = 23.6188
				text = "V"
			intervals [33]:
				xmin = 23.6188
				xmax = 23.7088
				text = "Y"
			intervals [34]:
				xmin = 23.7088
				xmax = 23.7988
				text = "UW1"
			intervals [35]:
				xmin = 23.7988
				xmax = 23.8488
				text = "Z"
			intervals [36]:
				xmin = 23.8488
				xmax = 23.8788
				text = "D"
			intervals [37]:
				xmin = 23.8788
				xmax = 23.9288
				text = "DH"
			intervals [38]:
				xmin = 23.9288
				xmax = 23.9888
				text = "AE1"
			intervals [39]:
				xmin = 23.9888
				xmax = 24.0788
				text = "T"
			intervals [40]:
				xmin = 24.0788
				xmax = 24.1688
				text = "W"
			intervals [41]:
				xmin = 24.1688
				xmax = 24.2688
				text = "ER1"
			intervals [42]:
				xmin = 24.2688
				xmax = 24.2988
				text = "D"
			intervals [43]:
				xmin = 24.2988
				xmax = 24.3988
				text = "AH0"
			intervals [44]:
				xmin = 24.3988
				xmax = 24.4788
				text = "L"
			intervals [45]:
				xmin = 24.4788
				xmax = 24.6388
				text = "AA1"
			intervals [46]:
				xmin = 24.6388
				xmax = 24.7088
				text = "T"
			intervals [47]:
				xmin = 24.7088
				xmax = 24.994
				text = ""
			intervals [48]:
				xmin = 24.994
				xmax = 25.034
				text = "sil"
			intervals [49]:
				xmin = 25.034
				xmax = 25.114
				text = "spn"
			intervals [50]:
				xmin = 25.114
				xmax = 25.664
				text = "AH1"
			intervals [51]:
				xmin = 25.664
				xmax = 25.694
				text = "sp"
			intervals [52]:
				xmin = 25.694
				xmax = 25.7855
				text = ""
			intervals [53]:
				xmin = 25.7855
				xmax = 25.8655
				text = "D"
			intervals [54]:
				xmin = 25.8655
				xmax = 26.0055
				text = "ER1"
			intervals [55]:
				xmin = 26.0055
				xmax = 26.0455
				text = "IH0"
			intervals [56]:
				xmin = 26.0455
				xmax = 26.1055
				text = "N"
			intervals [57]:
				xmin = 26.1055
				xmax = 26.1355
				text = "sp"
			intervals [58]:
				xmin = 26.1355
				xmax = 26.1855
				text = "DH"
			intervals [59]:
				xmin = 26.1855
				xmax = 26.2655
				text = "IH1"
			intervals [60]:
				xmin = 26.2655
				xmax = 26.4655
				text = "S"
			intervals [61]:
				xmin = 26.4655
				xmax = 26.9046
				text = ""
			intervals [62]:
				xmin = 26.9046
				xmax = 26.9746
				text = "IH1"
			intervals [63]:
				xmin = 26.9746
				xmax = 27.0346
				text = "N"
			intervals [64]:
				xmin = 27.0346
				xmax = 27.1246
				text = "ER0"
			intervals [65]:
				xmin = 27.1246
				xmax = 27.1946
				text = "V"
			intervals [66]:
				xmin = 27.1946
				xmax = 27.3146
				text = "Y"
			intervals [67]:
				xmin = 27.3146
				xmax = 27.3946
				text = "UW2"
			intervals [68]:
				xmin = 27.3946
				xmax = 27.4346
				text = "sp"
			intervals [69]:
				xmin = 27.4346
				xmax = 27.6041
				text = ""
			intervals [70]:
				xmin = 27.6041
				xmax = 27.8141
				text = "M"
			intervals [71]:
				xmin = 27.8141
				xmax = 27.8441
				text = "sp"
			intervals [72]:
				xmin = 27.8441
				xmax = 27.9351
				text = ""
			intervals [73]:
				xmin = 27.9351
				xmax = 28.1051
				text = "S"
			intervals [74]:
				xmin = 28.1051
				xmax = 28.1551
				text = "EH1"
			intervals [75]:
				xmin = 28.1551
				xmax = 28.2851
				text = "SH"
			intervals [76]:
				xmin = 28.2851
				xmax = 28.3351
				text = "AH0"
			intervals [77]:
				xmin = 28.3351
				xmax = 28.4151
				text = "N"
			intervals [78]:
				xmin = 28.4151
				xmax = 28.9423
				text = ""
			intervals [79]:
				xmin = 28.9423
				xmax = 29.0023
				text = "B"
			intervals [80]:
				xmin = 29.0023
				xmax = 29.0823
				text = "AH1"
			intervals [81]:
				xmin = 29.0823
				xmax = 29.2323
				text = "T"
			intervals [82]:
				xmin = 29.2323
				xmax = 29.4133
				text = ""
			intervals [83]:
				xmin = 29.4133
				xmax = 29.4833
				text = "IH1"
			intervals [84]:
				xmin = 29.4833
				xmax = 29.5533
				text = "T"
			intervals [85]:
				xmin = 29.5533
				xmax = 29.6233
				text = "S"
			intervals [86]:
				xmin = 29.6233
				xmax = 29.6533
				text = "sp"
			intervals [87]:
				xmin = 29.6533
				xmax = 29.8533
				text = "T"
			intervals [88]:
				xmin = 29.8533
				xmax = 29.8933
				text = "R"
			intervals [89]:
				xmin = 29.8933
				xmax = 30.1033
				text = "UW1"
			intervals [90]:
				xmin = 30.1033
				xmax = 30.593
				text = ""
			intervals [91]:
				xmin = 30.593
				xmax = 31.023
				text = "AH1"
			intervals [92]:
				xmin = 31.023
				xmax = 31.173
				text = "M"
			intervals [93]:
				xmin = 31.173
				xmax = 31.253
				text = "sp"
			intervals [94]:
				xmin = 31.253
				xmax = 32.844
				text = ""
			intervals [95]:
				xmin = 32.844
				xmax = 32.984
				text = "AY1"
			intervals [96]:
				xmin = 32.984
				xmax = 33.094
				text = "R"
			intervals [97]:
				xmin = 33.094
				xmax = 33.144
				text = "IH0"
			intervals [98]:
				xmin = 33.144
				xmax = 33.304
				text = "M"
			intervals [99]:
				xmin = 33.304
				xmax = 33.404
				text = "EH1"
			intervals [100]:
				xmin = 33.404
				xmax = 33.494
				text = "M"
			intervals [101]:
				xmin = 33.494
				xmax = 33.544
				text = "B"
			intervals [102]:
				xmin = 33.544
				xmax = 33.874
				text = "ER0"
			intervals [103]:
				xmin = 33.874
				xmax = 33.8892
				text = ""
			intervals [104]:
				xmin = 33.8892
				xmax = 33.9692
				text = "HH"
			intervals [105]:
				xmin = 33.9692
				xmax = 34.0292
				text = "W"
			intervals [106]:
				xmin = 34.0292
				xmax = 34.0592
				text = "IH1"
			intervals [107]:
				xmin = 34.0592
				xmax = 34.1492
				text = "N"
			intervals [108]:
				xmin = 34.1492
				xmax = 34.1992
				text = "DH"
			intervals [109]:
				xmin = 34.1992
				xmax = 34.3192
				text = "EY1"
			intervals [110]:
				xmin = 34.3192
				xmax = 34.4792
				text = "sp"
			intervals [111]:
				xmin = 34.4792
				xmax = 34.5592
				text = "F"
			intervals [112]:
				xmin = 34.5592
				xmax = 34.7092
				text = "ER1"
			intervals [113]:
				xmin = 34.7092
				xmax = 34.7492
				text = "S"
			intervals [114]:
				xmin = 34.7492
				xmax = 34.7792
				text = "T"
			intervals [115]:
				xmin = 34.7792
				xmax = 34.9592
				text = "SH"
			intervals [116]:
				xmin = 34.9592
				xmax = 35.0592
				text = "AH1"
			intervals [117]:
				xmin = 35.0592
				xmax = 35.1392
				text = "T"
			intervals [118]:
				xmin = 35.1392
				xmax = 35.1992
				text = "D"
			intervals [119]:
				xmin = 35.1992
				xmax = 35.3592
				text = "AW1"
			intervals [120]:
				xmin = 35.3592
				xmax = 35.4392
				text = "N"
			intervals [121]:
				xmin = 35.4392
				xmax = 35.4792
				text = "DH"
			intervals [122]:
				xmin = 35.4792
				xmax = 35.5692
				text = "AE1"
			intervals [123]:
				xmin = 35.5692
				xmax = 35.6092
				text = "T"
			intervals [124]:
				xmin = 35.6092
				xmax = 35.7092
				text = "N"
			intervals [125]:
				xmin = 35.7092
				xmax = 35.8192
				text = "EY1"
			intervals [126]:
				xmin = 35.8192
				xmax = 35.8792
				text = "B"
			intervals [127]:
				xmin = 35.8792
				xmax = 35.9892
				text = "ER0"
			intervals [128]:
				xmin = 35.9892
				xmax = 36.0692
				text = "HH"
			intervals [129]:
				xmin = 36.0692
				xmax = 36.3792
				text = "UH2"
			intervals [130]:
				xmin = 36.3792
				xmax = 36.4292
				text = "D"
			intervals [131]:
				xmin = 36.4292
				xmax = 36.8681
				text = ""
			intervals [132]:
				xmin = 36.8681
				xmax = 36.9081
				text = "HH"
			intervals [133]:
				xmin = 36.9081
				xmax = 36.9481
				text = "W"
			intervals [134]:
				xmin = 36.9481
				xmax = 37.0781
				text = "EH1"
			intervals [135]:
				xmin = 37.0781
				xmax = 37.5181
				text = "R"
			intervals [136]:
				xmin = 37.5181
				xmax = 37.6783
				text = ""
			intervals [137]:
				xmin = 37.6783
				xmax = 37.7383
				text = "sil"
			intervals [138]:
				xmin = 37.7383
				xmax = 37.7983
				text = "spn"
			intervals [139]:
				xmin = 37.7983
				xmax = 37.9583
				text = "AH1"
			intervals [140]:
				xmin = 37.9583
				xmax = 38.0583
				text = "M"
			intervals [141]:
				xmin = 38.0583
				xmax = 38.0983
				text = "sp"
			intervals [142]:
				xmin = 38.0983
				xmax = 39.6973
				text = ""
			intervals [143]:
				xmin = 39.6973
				xmax = 39.7673
				text = "DH"
			intervals [144]:
				xmin = 39.7673
				xmax = 39.8773
				text = "EH1"
			intervals [145]:
				xmin = 39.8773
				xmax = 39.9573
				text = "R"
			intervals [146]:
				xmin = 39.9573
				xmax = 39.9873
				text = "ER0"
			intervals [147]:
				xmin = 39.9873
				xmax = 40.0473
				text = "AH0"
			intervals [148]:
				xmin = 40.0473
				xmax = 40.1273
				text = "B"
			intervals [149]:
				xmin = 40.1273
				xmax = 40.1773
				text = "AH1"
			intervals [150]:
				xmin = 40.1773
				xmax = 40.2173
				text = "N"
			intervals [151]:
				xmin = 40.2173
				xmax = 40.2773
				text = "CH"
			intervals [152]:
				xmin = 40.2773
				xmax = 40.3073
				text = "AH0"
			intervals [153]:
				xmin = 40.3073
				xmax = 40.3373
				text = "V"
			intervals [154]:
				xmin = 40.3373
				xmax = 40.3973
				text = "S"
			intervals [155]:
				xmin = 40.3973
				xmax = 40.4573
				text = "T"
			intervals [156]:
				xmin = 40.4573
				xmax = 40.5173
				text = "AO1"
			intervals [157]:
				xmin = 40.5173
				xmax = 40.5773
				text = "R"
			intervals [158]:
				xmin = 40.5773
				xmax = 40.6273
				text = "IY0"
			intervals [159]:
				xmin = 40.6273
				xmax = 40.6973
				text = "Z"
			intervals [160]:
				xmin = 40.6973
				xmax = 40.7273
				text = "DH"
			intervals [161]:
				xmin = 40.7273
				xmax = 40.7573
				text = "AE1"
			intervals [162]:
				xmin = 40.7573
				xmax = 40.7873
				text = "T"
			intervals [163]:
				xmin = 40.7873
				xmax = 40.8573
				text = "AY1"
			intervals [164]:
				xmin = 40.8573
				xmax = 40.9073
				text = "L"
			intervals [165]:
				xmin = 40.9073
				xmax = 40.9773
				text = "EH1"
			intervals [166]:
				xmin = 40.9773
				xmax = 41.0673
				text = "F"
			intervals [167]:
				xmin = 41.0673
				xmax = 41.1273
				text = "T"
			intervals [168]:
				xmin = 41.1273
				xmax = 41.2773
				text = "AW1"
			intervals [169]:
				xmin = 41.2773
				xmax = 41.3773
				text = "T"
			intervals [170]:
				xmin = 41.3773
				xmax = 41.446
				text = ""
			intervals [171]:
				xmin = 41.446
				xmax = 41.736
				text = "AH1"
			intervals [172]:
				xmin = 41.736
				xmax = 41.876
				text = "M"
			intervals [173]:
				xmin = 41.876
				xmax = 41.926
				text = "DH"
			intervals [174]:
				xmin = 41.926
				xmax = 41.956
				text = "EH1"
			intervals [175]:
				xmin = 41.956
				xmax = 41.996
				text = "R"
			intervals [176]:
				xmin = 41.996
				xmax = 42.036
				text = "W"
			intervals [177]:
				xmin = 42.036
				xmax = 42.066
				text = "AH0"
			intervals [178]:
				xmin = 42.066
				xmax = 42.106
				text = "Z"
			intervals [179]:
				xmin = 42.106
				xmax = 42.156
				text = "AH0"
			intervals [180]:
				xmin = 42.156
				xmax = 42.276
				text = "T"
			intervals [181]:
				xmin = 42.276
				xmax = 42.446
				text = "AY1"
			intervals [182]:
				xmin = 42.446
				xmax = 42.506
				text = "M"
			intervals [183]:
				xmin = 42.506
				xmax = 42.566
				text = "DH"
			intervals [184]:
				xmin = 42.566
				xmax = 42.636
				text = "AE1"
			intervals [185]:
				xmin = 42.636
				xmax = 42.666
				text = "T"
			intervals [186]:
				xmin = 42.666
				xmax = 42.756
				text = "AY1"
			intervals [187]:
				xmin = 42.756
				xmax = 42.866
				text = "W"
			intervals [188]:
				xmin = 42.866
				xmax = 42.976
				text = "AO1"
			intervals [189]:
				xmin = 42.976
				xmax = 43.096
				text = "K"
			intervals [190]:
				xmin = 43.096
				xmax = 43.126
				text = "T"
			intervals [191]:
				xmin = 43.126
				xmax = 43.186
				text = "TH"
			intervals [192]:
				xmin = 43.186
				xmax = 43.226
				text = "R"
			intervals [193]:
				xmin = 43.226
				xmax = 43.376
				text = "UW1"
			intervals [194]:
				xmin = 43.376
				xmax = 43.436
				text = "DH"
			intervals [195]:
				xmin = 43.436
				xmax = 43.486
				text = "IH1"
			intervals [196]:
				xmin = 43.486
				xmax = 43.586
				text = "S"
			intervals [197]:
				xmin = 43.586
				xmax = 43.656
				text = "P"
			intervals [198]:
				xmin = 43.656
				xmax = 43.706
				text = "ER0"
			intervals [199]:
				xmin = 43.706
				xmax = 43.796
				text = "T"
			intervals [200]:
				xmin = 43.796
				xmax = 43.836
				text = "IH1"
			intervals [201]:
				xmin = 43.836
				xmax = 43.936
				text = "K"
			intervals [202]:
				xmin = 43.936
				xmax = 43.976
				text = "Y"
			intervals [203]:
				xmin = 43.976
				xmax = 44.006
				text = "AH0"
			intervals [204]:
				xmin = 44.006
				xmax = 44.056
				text = "L"
			intervals [205]:
				xmin = 44.056
				xmax = 44.096
				text = "ER0"
			intervals [206]:
				xmin = 44.096
				xmax = 44.156
				text = "N"
			intervals [207]:
				xmin = 44.156
				xmax = 44.256
				text = "EY1"
			intervals [208]:
				xmin = 44.256
				xmax = 44.306
				text = "B"
			intervals [209]:
				xmin = 44.306
				xmax = 44.406
				text = "ER0"
			intervals [210]:
				xmin = 44.406
				xmax = 44.476
				text = "HH"
			intervals [211]:
				xmin = 44.476
				xmax = 44.746
				text = "UH2"
			intervals [212]:
				xmin = 44.746
				xmax = 44.776
				text = "D"
			intervals [213]:
				xmin = 44.776
				xmax = 45.2544
				text = ""
			intervals [214]:
				xmin = 45.2544
				xmax = 45.3944
				text = "AE1"
			intervals [215]:
				xmin = 45.3944
				xmax = 45.4544
				text = "N"
			intervals [216]:
				xmin = 45.4544
				xmax = 45.5044
				text = "D"
			intervals [217]:
				xmin = 45.5044
				xmax = 46.0544
				text = "AH1"
			intervals [218]:
				xmin = 46.0544
				xmax = 46.4714
				text = ""
			intervals [219]:
				xmin = 46.4714
				xmax = 46.5914
				text = "AY1"
			intervals [220]:
				xmin = 46.5914
				xmax = 46.6414
				text = "W"
			intervals [221]:
				xmin = 46.6414
				xmax = 46.6814
				text = "AH0"
			intervals [222]:
				xmin = 46.6814
				xmax = 46.7714
				text = "Z"
			intervals [223]:
				xmin = 46.7714
				xmax = 46.8414
				text = "K"
			intervals [224]:
				xmin = 46.8414
				xmax = 46.9014
				text = "EH1"
			intervals [225]:
				xmin = 46.9014
				xmax = 46.9614
				text = "R"
			intervals [226]:
				xmin = 46.9614
				xmax = 47.0414
				text = "IY0"
			intervals [227]:
				xmin = 47.0414
				xmax = 47.0914
				text = "IH0"
			intervals [228]:
				xmin = 47.0914
				xmax = 47.1514
				text = "N"
			intervals [229]:
				xmin = 47.1514
				xmax = 47.2714
				text = "P"
			intervals [230]:
				xmin = 47.2714
				xmax = 47.3714
				text = "IY1"
			intervals [231]:
				xmin = 47.3714
				xmax = 47.4214
				text = "T"
			intervals [232]:
				xmin = 47.4214
				xmax = 47.5614
				text = "S"
			intervals [233]:
				xmin = 47.5614
				xmax = 47.6914
				text = "AH0"
			intervals [234]:
				xmin = 47.6914
				xmax = 47.7514
				text = "W"
			intervals [235]:
				xmin = 47.7514
				xmax = 47.7914
				text = "IH0"
			intervals [236]:
				xmin = 47.7914
				xmax = 47.8814
				text = "TH"
			intervals [237]:
				xmin = 47.8814
				xmax = 47.9414
				text = "M"
			intervals [238]:
				xmin = 47.9414
				xmax = 48.0414
				text = "AY1"
			intervals [239]:
				xmin = 48.0414
				xmax = 48.1814
				text = "F"
			intervals [240]:
				xmin = 48.1814
				xmax = 48.3414
				text = "AE1"
			intervals [241]:
				xmin = 48.3414
				xmax = 48.4214
				text = "M"
			intervals [242]:
				xmin = 48.4214
				xmax = 48.4814
				text = "L"
			intervals [243]:
				xmin = 48.4814
				xmax = 48.6614
				text = "IY0"
			intervals [244]:
				xmin = 48.6614
				xmax = 49.0675
				text = ""
			intervals [245]:
				xmin = 49.0675
				xmax = 49.6675
				text = "AH1"
			intervals [246]:
				xmin = 49.6675
				xmax = 49.8175
				text = "M"
			intervals [247]:
				xmin = 49.8175
				xmax = 51.383
				text = "sp"
			intervals [248]:
				xmin = 51.383
				xmax = 51.893
				text = "AE1"
			intervals [249]:
				xmin = 51.893
				xmax = 52.063
				text = "N"
			intervals [250]:
				xmin = 52.063
				xmax = 52.243
				text = "D"
			intervals [251]:
				xmin = 52.243
				xmax = 53.6651
				text = ""
			intervals [252]:
				xmin = 53.6651
				xmax = 53.6951
				text = "sil"
			intervals [253]:
				xmin = 53.6951
				xmax = 53.7651
				text = "OW1"
			intervals [254]:
				xmin = 53.7651
				xmax = 53.8251
				text = "W"
			intervals [255]:
				xmin = 53.8251
				xmax = 53.8551
				text = "EY1"
			intervals [256]:
				xmin = 53.8551
				xmax = 53.8851
				text = "T"
			intervals [257]:
				xmin = 53.8851
				xmax = 53.9551
				text = "AY1"
			intervals [258]:
				xmin = 53.9551
				xmax = 54.0151
				text = "W"
			intervals [259]:
				xmin = 54.0151
				xmax = 54.0451
				text = "AH0"
			intervals [260]:
				xmin = 54.0451
				xmax = 54.1351
				text = "Z"
			intervals [261]:
				xmin = 54.1351
				xmax = 54.2051
				text = "K"
			intervals [262]:
				xmin = 54.2051
				xmax = 54.2551
				text = "EH1"
			intervals [263]:
				xmin = 54.2551
				xmax = 54.3251
				text = "R"
			intervals [264]:
				xmin = 54.3251
				xmax = 54.3551
				text = "IY0"
			intervals [265]:
				xmin = 54.3551
				xmax = 54.3851
				text = "IH0"
			intervals [266]:
				xmin = 54.3851
				xmax = 54.4251
				text = "N"
			intervals [267]:
				xmin = 54.4251
				xmax = 54.5051
				text = "P"
			intervals [268]:
				xmin = 54.5051
				xmax = 54.5551
				text = "IY1"
			intervals [269]:
				xmin = 54.5551
				xmax = 54.6051
				text = "T"
			intervals [270]:
				xmin = 54.6051
				xmax = 54.6651
				text = "S"
			intervals [271]:
				xmin = 54.6651
				xmax = 54.7451
				text = "AH0"
			intervals [272]:
				xmin = 54.7451
				xmax = 54.8551
				text = "F"
			intervals [273]:
				xmin = 54.8551
				xmax = 54.9251
				text = "AO1"
			intervals [274]:
				xmin = 54.9251
				xmax = 54.9751
				text = "R"
			intervals [275]:
				xmin = 54.9751
				xmax = 55.0351
				text = "M"
			intervals [276]:
				xmin = 55.0351
				xmax = 55.1151
				text = "AY1"
			intervals [277]:
				xmin = 55.1151
				xmax = 55.2051
				text = "F"
			intervals [278]:
				xmin = 55.2051
				xmax = 55.2951
				text = "AE1"
			intervals [279]:
				xmin = 55.2951
				xmax = 55.3351
				text = "M"
			intervals [280]:
				xmin = 55.3351
				xmax = 55.4051
				text = "L"
			intervals [281]:
				xmin = 55.4051
				xmax = 55.4651
				text = "IY0"
			intervals [282]:
				xmin = 55.4651
				xmax = 55.4951
				text = "AY1"
			intervals [283]:
				xmin = 55.4951
				xmax = 55.5351
				text = "W"
			intervals [284]:
				xmin = 55.5351
				xmax = 55.5651
				text = "AH0"
			intervals [285]:
				xmin = 55.5651
				xmax = 55.6351
				text = "Z"
			intervals [286]:
				xmin = 55.6351
				xmax = 55.6851
				text = "W"
			intervals [287]:
				xmin = 55.6851
				xmax = 55.7551
				text = "AO1"
			intervals [288]:
				xmin = 55.7551
				xmax = 55.8151
				text = "K"
			intervals [289]:
				xmin = 55.8151
				xmax = 55.8451
				text = "IH0"
			intervals [290]:
				xmin = 55.8451
				xmax = 55.8851
				text = "N"
			intervals [291]:
				xmin = 55.8851
				xmax = 55.9351
				text = "B"
			intervals [292]:
				xmin = 55.9351
				xmax = 55.9751
				text = "AY1"
			intervals [293]:
				xmin = 55.9751
				xmax = 56.0351
				text = "M"
			intervals [294]:
				xmin = 56.0351
				xmax = 56.1151
				text = "AY2"
			intervals [295]:
				xmin = 56.1151
				xmax = 56.2351
				text = "S"
			intervals [296]:
				xmin = 56.2351
				xmax = 56.2851
				text = "EH1"
			intervals [297]:
				xmin = 56.2851
				xmax = 56.3651
				text = "L"
			intervals [298]:
				xmin = 56.3651
				xmax = 56.4351
				text = "F"
			intervals [299]:
				xmin = 56.4351
				xmax = 56.4651
				text = "AY1"
			intervals [300]:
				xmin = 56.4651
				xmax = 56.5051
				text = "W"
			intervals [301]:
				xmin = 56.5051
				xmax = 56.5451
				text = "AH0"
			intervals [302]:
				xmin = 56.5451
				xmax = 56.6051
				text = "Z"
			intervals [303]:
				xmin = 56.6051
				xmax = 56.6751
				text = "M"
			intervals [304]:
				xmin = 56.6751
				xmax = 56.7751
				text = "EY1"
			intervals [305]:
				xmin = 56.7751
				xmax = 56.8451
				text = "B"
			intervals [306]:
				xmin = 56.8451
				xmax = 56.9651
				text = "IY0"
			intervals [307]:
				xmin = 56.9651
				xmax = 57.0351
				text = "sp"
			intervals [308]:
				xmin = 57.0351
				xmax = 57.4782
				text = ""
			intervals [309]:
				xmin = 57.4782
				xmax = 57.6482
				text = "T"
			intervals [310]:
				xmin = 57.6482
				xmax = 57.6882
				text = "W"
			intervals [311]:
				xmin = 57.6882
				xmax = 57.8082
				text = "EH1"
			intervals [312]:
				xmin = 57.8082
				xmax = 58.0182
				text = "L"
			intervals [313]:
				xmin = 58.0182
				xmax = 58.1282
				text = "V"
			intervals [314]:
				xmin = 58.1282
				xmax = 58.5087
				text = ""
			intervals [315]:
				xmin = 58.5087
				xmax = 59.0087
				text = "AH1"
			intervals [316]:
				xmin = 59.0087
				xmax = 59.1987
				text = "M"
			intervals [317]:
				xmin = 59.1987
				xmax = 59.4806
				text = "sp"
			intervals [318]:
				xmin = 59.4806
				xmax = 59.6906
				text = "AE1"
			intervals [319]:
				xmin = 59.6906
				xmax = 59.9606
				text = "N"
			intervals [320]:
				xmin = 59.9606
				xmax = 59.9906
				text = "sp"
			intervals [321]:
				xmin = 59.9906
				xmax = 60.9147
				text = ""
			intervals [322]:
				xmin = 60.9147
				xmax = 61.0447
				text = "AY1"
			intervals [323]:
				xmin = 61.0447
				xmax = 61.0847
				text = "W"
			intervals [324]:
				xmin = 61.0847
				xmax = 61.1147
				text = "AH0"
			intervals [325]:
				xmin = 61.1147
				xmax = 61.1647
				text = "Z"
			intervals [326]:
				xmin = 61.1647
				xmax = 61.2447
				text = "HH"
			intervals [327]:
				xmin = 61.2447
				xmax = 61.2847
				text = "OW1"
			intervals [328]:
				xmin = 61.2847
				xmax = 61.3747
				text = "L"
			intervals [329]:
				xmin = 61.3747
				xmax = 61.4047
				text = "D"
			intervals [330]:
				xmin = 61.4047
				xmax = 61.4347
				text = "IH0"
			intervals [331]:
				xmin = 61.4347
				xmax = 61.4847
				text = "N"
			intervals [332]:
				xmin = 61.4847
				xmax = 61.5447
				text = "AO1"
			intervals [333]:
				xmin = 61.5447
				xmax = 61.5947
				text = "N"
			intervals [334]:
				xmin = 61.5947
				xmax = 61.6447
				text = "T"
			intervals [335]:
				xmin = 61.6447
				xmax = 61.6747
				text = "UW0"
			intervals [336]:
				xmin = 61.6747
				xmax = 61.7047
				text = "DH"
			intervals [337]:
				xmin = 61.7047
				xmax = 61.7547
				text = "AH0"
			intervals [338]:
				xmin = 61.7547
				xmax = 61.8247
				text = "P"
			intervals [339]:
				xmin = 61.8247
				xmax = 61.9147
				text = "IY1"
			intervals [340]:
				xmin = 61.9147
				xmax = 61.9647
				text = "T"
			intervals [341]:
				xmin = 61.9647
				xmax = 62.0347
				text = "S"
			intervals [342]:
				xmin = 62.0347
				xmax = 62.2047
				text = "AH0"
			intervals [343]:
				xmin = 62.2047
				xmax = 62.3147
				text = "Z"
			intervals [344]:
				xmin = 62.3147
				xmax = 62.401
				text = ""
			intervals [345]:
				xmin = 62.401
				xmax = 62.551
				text = "AE1"
			intervals [346]:
				xmin = 62.551
				xmax = 62.611
				text = "N"
			intervals [347]:
				xmin = 62.611
				xmax = 62.721
				text = "T"
			intervals [348]:
				xmin = 62.721
				xmax = 62.841
				text = "UW1"
			intervals [349]:
				xmin = 62.841
				xmax = 62.871
				text = "D"
			intervals [350]:
				xmin = 62.871
				xmax = 62.901
				text = "Y"
			intervals [351]:
				xmin = 62.901
				xmax = 63.071
				text = "UW1"
			intervals [352]:
				xmin = 63.071
				xmax = 63.101
				text = "D"
			intervals [353]:
				xmin = 63.101
				xmax = 63.151
				text = "Z"
			intervals [354]:
				xmin = 63.151
				xmax = 63.201
				text = "W"
			intervals [355]:
				xmin = 63.201
				xmax = 63.331
				text = "AO1"
			intervals [356]:
				xmin = 63.331
				xmax = 63.361
				text = "K"
			intervals [357]:
				xmin = 63.361
				xmax = 63.391
				text = "T"
			intervals [358]:
				xmin = 63.391
				xmax = 63.451
				text = "B"
			intervals [359]:
				xmin = 63.451
				xmax = 63.721
				text = "AY1"
			intervals [360]:
				xmin = 63.721
				xmax = 64.2103
				text = ""
			intervals [361]:
				xmin = 64.2103
				xmax = 64.2903
				text = "AE1"
			intervals [362]:
				xmin = 64.2903
				xmax = 64.3403
				text = "N"
			intervals [363]:
				xmin = 64.3403
				xmax = 64.3803
				text = "DH"
			intervals [364]:
				xmin = 64.3803
				xmax = 64.4703
				text = "EY1"
			intervals [365]:
				xmin = 64.4703
				xmax = 64.5403
				text = "L"
			intervals [366]:
				xmin = 64.5403
				xmax = 64.6303
				text = "AY1"
			intervals [367]:
				xmin = 64.6303
				xmax = 64.6703
				text = "K"
			intervals [368]:
				xmin = 64.6703
				xmax = 64.8603
				text = "F"
			intervals [369]:
				xmin = 64.8603
				xmax = 64.9803
				text = "EY1"
			intervals [370]:
				xmin = 64.9803
				xmax = 65.0103
				text = "K"
			intervals [371]:
				xmin = 65.0103
				xmax = 65.0403
				text = "T"
			intervals [372]:
				xmin = 65.0403
				xmax = 65.1003
				text = "L"
			intervals [373]:
				xmin = 65.1003
				xmax = 65.1503
				text = "AY1"
			intervals [374]:
				xmin = 65.1503
				xmax = 65.2103
				text = "K"
			intervals [375]:
				xmin = 65.2103
				xmax = 65.2503
				text = "DH"
			intervals [376]:
				xmin = 65.2503
				xmax = 65.3303
				text = "EY1"
			intervals [377]:
				xmin = 65.3303
				xmax = 65.3803
				text = "W"
			intervals [378]:
				xmin = 65.3803
				xmax = 65.4203
				text = "ER0"
			intervals [379]:
				xmin = 65.4203
				xmax = 65.4603
				text = "G"
			intervals [380]:
				xmin = 65.4603
				xmax = 65.5003
				text = "AH1"
			intervals [381]:
				xmin = 65.5003
				xmax = 65.5303
				text = "N"
			intervals [382]:
				xmin = 65.5303
				xmax = 65.5603
				text = "AH0"
			intervals [383]:
				xmin = 65.5603
				xmax = 65.6303
				text = "T"
			intervals [384]:
				xmin = 65.6303
				xmax = 65.6703
				text = "R"
			intervals [385]:
				xmin = 65.6703
				xmax = 65.7003
				text = "AY1"
			intervals [386]:
				xmin = 65.7003
				xmax = 65.7303
				text = "T"
			intervals [387]:
				xmin = 65.7303
				xmax = 65.7703
				text = "AH0"
			intervals [388]:
				xmin = 65.7703
				xmax = 65.8303
				text = "S"
			intervals [389]:
				xmin = 65.8303
				xmax = 65.8803
				text = "N"
			intervals [390]:
				xmin = 65.8803
				xmax = 65.9403
				text = "AE1"
			intervals [391]:
				xmin = 65.9403
				xmax = 66.0103
				text = "CH"
			intervals [392]:
				xmin = 66.0103
				xmax = 66.0503
				text = "M"
			intervals [393]:
				xmin = 66.0503
				xmax = 66.1003
				text = "AY1"
			intervals [394]:
				xmin = 66.1003
				xmax = 66.2003
				text = "P"
			intervals [395]:
				xmin = 66.2003
				xmax = 66.2603
				text = "IY1"
			intervals [396]:
				xmin = 66.2603
				xmax = 66.3203
				text = "T"
			intervals [397]:
				xmin = 66.3203
				xmax = 66.4103
				text = "S"
			intervals [398]:
				xmin = 66.4103
				xmax = 66.4503
				text = "AH0"
			intervals [399]:
				xmin = 66.4503
				xmax = 66.4803
				text = "sp"
			intervals [400]:
				xmin = 66.4803
				xmax = 66.7935
				text = ""
			intervals [401]:
				xmin = 66.7935
				xmax = 66.8435
				text = "B"
			intervals [402]:
				xmin = 66.8435
				xmax = 66.8735
				text = "AH1"
			intervals [403]:
				xmin = 66.8735
				xmax = 66.9035
				text = "T"
			intervals [404]:
				xmin = 66.9035
				xmax = 66.9335
				text = "AY1"
			intervals [405]:
				xmin = 66.9335
				xmax = 66.9935
				text = "HH"
			intervals [406]:
				xmin = 66.9935
				xmax = 67.0335
				text = "AE1"
			intervals [407]:
				xmin = 67.0335
				xmax = 67.0735
				text = "D"
			intervals [408]:
				xmin = 67.0735
				xmax = 67.1035
				text = "AH0"
			intervals [409]:
				xmin = 67.1035
				xmax = 67.2135
				text = "T"
			intervals [410]:
				xmin = 67.2135
				xmax = 67.2835
				text = "AY1"
			intervals [411]:
				xmin = 67.2835
				xmax = 67.3335
				text = "T"
			intervals [412]:
				xmin = 67.3335
				xmax = 67.4135
				text = "G"
			intervals [413]:
				xmin = 67.4135
				xmax = 67.4535
				text = "R"
			intervals [414]:
				xmin = 67.4535
				xmax = 67.5235
				text = "IH1"
			intervals [415]:
				xmin = 67.5235
				xmax = 67.5735
				text = "P"
			intervals [416]:
				xmin = 67.5735
				xmax = 68.2985
				text = ""
			intervals [417]:
				xmin = 68.2985
				xmax = 68.3785
				text = "AE1"
			intervals [418]:
				xmin = 68.3785
				xmax = 68.4485
				text = "N"
			intervals [419]:
				xmin = 68.4485
				xmax = 68.4985
				text = "D"
			intervals [420]:
				xmin = 68.4985
				xmax = 68.5385
				text = "DH"
			intervals [421]:
				xmin = 68.5385
				xmax = 68.8185
				text = "EH1"
			intervals [422]:
				xmin = 68.8185
				xmax = 68.9685
				text = "N"
			intervals [423]:
				xmin = 68.9685
				xmax = 69.0685
				text = "S"
			intervals [424]:
				xmin = 69.0685
				xmax = 69.0985
				text = "AH1"
			intervals [425]:
				xmin = 69.0985
				xmax = 69.1385
				text = "M"
			intervals [426]:
				xmin = 69.1385
				xmax = 69.1985
				text = "B"
			intervals [427]:
				xmin = 69.1985
				xmax = 69.2685
				text = "AA2"
			intervals [428]:
				xmin = 69.2685
				xmax = 69.3185
				text = "D"
			intervals [429]:
				xmin = 69.3185
				xmax = 69.3785
				text = "IY0"
			intervals [430]:
				xmin = 69.3785
				xmax = 69.4185
				text = "AH0"
			intervals [431]:
				xmin = 69.4185
				xmax = 69.4985
				text = "K"
			intervals [432]:
				xmin = 69.4985
				xmax = 69.5485
				text = "R"
			intervals [433]:
				xmin = 69.5485
				xmax = 69.6085
				text = "AO1"
			intervals [434]:
				xmin = 69.6085
				xmax = 69.6485
				text = "S"
			intervals [435]:
				xmin = 69.6485
				xmax = 69.6785
				text = "DH"
			intervals [436]:
				xmin = 69.6785
				xmax = 69.7085
				text = "AH0"
			intervals [437]:
				xmin = 69.7085
				xmax = 69.7385
				text = "S"
			intervals [438]:
				xmin = 69.7385
				xmax = 69.8085
				text = "T"
			intervals [439]:
				xmin = 69.8085
				xmax = 69.8585
				text = "R"
			intervals [440]:
				xmin = 69.8585
				xmax = 69.9685
				text = "IY1"
			intervals [441]:
				xmin = 69.9685
				xmax = 69.9985
				text = "T"
			intervals [442]:
				xmin = 69.9985
				xmax = 70.0585
				text = "Y"
			intervals [443]:
				xmin = 70.0585
				xmax = 70.2085
				text = "EH1"
			intervals [444]:
				xmin = 70.2085
				xmax = 70.2585
				text = "L"
			intervals [445]:
				xmin = 70.2585
				xmax = 70.2885
				text = "D"
			intervals [446]:
				xmin = 70.2885
				xmax = 70.3185
				text = "HH"
			intervals [447]:
				xmin = 70.3185
				xmax = 70.4285
				text = "EY1"
			intervals [448]:
				xmin = 70.4285
				xmax = 70.4785
				text = "Y"
			intervals [449]:
				xmin = 70.4785
				xmax = 70.5285
				text = "UW1"
			intervals [450]:
				xmin = 70.5285
				xmax = 70.5785
				text = "B"
			intervals [451]:
				xmin = 70.5785
				xmax = 70.6185
				text = "EH1"
			intervals [452]:
				xmin = 70.6185
				xmax = 70.6585
				text = "T"
			intervals [453]:
				xmin = 70.6585
				xmax = 70.7285
				text = "ER0"
			intervals [454]:
				xmin = 70.7285
				xmax = 70.8685
				text = "R"
			intervals [455]:
				xmin = 70.8685
				xmax = 71.0285
				text = "AH1"
			intervals [456]:
				xmin = 71.0285
				xmax = 71.0785
				text = "N"
			intervals [457]:
				xmin = 71.0785
				xmax = 71.4646
				text = ""
			intervals [458]:
				xmin = 71.4646
				xmax = 71.5446
				text = "AE1"
			intervals [459]:
				xmin = 71.5446
				xmax = 71.6346
				text = "N"
			intervals [460]:
				xmin = 71.6346
				xmax = 71.6946
				text = "DH"
			intervals [461]:
				xmin = 71.6946
				xmax = 71.8346
				text = "EH1"
			intervals [462]:
				xmin = 71.8346
				xmax = 71.9546
				text = "N"
			intervals [463]:
				xmin = 71.9546
				xmax = 72.0346
				text = "L"
			intervals [464]:
				xmin = 72.0346
				xmax = 72.1146
				text = "AY1"
			intervals [465]:
				xmin = 72.1146
				xmax = 72.2846
				text = "K"
			intervals [466]:
				xmin = 72.2846
				xmax = 72.6256
				text = ""
			intervals [467]:
				xmin = 72.6256
				xmax = 72.6556
				text = "sil"
			intervals [468]:
				xmin = 72.6556
				xmax = 72.7656
				text = "HH"
			intervals [469]:
				xmin = 72.7656
				xmax = 72.9456
				text = "IY1"
			intervals [470]:
				xmin = 72.9456
				xmax = 73.2156
				text = "AH1"
			intervals [471]:
				xmin = 73.2156
				xmax = 73.3556
				text = "AY1"
			intervals [472]:
				xmin = 73.3556
				xmax = 73.4156
				text = "L"
			intervals [473]:
				xmin = 73.4156
				xmax = 73.4756
				text = "UH1"
			intervals [474]:
				xmin = 73.4756
				xmax = 73.5056
				text = "K"
			intervals [475]:
				xmin = 73.5056
				xmax = 73.5356
				text = "T"
			intervals [476]:
				xmin = 73.5356
				xmax = 73.5956
				text = "B"
			intervals [477]:
				xmin = 73.5956
				xmax = 73.7456
				text = "AE1"
			intervals [478]:
				xmin = 73.7456
				xmax = 73.8256
				text = "K"
			intervals [479]:
				xmin = 73.8256
				xmax = 73.8656
				text = "AE1"
			intervals [480]:
				xmin = 73.8656
				xmax = 73.9356
				text = "N"
			intervals [481]:
				xmin = 73.9356
				xmax = 73.9756
				text = "DH"
			intervals [482]:
				xmin = 73.9756
				xmax = 74.0456
				text = "EY1"
			intervals [483]:
				xmin = 74.0456
				xmax = 74.1456
				text = "W"
			intervals [484]:
				xmin = 74.1456
				xmax = 74.1856
				text = "ER1"
			intervals [485]:
				xmin = 74.1856
				xmax = 74.2756
				text = "S"
			intervals [486]:
				xmin = 74.2756
				xmax = 74.3256
				text = "T"
			intervals [487]:
				xmin = 74.3256
				xmax = 74.3656
				text = "AA1"
			intervals [488]:
				xmin = 74.3656
				xmax = 74.3956
				text = "R"
			intervals [489]:
				xmin = 74.3956
				xmax = 74.4256
				text = "T"
			intervals [490]:
				xmin = 74.4256
				xmax = 74.4556
				text = "IH0"
			intervals [491]:
				xmin = 74.4556
				xmax = 74.4856
				text = "N"
			intervals [492]:
				xmin = 74.4856
				xmax = 74.5156
				text = "T"
			intervals [493]:
				xmin = 74.5156
				xmax = 74.5556
				text = "IH0"
			intervals [494]:
				xmin = 74.5556
				xmax = 74.6856
				text = "CH"
			intervals [495]:
				xmin = 74.6856
				xmax = 74.7856
				text = "EY1"
			intervals [496]:
				xmin = 74.7856
				xmax = 74.8856
				text = "S"
			intervals [497]:
				xmin = 74.8856
				xmax = 74.9556
				text = "M"
			intervals [498]:
				xmin = 74.9556
				xmax = 75.1156
				text = "IY1"
			intervals [499]:
				xmin = 75.1156
				xmax = 75.1456
				text = "sp"
			intervals [500]:
				xmin = 75.1456
				xmax = 75.3803
				text = ""
			intervals [501]:
				xmin = 75.3803
				xmax = 75.8603
				text = "AH1"
			intervals [502]:
				xmin = 75.8603
				xmax = 75.9603
				text = "M"
			intervals [503]:
				xmin = 75.9603
				xmax = 76.0203
				text = "sp"
			intervals [504]:
				xmin = 76.0203
				xmax = 76.2755
				text = ""
			intervals [505]:
				xmin = 76.2755
				xmax = 76.3555
				text = "AE1"
			intervals [506]:
				xmin = 76.3555
				xmax = 76.4055
				text = "N"
			intervals [507]:
				xmin = 76.4055
				xmax = 76.4755
				text = "S"
			intervals [508]:
				xmin = 76.4755
				xmax = 76.5255
				text = "OW1"
			intervals [509]:
				xmin = 76.5255
				xmax = 76.6355
				text = "AY1"
			intervals [510]:
				xmin = 76.6355
				xmax = 76.7655
				text = "R"
			intervals [511]:
				xmin = 76.7655
				xmax = 77.0655
				text = "AE1"
			intervals [512]:
				xmin = 77.0655
				xmax = 77.1255
				text = "N"
			intervals [513]:
				xmin = 77.1255
				xmax = 77.6318
				text = "sp"
			intervals [514]:
				xmin = 77.6318
				xmax = 77.7018
				text = "spn"
			intervals [515]:
				xmin = 77.7018
				xmax = 77.7369
				text = ""
			intervals [516]:
				xmin = 77.7369
				xmax = 77.8969
				text = "AH1"
			intervals [517]:
				xmin = 77.8969
				xmax = 77.9269
				text = "M"
			intervals [518]:
				xmin = 77.9269
				xmax = 77.9669
				text = "AE1"
			intervals [519]:
				xmin = 77.9669
				xmax = 77.9969
				text = "N"
			intervals [520]:
				xmin = 77.9969
				xmax = 78.0469
				text = "AY1"
			intervals [521]:
				xmin = 78.0469
				xmax = 78.0869
				text = "W"
			intervals [522]:
				xmin = 78.0869
				xmax = 78.1169
				text = "AH0"
			intervals [523]:
				xmin = 78.1169
				xmax = 78.1469
				text = "Z"
			intervals [524]:
				xmin = 78.1469
				xmax = 78.1769
				text = "JH"
			intervals [525]:
				xmin = 78.1769
				xmax = 78.2069
				text = "IH0"
			intervals [526]:
				xmin = 78.2069
				xmax = 78.2769
				text = "S"
			intervals [527]:
				xmin = 78.2769
				xmax = 78.3369
				text = "L"
			intervals [528]:
				xmin = 78.3369
				xmax = 78.3969
				text = "AY1"
			intervals [529]:
				xmin = 78.3969
				xmax = 78.4569
				text = "K"
			intervals [530]:
				xmin = 78.4569
				xmax = 78.5169
				text = "AY1"
			intervals [531]:
				xmin = 78.5169
				xmax = 78.6069
				text = "N"
			intervals [532]:
				xmin = 78.6069
				xmax = 78.6469
				text = "EH1"
			intervals [533]:
				xmin = 78.6469
				xmax = 78.6969
				text = "V"
			intervals [534]:
				xmin = 78.6969
				xmax = 78.7669
				text = "ER0"
			intervals [535]:
				xmin = 78.7669
				xmax = 78.8469
				text = "W"
			intervals [536]:
				xmin = 78.8469
				xmax = 78.8769
				text = "AA1"
			intervals [537]:
				xmin = 78.8769
				xmax = 78.9069
				text = "N"
			intervals [538]:
				xmin = 78.9069
				xmax = 78.9369
				text = "AH0"
			intervals [539]:
				xmin = 78.9369
				xmax = 78.9669
				text = "W"
			intervals [540]:
				xmin = 78.9669
				xmax = 79.0469
				text = "AO1"
			intervals [541]:
				xmin = 79.0469
				xmax = 79.1169
				text = "K"
			intervals [542]:
				xmin = 79.1169
				xmax = 79.1669
				text = "D"
			intervals [543]:
				xmin = 79.1669
				xmax = 79.1969
				text = "AW1"
			intervals [544]:
				xmin = 79.1969
				xmax = 79.2269
				text = "N"
			intervals [545]:
				xmin = 79.2269
				xmax = 79.2569
				text = "DH"
			intervals [546]:
				xmin = 79.2569
				xmax = 79.2869
				text = "IH0"
			intervals [547]:
				xmin = 79.2869
				xmax = 79.3169
				text = "S"
			intervals [548]:
				xmin = 79.3169
				xmax = 79.3469
				text = "S"
			intervals [549]:
				xmin = 79.3469
				xmax = 79.4169
				text = "T"
			intervals [550]:
				xmin = 79.4169
				xmax = 79.4569
				text = "R"
			intervals [551]:
				xmin = 79.4569
				xmax = 79.5769
				text = "IY1"
			intervals [552]:
				xmin = 79.5769
				xmax = 79.6069
				text = "T"
			intervals [553]:
				xmin = 79.6069
				xmax = 79.6369
				text = "sp"
			intervals [554]:
				xmin = 79.6369
				xmax = 79.6669
				text = "AH0"
			intervals [555]:
				xmin = 79.6669
				xmax = 79.7669
				text = "G"
			intervals [556]:
				xmin = 79.7669
				xmax = 79.8269
				text = "EY1"
			intervals [557]:
				xmin = 79.8269
				xmax = 79.9969
				text = "N"
			intervals [558]:
				xmin = 79.9969
				xmax = 80.2332
				text = ""
			intervals [559]:
				xmin = 80.2332
				xmax = 80.3232
				text = "D"
			intervals [560]:
				xmin = 80.3232
				xmax = 80.4732
				text = "AE1"
			intervals [561]:
				xmin = 80.4732
				xmax = 80.5632
				text = "NG"
			intervals [562]:
				xmin = 80.5632
				xmax = 80.7834
				text = ""
			intervals [563]:
				xmin = 80.7834
				xmax = 80.8934
				text = "K"
			intervals [564]:
				xmin = 80.8934
				xmax = 80.9634
				text = "AE1"
			intervals [565]:
				xmin = 80.9634
				xmax = 81.0034
				text = "N"
			intervals [566]:
				xmin = 81.0034
				xmax = 81.0434
				text = "IY1"
			intervals [567]:
				xmin = 81.0434
				xmax = 81.0734
				text = "V"
			intervals [568]:
				xmin = 81.0734
				xmax = 81.1034
				text = "IH0"
			intervals [569]:
				xmin = 81.1034
				xmax = 81.1334
				text = "N"
			intervals [570]:
				xmin = 81.1334
				xmax = 81.2234
				text = "K"
			intervals [571]:
				xmin = 81.2234
				xmax = 81.2634
				text = "EH1"
			intervals [572]:
				xmin = 81.2634
				xmax = 81.3434
				text = "R"
			intervals [573]:
				xmin = 81.3434
				xmax = 81.4134
				text = "IY0"
			intervals [574]:
				xmin = 81.4134
				xmax = 81.5234
				text = "F"
			intervals [575]:
				xmin = 81.5234
				xmax = 81.6334
				text = "UW1"
			intervals [576]:
				xmin = 81.6334
				xmax = 81.6734
				text = "D"
			intervals [577]:
				xmin = 81.6734
				xmax = 81.7034
				text = "T"
			intervals [578]:
				xmin = 81.7034
				xmax = 81.7334
				text = "IH0"
			intervals [579]:
				xmin = 81.7334
				xmax = 81.7634
				text = "sp"
			intervals [580]:
				xmin = 81.7634
				xmax = 81.8134
				text = "M"
			intervals [581]:
				xmin = 81.8134
				xmax = 81.8734
				text = "AY1"
			intervals [582]:
				xmin = 81.8734
				xmax = 81.9634
				text = "F"
			intervals [583]:
				xmin = 81.9634
				xmax = 82.0834
				text = "AE1"
			intervals [584]:
				xmin = 82.0834
				xmax = 82.1534
				text = "M"
			intervals [585]:
				xmin = 82.1534
				xmax = 82.1834
				text = "L"
			intervals [586]:
				xmin = 82.1834
				xmax = 82.2134
				text = "IY0"
			intervals [587]:
				xmin = 82.2134
				xmax = 82.2534
				text = "B"
			intervals [588]:
				xmin = 82.2534
				xmax = 82.2834
				text = "L"
			intervals [589]:
				xmin = 82.2834
				xmax = 82.3134
				text = "AA1"
			intervals [590]:
				xmin = 82.3134
				xmax = 82.3434
				text = "B"
			intervals [591]:
				xmin = 82.3434
				xmax = 82.3734
				text = "L"
			intervals [592]:
				xmin = 82.3734
				xmax = 82.4034
				text = "AA1"
			intervals [593]:
				xmin = 82.4034
				xmax = 82.4334
				text = "B"
			intervals [594]:
				xmin = 82.4334
				xmax = 82.4634
				text = "L"
			intervals [595]:
				xmin = 82.4634
				xmax = 82.5334
				text = "AA1"
			intervals [596]:
				xmin = 82.5334
				xmax = 82.6134
				text = "B"
			intervals [597]:
				xmin = 82.6134
				xmax = 82.6634
				text = "L"
			intervals [598]:
				xmin = 82.6634
				xmax = 82.8234
				text = "AA1"
			intervals [599]:
				xmin = 82.8234
				xmax = 83.2454
				text = ""
			intervals [600]:
				xmin = 83.2454
				xmax = 83.5554
				text = "AH1"
			intervals [601]:
				xmin = 83.5554
				xmax = 83.6254
				text = "M"
			intervals [602]:
				xmin = 83.6254
				xmax = 83.6554
				text = "sp"
			intervals [603]:
				xmin = 83.6554
				xmax = 83.7117
				text = ""
			intervals [604]:
				xmin = 83.7117
				xmax = 83.8117
				text = "AE1"
			intervals [605]:
				xmin = 83.8117
				xmax = 83.9217
				text = "N"
			intervals [606]:
				xmin = 83.9217
				xmax = 83.9717
				text = "D"
			intervals [607]:
				xmin = 83.9717
				xmax = 84.0417
				text = "DH"
			intervals [608]:
				xmin = 84.0417
				xmax = 84.2217
				text = "EH1"
			intervals [609]:
				xmin = 84.2217
				xmax = 84.5017
				text = "N"
			intervals [610]:
				xmin = 84.5017
				xmax = 84.7183
				text = "sp"
			intervals [611]:
				xmin = 84.7183
				xmax = 84.7583
				text = "L"
			intervals [612]:
				xmin = 84.7583
				xmax = 84.8283
				text = "AY1"
			intervals [613]:
				xmin = 84.8283
				xmax = 84.8683
				text = "K"
			intervals [614]:
				xmin = 84.8683
				xmax = 84.8983
				text = "sp"
			intervals [615]:
				xmin = 84.8983
				xmax = 85.0183
				text = "T"
			intervals [616]:
				xmin = 85.0183
				xmax = 85.0483
				text = "UW1"
			intervals [617]:
				xmin = 85.0483
				xmax = 85.1883
				text = "Y"
			intervals [618]:
				xmin = 85.1883
				xmax = 85.2183
				text = "IH1"
			intervals [619]:
				xmin = 85.2183
				xmax = 85.2583
				text = "R"
			intervals [620]:
				xmin = 85.2583
				xmax = 85.3383
				text = "Z"
			intervals [621]:
				xmin = 85.3383
				xmax = 85.3883
				text = "L"
			intervals [622]:
				xmin = 85.3883
				xmax = 85.4583
				text = "EY1"
			intervals [623]:
				xmin = 85.4583
				xmax = 85.4983
				text = "T"
			intervals [624]:
				xmin = 85.4983
				xmax = 85.6983
				text = "ER0"
			intervals [625]:
				xmin = 85.6983
				xmax = 85.9394
				text = ""
			intervals [626]:
				xmin = 85.9394
				xmax = 86.0094
				text = "DH"
			intervals [627]:
				xmin = 86.0094
				xmax = 86.0594
				text = "AE1"
			intervals [628]:
				xmin = 86.0594
				xmax = 86.0994
				text = "T"
			intervals [629]:
				xmin = 86.0994
				xmax = 86.1494
				text = "HH"
			intervals [630]:
				xmin = 86.1494
				xmax = 86.2194
				text = "OW1"
			intervals [631]:
				xmin = 86.2194
				xmax = 86.2994
				text = "L"
			intervals [632]:
				xmin = 86.2994
				xmax = 86.3494
				text = "N"
			intervals [633]:
				xmin = 86.3494
				xmax = 86.4094
				text = "EY1"
			intervals [634]:
				xmin = 86.4094
				xmax = 86.4594
				text = "B"
			intervals [635]:
				xmin = 86.4594
				xmax = 86.5094
				text = "ER0"
			intervals [636]:
				xmin = 86.5094
				xmax = 86.5394
				text = "HH"
			intervals [637]:
				xmin = 86.5394
				xmax = 86.6094
				text = "UH2"
			intervals [638]:
				xmin = 86.6094
				xmax = 86.6394
				text = "D"
			intervals [639]:
				xmin = 86.6394
				xmax = 86.6994
				text = "G"
			intervals [640]:
				xmin = 86.6994
				xmax = 86.7594
				text = "AA1"
			intervals [641]:
				xmin = 86.7594
				xmax = 86.7994
				text = "T"
			intervals [642]:
				xmin = 86.7994
				xmax = 86.9194
				text = "SH"
			intervals [643]:
				xmin = 86.9194
				xmax = 86.9594
				text = "AH1"
			intervals [644]:
				xmin = 86.9594
				xmax = 87.0194
				text = "T"
			intervals [645]:
				xmin = 87.0194
				xmax = 87.0794
				text = "D"
			intervals [646]:
				xmin = 87.0794
				xmax = 87.2994
				text = "AW1"
			intervals [647]:
				xmin = 87.2994
				xmax = 87.3494
				text = "N"
			intervals [648]:
				xmin = 87.3494
				xmax = 88.0164
				text = "sp"
			intervals [649]:
				xmin = 88.0164
				xmax = 88.3864
				text = "AE1"
			intervals [650]:
				xmin = 88.3864
				xmax = 88.4664
				text = "N"
			intervals [651]:
				xmin = 88.4664
				xmax = 88.5564
				text = "D"
			intervals [652]:
				xmin = 88.5564
				xmax = 88.6579
				text = ""
			intervals [653]:
				xmin = 88.6579
				xmax = 88.7779
				text = "AY1"
			intervals [654]:
				xmin = 88.7779
				xmax = 88.8579
				text = "TH"
			intervals [655]:
				xmin = 88.8579
				xmax = 88.9279
				text = "AO1"
			intervals [656]:
				xmin = 88.9279
				xmax = 88.9779
				text = "T"
			intervals [657]:
				xmin = 88.9779
				xmax = 89.0579
				text = "T"
			intervals [658]:
				xmin = 89.0579
				xmax = 89.0879
				text = "UW1"
			intervals [659]:
				xmin = 89.0879
				xmax = 89.1179
				text = "M"
			intervals [660]:
				xmin = 89.1179
				xmax = 89.1779
				text = "AY2"
			intervals [661]:
				xmin = 89.1779
				xmax = 89.2879
				text = "S"
			intervals [662]:
				xmin = 89.2879
				xmax = 89.3379
				text = "EH1"
			intervals [663]:
				xmin = 89.3379
				xmax = 89.4279
				text = "L"
			intervals [664]:
				xmin = 89.4279
				xmax = 89.5379
				text = "F"
			intervals [665]:
				xmin = 89.5379
				xmax = 89.6045
				text = ""
			intervals [666]:
				xmin = 89.6045
				xmax = 89.7045
				text = "W"
			intervals [667]:
				xmin = 89.7045
				xmax = 89.9845
				text = "ER1"
			intervals [668]:
				xmin = 89.9845
				xmax = 90.0145
				text = "D"
			intervals [669]:
				xmin = 90.0145
				xmax = 90.1454
				text = ""
			intervals [670]:
				xmin = 90.1454
				xmax = 90.2154
				text = "sil"
			intervals [671]:
				xmin = 90.2154
				xmax = 90.2554
				text = "DH"
			intervals [672]:
				xmin = 90.2554
				xmax = 90.2854
				text = "AE1"
			intervals [673]:
				xmin = 90.2854
				xmax = 90.3354
				text = "T"
			intervals [674]:
				xmin = 90.3354
				xmax = 90.3954
				text = "S"
			intervals [675]:
				xmin = 90.3954
				xmax = 90.4254
				text = "W"
			intervals [676]:
				xmin = 90.4254
				xmax = 90.4554
				text = "AH1"
			intervals [677]:
				xmin = 90.4554
				xmax = 90.4954
				text = "T"
			intervals [678]:
				xmin = 90.4954
				xmax = 90.6254
				text = "S"
			intervals [679]:
				xmin = 90.6254
				xmax = 90.7154
				text = "AH1"
			intervals [680]:
				xmin = 90.7154
				xmax = 90.7754
				text = "P"
			intervals [681]:
				xmin = 90.7754
				xmax = 91.2307
				text = ""
			intervals [682]:
				xmin = 91.2307
				xmax = 91.2907
				text = "sil"
			intervals [683]:
				xmin = 91.2907
				xmax = 91.3307
				text = "L"
			intervals [684]:
				xmin = 91.3307
				xmax = 91.4007
				text = "AY1"
			intervals [685]:
				xmin = 91.4007
				xmax = 91.5107
				text = "K"
			intervals [686]:
				xmin = 91.5107
				xmax = 91.9767
				text = ""
			intervals [687]:
				xmin = 91.9767
				xmax = 92.1367
				text = "SH"
			intervals [688]:
				xmin = 92.1367
				xmax = 92.1667
				text = "AH1"
			intervals [689]:
				xmin = 92.1667
				xmax = 92.2267
				text = "T"
			intervals [690]:
				xmin = 92.2267
				xmax = 92.3767
				text = "AO1"
			intervals [691]:
				xmin = 92.3767
				xmax = 92.4167
				text = "L"
			intervals [692]:
				xmin = 92.4167
				xmax = 92.4567
				text = "DH"
			intervals [693]:
				xmin = 92.4567
				xmax = 92.5167
				text = "AE1"
			intervals [694]:
				xmin = 92.5167
				xmax = 92.5567
				text = "T"
			intervals [695]:
				xmin = 92.5567
				xmax = 92.6567
				text = "SH"
			intervals [696]:
				xmin = 92.6567
				xmax = 92.6967
				text = "IH1"
			intervals [697]:
				xmin = 92.6967
				xmax = 92.7667
				text = "T"
			intervals [698]:
				xmin = 92.7667
				xmax = 92.8467
				text = "D"
			intervals [699]:
				xmin = 92.8467
				xmax = 93.0567
				text = "AW1"
			intervals [700]:
				xmin = 93.0567
				xmax = 93.1567
				text = "N"
			intervals [701]:
				xmin = 93.1567
				xmax = 93.2917
				text = ""
			intervals [702]:
				xmin = 93.2917
				xmax = 93.6317
				text = "AY1"
			intervals [703]:
				xmin = 93.6317
				xmax = 93.6617
				text = "spn"
			intervals [704]:
				xmin = 93.6617
				xmax = 93.7117
				text = "N"
			intervals [705]:
				xmin = 93.7117
				xmax = 93.7617
				text = "EH1"
			intervals [706]:
				xmin = 93.7617
				xmax = 93.8217
				text = "V"
			intervals [707]:
				xmin = 93.8217
				xmax = 93.8717
				text = "ER0"
			intervals [708]:
				xmin = 93.8717
				xmax = 93.9117
				text = "HH"
			intervals [709]:
				xmin = 93.9117
				xmax = 93.9417
				text = "AE1"
			intervals [710]:
				xmin = 93.9417
				xmax = 93.9717
				text = "V"
			intervals [711]:
				xmin = 93.9717
				xmax = 94.0117
				text = "T"
			intervals [712]:
				xmin = 94.0117
				xmax = 94.0517
				text = "IH0"
			intervals [713]:
				xmin = 94.0517
				xmax = 94.1317
				text = "D"
			intervals [714]:
				xmin = 94.1317
				xmax = 94.2117
				text = "IY1"
			intervals [715]:
				xmin = 94.2117
				xmax = 94.2617
				text = "L"
			intervals [716]:
				xmin = 94.2617
				xmax = 94.3017
				text = "W"
			intervals [717]:
				xmin = 94.3017
				xmax = 94.3317
				text = "IH0"
			intervals [718]:
				xmin = 94.3317
				xmax = 94.3617
				text = "DH"
			intervals [719]:
				xmin = 94.3617
				xmax = 94.4017
				text = "IH1"
			intervals [720]:
				xmin = 94.4017
				xmax = 94.4317
				text = "T"
			intervals [721]:
				xmin = 94.4317
				xmax = 94.4617
				text = "EH2"
			intervals [722]:
				xmin = 94.4617
				xmax = 94.5017
				text = "N"
			intervals [723]:
				xmin = 94.5017
				xmax = 94.5817
				text = "IY0"
			intervals [724]:
				xmin = 94.5817
				xmax = 94.6517
				text = "M"
			intervals [725]:
				xmin = 94.6517
				xmax = 94.8317
				text = "AO1"
			intervals [726]:
				xmin = 94.8317
				xmax = 94.8917
				text = "R"
			intervals [727]:
				xmin = 94.8917
				xmax = 94.9317
				text = "B"
			intervals [728]:
				xmin = 94.9317
				xmax = 94.9617
				text = "AH1"
			intervals [729]:
				xmin = 94.9617
				xmax = 94.9917
				text = "T"
			intervals [730]:
				xmin = 94.9917
				xmax = 95.0217
				text = "sp"
			intervals [731]:
				xmin = 95.0217
				xmax = 95.0717
				text = "Y"
			intervals [732]:
				xmin = 95.0717
				xmax = 95.1217
				text = "UW1"
			intervals [733]:
				xmin = 95.1217
				xmax = 95.1817
				text = "N"
			intervals [734]:
				xmin = 95.1817
				xmax = 95.3217
				text = "OW1"
			intervals [735]:
				xmin = 95.3217
				xmax = 95.3517
				text = "sp"
			intervals [736]:
				xmin = 95.3517
				xmax = 95.8329
				text = ""
			intervals [737]:
				xmin = 95.8329
				xmax = 96.3329
				text = "AH1"
			intervals [738]:
				xmin = 96.3329
				xmax = 96.5529
				text = "M"
			intervals [739]:
				xmin = 96.5529
				xmax = 96.5929
				text = "sp"
			intervals [740]:
				xmin = 96.5929
				xmax = 97.9721
				text = ""
			intervals [741]:
				xmin = 97.9721
				xmax = 98.0621
				text = "B"
			intervals [742]:
				xmin = 98.0621
				xmax = 98.1921
				text = "AH1"
			intervals [743]:
				xmin = 98.1921
				xmax = 98.2421
				text = "T"
			intervals [744]:
				xmin = 98.2421
				xmax = 98.2901
				text = ""
			intervals [745]:
				xmin = 98.2901
				xmax = 98.6901
				text = "N"
			intervals [746]:
				xmin = 98.6901
				xmax = 99.2201
				text = "AW1"
			intervals [747]:
				xmin = 99.2201
				xmax = 100.4574
				text = ""
			intervals [748]:
				xmin = 100.4574
				xmax = 100.6174
				text = "AY1"
			intervals [749]:
				xmin = 100.6174
				xmax = 100.7074
				text = "K"
			intervals [750]:
				xmin = 100.7074
				xmax = 100.7774
				text = "AH0"
			intervals [751]:
				xmin = 100.7774
				xmax = 100.8474
				text = "N"
			intervals [752]:
				xmin = 100.8474
				xmax = 101.0274
				text = "S"
			intervals [753]:
				xmin = 101.0274
				xmax = 101.2174
				text = "IY1"
			intervals [754]:
				xmin = 101.2174
				xmax = 101.2674
				text = "DH"
			intervals [755]:
				xmin = 101.2674
				xmax = 101.3074
				text = "AH0"
			intervals [756]:
				xmin = 101.3074
				xmax = 101.3674
				text = "T"
			intervals [757]:
				xmin = 101.3674
				xmax = 101.4274
				text = "DH"
			intervals [758]:
				xmin = 101.4274
				xmax = 101.4774
				text = "AE1"
			intervals [759]:
				xmin = 101.4774
				xmax = 101.5574
				text = "T"
			intervals [760]:
				xmin = 101.5574
				xmax = 101.6074
				text = "W"
			intervals [761]:
				xmin = 101.6074
				xmax = 101.6474
				text = "AH0"
			intervals [762]:
				xmin = 101.6474
				xmax = 101.7174
				text = "Z"
			intervals [763]:
				xmin = 101.7174
				xmax = 101.7674
				text = "DH"
			intervals [764]:
				xmin = 101.7674
				xmax = 101.8074
				text = "IY0"
			intervals [765]:
				xmin = 101.8074
				xmax = 101.8774
				text = "B"
			intervals [766]:
				xmin = 101.8774
				xmax = 101.9874
				text = "IH0"
			intervals [767]:
				xmin = 101.9874
				xmax = 102.1274
				text = "G"
			intervals [768]:
				xmin = 102.1274
				xmax = 102.2074
				text = "IH1"
			intervals [769]:
				xmin = 102.2074
				xmax = 102.2374
				text = "N"
			intervals [770]:
				xmin = 102.2374
				xmax = 102.2674
				text = "IH0"
			intervals [771]:
				xmin = 102.2674
				xmax = 102.5274
				text = "NG"
			intervals [772]:
				xmin = 102.5274
				xmax = 102.5574
				text = "sp"
			intervals [773]:
				xmin = 102.5574
				xmax = 103.0313
				text = ""
			intervals [774]:
				xmin = 103.0313
				xmax = 103.2013
				text = "AH1"
			intervals [775]:
				xmin = 103.2013
				xmax = 103.3413
				text = "V"
			intervals [776]:
				xmin = 103.3413
				xmax = 103.4413
				text = "L"
			intervals [777]:
				xmin = 103.4413
				xmax = 103.5913
				text = "AY1"
			intervals [778]:
				xmin = 103.5913
				xmax = 103.8513
				text = "K"
			intervals [779]:
				xmin = 103.8513
				xmax = 104.6902
				text = ""
			intervals [780]:
				xmin = 104.6902
				xmax = 104.7702
				text = "DH"
			intervals [781]:
				xmin = 104.7702
				xmax = 104.9202
				text = "AH0"
			intervals [782]:
				xmin = 104.9202
				xmax = 105.0002
				text = "R"
			intervals [783]:
				xmin = 105.0002
				xmax = 105.1402
				text = "IY2"
			intervals [784]:
				xmin = 105.1402
				xmax = 105.2002
				text = "D"
			intervals [785]:
				xmin = 105.2002
				xmax = 105.2402
				text = "IH0"
			intervals [786]:
				xmin = 105.2402
				xmax = 105.2702
				text = "S"
			intervals [787]:
				xmin = 105.2702
				xmax = 105.4002
				text = "T"
			intervals [788]:
				xmin = 105.4002
				xmax = 105.4402
				text = "R"
			intervals [789]:
				xmin = 105.4402
				xmax = 105.5102
				text = "AH0"
			intervals [790]:
				xmin = 105.5102
				xmax = 105.5602
				text = "B"
			intervals [791]:
				xmin = 105.5602
				xmax = 105.6302
				text = "Y"
			intervals [792]:
				xmin = 105.6302
				xmax = 105.7002
				text = "UW1"
			intervals [793]:
				xmin = 105.7002
				xmax = 105.8202
				text = "SH"
			intervals [794]:
				xmin = 105.8202
				xmax = 105.8802
				text = "AH0"
			intervals [795]:
				xmin = 105.8802
				xmax = 106.0802
				text = "N"
			intervals [796]:
				xmin = 106.0802
				xmax = 106.1441
				text = ""
			intervals [797]:
				xmin = 106.1441
				xmax = 106.6441
				text = "AH1"
			intervals [798]:
				xmin = 106.6441
				xmax = 106.8441
				text = "V"
			intervals [799]:
				xmin = 106.8441
				xmax = 107.785
				text = "sp"
			intervals [800]:
				xmin = 107.785
				xmax = 107.845
				text = "M"
			intervals [801]:
				xmin = 107.845
				xmax = 108.250
				text = "sp"
			intervals [802]:
				xmin = 108.250
				xmax = 108.300
				text = "M"
			intervals [803]:
				xmin = 108.300
				xmax = 108.370
				text = "EH1"
			intervals [804]:
				xmin = 108.370
				xmax = 108.420
				text = "M"
			intervals [805]:
				xmin = 108.420
				xmax = 108.460
				text = "B"
			intervals [806]:
				xmin = 108.460
				xmax = 108.530
				text = "ER0"
			intervals [807]:
				xmin = 108.530
				xmax = 108.630
				text = "Z"
			intervals [808]:
				xmin = 108.630
				xmax = 108.680
				text = "AH0"
			intervals [809]:
				xmin = 108.680
				xmax = 108.740
				text = "V"
			intervals [810]:
				xmin = 108.740
				xmax = 108.840
				text = "sp"
			intervals [811]:
				xmin = 108.840
				xmax = 109.0954
				text = ""
			intervals [812]:
				xmin = 109.0954
				xmax = 109.1654
				text = "D"
			intervals [813]:
				xmin = 109.1654
				xmax = 109.2954
				text = "IY1"
			intervals [814]:
				xmin = 109.2954
				xmax = 109.4354
				text = "S"
			intervals [815]:
				xmin = 109.4354
				xmax = 109.6454
				text = "IY1"
			intervals [816]:
				xmin = 109.6454
				xmax = 109.6754
				text = "sp"
			intervals [817]:
				xmin = 109.6754
				xmax = 109.7854
				text = "L"
			intervals [818]:
				xmin = 109.7854
				xmax = 109.8754
				text = "AY1"
			intervals [819]:
				xmin = 109.8754
				xmax = 109.9254
				text = "K"
			intervals [820]:
				xmin = 109.9254
				xmax = 109.9854
				text = "L"
			intervals [821]:
				xmin = 109.9854
				xmax = 110.0654
				text = "AY1"
			intervals [822]:
				xmin = 110.0654
				xmax = 110.1554
				text = "K"
			intervals [823]:
				xmin = 110.1554
				xmax = 110.2054
				text = "D"
			intervals [824]:
				xmin = 110.2054
				xmax = 110.3254
				text = "IY1"
			intervals [825]:
				xmin = 110.3254
				xmax = 110.4454
				text = "S"
			intervals [826]:
				xmin = 110.4454
				xmax = 110.6854
				text = "IY1"
			intervals [827]:
				xmin = 110.6854
				xmax = 110.8454
				text = "Z"
			intervals [828]:
				xmin = 110.8454
				xmax = 111.1954
				text = "AH1"
			intervals [829]:
				xmin = 111.1954
				xmax = 111.2254
				text = "sp"
			intervals [830]:
				xmin = 111.2254
				xmax = 111.6367
				text = ""
			intervals [831]:
				xmin = 111.6367
				xmax = 111.6967
				text = "B"
			intervals [832]:
				xmin = 111.6967
				xmax = 111.7667
				text = "L"
			intervals [833]:
				xmin = 111.7667
				xmax = 111.8467
				text = "AE1"
			intervals [834]:
				xmin = 111.8467
				xmax = 111.9167
				text = "K"
			intervals [835]:
				xmin = 111.9167
				xmax = 111.9867
				text = "K"
			intervals [836]:
				xmin = 111.9867
				xmax = 112.0267
				text = "AH0"
			intervals [837]:
				xmin = 112.0267
				xmax = 112.0867
				text = "M"
			intervals [838]:
				xmin = 112.0867
				xmax = 112.1567
				text = "Y"
			intervals [839]:
				xmin = 112.1567
				xmax = 112.2067
				text = "UW1"
			intervals [840]:
				xmin = 112.2067
				xmax = 112.2567
				text = "N"
			intervals [841]:
				xmin = 112.2567
				xmax = 112.2967
				text = "IH0"
			intervals [842]:
				xmin = 112.2967
				xmax = 112.3767
				text = "T"
			intervals [843]:
				xmin = 112.3767
				xmax = 112.5767
				text = "IY0"
			intervals [844]:
				xmin = 112.5767
				xmax = 113.2408
				text = ""
			intervals [845]:
				xmin = 113.2408
				xmax = 113.7508
				text = "AH1"
			intervals [846]:
				xmin = 113.7508
				xmax = 113.9708
				text = "M"
			intervals [847]:
				xmin = 113.9708
				xmax = 114.0008
				text = "sp"
			intervals [848]:
				xmin = 114.0008
				xmax = 115.627
				text = ""
			intervals [849]:
				xmin = 115.627
				xmax = 115.697
				text = "AE1"
			intervals [850]:
				xmin = 115.697
				xmax = 115.827
				text = "N"
			intervals [851]:
				xmin = 115.827
				xmax = 115.937
				text = "W"
			intervals [852]:
				xmin = 115.937
				xmax = 116.267
				text = "AY1"
			intervals [853]:
				xmin = 116.267
				xmax = 116.457
				text = "L"
			intervals [854]:
				xmin = 116.457
				xmax = 117.4082
				text = ""
			intervals [855]:
				xmin = 117.4082
				xmax = 117.4482
				text = "sil"
			intervals [856]:
				xmin = 117.4482
				xmax = 117.4782
				text = "D"
			intervals [857]:
				xmin = 117.4782
				xmax = 117.6182
				text = "AE1"
			intervals [858]:
				xmin = 117.6182
				xmax = 117.6782
				text = "M"
			intervals [859]:
				xmin = 117.6782
				xmax = 117.7282
				text = "AY1"
			intervals [860]:
				xmin = 117.7282
				xmax = 117.7782
				text = "G"
			intervals [861]:
				xmin = 117.7782
				xmax = 117.8682
				text = "AA1"
			intervals [862]:
				xmin = 117.8682
				xmax = 117.8982
				text = "T"
			intervals [863]:
				xmin = 117.8982
				xmax = 117.9282
				text = "AH0"
			intervals [864]:
				xmin = 117.9282
				xmax = 117.9682
				text = "sp"
			intervals [865]:
				xmin = 117.9682
				xmax = 118.0982
				text = "P"
			intervals [866]:
				xmin = 118.0982
				xmax = 118.1982
				text = "IY1"
			intervals [867]:
				xmin = 118.1982
				xmax = 118.2982
				text = "S"
			intervals [868]:
				xmin = 118.2982
				xmax = 118.3682
				text = "F"
			intervals [869]:
				xmin = 118.3682
				xmax = 118.4082
				text = "R"
			intervals [870]:
				xmin = 118.4082
				xmax = 118.4482
				text = "ER0"
			intervals [871]:
				xmin = 118.4482
				xmax = 118.5082
				text = "DH"
			intervals [872]:
				xmin = 118.5082
				xmax = 118.5782
				text = "IH0"
			intervals [873]:
				xmin = 118.5782
				xmax = 118.6982
				text = "S"
			intervals [874]:
				xmin = 118.6982
				xmax = 118.8382
				text = "T"
			intervals [875]:
				xmin = 118.8382
				xmax = 119.0082
				text = "UW1"
			intervals [876]:
				xmin = 119.0082
				xmax = 119.5019
				text = ""
			intervals [877]:
				xmin = 119.5019
				xmax = 119.9519
				text = "AH1"
			intervals [878]:
				xmin = 119.9519
				xmax = 120.0819
				text = "M"
			intervals [879]:
				xmin = 120.0819
				xmax = 120.2127
				text = "sp"
			intervals [880]:
				xmin = 120.2127
				xmax = 120.3127
				text = "AY1"
			intervals [881]:
				xmin = 120.3127
				xmax = 120.3727
				text = "G"
			intervals [882]:
				xmin = 120.3727
				xmax = 120.4227
				text = "AA1"
			intervals [883]:
				xmin = 120.4227
				xmax = 120.4627
				text = "T"
			intervals [884]:
				xmin = 120.4627
				xmax = 120.5127
				text = "AH0"
			intervals [885]:
				xmin = 120.5127
				xmax = 120.5827
				text = "P"
			intervals [886]:
				xmin = 120.5827
				xmax = 120.6727
				text = "IY1"
			intervals [887]:
				xmin = 120.6727
				xmax = 120.7327
				text = "S"
			intervals [888]:
				xmin = 120.7327
				xmax = 120.7727
				text = "DH"
			intervals [889]:
				xmin = 120.7727
				xmax = 120.8027
				text = "AH0"
			intervals [890]:
				xmin = 120.8027
				xmax = 120.8427
				text = "T"
			intervals [891]:
				xmin = 120.8427
				xmax = 120.9027
				text = "S"
			intervals [892]:
				xmin = 120.9027
				xmax = 120.9627
				text = "P"
			intervals [893]:
				xmin = 120.9627
				xmax = 121.0127
				text = "IY1"
			intervals [894]:
				xmin = 121.0127
				xmax = 121.0727
				text = "K"
			intervals [895]:
				xmin = 121.0727
				xmax = 121.1127
				text = "S"
			intervals [896]:
				xmin = 121.1127
				xmax = 121.1927
				text = "D"
			intervals [897]:
				xmin = 121.1927
				xmax = 121.2827
				text = "AY0"
			intervals [898]:
				xmin = 121.2827
				xmax = 121.3927
				text = "R"
			intervals [899]:
				xmin = 121.3927
				xmax = 121.4427
				text = "EH1"
			intervals [900]:
				xmin = 121.4427
				xmax = 121.5227
				text = "K"
			intervals [901]:
				xmin = 121.5227
				xmax = 121.5627
				text = "L"
			intervals [902]:
				xmin = 121.5627
				xmax = 121.6527
				text = "IY0"
			intervals [903]:
				xmin = 121.6527
				xmax = 121.7927
				text = "T"
			intervals [904]:
				xmin = 121.7927
				xmax = 122.0127
				text = "UW1"
			intervals [905]:
				xmin = 122.0127
				xmax = 122.0527
				text = "sp"
			intervals [906]:
				xmin = 122.0527
				xmax = 122.6249
				text = ""
			intervals [907]:
				xmin = 122.6249
				xmax = 122.7249
				text = "JH"
			intervals [908]:
				xmin = 122.7249
				xmax = 122.7549
				text = "EH2"
			intervals [909]:
				xmin = 122.7549
				xmax = 122.7849
				text = "N"
			intervals [910]:
				xmin = 122.7849
				xmax = 122.8549
				text = "T"
			intervals [911]:
				xmin = 122.8549
				xmax = 122.8849
				text = "R"
			intervals [912]:
				xmin = 122.8849
				xmax = 122.9249
				text = "IH0"
			intervals [913]:
				xmin = 122.9249
				xmax = 122.9649
				text = "F"
			intervals [914]:
				xmin = 122.9649
				xmax = 123.0449
				text = "IH0"
			intervals [915]:
				xmin = 123.0449
				xmax = 123.1649
				text = "K"
			intervals [916]:
				xmin = 123.1649
				xmax = 123.2949
				text = "EY1"
			intervals [917]:
				xmin = 123.2949
				xmax = 123.4249
				text = "SH"
			intervals [918]:
				xmin = 123.4249
				xmax = 123.4949
				text = "AH0"
			intervals [919]:
				xmin = 123.4949
				xmax = 123.8249
				text = "N"
			intervals [920]:
				xmin = 123.8249
				xmax = 123.8549
				text = "sp"
			intervals [921]:
				xmin = 123.8549
				xmax = 123.9749
				text = "AE1"
			intervals [922]:
				xmin = 123.9749
				xmax = 124.4749
				text = "N"
			intervals [923]:
				xmin = 124.4749
				xmax = 124.6979
				text = "sp"
			intervals [924]:
				xmin = 124.6979
				xmax = 124.7379
				text = "HH"
			intervals [925]:
				xmin = 124.7379
				xmax = 124.7879
				text = "W"
			intervals [926]:
				xmin = 124.7879
				xmax = 124.8479
				text = "AH1"
			intervals [927]:
				xmin = 124.8479
				xmax = 124.8779
				text = "T"
			intervals [928]:
				xmin = 124.8779
				xmax = 124.9579
				text = "sp"
			intervals [929]:
				xmin = 124.9579
				xmax = 125.0179
				text = "D"
			intervals [930]:
				xmin = 125.0179
				xmax = 125.1479
				text = "IY1"
			intervals [931]:
				xmin = 125.1479
				xmax = 125.2779
				text = "S"
			intervals [932]:
				xmin = 125.2779
				xmax = 125.5079
				text = "IY1"
			intervals [933]:
				xmin = 125.5079
				xmax = 125.5379
				text = "sp"
			intervals [934]:
				xmin = 125.5379
				xmax = 125.6138
				text = ""
			intervals [935]:
				xmin = 125.6138
				xmax = 125.7038
				text = "L"
			intervals [936]:
				xmin = 125.7038
				xmax = 125.7338
				text = "UH1"
			intervals [937]:
				xmin = 125.7338
				xmax = 125.7938
				text = "K"
			intervals [938]:
				xmin = 125.7938
				xmax = 125.8838
				text = "S"
			intervals [939]:
				xmin = 125.8838
				xmax = 125.9638
				text = "L"
			intervals [940]:
				xmin = 125.9638
				xmax = 126.0338
				text = "AY1"
			intervals [941]:
				xmin = 126.0338
				xmax = 126.1238
				text = "K"
			intervals [942]:
				xmin = 126.1238
				xmax = 126.1638
				text = "sp"
			intervals [943]:
				xmin = 126.1638
				xmax = 126.5837
				text = ""
			intervals [944]:
				xmin = 126.5837
				xmax = 127.1337
				text = "AH1"
			intervals [945]:
				xmin = 127.1337
				xmax = 127.2837
				text = "M"
			intervals [946]:
				xmin = 127.2837
				xmax = 128.9273
				text = "sp"
			intervals [947]:
				xmin = 128.9273
				xmax = 128.9973
				text = "spn"
			intervals [948]:
				xmin = 128.9973
				xmax = 130.3222
				text = ""
			intervals [949]:
				xmin = 130.3222
				xmax = 130.3922
				text = "IH1"
			intervals [950]:
				xmin = 130.3922
				xmax = 130.4422
				text = "T"
			intervals [951]:
				xmin = 130.4422
				xmax = 130.5322
				text = "S"
			intervals [952]:
				xmin = 130.5322
				xmax = 130.6322
				text = "AH0"
			intervals [953]:
				xmin = 130.6322
				xmax = 130.7222
				text = "D"
			intervals [954]:
				xmin = 130.7222
				xmax = 130.7722
				text = "AH1"
			intervals [955]:
				xmin = 130.7722
				xmax = 130.8322
				text = "B"
			intervals [956]:
				xmin = 130.8322
				xmax = 130.8922
				text = "AH0"
			intervals [957]:
				xmin = 130.8922
				xmax = 131.0022
				text = "L"
			intervals [958]:
				xmin = 131.0022
				xmax = 131.1722
				text = "EH1"
			intervals [959]:
				xmin = 131.1722
				xmax = 131.2222
				text = "JH"
			intervals [960]:
				xmin = 131.2222
				xmax = 131.2522
				text = "D"
			intervals [961]:
				xmin = 131.2522
				xmax = 131.4122
				text = "S"
			intervals [962]:
				xmin = 131.4122
				xmax = 131.6322
				text = "AO1"
			intervals [963]:
				xmin = 131.6322
				xmax = 131.7222
				text = "R"
			intervals [964]:
				xmin = 131.7222
				xmax = 131.8322
				text = "D"
			intervals [965]:
				xmin = 131.8322
				xmax = 133.353
				text = ""
			intervals [966]:
				xmin = 133.353
				xmax = 133.473
				text = "P"
			intervals [967]:
				xmin = 133.473
				xmax = 133.553
				text = "AA1"
			intervals [968]:
				xmin = 133.553
				xmax = 133.603
				text = "R"
			intervals [969]:
				xmin = 133.603
				xmax = 133.643
				text = "T"
			intervals [970]:
				xmin = 133.643
				xmax = 133.683
				text = "AH0"
			intervals [971]:
				xmin = 133.683
				xmax = 133.733
				text = "V"
			intervals [972]:
				xmin = 133.733
				xmax = 133.793
				text = "M"
			intervals [973]:
				xmin = 133.793
				xmax = 133.923
				text = "IY1"
			intervals [974]:
				xmin = 133.923
				xmax = 134.033
				text = "F"
			intervals [975]:
				xmin = 134.033
				xmax = 134.143
				text = "IY1"
			intervals [976]:
				xmin = 134.143
				xmax = 134.223
				text = "L"
			intervals [977]:
				xmin = 134.223
				xmax = 134.333
				text = "Z"
			intervals [978]:
				xmin = 134.333
				xmax = 134.393
				text = "L"
			intervals [979]:
				xmin = 134.393
				xmax = 134.483
				text = "AY1"
			intervals [980]:
				xmin = 134.483
				xmax = 134.713
				text = "K"
			intervals [981]:
				xmin = 134.713
				xmax = 135.4176
				text = ""
			intervals [982]:
				xmin = 135.4176
				xmax = 135.6176
				text = "IH1"
			intervals [983]:
				xmin = 135.6176
				xmax = 135.9376
				text = "F"
			intervals [984]:
				xmin = 135.9376
				xmax = 136.7978
				text = ""
			intervals [985]:
				xmin = 136.7978
				xmax = 136.8378
				text = "sil"
			intervals [986]:
				xmin = 136.8378
				xmax = 137.0178
				text = "W"
			intervals [987]:
				xmin = 137.0178
				xmax = 137.6278
				text = "IY1"
			intervals [988]:
				xmin = 137.6278
				xmax = 137.9329
				text = "sp"
			intervals [989]:
				xmin = 137.9329
				xmax = 138.1029
				text = "N"
			intervals [990]:
				xmin = 138.1029
				xmax = 138.2329
				text = "UW1"
			intervals [991]:
				xmin = 138.2329
				xmax = 138.3229
				text = "DH"
			intervals [992]:
				xmin = 138.3229
				xmax = 138.4529
				text = "AH0"
			intervals [993]:
				xmin = 138.4529
				xmax = 138.4829
				text = "sp"
			intervals [994]:
				xmin = 138.4829
				xmax = 138.5729
				text = "V"
			intervals [995]:
				xmin = 138.5729
				xmax = 138.7829
				text = "AE1"
			intervals [996]:
				xmin = 138.7829
				xmax = 138.8529
				text = "L"
			intervals [997]:
				xmin = 138.8529
				xmax = 139.0029
				text = "Y"
			intervals [998]:
				xmin = 139.0029
				xmax = 139.1129
				text = "UW0"
			intervals [999]:
				xmin = 139.1129
				xmax = 139.1429
				text = "sp"
			intervals [1000]:
				xmin = 139.1429
				xmax = 139.2029
				text = "AH1"
			intervals [1001]:
				xmin = 139.2029
				xmax = 139.2629
				text = "V"
			intervals [1002]:
				xmin = 139.2629
				xmax = 139.2929
				text = "DH"
			intervals [1003]:
				xmin = 139.2929
				xmax = 139.4729
				text = "AH0"
			intervals [1004]:
				xmin = 139.4729
				xmax = 139.5529
				text = "L"
			intervals [1005]:
				xmin = 139.5529
				xmax = 139.7929
				text = "AE1"
			intervals [1006]:
				xmin = 139.7929
				xmax = 139.8829
				text = "N"
			intervals [1007]:
				xmin = 139.8829
				xmax = 139.9329
				text = "D"
			intervals [1008]:
				xmin = 139.9329
				xmax = 139.9929
				text = "DH"
			intervals [1009]:
				xmin = 139.9929
				xmax = 140.0229
				text = "AE1"
			intervals [1010]:
				xmin = 140.0229
				xmax = 140.0729
				text = "T"
			intervals [1011]:
				xmin = 140.0729
				xmax = 140.1629
				text = "W"
			intervals [1012]:
				xmin = 140.1629
				xmax = 140.2629
				text = "IY1"
			intervals [1013]:
				xmin = 140.2629
				xmax = 140.3829
				text = "ER0"
			intervals [1014]:
				xmin = 140.3829
				xmax = 140.4523
				text = ""
			intervals [1015]:
				xmin = 140.4523
				xmax = 140.5923
				text = "K"
			intervals [1016]:
				xmin = 140.5923
				xmax = 140.6923
				text = "ER1"
			intervals [1017]:
				xmin = 140.6923
				xmax = 140.7323
				text = "AH0"
			intervals [1018]:
				xmin = 140.7323
				xmax = 140.7823
				text = "N"
			intervals [1019]:
				xmin = 140.7823
				xmax = 140.8523
				text = "T"
			intervals [1020]:
				xmin = 140.8523
				xmax = 140.9123
				text = "L"
			intervals [1021]:
				xmin = 140.9123
				xmax = 141.0023
				text = "IY0"
			intervals [1022]:
				xmin = 141.0023
				xmax = 141.0623
				text = "R"
			intervals [1023]:
				xmin = 141.0623
				xmax = 141.1323
				text = "IH0"
			intervals [1024]:
				xmin = 141.1323
				xmax = 141.2923
				text = "Z"
			intervals [1025]:
				xmin = 141.2923
				xmax = 141.4423
				text = "AY1"
			intervals [1026]:
				xmin = 141.4423
				xmax = 141.4923
				text = "D"
			intervals [1027]:
				xmin = 141.4923
				xmax = 141.5223
				text = "IH0"
			intervals [1028]:
				xmin = 141.5223
				xmax = 141.6323
				text = "NG"
			intervals [1029]:
				xmin = 141.6323
				xmax = 141.7023
				text = "AO1"
			intervals [1030]:
				xmin = 141.7023
				xmax = 142.0123
				text = "N"
			intervals [1031]:
				xmin = 142.0123
				xmax = 142.1023
				text = "sp"
			intervals [1032]:
				xmin = 142.1023
				xmax = 142.7232
				text = ""
			intervals [1033]:
				xmin = 142.7232
				xmax = 142.8532
				text = "DH"
			intervals [1034]:
				xmin = 142.8532
				xmax = 143.1332
				text = "EH1"
			intervals [1035]:
				xmin = 143.1332
				xmax = 143.3232
				text = "N"
			intervals [1036]:
				xmin = 143.3232
				xmax = 143.3532
				text = "sp"
			intervals [1037]:
				xmin = 143.3532
				xmax = 143.4532
				text = "W"
			intervals [1038]:
				xmin = 143.4532
				xmax = 143.5332
				text = "IY1"
			intervals [1039]:
				xmin = 143.5332
				xmax = 143.5632
				text = "sp"
			intervals [1040]:
				xmin = 143.5632
				xmax = 143.6532
				text = "W"
			intervals [1041]:
				xmin = 143.6532
				xmax = 143.7032
				text = "UH1"
			intervals [1042]:
				xmin = 143.7032
				xmax = 143.7332
				text = "D"
			intervals [1043]:
				xmin = 143.7332
				xmax = 143.7932
				text = "AH0"
			intervals [1044]:
				xmin = 143.7932
				xmax = 143.8232
				text = "N"
			intervals [1045]:
				xmin = 143.8232
				xmax = 143.8532
				text = "T"
			intervals [1046]:
				xmin = 143.8532
				xmax = 143.8832
				text = "sp"
			intervals [1047]:
				xmin = 143.8832
				xmax = 144.0832
				text = "L"
			intervals [1048]:
				xmin = 144.0832
				xmax = 144.1332
				text = "IH1"
			intervals [1049]:
				xmin = 144.1332
				xmax = 144.2032
				text = "T"
			intervals [1050]:
				xmin = 144.2032
				xmax = 144.3632
				text = "ER0"
			intervals [1051]:
				xmin = 144.3632
				xmax = 144.3932
				text = "sp"
			intervals [1052]:
				xmin = 144.3932
				xmax = 144.4532
				text = "IH1"
			intervals [1053]:
				xmin = 144.4532
				xmax = 144.5332
				text = "N"
			intervals [1054]:
				xmin = 144.5332
				xmax = 144.5732
				text = "DH"
			intervals [1055]:
				xmin = 144.5732
				xmax = 144.6232
				text = "IY0"
			intervals [1056]:
				xmin = 144.6232
				xmax = 144.7232
				text = "K"
			intervals [1057]:
				xmin = 144.7232
				xmax = 144.7532
				text = "AH0"
			intervals [1058]:
				xmin = 144.7532
				xmax = 144.8432
				text = "M"
			intervals [1059]:
				xmin = 144.8432
				xmax = 144.9132
				text = "Y"
			intervals [1060]:
				xmin = 144.9132
				xmax = 144.9532
				text = "UW1"
			intervals [1061]:
				xmin = 144.9532
				xmax = 144.9832
				text = "N"
			intervals [1062]:
				xmin = 144.9832
				xmax = 145.0232
				text = "AH0"
			intervals [1063]:
				xmin = 145.0232
				xmax = 145.0632
				text = "T"
			intervals [1064]:
				xmin = 145.0632
				xmax = 145.2932
				text = "IY0"
			intervals [1065]:
				xmin = 145.2932
				xmax = 145.3932
				text = "Z"
			intervals [1066]:
				xmin = 145.3932
				xmax = 145.4432
				text = "DH"
			intervals [1067]:
				xmin = 145.4432
				xmax = 145.4732
				text = "AH0"
			intervals [1068]:
				xmin = 145.4732
				xmax = 145.5232
				text = "T"
			intervals [1069]:
				xmin = 145.5232
				xmax = 145.6232
				text = "W"
			intervals [1070]:
				xmin = 145.6232
				xmax = 145.6632
				text = "ER1"
			intervals [1071]:
				xmin = 145.6632
				xmax = 145.8532
				text = "AO0"
			intervals [1072]:
				xmin = 145.8532
				xmax = 145.9932
				text = "R"
			intervals [1073]:
				xmin = 145.9932
				xmax = 146.0532
				text = "EH1"
			intervals [1074]:
				xmin = 146.0532
				xmax = 146.1032
				text = "D"
			intervals [1075]:
				xmin = 146.1032
				xmax = 146.2832
				text = "IY0"
			intervals [1076]:
				xmin = 146.2832
				xmax = 146.3432
				text = "IH1"
			intervals [1077]:
				xmin = 146.3432
				xmax = 146.6432
				text = "N"
			intervals [1078]:
				xmin = 146.6432
				xmax = 146.6732
				text = "sp"
			intervals [1079]:
				xmin = 146.6732
				xmax = 146.886
				text = ""
			intervals [1080]:
				xmin = 146.886
				xmax = 146.926
				text = "B"
			intervals [1081]:
				xmin = 146.926
				xmax = 146.956
				text = "R"
			intervals [1082]:
				xmin = 146.956
				xmax = 146.986
				text = "IH1"
			intervals [1083]:
				xmin = 146.986
				xmax = 147.026
				text = "NG"
			intervals [1084]:
				xmin = 147.026
				xmax = 147.056
				text = "IH0"
			intervals [1085]:
				xmin = 147.056
				xmax = 147.186
				text = "NG"
			intervals [1086]:
				xmin = 147.186
				xmax = 147.286
				text = "D"
			intervals [1087]:
				xmin = 147.286
				xmax = 147.446
				text = "AW1"
			intervals [1088]:
				xmin = 147.446
				xmax = 147.516
				text = "N"
			intervals [1089]:
				xmin = 147.516
				xmax = 147.556
				text = "DH"
			intervals [1090]:
				xmin = 147.556
				xmax = 147.606
				text = "AH0"
			intervals [1091]:
				xmin = 147.606
				xmax = 147.726
				text = "P"
			intervals [1092]:
				xmin = 147.726
				xmax = 147.766
				text = "R"
			intervals [1093]:
				xmin = 147.766
				xmax = 147.836
				text = "AA1"
			intervals [1094]:
				xmin = 147.836
				xmax = 147.926
				text = "P"
			intervals [1095]:
				xmin = 147.926
				xmax = 147.976
				text = "ER0"
			intervals [1096]:
				xmin = 147.976
				xmax = 148.056
				text = "T"
			intervals [1097]:
				xmin = 148.056
				xmax = 148.106
				text = "IY0"
			intervals [1098]:
				xmin = 148.106
				xmax = 148.216
				text = "V"
			intervals [1099]:
				xmin = 148.216
				xmax = 148.336
				text = "AE1"
			intervals [1100]:
				xmin = 148.336
				xmax = 148.406
				text = "L"
			intervals [1101]:
				xmin = 148.406
				xmax = 148.476
				text = "Y"
			intervals [1102]:
				xmin = 148.476
				xmax = 148.536
				text = "UW0"
			intervals [1103]:
				xmin = 148.536
				xmax = 148.566
				text = "sp"
			intervals [1104]:
				xmin = 148.566
				xmax = 148.696
				text = "T"
			intervals [1105]:
				xmin = 148.696
				xmax = 148.736
				text = "UW1"
			intervals [1106]:
				xmin = 148.736
				xmax = 148.796
				text = "AH0"
			intervals [1107]:
				xmin = 148.796
				xmax = 148.926
				text = "S"
			intervals [1108]:
				xmin = 148.926
				xmax = 149.026
				text = "ER1"
			intervals [1109]:
				xmin = 149.026
				xmax = 149.076
				text = "T"
			intervals [1110]:
				xmin = 149.076
				xmax = 149.106
				text = "AH0"
			intervals [1111]:
				xmin = 149.106
				xmax = 149.136
				text = "N"
			intervals [1112]:
				xmin = 149.136
				xmax = 149.186
				text = "sp"
			intervals [1113]:
				xmin = 149.186
				xmax = 149.336
				text = "P"
			intervals [1114]:
				xmin = 149.336
				xmax = 149.476
				text = "OY1"
			intervals [1115]:
				xmin = 149.476
				xmax = 149.506
				text = "N"
			intervals [1116]:
				xmin = 149.506
				xmax = 149.716
				text = "T"
			intervals [1117]:
				xmin = 149.716
				xmax = 150.2619
				text = ""
			intervals [1118]:
				xmin = 150.2619
				xmax = 150.6119
				text = "AH1"
			intervals [1119]:
				xmin = 150.6119
				xmax = 150.8719
				text = "M"
			intervals [1120]:
				xmin = 150.8719
				xmax = 151.0208
				text = ""
			intervals [1121]:
				xmin = 151.0208
				xmax = 151.0508
				text = "HH"
			intervals [1122]:
				xmin = 151.0508
				xmax = 151.1008
				text = "W"
			intervals [1123]:
				xmin = 151.1008
				xmax = 151.1508
				text = "IH1"
			intervals [1124]:
				xmin = 151.1508
				xmax = 151.3508
				text = "CH"
			intervals [1125]:
				xmin = 151.3508
				xmax = 151.3808
				text = "sp"
			intervals [1126]:
				xmin = 151.3808
				xmax = 151.6008
				text = "DH"
			intervals [1127]:
				xmin = 151.6008
				xmax = 151.8208
				text = "EH1"
			intervals [1128]:
				xmin = 151.8208
				xmax = 151.9308
				text = "N"
			intervals [1129]:
				xmin = 151.9308
				xmax = 151.9808
				text = "sp"
			intervals [1130]:
				xmin = 151.9808
				xmax = 152.2208
				text = "AH0"
			intervals [1131]:
				xmin = 152.2208
				xmax = 152.2808
				text = "L"
			intervals [1132]:
				xmin = 152.2808
				xmax = 152.6908
				text = "AW1"
			intervals [1133]:
				xmin = 152.6908
				xmax = 152.8108
				text = "Z"
			intervals [1134]:
				xmin = 152.8108
				xmax = 152.9808
				text = "F"
			intervals [1135]:
				xmin = 152.9808
				xmax = 153.0108
				text = "AO1"
			intervals [1136]:
				xmin = 153.0108
				xmax = 153.1008
				text = "R"
			intervals [1137]:
				xmin = 153.1008
				xmax = 153.2077
				text = ""
			intervals [1138]:
				xmin = 153.2077
				xmax = 153.3277
				text = "AH1"
			intervals [1139]:
				xmin = 153.3277
				xmax = 153.4177
				text = "DH"
			intervals [1140]:
				xmin = 153.4177
				xmax = 153.5477
				text = "ER0"
			intervals [1141]:
				xmin = 153.5477
				xmax = 153.6677
				text = "Z"
			intervals [1142]:
				xmin = 153.6677
				xmax = 153.7477
				text = "T"
			intervals [1143]:
				xmin = 153.7477
				xmax = 153.7877
				text = "UW1"
			intervals [1144]:
				xmin = 153.7877
				xmax = 153.8277
				text = "M"
			intervals [1145]:
				xmin = 153.8277
				xmax = 153.9377
				text = "UW1"
			intervals [1146]:
				xmin = 153.9377
				xmax = 154.0177
				text = "V"
			intervals [1147]:
				xmin = 154.0177
				xmax = 154.0477
				text = "sp"
			intervals [1148]:
				xmin = 154.0477
				xmax = 154.1577
				text = "IH0"
			intervals [1149]:
				xmin = 154.1577
				xmax = 154.2377
				text = "N"
			intervals [1150]:
				xmin = 154.2377
				xmax = 154.3377
				text = "T"
			intervals [1151]:
				xmin = 154.3377
				xmax = 154.3877
				text = "UW1"
			intervals [1152]:
				xmin = 154.3877
				xmax = 154.4377
				text = "DH"
			intervals [1153]:
				xmin = 154.4377
				xmax = 154.4877
				text = "AH0"
			intervals [1154]:
				xmin = 154.4877
				xmax = 154.5977
				text = "K"
			intervals [1155]:
				xmin = 154.5977
				xmax = 154.6277
				text = "AH0"
			intervals [1156]:
				xmin = 154.6277
				xmax = 154.6777
				text = "M"
			intervals [1157]:
				xmin = 154.6777
				xmax = 154.7377
				text = "Y"
			intervals [1158]:
				xmin = 154.7377
				xmax = 154.8077
				text = "UW1"
			intervals [1159]:
				xmin = 154.8077
				xmax = 154.8577
				text = "N"
			intervals [1160]:
				xmin = 154.8577
				xmax = 154.9177
				text = "IH0"
			intervals [1161]:
				xmin = 154.9177
				xmax = 154.9777
				text = "T"
			intervals [1162]:
				xmin = 154.9777
				xmax = 155.2477
				text = "IY0"
			intervals [1163]:
				xmin = 155.2477
				xmax = 155.4077
				text = "Z"
			intervals [1164]:
				xmin = 155.4077
				xmax = 155.9402
				text = ""
			intervals [1165]:
				xmin = 155.9402
				xmax = 155.9702
				text = "sil"
			intervals [1166]:
				xmin = 155.9702
				xmax = 156.0402
				text = "AE1"
			intervals [1167]:
				xmin = 156.0402
				xmax = 156.1602
				text = "N"
			intervals [1168]:
				xmin = 156.1602
				xmax = 156.2402
				text = "D"
			intervals [1169]:
				xmin = 156.2402
				xmax = 156.4402
				text = "sp"
			intervals [1170]:
				xmin = 156.4402
				xmax = 156.5002
				text = "DH"
			intervals [1171]:
				xmin = 156.5002
				xmax = 156.7702
				text = "EH1"
			intervals [1172]:
				xmin = 156.7702
				xmax = 157.0102
				text = "N"
			intervals [1173]:
				xmin = 157.0102
				xmax = 157.4257
				text = "sp"
			intervals [1174]:
				xmin = 157.4257
				xmax = 157.4957
				text = "spn"
			intervals [1175]:
				xmin = 157.4957
				xmax = 157.5265
				text = ""
			intervals [1176]:
				xmin = 157.5265
				xmax = 157.5565
				text = "sil"
			intervals [1177]:
				xmin = 157.5565
				xmax = 157.9765
				text = "AH1"
			intervals [1178]:
				xmin = 157.9765
				xmax = 158.0065
				text = "sp"
			intervals [1179]:
				xmin = 158.0065
				xmax = 158.2065
				text = "F"
			intervals [1180]:
				xmin = 158.2065
				xmax = 158.4265
				text = "AO1"
			intervals [1181]:
				xmin = 158.4265
				xmax = 158.7065
				text = "R"
			intervals [1182]:
				xmin = 158.7065
				xmax = 159.0399
				text = ""
			intervals [1183]:
				xmin = 159.0399
				xmax = 159.0799
				text = "sil"
			intervals [1184]:
				xmin = 159.0799
				xmax = 159.2399
				text = "HH"
			intervals [1185]:
				xmin = 159.2399
				xmax = 159.3599
				text = "AW1"
			intervals [1186]:
				xmin = 159.3599
				xmax = 159.4499
				text = "S"
			intervals [1187]:
				xmin = 159.4499
				xmax = 159.5099
				text = "AH0"
			intervals [1188]:
				xmin = 159.5099
				xmax = 159.5799
				text = "Z"
			intervals [1189]:
				xmin = 159.5799
				xmax = 159.6199
				text = "T"
			intervals [1190]:
				xmin = 159.6199
				xmax = 159.6699
				text = "IH0"
			intervals [1191]:
				xmin = 159.6699
				xmax = 159.7099
				text = "G"
			intervals [1192]:
				xmin = 159.7099
				xmax = 159.7699
				text = "IH1"
			intervals [1193]:
				xmin = 159.7699
				xmax = 159.8699
				text = "T"
			intervals [1194]:
				xmin = 159.8699
				xmax = 159.9299
				text = "B"
			intervals [1195]:
				xmin = 159.9299
				xmax = 160.0099
				text = "AO1"
			intervals [1196]:
				xmin = 160.0099
				xmax = 160.0599
				text = "R"
			intervals [1197]:
				xmin = 160.0599
				xmax = 160.0899
				text = "D"
			intervals [1198]:
				xmin = 160.0899
				xmax = 160.1899
				text = "IH0"
			intervals [1199]:
				xmin = 160.1899
				xmax = 160.2799
				text = "D"
			intervals [1200]:
				xmin = 160.2799
				xmax = 160.4399
				text = "AH1"
			intervals [1201]:
				xmin = 160.4399
				xmax = 160.5699
				text = "P"
			intervals [1202]:
				xmin = 160.5699
				xmax = 160.7325
				text = ""
			intervals [1203]:
				xmin = 160.7325
				xmax = 160.8225
				text = "AE1"
			intervals [1204]:
				xmin = 160.8225
				xmax = 160.9425
				text = "N"
			intervals [1205]:
				xmin = 160.9425
				xmax = 160.9725
				text = "D"
			intervals [1206]:
				xmin = 160.9725
				xmax = 161.0125
				text = "DH"
			intervals [1207]:
				xmin = 161.0125
				xmax = 161.2225
				text = "EH1"
			intervals [1208]:
				xmin = 161.2225
				xmax = 161.3725
				text = "N"
			intervals [1209]:
				xmin = 161.3725
				xmax = 162.0974
				text = "sp"
			intervals [1210]:
				xmin = 162.0974
				xmax = 162.2674
				text = "AH1"
			intervals [1211]:
				xmin = 162.2674
				xmax = 162.3774
				text = "B"
			intervals [1212]:
				xmin = 162.3774
				xmax = 162.4274
				text = "IH1"
			intervals [1213]:
				xmin = 162.4274
				xmax = 162.5174
				text = "Z"
			intervals [1214]:
				xmin = 162.5174
				xmax = 162.5674
				text = "N"
			intervals [1215]:
				xmin = 162.5674
				xmax = 162.6274
				text = "IH0"
			intervals [1216]:
				xmin = 162.6274
				xmax = 162.7174
				text = "S"
			intervals [1217]:
				xmin = 162.7174
				xmax = 162.9274
				text = "IH0"
			intervals [1218]:
				xmin = 162.9274
				xmax = 163.1074
				text = "Z"
			intervals [1219]:
				xmin = 163.1074
				xmax = 163.2074
				text = "T"
			intervals [1220]:
				xmin = 163.2074
				xmax = 163.2874
				text = "UW1"
			intervals [1221]:
				xmin = 163.2874
				xmax = 163.3574
				text = "N"
			intervals [1222]:
				xmin = 163.3574
				xmax = 163.4874
				text = "OW1"
			intervals [1223]:
				xmin = 163.4874
				xmax = 163.5574
				text = "L"
			intervals [1224]:
				xmin = 163.5574
				xmax = 163.6574
				text = "AO1"
			intervals [1225]:
				xmin = 163.6574
				xmax = 163.6974
				text = "NG"
			intervals [1226]:
				xmin = 163.6974
				xmax = 163.7374
				text = "G"
			intervals [1227]:
				xmin = 163.7374
				xmax = 163.8374
				text = "ER0"
			intervals [1228]:
				xmin = 163.8374
				xmax = 163.9174
				text = "W"
			intervals [1229]:
				xmin = 163.9174
				xmax = 163.9674
				text = "AA1"
			intervals [1230]:
				xmin = 163.9674
				xmax = 163.9974
				text = "N"
			intervals [1231]:
				xmin = 163.9974
				xmax = 164.0274
				text = "T"
			intervals [1232]:
				xmin = 164.0274
				xmax = 164.0974
				text = "T"
			intervals [1233]:
				xmin = 164.0974
				xmax = 164.1274
				text = "AH0"
			intervals [1234]:
				xmin = 164.1274
				xmax = 164.2174
				text = "K"
			intervals [1235]:
				xmin = 164.2174
				xmax = 164.2574
				text = "AH1"
			intervals [1236]:
				xmin = 164.2574
				xmax = 164.3074
				text = "M"
			intervals [1237]:
				xmin = 164.3074
				xmax = 164.3474
				text = "sp"
			intervals [1238]:
				xmin = 164.3474
				xmax = 164.4197
				text = ""
			intervals [1239]:
				xmin = 164.4197
				xmax = 164.5397
				text = "IH1"
			intervals [1240]:
				xmin = 164.5397
				xmax = 164.5797
				text = "N"
			intervals [1241]:
				xmin = 164.5797
				xmax = 164.6797
				text = "T"
			intervals [1242]:
				xmin = 164.6797
				xmax = 164.7097
				text = "UW0"
			intervals [1243]:
				xmin = 164.7097
				xmax = 164.7497
				text = "DH"
			intervals [1244]:
				xmin = 164.7497
				xmax = 164.7897
				text = "IY0"
			intervals [1245]:
				xmin = 164.7897
				xmax = 164.8697
				text = "K"
			intervals [1246]:
				xmin = 164.8697
				xmax = 164.9097
				text = "AH0"
			intervals [1247]:
				xmin = 164.9097
				xmax = 164.9697
				text = "M"
			intervals [1248]:
				xmin = 164.9697
				xmax = 165.0397
				text = "Y"
			intervals [1249]:
				xmin = 165.0397
				xmax = 165.1097
				text = "UW1"
			intervals [1250]:
				xmin = 165.1097
				xmax = 165.1497
				text = "N"
			intervals [1251]:
				xmin = 165.1497
				xmax = 165.1797
				text = "IH0"
			intervals [1252]:
				xmin = 165.1797
				xmax = 165.2397
				text = "T"
			intervals [1253]:
				xmin = 165.2397
				xmax = 165.4297
				text = "IY0"
			intervals [1254]:
				xmin = 165.4297
				xmax = 166.0004
				text = ""
			intervals [1255]:
				xmin = 166.0004
				xmax = 166.0304
				text = "sil"
			intervals [1256]:
				xmin = 166.0304
				xmax = 166.2904
				text = "DH"
			intervals [1257]:
				xmin = 166.2904
				xmax = 166.5404
				text = "EH1"
			intervals [1258]:
				xmin = 166.5404
				xmax = 166.7804
				text = "N"
			intervals [1259]:
				xmin = 166.7804
				xmax = 167.5252
				text = ""
			intervals [1260]:
				xmin = 167.5252
				xmax = 167.5652
				text = "sil"
			intervals [1261]:
				xmin = 167.5652
				xmax = 167.6552
				text = "Y"
			intervals [1262]:
				xmin = 167.6552
				xmax = 167.6952
				text = "UW1"
			intervals [1263]:
				xmin = 167.6952
				xmax = 167.7552
				text = "N"
			intervals [1264]:
				xmin = 167.7552
				xmax = 168.0852
				text = "OW1"
			intervals [1265]:
				xmin = 168.0852
				xmax = 168.1152
				text = "sp"
			intervals [1266]:
				xmin = 168.1152
				xmax = 169.0593
				text = ""
			intervals [1267]:
				xmin = 169.0593
				xmax = 169.1093
				text = "TH"
			intervals [1268]:
				xmin = 169.1093
				xmax = 169.1493
				text = "IH1"
			intervals [1269]:
				xmin = 169.1493
				xmax = 169.3193
				text = "NG"
			intervals [1270]:
				xmin = 169.3193
				xmax = 169.4293
				text = "Z"
			intervals [1271]:
				xmin = 169.4293
				xmax = 169.4693
				text = "K"
			intervals [1272]:
				xmin = 169.4693
				xmax = 169.5093
				text = "AH0"
			intervals [1273]:
				xmin = 169.5093
				xmax = 169.5493
				text = "N"
			intervals [1274]:
				xmin = 169.5493
				xmax = 169.6093
				text = "G"
			intervals [1275]:
				xmin = 169.6093
				xmax = 169.7193
				text = "IH1"
			intervals [1276]:
				xmin = 169.7193
				xmax = 169.7693
				text = "T"
			intervals [1277]:
				xmin = 169.7693
				xmax = 170.5223
				text = ""
			intervals [1278]:
				xmin = 170.5223
				xmax = 170.5923
				text = "B"
			intervals [1279]:
				xmin = 170.5923
				xmax = 170.7023
				text = "AO1"
			intervals [1280]:
				xmin = 170.7023
				xmax = 170.7423
				text = "R"
			intervals [1281]:
				xmin = 170.7423
				xmax = 170.7723
				text = "D"
			intervals [1282]:
				xmin = 170.7723
				xmax = 170.8523
				text = "IH0"
			intervals [1283]:
				xmin = 170.8523
				xmax = 170.9423
				text = "D"
			intervals [1284]:
				xmin = 170.9423
				xmax = 171.0423
				text = "AH1"
			intervals [1285]:
				xmin = 171.0423
				xmax = 171.1723
				text = "P"
			intervals [1286]:
				xmin = 171.1723
				xmax = 171.2023
				text = "sp"
			intervals [1287]:
				xmin = 171.2023
				xmax = 171.3123
				text = "L"
			intervals [1288]:
				xmin = 171.3123
				xmax = 171.3923
				text = "AY1"
			intervals [1289]:
				xmin = 171.3923
				xmax = 171.4623
				text = "K"
			intervals [1290]:
				xmin = 171.4623
				xmax = 171.5223
				text = "DH"
			intervals [1291]:
				xmin = 171.5223
				xmax = 171.6023
				text = "AH1"
			intervals [1292]:
				xmin = 171.6023
				xmax = 171.7723
				text = "OW1"
			intervals [1293]:
				xmin = 171.7723
				xmax = 171.8323
				text = "L"
			intervals [1294]:
				xmin = 171.8323
				xmax = 171.8723
				text = "D"
			intervals [1295]:
				xmin = 171.8723
				xmax = 171.9323
				text = "B"
			intervals [1296]:
				xmin = 171.9323
				xmax = 171.9723
				text = "IH1"
			intervals [1297]:
				xmin = 171.9723
				xmax = 172.0423
				text = "Z"
			intervals [1298]:
				xmin = 172.0423
				xmax = 172.0723
				text = "N"
			intervals [1299]:
				xmin = 172.0723
				xmax = 172.1023
				text = "IH0"
			intervals [1300]:
				xmin = 172.1023
				xmax = 172.1723
				text = "S"
			intervals [1301]:
				xmin = 172.1723
				xmax = 172.2423
				text = "IH0"
			intervals [1302]:
				xmin = 172.2423
				xmax = 172.3123
				text = "Z"
			intervals [1303]:
				xmin = 172.3123
				xmax = 172.3423
				text = "G"
			intervals [1304]:
				xmin = 172.3423
				xmax = 172.3923
				text = "IH1"
			intervals [1305]:
				xmin = 172.3923
				xmax = 172.4423
				text = "T"
			intervals [1306]:
				xmin = 172.4423
				xmax = 172.5023
				text = "B"
			intervals [1307]:
				xmin = 172.5023
				xmax = 172.5823
				text = "AO1"
			intervals [1308]:
				xmin = 172.5823
				xmax = 172.6223
				text = "R"
			intervals [1309]:
				xmin = 172.6223
				xmax = 172.6623
				text = "D"
			intervals [1310]:
				xmin = 172.6623
				xmax = 172.7223
				text = "IH0"
			intervals [1311]:
				xmin = 172.7223
				xmax = 172.8023
				text = "D"
			intervals [1312]:
				xmin = 172.8023
				xmax = 172.9523
				text = "AH1"
			intervals [1313]:
				xmin = 172.9523
				xmax = 173.0923
				text = "P"
			intervals [1314]:
				xmin = 173.0923
				xmax = 173.1429
				text = ""
			intervals [1315]:
				xmin = 173.1429
				xmax = 173.2029
				text = "AE1"
			intervals [1316]:
				xmin = 173.2029
				xmax = 173.2929
				text = "N"
			intervals [1317]:
				xmin = 173.2929
				xmax = 173.3329
				text = "D"
			intervals [1318]:
				xmin = 173.3329
				xmax = 173.3929
				text = "DH"
			intervals [1319]:
				xmin = 173.3929
				xmax = 173.5829
				text = "EH1"
			intervals [1320]:
				xmin = 173.5829
				xmax = 173.6829
				text = "N"
			intervals [1321]:
				xmin = 173.6829
				xmax = 173.8423
				text = ""
			intervals [1322]:
				xmin = 173.8423
				xmax = 173.8723
				text = "sil"
			intervals [1323]:
				xmin = 173.8723
				xmax = 174.1223
				text = "EY1"
			intervals [1324]:
				xmin = 174.1223
				xmax = 174.2623
				text = "L"
			intervals [1325]:
				xmin = 174.2623
				xmax = 174.5123
				text = "AA1"
			intervals [1326]:
				xmin = 174.5123
				xmax = 174.6023
				text = "R"
			intervals [1327]:
				xmin = 174.6023
				xmax = 174.7423
				text = "JH"
			intervals [1328]:
				xmin = 174.7423
				xmax = 174.8023
				text = "B"
			intervals [1329]:
				xmin = 174.8023
				xmax = 174.8523
				text = "IH1"
			intervals [1330]:
				xmin = 174.8523
				xmax = 174.9523
				text = "Z"
			intervals [1331]:
				xmin = 174.9523
				xmax = 175.0223
				text = "N"
			intervals [1332]:
				xmin = 175.0223
				xmax = 175.1023
				text = "IH0"
			intervals [1333]:
				xmin = 175.1023
				xmax = 175.1623
				text = "S"
			intervals [1334]:
				xmin = 175.1623
				xmax = 175.2323
				text = "DH"
			intervals [1335]:
				xmin = 175.2323
				xmax = 175.2623
				text = "AH0"
			intervals [1336]:
				xmin = 175.2623
				xmax = 175.3223
				text = "T"
			intervals [1337]:
				xmin = 175.3223
				xmax = 175.3723
				text = "D"
			intervals [1338]:
				xmin = 175.3723
				xmax = 175.4123
				text = "AH1"
			intervals [1339]:
				xmin = 175.4123
				xmax = 175.4823
				text = "Z"
			intervals [1340]:
				xmin = 175.4823
				xmax = 175.5123
				text = "AH0"
			intervals [1341]:
				xmin = 175.5123
				xmax = 175.5423
				text = "N"
			intervals [1342]:
				xmin = 175.5423
				xmax = 175.5723
				text = "T"
			intervals [1343]:
				xmin = 175.5723
				xmax = 175.6596
				text = ""
			intervals [1344]:
				xmin = 175.6596
				xmax = 175.6896
				text = "sil"
			intervals [1345]:
				xmin = 175.6896
				xmax = 175.8196
				text = "K"
			intervals [1346]:
				xmin = 175.8196
				xmax = 175.8896
				text = "EH1"
			intervals [1347]:
				xmin = 175.8896
				xmax = 175.9596
				text = "R"
			intervals [1348]:
				xmin = 175.9596
				xmax = 175.9996
				text = "AH0"
			intervals [1349]:
				xmin = 175.9996
				xmax = 176.0496
				text = "B"
			intervals [1350]:
				xmin = 176.0496
				xmax = 176.0896
				text = "AW1"
			intervals [1351]:
				xmin = 176.0896
				xmax = 176.1596
				text = "T"
			intervals [1352]:
				xmin = 176.1596
				xmax = 176.1896
				text = "DH"
			intervals [1353]:
				xmin = 176.1896
				xmax = 176.2196
				text = "IY0"
			intervals [1354]:
				xmin = 176.2196
				xmax = 176.2996
				text = "K"
			intervals [1355]:
				xmin = 176.2996
				xmax = 176.3296
				text = "AH0"
			intervals [1356]:
				xmin = 176.3296
				xmax = 176.3796
				text = "M"
			intervals [1357]:
				xmin = 176.3796
				xmax = 176.4496
				text = "Y"
			intervals [1358]:
				xmin = 176.4496
				xmax = 176.4896
				text = "UW1"
			intervals [1359]:
				xmin = 176.4896
				xmax = 176.5396
				text = "N"
			intervals [1360]:
				xmin = 176.5396
				xmax = 176.5896
				text = "IH0"
			intervals [1361]:
				xmin = 176.5896
				xmax = 176.6596
				text = "T"
			intervals [1362]:
				xmin = 176.6596
				xmax = 176.8396
				text = "IY0"
			intervals [1363]:
				xmin = 176.8396
				xmax = 176.900
				text = ""
			intervals [1364]:
				xmin = 176.900
				xmax = 176.930
				text = "sil"
			intervals [1365]:
				xmin = 176.930
				xmax = 176.990
				text = "L"
			intervals [1366]:
				xmin = 176.990
				xmax = 177.060
				text = "AY1"
			intervals [1367]:
				xmin = 177.060
				xmax = 177.140
				text = "K"
			intervals [1368]:
				xmin = 177.140
				xmax = 177.260
				text = "S"
			intervals [1369]:
				xmin = 177.260
				xmax = 177.360
				text = "EY1"
			intervals [1370]:
				xmin = 177.360
				xmax = 177.450
				text = "AH0"
			intervals [1371]:
				xmin = 177.450
				xmax = 177.560
				text = "W"
			intervals [1372]:
				xmin = 177.560
				xmax = 177.680
				text = "AO1"
			intervals [1373]:
				xmin = 177.680
				xmax = 177.730
				text = "L"
			intervals [1374]:
				xmin = 177.730
				xmax = 177.820
				text = "M"
			intervals [1375]:
				xmin = 177.820
				xmax = 177.900
				text = "AA2"
			intervals [1376]:
				xmin = 177.900
				xmax = 178.000
				text = "R"
			intervals [1377]:
				xmin = 178.000
				xmax = 178.030
				text = "T"
			intervals [1378]:
				xmin = 178.030
				xmax = 178.5087
				text = ""
			intervals [1379]:
				xmin = 178.5087
				xmax = 178.6287
				text = "K"
			intervals [1380]:
				xmin = 178.6287
				xmax = 178.6587
				text = "AH0"
			intervals [1381]:
				xmin = 178.6587
				xmax = 178.6887
				text = "N"
			intervals [1382]:
				xmin = 178.6887
				xmax = 178.7587
				text = "M"
			intervals [1383]:
				xmin = 178.7587
				xmax = 178.9487
				text = "UW1"
			intervals [1384]:
				xmin = 178.9487
				xmax = 179.0687
				text = "V"
			intervals [1385]:
				xmin = 179.0687
				xmax = 179.1787
				text = "IH1"
			intervals [1386]:
				xmin = 179.1787
				xmax = 179.3787
				text = "N"
			intervals [1387]:
				xmin = 179.3787
				xmax = 179.8277
				text = "sp"
			intervals [1388]:
				xmin = 179.8277
				xmax = 179.8977
				text = "spn"
			intervals [1389]:
				xmin = 179.8977
				xmax = 179.9337
				text = ""
			intervals [1390]:
				xmin = 179.9337
				xmax = 180.2937
				text = "AH1"
			intervals [1391]:
				xmin = 180.2937
				xmax = 180.4437
				text = "M"
			intervals [1392]:
				xmin = 180.4437
				xmax = 180.5957
				text = "sp"
			intervals [1393]:
				xmin = 180.5957
				xmax = 180.6757
				text = "W"
			intervals [1394]:
				xmin = 180.6757
				xmax = 180.7257
				text = "IH1"
			intervals [1395]:
				xmin = 180.7257
				xmax = 180.8357
				text = "CH"
			intervals [1396]:
				xmin = 180.8357
				xmax = 180.9157
				text = "DH"
			intervals [1397]:
				xmin = 180.9157
				xmax = 180.9857
				text = "EH1"
			intervals [1398]:
				xmin = 180.9857
				xmax = 181.0957
				text = "N"
			intervals [1399]:
				xmin = 181.0957
				xmax = 181.1657
				text = "R"
			intervals [1400]:
				xmin = 181.1657
				xmax = 181.2757
				text = "AY1"
			intervals [1401]:
				xmin = 181.2757
				xmax = 181.3557
				text = "Z"
			intervals [1402]:
				xmin = 181.3557
				xmax = 181.4057
				text = "IH0"
			intervals [1403]:
				xmin = 181.4057
				xmax = 181.4557
				text = "Z"
			intervals [1404]:
				xmin = 181.4557
				xmax = 181.4857
				text = "DH"
			intervals [1405]:
				xmin = 181.4857
				xmax = 181.5357
				text = "AH0"
			intervals [1406]:
				xmin = 181.5357
				xmax = 181.6457
				text = "P"
			intervals [1407]:
				xmin = 181.6457
				xmax = 181.6857
				text = "R"
			intervals [1408]:
				xmin = 181.6857
				xmax = 181.7557
				text = "AA1"
			intervals [1409]:
				xmin = 181.7557
				xmax = 181.8357
				text = "P"
			intervals [1410]:
				xmin = 181.8357
				xmax = 181.8957
				text = "ER0"
			intervals [1411]:
				xmin = 181.8957
				xmax = 181.9557
				text = "T"
			intervals [1412]:
				xmin = 181.9557
				xmax = 182.1257
				text = "IY0"
			intervals [1413]:
				xmin = 182.1257
				xmax = 182.3591
				text = ""
			intervals [1414]:
				xmin = 182.3591
				xmax = 182.3891
				text = "sil"
			intervals [1415]:
				xmin = 182.3891
				xmax = 182.4591
				text = "R"
			intervals [1416]:
				xmin = 182.4591
				xmax = 182.5291
				text = "EY1"
			intervals [1417]:
				xmin = 182.5291
				xmax = 182.5891
				text = "Z"
			intervals [1418]:
				xmin = 182.5891
				xmax = 182.6591
				text = "IH0"
			intervals [1419]:
				xmin = 182.6591
				xmax = 182.7091
				text = "Z"
			intervals [1420]:
				xmin = 182.7091
				xmax = 182.7391
				text = "DH"
			intervals [1421]:
				xmin = 182.7391
				xmax = 182.7691
				text = "AH0"
			intervals [1422]:
				xmin = 182.7691
				xmax = 182.8391
				text = "P"
			intervals [1423]:
				xmin = 182.8391
				xmax = 182.8791
				text = "R"
			intervals [1424]:
				xmin = 182.8791
				xmax = 182.9391
				text = "AA1"
			intervals [1425]:
				xmin = 182.9391
				xmax = 183.0091
				text = "P"
			intervals [1426]:
				xmin = 183.0091
				xmax = 183.0591
				text = "ER0"
			intervals [1427]:
				xmin = 183.0591
				xmax = 183.1191
				text = "T"
			intervals [1428]:
				xmin = 183.1191
				xmax = 183.1591
				text = "IY0"
			intervals [1429]:
				xmin = 183.1591
				xmax = 183.2891
				text = "V"
			intervals [1430]:
				xmin = 183.2891
				xmax = 183.4091
				text = "AE1"
			intervals [1431]:
				xmin = 183.4091
				xmax = 183.5091
				text = "L"
			intervals [1432]:
				xmin = 183.5091
				xmax = 183.6091
				text = "Y"
			intervals [1433]:
				xmin = 183.6091
				xmax = 183.7391
				text = "UW0"
			intervals [1434]:
				xmin = 183.7391
				xmax = 184.562
				text = "sp"
			intervals [1435]:
				xmin = 184.562
				xmax = 184.652
				text = "T"
			intervals [1436]:
				xmin = 184.652
				xmax = 184.742
				text = "UW1"
			intervals [1437]:
				xmin = 184.742
				xmax = 184.792
				text = "AH0"
			intervals [1438]:
				xmin = 184.792
				xmax = 184.922
				text = "P"
			intervals [1439]:
				xmin = 184.922
				xmax = 185.052
				text = "OY1"
			intervals [1440]:
				xmin = 185.052
				xmax = 185.092
				text = "N"
			intervals [1441]:
				xmin = 185.092
				xmax = 185.142
				text = "T"
			intervals [1442]:
				xmin = 185.142
				xmax = 185.202
				text = "B"
			intervals [1443]:
				xmin = 185.202
				xmax = 185.342
				text = "IH0"
			intervals [1444]:
				xmin = 185.342
				xmax = 185.512
				text = "AA1"
			intervals [1445]:
				xmin = 185.512
				xmax = 185.552
				text = "N"
			intervals [1446]:
				xmin = 185.552
				xmax = 185.582
				text = "D"
			intervals [1447]:
				xmin = 185.582
				xmax = 185.632
				text = "W"
			intervals [1448]:
				xmin = 185.632
				xmax = 185.702
				text = "EH1"
			intervals [1449]:
				xmin = 185.702
				xmax = 185.752
				text = "R"
			intervals [1450]:
				xmin = 185.752
				xmax = 185.792
				text = "DH"
			intervals [1451]:
				xmin = 185.792
				xmax = 185.842
				text = "AH0"
			intervals [1452]:
				xmin = 185.842
				xmax = 185.932
				text = "F"
			intervals [1453]:
				xmin = 185.932
				xmax = 185.992
				text = "OW1"
			intervals [1454]:
				xmin = 185.992
				xmax = 186.042
				text = "K"
			intervals [1455]:
				xmin = 186.042
				xmax = 186.102
				text = "S"
			intervals [1456]:
				xmin = 186.102
				xmax = 186.182
				text = "HH"
			intervals [1457]:
				xmin = 186.182
				xmax = 186.262
				text = "UW1"
			intervals [1458]:
				xmin = 186.262
				xmax = 186.292
				text = "ER0"
			intervals [1459]:
				xmin = 186.292
				xmax = 186.382
				text = "R"
			intervals [1460]:
				xmin = 186.382
				xmax = 186.422
				text = "IH0"
			intervals [1461]:
				xmin = 186.422
				xmax = 186.532
				text = "Z"
			intervals [1462]:
				xmin = 186.532
				xmax = 186.622
				text = "AY1"
			intervals [1463]:
				xmin = 186.622
				xmax = 186.652
				text = "D"
			intervals [1464]:
				xmin = 186.652
				xmax = 186.682
				text = "IH0"
			intervals [1465]:
				xmin = 186.682
				xmax = 186.822
				text = "NG"
			intervals [1466]:
				xmin = 186.822
				xmax = 186.872
				text = "DH"
			intervals [1467]:
				xmin = 186.872
				xmax = 187.002
				text = "EH1"
			intervals [1468]:
				xmin = 187.002
				xmax = 187.152
				text = "R"
			intervals [1469]:
				xmin = 187.152
				xmax = 187.7902
				text = ""
			intervals [1470]:
				xmin = 187.7902
				xmax = 187.8302
				text = "sil"
			intervals [1471]:
				xmin = 187.8302
				xmax = 187.9102
				text = "K"
			intervals [1472]:
				xmin = 187.9102
				xmax = 187.9602
				text = "AE1"
			intervals [1473]:
				xmin = 187.9602
				xmax = 188.1702
				text = "N"
			intervals [1474]:
				xmin = 188.1702
				xmax = 188.2002
				text = "sp"
			intervals [1475]:
				xmin = 188.2002
				xmax = 188.3684
				text = ""
			intervals [1476]:
				xmin = 188.3684
				xmax = 188.4384
				text = "K"
			intervals [1477]:
				xmin = 188.4384
				xmax = 188.4784
				text = "AH0"
			intervals [1478]:
				xmin = 188.4784
				xmax = 188.5184
				text = "N"
			intervals [1479]:
				xmin = 188.5184
				xmax = 188.5984
				text = "T"
			intervals [1480]:
				xmin = 188.5984
				xmax = 188.6284
				text = "IH1"
			intervals [1481]:
				xmin = 188.6284
				xmax = 188.6584
				text = "N"
			intervals [1482]:
				xmin = 188.6584
				xmax = 188.7384
				text = "Y"
			intervals [1483]:
				xmin = 188.7384
				xmax = 188.7784
				text = "UW0"
			intervals [1484]:
				xmin = 188.7784
				xmax = 188.8584
				text = "T"
			intervals [1485]:
				xmin = 188.8584
				xmax = 188.9484
				text = "UW1"
			intervals [1486]:
				xmin = 188.9484
				xmax = 189.0084
				text = "AH0"
			intervals [1487]:
				xmin = 189.0084
				xmax = 189.1484
				text = "F"
			intervals [1488]:
				xmin = 189.1484
				xmax = 189.3484
				text = "AO1"
			intervals [1489]:
				xmin = 189.3484
				xmax = 189.5284
				text = "R"
			intervals [1490]:
				xmin = 189.5284
				xmax = 189.5784
				text = "D"
			intervals [1491]:
				xmin = 189.5784
				xmax = 190.3641
				text = ""
			intervals [1492]:
				xmin = 190.3641
				xmax = 190.6141
				text = "AH1"
			intervals [1493]:
				xmin = 190.6141
				xmax = 190.9041
				text = "M"
			intervals [1494]:
				xmin = 190.9041
				xmax = 191.0123
				text = ""
			intervals [1495]:
				xmin = 191.0123
				xmax = 191.0523
				text = "sil"
			intervals [1496]:
				xmin = 191.0523
				xmax = 191.1823
				text = "S"
			intervals [1497]:
				xmin = 191.1823
				xmax = 191.2523
				text = "OW1"
			intervals [1498]:
				xmin = 191.2523
				xmax = 191.2823
				text = "IH0"
			intervals [1499]:
				xmin = 191.2823
				xmax = 191.3223
				text = "T"
			intervals [1500]:
				xmin = 191.3223
				xmax = 191.3823
				text = "S"
			intervals [1501]:
				xmin = 191.3823
				xmax = 191.4423
				text = "AH0"
			intervals [1502]:
				xmin = 191.4423
				xmax = 191.5923
				text = "S"
			intervals [1503]:
				xmin = 191.5923
				xmax = 191.6923
				text = "AY1"
			intervals [1504]:
				xmin = 191.6923
				xmax = 191.7823
				text = "K"
			intervals [1505]:
				xmin = 191.7823
				xmax = 191.8123
				text = "AH0"
			intervals [1506]:
				xmin = 191.8123
				xmax = 191.9623
				text = "L"
			intervals [1507]:
				xmin = 191.9623
				xmax = 192.164
				text = ""
			intervals [1508]:
				xmin = 192.164
				xmax = 192.204
				text = "sil"
			intervals [1509]:
				xmin = 192.204
				xmax = 192.274
				text = "L"
			intervals [1510]:
				xmin = 192.274
				xmax = 192.364
				text = "AY1"
			intervals [1511]:
				xmin = 192.364
				xmax = 192.554
				text = "K"
			intervals [1512]:
				xmin = 192.554
				xmax = 192.9614
				text = ""
			intervals [1513]:
				xmin = 192.9614
				xmax = 193.0814
				text = "IH1"
			intervals [1514]:
				xmin = 193.0814
				xmax = 193.2114
				text = "F"
			intervals [1515]:
				xmin = 193.2114
				xmax = 193.3014
				text = "W"
			intervals [1516]:
				xmin = 193.3014
				xmax = 193.4214
				text = "IY1"
			intervals [1517]:
				xmin = 193.4214
				xmax = 193.5014
				text = "W"
			intervals [1518]:
				xmin = 193.5014
				xmax = 193.5514
				text = "UH1"
			intervals [1519]:
				xmin = 193.5514
				xmax = 193.6714
				text = "D"
			intervals [1520]:
				xmin = 193.6714
				xmax = 194.1912
				text = ""
			intervals [1521]:
				xmin = 194.1912
				xmax = 194.3512
				text = "T"
			intervals [1522]:
				xmin = 194.3512
				xmax = 194.4112
				text = "EY1"
			intervals [1523]:
				xmin = 194.4112
				xmax = 194.4412
				text = "K"
			intervals [1524]:
				xmin = 194.4412
				xmax = 194.5412
				text = "K"
			intervals [1525]:
				xmin = 194.5412
				xmax = 194.5812
				text = "EH1"
			intervals [1526]:
				xmin = 194.5812
				xmax = 194.7012
				text = "R"
			intervals [1527]:
				xmin = 194.7012
				xmax = 194.7312
				text = "AH0"
			intervals [1528]:
				xmin = 194.7312
				xmax = 194.8212
				text = "V"
			intervals [1529]:
				xmin = 194.8212
				xmax = 194.8812
				text = "AA1"
			intervals [1530]:
				xmin = 194.8812
				xmax = 194.9512
				text = "R"
			intervals [1531]:
				xmin = 194.9512
				xmax = 195.0312
				text = "K"
			intervals [1532]:
				xmin = 195.0312
				xmax = 195.0612
				text = "AH0"
			intervals [1533]:
				xmin = 195.0612
				xmax = 195.1212
				text = "M"
			intervals [1534]:
				xmin = 195.1212
				xmax = 195.2112
				text = "Y"
			intervals [1535]:
				xmin = 195.2112
				xmax = 195.2912
				text = "UW1"
			intervals [1536]:
				xmin = 195.2912
				xmax = 195.3212
				text = "N"
			intervals [1537]:
				xmin = 195.3212
				xmax = 195.3512
				text = "IH0"
			intervals [1538]:
				xmin = 195.3512
				xmax = 195.4212
				text = "T"
			intervals [1539]:
				xmin = 195.4212
				xmax = 195.5212
				text = "IY0"
			intervals [1540]:
				xmin = 195.5212
				xmax = 195.6412
				text = "Z"
			intervals [1541]:
				xmin = 195.6412
				xmax = 195.8812
				text = "F"
			intervals [1542]:
				xmin = 195.8812
				xmax = 196.0912
				text = "ER1"
			intervals [1543]:
				xmin = 196.0912
				xmax = 196.2712
				text = "S"
			intervals [1544]:
				xmin = 196.2712
				xmax = 196.3912
				text = "T"
			intervals [1545]:
				xmin = 196.3912
				xmax = 197.9728
				text = ""
			intervals [1546]:
				xmin = 197.9728
				xmax = 198.0028
				text = "sil"
			intervals [1547]:
				xmin = 198.0028
				xmax = 198.0428
				text = "DH"
			intervals [1548]:
				xmin = 198.0428
				xmax = 198.0828
				text = "EH1"
			intervals [1549]:
				xmin = 198.0828
				xmax = 198.1428
				text = "N"
			intervals [1550]:
				xmin = 198.1428
				xmax = 198.1728
				text = "DH"
			intervals [1551]:
				xmin = 198.1728
				xmax = 198.2428
				text = "AH0"
			intervals [1552]:
				xmin = 198.2428
				xmax = 198.2928
				text = "P"
			intervals [1553]:
				xmin = 198.2928
				xmax = 198.3328
				text = "R"
			intervals [1554]:
				xmin = 198.3328
				xmax = 198.3828
				text = "AA1"
			intervals [1555]:
				xmin = 198.3828
				xmax = 198.4628
				text = "P"
			intervals [1556]:
				xmin = 198.4628
				xmax = 198.4928
				text = "ER0"
			intervals [1557]:
				xmin = 198.4928
				xmax = 198.5428
				text = "T"
			intervals [1558]:
				xmin = 198.5428
				xmax = 198.5928
				text = "IY0"
			intervals [1559]:
				xmin = 198.5928
				xmax = 198.6928
				text = "V"
			intervals [1560]:
				xmin = 198.6928
				xmax = 198.8128
				text = "AE1"
			intervals [1561]:
				xmin = 198.8128
				xmax = 198.8928
				text = "L"
			intervals [1562]:
				xmin = 198.8928
				xmax = 199.0128
				text = "Y"
			intervals [1563]:
				xmin = 199.0128
				xmax = 199.0428
				text = "UW0"
			intervals [1564]:
				xmin = 199.0428
				xmax = 199.1628
				text = "Z"
			intervals [1565]:
				xmin = 199.1628
				xmax = 199.2228
				text = "W"
			intervals [1566]:
				xmin = 199.2228
				xmax = 199.2628
				text = "UH1"
			intervals [1567]:
				xmin = 199.2628
				xmax = 199.2928
				text = "D"
			intervals [1568]:
				xmin = 199.2928
				xmax = 199.3228
				text = "AH0"
			intervals [1569]:
				xmin = 199.3228
				xmax = 199.3528
				text = "N"
			intervals [1570]:
				xmin = 199.3528
				xmax = 199.4428
				text = "T"
			intervals [1571]:
				xmin = 199.4428
				xmax = 199.4728
				text = "sp"
			intervals [1572]:
				xmin = 199.4728
				xmax = 199.5944
				text = ""
			intervals [1573]:
				xmin = 199.5944
				xmax = 199.8944
				text = "L"
			intervals [1574]:
				xmin = 199.8944
				xmax = 200.1744
				text = "OW1"
			intervals [1575]:
				xmin = 200.1744
				xmax = 200.3344
				text = "ER0"
			intervals [1576]:
				xmin = 200.3344
				xmax = 200.5569
				text = "sp"
			intervals [1577]:
				xmin = 200.5569
				xmax = 200.6169
				text = "W"
			intervals [1578]:
				xmin = 200.6169
				xmax = 200.6469
				text = "UH1"
			intervals [1579]:
				xmin = 200.6469
				xmax = 200.6769
				text = "D"
			intervals [1580]:
				xmin = 200.6769
				xmax = 200.7069
				text = "AH0"
			intervals [1581]:
				xmin = 200.7069
				xmax = 200.7369
				text = "N"
			intervals [1582]:
				xmin = 200.7369
				xmax = 200.7669
				text = "T"
			intervals [1583]:
				xmin = 200.7669
				xmax = 200.7969
				text = "B"
			intervals [1584]:
				xmin = 200.7969
				xmax = 200.9069
				text = "IY1"
			intervals [1585]:
				xmin = 200.9069
				xmax = 200.9969
				text = "L"
			intervals [1586]:
				xmin = 200.9969
				xmax = 201.1469
				text = "OW1"
			intervals [1587]:
				xmin = 201.1469
				xmax = 201.3269
				text = "ER0"
			intervals [1588]:
				xmin = 201.3269
				xmax = 201.3769
				text = "D"
			intervals [1589]:
				xmin = 201.3769
				xmax = 201.9538
				text = ""
			intervals [1590]:
				xmin = 201.9538
				xmax = 202.0538
				text = "T"
			intervals [1591]:
				xmin = 202.0538
				xmax = 202.1538
				text = "UW1"
			intervals [1592]:
				xmin = 202.1538
				xmax = 202.2138
				text = "AH0"
			intervals [1593]:
				xmin = 202.2138
				xmax = 202.3838
				text = "P"
			intervals [1594]:
				xmin = 202.3838
				xmax = 202.5538
				text = "OY1"
			intervals [1595]:
				xmin = 202.5538
				xmax = 202.5838
				text = "N"
			intervals [1596]:
				xmin = 202.5838
				xmax = 202.6338
				text = "T"
			intervals [1597]:
				xmin = 202.6338
				xmax = 202.7931
				text = ""
			intervals [1598]:
				xmin = 202.7931
				xmax = 202.8831
				text = "HH"
			intervals [1599]:
				xmin = 202.8831
				xmax = 202.9331
				text = "W"
			intervals [1600]:
				xmin = 202.9331
				xmax = 203.1331
				text = "EH1"
			intervals [1601]:
				xmin = 203.1331
				xmax = 203.5131
				text = "R"
			intervals [1602]:
				xmin = 203.5131
				xmax = 204.4065
				text = ""
			intervals [1603]:
				xmin = 204.4065
				xmax = 204.4565
				text = "sil"
			intervals [1604]:
				xmin = 204.4565
				xmax = 204.5965
				text = "AH0"
			intervals [1605]:
				xmin = 204.5965
				xmax = 204.6665
				text = "B"
			intervals [1606]:
				xmin = 204.6665
				xmax = 204.7165
				text = "IH1"
			intervals [1607]:
				xmin = 204.7165
				xmax = 204.8265
				text = "Z"
			intervals [1608]:
				xmin = 204.8265
				xmax = 204.8665
				text = "N"
			intervals [1609]:
				xmin = 204.8665
				xmax = 204.9365
				text = "AH0"
			intervals [1610]:
				xmin = 204.9365
				xmax = 205.0065
				text = "S"
			intervals [1611]:
				xmin = 205.0065
				xmax = 205.0565
				text = "L"
			intervals [1612]:
				xmin = 205.0565
				xmax = 205.0965
				text = "AY1"
			intervals [1613]:
				xmin = 205.0965
				xmax = 205.1865
				text = "K"
			intervals [1614]:
				xmin = 205.1865
				xmax = 205.2365
				text = "AH0"
			intervals [1615]:
				xmin = 205.2365
				xmax = 205.3365
				text = "W"
			intervals [1616]:
				xmin = 205.3365
				xmax = 205.4765
				text = "AO1"
			intervals [1617]:
				xmin = 205.4765
				xmax = 205.5165
				text = "L"
			intervals [1618]:
				xmin = 205.5165
				xmax = 205.6165
				text = "M"
			intervals [1619]:
				xmin = 205.6165
				xmax = 205.6865
				text = "AA2"
			intervals [1620]:
				xmin = 205.6865
				xmax = 205.7665
				text = "R"
			intervals [1621]:
				xmin = 205.7665
				xmax = 205.8365
				text = "T"
			intervals [1622]:
				xmin = 205.8365
				xmax = 205.8723
				text = ""
			intervals [1623]:
				xmin = 205.8723
				xmax = 205.9323
				text = "W"
			intervals [1624]:
				xmin = 205.9323
				xmax = 205.9623
				text = "UH1"
			intervals [1625]:
				xmin = 205.9623
				xmax = 206.0123
				text = "D"
			intervals [1626]:
				xmin = 206.0123
				xmax = 206.0523
				text = "B"
			intervals [1627]:
				xmin = 206.0523
				xmax = 206.1423
				text = "IY1"
			intervals [1628]:
				xmin = 206.1423
				xmax = 206.2023
				text = "EY1"
			intervals [1629]:
				xmin = 206.2023
				xmax = 206.2323
				text = "B"
			intervals [1630]:
				xmin = 206.2323
				xmax = 206.2923
				text = "AH0"
			intervals [1631]:
				xmin = 206.2923
				xmax = 206.3723
				text = "L"
			intervals [1632]:
				xmin = 206.3723
				xmax = 206.4623
				text = "T"
			intervals [1633]:
				xmin = 206.4623
				xmax = 206.5323
				text = "AH0"
			intervals [1634]:
				xmin = 206.5323
				xmax = 206.6523
				text = "B"
			intervals [1635]:
				xmin = 206.6523
				xmax = 206.8623
				text = "AY1"
			intervals [1636]:
				xmin = 206.8623
				xmax = 206.8923
				text = "sp"
			intervals [1637]:
				xmin = 206.8923
				xmax = 206.9823
				text = "F"
			intervals [1638]:
				xmin = 206.9823
				xmax = 207.0123
				text = "R"
			intervals [1639]:
				xmin = 207.0123
				xmax = 207.0623
				text = "ER0"
			intervals [1640]:
				xmin = 207.0623
				xmax = 207.2523
				text = "CH"
			intervals [1641]:
				xmin = 207.2523
				xmax = 207.3623
				text = "IY1"
			intervals [1642]:
				xmin = 207.3623
				xmax = 207.4123
				text = "P"
			intervals [1643]:
				xmin = 207.4123
				xmax = 208.0144
				text = ""
			intervals [1644]:
				xmin = 208.0144
				xmax = 208.1244
				text = "AE1"
			intervals [1645]:
				xmin = 208.1244
				xmax = 208.2244
				text = "N"
			intervals [1646]:
				xmin = 208.2244
				xmax = 208.2944
				text = "D"
			intervals [1647]:
				xmin = 208.2944
				xmax = 208.3444
				text = "DH"
			intervals [1648]:
				xmin = 208.3444
				xmax = 208.4844
				text = "EH1"
			intervals [1649]:
				xmin = 208.4844
				xmax = 208.6344
				text = "N"
			intervals [1650]:
				xmin = 208.6344
				xmax = 208.6744
				text = "sp"
			intervals [1651]:
				xmin = 208.6744
				xmax = 208.7744
				text = "R"
			intervals [1652]:
				xmin = 208.7744
				xmax = 208.8444
				text = "EY1"
			intervals [1653]:
				xmin = 208.8444
				xmax = 208.9344
				text = "Z"
			intervals [1654]:
				xmin = 208.9344
				xmax = 208.9844
				text = "DH"
			intervals [1655]:
				xmin = 208.9844
				xmax = 209.0144
				text = "AH0"
			intervals [1656]:
				xmin = 209.0144
				xmax = 209.0944
				text = "V"
			intervals [1657]:
				xmin = 209.0944
				xmax = 209.2044
				text = "AE1"
			intervals [1658]:
				xmin = 209.2044
				xmax = 209.3044
				text = "L"
			intervals [1659]:
				xmin = 209.3044
				xmax = 209.3744
				text = "Y"
			intervals [1660]:
				xmin = 209.3744
				xmax = 209.4244
				text = "UW0"
			intervals [1661]:
				xmin = 209.4244
				xmax = 209.5344
				text = "Z"
			intervals [1662]:
				xmin = 209.5344
				xmax = 209.6044
				text = "IY1"
			intervals [1663]:
				xmin = 209.6044
				xmax = 209.6744
				text = "V"
			intervals [1664]:
				xmin = 209.6744
				xmax = 209.7144
				text = "IH0"
			intervals [1665]:
				xmin = 209.7144
				xmax = 209.7544
				text = "N"
			intervals [1666]:
				xmin = 209.7544
				xmax = 209.8744
				text = "HH"
			intervals [1667]:
				xmin = 209.8744
				xmax = 210.0444
				text = "AY1"
			intervals [1668]:
				xmin = 210.0444
				xmax = 210.1044
				text = "ER0"
			intervals [1669]:
				xmin = 210.1044
				xmax = 210.1744
				text = "DH"
			intervals [1670]:
				xmin = 210.1744
				xmax = 210.2044
				text = "AH0"
			intervals [1671]:
				xmin = 210.2044
				xmax = 210.3144
				text = "N"
			intervals [1672]:
				xmin = 210.3144
				xmax = 210.3644
				text = "DH"
			intervals [1673]:
				xmin = 210.3644
				xmax = 210.4644
				text = "EY1"
			intervals [1674]:
				xmin = 210.4644
				xmax = 210.5544
				text = "AO0"
			intervals [1675]:
				xmin = 210.5544
				xmax = 210.6044
				text = "L"
			intervals [1676]:
				xmin = 210.6044
				xmax = 210.6644
				text = "R"
			intervals [1677]:
				xmin = 210.6644
				xmax = 210.6944
				text = "EH1"
			intervals [1678]:
				xmin = 210.6944
				xmax = 210.7444
				text = "D"
			intervals [1679]:
				xmin = 210.7444
				xmax = 210.8644
				text = "IY0"
			intervals [1680]:
				xmin = 210.8644
				xmax = 210.9644
				text = "AA1"
			intervals [1681]:
				xmin = 210.9644
				xmax = 211.0944
				text = "R"
			intervals [1682]:
				xmin = 211.0944
				xmax = 211.1944
				text = "sp"
			intervals [1683]:
				xmin = 211.1944
				xmax = 211.8228
				text = ""
			intervals [1684]:
				xmin = 211.8228
				xmax = 212.3228
				text = "AH1"
			intervals [1685]:
				xmin = 212.3228
				xmax = 212.5128
				text = "M"
			intervals [1686]:
				xmin = 212.5128
				xmax = 214.8478
				text = "sp"
			intervals [1687]:
				xmin = 214.8478
				xmax = 215.0078
				text = "Y"
			intervals [1688]:
				xmin = 215.0078
				xmax = 215.2978
				text = "AE1"
			intervals [1689]:
				xmin = 215.2978
				xmax = 216.637
				text = "sp"
			intervals [1690]:
				xmin = 216.637
				xmax = 216.757
				text = "Y"
			intervals [1691]:
				xmin = 216.757
				xmax = 217.017
				text = "AE1"
			intervals [1692]:
				xmin = 217.017
				xmax = 217.047
				text = "sp"
			intervals [1693]:
				xmin = 217.047
				xmax = 217.2038
				text = ""
			intervals [1694]:
				xmin = 217.2038
				xmax = 217.2638
				text = "K"
			intervals [1695]:
				xmin = 217.2638
				xmax = 217.3138
				text = "AA1"
			intervals [1696]:
				xmin = 217.3138
				xmax = 217.4138
				text = "Z"
			intervals [1697]:
				xmin = 217.4138
				xmax = 217.4838
				text = "L"
			intervals [1698]:
				xmin = 217.4838
				xmax = 217.5938
				text = "AY1"
			intervals [1699]:
				xmin = 217.5938
				xmax = 217.7238
				text = "K"
			intervals [1700]:
				xmin = 217.7238
				xmax = 218.3917
				text = ""
			intervals [1701]:
				xmin = 218.3917
				xmax = 218.4417
				text = "sil"
			intervals [1702]:
				xmin = 218.4417
				xmax = 218.5217
				text = "W"
			intervals [1703]:
				xmin = 218.5217
				xmax = 218.6617
				text = "AO1"
			intervals [1704]:
				xmin = 218.6617
				xmax = 218.7017
				text = "L"
			intervals [1705]:
				xmin = 218.7017
				xmax = 218.7717
				text = "M"
			intervals [1706]:
				xmin = 218.7717
				xmax = 218.8417
				text = "AA2"
			intervals [1707]:
				xmin = 218.8417
				xmax = 218.9317
				text = "R"
			intervals [1708]:
				xmin = 218.9317
				xmax = 218.9617
				text = "T"
			intervals [1709]:
				xmin = 218.9617
				xmax = 219.0217
				text = "W"
			intervals [1710]:
				xmin = 219.0217
				xmax = 219.0617
				text = "UH1"
			intervals [1711]:
				xmin = 219.0617
				xmax = 219.0917
				text = "D"
			intervals [1712]:
				xmin = 219.0917
				xmax = 219.1217
				text = "AH0"
			intervals [1713]:
				xmin = 219.1217
				xmax = 219.1517
				text = "N"
			intervals [1714]:
				xmin = 219.1517
				xmax = 219.1817
				text = "T"
			intervals [1715]:
				xmin = 219.1817
				xmax = 219.2117
				text = "B"
			intervals [1716]:
				xmin = 219.2117
				xmax = 219.3517
				text = "IY1"
			intervals [1717]:
				xmin = 219.3517
				xmax = 219.4017
				text = "EY1"
			intervals [1718]:
				xmin = 219.4017
				xmax = 219.4517
				text = "B"
			intervals [1719]:
				xmin = 219.4517
				xmax = 219.4817
				text = "AH0"
			intervals [1720]:
				xmin = 219.4817
				xmax = 219.5517
				text = "L"
			intervals [1721]:
				xmin = 219.5517
				xmax = 219.6717
				text = "T"
			intervals [1722]:
				xmin = 219.6717
				xmax = 219.8217
				text = "AH0"
			intervals [1723]:
				xmin = 219.8217
				xmax = 219.8917
				text = "AH0"
			intervals [1724]:
				xmin = 219.8917
				xmax = 220.0817
				text = "F"
			intervals [1725]:
				xmin = 220.0817
				xmax = 220.2817
				text = "AO1"
			intervals [1726]:
				xmin = 220.2817
				xmax = 220.3817
				text = "R"
			intervals [1727]:
				xmin = 220.3817
				xmax = 220.4617
				text = "D"
			intervals [1728]:
				xmin = 220.4617
				xmax = 220.4917
				text = "sp"
			intervals [1729]:
				xmin = 220.4917
				xmax = 220.5917
				text = "T"
			intervals [1730]:
				xmin = 220.5917
				xmax = 220.6517
				text = "AH0"
			intervals [1731]:
				xmin = 220.6517
				xmax = 220.7817
				text = "P"
			intervals [1732]:
				xmin = 220.7817
				xmax = 220.8717
				text = "UH1"
			intervals [1733]:
				xmin = 220.8717
				xmax = 220.9917
				text = "T"
			intervals [1734]:
				xmin = 220.9917
				xmax = 221.6604
				text = ""
			intervals [1735]:
				xmin = 221.6604
				xmax = 221.6904
				text = "sil"
			intervals [1736]:
				xmin = 221.6904
				xmax = 221.8004
				text = "AH0"
			intervals [1737]:
				xmin = 221.8004
				xmax = 221.9004
				text = "W"
			intervals [1738]:
				xmin = 221.9004
				xmax = 222.0104
				text = "AO1"
			intervals [1739]:
				xmin = 222.0104
				xmax = 222.0504
				text = "L"
			intervals [1740]:
				xmin = 222.0504
				xmax = 222.1504
				text = "M"
			intervals [1741]:
				xmin = 222.1504
				xmax = 222.2304
				text = "AA2"
			intervals [1742]:
				xmin = 222.2304
				xmax = 222.3404
				text = "R"
			intervals [1743]:
				xmin = 222.3404
				xmax = 222.3804
				text = "T"
			intervals [1744]:
				xmin = 222.3804
				xmax = 222.4904
				text = ""
			intervals [1745]:
				xmin = 222.4904
				xmax = 222.5804
				text = "IH1"
			intervals [1746]:
				xmin = 222.5804
				xmax = 222.8804
				text = "N"
			intervals [1747]:
				xmin = 222.8804
				xmax = 222.9304
				text = "sp"
			intervals [1748]:
				xmin = 222.9304
				xmax = 223.0404
				text = "T"
			intervals [1749]:
				xmin = 223.0404
				xmax = 223.0704
				text = "EH1"
			intervals [1750]:
				xmin = 223.0704
				xmax = 223.1204
				text = "N"
			intervals [1751]:
				xmin = 223.1204
				xmax = 223.1704
				text = "L"
			intervals [1752]:
				xmin = 223.1704
				xmax = 223.2504
				text = "IY0"
			intervals [1753]:
				xmin = 223.2504
				xmax = 223.3804
				text = "T"
			intervals [1754]:
				xmin = 223.3804
				xmax = 223.5604
				text = "AW2"
			intervals [1755]:
				xmin = 223.5604
				xmax = 223.6404
				text = "N"
			intervals [1756]:
				xmin = 223.6404
				xmax = 223.6804
				text = "sp"
			intervals [1757]:
				xmin = 223.6804
				xmax = 224.4663
				text = ""
			intervals [1758]:
				xmin = 224.4663
				xmax = 224.5263
				text = "B"
			intervals [1759]:
				xmin = 224.5263
				xmax = 224.5563
				text = "AH1"
			intervals [1760]:
				xmin = 224.5563
				xmax = 224.6063
				text = "T"
			intervals [1761]:
				xmin = 224.6063
				xmax = 224.6563
				text = "DH"
			intervals [1762]:
				xmin = 224.6563
				xmax = 224.7263
				text = "EY1"
			intervals [1763]:
				xmin = 224.7263
				xmax = 224.7863
				text = "K"
			intervals [1764]:
				xmin = 224.7863
				xmax = 224.8263
				text = "AH0"
			intervals [1765]:
				xmin = 224.8263
				xmax = 224.8763
				text = "N"
			intervals [1766]:
				xmin = 224.8763
				xmax = 224.9563
				text = "AH0"
			intervals [1767]:
				xmin = 224.9563
				xmax = 225.0663
				text = "F"
			intervals [1768]:
				xmin = 225.0663
				xmax = 225.2263
				text = "AO1"
			intervals [1769]:
				xmin = 225.2263
				xmax = 225.2863
				text = "R"
			intervals [1770]:
				xmin = 225.2863
				xmax = 225.3163
				text = "D"
			intervals [1771]:
				xmin = 225.3163
				xmax = 225.3663
				text = "T"
			intervals [1772]:
				xmin = 225.3663
				xmax = 225.4263
				text = "AH0"
			intervals [1773]:
				xmin = 225.4263
				xmax = 225.5363
				text = "P"
			intervals [1774]:
				xmin = 225.5363
				xmax = 225.6263
				text = "UH1"
			intervals [1775]:
				xmin = 225.6263
				xmax = 225.7263
				text = "T"
			intervals [1776]:
				xmin = 225.7263
				xmax = 226.3362
				text = ""
			intervals [1777]:
				xmin = 226.3362
				xmax = 226.5162
				text = "T"
			intervals [1778]:
				xmin = 226.5162
				xmax = 226.7962
				text = "UW1"
			intervals [1779]:
				xmin = 226.7962
				xmax = 226.8462
				text = "sp"
			intervals [1780]:
				xmin = 226.8462
				xmax = 227.1941
				text = ""
			intervals [1781]:
				xmin = 227.1941
				xmax = 227.4441
				text = "IH1"
			intervals [1782]:
				xmin = 227.4441
				xmax = 227.4941
				text = "N"
			intervals [1783]:
				xmin = 227.4941
				xmax = 227.6141
				text = "AE2"
			intervals [1784]:
				xmin = 227.6141
				xmax = 227.6641
				text = "N"
			intervals [1785]:
				xmin = 227.6641
				xmax = 227.7041
				text = "AH0"
			intervals [1786]:
				xmin = 227.7041
				xmax = 227.7741
				text = "K"
			intervals [1787]:
				xmin = 227.7741
				xmax = 227.8941
				text = "AA1"
			intervals [1788]:
				xmin = 227.8941
				xmax = 228.0141
				text = "S"
			intervals [1789]:
				xmin = 228.0141
				xmax = 228.0741
				text = "T"
			intervals [1790]:
				xmin = 228.0741
				xmax = 228.1541
				text = "IY0"
			intervals [1791]:
				xmin = 228.1541
				xmax = 228.1841
				text = "AH0"
			intervals [1792]:
				xmin = 228.1841
				xmax = 228.3041
				text = "sp"
			intervals [1793]:
				xmin = 228.3041
				xmax = 228.9847
				text = ""
			intervals [1794]:
				xmin = 228.9847
				xmax = 229.0447
				text = "Y"
			intervals [1795]:
				xmin = 229.0447
				xmax = 229.1347
				text = "UW1"
			intervals [1796]:
				xmin = 229.1347
				xmax = 229.1747
				text = "N"
			intervals [1797]:
				xmin = 229.1747
				xmax = 229.3847
				text = "OW1"
			intervals [1798]:
				xmin = 229.3847
				xmax = 229.4347
				text = "sp"
			intervals [1799]:
				xmin = 229.4347
				xmax = 229.482
				text = ""
			intervals [1800]:
				xmin = 229.482
				xmax = 229.642
				text = "AO1"
			intervals [1801]:
				xmin = 229.642
				xmax = 229.752
				text = "R"
			intervals [1802]:
				xmin = 229.752
				xmax = 229.782
				text = "sp"
			intervals [1803]:
				xmin = 229.782
				xmax = 229.922
				text = "IY1"
			intervals [1804]:
				xmin = 229.922
				xmax = 229.992
				text = "S"
			intervals [1805]:
				xmin = 229.992
				xmax = 230.062
				text = "T"
			intervals [1806]:
				xmin = 230.062
				xmax = 230.102
				text = "AH0"
			intervals [1807]:
				xmin = 230.102
				xmax = 230.132
				text = "V"
			intervals [1808]:
				xmin = 230.132
				xmax = 230.172
				text = "DH"
			intervals [1809]:
				xmin = 230.172
				xmax = 230.232
				text = "AH0"
			intervals [1810]:
				xmin = 230.232
				xmax = 230.302
				text = "R"
			intervals [1811]:
				xmin = 230.302
				xmax = 230.332
				text = "IH1"
			intervals [1812]:
				xmin = 230.332
				xmax = 230.412
				text = "V"
			intervals [1813]:
				xmin = 230.412
				xmax = 230.602
				text = "ER0"
			intervals [1814]:
				xmin = 230.602
				xmax = 231.2497
				text = ""
			intervals [1815]:
				xmin = 231.2497
				xmax = 231.2797
				text = "sil"
			intervals [1816]:
				xmin = 231.2797
				xmax = 231.4497
				text = "S"
			intervals [1817]:
				xmin = 231.4497
				xmax = 231.9597
				text = "OW1"
			intervals [1818]:
				xmin = 231.9597
				xmax = 233.9009
				text = "sp"
			intervals [1819]:
				xmin = 233.9009
				xmax = 233.9609
				text = "IH0"
			intervals [1820]:
				xmin = 233.9609
				xmax = 234.0109
				text = "T"
			intervals [1821]:
				xmin = 234.0109
				xmax = 234.0809
				text = "S"
			intervals [1822]:
				xmin = 234.0809
				xmax = 234.1109
				text = "sp"
			intervals [1823]:
				xmin = 234.1109
				xmax = 234.2009
				text = "IH1"
			intervals [1824]:
				xmin = 234.2009
				xmax = 234.2409
				text = "N"
			intervals [1825]:
				xmin = 234.2409
				xmax = 234.3409
				text = "T"
			intervals [1826]:
				xmin = 234.3409
				xmax = 234.4909
				text = "ER0"
			intervals [1827]:
				xmin = 234.4909
				xmax = 234.5609
				text = "AH0"
			intervals [1828]:
				xmin = 234.5609
				xmax = 234.6009
				text = "S"
			intervals [1829]:
				xmin = 234.6009
				xmax = 234.7209
				text = "T"
			intervals [1830]:
				xmin = 234.7209
				xmax = 234.7637
				text = ""
			intervals [1831]:
				xmin = 234.7637
				xmax = 234.7937
				text = "sil"
			intervals [1832]:
				xmin = 234.7937
				xmax = 234.8737
				text = "L"
			intervals [1833]:
				xmin = 234.8737
				xmax = 234.9837
				text = "AY1"
			intervals [1834]:
				xmin = 234.9837
				xmax = 235.0637
				text = "K"
			intervals [1835]:
				xmin = 235.0637
				xmax = 235.3717
				text = ""
			intervals [1836]:
				xmin = 235.3717
				xmax = 235.4017
				text = "sil"
			intervals [1837]:
				xmin = 235.4017
				xmax = 235.4617
				text = "L"
			intervals [1838]:
				xmin = 235.4617
				xmax = 235.5617
				text = "AY1"
			intervals [1839]:
				xmin = 235.5617
				xmax = 235.6217
				text = "K"
			intervals [1840]:
				xmin = 235.6217
				xmax = 235.7317
				text = "sp"
			intervals [1841]:
				xmin = 235.7317
				xmax = 237.4222
				text = ""
			intervals [1842]:
				xmin = 237.4222
				xmax = 237.5022
				text = "AE1"
			intervals [1843]:
				xmin = 237.5022
				xmax = 237.5322
				text = "N"
			intervals [1844]:
				xmin = 237.5322
				xmax = 237.6122
				text = "AY1"
			intervals [1845]:
				xmin = 237.6122
				xmax = 237.6722
				text = "M"
			intervals [1846]:
				xmin = 237.6722
				xmax = 237.7322
				text = "N"
			intervals [1847]:
				xmin = 237.7322
				xmax = 237.8222
				text = "AA1"
			intervals [1848]:
				xmin = 237.8222
				xmax = 237.8722
				text = "T"
			intervals [1849]:
				xmin = 237.8722
				xmax = 238.0022
				text = "S"
			intervals [1850]:
				xmin = 238.0022
				xmax = 238.0622
				text = "EY1"
			intervals [1851]:
				xmin = 238.0622
				xmax = 238.0922
				text = "IH0"
			intervals [1852]:
				xmin = 238.0922
				xmax = 238.1222
				text = "N"
			intervals [1853]:
				xmin = 238.1222
				xmax = 238.1622
				text = "DH"
			intervals [1854]:
				xmin = 238.1622
				xmax = 238.2022
				text = "AE1"
			intervals [1855]:
				xmin = 238.2022
				xmax = 238.2422
				text = "T"
			intervals [1856]:
				xmin = 238.2422
				xmax = 238.2722
				text = "IH1"
			intervals [1857]:
				xmin = 238.2722
				xmax = 238.3222
				text = "T"
			intervals [1858]:
				xmin = 238.3222
				xmax = 238.4022
				text = "S"
			intervals [1859]:
				xmin = 238.4022
				xmax = 238.4322
				text = "sp"
			intervals [1860]:
				xmin = 238.4322
				xmax = 238.6322
				text = "AA1"
			intervals [1861]:
				xmin = 238.6322
				xmax = 238.6922
				text = "R"
			intervals [1862]:
				xmin = 238.6922
				xmax = 238.9222
				text = "F"
			intervals [1863]:
				xmin = 238.9222
				xmax = 239.0222
				text = "AO1"
			intervals [1864]:
				xmin = 239.0222
				xmax = 239.1022
				text = "L"
			intervals [1865]:
				xmin = 239.1022
				xmax = 239.1322
				text = "T"
			intervals [1866]:
				xmin = 239.1322
				xmax = 240.3086
				text = ""
			intervals [1867]:
				xmin = 240.3086
				xmax = 240.3586
				text = "B"
			intervals [1868]:
				xmin = 240.3586
				xmax = 240.4286
				text = "IH0"
			intervals [1869]:
				xmin = 240.4286
				xmax = 240.5286
				text = "K"
			intervals [1870]:
				xmin = 240.5286
				xmax = 240.8686
				text = "AH1"
			intervals [1871]:
				xmin = 240.8686
				xmax = 241.0086
				text = "Z"
			intervals [1872]:
				xmin = 241.0086
				xmax = 241.0386
				text = "sp"
			intervals [1873]:
				xmin = 241.0386
				xmax = 241.1586
				text = "IH1"
			intervals [1874]:
				xmin = 241.1586
				xmax = 241.2386
				text = "F"
			intervals [1875]:
				xmin = 241.2386
				xmax = 241.4286
				text = "K"
			intervals [1876]:
				xmin = 241.4286
				xmax = 241.4686
				text = "R"
			intervals [1877]:
				xmin = 241.4686
				xmax = 241.5886
				text = "AE1"
			intervals [1878]:
				xmin = 241.5886
				xmax = 241.7886
				text = "K"
			intervals [1879]:
				xmin = 241.7886
				xmax = 242.014
				text = ""
			intervals [1880]:
				xmin = 242.014
				xmax = 242.044
				text = "sil"
			intervals [1881]:
				xmin = 242.044
				xmax = 242.344
				text = "AE1"
			intervals [1882]:
				xmin = 242.344
				xmax = 242.484
				text = "N"
			intervals [1883]:
				xmin = 242.484
				xmax = 242.524
				text = "D"
			intervals [1884]:
				xmin = 242.524
				xmax = 242.594
				text = "HH"
			intervals [1885]:
				xmin = 242.594
				xmax = 242.664
				text = "EH1"
			intervals [1886]:
				xmin = 242.664
				xmax = 242.694
				text = "R"
			intervals [1887]:
				xmin = 242.694
				xmax = 242.904
				text = "OW0"
			intervals [1888]:
				xmin = 242.904
				xmax = 243.004
				text = "AH0"
			intervals [1889]:
				xmin = 243.004
				xmax = 243.094
				text = "N"
			intervals [1890]:
				xmin = 243.094
				xmax = 243.144
				text = "N"
			intervals [1891]:
				xmin = 243.144
				xmax = 243.204
				text = "EH1"
			intervals [1892]:
				xmin = 243.204
				xmax = 243.264
				text = "V"
			intervals [1893]:
				xmin = 243.264
				xmax = 243.364
				text = "ER0"
			intervals [1894]:
				xmin = 243.364
				xmax = 243.404
				text = "HH"
			intervals [1895]:
				xmin = 243.404
				xmax = 243.454
				text = "IH1"
			intervals [1896]:
				xmin = 243.454
				xmax = 243.514
				text = "T"
			intervals [1897]:
				xmin = 243.514
				xmax = 243.564
				text = "DH"
			intervals [1898]:
				xmin = 243.564
				xmax = 243.594
				text = "AH0"
			intervals [1899]:
				xmin = 243.594
				xmax = 243.674
				text = "K"
			intervals [1900]:
				xmin = 243.674
				xmax = 243.714
				text = "AH0"
			intervals [1901]:
				xmin = 243.714
				xmax = 243.794
				text = "M"
			intervals [1902]:
				xmin = 243.794
				xmax = 243.844
				text = "Y"
			intervals [1903]:
				xmin = 243.844
				xmax = 243.904
				text = "UW1"
			intervals [1904]:
				xmin = 243.904
				xmax = 243.984
				text = "N"
			intervals [1905]:
				xmin = 243.984
				xmax = 244.014
				text = "IH0"
			intervals [1906]:
				xmin = 244.014
				xmax = 244.054
				text = "T"
			intervals [1907]:
				xmin = 244.054
				xmax = 244.314
				text = "IY0"
			intervals [1908]:
				xmin = 244.314
				xmax = 244.5506
				text = ""
			intervals [1909]:
				xmin = 244.5506
				xmax = 244.6506
				text = "K"
			intervals [1910]:
				xmin = 244.6506
				xmax = 244.6906
				text = "AH0"
			intervals [1911]:
				xmin = 244.6906
				xmax = 244.7406
				text = "M"
			intervals [1912]:
				xmin = 244.7406
				xmax = 244.8206
				text = "Y"
			intervals [1913]:
				xmin = 244.8206
				xmax = 244.8706
				text = "UW1"
			intervals [1914]:
				xmin = 244.8706
				xmax = 244.9006
				text = "N"
			intervals [1915]:
				xmin = 244.9006
				xmax = 244.9606
				text = "IH0"
			intervals [1916]:
				xmin = 244.9606
				xmax = 245.0306
				text = "T"
			intervals [1917]:
				xmin = 245.0306
				xmax = 245.2306
				text = "IY0"
			intervals [1918]:
				xmin = 245.2306
				xmax = 245.4646
				text = ""
			intervals [1919]:
				xmin = 245.4646
				xmax = 245.5046
				text = "sil"
			intervals [1920]:
				xmin = 245.5046
				xmax = 245.6146
				text = "DH"
			intervals [1921]:
				xmin = 245.6146
				xmax = 245.8646
				text = "EH1"
			intervals [1922]:
				xmin = 245.8646
				xmax = 246.0646
				text = "N"
			intervals [1923]:
				xmin = 246.0646
				xmax = 246.0946
				text = "sp"
			intervals [1924]:
				xmin = 246.0946
				xmax = 246.192
				text = ""
			intervals [1925]:
				xmin = 246.192
				xmax = 246.262
				text = "F"
			intervals [1926]:
				xmin = 246.262
				xmax = 246.332
				text = "OW1"
			intervals [1927]:
				xmin = 246.332
				xmax = 246.402
				text = "K"
			intervals [1928]:
				xmin = 246.402
				xmax = 246.472
				text = "S"
			intervals [1929]:
				xmin = 246.472
				xmax = 246.542
				text = "M"
			intervals [1930]:
				xmin = 246.542
				xmax = 246.662
				text = "AY1"
			intervals [1931]:
				xmin = 246.662
				xmax = 246.692
				text = "T"
			intervals [1932]:
				xmin = 246.692
				xmax = 246.722
				text = "HH"
			intervals [1933]:
				xmin = 246.722
				xmax = 246.752
				text = "AE1"
			intervals [1934]:
				xmin = 246.752
				xmax = 246.932
				text = "V"
			intervals [1935]:
				xmin = 246.932
				xmax = 246.962
				text = "sp"
			intervals [1936]:
				xmin = 246.962
				xmax = 247.2878
				text = ""
			intervals [1937]:
				xmin = 247.2878
				xmax = 247.3578
				text = "B"
			intervals [1938]:
				xmin = 247.3578
				xmax = 247.4478
				text = "IH1"
			intervals [1939]:
				xmin = 247.4478
				xmax = 247.5278
				text = "N"
			intervals [1940]:
				xmin = 247.5278
				xmax = 247.5778
				text = "sp"
			intervals [1941]:
				xmin = 247.5778
				xmax = 247.7578
				text = "EY1"
			intervals [1942]:
				xmin = 247.7578
				xmax = 247.8178
				text = "B"
			intervals [1943]:
				xmin = 247.8178
				xmax = 247.8578
				text = "AH0"
			intervals [1944]:
				xmin = 247.8578
				xmax = 247.9378
				text = "L"
			intervals [1945]:
				xmin = 247.9378
				xmax = 248.0478
				text = "T"
			intervals [1946]:
				xmin = 248.0478
				xmax = 248.0978
				text = "IH0"
			intervals [1947]:
				xmin = 248.0978
				xmax = 248.2078
				text = "K"
			intervals [1948]:
				xmin = 248.2078
				xmax = 248.2778
				text = "IY1"
			intervals [1949]:
				xmin = 248.2778
				xmax = 248.4078
				text = "P"
			intervals [1950]:
				xmin = 248.4078
				xmax = 248.5178
				text = "AH1"
			intervals [1951]:
				xmin = 248.5178
				xmax = 248.5678
				text = "P"
			intervals [1952]:
				xmin = 248.5678
				xmax = 248.7461
				text = ""
			intervals [1953]:
				xmin = 248.7461
				xmax = 248.7761
				text = "sil"
			intervals [1954]:
				xmin = 248.7761
				xmax = 248.8861
				text = "DH"
			intervals [1955]:
				xmin = 248.8861
				xmax = 249.0861
				text = "EH1"
			intervals [1956]:
				xmin = 249.0861
				xmax = 249.2861
				text = "R"
			intervals [1957]:
				xmin = 249.2861
				xmax = 249.5275
				text = "sp"
			intervals [1958]:
				xmin = 249.5275
				xmax = 249.6375
				text = "S"
			intervals [1959]:
				xmin = 249.6375
				xmax = 249.6875
				text = "T"
			intervals [1960]:
				xmin = 249.6875
				xmax = 249.7775
				text = "AH1"
			intervals [1961]:
				xmin = 249.7775
				xmax = 249.8775
				text = "F"
			intervals [1962]:
				xmin = 249.8775
				xmax = 249.9275
				text = "B"
			intervals [1963]:
				xmin = 249.9275
				xmax = 250.0375
				text = "AE1"
			intervals [1964]:
				xmin = 250.0375
				xmax = 250.1175
[truncated: 558,020 more chars]
