# Supplementary material for: Considering Performance in the Automated and Manual Coding of Sociolinguistic Variables: Lessons From Variable (ING)
Source: Front Artif Intell. 2021 Apr 29;4:648543. doi: 10.3389/frai.2021.648543 (PMC8117961; doi:10.3389/frai.2021.648543)
Supplement: Supplementary file 6 [file Data_Sheet_6.ZIP › CORAAL_VARAligned_as_TextGrids_p2/DCB_se2_ag4_f_03_2.TextGrid]

File type = "ooTextFile"
Object class = "TextGrid"

xmin = 0.0
xmax = 2359.3001360544217
tiers? <exists>
size = 4
item []:
	item [1]:
		class = "IntervalTier"
		name = "DCB_se2_ag4_f_03 - words"
		xmin = 0.0
		xmax = 2359.3001360544217
		intervals: size = 7051
			intervals [1]:
				xmin = 0.0
				xmax = 0.4008
				text = ""
			intervals [2]:
				xmin = 0.4008
				xmax = 0.5308
				text = "went"
			intervals [3]:
				xmin = 0.5308
				xmax = 0.6208
				text = "to"
			intervals [4]:
				xmin = 0.6208
				xmax = 0.6608
				text = ""
			intervals [5]:
				xmin = 0.6608
				xmax = 0.8808
				text = "pick"
			intervals [6]:
				xmin = 0.8808
				xmax = 1.0008
				text = "my"
			intervals [7]:
				xmin = 1.0008
				xmax = 1.5708
				text = "medicine"
			intervals [8]:
				xmin = 1.5708
				xmax = 1.7908
				text = "up"
			intervals [9]:
				xmin = 1.7908
				xmax = 1.8808
				text = "and"
			intervals [10]:
				xmin = 1.8808
				xmax = 2.0108
				text = "they"
			intervals [11]:
				xmin = 2.0108
				xmax = 2.2308
				text = "got"
			intervals [12]:
				xmin = 2.2308
				xmax = 2.3808
				text = "it"
			intervals [13]:
				xmin = 2.3808
				xmax = 2.5308
				text = "all"
			intervals [14]:
				xmin = 2.5308
				xmax = 2.9708
				text = "mixed"
			intervals [15]:
				xmin = 2.9708
				xmax = 3.1308
				text = "up"
			intervals [16]:
				xmin = 3.1308
				xmax = 3.2108
				text = "and"
			intervals [17]:
				xmin = 3.2108
				xmax = 3.4008
				text = "now"
			intervals [18]:
				xmin = 3.4008
				xmax = 3.5208
				text = "they"
			intervals [19]:
				xmin = 3.5208
				xmax = 3.7508
				text = "don't"
			intervals [20]:
				xmin = 3.7508
				xmax = 3.9808
				text = "wanna"
			intervals [21]:
				xmin = 3.9808
				xmax = 4.3408
				text = "fix"
			intervals [22]:
				xmin = 4.3408
				xmax = 4.3708
				text = ""
			intervals [23]:
				xmin = 4.3708
				xmax = 4.4308
				text = "it"
			intervals [24]:
				xmin = 4.4308
				xmax = 4.7421
				text = ""
			intervals [25]:
				xmin = 4.7421
				xmax = 4.8821
				text = "laugh"
			intervals [26]:
				xmin = 4.8821
				xmax = 6.5093
				text = ""
			intervals [27]:
				xmin = 6.5093
				xmax = 6.9393
				text = "sigh"
			intervals [28]:
				xmin = 6.9393
				xmax = 14.2555
				text = ""
			intervals [29]:
				xmin = 14.2555
				xmax = 14.6855
				text = "mm-hm"
			intervals [30]:
				xmin = 14.6855
				xmax = 17.7333
				text = ""
			intervals [31]:
				xmin = 17.7333
				xmax = 18.0933
				text = "mm"
			intervals [32]:
				xmin = 18.0933
				xmax = 18.4374
				text = ""
			intervals [33]:
				xmin = 18.4374
				xmax = 19.0174
				text = "goodness"
			intervals [34]:
				xmin = 19.0174
				xmax = 22.8773
				text = ""
			intervals [35]:
				xmin = 22.8773
				xmax = 23.3273
				text = "mm-hm"
			intervals [36]:
				xmin = 23.3273
				xmax = 23.656
				text = ""
			intervals [37]:
				xmin = 23.656
				xmax = 23.876
				text = "mm"
			intervals [38]:
				xmin = 23.876
				xmax = 27.0422
				text = ""
			intervals [39]:
				xmin = 27.0422
				xmax = 27.2822
				text = "i"
			intervals [40]:
				xmin = 27.2822
				xmax = 27.5522
				text = "tell"
			intervals [41]:
				xmin = 27.5522
				xmax = 27.8522
				text = "you"
			intervals [42]:
				xmin = 27.8522
				xmax = 28.0613
				text = ""
			intervals [43]:
				xmin = 28.0613
				xmax = 28.0913
				text = "i"
			intervals [44]:
				xmin = 28.0913
				xmax = 28.1213
				text = ""
			intervals [45]:
				xmin = 28.1213
				xmax = 28.2413
				text = "<unk>"
			intervals [46]:
				xmin = 28.2413
				xmax = 28.2913
				text = ""
			intervals [47]:
				xmin = 28.2913
				xmax = 28.6113
				text = "tell"
			intervals [48]:
				xmin = 28.6113
				xmax = 28.7313
				text = "you"
			intervals [49]:
				xmin = 28.7313
				xmax = 29.6594
				text = ""
			intervals [50]:
				xmin = 29.6594
				xmax = 29.7794
				text = "mm"
			intervals [51]:
				xmin = 29.7794
				xmax = 30.7398
				text = ""
			intervals [52]:
				xmin = 30.7398
				xmax = 30.8298
				text = "well"
			intervals [53]:
				xmin = 30.8298
				xmax = 30.9798
				text = "he"
			intervals [54]:
				xmin = 30.9798
				xmax = 31.0598
				text = "s"
			intervals [55]:
				xmin = 31.0598
				xmax = 31.1298
				text = "a"
			intervals [56]:
				xmin = 31.1298
				xmax = 31.3198
				text = "big"
			intervals [57]:
				xmin = 31.3198
				xmax = 31.5698
				text = "help"
			intervals [58]:
				xmin = 31.5698
				xmax = 31.7198
				text = "to"
			intervals [59]:
				xmin = 31.7198
				xmax = 31.8898
				text = "me"
			intervals [60]:
				xmin = 31.8898
				xmax = 32.2498
				text = "so"
			intervals [61]:
				xmin = 32.2498
				xmax = 32.378
				text = ""
			intervals [62]:
				xmin = 32.378
				xmax = 32.558
				text = "cause"
			intervals [63]:
				xmin = 32.558
				xmax = 32.748
				text = "he"
			intervals [64]:
				xmin = 32.748
				xmax = 33.028
				text = "brought"
			intervals [65]:
				xmin = 33.028
				xmax = 33.118
				text = "the"
			intervals [66]:
				xmin = 33.118
				xmax = 33.568
				text = "medicine"
			intervals [67]:
				xmin = 33.568
				xmax = 33.958
				text = "home"
			intervals [68]:
				xmin = 33.958
				xmax = 34.0587
				text = ""
			intervals [69]:
				xmin = 34.0587
				xmax = 34.2087
				text = "and"
			intervals [70]:
				xmin = 34.2087
				xmax = 34.3387
				text = "they"
			intervals [71]:
				xmin = 34.3387
				xmax = 34.6587
				text = "mess"
			intervals [72]:
				xmin = 34.6587
				xmax = 34.7687
				text = "up"
			intervals [73]:
				xmin = 34.7687
				xmax = 34.9087
				text = "he"
			intervals [74]:
				xmin = 34.9087
				xmax = 34.9387
				text = ""
			intervals [75]:
				xmin = 34.9387
				xmax = 35.1587
				text = "just"
			intervals [76]:
				xmin = 35.1587
				xmax = 35.3387
				text = "went"
			intervals [77]:
				xmin = 35.3387
				xmax = 35.6087
				text = "back"
			intervals [78]:
				xmin = 35.6087
				xmax = 36.1363
				text = ""
			intervals [79]:
				xmin = 36.1363
				xmax = 36.1963
				text = "to"
			intervals [80]:
				xmin = 36.1963
				xmax = 36.3563
				text = "try"
			intervals [81]:
				xmin = 36.3563
				xmax = 36.4863
				text = "to"
			intervals [82]:
				xmin = 36.4863
				xmax = 36.6063
				text = ""
			intervals [83]:
				xmin = 36.6063
				xmax = 36.7863
				text = "get"
			intervals [84]:
				xmin = 36.7863
				xmax = 36.8463
				text = "it"
			intervals [85]:
				xmin = 36.8463
				xmax = 37.1463
				text = "fixed"
			intervals [86]:
				xmin = 37.1463
				xmax = 37.2363
				text = "and"
			intervals [87]:
				xmin = 37.2363
				xmax = 37.3063
				text = "they"
			intervals [88]:
				xmin = 37.3063
				xmax = 37.6763
				text = "still"
			intervals [89]:
				xmin = 37.6763
				xmax = 37.8663
				text = "don't"
			intervals [90]:
				xmin = 37.8663
				xmax = 38.0763
				text = "wanna"
			intervals [91]:
				xmin = 38.0763
				xmax = 38.1263
				text = ""
			intervals [92]:
				xmin = 38.1263
				xmax = 38.2363
				text = "do"
			intervals [93]:
				xmin = 38.2363
				xmax = 38.2663
				text = ""
			intervals [94]:
				xmin = 38.2663
				xmax = 38.3863
				text = "it"
			intervals [95]:
				xmin = 38.3863
				xmax = 38.9596
				text = ""
			intervals [96]:
				xmin = 38.9596
				xmax = 39.2396
				text = "right"
			intervals [97]:
				xmin = 39.2396
				xmax = 43.5221
				text = ""
			intervals [98]:
				xmin = 43.5221
				xmax = 43.9821
				text = "okay"
			intervals [99]:
				xmin = 43.9821
				xmax = 44.3021
				text = "um"
			intervals [100]:
				xmin = 44.3021
				xmax = 44.5179
				text = ""
			intervals [101]:
				xmin = 44.5179
				xmax = 44.8579
				text = "<unk>"
			intervals [102]:
				xmin = 44.8579
				xmax = 45.2733
				text = ""
			intervals [103]:
				xmin = 45.2733
				xmax = 45.3633
				text = "let"
			intervals [104]:
				xmin = 45.3633
				xmax = 45.3933
				text = "s"
			intervals [105]:
				xmin = 45.3933
				xmax = 45.5633
				text = "see"
			intervals [106]:
				xmin = 45.5633
				xmax = 47.1645
				text = ""
			intervals [107]:
				xmin = 47.1645
				xmax = 47.3445
				text = "one"
			intervals [108]:
				xmin = 47.3445
				xmax = 47.4245
				text = "of"
			intervals [109]:
				xmin = 47.4245
				xmax = 47.5645
				text = "the"
			intervals [110]:
				xmin = 47.5645
				xmax = 47.8945
				text = "girls"
			intervals [111]:
				xmin = 47.8945
				xmax = 47.9745
				text = "in"
			intervals [112]:
				xmin = 47.9745
				xmax = 48.0845
				text = "the"
			intervals [113]:
				xmin = 48.0845
				xmax = 48.4145
				text = "group"
			intervals [114]:
				xmin = 48.4145
				xmax = 48.5945
				text = "that"
			intervals [115]:
				xmin = 48.5945
				xmax = 48.7445
				text = "i"
			intervals [116]:
				xmin = 48.7445
				xmax = 48.9337
				text = ""
			intervals [117]:
				xmin = 48.9337
				xmax = 49.0737
				text = "that"
			intervals [118]:
				xmin = 49.0737
				xmax = 49.3137
				text = "sing"
			intervals [119]:
				xmin = 49.3137
				xmax = 49.5237
				text = "w"
			intervals [120]:
				xmin = 49.5237
				xmax = 49.5837
				text = "in"
			intervals [121]:
				xmin = 49.5837
				xmax = 49.6537
				text = "the"
			intervals [122]:
				xmin = 49.6537
				xmax = 50.1837
				text = "uniques"
			intervals [123]:
				xmin = 50.1837
				xmax = 50.2475
				text = ""
			intervals [124]:
				xmin = 50.2475
				xmax = 50.4175
				text = "her"
			intervals [125]:
				xmin = 50.4175
				xmax = 51.0775
				text = "mother"
			intervals [126]:
				xmin = 51.0775
				xmax = 51.9914
				text = ""
			intervals [127]:
				xmin = 51.9914
				xmax = 52.1114
				text = "her"
			intervals [128]:
				xmin = 52.1114
				xmax = 52.3214
				text = "name"
			intervals [129]:
				xmin = 52.3214
				xmax = 52.5214
				text = "was"
			intervals [130]:
				xmin = 52.5214
				xmax = 52.6714
				text = "ms"
			intervals [131]:
				xmin = 52.6714
				xmax = 52.7014
				text = ""
			intervals [132]:
				xmin = 52.7014
				xmax = 53.3714
				text = "rdx"
			intervals [133]:
				xmin = 53.3714
				xmax = 53.5088
				text = ""
			intervals [134]:
				xmin = 53.5088
				xmax = 53.7488
				text = "<unk>"
			intervals [135]:
				xmin = 53.7488
				xmax = 53.8788
				text = "at"
			intervals [136]:
				xmin = 53.8788
				xmax = 53.9488
				text = "the"
			intervals [137]:
				xmin = 53.9488
				xmax = 53.9788
				text = ""
			intervals [138]:
				xmin = 53.9788
				xmax = 54.3488
				text = "time"
			intervals [139]:
				xmin = 54.3488
				xmax = 54.5588
				text = "she"
			intervals [140]:
				xmin = 54.5588
				xmax = 54.6488
				text = ""
			intervals [141]:
				xmin = 54.6488
				xmax = 54.9888
				text = "<unk>"
			intervals [142]:
				xmin = 54.9888
				xmax = 55.2188
				text = "our"
			intervals [143]:
				xmin = 55.2188
				xmax = 55.7688
				text = "mothers"
			intervals [144]:
				xmin = 55.7688
				xmax = 56.2381
				text = ""
			intervals [145]:
				xmin = 56.2381
				xmax = 56.6681
				text = "and"
			intervals [146]:
				xmin = 56.6681
				xmax = 57.5178
				text = ""
			intervals [147]:
				xmin = 57.5178
				xmax = 57.6178
				text = "a"
			intervals [148]:
				xmin = 57.6178
				xmax = 57.9478
				text = "friend"
			intervals [149]:
				xmin = 57.9478
				xmax = 58.0278
				text = "of"
			intervals [150]:
				xmin = 58.0278
				xmax = 58.2978
				text = "hers"
			intervals [151]:
				xmin = 58.2978
				xmax = 58.4078
				text = "that"
			intervals [152]:
				xmin = 58.4078
				xmax = 58.5878
				text = "she"
			intervals [153]:
				xmin = 58.5878
				xmax = 58.9178
				text = "worked"
			intervals [154]:
				xmin = 58.9178
				xmax = 59.0378
				text = "with"
			intervals [155]:
				xmin = 59.0378
				xmax = 59.2485
				text = ""
			intervals [156]:
				xmin = 59.2485
				xmax = 59.3685
				text = "was"
			intervals [157]:
				xmin = 59.3685
				xmax = 59.3985
				text = ""
			intervals [158]:
				xmin = 59.3985
				xmax = 59.6285
				text = "getting"
			intervals [159]:
				xmin = 59.6285
				xmax = 60.0985
				text = "married"
			intervals [160]:
				xmin = 60.0985
				xmax = 60.6466
				text = ""
			intervals [161]:
				xmin = 60.6466
				xmax = 60.7866
				text = "and"
			intervals [162]:
				xmin = 60.7866
				xmax = 61.0166
				text = "so"
			intervals [163]:
				xmin = 61.0166
				xmax = 61.1466
				text = "they"
			intervals [164]:
				xmin = 61.1466
				xmax = 61.4966
				text = "wanted"
			intervals [165]:
				xmin = 61.4966
				xmax = 61.5466
				text = ""
			intervals [166]:
				xmin = 61.5466
				xmax = 61.7366
				text = "she"
			intervals [167]:
				xmin = 61.7366
				xmax = 61.8366
				text = ""
			intervals [168]:
				xmin = 61.8366
				xmax = 62.1866
				text = "um"
			intervals [169]:
				xmin = 62.1866
				xmax = 62.821
				text = ""
			intervals [170]:
				xmin = 62.821
				xmax = 62.961
				text = "she"
			intervals [171]:
				xmin = 62.961
				xmax = 63.211
				text = "needed"
			intervals [172]:
				xmin = 63.211
				xmax = 63.581
				text = "somebody"
			intervals [173]:
				xmin = 63.581
				xmax = 63.641
				text = "to"
			intervals [174]:
				xmin = 63.641
				xmax = 63.961
				text = "sing"
			intervals [175]:
				xmin = 63.961
				xmax = 64.2292
				text = ""
			intervals [176]:
				xmin = 64.2292
				xmax = 64.5492
				text = "so"
			intervals [177]:
				xmin = 64.5492
				xmax = 64.8913
				text = ""
			intervals [178]:
				xmin = 64.8913
				xmax = 65.0413
				text = "ms"
			intervals [179]:
				xmin = 65.0413
				xmax = 65.4813
				text = "rdx"
			intervals [180]:
				xmin = 65.4813
				xmax = 65.6813
				text = "told"
			intervals [181]:
				xmin = 65.6813
				xmax = 65.8013
				text = "her"
			intervals [182]:
				xmin = 65.8013
				xmax = 66.1013
				text = "about"
			intervals [183]:
				xmin = 66.1013
				xmax = 66.3313
				text = "me"
			intervals [184]:
				xmin = 66.3313
				xmax = 67.2388
				text = ""
			intervals [185]:
				xmin = 67.2388
				xmax = 67.4488
				text = "and"
			intervals [186]:
				xmin = 67.4488
				xmax = 67.8588
				text = "so"
			intervals [187]:
				xmin = 67.8588
				xmax = 68.1488
				text = "um"
			intervals [188]:
				xmin = 68.1488
				xmax = 70.2245
				text = ""
			intervals [189]:
				xmin = 70.2245
				xmax = 70.3745
				text = "i"
			intervals [190]:
				xmin = 70.3745
				xmax = 70.5745
				text = "s"
			intervals [191]:
				xmin = 70.5745
				xmax = 70.7045
				text = "i"
			intervals [192]:
				xmin = 70.7045
				xmax = 71.1045
				text = "sang"
			intervals [193]:
				xmin = 71.1045
				xmax = 71.1445
				text = ""
			intervals [194]:
				xmin = 71.1445
				xmax = 71.3045
				text = "at"
			intervals [195]:
				xmin = 71.3045
				xmax = 71.3645
				text = ""
			intervals [196]:
				xmin = 71.3645
				xmax = 71.6145
				text = "their"
			intervals [197]:
				xmin = 71.6145
				xmax = 72.0345
				text = "wedding"
			intervals [198]:
				xmin = 72.0345
				xmax = 72.2363
				text = ""
			intervals [199]:
				xmin = 72.2363
				xmax = 72.3163
				text = "at"
			intervals [200]:
				xmin = 72.3163
				xmax = 72.5363
				text = "this"
			intervals [201]:
				xmin = 72.5363
				xmax = 72.8563
				text = "lady"
			intervals [202]:
				xmin = 72.8563
				xmax = 72.9663
				text = "s"
			intervals [203]:
				xmin = 72.9663
				xmax = 73.3363
				text = "wedding"
			intervals [204]:
				xmin = 73.3363
				xmax = 73.5461
				text = ""
			intervals [205]:
				xmin = 73.5461
				xmax = 73.9061
				text = "<unk>"
			intervals [206]:
				xmin = 73.9061
				xmax = 74.394
				text = ""
			intervals [207]:
				xmin = 74.394
				xmax = 74.494
				text = "and"
			intervals [208]:
				xmin = 74.494
				xmax = 74.684
				text = "ms"
			intervals [209]:
				xmin = 74.684
				xmax = 75.224
				text = "rdx-"
			intervals [210]:
				xmin = 75.224
				xmax = 75.274
				text = ""
			intervals [211]:
				xmin = 75.274
				xmax = 75.494
				text = "<unk>"
			intervals [212]:
				xmin = 75.494
				xmax = 75.8162
				text = ""
			intervals [213]:
				xmin = 75.8162
				xmax = 75.8962
				text = "oh"
			intervals [214]:
				xmin = 75.8962
				xmax = 76.0462
				text = "it"
			intervals [215]:
				xmin = 76.0462
				xmax = 76.1362
				text = "was"
			intervals [216]:
				xmin = 76.1362
				xmax = 76.1662
				text = ""
			intervals [217]:
				xmin = 76.1662
				xmax = 76.3662
				text = "her"
			intervals [218]:
				xmin = 76.3662
				xmax = 76.5762
				text = "name"
			intervals [219]:
				xmin = 76.5762
				xmax = 76.6062
				text = "s"
			intervals [220]:
				xmin = 76.6062
				xmax = 76.6862
				text = "rdx"
			intervals [221]:
				xmin = 76.6862
				xmax = 78.9663
				text = ""
			intervals [222]:
				xmin = 78.9663
				xmax = 79.2063
				text = "and"
			intervals [223]:
				xmin = 79.2063
				xmax = 79.6063
				text = "she"
			intervals [224]:
				xmin = 79.6063
				xmax = 79.8063
				text = "uh"
			intervals [225]:
				xmin = 79.8063
				xmax = 80.0563
				text = "was"
			intervals [226]:
				xmin = 80.0563
				xmax = 80.4063
				text = "telling"
			intervals [227]:
				xmin = 80.4063
				xmax = 80.6363
				text = "me"
			intervals [228]:
				xmin = 80.6363
				xmax = 81.4085
				text = ""
			intervals [229]:
				xmin = 81.4085
				xmax = 81.5785
				text = "she"
			intervals [230]:
				xmin = 81.5785
				xmax = 81.6085
				text = ""
			intervals [231]:
				xmin = 81.6085
				xmax = 81.7885
				text = "knew"
			intervals [232]:
				xmin = 81.7885
				xmax = 81.8985
				text = "i"
			intervals [233]:
				xmin = 81.8985
				xmax = 82.1185
				text = "was"
			intervals [234]:
				xmin = 82.1185
				xmax = 82.6285
				text = "available"
			intervals [235]:
				xmin = 82.6285
				xmax = 82.6785
				text = ""
			intervals [236]:
				xmin = 82.6785
				xmax = 82.8985
				text = "then"
			intervals [237]:
				xmin = 82.8985
				xmax = 83.0885
				text = ""
			intervals [238]:
				xmin = 83.0885
				xmax = 83.2185
				text = "<unk>"
			intervals [239]:
				xmin = 83.2185
				xmax = 83.9332
				text = ""
			intervals [240]:
				xmin = 83.9332
				xmax = 84.3432
				text = "about"
			intervals [241]:
				xmin = 84.3432
				xmax = 84.3832
				text = ""
			intervals [242]:
				xmin = 84.3832
				xmax = 84.8332
				text = "uh"
			intervals [243]:
				xmin = 84.8332
				xmax = 85.0629
				text = ""
			intervals [244]:
				xmin = 85.0629
				xmax = 85.3929
				text = "this"
			intervals [245]:
				xmin = 85.3929
				xmax = 85.590
				text = ""
			intervals [246]:
				xmin = 85.590
				xmax = 85.970
				text = "brother"
			intervals [247]:
				xmin = 85.970
				xmax = 86.010
				text = ""
			intervals [248]:
				xmin = 86.010
				xmax = 86.150
				text = "that"
			intervals [249]:
				xmin = 86.150
				xmax = 86.230
				text = ""
			intervals [250]:
				xmin = 86.230
				xmax = 86.330
				text = "the"
			intervals [251]:
				xmin = 86.330
				xmax = 86.5357
				text = ""
			intervals [252]:
				xmin = 86.5357
				xmax = 87.0157
				text = "groom"
			intervals [253]:
				xmin = 87.0157
				xmax = 87.250
				text = ""
			intervals [254]:
				xmin = 87.250
				xmax = 87.340
				text = "to"
			intervals [255]:
				xmin = 87.340
				xmax = 87.420
				text = ""
			intervals [256]:
				xmin = 87.420
				xmax = 87.670
				text = "be"
			intervals [257]:
				xmin = 87.670
				xmax = 88.210
				text = "has"
			intervals [258]:
				xmin = 88.210
				xmax = 88.260
				text = ""
			intervals [259]:
				xmin = 88.260
				xmax = 88.350
				text = "and"
			intervals [260]:
				xmin = 88.350
				xmax = 88.420
				text = ""
			intervals [261]:
				xmin = 88.420
				xmax = 88.510
				text = "he"
			intervals [262]:
				xmin = 88.510
				xmax = 88.540
				text = ""
			intervals [263]:
				xmin = 88.540
				xmax = 88.710
				text = "was"
			intervals [264]:
				xmin = 88.710
				xmax = 88.770
				text = "a"
			intervals [265]:
				xmin = 88.770
				xmax = 88.800
				text = ""
			intervals [266]:
				xmin = 88.800
				xmax = 89.140
				text = "nice"
			intervals [267]:
				xmin = 89.140
				xmax = 89.340
				text = "looking"
			intervals [268]:
				xmin = 89.340
				xmax = 89.370
				text = ""
			intervals [269]:
				xmin = 89.370
				xmax = 89.600
				text = "young"
			intervals [270]:
				xmin = 89.600
				xmax = 89.880
				text = "man"
			intervals [271]:
				xmin = 89.880
				xmax = 89.960
				text = ""
			intervals [272]:
				xmin = 89.960
				xmax = 90.160
				text = "so"
			intervals [273]:
				xmin = 90.160
				xmax = 90.240
				text = "you"
			intervals [274]:
				xmin = 90.240
				xmax = 90.350
				text = ""
			intervals [275]:
				xmin = 90.350
				xmax = 90.550
				text = "might"
			intervals [276]:
				xmin = 90.550
				xmax = 90.610
				text = ""
			intervals [277]:
				xmin = 90.610
				xmax = 90.680
				text = "be"
			intervals [278]:
				xmin = 90.680
				xmax = 91.0875
				text = ""
			intervals [279]:
				xmin = 91.0875
				xmax = 91.3075
				text = "take"
			intervals [280]:
				xmin = 91.3075
				xmax = 91.3375
				text = "a"
			intervals [281]:
				xmin = 91.3375
				xmax = 91.8075
				text = "interest"
			intervals [282]:
				xmin = 91.8075
				xmax = 92.0375
				text = "check"
			intervals [283]:
				xmin = 92.0375
				xmax = 92.1475
				text = "him"
			intervals [284]:
				xmin = 92.1475
				xmax = 92.3075
				text = "out"
			intervals [285]:
				xmin = 92.3075
				xmax = 92.3575
				text = ""
			intervals [286]:
				xmin = 92.3575
				xmax = 92.4475
				text = "when"
			intervals [287]:
				xmin = 92.4475
				xmax = 92.5975
				text = "you"
			intervals [288]:
				xmin = 92.5975
				xmax = 92.6475
				text = ""
			intervals [289]:
				xmin = 92.6475
				xmax = 92.8575
				text = "when"
			intervals [290]:
				xmin = 92.8575
				xmax = 92.9375
				text = "you"
			intervals [291]:
				xmin = 92.9375
				xmax = 93.2075
				text = "meet"
			intervals [292]:
				xmin = 93.2075
				xmax = 93.3175
				text = "him"
			intervals [293]:
				xmin = 93.3175
				xmax = 93.9074
				text = ""
			intervals [294]:
				xmin = 93.9074
				xmax = 94.0674
				text = "<unk>"
			intervals [295]:
				xmin = 94.0674
				xmax = 94.826
				text = ""
			intervals [296]:
				xmin = 94.826
				xmax = 95.646
				text = "so"
			intervals [297]:
				xmin = 95.646
				xmax = 96.2249
				text = ""
			intervals [298]:
				xmin = 96.2249
				xmax = 96.4949
				text = "w"
			intervals [299]:
				xmin = 96.4949
				xmax = 96.5349
				text = ""
			intervals [300]:
				xmin = 96.5349
				xmax = 96.6949
				text = "we"
			intervals [301]:
				xmin = 96.6949
				xmax = 96.9649
				text = "had"
			intervals [302]:
				xmin = 96.9649
				xmax = 97.0349
				text = "the"
			intervals [303]:
				xmin = 97.0349
				xmax = 97.3449
				text = "w"
			intervals [304]:
				xmin = 97.3449
				xmax = 97.4949
				text = "the"
			intervals [305]:
				xmin = 97.4949
				xmax = 97.7649
				text = "wedding"
			intervals [306]:
				xmin = 97.7649
				xmax = 98.2749
				text = "rehearsal"
			intervals [307]:
				xmin = 98.2749
				xmax = 98.3949
				text = "and"
			intervals [308]:
				xmin = 98.3949
				xmax = 98.5149
				text = "then"
			intervals [309]:
				xmin = 98.5149
				xmax = 98.7249
				text = "so"
			intervals [310]:
				xmin = 98.7249
				xmax = 98.8349
				text = "at"
			intervals [311]:
				xmin = 98.8349
				xmax = 98.9849
				text = "that"
			intervals [312]:
				xmin = 98.9849
				xmax = 99.1649
				text = "point"
			intervals [313]:
				xmin = 99.1649
				xmax = 99.1949
				text = "i"
			intervals [314]:
				xmin = 99.1949
				xmax = 99.3549
				text = "didn't"
			intervals [315]:
				xmin = 99.3549
				xmax = 99.6249
				text = "even"
			intervals [316]:
				xmin = 99.6249
				xmax = 99.7449
				text = "i"
			intervals [317]:
				xmin = 99.7449
				xmax = 100.1049
				text = "sang"
			intervals [318]:
				xmin = 100.1049
				xmax = 100.1949
				text = "and"
			intervals [319]:
				xmin = 100.1949
				xmax = 100.7549
				text = "everything"
			intervals [320]:
				xmin = 100.7549
				xmax = 100.9149
				text = "went"
			intervals [321]:
				xmin = 100.9149
				xmax = 100.9749
				text = ""
			intervals [322]:
				xmin = 100.9749
				xmax = 101.2749
				text = "okay"
			intervals [323]:
				xmin = 101.2749
				xmax = 101.8772
				text = ""
			intervals [324]:
				xmin = 101.8772
				xmax = 101.9472
				text = "and"
			intervals [325]:
				xmin = 101.9472
				xmax = 102.1572
				text = "she"
			intervals [326]:
				xmin = 102.1572
				xmax = 102.7672
				text = "introduced"
			intervals [327]:
				xmin = 102.7672
				xmax = 102.9772
				text = "us"
			intervals [328]:
				xmin = 102.9772
				xmax = 103.1872
				text = "and"
			intervals [329]:
				xmin = 103.1872
				xmax = 103.3072
				text = "he"
			intervals [330]:
				xmin = 103.3072
				xmax = 103.5172
				text = "was"
			intervals [331]:
				xmin = 103.5172
				xmax = 104.1672
				text = "nice"
			intervals [332]:
				xmin = 104.1672
				xmax = 104.2572
				text = ""
			intervals [333]:
				xmin = 104.2572
				xmax = 104.8972
				text = "unintelligible"
			intervals [334]:
				xmin = 104.8972
				xmax = 105.1754
				text = ""
			intervals [335]:
				xmin = 105.1754
				xmax = 105.3354
				text = "that"
			intervals [336]:
				xmin = 105.3354
				xmax = 105.5354
				text = "was"
			intervals [337]:
				xmin = 105.5354
				xmax = 105.7454
				text = "it"
			intervals [338]:
				xmin = 105.7454
				xmax = 106.094
				text = ""
			intervals [339]:
				xmin = 106.094
				xmax = 106.254
				text = "so"
			intervals [340]:
				xmin = 106.254
				xmax = 106.314
				text = "we"
			intervals [341]:
				xmin = 106.314
				xmax = 106.494
				text = "went"
			intervals [342]:
				xmin = 106.494
				xmax = 106.674
				text = "to"
			intervals [343]:
				xmin = 106.674
				xmax = 106.924
				text = "the"
			intervals [344]:
				xmin = 106.924
				xmax = 106.954
				text = ""
			intervals [345]:
				xmin = 106.954
				xmax = 107.594
				text = "reception"
			intervals [346]:
				xmin = 107.594
				xmax = 108.8544
				text = ""
			intervals [347]:
				xmin = 108.8544
				xmax = 109.2944
				text = "and"
			intervals [348]:
				xmin = 109.2944
				xmax = 109.3941
				text = ""
			intervals [349]:
				xmin = 109.3941
				xmax = 109.7841
				text = "instead"
			intervals [350]:
				xmin = 109.7841
				xmax = 110.0241
				text = "of"
			intervals [351]:
				xmin = 110.0241
				xmax = 110.1041
				text = ""
			intervals [352]:
				xmin = 110.1041
				xmax = 110.4141
				text = "him"
			intervals [353]:
				xmin = 110.4141
				xmax = 110.6941
				text = "paying"
			intervals [354]:
				xmin = 110.6941
				xmax = 110.7741
				text = "me"
			intervals [355]:
				xmin = 110.7741
				xmax = 111.3341
				text = "attention"
			intervals [356]:
				xmin = 111.3341
				xmax = 111.6556
				text = ""
			intervals [357]:
				xmin = 111.6556
				xmax = 111.8156
				text = "his"
			intervals [358]:
				xmin = 111.8156
				xmax = 111.8856
				text = ""
			intervals [359]:
				xmin = 111.8856
				xmax = 112.1756
				text = "brother"
			intervals [360]:
				xmin = 112.1756
				xmax = 112.3756
				text = "was"
			intervals [361]:
				xmin = 112.3756
				xmax = 112.6556
				text = "paying"
			intervals [362]:
				xmin = 112.6556
				xmax = 112.7456
				text = "me"
			intervals [363]:
				xmin = 112.7456
				xmax = 112.7956
				text = ""
			intervals [364]:
				xmin = 112.7956
				xmax = 113.1056
				text = "attention"
			intervals [365]:
				xmin = 113.1056
				xmax = 113.2456
				text = ""
			intervals [366]:
				xmin = 113.2456
				xmax = 113.7056
				text = "<unk>"
			intervals [367]:
				xmin = 113.7056
				xmax = 113.8556
				text = "who"
			intervals [368]:
				xmin = 113.8556
				xmax = 114.0456
				text = "was"
			intervals [369]:
				xmin = 114.0456
				xmax = 114.0756
				text = ""
			intervals [370]:
				xmin = 114.0756
				xmax = 114.3756
				text = "rdx"
			intervals [371]:
				xmin = 114.3756
				xmax = 116.2288
				text = ""
			intervals [372]:
				xmin = 116.2288
				xmax = 116.4288
				text = "and"
			intervals [373]:
				xmin = 116.4288
				xmax = 116.6988
				text = "we"
			intervals [374]:
				xmin = 116.6988
				xmax = 117.0188
				text = "sat"
			intervals [375]:
				xmin = 117.0188
				xmax = 117.3788
				text = "across"
			intervals [376]:
				xmin = 117.3788
				xmax = 117.5188
				text = "the"
			intervals [377]:
				xmin = 117.5188
				xmax = 117.8288
				text = "room"
			intervals [378]:
				xmin = 117.8288
				xmax = 118.3588
				text = "eyeballing"
			intervals [379]:
				xmin = 118.3588
				xmax = 118.5688
				text = "each"
			intervals [380]:
				xmin = 118.5688
				xmax = 118.8488
				text = "other"
			intervals [381]:
				xmin = 118.8488
				xmax = 118.8788
				text = ""
			intervals [382]:
				xmin = 118.8788
				xmax = 119.1688
				text = "most"
			intervals [383]:
				xmin = 119.1688
				xmax = 119.2488
				text = "of"
			intervals [384]:
				xmin = 119.2488
				xmax = 119.3288
				text = "the"
			intervals [385]:
				xmin = 119.3288
				xmax = 119.7288
				text = "night"
			intervals [386]:
				xmin = 119.7288
				xmax = 119.8988
				text = "<unk>"
			intervals [387]:
				xmin = 119.8988
				xmax = 119.9489
				text = ""
			intervals [388]:
				xmin = 119.9489
				xmax = 120.4989
				text = "finally"
			intervals [389]:
				xmin = 120.4989
				xmax = 120.5789
				text = "he"
			intervals [390]:
				xmin = 120.5789
				xmax = 120.6189
				text = ""
			intervals [391]:
				xmin = 120.6189
				xmax = 120.9489
				text = "came"
			intervals [392]:
				xmin = 120.9489
				xmax = 121.1789
				text = "over"
			intervals [393]:
				xmin = 121.1789
				xmax = 121.2789
				text = "and"
			intervals [394]:
				xmin = 121.2789
				xmax = 121.4189
				text = "we"
			intervals [395]:
				xmin = 121.4189
				xmax = 121.4789
				text = ""
			intervals [396]:
				xmin = 121.4789
				xmax = 122.0389
				text = "danced"
			intervals [397]:
				xmin = 122.0389
				xmax = 122.5772
				text = ""
			intervals [398]:
				xmin = 122.5772
				xmax = 122.6772
				text = "and"
			intervals [399]:
				xmin = 122.6772
				xmax = 122.7672
				text = "then"
			intervals [400]:
				xmin = 122.7672
				xmax = 122.8572
				text = "we"
			intervals [401]:
				xmin = 122.8572
				xmax = 123.0572
				text = "got"
			intervals [402]:
				xmin = 123.0572
				xmax = 123.1572
				text = "to"
			intervals [403]:
				xmin = 123.1572
				xmax = 123.1872
				text = ""
			intervals [404]:
				xmin = 123.1872
				xmax = 123.6272
				text = "talking"
			intervals [405]:
				xmin = 123.6272
				xmax = 123.7572
				text = "and"
			intervals [406]:
				xmin = 123.7572
				xmax = 124.1072
				text = "talking"
			intervals [407]:
				xmin = 124.1072
				xmax = 124.4372
				text = "talking"
			intervals [408]:
				xmin = 124.4372
				xmax = 124.6672
				text = "and"
			intervals [409]:
				xmin = 124.6672
				xmax = 125.0825
				text = ""
			intervals [410]:
				xmin = 125.0825
				xmax = 125.1625
				text = "the"
			intervals [411]:
				xmin = 125.1625
				xmax = 125.3825
				text = "rest"
			intervals [412]:
				xmin = 125.3825
				xmax = 125.5125
				text = "of"
			intervals [413]:
				xmin = 125.5125
				xmax = 125.6325
				text = "it"
			intervals [414]:
				xmin = 125.6325
				xmax = 125.7325
				text = "all"
			intervals [415]:
				xmin = 125.7325
				xmax = 125.8925
				text = ""
			intervals [416]:
				xmin = 125.8925
				xmax = 125.9825
				text = "from"
			intervals [417]:
				xmin = 125.9825
				xmax = 126.2025
				text = "there"
			intervals [418]:
				xmin = 126.2025
				xmax = 126.556
				text = ""
			intervals [419]:
				xmin = 126.556
				xmax = 126.796
				text = "<unk>"
			intervals [420]:
				xmin = 126.796
				xmax = 130.868
				text = ""
			intervals [421]:
				xmin = 130.868
				xmax = 131.418
				text = "yeah"
			intervals [422]:
				xmin = 131.418
				xmax = 131.488
				text = "we"
			intervals [423]:
				xmin = 131.488
				xmax = 131.6793
				text = ""
			intervals [424]:
				xmin = 131.6793
				xmax = 131.8693
				text = "we"
			intervals [425]:
				xmin = 131.8693
				xmax = 131.9293
				text = ""
			intervals [426]:
				xmin = 131.9293
				xmax = 132.2493
				text = "dated"
			intervals [427]:
				xmin = 132.2493
				xmax = 132.3793
				text = "for"
			intervals [428]:
				xmin = 132.3793
				xmax = 132.4393
				text = "f"
			intervals [429]:
				xmin = 132.4393
				xmax = 132.4993
				text = "for"
			intervals [430]:
				xmin = 132.4993
				xmax = 132.6693
				text = "like"
			intervals [431]:
				xmin = 132.6693
				xmax = 133.0593
				text = "five"
			intervals [432]:
				xmin = 133.0593
				xmax = 133.6793
				text = "years"
			intervals [433]:
				xmin = 133.6793
				xmax = 134.2101
				text = ""
			intervals [434]:
				xmin = 134.2101
				xmax = 134.8101
				text = "mm-hm"
			intervals [435]:
				xmin = 134.8101
				xmax = 135.3786
				text = ""
			intervals [436]:
				xmin = 135.3786
				xmax = 135.9386
				text = "and"
			intervals [437]:
				xmin = 135.9386
				xmax = 136.3245
				text = ""
			intervals [438]:
				xmin = 136.3245
				xmax = 136.3945
				text = "i"
			intervals [439]:
				xmin = 136.3945
				xmax = 136.6045
				text = "think"
			intervals [440]:
				xmin = 136.6045
				xmax = 136.7645
				text = "he"
			intervals [441]:
				xmin = 136.7645
				xmax = 137.2845
				text = "was"
			intervals [442]:
				xmin = 137.2845
				xmax = 137.3145
				text = ""
			intervals [443]:
				xmin = 137.3145
				xmax = 137.6745
				text = "dragging"
			intervals [444]:
				xmin = 137.6745
				xmax = 137.8845
				text = "his"
			intervals [445]:
				xmin = 137.8845
				xmax = 138.0445
				text = "feet"
			intervals [446]:
				xmin = 138.0445
				xmax = 138.2689
				text = ""
			intervals [447]:
				xmin = 138.2689
				xmax = 138.3589
				text = "<unk>"
			intervals [448]:
				xmin = 138.3589
				xmax = 139.0502
				text = ""
			intervals [449]:
				xmin = 139.0502
				xmax = 139.3502
				text = "and"
			intervals [450]:
				xmin = 139.3502
				xmax = 139.7602
				text = "so"
			intervals [451]:
				xmin = 139.7602
				xmax = 139.8102
				text = "<unk>"
			intervals [452]:
				xmin = 139.8102
				xmax = 140.4786
				text = ""
			intervals [453]:
				xmin = 140.4786
				xmax = 140.6586
				text = "by"
			intervals [454]:
				xmin = 140.6586
				xmax = 140.8486
				text = "this"
			intervals [455]:
				xmin = 140.8486
				xmax = 140.8786
				text = ""
			intervals [456]:
				xmin = 140.8786
				xmax = 141.2786
				text = "time"
			intervals [457]:
				xmin = 141.2786
				xmax = 141.3086
				text = ""
			intervals [458]:
				xmin = 141.3086
				xmax = 141.5286
				text = "i"
			intervals [459]:
				xmin = 141.5286
				xmax = 141.8386
				text = "was"
			intervals [460]:
				xmin = 141.8386
				xmax = 141.8981
				text = ""
			intervals [461]:
				xmin = 141.8981
				xmax = 142.3181
				text = "twenty"
			intervals [462]:
				xmin = 142.3181
				xmax = 142.4781
				text = "eight"
			intervals [463]:
				xmin = 142.4781
				xmax = 143.7586
				text = ""
			intervals [464]:
				xmin = 143.7586
				xmax = 144.2986
				text = "mm-hm"
			intervals [465]:
				xmin = 144.2986
				xmax = 145.1621
				text = ""
			intervals [466]:
				xmin = 145.1621
				xmax = 145.3021
				text = "when"
			intervals [467]:
				xmin = 145.3021
				xmax = 145.4121
				text = "we"
			intervals [468]:
				xmin = 145.4121
				xmax = 145.6421
				text = "got"
			intervals [469]:
				xmin = 145.6421
				xmax = 146.0421
				text = "married"
			intervals [470]:
				xmin = 146.0421
				xmax = 146.1321
				text = "i"
			intervals [471]:
				xmin = 146.1321
				xmax = 146.3021
				text = "was"
			intervals [472]:
				xmin = 146.3021
				xmax = 146.6521
				text = "twenty"
			intervals [473]:
				xmin = 146.6521
				xmax = 146.7921
				text = "eight"
			intervals [474]:
				xmin = 146.7921
				xmax = 147.4945
				text = ""
			intervals [475]:
				xmin = 147.4945
				xmax = 147.6045
				text = "and"
			intervals [476]:
				xmin = 147.6045
				xmax = 147.7145
				text = "i"
			intervals [477]:
				xmin = 147.7145
				xmax = 147.9245
				text = "said"
			intervals [478]:
				xmin = 147.9245
				xmax = 148.0045
				text = "to"
			intervals [479]:
				xmin = 148.0045
				xmax = 148.3145
				text = "him"
			intervals [480]:
				xmin = 148.3145
				xmax = 148.5245
				text = "look"
			intervals [481]:
				xmin = 148.5245
				xmax = 148.5545
				text = ""
			intervals [482]:
				xmin = 148.5545
				xmax = 148.6845
				text = "you"
			intervals [483]:
				xmin = 148.6845
				xmax = 148.8545
				text = "know"
			intervals [484]:
				xmin = 148.8545
				xmax = 148.8845
				text = ""
			intervals [485]:
				xmin = 148.8845
				xmax = 149.0545
				text = "we"
			intervals [486]:
				xmin = 149.0545
				xmax = 149.1945
				text = "ain't"
			intervals [487]:
				xmin = 149.1945
				xmax = 149.3845
				text = "getting"
			intervals [488]:
				xmin = 149.3845
				xmax = 149.5245
				text = "no"
			intervals [489]:
				xmin = 149.5245
				xmax = 149.5645
				text = ""
			intervals [490]:
				xmin = 149.5645
				xmax = 149.9845
				text = "younger"
			intervals [491]:
				xmin = 149.9845
				xmax = 150.1245
				text = "and"
			intervals [492]:
				xmin = 150.1245
				xmax = 150.3745
				text = "i"
			intervals [493]:
				xmin = 150.3745
				xmax = 150.458
				text = ""
			intervals [494]:
				xmin = 150.458
				xmax = 150.748
				text = "really"
			intervals [495]:
				xmin = 150.748
				xmax = 150.888
				text = "would"
			intervals [496]:
				xmin = 150.888
				xmax = 150.938
				text = ""
			intervals [497]:
				xmin = 150.938
				xmax = 151.138
				text = "like"
			intervals [498]:
				xmin = 151.138
				xmax = 151.178
				text = ""
			intervals [499]:
				xmin = 151.178
				xmax = 151.268
				text = "to"
			intervals [500]:
				xmin = 151.268
				xmax = 151.528
				text = "have"
			intervals [501]:
				xmin = 151.528
				xmax = 151.568
				text = "a"
			intervals [502]:
				xmin = 151.568
				xmax = 151.598
				text = ""
			intervals [503]:
				xmin = 151.598
				xmax = 151.918
				text = "child"
			intervals [504]:
				xmin = 151.918
				xmax = 151.948
				text = ""
			intervals [505]:
				xmin = 151.948
				xmax = 152.348
				text = "before"
			intervals [506]:
				xmin = 152.348
				xmax = 152.408
				text = "i'm"
			intervals [507]:
				xmin = 152.408
				xmax = 152.488
				text = ""
			intervals [508]:
				xmin = 152.488
				xmax = 152.778
				text = "thirty"
			intervals [509]:
				xmin = 152.778
				xmax = 152.868
				text = ""
			intervals [510]:
				xmin = 152.868
				xmax = 153.048
				text = "or"
			intervals [511]:
				xmin = 153.048
				xmax = 153.078
				text = ""
			intervals [512]:
				xmin = 153.078
				xmax = 153.248
				text = "by"
			intervals [513]:
				xmin = 153.248
				xmax = 153.308
				text = "the"
			intervals [514]:
				xmin = 153.308
				xmax = 153.338
				text = ""
			intervals [515]:
				xmin = 153.338
				xmax = 153.648
				text = "time"
			intervals [516]:
				xmin = 153.648
				xmax = 153.768
				text = "i'm"
			intervals [517]:
				xmin = 153.768
				xmax = 154.218
				text = "thirty"
			intervals [518]:
				xmin = 154.218
				xmax = 155.1218
				text = ""
			intervals [519]:
				xmin = 155.1218
				xmax = 155.2418
				text = "and"
			intervals [520]:
				xmin = 155.2418
				xmax = 155.4618
				text = "so"
			intervals [521]:
				xmin = 155.4618
				xmax = 155.7018
				text = "what"
			intervals [522]:
				xmin = 155.7018
				xmax = 155.8118
				text = "you"
			intervals [523]:
				xmin = 155.8118
				xmax = 156.0018
				text = "gonna"
			intervals [524]:
				xmin = 156.0018
				xmax = 156.3518
				text = "do"
			intervals [525]:
				xmin = 156.3518
				xmax = 157.4268
				text = ""
			intervals [526]:
				xmin = 157.4268
				xmax = 157.6968
				text = "so"
			intervals [527]:
				xmin = 157.6968
				xmax = 157.7868
				text = ""
			intervals [528]:
				xmin = 157.7868
				xmax = 157.9768
				text = "cause"
			intervals [529]:
				xmin = 157.9768
				xmax = 158.0968
				text = "we"
			intervals [530]:
				xmin = 158.0968
				xmax = 158.3168
				text = "weren't"
			intervals [531]:
				xmin = 158.3168
				xmax = 158.5968
				text = "seeing"
			intervals [532]:
				xmin = 158.5968
				xmax = 158.9968
				text = "anyone"
			intervals [533]:
				xmin = 158.9968
				xmax = 159.2668
				text = "else"
			intervals [534]:
				xmin = 159.2668
				xmax = 159.5168
				text = "so"
			intervals [535]:
				xmin = 159.5168
				xmax = 160.4837
				text = ""
			intervals [536]:
				xmin = 160.4837
				xmax = 160.9837
				text = "<unk>"
			intervals [537]:
				xmin = 160.9837
				xmax = 161.2923
				text = ""
			intervals [538]:
				xmin = 161.2923
				xmax = 161.4123
				text = "he"
			intervals [539]:
				xmin = 161.4123
				xmax = 161.4423
				text = ""
			intervals [540]:
				xmin = 161.4423
				xmax = 161.8723
				text = "decided"
			intervals [541]:
				xmin = 161.8723
				xmax = 162.1723
				text = "okay"
			intervals [542]:
				xmin = 162.1723
				xmax = 162.4023
				text = "well"
			intervals [543]:
				xmin = 162.4023
				xmax = 162.4323
				text = ""
			intervals [544]:
				xmin = 162.4323
				xmax = 162.5623
				text = "we"
			intervals [545]:
				xmin = 162.5623
				xmax = 162.5923
				text = ""
			intervals [546]:
				xmin = 162.5923
				xmax = 162.6223
				text = "<unk>"
			intervals [547]:
				xmin = 162.6223
				xmax = 162.6523
				text = ""
			intervals [548]:
				xmin = 162.6523
				xmax = 162.8523
				text = "do"
			intervals [549]:
				xmin = 162.8523
				xmax = 162.9823
				text = "it"
			intervals [550]:
				xmin = 162.9823
				xmax = 163.2723
				text = "so"
			intervals [551]:
				xmin = 163.2723
				xmax = 163.5399
				text = ""
			intervals [552]:
				xmin = 163.5399
				xmax = 163.6599
				text = "we"
			intervals [553]:
				xmin = 163.6599
				xmax = 163.8599
				text = "went"
			intervals [554]:
				xmin = 163.8599
				xmax = 164.0299
				text = "on"
			intervals [555]:
				xmin = 164.0299
				xmax = 164.1099
				text = "and"
			intervals [556]:
				xmin = 164.1099
				xmax = 164.492
				text = ""
			intervals [557]:
				xmin = 164.492
				xmax = 164.642
				text = "got"
			intervals [558]:
				xmin = 164.642
				xmax = 165.032
				text = "married"
			intervals [559]:
				xmin = 165.032
				xmax = 165.462
				text = "may"
			intervals [560]:
				xmin = 165.462
				xmax = 166.2405
				text = ""
			intervals [561]:
				xmin = 166.2405
				xmax = 166.4905
				text = "twenty"
			intervals [562]:
				xmin = 166.4905
				xmax = 166.9005
				text = "seventh"
			intervals [563]:
				xmin = 166.9005
				xmax = 167.0105
				text = ""
			intervals [564]:
				xmin = 167.0105
				xmax = 167.6605
				text = "nineteen"
			intervals [565]:
				xmin = 167.6605
				xmax = 167.8612
				text = ""
			intervals [566]:
				xmin = 167.8612
				xmax = 168.3312
				text = "seventy"
			intervals [567]:
				xmin = 168.3312
				xmax = 168.4712
				text = "eight"
			intervals [568]:
				xmin = 168.4712
				xmax = 170.3567
				text = ""
			intervals [569]:
				xmin = 170.3567
				xmax = 170.5467
				text = "and"
			intervals [570]:
				xmin = 170.5467
				xmax = 170.7467
				text = "had"
			intervals [571]:
				xmin = 170.7467
				xmax = 170.7967
				text = "a"
			intervals [572]:
				xmin = 170.7967
				xmax = 171.1667
				text = "nice"
			intervals [573]:
				xmin = 171.1667
				xmax = 171.5067
				text = "wedding"
			intervals [574]:
				xmin = 171.5067
				xmax = 171.6067
				text = "at"
			intervals [575]:
				xmin = 171.6067
				xmax = 172.2967
				text = ""
			intervals [576]:
				xmin = 172.2967
				xmax = 172.4167
				text = "shiloh"
			intervals [577]:
				xmin = 172.4167
				xmax = 172.5167
				text = "and"
			intervals [578]:
				xmin = 172.5167
				xmax = 173.3856
				text = ""
			intervals [579]:
				xmin = 173.3856
				xmax = 173.5556
				text = "that"
			intervals [580]:
				xmin = 173.5556
				xmax = 173.8192
				text = ""
			intervals [581]:
				xmin = 173.8192
				xmax = 174.1492
				text = "uh"
			intervals [582]:
				xmin = 174.1492
				xmax = 174.7332
				text = ""
			intervals [583]:
				xmin = 174.7332
				xmax = 174.8832
				text = "that"
			intervals [584]:
				xmin = 174.8832
				xmax = 174.9932
				text = "was"
			intervals [585]:
				xmin = 174.9932
				xmax = 175.0632
				text = "a"
			intervals [586]:
				xmin = 175.0632
				xmax = 175.2632
				text = "kind"
			intervals [587]:
				xmin = 175.2632
				xmax = 175.3432
				text = "of"
			intervals [588]:
				xmin = 175.3432
				xmax = 175.6632
				text = "church"
			intervals [589]:
				xmin = 175.6632
				xmax = 175.8132
				text = "where"
			intervals [590]:
				xmin = 175.8132
				xmax = 175.9932
				text = "you"
			intervals [591]:
				xmin = 175.9932
				xmax = 176.0332
				text = ""
			intervals [592]:
				xmin = 176.0332
				xmax = 176.3732
				text = "opened"
			intervals [593]:
				xmin = 176.3732
				xmax = 176.4432
				text = "a"
			intervals [594]:
				xmin = 176.4432
				xmax = 176.7832
				text = "wedding"
			intervals [595]:
				xmin = 176.7832
				xmax = 176.9732
				text = "up"
			intervals [596]:
				xmin = 176.9732
				xmax = 177.0632
				text = "to"
			intervals [597]:
				xmin = 177.0632
				xmax = 177.1332
				text = "the"
			intervals [598]:
				xmin = 177.1332
				xmax = 177.3432
				text = "whole"
			intervals [599]:
				xmin = 177.3432
				xmax = 177.4132
				text = ""
			intervals [600]:
				xmin = 177.4132
				xmax = 178.0632
				text = "congregation"
			intervals [601]:
				xmin = 178.0632
				xmax = 178.1932
				text = ""
			intervals [602]:
				xmin = 178.1932
				xmax = 178.3732
				text = "so"
			intervals [603]:
				xmin = 178.3732
				xmax = 179.255
				text = ""
			intervals [604]:
				xmin = 179.255
				xmax = 179.625
				text = "so"
			intervals [605]:
				xmin = 179.625
				xmax = 179.8799
				text = ""
			intervals [606]:
				xmin = 179.8799
				xmax = 180.0599
				text = "it"
			intervals [607]:
				xmin = 180.0599
				xmax = 180.3699
				text = "was"
			intervals [608]:
				xmin = 180.3699
				xmax = 180.3999
				text = ""
			intervals [609]:
				xmin = 180.3999
				xmax = 180.4999
				text = "it"
			intervals [610]:
				xmin = 180.4999
				xmax = 180.6699
				text = "was"
			intervals [611]:
				xmin = 180.6699
				xmax = 180.7099
				text = "a"
			intervals [612]:
				xmin = 180.7099
				xmax = 181.1199
				text = "very"
			intervals [613]:
				xmin = 181.1199
				xmax = 181.4699
				text = "nice"
			intervals [614]:
				xmin = 181.4699
				xmax = 181.8699
				text = "wedding"
			intervals [615]:
				xmin = 181.8699
				xmax = 181.9299
				text = "i"
			intervals [616]:
				xmin = 181.9299
				xmax = 182.2399
				text = "had"
			intervals [617]:
				xmin = 182.2399
				xmax = 182.7277
				text = ""
			intervals [618]:
				xmin = 182.7277
				xmax = 182.9577
				text = "my"
			intervals [619]:
				xmin = 182.9577
				xmax = 183.5277
				text = "sister"
			intervals [620]:
				xmin = 183.5277
				xmax = 183.8077
				text = "and"
			intervals [621]:
				xmin = 183.8077
				xmax = 184.3224
				text = ""
			intervals [622]:
				xmin = 184.3224
				xmax = 184.5424
				text = "three"
			intervals [623]:
				xmin = 184.5424
				xmax = 184.7524
				text = "other"
			intervals [624]:
				xmin = 184.7524
				xmax = 185.0324
				text = "young"
			intervals [625]:
				xmin = 185.0324
				xmax = 185.4424
				text = "ladies"
			intervals [626]:
				xmin = 185.4424
				xmax = 185.5324
				text = "were"
			intervals [627]:
				xmin = 185.5324
				xmax = 185.6124
				text = ""
			intervals [628]:
				xmin = 185.6124
				xmax = 186.5924
				text = "bridesmaids"
			intervals [629]:
				xmin = 186.5924
				xmax = 186.8251
				text = ""
			intervals [630]:
				xmin = 186.8251
				xmax = 187.0151
				text = "and"
			intervals [631]:
				xmin = 187.0151
				xmax = 187.0451
				text = ""
			intervals [632]:
				xmin = 187.0451
				xmax = 187.2251
				text = "uh"
			intervals [633]:
				xmin = 187.2251
				xmax = 187.2651
				text = ""
			intervals [634]:
				xmin = 187.2651
				xmax = 187.3751
				text = "s"
			intervals [635]:
				xmin = 187.3751
				xmax = 187.8325
				text = ""
			intervals [636]:
				xmin = 187.8325
				xmax = 188.0725
				text = "so"
			intervals [637]:
				xmin = 188.0725
				xmax = 188.1925
				text = "i"
			intervals [638]:
				xmin = 188.1925
				xmax = 188.4325
				text = "think"
			intervals [639]:
				xmin = 188.4325
				xmax = 188.5325
				text = "i"
			intervals [640]:
				xmin = 188.5325
				xmax = 188.7625
				text = "thought"
			intervals [641]:
				xmin = 188.7625
				xmax = 188.8825
				text = "that"
			intervals [642]:
				xmin = 188.8825
				xmax = 189.0425
				text = "was"
			intervals [643]:
				xmin = 189.0425
				xmax = 189.0925
				text = "a"
			intervals [644]:
				xmin = 189.0925
				xmax = 189.2525
				text = "big"
			intervals [645]:
				xmin = 189.2525
				xmax = 189.2825
				text = ""
			intervals [646]:
				xmin = 189.2825
				xmax = 189.5925
				text = "wedding"
			intervals [647]:
				xmin = 189.5925
				xmax = 189.7625
				text = "that"
			intervals [648]:
				xmin = 189.7625
				xmax = 190.0225
				text = "wasn't"
			intervals [649]:
				xmin = 190.0225
				xmax = 190.0825
				text = "no"
			intervals [650]:
				xmin = 190.0825
				xmax = 190.1125
				text = ""
			intervals [651]:
				xmin = 190.1125
				xmax = 190.2525
				text = "big"
			intervals [652]:
				xmin = 190.2525
				xmax = 190.2825
				text = ""
			intervals [653]:
				xmin = 190.2825
				xmax = 190.5425
				text = "wedding"
			intervals [654]:
				xmin = 190.5425
				xmax = 190.6925
				text = "but"
			intervals [655]:
				xmin = 190.6925
				xmax = 190.8225
				text = ""
			intervals [656]:
				xmin = 190.8225
				xmax = 190.9325
				text = "i"
			intervals [657]:
				xmin = 190.9325
				xmax = 191.2025
				text = "thought"
			intervals [658]:
				xmin = 191.2025
				xmax = 191.3025
				text = "it"
			intervals [659]:
				xmin = 191.3025
				xmax = 191.3525
				text = ""
			intervals [660]:
				xmin = 191.3525
				xmax = 191.4625
				text = "was"
			intervals [661]:
				xmin = 191.4625
				xmax = 191.4925
				text = "a"
			intervals [662]:
				xmin = 191.4925
				xmax = 191.5625
				text = ""
			intervals [663]:
				xmin = 191.5625
				xmax = 191.6925
				text = "big"
			intervals [664]:
				xmin = 191.6925
				xmax = 191.7625
				text = ""
			intervals [665]:
				xmin = 191.7625
				xmax = 192.0225
				text = "wedding"
			intervals [666]:
				xmin = 192.0225
				xmax = 192.1925
				text = "for"
			intervals [667]:
				xmin = 192.1925
				xmax = 192.4625
				text = "me"
			intervals [668]:
				xmin = 192.4625
				xmax = 193.2255
				text = ""
			intervals [669]:
				xmin = 193.2255
				xmax = 193.4955
				text = "and"
			intervals [670]:
				xmin = 193.4955
				xmax = 193.7855
				text = "so"
			intervals [671]:
				xmin = 193.7855
				xmax = 193.9055
				text = "it"
			intervals [672]:
				xmin = 193.9055
				xmax = 194.0955
				text = "was"
			intervals [673]:
				xmin = 194.0955
				xmax = 194.2955
				text = "real"
			intervals [674]:
				xmin = 194.2955
				xmax = 194.6755
				text = "nice"
			intervals [675]:
				xmin = 194.6755
				xmax = 194.9255
				text = "it"
			intervals [676]:
				xmin = 194.9255
				xmax = 195.0155
				text = "it"
			intervals [677]:
				xmin = 195.0155
				xmax = 195.1614
				text = ""
			intervals [678]:
				xmin = 195.1614
				xmax = 195.3714
				text = "it"
			intervals [679]:
				xmin = 195.3714
				xmax = 195.5914
				text = "had"
			intervals [680]:
				xmin = 195.5914
				xmax = 195.6414
				text = "a"
			intervals [681]:
				xmin = 195.6414
				xmax = 195.9214
				text = "good"
			intervals [682]:
				xmin = 195.9214
				xmax = 195.9714
				text = ""
			intervals [683]:
				xmin = 195.9714
				xmax = 196.4214
				text = "number"
			intervals [684]:
				xmin = 196.4214
				xmax = 196.4814
				text = "of"
			intervals [685]:
				xmin = 196.4814
				xmax = 196.5214
				text = ""
			intervals [686]:
				xmin = 196.5214
				xmax = 196.9414
				text = "people"
			intervals [687]:
				xmin = 196.9414
				xmax = 197.1814
				text = "and"
			intervals [688]:
				xmin = 197.1814
				xmax = 197.710
				text = ""
			intervals [689]:
				xmin = 197.710
				xmax = 198.130
				text = "um"
			intervals [690]:
				xmin = 198.130
				xmax = 198.2202
				text = ""
			intervals [691]:
				xmin = 198.2202
				xmax = 198.7202
				text = "rdx"
			intervals [692]:
				xmin = 198.7202
				xmax = 198.7802
				text = "s"
			intervals [693]:
				xmin = 198.7802
				xmax = 199.4902
				text = "godmother"
			intervals [694]:
				xmin = 199.4902
				xmax = 200.1809
				text = ""
			intervals [695]:
				xmin = 200.1809
				xmax = 200.3409
				text = "she"
			intervals [696]:
				xmin = 200.3409
				xmax = 200.4809
				text = "was"
			intervals [697]:
				xmin = 200.4809
				xmax = 200.5109
				text = "a"
			intervals [698]:
				xmin = 200.5109
				xmax = 200.5609
				text = ""
			intervals [699]:
				xmin = 200.5609
				xmax = 201.1409
				text = "caterer"
			intervals [700]:
				xmin = 201.1409
				xmax = 201.2309
				text = ""
			intervals [701]:
				xmin = 201.2309
				xmax = 201.4409
				text = "and"
			intervals [702]:
				xmin = 201.4409
				xmax = 201.8209
				text = "also"
			intervals [703]:
				xmin = 201.8209
				xmax = 202.0009
				text = "she"
			intervals [704]:
				xmin = 202.0009
				xmax = 202.1709
				text = "was"
			intervals [705]:
				xmin = 202.1709
				xmax = 202.3509
				text = "one"
			intervals [706]:
				xmin = 202.3509
				xmax = 202.4209
				text = "of"
			intervals [707]:
				xmin = 202.4209
				xmax = 202.4509
				text = ""
			intervals [708]:
				xmin = 202.4509
				xmax = 202.5309
				text = "the"
			intervals [709]:
				xmin = 202.5309
				xmax = 202.5809
				text = ""
			intervals [710]:
				xmin = 202.5809
				xmax = 202.9509
				text = "teachers"
			intervals [711]:
				xmin = 202.9509
				xmax = 202.9809
				text = ""
			intervals [712]:
				xmin = 202.9809
				xmax = 203.1309
				text = "when"
			intervals [713]:
				xmin = 203.1309
				xmax = 203.2609
				text = "i"
			intervals [714]:
				xmin = 203.2609
				xmax = 203.3009
				text = ""
			intervals [715]:
				xmin = 203.3009
				xmax = 203.5609
				text = "worked"
			intervals [716]:
				xmin = 203.5609
				xmax = 203.6309
				text = "at"
			intervals [717]:
				xmin = 203.6309
				xmax = 203.6709
				text = ""
			intervals [718]:
				xmin = 203.6709
				xmax = 204.4609
				text = "rdx"
			intervals [719]:
				xmin = 204.4609
				xmax = 205.1144
				text = ""
			intervals [720]:
				xmin = 205.1144
				xmax = 205.3944
				text = "so"
			intervals [721]:
				xmin = 205.3944
				xmax = 205.9544
				text = "she"
			intervals [722]:
				xmin = 205.9544
				xmax = 206.1309
				text = ""
			intervals [723]:
				xmin = 206.1309
				xmax = 206.3009
				text = "did"
			intervals [724]:
				xmin = 206.3009
				xmax = 206.3609
				text = ""
			intervals [725]:
				xmin = 206.3609
				xmax = 206.6909
				text = "catered"
			intervals [726]:
				xmin = 206.6909
				xmax = 206.7309
				text = ""
			intervals [727]:
				xmin = 206.7309
				xmax = 206.9409
				text = "the"
			intervals [728]:
				xmin = 206.9409
				xmax = 207.2009
				text = "uh"
			intervals [729]:
				xmin = 207.2009
				xmax = 207.3109
				text = ""
			intervals [730]:
				xmin = 207.3109
				xmax = 207.6209
				text = "dinner"
			intervals [731]:
				xmin = 207.6209
				xmax = 207.7109
				text = "at"
			intervals [732]:
				xmin = 207.7109
				xmax = 207.7609
				text = ""
			intervals [733]:
				xmin = 207.7609
				xmax = 207.8309
				text = "the"
			intervals [734]:
				xmin = 207.8309
				xmax = 207.8609
				text = ""
			intervals [735]:
				xmin = 207.8609
				xmax = 208.3309
				text = "church"
			intervals [736]:
				xmin = 208.3309
				xmax = 208.9586
				text = ""
			intervals [737]:
				xmin = 208.9586
				xmax = 209.1786
				text = "and"
			intervals [738]:
				xmin = 209.1786
				xmax = 209.4286
				text = "so"
			intervals [739]:
				xmin = 209.4286
				xmax = 209.6186
				text = "that"
			intervals [740]:
				xmin = 209.6186
				xmax = 209.7586
				text = "was"
			intervals [741]:
				xmin = 209.7586
				xmax = 209.7886
				text = ""
			intervals [742]:
				xmin = 209.7886
				xmax = 210.0386
				text = "very"
			intervals [743]:
				xmin = 210.0386
				xmax = 210.4786
				text = "nice"
			intervals [744]:
				xmin = 210.4786
				xmax = 210.5186
				text = ""
			intervals [745]:
				xmin = 210.5186
				xmax = 210.5886
				text = "and"
			intervals [746]:
				xmin = 210.5886
				xmax = 210.9486
				text = "so"
			intervals [747]:
				xmin = 210.9486
				xmax = 211.6993
				text = ""
			intervals [748]:
				xmin = 211.6993
				xmax = 211.9393
				text = "well"
			intervals [749]:
				xmin = 211.9393
				xmax = 212.1893
				text = "there"
			intervals [750]:
				xmin = 212.1893
				xmax = 212.3593
				text = "was"
			intervals [751]:
				xmin = 212.3593
				xmax = 212.8093
				text = "another"
			intervals [752]:
				xmin = 212.8093
				xmax = 213.1793
				text = "teacher"
			intervals [753]:
				xmin = 213.1793
				xmax = 213.2993
				text = "at"
			intervals [754]:
				xmin = 213.2993
				xmax = 213.3793
				text = ""
			intervals [755]:
				xmin = 213.3793
				xmax = 213.4593
				text = "the"
			intervals [756]:
				xmin = 213.4593
				xmax = 213.4893
				text = ""
			intervals [757]:
				xmin = 213.4893
				xmax = 213.9393
				text = "school"
			intervals [758]:
				xmin = 213.9393
				xmax = 214.7421
				text = ""
			intervals [759]:
				xmin = 214.7421
				xmax = 214.8921
				text = "who"
			intervals [760]:
				xmin = 214.8921
				xmax = 215.2521
				text = "allowed"
			intervals [761]:
				xmin = 215.2521
				xmax = 215.4121
				text = "us"
			intervals [762]:
				xmin = 215.4121
				xmax = 215.5221
				text = "to"
			intervals [763]:
				xmin = 215.5221
				xmax = 216.0821
				text = "have"
			intervals [764]:
				xmin = 216.0821
				xmax = 216.2202
				text = ""
			intervals [765]:
				xmin = 216.2202
				xmax = 216.3502
				text = "the"
			intervals [766]:
				xmin = 216.3502
				xmax = 216.9402
				text = "after"
			intervals [767]:
				xmin = 216.9402
				xmax = 217.5725
				text = ""
			intervals [768]:
				xmin = 217.5725
				xmax = 217.9025
				text = "after"
			intervals [769]:
				xmin = 217.9025
				xmax = 218.3525
				text = "church"
			intervals [770]:
				xmin = 218.3525
				xmax = 218.6298
				text = ""
			intervals [771]:
				xmin = 218.6298
				xmax = 218.9798
				text = "party"
			intervals [772]:
				xmin = 218.9798
				xmax = 219.0868
				text = ""
			intervals [773]:
				xmin = 219.0868
				xmax = 219.2168
				text = "at"
			intervals [774]:
				xmin = 219.2168
				xmax = 219.4068
				text = "her"
			intervals [775]:
				xmin = 219.4068
				xmax = 219.8668
				text = "house"
			intervals [776]:
				xmin = 219.8668
				xmax = 220.3065
				text = ""
			intervals [777]:
				xmin = 220.3065
				xmax = 220.3665
				text = "and"
			intervals [778]:
				xmin = 220.3665
				xmax = 220.5165
				text = "she"
			intervals [779]:
				xmin = 220.5165
				xmax = 220.7365
				text = "lived"
			intervals [780]:
				xmin = 220.7365
				xmax = 220.8465
				text = "in"
			intervals [781]:
				xmin = 220.8465
				xmax = 221.4765
				text = "southeast"
			intervals [782]:
				xmin = 221.4765
				xmax = 221.6165
				text = "her"
			intervals [783]:
				xmin = 221.6165
				xmax = 221.9365
				text = "name"
			intervals [784]:
				xmin = 221.9365
				xmax = 222.1665
				text = "was"
			intervals [785]:
				xmin = 222.1665
				xmax = 222.3565
				text = "um"
			intervals [786]:
				xmin = 222.3565
				xmax = 222.6352
				text = ""
			intervals [787]:
				xmin = 222.6352
				xmax = 222.8852
				text = "miss"
			intervals [788]:
				xmin = 222.8852
				xmax = 222.9152
				text = ""
			intervals [789]:
				xmin = 222.9152
				xmax = 223.4752
				text = "rdx"
			intervals [790]:
				xmin = 223.4752
				xmax = 223.9164
				text = ""
			intervals [791]:
				xmin = 223.9164
				xmax = 224.0564
				text = "and"
			intervals [792]:
				xmin = 224.0564
				xmax = 224.1964
				text = "she"
			intervals [793]:
				xmin = 224.1964
				xmax = 224.2564
				text = "s"
			intervals [794]:
				xmin = 224.2564
				xmax = 224.3164
				text = ""
			intervals [795]:
				xmin = 224.3164
				xmax = 224.6264
				text = "gone"
			intervals [796]:
				xmin = 224.6264
				xmax = 224.8164
				text = "now"
			intervals [797]:
				xmin = 224.8164
				xmax = 225.8076
				text = ""
			intervals [798]:
				xmin = 225.8076
				xmax = 226.0576
				text = "and"
			intervals [799]:
				xmin = 226.0576
				xmax = 226.4076
				text = "uh"
			intervals [800]:
				xmin = 226.4076
				xmax = 227.0918
				text = ""
			intervals [801]:
				xmin = 227.0918
				xmax = 227.2718
				text = "so"
			intervals [802]:
				xmin = 227.2718
				xmax = 227.4518
				text = "that"
			intervals [803]:
				xmin = 227.4518
				xmax = 227.5918
				text = "was"
			intervals [804]:
				xmin = 227.5918
				xmax = 227.8918
				text = "nice"
			intervals [805]:
				xmin = 227.8918
				xmax = 228.0518
				text = "that"
			intervals [806]:
				xmin = 228.0518
				xmax = 228.1018
				text = "s"
			intervals [807]:
				xmin = 228.1018
				xmax = 228.2718
				text = "where"
			intervals [808]:
				xmin = 228.2718
				xmax = 228.3618
				text = "we"
			intervals [809]:
				xmin = 228.3618
				xmax = 228.4218
				text = "were"
			intervals [810]:
				xmin = 228.4218
				xmax = 228.7518
				text = "able"
			intervals [811]:
				xmin = 228.7518
				xmax = 228.8018
				text = ""
			intervals [812]:
				xmin = 228.8018
				xmax = 228.9418
				text = "we"
			intervals [813]:
				xmin = 228.9418
				xmax = 229.1518
				text = "had"
			intervals [814]:
				xmin = 229.1518
				xmax = 229.2718
				text = "it"
			intervals [815]:
				xmin = 229.2718
				xmax = 229.4918
				text = "out"
			intervals [816]:
				xmin = 229.4918
				xmax = 229.829
				text = ""
			intervals [817]:
				xmin = 229.829
				xmax = 229.899
				text = "in"
			intervals [818]:
				xmin = 229.899
				xmax = 230.059
				text = "her"
			intervals [819]:
				xmin = 230.059
				xmax = 230.109
				text = ""
			intervals [820]:
				xmin = 230.109
				xmax = 230.779
				text = "backyard"
			intervals [821]:
				xmin = 230.779
				xmax = 231.2358
				text = ""
			intervals [822]:
				xmin = 231.2358
				xmax = 231.3258
				text = "it"
			intervals [823]:
				xmin = 231.3258
				xmax = 231.4258
				text = "was"
			intervals [824]:
				xmin = 231.4258
				xmax = 231.7058
				text = "really"
			intervals [825]:
				xmin = 231.7058
				xmax = 232.2858
				text = "nice"
			intervals [826]:
				xmin = 232.2858
				xmax = 232.3158
				text = ""
			intervals [827]:
				xmin = 232.3158
				xmax = 232.3858
				text = "and"
			intervals [828]:
				xmin = 232.3858
				xmax = 233.9964
				text = ""
			intervals [829]:
				xmin = 233.9964
				xmax = 234.5464
				text = "danced"
			intervals [830]:
				xmin = 234.5464
				xmax = 234.6964
				text = "and"
			intervals [831]:
				xmin = 234.6964
				xmax = 234.7464
				text = ""
			intervals [832]:
				xmin = 234.7464
				xmax = 234.8464
				text = "j-"
			intervals [833]:
				xmin = 234.8464
				xmax = 234.9164
				text = ""
			intervals [834]:
				xmin = 234.9164
				xmax = 235.1164
				text = "just"
			intervals [835]:
				xmin = 235.1164
				xmax = 235.2964
				text = "had"
			intervals [836]:
				xmin = 235.2964
				xmax = 235.3464
				text = "a"
			intervals [837]:
				xmin = 235.3464
				xmax = 235.3864
				text = ""
			intervals [838]:
				xmin = 235.3864
				xmax = 235.6064
				text = "great"
			intervals [839]:
				xmin = 235.6064
				xmax = 235.9964
				text = "time"
			intervals [840]:
				xmin = 235.9964
				xmax = 236.0982
				text = ""
			intervals [841]:
				xmin = 236.0982
				xmax = 236.2082
				text = "it"
			intervals [842]:
				xmin = 236.2082
				xmax = 236.2382
				text = ""
			intervals [843]:
				xmin = 236.2382
				xmax = 236.3282
				text = "was"
			intervals [844]:
				xmin = 236.3282
				xmax = 236.3582
				text = ""
			intervals [845]:
				xmin = 236.3582
				xmax = 236.3882
				text = "a"
			intervals [846]:
				xmin = 236.3882
				xmax = 236.4982
				text = "good"
			intervals [847]:
				xmin = 236.4982
				xmax = 236.5582
				text = ""
			intervals [848]:
				xmin = 236.5582
				xmax = 236.8582
				text = "time"
			intervals [849]:
				xmin = 236.8582
				xmax = 237.5904
				text = ""
			intervals [850]:
				xmin = 237.5904
				xmax = 237.6504
				text = "and"
			intervals [851]:
				xmin = 237.6504
				xmax = 237.7404
				text = "so"
			intervals [852]:
				xmin = 237.7404
				xmax = 240.3088
				text = ""
			intervals [853]:
				xmin = 240.3088
				xmax = 240.5788
				text = "we"
			intervals [854]:
				xmin = 240.5788
				xmax = 240.6588
				text = ""
			intervals [855]:
				xmin = 240.6588
				xmax = 240.7288
				text = "m-"
			intervals [856]:
				xmin = 240.7288
				xmax = 240.7888
				text = ""
			intervals [857]:
				xmin = 240.7888
				xmax = 241.1688
				text = "um"
			intervals [858]:
				xmin = 241.1688
				xmax = 242.6885
				text = ""
			intervals [859]:
				xmin = 242.6885
				xmax = 242.9085
				text = "well"
			intervals [860]:
				xmin = 242.9085
				xmax = 243.0585
				text = "he"
			intervals [861]:
				xmin = 243.0585
				xmax = 243.1985
				text = "was"
			intervals [862]:
				xmin = 243.1985
				xmax = 243.3085
				text = "in"
			intervals [863]:
				xmin = 243.3085
				xmax = 243.4285
				text = ""
			intervals [864]:
				xmin = 243.4285
				xmax = 243.7485
				text = "no"
			intervals [865]:
				xmin = 243.7485
				xmax = 243.8328
				text = ""
			intervals [866]:
				xmin = 243.8328
				xmax = 243.9528
				text = "let"
			intervals [867]:
				xmin = 243.9528
				xmax = 244.0228
				text = "me"
			intervals [868]:
				xmin = 244.0228
				xmax = 244.1628
				text = "see"
			intervals [869]:
				xmin = 244.1628
				xmax = 244.8001
				text = ""
			intervals [870]:
				xmin = 244.8001
				xmax = 244.9401
				text = "yeah"
			intervals [871]:
				xmin = 244.9401
				xmax = 245.0901
				text = "he"
			intervals [872]:
				xmin = 245.0901
				xmax = 245.2801
				text = "was"
			intervals [873]:
				xmin = 245.2801
				xmax = 245.6201
				text = "living"
			intervals [874]:
				xmin = 245.6201
				xmax = 245.7901
				text = "in"
			intervals [875]:
				xmin = 245.7901
				xmax = 246.0201
				text = "uh"
			intervals [876]:
				xmin = 246.0201
				xmax = 246.1301
				text = "ch-"
			intervals [877]:
				xmin = 246.1301
				xmax = 246.2101
				text = ""
			intervals [878]:
				xmin = 246.2101
				xmax = 246.5801
				text = "chillum"
			intervals [879]:
				xmin = 246.5801
				xmax = 246.9601
				text = "maryland"
			intervals [880]:
				xmin = 246.9601
				xmax = 247.5154
				text = ""
			intervals [881]:
				xmin = 247.5154
				xmax = 247.6754
				text = "on"
			intervals [882]:
				xmin = 247.6754
				xmax = 247.8454
				text = "out"
			intervals [883]:
				xmin = 247.8454
				xmax = 248.1354
				text = "on"
			intervals [884]:
				xmin = 248.1354
				xmax = 248.1654
				text = ""
			intervals [885]:
				xmin = 248.1654
				xmax = 248.5354
				text = "chillum"
			intervals [886]:
				xmin = 248.5354
				xmax = 248.8154
				text = "road"
			intervals [887]:
				xmin = 248.8154
				xmax = 249.5231
				text = ""
			intervals [888]:
				xmin = 249.5231
				xmax = 249.7131
				text = "and"
			intervals [889]:
				xmin = 249.7131
				xmax = 249.8431
				text = "at"
			intervals [890]:
				xmin = 249.8431
				xmax = 249.9308
				text = ""
			intervals [891]:
				xmin = 249.9308
				xmax = 250.1008
				text = "i"
			intervals [892]:
				xmin = 250.1008
				xmax = 250.3308
				text = "was"
			intervals [893]:
				xmin = 250.3308
				xmax = 250.6008
				text = "living"
			intervals [894]:
				xmin = 250.6008
				xmax = 250.7708
				text = "on"
			intervals [895]:
				xmin = 250.7708
				xmax = 251.3308
				text = "longfellow"
			intervals [896]:
				xmin = 251.3308
				xmax = 251.6608
				text = "street"
			intervals [897]:
				xmin = 251.6608
				xmax = 251.6908
				text = ""
			intervals [898]:
				xmin = 251.6908
				xmax = 251.7608
				text = "at"
			intervals [899]:
				xmin = 251.7608
				xmax = 251.8308
				text = ""
			intervals [900]:
				xmin = 251.8308
				xmax = 251.9108
				text = "the"
			intervals [901]:
				xmin = 251.9108
				xmax = 251.9508
				text = ""
			intervals [902]:
				xmin = 251.9508
				xmax = 252.1808
				text = "time"
			intervals [903]:
				xmin = 252.1808
				xmax = 253.2088
				text = ""
			intervals [904]:
				xmin = 253.2088
				xmax = 253.9388
				text = "northwest"
			intervals [905]:
				xmin = 253.9388
				xmax = 254.5959
				text = ""
			intervals [906]:
				xmin = 254.5959
				xmax = 254.7459
				text = "up"
			intervals [907]:
				xmin = 254.7459
				xmax = 254.8459
				text = ""
			intervals [908]:
				xmin = 254.8459
				xmax = 255.0659
				text = "by"
			intervals [909]:
				xmin = 255.0659
				xmax = 255.0959
				text = ""
			intervals [910]:
				xmin = 255.0959
				xmax = 255.3759
				text = "him"
			intervals [911]:
				xmin = 255.3759
				xmax = 255.8016
				text = ""
			intervals [912]:
				xmin = 255.8016
				xmax = 255.9416
				text = "what"
			intervals [913]:
				xmin = 255.9416
				xmax = 255.9816
				text = ""
			intervals [914]:
				xmin = 255.9816
				xmax = 256.0716
				text = "was"
			intervals [915]:
				xmin = 256.0716
				xmax = 256.2116
				text = "that"
			intervals [916]:
				xmin = 256.2116
				xmax = 256.2816
				text = "up"
			intervals [917]:
				xmin = 256.2816
				xmax = 256.3716
				text = ""
			intervals [918]:
				xmin = 256.3716
				xmax = 256.6516
				text = "by"
			intervals [919]:
				xmin = 256.6516
				xmax = 258.0824
				text = ""
			intervals [920]:
				xmin = 258.0824
				xmax = 258.1524
				text = "it"
			intervals [921]:
				xmin = 258.1524
				xmax = 258.3024
				text = "was"
			intervals [922]:
				xmin = 258.3024
				xmax = 258.7024
				text = "almost"
			intervals [923]:
				xmin = 258.7024
				xmax = 258.8524
				text = "to"
			intervals [924]:
				xmin = 258.8524
				xmax = 259.5124
				text = "military"
			intervals [925]:
				xmin = 259.5124
				xmax = 259.8124
				text = "road"
			intervals [926]:
				xmin = 259.8124
				xmax = 260.364
				text = ""
			intervals [927]:
				xmin = 260.364
				xmax = 260.844
				text = "mm-hm"
			intervals [928]:
				xmin = 260.844
				xmax = 262.1904
				text = ""
			intervals [929]:
				xmin = 262.1904
				xmax = 262.5004
				text = "right"
			intervals [930]:
				xmin = 262.5004
				xmax = 263.6954
				text = ""
			intervals [931]:
				xmin = 263.6954
				xmax = 264.2854
				text = "mm-hm"
			intervals [932]:
				xmin = 264.2854
				xmax = 264.7054
				text = "mm-hm"
			intervals [933]:
				xmin = 264.7054
				xmax = 265.3654
				text = ""
			intervals [934]:
				xmin = 265.3654
				xmax = 265.5554
				text = "and"
			intervals [935]:
				xmin = 265.5554
				xmax = 265.9354
				text = "so"
			intervals [936]:
				xmin = 265.9354
				xmax = 266.4526
				text = ""
			intervals [937]:
				xmin = 266.4526
				xmax = 266.6426
				text = "i"
			intervals [938]:
				xmin = 266.6426
				xmax = 266.9426
				text = "liked"
			intervals [939]:
				xmin = 266.9426
				xmax = 267.0926
				text = "that"
			intervals [940]:
				xmin = 267.0926
				xmax = 267.4726
				text = "apartment"
			intervals [941]:
				xmin = 267.4726
				xmax = 267.5026
				text = "i"
			intervals [942]:
				xmin = 267.5026
				xmax = 267.7626
				text = "wanted"
			intervals [943]:
				xmin = 267.7626
				xmax = 267.8226
				text = "to"
			intervals [944]:
				xmin = 267.8226
				xmax = 267.9926
				text = "stay"
			intervals [945]:
				xmin = 267.9926
				xmax = 268.2026
				text = "there"
			intervals [946]:
				xmin = 268.2026
				xmax = 268.2626
				text = ""
			intervals [947]:
				xmin = 268.2626
				xmax = 268.4326
				text = "but"
			intervals [948]:
				xmin = 268.4326
				xmax = 268.8633
				text = ""
			intervals [949]:
				xmin = 268.8633
				xmax = 269.1333
				text = "his"
			intervals [950]:
				xmin = 269.1333
				xmax = 269.2933
				text = "was"
			intervals [951]:
				xmin = 269.2933
				xmax = 269.3533
				text = "a"
			intervals [952]:
				xmin = 269.3533
				xmax = 269.5233
				text = "little"
			intervals [953]:
				xmin = 269.5233
				xmax = 269.5533
				text = ""
			intervals [954]:
				xmin = 269.5533
				xmax = 269.7533
				text = "bigger"
			intervals [955]:
				xmin = 269.7533
				xmax = 269.8333
				text = ""
			intervals [956]:
				xmin = 269.8333
				xmax = 270.0633
				text = "so"
			intervals [957]:
				xmin = 270.0633
				xmax = 270.1533
				text = "we"
			intervals [958]:
				xmin = 270.1533
				xmax = 270.5733
				text = "moved"
			intervals [959]:
				xmin = 270.5733
				xmax = 270.6533
				text = ""
			intervals [960]:
				xmin = 270.6533
				xmax = 270.9033
				text = "moved"
			intervals [961]:
				xmin = 270.9033
				xmax = 270.9433
				text = ""
			intervals [962]:
				xmin = 270.9433
				xmax = 271.0633
				text = "to"
			intervals [963]:
				xmin = 271.0633
				xmax = 271.0933
				text = ""
			intervals [964]:
				xmin = 271.0933
				xmax = 271.5933
				text = "chillum"
			intervals [965]:
				xmin = 271.5933
				xmax = 272.350
				text = ""
			intervals [966]:
				xmin = 272.350
				xmax = 272.640
				text = "and"
			intervals [967]:
				xmin = 272.640
				xmax = 272.720
				text = "we"
			intervals [968]:
				xmin = 272.720
				xmax = 273.080
				text = "stayed"
			intervals [969]:
				xmin = 273.080
				xmax = 273.110
				text = ""
			intervals [970]:
				xmin = 273.110
				xmax = 273.550
				text = "there"
			intervals [971]:
				xmin = 273.550
				xmax = 273.8875
				text = ""
			intervals [972]:
				xmin = 273.8875
				xmax = 274.0875
				text = "and"
			intervals [973]:
				xmin = 274.0875
				xmax = 274.4275
				text = "then"
			intervals [974]:
				xmin = 274.4275
				xmax = 274.4575
				text = ""
			intervals [975]:
				xmin = 274.4575
				xmax = 274.6575
				text = "when"
			intervals [976]:
				xmin = 274.6575
				xmax = 275.0875
				text = "rdx"
			intervals [977]:
				xmin = 275.0875
				xmax = 275.1175
				text = ""
			intervals [978]:
				xmin = 275.1175
				xmax = 275.4475
				text = "came"
			intervals [979]:
				xmin = 275.4475
				xmax = 276.8997
				text = ""
			intervals [980]:
				xmin = 276.8997
				xmax = 277.0897
				text = "they"
			intervals [981]:
				xmin = 277.0897
				xmax = 277.3597
				text = "wanted"
			intervals [982]:
				xmin = 277.3597
				xmax = 277.5797
				text = "cause"
			intervals [983]:
				xmin = 277.5797
				xmax = 277.6897
				text = "we"
			intervals [984]:
				xmin = 277.6897
				xmax = 277.9597
				text = "lived"
			intervals [985]:
				xmin = 277.9597
				xmax = 278.0997
				text = "up"
			intervals [986]:
				xmin = 278.0997
				xmax = 278.2997
				text = "on"
			intervals [987]:
				xmin = 278.2997
				xmax = 278.4197
				text = "a"
			intervals [988]:
				xmin = 278.4197
				xmax = 278.5945
				text = ""
			intervals [989]:
				xmin = 278.5945
				xmax = 278.9045
				text = "over"
			intervals [990]:
				xmin = 278.9045
				xmax = 279.0914
				text = ""
			intervals [991]:
				xmin = 279.0914
				xmax = 279.5314
				text = "people"
			intervals [992]:
				xmin = 279.5314
				xmax = 279.7414
				text = "so"
			intervals [993]:
				xmin = 279.7414
				xmax = 280.0514
				text = "this"
			intervals [994]:
				xmin = 280.0514
				xmax = 280.6014
				text = "apartment"
			intervals [995]:
				xmin = 280.6014
				xmax = 280.9114
				text = "wanted"
			intervals [996]:
				xmin = 280.9114
				xmax = 281.0314
				text = "us"
			intervals [997]:
				xmin = 281.0314
				xmax = 281.1314
				text = "to"
			intervals [998]:
				xmin = 281.1314
				xmax = 281.3114
				text = "move"
			intervals [999]:
				xmin = 281.3114
				xmax = 281.3414
				text = ""
			intervals [1000]:
				xmin = 281.3414
				xmax = 281.5814
				text = "down"
			intervals [1001]:
				xmin = 281.5814
				xmax = 281.7114
				text = "on"
			intervals [1002]:
				xmin = 281.7114
				xmax = 281.8314
				text = "the"
			intervals [1003]:
				xmin = 281.8314
				xmax = 282.2889
				text = ""
			intervals [1004]:
				xmin = 282.2889
				xmax = 282.3589
				text = "r-"
			intervals [1005]:
				xmin = 282.3589
				xmax = 282.5773
				text = ""
			intervals [1006]:
				xmin = 282.5773
				xmax = 282.8673
				text = "um"
			intervals [1007]:
				xmin = 282.8673
				xmax = 282.9337
				text = ""
			intervals [1008]:
				xmin = 282.9337
				xmax = 283.3337
				text = "ground"
			intervals [1009]:
				xmin = 283.3337
				xmax = 283.6437
				text = "level"
			intervals [1010]:
				xmin = 283.6437
				xmax = 283.6737
				text = ""
			intervals [1011]:
				xmin = 283.6737
				xmax = 283.9537
				text = "since"
			intervals [1012]:
				xmin = 283.9537
				xmax = 284.0437
				text = "we"
			intervals [1013]:
				xmin = 284.0437
				xmax = 284.2137
				text = "had"
			intervals [1014]:
				xmin = 284.2137
				xmax = 284.2537
				text = "a"
			intervals [1015]:
				xmin = 284.2537
				xmax = 284.2937
				text = ""
			intervals [1016]:
				xmin = 284.2937
				xmax = 284.6537
				text = "child"
			intervals [1017]:
				xmin = 284.6537
				xmax = 284.8937
				text = "now"
			intervals [1018]:
				xmin = 284.8937
				xmax = 285.7043
				text = ""
			intervals [1019]:
				xmin = 285.7043
				xmax = 285.9843
				text = "and"
			intervals [1020]:
				xmin = 285.9843
				xmax = 286.1743
				text = "but"
			intervals [1021]:
				xmin = 286.1743
				xmax = 286.3385
				text = ""
			intervals [1022]:
				xmin = 286.3385
				xmax = 286.7285
				text = "um"
			intervals [1023]:
				xmin = 286.7285
				xmax = 286.8285
				text = "we"
			intervals [1024]:
				xmin = 286.8285
				xmax = 287.1885
				text = "didn't"
			intervals [1025]:
				xmin = 287.1885
				xmax = 287.2985
				text = "well"
			intervals [1026]:
				xmin = 287.2985
				xmax = 287.4885
				text = "he"
			intervals [1027]:
				xmin = 287.4885
				xmax = 287.7185
				text = "didn't"
			intervals [1028]:
				xmin = 287.7185
				xmax = 287.9185
				text = "wanna"
			intervals [1029]:
				xmin = 287.9185
				xmax = 287.9885
				text = ""
			intervals [1030]:
				xmin = 287.9885
				xmax = 288.1185
				text = "be"
			intervals [1031]:
				xmin = 288.1185
				xmax = 288.4185
				text = "down"
			intervals [1032]:
				xmin = 288.4185
				xmax = 288.4985
				text = "on"
			intervals [1033]:
				xmin = 288.4985
				xmax = 288.5585
				text = "the"
			intervals [1034]:
				xmin = 288.5585
				xmax = 288.5985
				text = ""
			intervals [1035]:
				xmin = 288.5985
				xmax = 288.9385
				text = "ground"
			intervals [1036]:
				xmin = 288.9385
				xmax = 289.2185
				text = "level"
			intervals [1037]:
				xmin = 289.2185
				xmax = 289.2585
				text = ""
			intervals [1038]:
				xmin = 289.2585
				xmax = 289.3885
				text = "with"
			intervals [1039]:
				xmin = 289.3885
				xmax = 289.4285
				text = "a"
			intervals [1040]:
				xmin = 289.4285
				xmax = 289.5385
				text = ""
			intervals [1041]:
				xmin = 289.5385
				xmax = 289.8385
				text = "child"
			intervals [1042]:
				xmin = 289.8385
				xmax = 291.0308
				text = ""
			intervals [1043]:
				xmin = 291.0308
				xmax = 291.3608
				text = "so"
			intervals [1044]:
				xmin = 291.3608
				xmax = 291.5208
				text = "we"
			intervals [1045]:
				xmin = 291.5208
				xmax = 291.6708
				text = "f"
			intervals [1046]:
				xmin = 291.6708
				xmax = 292.0808
				text = "moved"
			intervals [1047]:
				xmin = 292.0808
				xmax = 292.4408
				text = "to"
			intervals [1048]:
				xmin = 292.4408
				xmax = 292.8608
				text = "um"
			intervals [1049]:
				xmin = 292.8608
				xmax = 293.6275
				text = ""
			intervals [1050]:
				xmin = 293.6275
				xmax = 293.9575
				text = "another"
			intervals [1051]:
				xmin = 293.9575
				xmax = 294.6875
				text = "location"
			intervals [1052]:
				xmin = 294.6875
				xmax = 294.7475
				text = ""
			intervals [1053]:
				xmin = 294.7475
				xmax = 294.9375
				text = "where"
			intervals [1054]:
				xmin = 294.9375
				xmax = 294.9675
				text = ""
			intervals [1055]:
				xmin = 294.9675
				xmax = 295.0975
				text = "was"
			intervals [1056]:
				xmin = 295.0975
				xmax = 295.2875
				text = "that"
			intervals [1057]:
				xmin = 295.2875
				xmax = 295.745
				text = ""
			intervals [1058]:
				xmin = 295.745
				xmax = 295.985
				text = "on"
			intervals [1059]:
				xmin = 295.985
				xmax = 296.375
				text = "russell"
			intervals [1060]:
				xmin = 296.375
				xmax = 296.835
				text = "avenue"
			intervals [1061]:
				xmin = 296.835
				xmax = 297.0401
				text = ""
			intervals [1062]:
				xmin = 297.0401
				xmax = 297.2401
				text = "which"
			intervals [1063]:
				xmin = 297.2401
				xmax = 297.3601
				text = "is"
			intervals [1064]:
				xmin = 297.3601
				xmax = 297.5801
				text = "off"
			intervals [1065]:
				xmin = 297.5801
				xmax = 297.6401
				text = "of"
			intervals [1066]:
				xmin = 297.6401
				xmax = 298.0001
				text = "eastern"
			intervals [1067]:
				xmin = 298.0001
				xmax = 298.4501
				text = "avenue"
			intervals [1068]:
				xmin = 298.4501
				xmax = 298.6601
				text = "in"
			intervals [1069]:
				xmin = 298.6601
				xmax = 298.9301
				text = "um"
			intervals [1070]:
				xmin = 298.9301
				xmax = 299.1784
				text = ""
			intervals [1071]:
				xmin = 299.1784
				xmax = 299.3784
				text = "mount"
			intervals [1072]:
				xmin = 299.3784
				xmax = 299.7584
				text = "rainier"
			intervals [1073]:
				xmin = 299.7584
				xmax = 300.7626
				text = ""
			intervals [1074]:
				xmin = 300.7626
				xmax = 301.1026
				text = "maryland"
			intervals [1075]:
				xmin = 301.1026
				xmax = 301.935
				text = ""
			intervals [1076]:
				xmin = 301.935
				xmax = 302.175
				text = "mm-hm"
			intervals [1077]:
				xmin = 302.175
				xmax = 303.4598
				text = ""
			intervals [1078]:
				xmin = 303.4598
				xmax = 304.0398
				text = "and"
			intervals [1079]:
				xmin = 304.0398
				xmax = 304.2718
				text = ""
			intervals [1080]:
				xmin = 304.2718
				xmax = 304.4618
				text = "we"
			intervals [1081]:
				xmin = 304.4618
				xmax = 304.8318
				text = "stayed"
			intervals [1082]:
				xmin = 304.8318
				xmax = 304.8718
				text = ""
			intervals [1083]:
				xmin = 304.8718
				xmax = 305.1918
				text = "there"
			intervals [1084]:
				xmin = 305.1918
				xmax = 305.4918
				text = "until"
			intervals [1085]:
				xmin = 305.4918
				xmax = 305.9218
				text = "rdx"
			intervals [1086]:
				xmin = 305.9218
				xmax = 306.1118
				text = "was"
			intervals [1087]:
				xmin = 306.1118
				xmax = 306.7218
				text = "about"
			intervals [1088]:
				xmin = 306.7218
				xmax = 306.7518
				text = ""
			intervals [1089]:
				xmin = 306.7518
				xmax = 307.2418
				text = "um"
			intervals [1090]:
				xmin = 307.2418
				xmax = 309.4282
				text = ""
			intervals [1091]:
				xmin = 309.4282
				xmax = 309.5582
				text = "he"
			intervals [1092]:
				xmin = 309.5582
				xmax = 309.7482
				text = "was"
			intervals [1093]:
				xmin = 309.7482
				xmax = 310.4682
				text = "five"
			intervals [1094]:
				xmin = 310.4682
				xmax = 311.1078
				text = ""
			intervals [1095]:
				xmin = 311.1078
				xmax = 311.3978
				text = "and"
			intervals [1096]:
				xmin = 311.3978
				xmax = 311.5278
				text = "we"
			intervals [1097]:
				xmin = 311.5278
				xmax = 311.9078
				text = "moved"
			intervals [1098]:
				xmin = 311.9078
				xmax = 312.3678
				text = "to"
			intervals [1099]:
				xmin = 312.3678
				xmax = 313.4027
				text = ""
			intervals [1100]:
				xmin = 313.4027
				xmax = 313.7827
				text = "um"
			intervals [1101]:
				xmin = 313.7827
				xmax = 314.2894
				text = ""
			intervals [1102]:
				xmin = 314.2894
				xmax = 314.5194
				text = "back"
			intervals [1103]:
				xmin = 314.5194
				xmax = 314.6094
				text = "to"
			intervals [1104]:
				xmin = 314.6094
				xmax = 314.9694
				text = "chillum"
			intervals [1105]:
				xmin = 314.9694
				xmax = 315.3594
				text = "road"
			intervals [1106]:
				xmin = 315.3594
				xmax = 315.4894
				text = "but"
			intervals [1107]:
				xmin = 315.4894
				xmax = 315.5494
				text = "it"
			intervals [1108]:
				xmin = 315.5494
				xmax = 315.7094
				text = "was"
			intervals [1109]:
				xmin = 315.7094
				xmax = 315.7794
				text = "at"
			intervals [1110]:
				xmin = 315.7794
				xmax = 316.1094
				text = "another"
			intervals [1111]:
				xmin = 316.1094
				xmax = 316.6294
				text = "apartment"
			intervals [1112]:
				xmin = 316.6294
				xmax = 316.6594
				text = "uh"
			intervals [1113]:
				xmin = 316.6594
				xmax = 317.0194
				text = "uh"
			intervals [1114]:
				xmin = 317.0194
				xmax = 317.0494
				text = ""
			intervals [1115]:
				xmin = 317.0494
				xmax = 317.5894
				text = "location"
			intervals [1116]:
				xmin = 317.5894
				xmax = 318.8645
				text = ""
			intervals [1117]:
				xmin = 318.8645
				xmax = 318.9745
				text = "i"
			intervals [1118]:
				xmin = 318.9745
				xmax = 319.2545
				text = "forget"
			intervals [1119]:
				xmin = 319.2545
				xmax = 319.3545
				text = "the"
			intervals [1120]:
				xmin = 319.3545
				xmax = 319.7145
				text = "name"
			intervals [1121]:
				xmin = 319.7145
				xmax = 319.8945
				text = "of"
			intervals [1122]:
				xmin = 319.8945
				xmax = 319.9645
				text = "it"
			intervals [1123]:
				xmin = 319.9645
				xmax = 320.0601
				text = ""
			intervals [1124]:
				xmin = 320.0601
				xmax = 320.4201
				text = "<unk>"
			intervals [1125]:
				xmin = 320.4201
				xmax = 320.9472
				text = ""
			intervals [1126]:
				xmin = 320.9472
				xmax = 321.0872
				text = "but"
			intervals [1127]:
				xmin = 321.0872
				xmax = 321.1872
				text = "we"
			intervals [1128]:
				xmin = 321.1872
				xmax = 321.4672
				text = "lived"
			intervals [1129]:
				xmin = 321.4672
				xmax = 321.7472
				text = "there"
			intervals [1130]:
				xmin = 321.7472
				xmax = 322.3372
				text = "until"
			intervals [1131]:
				xmin = 322.3372
				xmax = 322.3672
				text = ""
			intervals [1132]:
				xmin = 322.3672
				xmax = 322.6972
				text = "um"
			intervals [1133]:
				xmin = 322.6972
				xmax = 323.2457
				text = ""
			intervals [1134]:
				xmin = 323.2457
				xmax = 323.8157
				text = "rdx"
			intervals [1135]:
				xmin = 323.8157
				xmax = 325.2448
				text = ""
			intervals [1136]:
				xmin = 325.2448
				xmax = 325.5748
				text = "um"
			intervals [1137]:
				xmin = 325.5748
				xmax = 326.5645
				text = ""
			intervals [1138]:
				xmin = 326.5645
				xmax = 326.6945
				text = "was"
			intervals [1139]:
				xmin = 326.6945
				xmax = 327.1845
				text = "promoted"
			intervals [1140]:
				xmin = 327.1845
				xmax = 327.3745
				text = "out"
			intervals [1141]:
				xmin = 327.3745
				xmax = 327.4345
				text = "of"
			intervals [1142]:
				xmin = 327.4345
				xmax = 327.5245
				text = "the"
			intervals [1143]:
				xmin = 327.5245
				xmax = 327.8445
				text = "sixth"
			intervals [1144]:
				xmin = 327.8445
				xmax = 328.1345
				text = "grade"
			intervals [1145]:
				xmin = 328.1345
				xmax = 328.4797
				text = ""
			intervals [1146]:
				xmin = 328.4797
				xmax = 328.7597
				text = "um"
			intervals [1147]:
				xmin = 328.7597
				xmax = 329.4629
				text = ""
			intervals [1148]:
				xmin = 329.4629
				xmax = 329.6929
				text = "and"
			intervals [1149]:
				xmin = 329.6929
				xmax = 329.9629
				text = "uh"
			intervals [1150]:
				xmin = 329.9629
				xmax = 330.4114
				text = ""
			intervals [1151]:
				xmin = 330.4114
				xmax = 330.8214
				text = "while"
			intervals [1152]:
				xmin = 330.8214
				xmax = 330.9214
				text = ""
			intervals [1153]:
				xmin = 330.9214
				xmax = 331.4614
				text = "still"
			intervals [1154]:
				xmin = 331.4614
				xmax = 331.6914
				text = "uh"
			intervals [1155]:
				xmin = 331.6914
				xmax = 331.7214
				text = ""
			intervals [1156]:
				xmin = 331.7214
				xmax = 331.8614
				text = "go"
			intervals [1157]:
				xmin = 331.8614
				xmax = 332.0514
				text = "back"
			intervals [1158]:
				xmin = 332.0514
				xmax = 332.1414
				text = "to"
			intervals [1159]:
				xmin = 332.1414
				xmax = 332.6514
				text = "rdx"
			intervals [1160]:
				xmin = 332.6514
				xmax = 332.7511
				text = ""
			intervals [1161]:
				xmin = 332.7511
				xmax = 332.8211
				text = "<unk>"
			intervals [1162]:
				xmin = 332.8211
				xmax = 333.2911
				text = "another"
			intervals [1163]:
				xmin = 333.2911
				xmax = 333.3511
				text = ""
			intervals [1164]:
				xmin = 333.3511
				xmax = 333.5211
				text = "thing"
			intervals [1165]:
				xmin = 333.5211
				xmax = 333.7611
				text = "big"
			intervals [1166]:
				xmin = 333.7611
				xmax = 333.9911
				text = "thing"
			intervals [1167]:
				xmin = 333.9911
				xmax = 334.0911
				text = "he"
			intervals [1168]:
				xmin = 334.0911
				xmax = 334.1711
				text = ""
			intervals [1169]:
				xmin = 334.1711
				xmax = 334.4811
				text = "did"
			intervals [1170]:
				xmin = 334.4811
				xmax = 334.8211
				text = "was"
			intervals [1171]:
				xmin = 334.8211
				xmax = 335.3343
				text = ""
			intervals [1172]:
				xmin = 335.3343
				xmax = 335.8243
				text = "started"
			intervals [1173]:
				xmin = 335.8243
				xmax = 335.8543
				text = ""
			intervals [1174]:
				xmin = 335.8543
				xmax = 336.3943
				text = "dancing"
			intervals [1175]:
				xmin = 336.3943
				xmax = 336.7099
				text = ""
			intervals [1176]:
				xmin = 336.7099
				xmax = 337.0499
				text = "with"
			intervals [1177]:
				xmin = 337.0499
				xmax = 337.2999
				text = "uh"
			intervals [1178]:
				xmin = 337.2999
				xmax = 338.5432
				text = ""
			intervals [1179]:
				xmin = 338.5432
				xmax = 338.7032
				text = "uh"
			intervals [1180]:
				xmin = 338.7032
				xmax = 338.7532
				text = ""
			intervals [1181]:
				xmin = 338.7532
				xmax = 339.0932
				text = "palmer"
			intervals [1182]:
				xmin = 339.0932
				xmax = 339.6132
				text = "park"
			intervals [1183]:
				xmin = 339.6132
				xmax = 340.0613
				text = ""
			intervals [1184]:
				xmin = 340.0613
				xmax = 340.1413
				text = "c"
			intervals [1185]:
				xmin = 340.1413
				xmax = 340.2313
				text = ""
			intervals [1186]:
				xmin = 340.2313
				xmax = 340.8613
				text = "recreation"
			intervals [1187]:
				xmin = 340.8613
				xmax = 341.2613
				text = "center"
			intervals [1188]:
				xmin = 341.2613
				xmax = 341.4513
				text = "out"
			intervals [1189]:
				xmin = 341.4513
				xmax = 341.6013
				text = "in"
			intervals [1190]:
				xmin = 341.6013
				xmax = 341.726
				text = ""
			intervals [1191]:
				xmin = 341.726
				xmax = 341.956
				text = "out"
			intervals [1192]:
				xmin = 341.956
				xmax = 342.336
				text = "here"
			intervals [1193]:
				xmin = 342.336
				xmax = 343.630
				text = ""
			intervals [1194]:
				xmin = 343.630
				xmax = 343.780
				text = "and"
			intervals [1195]:
				xmin = 343.780
				xmax = 343.940
				text = "so"
			intervals [1196]:
				xmin = 343.940
				xmax = 344.110
				text = "they"
			intervals [1197]:
				xmin = 344.110
				xmax = 344.300
				text = "had"
			intervals [1198]:
				xmin = 344.300
				xmax = 344.330
				text = "a"
			intervals [1199]:
				xmin = 344.330
				xmax = 344.830
				text = "um"
			intervals [1200]:
				xmin = 344.830
				xmax = 345.1614
				text = ""
			intervals [1201]:
				xmin = 345.1614
				xmax = 345.3514
				text = "a"
			intervals [1202]:
				xmin = 345.3514
				xmax = 345.5764
				text = ""
			intervals [1203]:
				xmin = 345.5764
				xmax = 346.1364
				text = "partnership"
			intervals [1204]:
				xmin = 346.1364
				xmax = 346.1664
				text = ""
			intervals [1205]:
				xmin = 346.1664
				xmax = 346.3864
				text = "with"
			intervals [1206]:
				xmin = 346.3864
				xmax = 347.0264
				text = "rdx"
			intervals [1207]:
				xmin = 347.0264
				xmax = 347.2297
				text = ""
			intervals [1208]:
				xmin = 347.2297
				xmax = 347.2997
				text = "and"
			intervals [1209]:
				xmin = 347.2997
				xmax = 347.4197
				text = "the"
			intervals [1210]:
				xmin = 347.4197
				xmax = 347.7913
				text = ""
			intervals [1211]:
				xmin = 347.7913
				xmax = 347.9013
				text = "the"
			intervals [1212]:
				xmin = 347.9013
				xmax = 348.2613
				text = "ladies"
			intervals [1213]:
				xmin = 348.2613
				xmax = 348.2913
				text = ""
			intervals [1214]:
				xmin = 348.2913
				xmax = 348.4613
				text = "young"
			intervals [1215]:
				xmin = 348.4613
				xmax = 348.7313
				text = "ladies"
			intervals [1216]:
				xmin = 348.7313
				xmax = 348.8213
				text = "would"
			intervals [1217]:
				xmin = 348.8213
				xmax = 348.8813
				text = ""
			intervals [1218]:
				xmin = 348.8813
				xmax = 349.1413
				text = "come"
			intervals [1219]:
				xmin = 349.1413
				xmax = 349.2113
				text = "and"
			intervals [1220]:
				xmin = 349.2113
				xmax = 349.2713
				text = ""
			intervals [1221]:
				xmin = 349.2713
				xmax = 349.5813
				text = "teach"
			intervals [1222]:
				xmin = 349.5813
				xmax = 349.6113
				text = ""
			intervals [1223]:
				xmin = 349.6113
				xmax = 349.8113
				text = "the"
			intervals [1224]:
				xmin = 349.8113
				xmax = 350.4573
				text = ""
			intervals [1225]:
				xmin = 350.4573
				xmax = 351.0873
				text = "students"
			intervals [1226]:
				xmin = 351.0873
				xmax = 351.3073
				text = "uh"
			intervals [1227]:
				xmin = 351.3073
				xmax = 351.3873
				text = ""
			intervals [1228]:
				xmin = 351.3873
				xmax = 351.7973
				text = "tap"
			intervals [1229]:
				xmin = 351.7973
				xmax = 351.9573
				text = "and"
			intervals [1230]:
				xmin = 351.9573
				xmax = 352.5973
				text = "jazz"
			intervals [1231]:
				xmin = 352.5973
				xmax = 352.6273
				text = ""
			intervals [1232]:
				xmin = 352.6273
				xmax = 352.6873
				text = "and"
			intervals [1233]:
				xmin = 352.6873
				xmax = 352.7573
				text = ""
			intervals [1234]:
				xmin = 352.7573
				xmax = 353.1973
				text = "ballet"
			intervals [1235]:
				xmin = 353.1973
				xmax = 354.4747
				text = ""
			intervals [1236]:
				xmin = 354.4747
				xmax = 354.5647
				text = "and"
			intervals [1237]:
				xmin = 354.5647
				xmax = 354.7147
				text = "so"
			intervals [1238]:
				xmin = 354.7147
				xmax = 355.4247
				text = "rdx"
			intervals [1239]:
				xmin = 355.4247
				xmax = 355.4847
				text = "and"
			intervals [1240]:
				xmin = 355.4847
				xmax = 355.5347
				text = ""
			intervals [1241]:
				xmin = 355.5347
				xmax = 355.7347
				text = "two"
			intervals [1242]:
				xmin = 355.7347
				xmax = 355.7947
				text = "of"
			intervals [1243]:
				xmin = 355.7947
				xmax = 356.1047
				text = "his"
			intervals [1244]:
				xmin = 356.1047
				xmax = 356.390
				text = ""
			intervals [1245]:
				xmin = 356.390
				xmax = 356.950
				text = "buddies"
			intervals [1246]:
				xmin = 356.950
				xmax = 357.2826
				text = ""
			intervals [1247]:
				xmin = 357.2826
				xmax = 357.9526
				text = "rdx"
			intervals [1248]:
				xmin = 357.9526
				xmax = 358.2126
				text = "and"
			intervals [1249]:
				xmin = 358.2126
				xmax = 358.3526
				text = "uh"
			intervals [1250]:
				xmin = 358.3526
				xmax = 358.5276
				text = ""
			intervals [1251]:
				xmin = 358.5276
				xmax = 358.9776
				text = "rdx"
			intervals [1252]:
				xmin = 358.9776
				xmax = 359.4509
				text = ""
			intervals [1253]:
				xmin = 359.4509
				xmax = 359.5909
				text = "they"
			intervals [1254]:
				xmin = 359.5909
				xmax = 359.6509
				text = "were"
			intervals [1255]:
				xmin = 359.6509
				xmax = 359.7109
				text = "the"
			intervals [1256]:
				xmin = 359.7109
				xmax = 360.0109
				text = "only"
			intervals [1257]:
				xmin = 360.0109
				xmax = 360.4009
				text = "boys"
			intervals [1258]:
				xmin = 360.4009
				xmax = 360.4909
				text = "in"
			intervals [1259]:
				xmin = 360.4909
				xmax = 360.5509
				text = "the"
			intervals [1260]:
				xmin = 360.5509
				xmax = 360.8209
				text = "group"
			intervals [1261]:
				xmin = 360.8209
				xmax = 360.9709
				text = "no"
			intervals [1262]:
				xmin = 360.9709
				xmax = 361.1009
				text = "there"
			intervals [1263]:
				xmin = 361.1009
				xmax = 361.1609
				text = "were"
			intervals [1264]:
				xmin = 361.1609
				xmax = 361.2109
				text = "a"
			intervals [1265]:
				xmin = 361.2109
				xmax = 361.5009
				text = "couple"
			intervals [1266]:
				xmin = 361.5009
				xmax = 361.7009
				text = "other"
			intervals [1267]:
				xmin = 361.7009
				xmax = 361.9809
				text = "boys"
			intervals [1268]:
				xmin = 361.9809
				xmax = 362.0909
				text = "but"
			intervals [1269]:
				xmin = 362.0909
				xmax = 362.1309
				text = ""
			intervals [1270]:
				xmin = 362.1309
				xmax = 362.2609
				text = "they"
			intervals [1271]:
				xmin = 362.2609
				xmax = 362.5009
				text = "kind"
			intervals [1272]:
				xmin = 362.5009
				xmax = 362.5609
				text = "of"
			intervals [1273]:
				xmin = 362.5609
				xmax = 362.8509
				text = "fell"
			intervals [1274]:
				xmin = 362.8509
				xmax = 363.0109
				text = "out"
			intervals [1275]:
				xmin = 363.0109
				xmax = 363.0409
				text = ""
			intervals [1276]:
				xmin = 363.0409
				xmax = 363.2609
				text = "so"
			intervals [1277]:
				xmin = 363.2609
				xmax = 363.4609
				text = "it"
			intervals [1278]:
				xmin = 363.4609
				xmax = 363.8109
				text = "ended"
			intervals [1279]:
				xmin = 363.8109
				xmax = 363.9709
				text = "up"
			intervals [1280]:
				xmin = 363.9709
				xmax = 364.1033
				text = ""
			intervals [1281]:
				xmin = 364.1033
				xmax = 364.3733
				text = "just"
			intervals [1282]:
				xmin = 364.3733
				xmax = 364.4033
				text = ""
			intervals [1283]:
				xmin = 364.4033
				xmax = 364.6233
				text = "being"
			intervals [1284]:
				xmin = 364.6233
				xmax = 364.8733
				text = "those"
			intervals [1285]:
				xmin = 364.8733
				xmax = 365.1133
				text = "three"
			intervals [1286]:
				xmin = 365.1133
				xmax = 365.5533
				text = "boys"
			intervals [1287]:
				xmin = 365.5533
				xmax = 366.2063
				text = ""
			intervals [1288]:
				xmin = 366.2063
				xmax = 366.3463
				text = "with"
			intervals [1289]:
				xmin = 366.3463
				xmax = 366.3963
				text = ""
			intervals [1290]:
				xmin = 366.3963
				xmax = 366.4663
				text = "the"
			intervals [1291]:
				xmin = 366.4663
				xmax = 366.5063
				text = ""
			intervals [1292]:
				xmin = 366.5063
				xmax = 366.8263
				text = "girls"
			intervals [1293]:
				xmin = 366.8263
				xmax = 367.3563
				text = "dancing"
			intervals [1294]:
				xmin = 367.3563
				xmax = 367.5818
				text = ""
			intervals [1295]:
				xmin = 367.5818
				xmax = 367.8118
				text = "and"
			intervals [1296]:
				xmin = 367.8118
				xmax = 368.1018
				text = "uh"
			intervals [1297]:
				xmin = 368.1018
				xmax = 368.9469
				text = ""
			intervals [1298]:
				xmin = 368.9469
				xmax = 369.1169
				text = "they"
			intervals [1299]:
				xmin = 369.1169
				xmax = 369.4169
				text = "really"
			intervals [1300]:
				xmin = 369.4169
				xmax = 369.7169
				text = "got"
			intervals [1301]:
				xmin = 369.7169
				xmax = 369.8969
				text = "good"
			intervals [1302]:
				xmin = 369.8969
				xmax = 370.0869
				text = "at"
			intervals [1303]:
				xmin = 370.0869
				xmax = 370.2369
				text = "it"
			intervals [1304]:
				xmin = 370.2369
				xmax = 370.3069
				text = "i"
			intervals [1305]:
				xmin = 370.3069
				xmax = 370.5469
				text = "mean"
			intervals [1306]:
				xmin = 370.5469
				xmax = 370.6869
				text = "they"
			intervals [1307]:
				xmin = 370.6869
				xmax = 370.9369
				text = "were"
			intervals [1308]:
				xmin = 370.9369
				xmax = 371.0169
				text = ""
			intervals [1309]:
				xmin = 371.0169
				xmax = 371.1669
				text = "they"
			intervals [1310]:
				xmin = 371.1669
				xmax = 371.2869
				text = "were"
			intervals [1311]:
				xmin = 371.2869
				xmax = 371.7169
				text = "really"
			intervals [1312]:
				xmin = 371.7169
				xmax = 371.7669
				text = ""
			intervals [1313]:
				xmin = 371.7669
				xmax = 372.0769
				text = "good"
			intervals [1314]:
				xmin = 372.0769
				xmax = 372.3668
				text = ""
			intervals [1315]:
				xmin = 372.3668
				xmax = 372.5768
				text = "and"
			intervals [1316]:
				xmin = 372.5768
				xmax = 372.8368
				text = "uh"
			intervals [1317]:
				xmin = 372.8368
				xmax = 373.161
				text = ""
			intervals [1318]:
				xmin = 373.161
				xmax = 373.331
				text = "by"
			intervals [1319]:
				xmin = 373.331
				xmax = 373.521
				text = "them"
			intervals [1320]:
				xmin = 373.521
				xmax = 373.741
				text = "being"
			intervals [1321]:
				xmin = 373.741
				xmax = 373.821
				text = "the"
			intervals [1322]:
				xmin = 373.821
				xmax = 374.131
				text = "only"
			intervals [1323]:
				xmin = 374.131
				xmax = 374.471
				text = "boys"
			intervals [1324]:
				xmin = 374.471
				xmax = 374.601
				text = "in"
			intervals [1325]:
				xmin = 374.601
				xmax = 374.771
				text = "there"
			intervals [1326]:
				xmin = 374.771
				xmax = 374.961
				text = "they"
			intervals [1327]:
				xmin = 374.961
				xmax = 375.251
				text = "really"
			intervals [1328]:
				xmin = 375.251
				xmax = 375.571
				text = "stood"
			intervals [1329]:
				xmin = 375.571
				xmax = 375.851
				text = "out"
			intervals [1330]:
				xmin = 375.851
				xmax = 376.0007
				text = ""
			intervals [1331]:
				xmin = 376.0007
				xmax = 376.2107
				text = "they"
			intervals [1332]:
				xmin = 376.2107
				xmax = 376.7707
				text = "shined"
			intervals [1333]:
				xmin = 376.7707
				xmax = 377.3407
				text = "<unk>"
			intervals [1334]:
				xmin = 377.3407
				xmax = 377.8519
				text = ""
			intervals [1335]:
				xmin = 377.8519
				xmax = 378.3119
				text = "and"
			intervals [1336]:
				xmin = 378.3119
				xmax = 378.7619
				text = "so"
			intervals [1337]:
				xmin = 378.7619
				xmax = 379.2248
				text = ""
			intervals [1338]:
				xmin = 379.2248
				xmax = 379.6548
				text = "uh"
			intervals [1339]:
				xmin = 379.6548
				xmax = 379.8091
				text = ""
			intervals [1340]:
				xmin = 379.8091
				xmax = 380.1691
				text = "even"
			intervals [1341]:
				xmin = 380.1691
				xmax = 380.8591
				text = "after"
			intervals [1342]:
				xmin = 380.8591
				xmax = 380.8891
				text = ""
			intervals [1343]:
				xmin = 380.8891
				xmax = 381.4591
				text = "rdx"
			intervals [1344]:
				xmin = 381.4591
				xmax = 381.9291
				text = "um"
			intervals [1345]:
				xmin = 381.9291
				xmax = 382.5303
				text = ""
			intervals [1346]:
				xmin = 382.5303
				xmax = 383.0303
				text = "promoted"
			intervals [1347]:
				xmin = 383.0303
				xmax = 383.1903
				text = "out"
			intervals [1348]:
				xmin = 383.1903
				xmax = 383.3003
				text = "of"
			intervals [1349]:
				xmin = 383.3003
				xmax = 383.3803
				text = ""
			intervals [1350]:
				xmin = 383.3803
				xmax = 383.7403
				text = "uh"
			intervals [1351]:
				xmin = 383.7403
				xmax = 384.2603
				text = "elementary"
			intervals [1352]:
				xmin = 384.2603
				xmax = 384.7003
				text = "school"
			intervals [1353]:
				xmin = 384.7003
				xmax = 385.8904
				text = ""
			intervals [1354]:
				xmin = 385.8904
				xmax = 386.0204
				text = "and"
			intervals [1355]:
				xmin = 386.0204
				xmax = 386.1504
				text = "he"
			intervals [1356]:
				xmin = 386.1504
				xmax = 386.2304
				text = ""
			intervals [1357]:
				xmin = 386.2304
				xmax = 386.5904
				text = "then"
			intervals [1358]:
				xmin = 386.5904
				xmax = 386.7704
				text = "went"
			intervals [1359]:
				xmin = 386.7704
				xmax = 386.8004
				text = ""
			intervals [1360]:
				xmin = 386.8004
				xmax = 387.0804
				text = "to"
			intervals [1361]:
				xmin = 387.0804
				xmax = 387.3104
				text = "um"
			intervals [1362]:
				xmin = 387.3104
				xmax = 388.2385
				text = ""
			intervals [1363]:
				xmin = 388.2385
				xmax = 388.6285
				text = "school"
			intervals [1364]:
				xmin = 388.6285
				xmax = 388.7585
				text = "in"
			intervals [1365]:
				xmin = 388.7585
				xmax = 389.2085
				text = "maryland"
			intervals [1366]:
				xmin = 389.2085
				xmax = 389.9891
				text = ""
			intervals [1367]:
				xmin = 389.9891
				xmax = 390.3591
				text = "uh"
			intervals [1368]:
				xmin = 390.3591
				xmax = 391.6413
				text = ""
			intervals [1369]:
				xmin = 391.6413
				xmax = 391.7413
				text = "he"
			intervals [1370]:
				xmin = 391.7413
				xmax = 392.0513
				text = "kept"
			intervals [1371]:
				xmin = 392.0513
				xmax = 392.2013
				text = "up"
			intervals [1372]:
				xmin = 392.2013
				xmax = 392.3113
				text = "the"
			intervals [1373]:
				xmin = 392.3113
				xmax = 392.7613
				text = "dancing"
			intervals [1374]:
				xmin = 392.7613
				xmax = 392.9213
				text = ""
			intervals [1375]:
				xmin = 392.9213
				xmax = 393.0213
				text = "s"
			intervals [1376]:
				xmin = 393.0213
				xmax = 393.2213
				text = "s"
			intervals [1377]:
				xmin = 393.2213
				xmax = 393.2813
				text = ""
			intervals [1378]:
				xmin = 393.2813
				xmax = 393.4413
				text = "you"
			intervals [1379]:
				xmin = 393.4413
				xmax = 393.5813
				text = "know"
			intervals [1380]:
				xmin = 393.5813
				xmax = 393.9213
				text = "stayed"
			intervals [1381]:
				xmin = 393.9213
				xmax = 394.0213
				text = "with"
			intervals [1382]:
				xmin = 394.0213
				xmax = 394.3213
				text = "palmer"
			intervals [1383]:
				xmin = 394.3213
				xmax = 394.4013
				text = ""
			intervals [1384]:
				xmin = 394.4013
				xmax = 394.7413
				text = "park"
			intervals [1385]:
				xmin = 394.7413
				xmax = 395.2904
				text = ""
			intervals [1386]:
				xmin = 395.2904
				xmax = 395.4304
				text = "and"
			intervals [1387]:
				xmin = 395.4304
				xmax = 395.6404
				text = "they"
			intervals [1388]:
				xmin = 395.6404
				xmax = 395.9504
				text = "did"
			intervals [1389]:
				xmin = 395.9504
				xmax = 395.9904
				text = ""
			intervals [1390]:
				xmin = 395.9904
				xmax = 396.2804
				text = "they"
			intervals [1391]:
				xmin = 396.2804
				xmax = 396.3604
				text = "i"
			intervals [1392]:
				xmin = 396.3604
				xmax = 396.5704
				text = "mean"
			intervals [1393]:
				xmin = 396.5704
				xmax = 396.7304
				text = "they"
			intervals [1394]:
				xmin = 396.7304
				xmax = 396.957
				text = ""
			intervals [1395]:
				xmin = 396.957
				xmax = 397.617
				text = "traveled"
			intervals [1396]:
				xmin = 397.617
				xmax = 397.747
				text = "and"
			intervals [1397]:
				xmin = 397.747
				xmax = 398.077
				text = "won"
			intervals [1398]:
				xmin = 398.077
				xmax = 398.3427
				text = ""
			intervals [1399]:
				xmin = 398.3427
				xmax = 399.2627
				text = "championships"
			intervals [1400]:
				xmin = 399.2627
				xmax = 399.4127
				text = "and"
			intervals [1401]:
				xmin = 399.4127
				xmax = 399.5127
				text = ""
			intervals [1402]:
				xmin = 399.5127
				xmax = 400.3227
				text = "competitions"
			intervals [1403]:
				xmin = 400.3227
				xmax = 400.5227
				text = "and"
			intervals [1404]:
				xmin = 400.5227
				xmax = 401.241
				text = ""
			intervals [1405]:
				xmin = 401.241
				xmax = 401.571
				text = "so"
			intervals [1406]:
				xmin = 401.571
				xmax = 401.621
				text = "i"
			intervals [1407]:
				xmin = 401.621
				xmax = 401.791
				text = "was"
			intervals [1408]:
				xmin = 401.791
				xmax = 401.841
				text = "a"
			intervals [1409]:
				xmin = 401.841
				xmax = 401.901
				text = ""
			intervals [1410]:
				xmin = 401.901
				xmax = 402.251
				text = "dance"
			intervals [1411]:
				xmin = 402.251
				xmax = 402.681
				text = "mother"
			intervals [1412]:
				xmin = 402.681
				xmax = 402.959
				text = ""
			intervals [1413]:
				xmin = 402.959
				xmax = 403.259
				text = "<unk>"
			intervals [1414]:
				xmin = 403.259
				xmax = 403.5807
				text = ""
			intervals [1415]:
				xmin = 403.5807
				xmax = 403.7307
				text = "it"
			intervals [1416]:
				xmin = 403.7307
				xmax = 403.9807
				text = "was"
			intervals [1417]:
				xmin = 403.9807
				xmax = 404.4207
				text = "fun"
			intervals [1418]:
				xmin = 404.4207
				xmax = 404.5207
				text = "we"
			intervals [1419]:
				xmin = 404.5207
				xmax = 404.7607
				text = "did"
			intervals [1420]:
				xmin = 404.7607
				xmax = 404.8707
				text = "a"
			intervals [1421]:
				xmin = 404.8707
				xmax = 405.1607
				text = "lot"
			intervals [1422]:
				xmin = 405.1607
				xmax = 405.2907
				text = "of"
			intervals [1423]:
				xmin = 405.2907
				xmax = 405.8582
				text = ""
			intervals [1424]:
				xmin = 405.8582
				xmax = 405.9782
				text = "going"
			intervals [1425]:
				xmin = 405.9782
				xmax = 406.0882
				text = "to"
			intervals [1426]:
				xmin = 406.0882
				xmax = 406.4682
				text = "myrtle"
			intervals [1427]:
				xmin = 406.4682
				xmax = 406.7582
				text = "places"
			intervals [1428]:
				xmin = 406.7582
				xmax = 406.8982
				text = "like"
			intervals [1429]:
				xmin = 406.8982
				xmax = 407.2482
				text = "myrtle"
			intervals [1430]:
				xmin = 407.2482
				xmax = 407.3282
				text = ""
			intervals [1431]:
				xmin = 407.3282
				xmax = 407.7582
				text = "beach"
			intervals [1432]:
				xmin = 407.7582
				xmax = 407.8882
				text = "and"
			intervals [1433]:
				xmin = 407.8882
				xmax = 407.9482
				text = "we"
			intervals [1434]:
				xmin = 407.9482
				xmax = 408.1182
				text = "went"
			intervals [1435]:
				xmin = 408.1182
				xmax = 408.2082
				text = "to"
			intervals [1436]:
				xmin = 408.2082
				xmax = 408.3282
				text = ""
			intervals [1437]:
				xmin = 408.3282
				xmax = 408.7082
				text = "disney"
			intervals [1438]:
				xmin = 408.7082
				xmax = 408.7382
				text = ""
			intervals [1439]:
				xmin = 408.7382
				xmax = 409.1882
				text = "world"
			intervals [1440]:
				xmin = 409.1882
				xmax = 409.3082
				text = "and"
			intervals [1441]:
				xmin = 409.3082
				xmax = 409.3682
				text = "we"
			intervals [1442]:
				xmin = 409.3682
				xmax = 409.4882
				text = "went"
			intervals [1443]:
				xmin = 409.4882
				xmax = 409.5282
				text = ""
			intervals [1444]:
				xmin = 409.5282
				xmax = 409.7882
				text = "to"
			intervals [1445]:
				xmin = 409.7882
				xmax = 410.3761
				text = ""
			intervals [1446]:
				xmin = 410.3761
				xmax = 410.6561
				text = "all"
			intervals [1447]:
				xmin = 410.6561
				xmax = 410.833
				text = ""
			intervals [1448]:
				xmin = 410.833
				xmax = 411.023
				text = "kind"
			intervals [1449]:
				xmin = 411.023
				xmax = 411.113
				text = "of"
			intervals [1450]:
				xmin = 411.113
				xmax = 411.723
				text = "places"
			intervals [1451]:
				xmin = 411.723
				xmax = 411.753
				text = ""
			intervals [1452]:
				xmin = 411.753
				xmax = 411.813
				text = "and"
			intervals [1453]:
				xmin = 411.813
				xmax = 411.873
				text = ""
			intervals [1454]:
				xmin = 411.873
				xmax = 412.033
				text = "they"
			intervals [1455]:
				xmin = 412.033
				xmax = 412.243
				text = "w"
			intervals [1456]:
				xmin = 412.243
				xmax = 412.6882
				text = ""
			intervals [1457]:
				xmin = 412.6882
				xmax = 412.8882
				text = "lot"
			intervals [1458]:
				xmin = 412.8882
				xmax = 412.9482
				text = "of"
			intervals [1459]:
				xmin = 412.9482
				xmax = 413.2282
				text = "times"
			intervals [1460]:
				xmin = 413.2282
				xmax = 413.3682
				text = "they"
			intervals [1461]:
				xmin = 413.3682
				xmax = 413.4982
				text = "would"
			intervals [1462]:
				xmin = 413.4982
				xmax = 413.5882
				text = "be"
			intervals [1463]:
				xmin = 413.5882
				xmax = 413.7082
				text = "the"
			intervals [1464]:
				xmin = 413.7082
				xmax = 414.1482
				text = "only"
			intervals [1465]:
				xmin = 414.1482
				xmax = 414.5182
				text = "uh"
			intervals [1466]:
				xmin = 414.5182
				xmax = 414.6259
				text = ""
			intervals [1467]:
				xmin = 414.6259
				xmax = 414.9559
				text = "african"
			intervals [1468]:
				xmin = 414.9559
				xmax = 415.3559
				text = "american"
			intervals [1469]:
				xmin = 415.3559
				xmax = 415.3859
				text = ""
			intervals [1470]:
				xmin = 415.3859
				xmax = 415.7959
				text = "children"
			intervals [1471]:
				xmin = 415.7959
				xmax = 415.8259
				text = ""
			intervals [1472]:
				xmin = 415.8259
				xmax = 415.9459
				text = "th-"
			intervals [1473]:
				xmin = 415.9459
				xmax = 415.9959
				text = ""
			intervals [1474]:
				xmin = 415.9959
				xmax = 416.1559
				text = "in"
			intervals [1475]:
				xmin = 416.1559
				xmax = 416.2359
				text = "the"
			intervals [1476]:
				xmin = 416.2359
				xmax = 416.2859
				text = ""
			intervals [1477]:
				xmin = 416.2859
				xmax = 416.9059
				text = "competition"
			intervals [1478]:
				xmin = 416.9059
				xmax = 417.4316
				text = ""
			intervals [1479]:
				xmin = 417.4316
				xmax = 417.5316
				text = "and"
			intervals [1480]:
				xmin = 417.5316
				xmax = 417.6716
				text = "they"
			intervals [1481]:
				xmin = 417.6716
				xmax = 417.8516
				text = "would"
			intervals [1482]:
				xmin = 417.8516
				xmax = 418.0416
				text = "go"
			intervals [1483]:
				xmin = 418.0416
				xmax = 418.3016
				text = "and"
			intervals [1484]:
				xmin = 418.3016
				xmax = 418.7608
				text = ""
			intervals [1485]:
				xmin = 418.7608
				xmax = 419.0408
				text = "tear"
			intervals [1486]:
				xmin = 419.0408
				xmax = 419.1208
				text = "it"
			intervals [1487]:
				xmin = 419.1208
				xmax = 419.3108
				text = "up"
			intervals [1488]:
				xmin = 419.3108
				xmax = 419.3608
				text = ""
			intervals [1489]:
				xmin = 419.3608
				xmax = 419.4208
				text = "and"
			intervals [1490]:
				xmin = 419.4208
				xmax = 419.4608
				text = ""
			intervals [1491]:
				xmin = 419.4608
				xmax = 419.6108
				text = "be"
			intervals [1492]:
				xmin = 419.6108
				xmax = 419.6808
				text = "the"
			intervals [1493]:
				xmin = 419.6808
				xmax = 420.2508
				text = "winners"
			intervals [1494]:
				xmin = 420.2508
				xmax = 420.2808
				text = ""
			intervals [1495]:
				xmin = 420.2808
				xmax = 420.4408
				text = "and"
			intervals [1496]:
				xmin = 420.4408
				xmax = 420.5708
				text = "then"
			intervals [1497]:
				xmin = 420.5708
				xmax = 420.9308
				text = "little"
			intervals [1498]:
				xmin = 420.9308
				xmax = 421.2508
				text = "kids"
			intervals [1499]:
				xmin = 421.2508
				xmax = 421.4008
				text = "would"
			intervals [1500]:
				xmin = 421.4008
				xmax = 421.5708
				text = "be"
			intervals [1501]:
				xmin = 421.5708
				xmax = 422.0208
				text = "jealous"
			intervals [1502]:
				xmin = 422.0208
				xmax = 422.0508
				text = ""
			intervals [1503]:
				xmin = 422.0508
				xmax = 422.1808
				text = "but"
			intervals [1504]:
				xmin = 422.1808
				xmax = 422.3408
				text = "that"
			intervals [1505]:
				xmin = 422.3408
				xmax = 422.5108
				text = "was"
			intervals [1506]:
				xmin = 422.5108
				xmax = 422.5808
				text = ""
			intervals [1507]:
				xmin = 422.5808
				xmax = 422.8008
				text = "cool"
			intervals [1508]:
				xmin = 422.8008
				xmax = 423.2334
				text = ""
			intervals [1509]:
				xmin = 423.2334
				xmax = 423.3334
				text = "we"
			intervals [1510]:
				xmin = 423.3334
				xmax = 423.5334
				text = "would"
			intervals [1511]:
				xmin = 423.5334
				xmax = 423.6234
				text = ""
			intervals [1512]:
				xmin = 423.6234
				xmax = 423.7534
				text = "we"
			intervals [1513]:
				xmin = 423.7534
				xmax = 423.8434
				text = "were"
			intervals [1514]:
				xmin = 423.8434
				xmax = 424.1834
				text = "proud"
			intervals [1515]:
				xmin = 424.1834
				xmax = 424.2734
				text = "of"
			intervals [1516]:
				xmin = 424.2734
				xmax = 424.5134
				text = "them"
			intervals [1517]:
				xmin = 424.5134
				xmax = 424.6734
				text = "they"
			intervals [1518]:
				xmin = 424.6734
				xmax = 424.8334
				text = "were"
			intervals [1519]:
				xmin = 424.8334
				xmax = 425.0359
				text = ""
			intervals [1520]:
				xmin = 425.0359
				xmax = 425.2159
				text = "did"
			intervals [1521]:
				xmin = 425.2159
				xmax = 425.2659
				text = ""
			intervals [1522]:
				xmin = 425.2659
				xmax = 425.6559
				text = "really"
			intervals [1523]:
				xmin = 425.6559
				xmax = 425.7659
				text = ""
			intervals [1524]:
				xmin = 425.7659
				xmax = 425.9959
				text = "good"
			intervals [1525]:
				xmin = 425.9959
				xmax = 426.8624
				text = ""
			intervals [1526]:
				xmin = 426.8624
				xmax = 426.9624
				text = "and"
			intervals [1527]:
				xmin = 426.9624
				xmax = 427.0324
				text = "at"
			intervals [1528]:
				xmin = 427.0324
				xmax = 427.0624
				text = ""
			intervals [1529]:
				xmin = 427.0624
				xmax = 427.1724
				text = "the"
			intervals [1530]:
				xmin = 427.1724
				xmax = 427.4924
				text = "same"
			intervals [1531]:
				xmin = 427.4924
				xmax = 427.9824
				text = "time"
			intervals [1532]:
				xmin = 427.9824
				xmax = 428.3324
				text = "um"
			intervals [1533]:
				xmin = 428.3324
				xmax = 429.3246
				text = ""
			intervals [1534]:
				xmin = 429.3246
				xmax = 429.7446
				text = "rdx"
			intervals [1535]:
				xmin = 429.7446
				xmax = 430.0146
				text = "was"
			intervals [1536]:
				xmin = 430.0146
				xmax = 430.6146
				text = "called"
			intervals [1537]:
				xmin = 430.6146
				xmax = 430.6446
				text = ""
			intervals [1538]:
				xmin = 430.6446
				xmax = 430.8446
				text = "to"
			intervals [1539]:
				xmin = 430.8446
				xmax = 430.9146
				text = ""
			intervals [1540]:
				xmin = 430.9146
				xmax = 431.4746
				text = "preach"
			intervals [1541]:
				xmin = 431.4746
				xmax = 431.5068
				text = ""
			intervals [1542]:
				xmin = 431.5068
				xmax = 431.6268
				text = "when"
			intervals [1543]:
				xmin = 431.6268
				xmax = 431.7968
				text = "he"
			intervals [1544]:
				xmin = 431.7968
				xmax = 432.0968
				text = "was"
			intervals [1545]:
				xmin = 432.0968
				xmax = 432.1268
				text = ""
			intervals [1546]:
				xmin = 432.1268
				xmax = 432.7868
				text = "thirteen"
			intervals [1547]:
				xmin = 432.7868
				xmax = 433.8698
				text = ""
			intervals [1548]:
				xmin = 433.8698
				xmax = 434.2798
				text = "and"
			intervals [1549]:
				xmin = 434.2798
				xmax = 434.7298
				text = "um"
			intervals [1550]:
				xmin = 434.7298
				xmax = 435.3712
				text = ""
			intervals [1551]:
				xmin = 435.3712
				xmax = 435.5412
				text = "that"
			intervals [1552]:
				xmin = 435.5412
				xmax = 435.7612
				text = "was"
			intervals [1553]:
				xmin = 435.7612
				xmax = 436.2012
				text = "another"
			intervals [1554]:
				xmin = 436.2012
				xmax = 436.8012
				text = "exciting"
			intervals [1555]:
				xmin = 436.8012
				xmax = 437.3412
				text = "time"
			intervals [1556]:
				xmin = 437.3412
				xmax = 437.7193
				text = ""
			intervals [1557]:
				xmin = 437.7193
				xmax = 437.8293
				text = "in"
			intervals [1558]:
				xmin = 437.8293
				xmax = 438.0093
				text = "our"
			intervals [1559]:
				xmin = 438.0093
				xmax = 438.3593
				text = "life"
			intervals [1560]:
				xmin = 438.3593
				xmax = 438.5393
				text = "and"
			intervals [1561]:
				xmin = 438.5393
				xmax = 438.7693
				text = "uh"
			intervals [1562]:
				xmin = 438.7693
				xmax = 440.5639
				text = ""
			intervals [1563]:
				xmin = 440.5639
				xmax = 441.1439
				text = "<unk>"
			intervals [1564]:
				xmin = 441.1439
				xmax = 442.3731
				text = ""
			intervals [1565]:
				xmin = 442.3731
				xmax = 442.6831
				text = "oh"
			intervals [1566]:
				xmin = 442.6831
				xmax = 442.7131
				text = ""
			intervals [1567]:
				xmin = 442.7131
				xmax = 442.8031
				text = "that"
			intervals [1568]:
				xmin = 442.8031
				xmax = 443.0031
				text = "s"
			intervals [1569]:
				xmin = 443.0031
				xmax = 443.0431
				text = ""
			intervals [1570]:
				xmin = 443.0431
				xmax = 443.1631
				text = "i"
			intervals [1571]:
				xmin = 443.1631
				xmax = 443.4031
				text = "don't"
			intervals [1572]:
				xmin = 443.4031
				xmax = 443.6931
				text = "know"
			intervals [1573]:
				xmin = 443.6931
				xmax = 443.8219
				text = ""
			intervals [1574]:
				xmin = 443.8219
				xmax = 443.9119
				text = "there"
			intervals [1575]:
				xmin = 443.9119
				xmax = 443.9519
				text = "s"
			intervals [1576]:
				xmin = 443.9519
				xmax = 444.0719
				text = "a"
			intervals [1577]:
				xmin = 444.0719
				xmax = 444.2719
				text = "lot"
			intervals [1578]:
				xmin = 444.2719
				xmax = 444.3719
				text = "of"
			intervals [1579]:
				xmin = 444.3719
				xmax = 444.7319
				text = "words"
			intervals [1580]:
				xmin = 444.7319
				xmax = 444.8419
				text = "for"
			intervals [1581]:
				xmin = 444.8419
				xmax = 445.1419
				text = "that"
			intervals [1582]:
				xmin = 445.1419
				xmax = 445.1819
				text = "i"
			intervals [1583]:
				xmin = 445.1819
				xmax = 445.2119
				text = ""
			intervals [1584]:
				xmin = 445.2119
				xmax = 445.9619
				text = "<unk>"
			intervals [1585]:
				xmin = 445.9619
				xmax = 445.9919
				text = "i"
			intervals [1586]:
				xmin = 445.9919
				xmax = 446.1519
				text = "don't"
			intervals [1587]:
				xmin = 446.1519
				xmax = 446.2919
				text = "know"
			intervals [1588]:
				xmin = 446.2919
				xmax = 446.4119
				text = "it"
			intervals [1589]:
				xmin = 446.4119
				xmax = 446.5519
				text = "was"
			intervals [1590]:
				xmin = 446.5519
				xmax = 446.8163
				text = ""
			intervals [1591]:
				xmin = 446.8163
				xmax = 446.9363
				text = "it"
			intervals [1592]:
				xmin = 446.9363
				xmax = 447.1563
				text = "was"
			intervals [1593]:
				xmin = 447.1563
				xmax = 447.4263
				text = "a"
			intervals [1594]:
				xmin = 447.4263
				xmax = 447.4863
				text = "it"
			intervals [1595]:
				xmin = 447.4863
				xmax = 447.6863
				text = "was"
			intervals [1596]:
				xmin = 447.6863
				xmax = 447.9563
				text = "just"
			intervals [1597]:
				xmin = 447.9563
				xmax = 448.1963
				text = "um"
			intervals [1598]:
				xmin = 448.1963
				xmax = 449.9172
				text = ""
			intervals [1599]:
				xmin = 449.9172
				xmax = 450.0672
				text = "it"
			intervals [1600]:
				xmin = 450.0672
				xmax = 450.2872
				text = "was"
			intervals [1601]:
				xmin = 450.2872
				xmax = 450.3672
				text = "a"
			intervals [1602]:
				xmin = 450.3672
				xmax = 450.5372
				text = "d"
			intervals [1603]:
				xmin = 450.5372
				xmax = 451.2872
				text = "dynamic"
			intervals [1604]:
				xmin = 451.2872
				xmax = 451.4172
				text = "ex"
			intervals [1605]:
				xmin = 451.4172
				xmax = 451.6731
				text = ""
			intervals [1606]:
				xmin = 451.6731
				xmax = 452.3831
				text = "time"
			intervals [1607]:
				xmin = 452.3831
				xmax = 453.609
				text = ""
			intervals [1608]:
				xmin = 453.609
				xmax = 453.719
				text = "you"
			intervals [1609]:
				xmin = 453.719
				xmax = 453.939
				text = "know"
			intervals [1610]:
				xmin = 453.939
				xmax = 454.409
				text = "because"
			intervals [1611]:
				xmin = 454.409
				xmax = 454.539
				text = "for"
			intervals [1612]:
				xmin = 454.539
				xmax = 454.889
				text = "him"
			intervals [1613]:
				xmin = 454.889
				xmax = 455.249
				text = "being"
			intervals [1614]:
				xmin = 455.249
				xmax = 455.509
				text = "so"
			intervals [1615]:
				xmin = 455.509
				xmax = 455.539
				text = ""
			intervals [1616]:
				xmin = 455.539
				xmax = 455.959
				text = "young"
			intervals [1617]:
				xmin = 455.959
				xmax = 457.5072
				text = ""
			intervals [1618]:
				xmin = 457.5072
				xmax = 457.6772
				text = "i"
			intervals [1619]:
				xmin = 457.6772
				xmax = 457.8772
				text = "felt"
			intervals [1620]:
				xmin = 457.8772
				xmax = 457.9972
				text = "like"
			intervals [1621]:
				xmin = 457.9972
				xmax = 458.0972
				text = "i"
			intervals [1622]:
				xmin = 458.0972
				xmax = 458.2972
				text = "was"
			intervals [1623]:
				xmin = 458.2972
				xmax = 458.7072
				text = "called"
			intervals [1624]:
				xmin = 458.7072
				xmax = 458.9172
				text = "too"
			intervals [1625]:
				xmin = 458.9172
				xmax = 459.8888
				text = ""
			intervals [1626]:
				xmin = 459.8888
				xmax = 460.0188
				text = "you"
			intervals [1627]:
				xmin = 460.0188
				xmax = 460.2488
				text = "know"
			intervals [1628]:
				xmin = 460.2488
				xmax = 460.3188
				text = ""
			intervals [1629]:
				xmin = 460.3188
				xmax = 460.5388
				text = "cause"
			intervals [1630]:
				xmin = 460.5388
				xmax = 460.5888
				text = ""
			intervals [1631]:
				xmin = 460.5888
				xmax = 460.7388
				text = "i"
			intervals [1632]:
				xmin = 460.7388
				xmax = 460.9888
				text = "had"
			intervals [1633]:
				xmin = 460.9888
				xmax = 461.1688
				text = "to"
			intervals [1634]:
				xmin = 461.1688
				xmax = 462.0691
				text = ""
			intervals [1635]:
				xmin = 462.0691
				xmax = 462.1691
				text = "i"
			intervals [1636]:
				xmin = 462.1691
				xmax = 462.3991
				text = "had"
			intervals [1637]:
				xmin = 462.3991
				xmax = 462.5691
				text = "to"
			intervals [1638]:
				xmin = 462.5691
				xmax = 462.8091
				text = "look"
			intervals [1639]:
				xmin = 462.8091
				xmax = 462.9991
				text = "out"
			intervals [1640]:
				xmin = 462.9991
				xmax = 463.1291
				text = "for"
			intervals [1641]:
				xmin = 463.1291
				xmax = 463.4191
				text = "him"
			intervals [1642]:
				xmin = 463.4191
				xmax = 463.4791
				text = "i"
			intervals [1643]:
				xmin = 463.4791
				xmax = 463.6091
				text = "had"
			intervals [1644]:
				xmin = 463.6091
				xmax = 463.6791
				text = "to"
			intervals [1645]:
				xmin = 463.6791
				xmax = 464.1791
				text = "protect"
			intervals [1646]:
				xmin = 464.1791
				xmax = 464.3991
				text = "him"
			intervals [1647]:
				xmin = 464.3991
				xmax = 464.5291
				text = "you"
			intervals [1648]:
				xmin = 464.5291
				xmax = 464.8091
				text = "know"
			intervals [1649]:
				xmin = 464.8091
				xmax = 465.0515
				text = ""
			intervals [1650]:
				xmin = 465.0515
				xmax = 465.1515
				text = "and"
			intervals [1651]:
				xmin = 465.1515
				xmax = 465.3415
				text = "make"
			intervals [1652]:
				xmin = 465.3415
				xmax = 465.8415
				text = "sure"
			intervals [1653]:
				xmin = 465.8415
				xmax = 465.9315
				text = ""
			intervals [1654]:
				xmin = 465.9315
				xmax = 466.1715
				text = "that"
			intervals [1655]:
				xmin = 466.1715
				xmax = 467.0545
				text = ""
			intervals [1656]:
				xmin = 467.0545
				xmax = 467.1745
				text = "you"
			intervals [1657]:
				xmin = 467.1745
				xmax = 467.3645
				text = "know"
			intervals [1658]:
				xmin = 467.3645
				xmax = 467.7845
				text = "people"
			intervals [1659]:
				xmin = 467.7845
				xmax = 467.9145
				text = "would"
			intervals [1660]:
				xmin = 467.9145
				xmax = 468.3545
				text = "approach"
			intervals [1661]:
				xmin = 468.3545
				xmax = 468.5545
				text = "him"
			intervals [1662]:
				xmin = 468.5545
				xmax = 468.6545
				text = "with"
			intervals [1663]:
				xmin = 468.6545
				xmax = 468.6945
				text = ""
			intervals [1664]:
				xmin = 468.6945
				xmax = 469.0445
				text = "things"
			intervals [1665]:
				xmin = 469.0445
				xmax = 469.1445
				text = "you"
			intervals [1666]:
				xmin = 469.1445
				xmax = 469.2845
				text = "know"
			intervals [1667]:
				xmin = 469.2845
				xmax = 469.3345
				text = "i"
			intervals [1668]:
				xmin = 469.3345
				xmax = 469.4245
				text = "would"
			intervals [1669]:
				xmin = 469.4245
				xmax = 469.6445
				text = "make"
			intervals [1670]:
				xmin = 469.6445
				xmax = 469.8145
				text = "sure"
			intervals [1671]:
				xmin = 469.8145
				xmax = 469.8745
				text = "it"
			intervals [1672]:
				xmin = 469.8745
				xmax = 470.1845
				text = "was"
			intervals [1673]:
				xmin = 470.1845
				xmax = 470.6112
				text = ""
			intervals [1674]:
				xmin = 470.6112
				xmax = 470.9312
				text = "something"
			intervals [1675]:
				xmin = 470.9312
				xmax = 471.0412
				text = "that"
			intervals [1676]:
				xmin = 471.0412
				xmax = 471.1812
				text = "was"
			intervals [1677]:
				xmin = 471.1812
				xmax = 471.3112
				text = "gonna"
			intervals [1678]:
				xmin = 471.3112
				xmax = 471.4512
				text = "be"
			intervals [1679]:
				xmin = 471.4512
				xmax = 471.7112
				text = "right"
			intervals [1680]:
				xmin = 471.7112
				xmax = 471.9312
				text = "for"
			intervals [1681]:
				xmin = 471.9312
				xmax = 472.2612
				text = "him"
			intervals [1682]:
				xmin = 472.2612
				xmax = 472.2912
				text = ""
			intervals [1683]:
				xmin = 472.2912
				xmax = 472.5212
				text = "and"
			intervals [1684]:
				xmin = 472.5212
				xmax = 472.8612
				text = "so"
			intervals [1685]:
				xmin = 472.8612
				xmax = 473.7586
				text = ""
			intervals [1686]:
				xmin = 473.7586
				xmax = 474.1186
				text = "i"
			intervals [1687]:
				xmin = 474.1186
				xmax = 474.1686
				text = ""
			intervals [1688]:
				xmin = 474.1686
				xmax = 474.3886
				text = "you"
			intervals [1689]:
				xmin = 474.3886
				xmax = 474.6486
				text = "know"
			intervals [1690]:
				xmin = 474.6486
				xmax = 474.8686
				text = "i"
			intervals [1691]:
				xmin = 474.8686
				xmax = 475.0514
				text = ""
			intervals [1692]:
				xmin = 475.0514
				xmax = 475.0914
				text = "i"
			intervals [1693]:
				xmin = 475.0914
				xmax = 475.1614
				text = ""
			intervals [1694]:
				xmin = 475.1614
				xmax = 475.3314
				text = "i"
			intervals [1695]:
				xmin = 475.3314
				xmax = 475.5714
				text = "told"
			intervals [1696]:
				xmin = 475.5714
				xmax = 475.8214
				text = "god"
			intervals [1697]:
				xmin = 475.8214
				xmax = 476.1614
				text = "well"
			intervals [1698]:
				xmin = 476.1614
				xmax = 476.2714
				text = "you"
			intervals [1699]:
				xmin = 476.2714
				xmax = 476.4814
				text = "know"
			intervals [1700]:
				xmin = 476.4814
				xmax = 476.6608
				text = ""
			intervals [1701]:
				xmin = 476.6608
				xmax = 477.0008
				text = "you"
			intervals [1702]:
				xmin = 477.0008
				xmax = 477.0608
				text = ""
			intervals [1703]:
				xmin = 477.0608
				xmax = 477.2808
				text = "you"
			intervals [1704]:
				xmin = 477.2808
				xmax = 477.6208
				text = "call"
			intervals [1705]:
				xmin = 477.6208
				xmax = 477.9108
				text = "him"
			intervals [1706]:
				xmin = 477.9108
				xmax = 478.0008
				text = "you"
			intervals [1707]:
				xmin = 478.0008
				xmax = 478.2908
				text = "call"
			intervals [1708]:
				xmin = 478.2908
				xmax = 478.5308
				text = "me"
			intervals [1709]:
				xmin = 478.5308
				xmax = 478.7208
				text = "so"
			intervals [1710]:
				xmin = 478.7208
				xmax = 478.8808
				text = "he"
			intervals [1711]:
				xmin = 478.8808
				xmax = 478.9408
				text = "s"
			intervals [1712]:
				xmin = 478.9408
				xmax = 479.1108
				text = "my"
			intervals [1713]:
				xmin = 479.1108
				xmax = 479.7008
				text = "ministry"
			intervals [1714]:
				xmin = 479.7008
				xmax = 479.9408
				text = "you"
			intervals [1715]:
				xmin = 479.9408
				xmax = 480.1108
				text = "know"
			intervals [1716]:
				xmin = 480.1108
				xmax = 480.1408
				text = ""
			intervals [1717]:
				xmin = 480.1408
				xmax = 480.2708
				text = "he"
			intervals [1718]:
				xmin = 480.2708
				xmax = 480.3008
				text = "s"
			intervals [1719]:
				xmin = 480.3008
				xmax = 480.3308
				text = ""
			intervals [1720]:
				xmin = 480.3308
				xmax = 480.5308
				text = "doing"
			intervals [1721]:
				xmin = 480.5308
				xmax = 480.7108
				text = "his"
			intervals [1722]:
				xmin = 480.7108
				xmax = 481.1008
				text = "ministry"
			intervals [1723]:
				xmin = 481.1008
				xmax = 481.2208
				text = "but"
			intervals [1724]:
				xmin = 481.2208
				xmax = 481.4108
				text = "he"
			intervals [1725]:
				xmin = 481.4108
				xmax = 481.4508
				text = "s"
			intervals [1726]:
				xmin = 481.4508
				xmax = 481.6108
				text = "my"
			intervals [1727]:
				xmin = 481.6108
				xmax = 482.0808
				text = "ministry"
			intervals [1728]:
				xmin = 482.0808
				xmax = 482.4508
				text = "so"
			intervals [1729]:
				xmin = 482.4508
				xmax = 483.0728
				text = ""
			intervals [1730]:
				xmin = 483.0728
				xmax = 483.2228
				text = "that"
			intervals [1731]:
				xmin = 483.2228
				xmax = 483.2928
				text = "s"
			intervals [1732]:
				xmin = 483.2928
				xmax = 483.4828
				text = "we"
			intervals [1733]:
				xmin = 483.4828
				xmax = 483.7028
				text = "made"
			intervals [1734]:
				xmin = 483.7028
				xmax = 483.8128
				text = "i"
			intervals [1735]:
				xmin = 483.8128
				xmax = 484.0128
				text = "made"
			intervals [1736]:
				xmin = 484.0128
				xmax = 484.0728
				text = "up"
			intervals [1737]:
				xmin = 484.0728
				xmax = 484.2128
				text = "my"
			intervals [1738]:
				xmin = 484.2128
				xmax = 484.5328
				text = "mind"
			intervals [1739]:
				xmin = 484.5328
				xmax = 484.7928
				text = "that"
			intervals [1740]:
				xmin = 484.7928
				xmax = 485.4109
				text = ""
			intervals [1741]:
				xmin = 485.4109
				xmax = 485.5309
				text = "i"
			intervals [1742]:
				xmin = 485.5309
				xmax = 485.7309
				text = "was"
			intervals [1743]:
				xmin = 485.7309
				xmax = 485.9909
				text = "gonna"
			intervals [1744]:
				xmin = 485.9909
				xmax = 486.3509
				text = "stick"
			intervals [1745]:
				xmin = 486.3509
				xmax = 486.4609
				text = "with"
			intervals [1746]:
				xmin = 486.4609
				xmax = 486.7209
				text = "him"
			intervals [1747]:
				xmin = 486.7209
				xmax = 486.8309
				text = "and"
			intervals [1748]:
				xmin = 486.8309
				xmax = 487.2909
				text = "support"
			intervals [1749]:
				xmin = 487.2909
				xmax = 487.4509
				text = "him"
			intervals [1750]:
				xmin = 487.4509
				xmax = 487.7609
				text = "and"
			intervals [1751]:
				xmin = 487.7609
				xmax = 488.2568
				text = ""
			intervals [1752]:
				xmin = 488.2568
				xmax = 488.4068
				text = "and"
			intervals [1753]:
				xmin = 488.4068
				xmax = 488.5868
				text = "that"
			intervals [1754]:
				xmin = 488.5868
				xmax = 488.6468
				text = "s"
			intervals [1755]:
				xmin = 488.6468
				xmax = 488.7868
				text = "what"
			intervals [1756]:
				xmin = 488.7868
				xmax = 488.8368
				text = "i"
			intervals [1757]:
				xmin = 488.8368
				xmax = 489.2468
				text = "did"
			intervals [1758]:
				xmin = 489.2468
				xmax = 489.4968
				text = "and"
			intervals [1759]:
				xmin = 489.4968
				xmax = 489.8142
				text = ""
			intervals [1760]:
				xmin = 489.8142
				xmax = 490.1942
				text = "wherever"
			intervals [1761]:
				xmin = 490.1942
				xmax = 490.3942
				text = "he"
			intervals [1762]:
				xmin = 490.3942
				xmax = 490.7542
				text = "went"
			intervals [1763]:
				xmin = 490.7542
				xmax = 491.3203
				text = ""
			intervals [1764]:
				xmin = 491.3203
				xmax = 491.6903
				text = "i"
			intervals [1765]:
				xmin = 491.6903
				xmax = 491.7903
				text = "i"
			intervals [1766]:
				xmin = 491.7903
				xmax = 492.1303
				text = "never"
			intervals [1767]:
				xmin = 492.1303
				xmax = 492.4903
				text = "missed"
			intervals [1768]:
				xmin = 492.4903
				xmax = 492.5203
				text = ""
			intervals [1769]:
				xmin = 492.5203
				xmax = 493.0403
				text = "anything"
			intervals [1770]:
				xmin = 493.0403
				xmax = 493.7003
				text = "until"
			intervals [1771]:
				xmin = 493.7003
				xmax = 493.7303
				text = ""
			intervals [1772]:
				xmin = 493.7303
				xmax = 493.8503
				text = "i"
			intervals [1773]:
				xmin = 493.8503
				xmax = 494.0703
				text = "got"
			intervals [1774]:
				xmin = 494.0703
				xmax = 494.1003
				text = ""
			intervals [1775]:
				xmin = 494.1003
				xmax = 494.3603
				text = "sick"
			intervals [1776]:
				xmin = 494.3603
				xmax = 494.8656
				text = ""
			intervals [1777]:
				xmin = 494.8656
				xmax = 494.9356
				text = "you"
			intervals [1778]:
				xmin = 494.9356
				xmax = 495.1556
				text = "know"
			intervals [1779]:
				xmin = 495.1556
				xmax = 495.3805
				text = ""
			intervals [1780]:
				xmin = 495.3805
				xmax = 495.7405
				text = "or"
			intervals [1781]:
				xmin = 495.7405
				xmax = 496.0219
				text = ""
			intervals [1782]:
				xmin = 496.0219
				xmax = 496.4419
				text = "started"
			intervals [1783]:
				xmin = 496.4419
				xmax = 496.6619
				text = "dealing"
			intervals [1784]:
				xmin = 496.6619
				xmax = 496.8019
				text = "with"
			intervals [1785]:
				xmin = 496.8019
				xmax = 497.2919
				text = "physical"
			intervals [1786]:
				xmin = 497.2919
				xmax = 497.3967
				text = ""
			intervals [1787]:
				xmin = 497.3967
				xmax = 497.8867
				text = "things"
			intervals [1788]:
				xmin = 497.8867
				xmax = 498.522
				text = ""
			intervals [1789]:
				xmin = 498.522
				xmax = 498.762
				text = "and"
			intervals [1790]:
				xmin = 498.762
				xmax = 499.092
				text = "um"
			intervals [1791]:
				xmin = 499.092
				xmax = 501.2733
				text = ""
			intervals [1792]:
				xmin = 501.2733
				xmax = 501.5033
				text = "he"
			intervals [1793]:
				xmin = 501.5033
				xmax = 501.5333
				text = ""
			intervals [1794]:
				xmin = 501.5333
				xmax = 501.6533
				text = "r-"
			intervals [1795]:
				xmin = 501.6533
				xmax = 501.9133
				text = "he"
			intervals [1796]:
				xmin = 501.9133
				xmax = 502.1533
				text = "really"
			intervals [1797]:
				xmin = 502.1533
				xmax = 502.3833
				text = "made"
			intervals [1798]:
				xmin = 502.3833
				xmax = 502.4933
				text = "me"
			intervals [1799]:
				xmin = 502.4933
				xmax = 503.0133
				text = "proud"
			intervals [1800]:
				xmin = 503.0133
				xmax = 503.2037
				text = ""
			intervals [1801]:
				xmin = 503.2037
				xmax = 503.2937
				text = "he"
			intervals [1802]:
				xmin = 503.2937
				xmax = 503.3237
				text = ""
			intervals [1803]:
				xmin = 503.3237
				xmax = 503.5437
				text = "really"
			intervals [1804]:
				xmin = 503.5437
				xmax = 503.7537
				text = "made"
			intervals [1805]:
				xmin = 503.7537
				xmax = 503.8637
				text = "me"
			intervals [1806]:
				xmin = 503.8637
				xmax = 504.2737
				text = "proud"
			intervals [1807]:
				xmin = 504.2737
				xmax = 504.3437
				text = ""
			intervals [1808]:
				xmin = 504.3437
				xmax = 504.5337
				text = "loved"
			intervals [1809]:
				xmin = 504.5337
				xmax = 504.6137
				text = "to"
			intervals [1810]:
				xmin = 504.6137
				xmax = 504.8137
				text = "hear"
			intervals [1811]:
				xmin = 504.8137
				xmax = 504.9237
				text = "him"
			intervals [1812]:
				xmin = 504.9237
				xmax = 504.9537
				text = ""
			intervals [1813]:
				xmin = 504.9537
				xmax = 505.3537
				text = "speak"
			intervals [1814]:
				xmin = 505.3537
				xmax = 505.8418
				text = ""
			intervals [1815]:
				xmin = 505.8418
				xmax = 506.0318
				text = "he"
			intervals [1816]:
				xmin = 506.0318
				xmax = 506.0618
				text = "s"
			intervals [1817]:
				xmin = 506.0618
				xmax = 506.0918
				text = "a"
			intervals [1818]:
				xmin = 506.0918
				xmax = 506.3818
				text = "very"
			intervals [1819]:
				xmin = 506.3818
				xmax = 507.1918
				text = "dynamic"
			intervals [1820]:
				xmin = 507.1918
				xmax = 507.6044
				text = ""
			intervals [1821]:
				xmin = 507.6044
				xmax = 507.8944
				text = "very"
			intervals [1822]:
				xmin = 507.8944
				xmax = 508.5044
				text = "strong"
			intervals [1823]:
				xmin = 508.5044
				xmax = 509.9292
				text = ""
			intervals [1824]:
				xmin = 509.9292
				xmax = 510.1892
				text = "very"
			intervals [1825]:
				xmin = 510.1892
				xmax = 510.4992
				text = "old"
			intervals [1826]:
				xmin = 510.4992
				xmax = 510.5392
				text = ""
			intervals [1827]:
				xmin = 510.5392
				xmax = 510.9392
				text = "person"
			intervals [1828]:
				xmin = 510.9392
				xmax = 511.1992
				text = "<unk>"
			intervals [1829]:
				xmin = 511.1992
				xmax = 511.3092
				text = "like"
			intervals [1830]:
				xmin = 511.3092
				xmax = 511.3392
				text = ""
			intervals [1831]:
				xmin = 511.3392
				xmax = 511.5892
				text = "you"
			intervals [1832]:
				xmin = 511.5892
				xmax = 511.7892
				text = "said"
			intervals [1833]:
				xmin = 511.7892
				xmax = 512.0992
				text = "old"
			intervals [1834]:
				xmin = 512.0992
				xmax = 512.5692
				text = "spirit"
			intervals [1835]:
				xmin = 512.5692
				xmax = 512.6092
				text = ""
			intervals [1836]:
				xmin = 512.6092
				xmax = 512.8092
				text = "that"
			intervals [1837]:
				xmin = 512.8092
				xmax = 512.9292
				text = "s"
			intervals [1838]:
				xmin = 512.9292
				xmax = 513.1292
				text = "that"
			intervals [1839]:
				xmin = 513.1292
				xmax = 513.1792
				text = "s"
			intervals [1840]:
				xmin = 513.1792
				xmax = 513.6392
				text = "rdx"
			intervals [1841]:
				xmin = 513.6392
				xmax = 518.0403
				text = ""
			intervals [1842]:
				xmin = 518.0403
				xmax = 518.2603
				text = "oh"
			intervals [1843]:
				xmin = 518.2603
				xmax = 518.5703
				text = "yeah"
			intervals [1844]:
				xmin = 518.5703
				xmax = 518.7003
				text = "he"
			intervals [1845]:
				xmin = 518.7003
				xmax = 518.8003
				text = "s"
			intervals [1846]:
				xmin = 518.8003
				xmax = 519.0303
				text = "one"
			intervals [1847]:
				xmin = 519.0303
				xmax = 519.1103
				text = "of"
			intervals [1848]:
				xmin = 519.1103
				xmax = 519.8203
				text = "fifteen"
			intervals [1849]:
				xmin = 519.8203
				xmax = 522.4228
				text = ""
			intervals [1850]:
				xmin = 522.4228
				xmax = 522.8028
				text = "one"
			intervals [1851]:
				xmin = 522.8028
				xmax = 523.1228
				text = "child"
			intervals [1852]:
				xmin = 523.1228
				xmax = 523.9797
				text = ""
			intervals [1853]:
				xmin = 523.9797
				xmax = 524.3497
				text = "no"
			intervals [1854]:
				xmin = 524.3497
				xmax = 524.9443
				text = ""
			intervals [1855]:
				xmin = 524.9443
				xmax = 525.1643
				text = "and"
			intervals [1856]:
				xmin = 525.1643
				xmax = 525.3143
				text = "i"
			intervals [1857]:
				xmin = 525.3143
				xmax = 525.5243
				text = "d"
			intervals [1858]:
				xmin = 525.5243
				xmax = 525.7043
				text = "i"
			intervals [1859]:
				xmin = 525.7043
				xmax = 525.9543
				text = "was"
			intervals [1860]:
				xmin = 525.9543
				xmax = 526.2743
				text = "not"
			intervals [1861]:
				xmin = 526.2743
				xmax = 526.3043
				text = ""
			intervals [1862]:
				xmin = 526.3043
				xmax = 526.7943
				text = "um"
			intervals [1863]:
				xmin = 526.7943
				xmax = 527.241
				text = ""
			intervals [1864]:
				xmin = 527.241
				xmax = 527.391
				text = "i"
			intervals [1865]:
				xmin = 527.391
				xmax = 527.671
				text = "had"
			intervals [1866]:
				xmin = 527.671
				xmax = 527.701
				text = ""
			intervals [1867]:
				xmin = 527.701
				xmax = 528.021
				text = "really"
			intervals [1868]:
				xmin = 528.021
				xmax = 528.401
				text = "hard"
			intervals [1869]:
				xmin = 528.401
				xmax = 528.5254
				text = ""
			intervals [1870]:
				xmin = 528.5254
				xmax = 528.5954
				text = "uh"
			intervals [1871]:
				xmin = 528.5954
				xmax = 529.2554
				text = "pregnancy"
			intervals [1872]:
				xmin = 529.2554
				xmax = 529.6754
				text = "after"
			intervals [1873]:
				xmin = 529.6754
				xmax = 529.7054
				text = ""
			intervals [1874]:
				xmin = 529.7054
				xmax = 529.8354
				text = "the"
			intervals [1875]:
				xmin = 529.8354
				xmax = 530.4946
				text = ""
			intervals [1876]:
				xmin = 530.4946
				xmax = 530.5946
				text = "uh"
			intervals [1877]:
				xmin = 530.5946
				xmax = 531.0446
				text = "leading"
			intervals [1878]:
				xmin = 531.0446
				xmax = 531.2246
				text = "up"
			intervals [1879]:
				xmin = 531.2246
				xmax = 531.4446
				text = "to"
			intervals [1880]:
				xmin = 531.4446
				xmax = 531.5446
				text = "it"
			intervals [1881]:
				xmin = 531.5446
				xmax = 531.5746
				text = ""
			intervals [1882]:
				xmin = 531.5746
				xmax = 531.7046
				text = "you"
			intervals [1883]:
				xmin = 531.7046
				xmax = 531.8246
				text = "know"
			intervals [1884]:
				xmin = 531.8246
				xmax = 532.1646
				text = "before"
			intervals [1885]:
				xmin = 532.1646
				xmax = 532.6246
				text = "delivery"
			intervals [1886]:
				xmin = 532.6246
				xmax = 532.6846
				text = "it"
			intervals [1887]:
				xmin = 532.6846
				xmax = 532.8346
				text = "was"
			intervals [1888]:
				xmin = 532.8346
				xmax = 533.0946
				text = "fine"
			intervals [1889]:
				xmin = 533.0946
				xmax = 533.2346
				text = "but"
			intervals [1890]:
				xmin = 533.2346
				xmax = 533.3346
				text = "i"
			intervals [1891]:
				xmin = 533.3346
				xmax = 533.4089
				text = ""
			intervals [1892]:
				xmin = 533.4089
				xmax = 533.4989
				text = "t"
			intervals [1893]:
				xmin = 533.4989
				xmax = 533.5489
				text = ""
			intervals [1894]:
				xmin = 533.5489
				xmax = 533.8489
				text = "after"
			intervals [1895]:
				xmin = 533.8489
				xmax = 534.2389
				text = "delivery"
			intervals [1896]:
				xmin = 534.2389
				xmax = 534.2989
				text = "it"
			intervals [1897]:
				xmin = 534.2989
				xmax = 534.7289
				text = "was"
			intervals [1898]:
				xmin = 534.7289
				xmax = 534.7742
				text = ""
			intervals [1899]:
				xmin = 534.7742
				xmax = 534.9342
				text = "too"
			intervals [1900]:
				xmin = 534.9342
				xmax = 535.2242
				text = "hard"
			intervals [1901]:
				xmin = 535.2242
				xmax = 535.4042
				text = "said"
			intervals [1902]:
				xmin = 535.4042
				xmax = 535.5442
				text = "no"
			intervals [1903]:
				xmin = 535.5442
				xmax = 535.6442
				text = ""
			intervals [1904]:
				xmin = 535.6442
				xmax = 535.8442
				text = "can't"
			intervals [1905]:
				xmin = 535.8442
				xmax = 535.9942
				text = "do"
			intervals [1906]:
				xmin = 535.9942
				xmax = 536.2442
				text = "this"
			intervals [1907]:
				xmin = 536.2442
				xmax = 536.5242
				text = "again"
			intervals [1908]:
				xmin = 536.5242
				xmax = 536.7342
				text = ""
			intervals [1909]:
				xmin = 536.7342
				xmax = 537.0742
				text = "<unk>"
			intervals [1910]:
				xmin = 537.0742
				xmax = 537.6463
				text = ""
			intervals [1911]:
				xmin = 537.6463
				xmax = 537.9963
				text = "yeah"
			intervals [1912]:
				xmin = 537.9963
				xmax = 538.4763
				text = "so"
			intervals [1913]:
				xmin = 538.4763
				xmax = 538.6809
				text = ""
			intervals [1914]:
				xmin = 538.6809
				xmax = 539.0009
				text = "<unk>"
			intervals [1915]:
				xmin = 539.0009
				xmax = 541.4675
				text = ""
			intervals [1916]:
				xmin = 541.4675
				xmax = 542.0475
				text = "mm-hm"
			intervals [1917]:
				xmin = 542.0475
				xmax = 542.1775
				text = ""
			intervals [1918]:
				xmin = 542.1775
				xmax = 542.4775
				text = "<unk>"
			intervals [1919]:
				xmin = 542.4775
				xmax = 543.250
				text = ""
			intervals [1920]:
				xmin = 543.250
				xmax = 543.710
				text = "yeah"
			intervals [1921]:
				xmin = 543.710
				xmax = 543.7816
				text = ""
			intervals [1922]:
				xmin = 543.7816
				xmax = 544.2416
				text = "yeah"
			intervals [1923]:
				xmin = 544.2416
				xmax = 546.0451
				text = ""
			intervals [1924]:
				xmin = 546.0451
				xmax = 546.4351
				text = "mm-hm"
			intervals [1925]:
				xmin = 546.4351
				xmax = 547.5139
				text = ""
			intervals [1926]:
				xmin = 547.5139
				xmax = 548.0839
				text = "mm-hm"
			intervals [1927]:
				xmin = 548.0839
				xmax = 549.2194
				text = ""
			intervals [1928]:
				xmin = 549.2194
				xmax = 549.4994
				text = "yeah"
			intervals [1929]:
				xmin = 549.4994
				xmax = 549.8355
				text = ""
			intervals [1930]:
				xmin = 549.8355
				xmax = 550.1455
				text = "yeah"
			intervals [1931]:
				xmin = 550.1455
				xmax = 578.1282
				text = ""
			intervals [1932]:
				xmin = 578.1282
				xmax = 578.1882
				text = "you"
			intervals [1933]:
				xmin = 578.1882
				xmax = 578.3782
				text = "know"
			intervals [1934]:
				xmin = 578.3782
				xmax = 578.5482
				text = "my"
			intervals [1935]:
				xmin = 578.5482
				xmax = 578.9682
				text = "husband"
			intervals [1936]:
				xmin = 578.9682
				xmax = 579.1082
				text = "is"
			intervals [1937]:
				xmin = 579.1082
				xmax = 579.4082
				text = "not"
			intervals [1938]:
				xmin = 579.4082
				xmax = 579.4382
				text = ""
			intervals [1939]:
				xmin = 579.4382
				xmax = 579.7682
				text = "one"
			intervals [1940]:
				xmin = 579.7682
				xmax = 579.8795
				text = ""
			intervals [1941]:
				xmin = 579.8795
				xmax = 580.0695
				text = "to"
			intervals [1942]:
				xmin = 580.0695
				xmax = 580.1495
				text = "l-"
			intervals [1943]:
				xmin = 580.1495
				xmax = 580.2665
				text = ""
			intervals [1944]:
				xmin = 580.2665
				xmax = 580.4165
				text = "that"
			intervals [1945]:
				xmin = 580.4165
				xmax = 580.7265
				text = "likes"
			intervals [1946]:
				xmin = 580.7265
				xmax = 580.8265
				text = "to"
			intervals [1947]:
				xmin = 580.8265
				xmax = 581.0365
				text = "go"
			intervals [1948]:
				xmin = 581.0365
				xmax = 581.2965
				text = "out"
			intervals [1949]:
				xmin = 581.2965
				xmax = 581.4275
				text = ""
			intervals [1950]:
				xmin = 581.4275
				xmax = 581.8475
				text = "much"
			intervals [1951]:
				xmin = 581.8475
				xmax = 582.7425
				text = ""
			intervals [1952]:
				xmin = 582.7425
				xmax = 583.2625
				text = "so"
			intervals [1953]:
				xmin = 583.2625
				xmax = 583.4172
				text = ""
			intervals [1954]:
				xmin = 583.4172
				xmax = 583.5372
				text = "we"
			intervals [1955]:
				xmin = 583.5372
				xmax = 583.7672
				text = "didn't"
			intervals [1956]:
				xmin = 583.7672
				xmax = 583.9272
				text = "do"
			intervals [1957]:
				xmin = 583.9272
				xmax = 583.9772
				text = "a"
			intervals [1958]:
				xmin = 583.9772
				xmax = 584.2172
				text = "lot"
			intervals [1959]:
				xmin = 584.2172
				xmax = 584.2772
				text = "of"
			intervals [1960]:
				xmin = 584.2772
				xmax = 584.5372
				text = "that"
			intervals [1961]:
				xmin = 584.5372
				xmax = 585.7572
				text = "<unk>"
			intervals [1962]:
				xmin = 585.7572
				xmax = 586.1966
				text = ""
			intervals [1963]:
				xmin = 586.1966
				xmax = 586.6466
				text = "um"
			intervals [1964]:
				xmin = 586.6466
				xmax = 586.6766
				text = ""
			intervals [1965]:
				xmin = 586.6766
				xmax = 587.0466
				text = "once"
			intervals [1966]:
				xmin = 587.0466
				xmax = 587.1666
				text = "in"
			intervals [1967]:
				xmin = 587.1666
				xmax = 587.7366
				text = "awhile"
			intervals [1968]:
				xmin = 587.7366
				xmax = 588.355
				text = ""
			intervals [1969]:
				xmin = 588.355
				xmax = 588.475
				text = "we"
			intervals [1970]:
				xmin = 588.475
				xmax = 588.505
				text = "<unk>"
			intervals [1971]:
				xmin = 588.505
				xmax = 588.535
				text = ""
			intervals [1972]:
				xmin = 588.535
				xmax = 588.695
				text = "go"
			intervals [1973]:
				xmin = 588.695
				xmax = 588.895
				text = "out"
			intervals [1974]:
				xmin = 588.895
				xmax = 588.995
				text = "to"
			intervals [1975]:
				xmin = 588.995
				xmax = 589.275
				text = "just"
			intervals [1976]:
				xmin = 589.275
				xmax = 589.375
				text = "go"
			intervals [1977]:
				xmin = 589.375
				xmax = 589.505
				text = "out"
			intervals [1978]:
				xmin = 589.505
				xmax = 589.595
				text = "to"
			intervals [1979]:
				xmin = 589.595
				xmax = 589.975
				text = "dinner"
			intervals [1980]:
				xmin = 589.975
				xmax = 591.0168
				text = ""
			intervals [1981]:
				xmin = 591.0168
				xmax = 591.4668
				text = "um"
			intervals [1982]:
				xmin = 591.4668
				xmax = 592.1592
				text = ""
			intervals [1983]:
				xmin = 592.1592
				xmax = 592.3092
				text = "i"
			intervals [1984]:
				xmin = 592.3092
				xmax = 592.6792
				text = "remember"
			intervals [1985]:
				xmin = 592.6792
				xmax = 592.8092
				text = "in"
			intervals [1986]:
				xmin = 592.8092
				xmax = 593.3292
				text = "dc"
			intervals [1987]:
				xmin = 593.3292
				xmax = 593.5022
				text = ""
			intervals [1988]:
				xmin = 593.5022
				xmax = 593.7522
				text = "there"
			intervals [1989]:
				xmin = 593.7522
				xmax = 593.9622
				text = "was"
			intervals [1990]:
				xmin = 593.9622
				xmax = 594.0322
				text = "a"
			intervals [1991]:
				xmin = 594.0322
				xmax = 594.3295
				text = ""
			intervals [1992]:
				xmin = 594.3295
				xmax = 594.3795
				text = "a"
			intervals [1993]:
				xmin = 594.3795
				xmax = 594.8995
				text = "hot"
			intervals [1994]:
				xmin = 594.8995
				xmax = 595.2595
				text = "shoppe"
			intervals [1995]:
				xmin = 595.2595
				xmax = 595.4195
				text = "on"
			intervals [1996]:
				xmin = 595.4195
				xmax = 595.7795
				text = "georgia"
			intervals [1997]:
				xmin = 595.7795
				xmax = 596.3195
				text = "avenue"
			intervals [1998]:
				xmin = 596.3195
				xmax = 597.5831
				text = ""
			intervals [1999]:
				xmin = 597.5831
				xmax = 597.6731
				text = "it"
			intervals [2000]:
				xmin = 597.6731
				xmax = 597.9431
				text = "was"
			intervals [2001]:
				xmin = 597.9431
				xmax = 598.0147
				text = ""
			intervals [2002]:
				xmin = 598.0147
				xmax = 598.3447
				text = "uh"
			intervals [2003]:
				xmin = 598.3447
				xmax = 598.5847
				text = "was"
			intervals [2004]:
				xmin = 598.5847
				xmax = 598.6647
				text = "it"
			intervals [2005]:
				xmin = 598.6647
				xmax = 598.9147
				text = "near"
			intervals [2006]:
				xmin = 598.9147
				xmax = 598.9447
				text = ""
			intervals [2007]:
				xmin = 598.9447
				xmax = 599.1347
				text = "i"
			intervals [2008]:
				xmin = 599.1347
				xmax = 599.1647
				text = ""
			intervals [2009]:
				xmin = 599.1647
				xmax = 599.3247
				text = "think"
			intervals [2010]:
				xmin = 599.3247
				xmax = 599.3847
				text = "it"
			intervals [2011]:
				xmin = 599.3847
				xmax = 599.5047
				text = "was"
			intervals [2012]:
				xmin = 599.5047
				xmax = 600.0647
				text = "decatur"
			intervals [2013]:
				xmin = 600.0647
				xmax = 600.5147
				text = "street"
			intervals [2014]:
				xmin = 600.5147
				xmax = 600.6566
				text = ""
			intervals [2015]:
				xmin = 600.6566
				xmax = 601.0666
				text = "georgia"
			intervals [2016]:
				xmin = 601.0666
				xmax = 601.1966
				text = "and"
			intervals [2017]:
				xmin = 601.1966
				xmax = 601.2266
				text = ""
			intervals [2018]:
				xmin = 601.2266
				xmax = 601.9866
				text = "decatur"
			intervals [2019]:
				xmin = 601.9866
				xmax = 602.2166
				text = "or"
			intervals [2020]:
				xmin = 602.2166
				xmax = 602.8676
				text = ""
			intervals [2021]:
				xmin = 602.8676
				xmax = 603.3376
				text = "emerson"
			intervals [2022]:
				xmin = 603.3376
				xmax = 603.7576
				text = "somewhere"
			intervals [2023]:
				xmin = 603.7576
				xmax = 603.8976
				text = "up"
			intervals [2024]:
				xmin = 603.8976
				xmax = 604.0076
				text = "in"
			intervals [2025]:
				xmin = 604.0076
				xmax = 604.3776
				text = "there"
			intervals [2026]:
				xmin = 604.3776
				xmax = 605.3603
				text = ""
			intervals [2027]:
				xmin = 605.3603
				xmax = 605.5703
				text = "and"
			intervals [2028]:
				xmin = 605.5703
				xmax = 605.7903
				text = "that"
			intervals [2029]:
				xmin = 605.7903
				xmax = 605.8612
				text = ""
			intervals [2030]:
				xmin = 605.8612
				xmax = 606.0112
				text = "that"
			intervals [2031]:
				xmin = 606.0112
				xmax = 606.2412
				text = "hot"
			intervals [2032]:
				xmin = 606.2412
				xmax = 606.4712
				text = "shoppe"
			intervals [2033]:
				xmin = 606.4712
				xmax = 606.5512
				text = "we"
			intervals [2034]:
				xmin = 606.5512
				xmax = 606.7112
				text = "used"
			intervals [2035]:
				xmin = 606.7112
				xmax = 606.8212
				text = "to"
			intervals [2036]:
				xmin = 606.8212
				xmax = 607.3412
				text = "love"
			intervals [2037]:
				xmin = 607.3412
				xmax = 607.4812
				text = "to"
			intervals [2038]:
				xmin = 607.4812
				xmax = 607.6712
				text = "go"
			intervals [2039]:
				xmin = 607.6712
				xmax = 608.0712
				text = "there"
			intervals [2040]:
				xmin = 608.0712
				xmax = 608.6438
				text = ""
			intervals [2041]:
				xmin = 608.6438
				xmax = 608.7438
				text = "they"
			intervals [2042]:
				xmin = 608.7438
				xmax = 608.9038
				text = "had"
			intervals [2043]:
				xmin = 608.9038
				xmax = 608.9538
				text = ""
			intervals [2044]:
				xmin = 608.9538
				xmax = 609.1038
				text = "good"
			intervals [2045]:
				xmin = 609.1038
				xmax = 609.4138
				text = "food"
			intervals [2046]:
				xmin = 609.4138
				xmax = 609.739
				text = ""
			intervals [2047]:
				xmin = 609.739
				xmax = 610.009
				text = "<unk>"
			intervals [2048]:
				xmin = 610.009
				xmax = 611.0825
				text = ""
			intervals [2049]:
				xmin = 611.0825
				xmax = 611.3425
				text = "hot"
			intervals [2050]:
				xmin = 611.3425
				xmax = 611.9425
				text = "shoppes"
			intervals [2051]:
				xmin = 611.9425
				xmax = 612.4068
				text = ""
			intervals [2052]:
				xmin = 612.4068
				xmax = 612.8568
				text = "mm-hm"
			intervals [2053]:
				xmin = 612.8568
				xmax = 613.2508
				text = ""
			intervals [2054]:
				xmin = 613.2508
				xmax = 613.3808
				text = "that"
			intervals [2055]:
				xmin = 613.3808
				xmax = 613.5208
				text = "was"
			intervals [2056]:
				xmin = 613.5208
				xmax = 613.6108
				text = "a"
			intervals [2057]:
				xmin = 613.6108
				xmax = 613.8108
				text = "big"
			intervals [2058]:
				xmin = 613.8108
				xmax = 614.1122
				text = ""
			intervals [2059]:
				xmin = 614.1122
				xmax = 614.2222
				text = "that"
			intervals [2060]:
				xmin = 614.2222
				xmax = 614.3622
				text = "was"
			intervals [2061]:
				xmin = 614.3622
				xmax = 614.4722
				text = "a"
			intervals [2062]:
				xmin = 614.4722
				xmax = 614.7222
				text = "big"
			intervals [2063]:
				xmin = 614.7222
				xmax = 614.9822
				text = "fa-"
			intervals [2064]:
				xmin = 614.9822
				xmax = 615.0122
				text = ""
			intervals [2065]:
				xmin = 615.0122
				xmax = 615.0922
				text = "a"
			intervals [2066]:
				xmin = 615.0922
				xmax = 615.5422
				text = "popular"
			intervals [2067]:
				xmin = 615.5422
				xmax = 616.2322
				text = "restaurant"
			intervals [2068]:
				xmin = 616.2322
				xmax = 616.3085
				text = ""
			intervals [2069]:
				xmin = 616.3085
				xmax = 616.6085
				text = "back"
			intervals [2070]:
				xmin = 616.6085
				xmax = 616.6585
				text = ""
			intervals [2071]:
				xmin = 616.6585
				xmax = 616.9685
				text = "there"
			intervals [2072]:
				xmin = 616.9685
				xmax = 617.0285
				text = ""
			intervals [2073]:
				xmin = 617.0285
				xmax = 617.2685
				text = "back"
			intervals [2074]:
				xmin = 617.2685
				xmax = 617.3285
				text = ""
			intervals [2075]:
				xmin = 617.3285
				xmax = 617.3985
				text = "in"
			intervals [2076]:
				xmin = 617.3985
				xmax = 617.5385
				text = "the"
			intervals [2077]:
				xmin = 617.5385
				xmax = 617.9425
				text = ""
			intervals [2078]:
				xmin = 617.9425
				xmax = 618.5325
				text = "eighties"
			intervals [2079]:
				xmin = 618.5325
				xmax = 618.8124
				text = ""
			intervals [2080]:
				xmin = 618.8124
				xmax = 619.3424
				text = "seventies"
			intervals [2081]:
				xmin = 619.3424
				xmax = 619.4724
				text = "and"
			intervals [2082]:
				xmin = 619.4724
				xmax = 619.8924
				text = "eighties"
			intervals [2083]:
				xmin = 619.8924
				xmax = 620.3221
				text = ""
			intervals [2084]:
				xmin = 620.3221
				xmax = 620.9621
				text = "mm-hm"
			intervals [2085]:
				xmin = 620.9621
				xmax = 622.6628
				text = ""
			intervals [2086]:
				xmin = 622.6628
				xmax = 623.3628
				text = "uh-huh"
			intervals [2087]:
				xmin = 623.3628
				xmax = 623.5153
				text = ""
			intervals [2088]:
				xmin = 623.5153
				xmax = 624.0053
				text = "uh-huh"
			intervals [2089]:
				xmin = 624.0053
				xmax = 625.5088
				text = ""
			intervals [2090]:
				xmin = 625.5088
				xmax = 625.8588
				text = "yeah"
			intervals [2091]:
				xmin = 625.8588
				xmax = 633.1821
				text = ""
			intervals [2092]:
				xmin = 633.1821
				xmax = 633.3721
				text = "oh"
			intervals [2093]:
				xmin = 633.3721
				xmax = 634.1421
				text = "yes"
			intervals [2094]:
				xmin = 634.1421
				xmax = 634.6022
				text = ""
			intervals [2095]:
				xmin = 634.6022
				xmax = 634.7022
				text = "i"
			intervals [2096]:
				xmin = 634.7022
				xmax = 634.9222
				text = "was"
			intervals [2097]:
				xmin = 634.9222
				xmax = 635.1222
				text = "as"
			intervals [2098]:
				xmin = 635.1222
				xmax = 635.2222
				text = "i"
			intervals [2099]:
				xmin = 635.2222
				xmax = 635.5022
				text = "was"
			intervals [2100]:
				xmin = 635.5022
				xmax = 635.6922
				text = "at"
			intervals [2101]:
				xmin = 635.6922
				xmax = 636.0822
				text = "um"
			intervals [2102]:
				xmin = 636.0822
				xmax = 636.1417
				text = ""
			intervals [2103]:
				xmin = 636.1417
				xmax = 636.2417
				text = "let"
			intervals [2104]:
				xmin = 636.2417
				xmax = 636.3217
				text = "me"
			intervals [2105]:
				xmin = 636.3217
				xmax = 636.4917
				text = "see"
			intervals [2106]:
				xmin = 636.4917
				xmax = 636.6417
				text = "that"
			intervals [2107]:
				xmin = 636.6417
				xmax = 636.7617
				text = "was"
			intervals [2108]:
				xmin = 636.7617
				xmax = 637.1717
				text = "sixty"
			intervals [2109]:
				xmin = 637.1717
				xmax = 637.3617
				text = "eight"
			intervals [2110]:
				xmin = 637.3617
				xmax = 637.6704
				text = ""
			intervals [2111]:
				xmin = 637.6704
				xmax = 637.8404
				text = "that"
			intervals [2112]:
				xmin = 637.8404
				xmax = 637.8704
				text = "s"
			intervals [2113]:
				xmin = 637.8704
				xmax = 637.9404
				text = "the"
			intervals [2114]:
				xmin = 637.9404
				xmax = 638.0904
				text = "year"
			intervals [2115]:
				xmin = 638.0904
				xmax = 638.1504
				text = "i"
			intervals [2116]:
				xmin = 638.1504
				xmax = 638.9004
				text = "graduated"
			intervals [2117]:
				xmin = 638.9004
				xmax = 639.5224
				text = ""
			intervals [2118]:
				xmin = 639.5224
				xmax = 639.6524
				text = "and"
			intervals [2119]:
				xmin = 639.6524
				xmax = 639.9124
				text = "so"
			intervals [2120]:
				xmin = 639.9124
				xmax = 640.1024
				text = "the"
			intervals [2121]:
				xmin = 640.1024
				xmax = 640.1324
				text = ""
			intervals [2122]:
				xmin = 640.1324
				xmax = 640.5424
				text = "riots"
			intervals [2123]:
				xmin = 640.5424
				xmax = 640.7324
				text = "was"
			intervals [2124]:
				xmin = 640.7324
				xmax = 640.8824
				text = "in"
			intervals [2125]:
				xmin = 640.8824
				xmax = 641.3524
				text = "april"
			intervals [2126]:
				xmin = 641.3524
				xmax = 641.9245
				text = ""
			intervals [2127]:
				xmin = 641.9245
				xmax = 642.0745
				text = "and"
			intervals [2128]:
				xmin = 642.0745
				xmax = 642.1045
				text = ""
			intervals [2129]:
				xmin = 642.1045
				xmax = 642.4845
				text = "so"
			intervals [2130]:
				xmin = 642.4845
				xmax = 643.1315
				text = ""
			intervals [2131]:
				xmin = 643.1315
				xmax = 643.2515
				text = "we"
			intervals [2132]:
				xmin = 643.2515
				xmax = 643.3515
				text = "were"
			intervals [2133]:
				xmin = 643.3515
				xmax = 643.5415
				text = "in"
			intervals [2134]:
				xmin = 643.5415
				xmax = 644.1315
				text = "school"
			intervals [2135]:
				xmin = 644.1315
				xmax = 644.432
				text = ""
			intervals [2136]:
				xmin = 644.432
				xmax = 644.562
				text = "i"
			intervals [2137]:
				xmin = 644.562
				xmax = 644.592
				text = ""
			intervals [2138]:
				xmin = 644.592
				xmax = 644.682
				text = "will"
			intervals [2139]:
				xmin = 644.682
				xmax = 645.012
				text = "never"
			intervals [2140]:
				xmin = 645.012
				xmax = 645.522
				text = "forget"
			intervals [2141]:
				xmin = 645.522
				xmax = 645.662
				text = "we"
			intervals [2142]:
				xmin = 645.662
				xmax = 645.772
				text = "were"
			intervals [2143]:
				xmin = 645.772
				xmax = 645.972
				text = "in"
			intervals [2144]:
				xmin = 645.972
				xmax = 646.362
				text = "school"
			intervals [2145]:
				xmin = 646.362
				xmax = 646.502
				text = "when"
			intervals [2146]:
				xmin = 646.502
				xmax = 646.602
				text = "they"
			intervals [2147]:
				xmin = 646.602
				xmax = 646.932
				text = "um"
			intervals [2148]:
				xmin = 646.932
				xmax = 647.4835
				text = ""
			intervals [2149]:
				xmin = 647.4835
				xmax = 647.6435
				text = "when"
			intervals [2150]:
				xmin = 647.6435
				xmax = 647.7135
				text = "it"
			intervals [2151]:
				xmin = 647.7135
				xmax = 647.9035
				text = "got"
			intervals [2152]:
				xmin = 647.9035
				xmax = 647.9335
				text = ""
			intervals [2153]:
				xmin = 647.9335
				xmax = 648.4335
				text = "word"
			intervals [2154]:
				xmin = 648.4335
				xmax = 648.6935
				text = "that"
			intervals [2155]:
				xmin = 648.6935
				xmax = 648.8218
				text = ""
			intervals [2156]:
				xmin = 648.8218
				xmax = 649.1318
				text = "doctor"
			intervals [2157]:
				xmin = 649.1318
				xmax = 649.1718
				text = ""
			intervals [2158]:
				xmin = 649.1718
				xmax = 649.3918
				text = "king"
			intervals [2159]:
				xmin = 649.3918
				xmax = 649.5518
				text = "had"
			intervals [2160]:
				xmin = 649.5518
				xmax = 649.7218
				text = "been"
			intervals [2161]:
				xmin = 649.7218
				xmax = 650.2118
				text = "killed"
			intervals [2162]:
				xmin = 650.2118
				xmax = 650.7351
				text = ""
			intervals [2163]:
				xmin = 650.7351
				xmax = 651.0051
				text = "and"
			intervals [2164]:
				xmin = 651.0051
				xmax = 651.4051
				text = "uh"
			intervals [2165]:
				xmin = 651.4051
				xmax = 651.5151
				text = "and"
			intervals [2166]:
				xmin = 651.5151
				xmax = 651.8051
				text = "all"
			intervals [2167]:
				xmin = 651.8051
				xmax = 651.9151
				text = "the"
			intervals [2168]:
				xmin = 651.9151
				xmax = 652.4651
				text = "breakouts"
			intervals [2169]:
				xmin = 652.4651
				xmax = 653.0051
				text = "started"
			intervals [2170]:
				xmin = 653.0051
				xmax = 653.093
				text = ""
			intervals [2171]:
				xmin = 653.093
				xmax = 653.183
				text = "i"
			intervals [2172]:
				xmin = 653.183
				xmax = 653.333
				text = "mean"
			intervals [2173]:
				xmin = 653.333
				xmax = 653.433
				text = "it"
			intervals [2174]:
				xmin = 653.433
				xmax = 653.623
				text = "didn't"
			intervals [2175]:
				xmin = 653.623
				xmax = 653.853
				text = "take"
			intervals [2176]:
				xmin = 653.853
				xmax = 654.003
				text = "no"
			intervals [2177]:
				xmin = 654.003
				xmax = 654.403
				text = "time"
			intervals [2178]:
				xmin = 654.403
				xmax = 654.653
				text = "either"
			intervals [2179]:
				xmin = 654.653
				xmax = 654.983
				text = ""
			intervals [2180]:
				xmin = 654.983
				xmax = 655.043
				text = "it"
			intervals [2181]:
				xmin = 655.043
				xmax = 655.073
				text = ""
			intervals [2182]:
				xmin = 655.073
				xmax = 655.493
				text = "just"
			intervals [2183]:
				xmin = 655.493
				xmax = 656.3334
				text = ""
			intervals [2184]:
				xmin = 656.3334
				xmax = 656.4934
				text = "and"
			intervals [2185]:
				xmin = 656.4934
				xmax = 656.7234
				text = "we"
			intervals [2186]:
				xmin = 656.7234
				xmax = 657.0634
				text = "<unk>"
			intervals [2187]:
				xmin = 657.0634
				xmax = 657.3634
				text = "they"
			intervals [2188]:
				xmin = 657.3634
				xmax = 657.5018
				text = ""
			intervals [2189]:
				xmin = 657.5018
				xmax = 657.9118
				text = "said"
			intervals [2190]:
				xmin = 657.9118
				xmax = 658.0018
				text = "we"
			intervals [2191]:
				xmin = 658.0018
				xmax = 658.0318
				text = ""
			intervals [2192]:
				xmin = 658.0318
				xmax = 658.1318
				text = "you"
			intervals [2193]:
				xmin = 658.1318
				xmax = 658.2518
				text = "know"
			intervals [2194]:
				xmin = 658.2518
				xmax = 658.3918
				text = "we"
			intervals [2195]:
				xmin = 658.3918
				xmax = 658.5218
				text = "were"
			intervals [2196]:
				xmin = 658.5218
				xmax = 658.7818
				text = "gonna"
			intervals [2197]:
				xmin = 658.7818
				xmax = 659.0018
				text = "go"
			intervals [2198]:
				xmin = 659.0018
				xmax = 659.2718
				text = "home"
			intervals [2199]:
				xmin = 659.2718
				xmax = 660.0011
				text = ""
			intervals [2200]:
				xmin = 660.0011
				xmax = 660.1111
				text = "to"
			intervals [2201]:
				xmin = 660.1111
				xmax = 660.1511
				text = ""
			intervals [2202]:
				xmin = 660.1511
				xmax = 660.4111
				text = "told"
			intervals [2203]:
				xmin = 660.4111
				xmax = 660.5711
				text = ""
			intervals [2204]:
				xmin = 660.5711
				xmax = 660.6311
				text = "the"
			intervals [2205]:
				xmin = 660.6311
				xmax = 660.7511
				text = "truth"
			intervals [2206]:
				xmin = 660.7511
				xmax = 661.1808
				text = ""
			intervals [2207]:
				xmin = 661.1808
				xmax = 661.4608
				text = "call"
			intervals [2208]:
				xmin = 661.4608
				xmax = 661.8608
				text = "parents"
			intervals [2209]:
				xmin = 661.8608
				xmax = 661.9208
				text = "i"
			intervals [2210]:
				xmin = 661.9208
				xmax = 662.1608
				text = "guess"
			intervals [2211]:
				xmin = 662.1608
				xmax = 662.4708
				text = "whatever"
			intervals [2212]:
				xmin = 662.4708
				xmax = 662.5808
				text = "they"
			intervals [2213]:
				xmin = 662.5808
				xmax = 662.8608
				text = "did"
			intervals [2214]:
				xmin = 662.8608
				xmax = 663.0408
				text = "to"
			intervals [2215]:
				xmin = 663.0408
				xmax = 663.651
				text = ""
			intervals [2216]:
				xmin = 663.651
				xmax = 663.951
				text = "for"
			intervals [2217]:
				xmin = 663.951
				xmax = 664.061
				text = "us"
			intervals [2218]:
				xmin = 664.061
				xmax = 664.211
				text = "to"
			intervals [2219]:
				xmin = 664.211
				xmax = 664.531
				text = "leave"
			intervals [2220]:
				xmin = 664.531
				xmax = 664.681
				text = "and"
			intervals [2221]:
				xmin = 664.681
				xmax = 664.841
				text = "i"
			intervals [2222]:
				xmin = 664.841
				xmax = 665.141
				text = "remember"
			intervals [2223]:
				xmin = 665.141
				xmax = 665.561
				text = "walking"
			intervals [2224]:
				xmin = 665.561
				xmax = 666.081
				text = "down"
			intervals [2225]:
				xmin = 666.081
				xmax = 667.1882
				text = ""
			intervals [2226]:
				xmin = 667.1882
				xmax = 667.2382
				text = "i"
			intervals [2227]:
				xmin = 667.2382
				xmax = 667.4782
				text = "didn't"
			intervals [2228]:
				xmin = 667.4782
				xmax = 667.6682
				text = "come"
			intervals [2229]:
				xmin = 667.6682
				xmax = 667.9582
				text = "down"
			intervals [2230]:
				xmin = 667.9582
				xmax = 668.3682
				text = "thirteenth"
			intervals [2231]:
				xmin = 668.3682
				xmax = 668.5782
				text = "street"
			intervals [2232]:
				xmin = 668.5782
				xmax = 668.6282
				text = "i"
			intervals [2233]:
				xmin = 668.6282
				xmax = 668.6582
				text = ""
			intervals [2234]:
				xmin = 668.6582
				xmax = 668.8682
				text = "came"
			intervals [2235]:
				xmin = 668.8682
				xmax = 669.0382
				text = "down"
			intervals [2236]:
				xmin = 669.0382
				xmax = 669.4682
				text = "eleventh"
			intervals [2237]:
				xmin = 669.4682
				xmax = 669.7482
				text = "street"
			intervals [2238]:
				xmin = 669.7482
				xmax = 669.7782
				text = ""
			intervals [2239]:
				xmin = 669.7782
				xmax = 669.8782
				text = "the"
			intervals [2240]:
				xmin = 669.8782
				xmax = 670.0782
				text = "other"
			intervals [2241]:
				xmin = 670.0782
				xmax = 670.4182
				text = "side"
			intervals [2242]:
				xmin = 670.4182
				xmax = 670.5082
				text = "of"
			intervals [2243]:
				xmin = 670.5082
				xmax = 670.5582
				text = ""
			intervals [2244]:
				xmin = 670.5582
				xmax = 670.6182
				text = "the"
			intervals [2245]:
				xmin = 670.6182
				xmax = 670.6482
				text = ""
			intervals [2246]:
				xmin = 670.6482
				xmax = 671.0782
				text = "school"
			intervals [2247]:
				xmin = 671.0782
				xmax = 672.0637
				text = ""
			intervals [2248]:
				xmin = 672.0637
				xmax = 672.5137
				text = "and"
			intervals [2249]:
				xmin = 672.5137
				xmax = 672.9357
				text = ""
			intervals [2250]:
				xmin = 672.9357
				xmax = 673.1057
				text = "i"
			intervals [2251]:
				xmin = 673.1057
				xmax = 673.4157
				text = "remember"
			intervals [2252]:
				xmin = 673.4157
				xmax = 673.8157
				text = "standing"
			intervals [2253]:
				xmin = 673.8157
				xmax = 674.0257
				text = "there"
			intervals [2254]:
				xmin = 674.0257
				xmax = 674.2157
				text = "on"
			intervals [2255]:
				xmin = 674.2157
				xmax = 674.4257
				text = "u"
			intervals [2256]:
				xmin = 674.4257
				xmax = 674.9057
				text = "street"
			intervals [2257]:
				xmin = 674.9057
				xmax = 674.9795
				text = ""
			intervals [2258]:
				xmin = 674.9795
				xmax = 675.3695
				text = "looking"
			intervals [2259]:
				xmin = 675.3695
				xmax = 675.6195
				text = "at"
			intervals [2260]:
				xmin = 675.6195
				xmax = 675.7955
				text = ""
			intervals [2261]:
				xmin = 675.7955
				xmax = 675.9155
				text = "the"
			intervals [2262]:
				xmin = 675.9155
				xmax = 676.4555
				text = "smoke"
			intervals [2263]:
				xmin = 676.4555
				xmax = 676.5355
				text = "and"
			intervals [2264]:
				xmin = 676.5355
				xmax = 676.5655
				text = ""
			intervals [2265]:
				xmin = 676.5655
				xmax = 676.6955
				text = "the"
			intervals [2266]:
				xmin = 676.6955
				xmax = 677.3055
				text = "fire"
			intervals [2267]:
				xmin = 677.3055
				xmax = 677.4055
				text = "and"
			intervals [2268]:
				xmin = 677.4055
				xmax = 677.4655
				text = "the"
			intervals [2269]:
				xmin = 677.4655
				xmax = 677.5255
				text = ""
			intervals [2270]:
				xmin = 677.5255
				xmax = 677.8755
				text = "people"
			intervals [2271]:
				xmin = 677.8755
				xmax = 678.2455
				text = "running"
			intervals [2272]:
				xmin = 678.2455
				xmax = 678.3455
				text = "with"
			intervals [2273]:
				xmin = 678.3455
				xmax = 678.9137
				text = ""
			intervals [2274]:
				xmin = 678.9137
				xmax = 679.6037
				text = "boxes"
			intervals [2275]:
				xmin = 679.6037
				xmax = 679.8137
				text = "and"
			intervals [2276]:
				xmin = 679.8137
				xmax = 680.6391
				text = ""
			intervals [2277]:
				xmin = 680.6391
				xmax = 681.2091
				text = "groceries"
			intervals [2278]:
				xmin = 681.2091
				xmax = 681.2791
				text = "or"
			intervals [2279]:
				xmin = 681.2791
				xmax = 681.6391
				text = "whatever"
			intervals [2280]:
				xmin = 681.6391
				xmax = 681.7991
				text = "they"
			intervals [2281]:
				xmin = 681.7991
				xmax = 681.9191
				text = "could"
			intervals [2282]:
				xmin = 681.9191
				xmax = 682.4517
				text = ""
			intervals [2283]:
				xmin = 682.4517
				xmax = 682.7117
				text = "run"
			intervals [2284]:
				xmin = 682.7117
				xmax = 682.9517
				text = "with"
			intervals [2285]:
				xmin = 682.9517
				xmax = 683.784
				text = ""
			intervals [2286]:
				xmin = 683.784
				xmax = 683.944
				text = "and"
			intervals [2287]:
				xmin = 683.944
				xmax = 684.004
				text = "it"
			intervals [2288]:
				xmin = 684.004
				xmax = 684.494
				text = "was"
			intervals [2289]:
				xmin = 684.494
				xmax = 685.2861
				text = ""
			intervals [2290]:
				xmin = 685.2861
				xmax = 685.3561
				text = "it"
			intervals [2291]:
				xmin = 685.3561
				xmax = 685.5161
				text = "was"
			intervals [2292]:
				xmin = 685.5161
				xmax = 685.7261
				text = "kind"
			intervals [2293]:
				xmin = 685.7261
				xmax = 685.7961
				text = "of"
			intervals [2294]:
				xmin = 685.7961
				xmax = 686.3661
				text = "scary"
			intervals [2295]:
				xmin = 686.3661
				xmax = 686.5161
				text = "but"
			intervals [2296]:
				xmin = 686.5161
				xmax = 686.6161
				text = "it"
			intervals [2297]:
				xmin = 686.6161
				xmax = 686.9861
				text = "was"
			intervals [2298]:
				xmin = 686.9861
				xmax = 687.0561
				text = ""
			intervals [2299]:
				xmin = 687.0561
				xmax = 687.5261
				text = "wow"
			intervals [2300]:
				xmin = 687.5261
				xmax = 687.9168
				text = ""
			intervals [2301]:
				xmin = 687.9168
				xmax = 688.1568
				text = "just"
			intervals [2302]:
				xmin = 688.1568
				xmax = 688.6068
				text = "awesome"
			intervals [2303]:
				xmin = 688.6068
				xmax = 688.882
				text = ""
			intervals [2304]:
				xmin = 688.882
				xmax = 689.052
				text = "to"
			intervals [2305]:
				xmin = 689.052
				xmax = 689.302
				text = "see"
			intervals [2306]:
				xmin = 689.302
				xmax = 689.372
				text = ""
			intervals [2307]:
				xmin = 689.372
				xmax = 689.612
				text = "that"
			intervals [2308]:
				xmin = 689.612
				xmax = 690.1923
				text = ""
			intervals [2309]:
				xmin = 690.1923
				xmax = 690.2523
				text = "it"
			intervals [2310]:
				xmin = 690.2523
				xmax = 690.3423
				text = "was"
			intervals [2311]:
				xmin = 690.3423
				xmax = 690.6023
				text = "something"
			intervals [2312]:
				xmin = 690.6023
				xmax = 690.6923
				text = "i"
			intervals [2313]:
				xmin = 690.6923
				xmax = 690.8623
				text = "had"
			intervals [2314]:
				xmin = 690.8623
				xmax = 691.1023
				text = "never"
			intervals [2315]:
				xmin = 691.1023
				xmax = 691.4523
				text = "seen"
			intervals [2316]:
				xmin = 691.4523
				xmax = 691.8523
				text = "before"
			intervals [2317]:
				xmin = 691.8523
				xmax = 691.9123
				text = "it"
			intervals [2318]:
				xmin = 691.9123
				xmax = 692.0123
				text = "was"
			intervals [2319]:
				xmin = 692.0123
				xmax = 692.0423
				text = ""
			intervals [2320]:
				xmin = 692.0423
				xmax = 692.3223
				text = "just"
			intervals [2321]:
				xmin = 692.3223
				xmax = 692.7145
				text = ""
			intervals [2322]:
				xmin = 692.7145
				xmax = 692.8145
				text = "it"
			intervals [2323]:
				xmin = 692.8145
				xmax = 693.0545
				text = "just"
			intervals [2324]:
				xmin = 693.0545
				xmax = 693.1858
				text = ""
			intervals [2325]:
				xmin = 693.1858
				xmax = 693.2558
				text = "it"
			intervals [2326]:
				xmin = 693.2558
				xmax = 693.4958
				text = "blew"
			intervals [2327]:
				xmin = 693.4958
				xmax = 693.6158
				text = "my"
			intervals [2328]:
				xmin = 693.6158
				xmax = 693.9458
				text = "mind"
			intervals [2329]:
				xmin = 693.9458
				xmax = 694.0458
				text = "i"
			intervals [2330]:
				xmin = 694.0458
				xmax = 694.2958
				text = "just"
			intervals [2331]:
				xmin = 694.2958
				xmax = 694.5258
				text = "couldn't"
			intervals [2332]:
				xmin = 694.5258
				xmax = 695.0358
				text = "understand"
			intervals [2333]:
				xmin = 695.0358
				xmax = 695.3258
				text = "why"
			intervals [2334]:
				xmin = 695.3258
				xmax = 696.0311
				text = ""
			intervals [2335]:
				xmin = 696.0311
				xmax = 696.1711
				text = "at"
			intervals [2336]:
				xmin = 696.1711
				xmax = 696.3511
				text = "that"
			intervals [2337]:
				xmin = 696.3511
				xmax = 696.5911
				text = "time"
			intervals [2338]:
				xmin = 696.5911
				xmax = 696.6611
				text = "i"
			intervals [2339]:
				xmin = 696.6611
				xmax = 696.9211
				text = "couldn't"
			intervals [2340]:
				xmin = 696.9211
				xmax = 697.5011
				text = "understand"
			intervals [2341]:
				xmin = 697.5011
				xmax = 697.7511
				text = "why"
			intervals [2342]:
				xmin = 697.7511
				xmax = 697.8211
				text = ""
			intervals [2343]:
				xmin = 697.8211
				xmax = 697.9711
				text = "but"
			intervals [2344]:
				xmin = 697.9711
				xmax = 698.0711
				text = ""
			intervals [2345]:
				xmin = 698.0711
				xmax = 698.3211
				text = "then"
			intervals [2346]:
				xmin = 698.3211
				xmax = 698.7211
				text = "as"
			intervals [2347]:
				xmin = 698.7211
				xmax = 699.2727
				text = ""
			intervals [2348]:
				xmin = 699.2727
				xmax = 699.5427
				text = "time"
			intervals [2349]:
				xmin = 699.5427
				xmax = 699.7127
				text = "went"
			intervals [2350]:
				xmin = 699.7127
				xmax = 699.9527
				text = "on"
			intervals [2351]:
				xmin = 699.9527
				xmax = 700.1027
				text = "and"
			intervals [2352]:
				xmin = 700.1027
				xmax = 700.1627
				text = ""
			intervals [2353]:
				xmin = 700.1627
				xmax = 700.4627
				text = "people"
			intervals [2354]:
				xmin = 700.4627
				xmax = 700.8027
				text = "talked"
			intervals [2355]:
				xmin = 700.8027
				xmax = 701.1927
				text = "about"
			intervals [2356]:
				xmin = 701.1927
				xmax = 701.4675
				text = ""
			intervals [2357]:
				xmin = 701.4675
				xmax = 701.5975
				text = "you"
			intervals [2358]:
				xmin = 701.5975
				xmax = 701.7775
				text = "know"
			intervals [2359]:
				xmin = 701.7775
				xmax = 702.6865
				text = ""
			intervals [2360]:
				xmin = 702.6865
				xmax = 702.9265
				text = "doctor"
			intervals [2361]:
				xmin = 702.9265
				xmax = 703.0265
				text = ""
			intervals [2362]:
				xmin = 703.0265
				xmax = 703.5665
				text = "king"
			intervals [2363]:
				xmin = 703.5665
				xmax = 703.7365
				text = "and"
			intervals [2364]:
				xmin = 703.7365
				xmax = 703.9865
				text = "talked"
			intervals [2365]:
				xmin = 703.9865
				xmax = 704.3465
				text = "about"
			intervals [2366]:
				xmin = 704.3465
				xmax = 704.5805
				text = ""
			intervals [2367]:
				xmin = 704.5805
				xmax = 704.6905
				text = "you"
			intervals [2368]:
				xmin = 704.6905
				xmax = 704.8805
				text = "know"
			intervals [2369]:
				xmin = 704.8805
				xmax = 704.9105
				text = ""
			intervals [2370]:
				xmin = 704.9105
				xmax = 705.1305
				text = "why"
			intervals [2371]:
				xmin = 705.1305
				xmax = 705.1905
				text = ""
			intervals [2372]:
				xmin = 705.1905
				xmax = 705.4405
				text = "this"
			intervals [2373]:
				xmin = 705.4405
				xmax = 705.8422
				text = ""
			intervals [2374]:
				xmin = 705.8422
				xmax = 706.0522
				text = "what"
			intervals [2375]:
				xmin = 706.0522
				xmax = 706.4822
				text = "happened"
			intervals [2376]:
				xmin = 706.4822
				xmax = 706.5922
				text = "and"
			intervals [2377]:
				xmin = 706.5922
				xmax = 707.0322
				text = "everything"
			intervals [2378]:
				xmin = 707.0322
				xmax = 707.1422
				text = "el"
			intervals [2379]:
				xmin = 707.1422
				xmax = 707.4296
				text = ""
			intervals [2380]:
				xmin = 707.4296
				xmax = 707.5896
				text = "i"
			intervals [2381]:
				xmin = 707.5896
				xmax = 708.0496
				text = "started"
			intervals [2382]:
				xmin = 708.0496
				xmax = 708.1096
				text = "to"
			intervals [2383]:
				xmin = 708.1096
				xmax = 708.5096
				text = "see"
			intervals [2384]:
				xmin = 708.5096
				xmax = 708.6296
				text = "or"
			intervals [2385]:
				xmin = 708.6296
				xmax = 709.1596
				text = "understand"
			intervals [2386]:
				xmin = 709.1596
				xmax = 709.2496
				text = "a"
			intervals [2387]:
				xmin = 709.2496
				xmax = 709.4396
				text = "little"
			intervals [2388]:
				xmin = 709.4396
				xmax = 709.5596
				text = "bit"
			intervals [2389]:
				xmin = 709.5596
				xmax = 709.6096
				text = ""
			intervals [2390]:
				xmin = 709.6096
				xmax = 709.9496
				text = "better"
			intervals [2391]:
				xmin = 709.9496
				xmax = 710.1696
				text = "but"
			intervals [2392]:
				xmin = 710.1696
				xmax = 711.5717
				text = ""
			intervals [2393]:
				xmin = 711.5717
				xmax = 711.6917
				text = "i"
			intervals [2394]:
				xmin = 711.6917
				xmax = 711.9717
				text = "just"
			intervals [2395]:
				xmin = 711.9717
				xmax = 712.0017
				text = ""
			intervals [2396]:
				xmin = 712.0017
				xmax = 712.2917
				text = "felt"
			intervals [2397]:
				xmin = 712.2917
				xmax = 712.545
				text = ""
			intervals [2398]:
				xmin = 712.545
				xmax = 713.005
				text = "bad"
			intervals [2399]:
				xmin = 713.005
				xmax = 713.325
				text = "because"
			intervals [2400]:
				xmin = 713.325
				xmax = 713.465
				text = "they"
			intervals [2401]:
				xmin = 713.465
				xmax = 713.545
				text = "were"
			intervals [2402]:
				xmin = 713.545
				xmax = 713.865
				text = "tearing"
			intervals [2403]:
				xmin = 713.865
				xmax = 713.985
				text = "up"
			intervals [2404]:
				xmin = 713.985
				xmax = 714.185
				text = "their"
			intervals [2405]:
				xmin = 714.185
				xmax = 714.445
				text = "own"
			intervals [2406]:
				xmin = 714.445
				xmax = 714.545
				text = ""
			intervals [2407]:
				xmin = 714.545
				xmax = 714.615
				text = "s"
			intervals [2408]:
				xmin = 714.615
				xmax = 714.645
				text = ""
			intervals [2409]:
				xmin = 714.645
				xmax = 715.495
				text = "neighborhoods"
			intervals [2410]:
				xmin = 715.495
				xmax = 715.525
				text = ""
			intervals [2411]:
				xmin = 715.525
				xmax = 715.765
				text = "and"
			intervals [2412]:
				xmin = 715.765
				xmax = 716.2754
				text = ""
			intervals [2413]:
				xmin = 716.2754
				xmax = 716.4654
				text = "you"
			intervals [2414]:
				xmin = 716.4654
				xmax = 716.7654
				text = "know"
			intervals [2415]:
				xmin = 716.7654
				xmax = 717.4805
				text = ""
			intervals [2416]:
				xmin = 717.4805
				xmax = 717.6005
				text = "and"
			intervals [2417]:
				xmin = 717.6005
				xmax = 717.7105
				text = "so"
			intervals [2418]:
				xmin = 717.7105
				xmax = 717.8205
				text = "i"
			intervals [2419]:
				xmin = 717.8205
				xmax = 717.9905
				text = "was"
			intervals [2420]:
				xmin = 717.9905
				xmax = 718.4505
				text = "scared"
			intervals [2421]:
				xmin = 718.4505
				xmax = 718.5136
				text = ""
			intervals [2422]:
				xmin = 718.5136
				xmax = 718.7136
				text = "but"
			intervals [2423]:
				xmin = 718.7136
				xmax = 718.7436
				text = ""
			intervals [2424]:
				xmin = 718.7436
				xmax = 718.9936
				text = "we"
			intervals [2425]:
				xmin = 718.9936
				xmax = 719.2236
				text = "made"
			intervals [2426]:
				xmin = 719.2236
				xmax = 719.3036
				text = "it"
			intervals [2427]:
				xmin = 719.3036
				xmax = 719.6536
				text = "home"
			intervals [2428]:
				xmin = 719.6536
				xmax = 719.7633
				text = ""
			intervals [2429]:
				xmin = 719.7633
				xmax = 720.3533
				text = "<unk>"
			intervals [2430]:
				xmin = 720.3533
				xmax = 720.4077
				text = ""
			intervals [2431]:
				xmin = 720.4077
				xmax = 720.5977
				text = "got"
			intervals [2432]:
				xmin = 720.5977
				xmax = 720.9277
				text = "down"
			intervals [2433]:
				xmin = 720.9277
				xmax = 721.1477
				text = "um"
			intervals [2434]:
				xmin = 721.1477
				xmax = 721.4361
				text = ""
			intervals [2435]:
				xmin = 721.4361
				xmax = 721.6161
				text = "came"
			intervals [2436]:
				xmin = 721.6161
				xmax = 721.7461
				text = "all"
			intervals [2437]:
				xmin = 721.7461
				xmax = 721.8061
				text = "the"
			intervals [2438]:
				xmin = 721.8061
				xmax = 721.8961
				text = "way"
			intervals [2439]:
				xmin = 721.8961
				xmax = 722.1361
				text = "down"
			intervals [2440]:
				xmin = 722.1361
				xmax = 722.4761
				text = "eleventh"
			intervals [2441]:
				xmin = 722.4761
				xmax = 722.8261
				text = "street"
			intervals [2442]:
				xmin = 722.8261
				xmax = 723.583
				text = ""
			intervals [2443]:
				xmin = 723.583
				xmax = 723.663
				text = "and"
			intervals [2444]:
				xmin = 723.663
				xmax = 723.783
				text = "then"
			intervals [2445]:
				xmin = 723.783
				xmax = 723.903
				text = "i"
			intervals [2446]:
				xmin = 723.903
				xmax = 724.073
				text = "was"
			intervals [2447]:
				xmin = 724.073
				xmax = 724.383
				text = "home"
			intervals [2448]:
				xmin = 724.383
				xmax = 724.503
				text = "and"
			intervals [2449]:
				xmin = 724.503
				xmax = 724.833
				text = "then"
			intervals [2450]:
				xmin = 724.833
				xmax = 726.1104
				text = ""
			intervals [2451]:
				xmin = 726.1104
				xmax = 726.2704
				text = "like"
			intervals [2452]:
				xmin = 726.2704
				xmax = 726.3104
				text = "i"
			intervals [2453]:
				xmin = 726.3104
				xmax = 726.4704
				text = "said"
			intervals [2454]:
				xmin = 726.4704
				xmax = 726.5504
				text = "i"
			intervals [2455]:
				xmin = 726.5504
				xmax = 726.8404
				text = "lived"
			intervals [2456]:
				xmin = 726.8404
				xmax = 727.0104
				text = "on"
			intervals [2457]:
				xmin = 727.0104
				xmax = 727.3104
				text = "ninth"
			intervals [2458]:
				xmin = 727.3104
				xmax = 727.6704
				text = "street"
			intervals [2459]:
				xmin = 727.6704
				xmax = 727.9231
				text = ""
			intervals [2460]:
				xmin = 727.9231
				xmax = 728.2131
				text = "ninth"
			intervals [2461]:
				xmin = 728.2131
				xmax = 728.3231
				text = "and"
			intervals [2462]:
				xmin = 728.3231
				xmax = 728.7231
				text = "p"
			intervals [2463]:
				xmin = 728.7231
				xmax = 729.4991
				text = ""
			intervals [2464]:
				xmin = 729.4991
				xmax = 729.6091
				text = "and"
			intervals [2465]:
				xmin = 729.6091
				xmax = 730.1991
				text = "so"
			intervals [2466]:
				xmin = 730.1991
				xmax = 730.3891
				text = "on"
			intervals [2467]:
				xmin = 730.3891
				xmax = 730.6991
				text = "p"
			intervals [2468]:
				xmin = 730.6991
				xmax = 731.1391
				text = "street"
			intervals [2469]:
				xmin = 731.1391
				xmax = 732.458
				text = ""
			intervals [2470]:
				xmin = 732.458
				xmax = 732.688
				text = "took"
			intervals [2471]:
				xmin = 732.688
				xmax = 732.838
				text = "you"
			intervals [2472]:
				xmin = 732.838
				xmax = 733.058
				text = "over"
			intervals [2473]:
				xmin = 733.058
				xmax = 733.188
				text = "to"
			intervals [2474]:
				xmin = 733.188
				xmax = 733.628
				text = "seventh"
			intervals [2475]:
				xmin = 733.628
				xmax = 733.658
				text = ""
			intervals [2476]:
				xmin = 733.658
				xmax = 734.058
				text = "street"
			intervals [2477]:
				xmin = 734.058
				xmax = 734.2754
				text = ""
			intervals [2478]:
				xmin = 734.2754
				xmax = 734.5054
				text = "and"
			intervals [2479]:
				xmin = 734.5054
				xmax = 734.5954
				text = "there"
			intervals [2480]:
				xmin = 734.5954
				xmax = 734.8054
				text = "was"
			intervals [2481]:
				xmin = 734.8054
				xmax = 734.8454
				text = "a"
			intervals [2482]:
				xmin = 734.8454
				xmax = 735.0654
				text = "lot"
			intervals [2483]:
				xmin = 735.0654
				xmax = 735.1654
				text = "of"
			intervals [2484]:
				xmin = 735.1654
				xmax = 735.3454
				text = "little"
			intervals [2485]:
				xmin = 735.3454
				xmax = 735.8754
				text = "stores"
			intervals [2486]:
				xmin = 735.8754
				xmax = 736.0654
				text = "and"
			intervals [2487]:
				xmin = 736.0654
				xmax = 736.6954
				text = "businesses"
			intervals [2488]:
				xmin = 736.6954
				xmax = 737.0454
				text = "along"
			intervals [2489]:
				xmin = 737.0454
				xmax = 737.3854
				text = "seventh"
			intervals [2490]:
				xmin = 737.3854
				xmax = 737.6654
				text = "street"
			intervals [2491]:
				xmin = 737.6654
				xmax = 738.1989
				text = ""
			intervals [2492]:
				xmin = 738.1989
				xmax = 738.2989
				text = "and"
			intervals [2493]:
				xmin = 738.2989
				xmax = 738.4089
				text = "so"
			intervals [2494]:
				xmin = 738.4089
				xmax = 738.4789
				text = "i"
			intervals [2495]:
				xmin = 738.4789
				xmax = 738.5989
				text = "could"
			intervals [2496]:
				xmin = 738.5989
				xmax = 738.8589
				text = "stand"
			intervals [2497]:
				xmin = 738.8589
				xmax = 739.0089
				text = "on"
			intervals [2498]:
				xmin = 739.0089
				xmax = 739.1689
				text = "my"
			intervals [2499]:
				xmin = 739.1689
				xmax = 739.4789
				text = "front"
			intervals [2500]:
				xmin = 739.4789
				xmax = 739.8389
				text = "stoop"
			intervals [2501]:
				xmin = 739.8389
				xmax = 740.3521
				text = ""
			intervals [2502]:
				xmin = 740.3521
				xmax = 740.4421
				text = "and"
			intervals [2503]:
				xmin = 740.4421
				xmax = 740.6421
				text = "see"
			intervals [2504]:
				xmin = 740.6421
				xmax = 740.7321
				text = "the"
			intervals [2505]:
				xmin = 740.7321
				xmax = 741.2321
				text = "smoke"
			intervals [2506]:
				xmin = 741.2321
				xmax = 741.3153
				text = ""
			intervals [2507]:
				xmin = 741.3153
				xmax = 741.4853
				text = "cause"
			intervals [2508]:
				xmin = 741.4853
				xmax = 741.6453
				text = "that"
			intervals [2509]:
				xmin = 741.6453
				xmax = 741.7653
				text = "was"
			intervals [2510]:
				xmin = 741.7653
				xmax = 742.0553
				text = "another"
			intervals [2511]:
				xmin = 742.0553
				xmax = 742.2253
				text = "little"
			intervals [2512]:
				xmin = 742.2253
				xmax = 742.5453
				text = "street"
			intervals [2513]:
				xmin = 742.5453
				xmax = 742.7053
				text = "they"
			intervals [2514]:
				xmin = 742.7053
				xmax = 743.0253
				text = "tore"
			intervals [2515]:
				xmin = 743.0253
				xmax = 743.2253
				text = "up"
			intervals [2516]:
				xmin = 743.2253
				xmax = 743.5375
				text = ""
			intervals [2517]:
				xmin = 743.5375
				xmax = 743.6275
				text = "you"
			intervals [2518]:
				xmin = 743.6275
				xmax = 743.6575
				text = ""
			intervals [2519]:
				xmin = 743.6575
				xmax = 743.8275
				text = "know"
			intervals [2520]:
				xmin = 743.8275
				xmax = 744.2463
				text = ""
			intervals [2521]:
				xmin = 744.2463
				xmax = 744.3163
				text = "so"
			intervals [2522]:
				xmin = 744.3163
				xmax = 744.3563
				text = "i"
			intervals [2523]:
				xmin = 744.3563
				xmax = 744.4663
				text = "could"
			intervals [2524]:
				xmin = 744.4663
				xmax = 744.6163
				text = "see"
			intervals [2525]:
				xmin = 744.6163
				xmax = 744.7663
				text = "the"
			intervals [2526]:
				xmin = 744.7663
				xmax = 745.3063
				text = "smoke"
			intervals [2527]:
				xmin = 745.3063
				xmax = 745.4563
				text = "up"
			intervals [2528]:
				xmin = 745.4563
				xmax = 745.6863
				text = "over"
			intervals [2529]:
				xmin = 745.6863
				xmax = 745.7963
				text = "the"
			intervals [2530]:
				xmin = 745.7963
				xmax = 746.4163
				text = "trees"
			intervals [2531]:
				xmin = 746.4163
				xmax = 746.5763
				text = "and"
			intervals [2532]:
				xmin = 746.5763
				xmax = 746.7763
				text = "see"
			intervals [2533]:
				xmin = 746.7763
				xmax = 747.1463
				text = "people"
			intervals [2534]:
				xmin = 747.1463
				xmax = 747.6863
				text = "running"
			intervals [2535]:
				xmin = 747.6863
				xmax = 748.6982
				text = ""
			intervals [2536]:
				xmin = 748.6982
				xmax = 748.8082
				text = "i"
			intervals [2537]:
				xmin = 748.8082
				xmax = 748.8682
				text = "c"
			intervals [2538]:
				xmin = 748.8682
				xmax = 748.8982
				text = ""
			intervals [2539]:
				xmin = 748.8982
				xmax = 749.0782
				text = "i"
			intervals [2540]:
				xmin = 749.0782
				xmax = 749.4582
				text = "remember"
			intervals [2541]:
				xmin = 749.4582
				xmax = 749.6782
				text = "seeing"
			intervals [2542]:
				xmin = 749.6782
				xmax = 749.8482
				text = "this"
			intervals [2543]:
				xmin = 749.8482
				xmax = 750.0682
				text = "man"
			intervals [2544]:
				xmin = 750.0682
				xmax = 750.1782
				text = "with"
			intervals [2545]:
				xmin = 750.1782
				xmax = 750.2282
				text = ""
			intervals [2546]:
				xmin = 750.2282
				xmax = 750.2582
				text = "a"
			intervals [2547]:
				xmin = 750.2582
				xmax = 750.6282
				text = "box"
			intervals [2548]:
				xmin = 750.6282
				xmax = 750.8982
				text = "full"
			intervals [2549]:
				xmin = 750.8982
				xmax = 750.9682
				text = "of"
			intervals [2550]:
				xmin = 750.9682
				xmax = 751.3182
				text = "liquor"
			intervals [2551]:
				xmin = 751.3182
				xmax = 752.6978
				text = ""
			intervals [2552]:
				xmin = 752.6978
				xmax = 752.7478
				text = "i"
			intervals [2553]:
				xmin = 752.7478
				xmax = 752.7778
				text = ""
			intervals [2554]:
				xmin = 752.7778
				xmax = 753.0578
				text = "said"
			intervals [2555]:
				xmin = 753.0578
				xmax = 753.0878
				text = ""
			intervals [2556]:
				xmin = 753.0878
				xmax = 753.3678
				text = "no"
			intervals [2557]:
				xmin = 753.3678
				xmax = 753.5678
				text = "no"
			intervals [2558]:
				xmin = 753.5678
				xmax = 754.5037
				text = ""
			intervals [2559]:
				xmin = 754.5037
				xmax = 754.6937
				text = "<unk>"
			intervals [2560]:
				xmin = 754.6937
				xmax = 755.0386
				text = ""
			intervals [2561]:
				xmin = 755.0386
				xmax = 755.3886
				text = "that"
			intervals [2562]:
				xmin = 755.3886
				xmax = 755.7686
				text = "bothered"
			intervals [2563]:
				xmin = 755.7686
				xmax = 756.0086
				text = "me"
			intervals [2564]:
				xmin = 756.0086
				xmax = 756.0486
				text = ""
			intervals [2565]:
				xmin = 756.0486
				xmax = 756.0986
				text = "i"
			intervals [2566]:
				xmin = 756.0986
				xmax = 756.3086
				text = "don't"
			intervals [2567]:
				xmin = 756.3086
				xmax = 756.4186
				text = "know"
			intervals [2568]:
				xmin = 756.4186
				xmax = 756.7186
				text = "why"
			intervals [2569]:
				xmin = 756.7186
				xmax = 756.7486
				text = ""
			intervals [2570]:
				xmin = 756.7486
				xmax = 756.8286
				text = "it"
			intervals [2571]:
				xmin = 756.8286
				xmax = 757.1486
				text = "bothered"
			intervals [2572]:
				xmin = 757.1486
				xmax = 757.3186
				text = "me"
			intervals [2573]:
				xmin = 757.3186
				xmax = 757.4786
				text = "but"
			intervals [2574]:
				xmin = 757.4786
				xmax = 757.5686
				text = "it"
			intervals [2575]:
				xmin = 757.5686
				xmax = 757.5986
				text = ""
			intervals [2576]:
				xmin = 757.5986
				xmax = 757.8086
				text = "did"
			intervals [2577]:
				xmin = 757.8086
				xmax = 758.0886
				text = "why"
			intervals [2578]:
				xmin = 758.0886
				xmax = 758.1186
				text = ""
			intervals [2579]:
				xmin = 758.1186
				xmax = 758.4886
				text = "liquor"
			intervals [2580]:
				xmin = 758.4886
				xmax = 759.5391
				text = ""
			intervals [2581]:
				xmin = 759.5391
				xmax = 759.8191
				text = "you"
			intervals [2582]:
				xmin = 759.8191
				xmax = 760.0191
				text = "know"
			intervals [2583]:
				xmin = 760.0191
				xmax = 760.3591
				text = "why"
			intervals [2584]:
				xmin = 760.3591
				xmax = 760.5891
				text = "why"
			intervals [2585]:
				xmin = 760.5891
				xmax = 760.6691
				text = "you"
			intervals [2586]:
				xmin = 760.6691
				xmax = 760.8191
				text = "go"
			intervals [2587]:
				xmin = 760.8191
				xmax = 761.1691
				text = "to"
			intervals [2588]:
				xmin = 761.1691
				xmax = 761.2091
				text = ""
			intervals [2589]:
				xmin = 761.2091
				xmax = 761.2891
				text = "<unk>"
			intervals [2590]:
				xmin = 761.2891
				xmax = 761.3391
				text = ""
			intervals [2591]:
				xmin = 761.3391
				xmax = 761.5291
				text = "that"
			intervals [2592]:
				xmin = 761.5291
				xmax = 761.6291
				text = "s"
			intervals [2593]:
				xmin = 761.6291
				xmax = 761.9891
				text = "probably"
			intervals [2594]:
				xmin = 761.9891
				xmax = 762.3491
				text = "why"
			intervals [2595]:
				xmin = 762.3491
				xmax = 762.5391
				text = "some"
			intervals [2596]:
				xmin = 762.5391
				xmax = 762.5991
				text = "of"
			intervals [2597]:
				xmin = 762.5991
				xmax = 762.7591
				text = "you"
			intervals [2598]:
				xmin = 762.7591
				xmax = 763.1191
				text = "acting"
			intervals [2599]:
				xmin = 763.1191
				xmax = 763.3391
				text = "like"
			intervals [2600]:
				xmin = 763.3391
				xmax = 763.5491
				text = "that"
			intervals [2601]:
				xmin = 763.5491
				xmax = 763.7991
				text = "cause"
			intervals [2602]:
				xmin = 763.7991
				xmax = 763.8691
				text = "of"
			intervals [2603]:
				xmin = 763.8691
				xmax = 764.0591
				text = "this"
			intervals [2604]:
				xmin = 764.0591
				xmax = 764.3391
				text = "liquor"
			intervals [2605]:
				xmin = 764.3391
				xmax = 764.6091
				text = ""
			intervals [2606]:
				xmin = 764.6091
				xmax = 764.6591
				text = "<unk>"
			intervals [2607]:
				xmin = 764.6591
				xmax = 765.3779
				text = ""
			intervals [2608]:
				xmin = 765.3779
				xmax = 765.4379
				text = "b"
			intervals [2609]:
				xmin = 765.4379
				xmax = 766.0479
				text = "<unk>"
			intervals [2610]:
				xmin = 766.0479
				xmax = 766.5602
				text = ""
			intervals [2611]:
				xmin = 766.5602
				xmax = 766.8802
				text = "but"
			intervals [2612]:
				xmin = 766.8802
				xmax = 767.1802
				text = "uh"
			intervals [2613]:
				xmin = 767.1802
				xmax = 767.5555
				text = ""
			intervals [2614]:
				xmin = 767.5555
				xmax = 767.7355
				text = "i"
			intervals [2615]:
				xmin = 767.7355
				xmax = 768.1255
				text = "remember"
			intervals [2616]:
				xmin = 768.1255
				xmax = 768.2455
				text = "seeing"
			intervals [2617]:
				xmin = 768.2455
				xmax = 768.6455
				text = "that"
			intervals [2618]:
				xmin = 768.6455
				xmax = 768.9255
				text = "that"
			intervals [2619]:
				xmin = 768.9255
				xmax = 769.1082
				text = ""
			intervals [2620]:
				xmin = 769.1082
				xmax = 769.3882
				text = "um"
			intervals [2621]:
				xmin = 769.3882
				xmax = 769.7297
				text = ""
			intervals [2622]:
				xmin = 769.7297
				xmax = 770.6197
				text = "blamps"
			intervals [2623]:
				xmin = 770.6197
				xmax = 770.9263
				text = ""
			intervals [2624]:
				xmin = 770.9263
				xmax = 771.0863
				text = "i"
			intervals [2625]:
				xmin = 771.0863
				xmax = 771.1163
				text = ""
			intervals [2626]:
				xmin = 771.1163
				xmax = 771.3163
				text = "s"
			intervals [2627]:
				xmin = 771.3163
				xmax = 771.4163
				text = "i"
			intervals [2628]:
				xmin = 771.4163
				xmax = 771.6163
				text = "saw"
			intervals [2629]:
				xmin = 771.6163
				xmax = 772.0763
				text = "somebody"
			intervals [2630]:
				xmin = 772.0763
				xmax = 772.2263
				text = "with"
			intervals [2631]:
				xmin = 772.2263
				xmax = 772.4863
				text = "some"
			intervals [2632]:
				xmin = 772.4863
				xmax = 772.9963
				text = "lamps"
			intervals [2633]:
				xmin = 772.9963
				xmax = 774.2269
				text = ""
			intervals [2634]:
				xmin = 774.2269
				xmax = 774.3369
				text = "it"
			intervals [2635]:
				xmin = 774.3369
				xmax = 774.5169
				text = "was"
			intervals [2636]:
				xmin = 774.5169
				xmax = 774.5469
				text = ""
			intervals [2637]:
				xmin = 774.5469
				xmax = 774.6169
				text = "c"
			intervals [2638]:
				xmin = 774.6169
				xmax = 774.6769
				text = ""
			intervals [2639]:
				xmin = 774.6769
				xmax = 774.7669
				text = "it"
			intervals [2640]:
				xmin = 774.7669
				xmax = 774.9769
				text = "was"
			intervals [2641]:
				xmin = 774.9769
				xmax = 775.4869
				text = "creepy"
			intervals [2642]:
				xmin = 775.4869
				xmax = 776.2801
				text = ""
			intervals [2643]:
				xmin = 776.2801
				xmax = 776.8001
				text = "mm-mm"
			intervals [2644]:
				xmin = 776.8001
				xmax = 783.9468
				text = ""
			intervals [2645]:
				xmin = 783.9468
				xmax = 784.0768
				text = "i"
			intervals [2646]:
				xmin = 784.0768
				xmax = 784.1068
				text = ""
			intervals [2647]:
				xmin = 784.1068
				xmax = 784.4068
				text = "didn't"
			intervals [2648]:
				xmin = 784.4068
				xmax = 784.5068
				text = ""
			intervals [2649]:
				xmin = 784.5068
				xmax = 784.7668
				text = "no"
			intervals [2650]:
				xmin = 784.7668
				xmax = 785.6867
				text = ""
			intervals [2651]:
				xmin = 785.6867
				xmax = 785.7967
				text = "i"
			intervals [2652]:
				xmin = 785.7967
				xmax = 786.2467
				text = "was"
			intervals [2653]:
				xmin = 786.2467
				xmax = 786.7585
				text = ""
			intervals [2654]:
				xmin = 786.7585
				xmax = 787.4385
				text = "thirteen"
			intervals [2655]:
				xmin = 787.4385
				xmax = 789.4785
				text = ""
			intervals [2656]:
				xmin = 789.4785
				xmax = 789.6085
				text = "that"
			intervals [2657]:
				xmin = 789.6085
				xmax = 789.7285
				text = "was"
			intervals [2658]:
				xmin = 789.7285
				xmax = 789.8085
				text = "in"
			intervals [2659]:
				xmin = 789.8085
				xmax = 790.1585
				text = "sixty"
			intervals [2660]:
				xmin = 790.1585
				xmax = 790.3985
				text = "three"
			intervals [2661]:
				xmin = 790.3985
				xmax = 790.6685
				text = "right"
			intervals [2662]:
				xmin = 790.6685
				xmax = 792.3109
				text = ""
			intervals [2663]:
				xmin = 792.3109
				xmax = 792.6409
				text = "yeah"
			intervals [2664]:
				xmin = 792.6409
				xmax = 793.9723
				text = ""
			intervals [2665]:
				xmin = 793.9723
				xmax = 794.4323
				text = "um"
			intervals [2666]:
				xmin = 794.4323
				xmax = 794.7631
				text = ""
			intervals [2667]:
				xmin = 794.7631
				xmax = 794.9031
				text = "my"
			intervals [2668]:
				xmin = 794.9031
				xmax = 795.2831
				text = "mother"
			intervals [2669]:
				xmin = 795.2831
				xmax = 795.4831
				text = "had"
			intervals [2670]:
				xmin = 795.4831
				xmax = 795.8131
				text = "not"
			intervals [2671]:
				xmin = 795.8131
				xmax = 796.1526
				text = ""
			intervals [2672]:
				xmin = 796.1526
				xmax = 796.8126
				text = "remarried"
			intervals [2673]:
				xmin = 796.8126
				xmax = 796.8426
				text = ""
			intervals [2674]:
				xmin = 796.8426
				xmax = 797.0926
				text = "yet"
			intervals [2675]:
				xmin = 797.0926
				xmax = 797.1226
				text = ""
			intervals [2676]:
				xmin = 797.1226
				xmax = 797.5326
				text = "so"
			intervals [2677]:
				xmin = 797.5326
				xmax = 798.2922
				text = ""
			intervals [2678]:
				xmin = 798.2922
				xmax = 798.3622
				text = "it"
			intervals [2679]:
				xmin = 798.3622
				xmax = 798.5722
				text = "was"
			intervals [2680]:
				xmin = 798.5722
				xmax = 798.8822
				text = "just"
			intervals [2681]:
				xmin = 798.8822
				xmax = 799.3522
				text = "her"
			intervals [2682]:
				xmin = 799.3522
				xmax = 800.7717
				text = ""
			intervals [2683]:
				xmin = 800.7717
				xmax = 800.9617
				text = "my"
			intervals [2684]:
				xmin = 800.9617
				xmax = 801.3817
				text = "sister"
			intervals [2685]:
				xmin = 801.3817
				xmax = 801.4817
				text = "and"
			intervals [2686]:
				xmin = 801.4817
				xmax = 801.7317
				text = "me"
			intervals [2687]:
				xmin = 801.7317
				xmax = 803.9218
				text = ""
			intervals [2688]:
				xmin = 803.9218
				xmax = 804.4018
				text = "so"
			intervals [2689]:
				xmin = 804.4018
				xmax = 804.9643
				text = ""
			intervals [2690]:
				xmin = 804.9643
				xmax = 805.0843
				text = "it"
			intervals [2691]:
				xmin = 805.0843
				xmax = 805.2843
				text = "was"
			intervals [2692]:
				xmin = 805.2843
				xmax = 805.5243
				text = "like"
			intervals [2693]:
				xmin = 805.5243
				xmax = 806.5899
				text = ""
			intervals [2694]:
				xmin = 806.5899
				xmax = 806.6999
				text = "go"
			intervals [2695]:
				xmin = 806.6999
				xmax = 806.7999
				text = "to"
			intervals [2696]:
				xmin = 806.7999
				xmax = 807.3299
				text = "school"
			intervals [2697]:
				xmin = 807.3299
				xmax = 807.3899
				text = ""
			intervals [2698]:
				xmin = 807.3899
				xmax = 807.6099
				text = "come"
			intervals [2699]:
				xmin = 807.6099
				xmax = 808.0199
				text = "home"
			intervals [2700]:
				xmin = 808.0199
				xmax = 808.509
				text = ""
			intervals [2701]:
				xmin = 808.509
				xmax = 808.649
				text = "you"
			intervals [2702]:
				xmin = 808.649
				xmax = 808.889
				text = "know"
			intervals [2703]:
				xmin = 808.889
				xmax = 809.6421
				text = ""
			intervals [2704]:
				xmin = 809.6421
				xmax = 809.7921
				text = "she"
			intervals [2705]:
				xmin = 809.7921
				xmax = 809.9821
				text = "had"
			intervals [2706]:
				xmin = 809.9821
				xmax = 810.0521
				text = "to"
			intervals [2707]:
				xmin = 810.0521
				xmax = 810.2821
				text = "know"
			intervals [2708]:
				xmin = 810.2821
				xmax = 810.5521
				text = "where"
			intervals [2709]:
				xmin = 810.5521
				xmax = 810.6421
				text = "we"
			intervals [2710]:
				xmin = 810.6421
				xmax = 810.9121
				text = "were"
			intervals [2711]:
				xmin = 810.9121
				xmax = 811.0121
				text = "and"
			intervals [2712]:
				xmin = 811.0121
				xmax = 811.0821
				text = ""
			intervals [2713]:
				xmin = 811.0821
				xmax = 811.2721
				text = "couldn't"
			intervals [2714]:
				xmin = 811.2721
				xmax = 811.3621
				text = "we"
			intervals [2715]:
				xmin = 811.3621
				xmax = 811.5621
				text = "we"
			intervals [2716]:
				xmin = 811.5621
				xmax = 811.7721
				text = "just"
			intervals [2717]:
				xmin = 811.7721
				xmax = 812.0021
				text = "didn't"
			intervals [2718]:
				xmin = 812.0021
				xmax = 812.0621
				text = ""
			intervals [2719]:
				xmin = 812.0621
				xmax = 812.2721
				text = "go"
			intervals [2720]:
				xmin = 812.2721
				xmax = 812.4021
				text = "and"
			intervals [2721]:
				xmin = 812.4021
				xmax = 812.6521
				text = "hang"
			intervals [2722]:
				xmin = 812.6521
				xmax = 812.8121
				text = "out"
			intervals [2723]:
				xmin = 812.8121
				xmax = 813.0102
				text = ""
			intervals [2724]:
				xmin = 813.0102
				xmax = 813.3502
				text = "<unk>"
			intervals [2725]:
				xmin = 813.3502
				xmax = 814.066
				text = ""
			intervals [2726]:
				xmin = 814.066
				xmax = 814.366
				text = "so"
			intervals [2727]:
				xmin = 814.366
				xmax = 814.546
				text = "n-"
			intervals [2728]:
				xmin = 814.546
				xmax = 815.096
				text = "um"
			intervals [2729]:
				xmin = 815.096
				xmax = 815.3883
				text = ""
			intervals [2730]:
				xmin = 815.3883
				xmax = 815.8183
				text = "no"
			intervals [2731]:
				xmin = 815.8183
				xmax = 815.8983
				text = "i"
			intervals [2732]:
				xmin = 815.8983
				xmax = 815.9783
				text = "di-"
			intervals [2733]:
				xmin = 815.9783
				xmax = 816.0283
				text = ""
			intervals [2734]:
				xmin = 816.0283
				xmax = 816.2783
				text = "i"
			intervals [2735]:
				xmin = 816.2783
				xmax = 816.3083
				text = ""
			intervals [2736]:
				xmin = 816.3083
				xmax = 816.5683
				text = "i"
			intervals [2737]:
				xmin = 816.5683
				xmax = 816.7145
				text = ""
			intervals [2738]:
				xmin = 816.7145
				xmax = 816.9645
				text = "knew"
			intervals [2739]:
				xmin = 816.9645
				xmax = 817.3745
				text = "about"
			intervals [2740]:
				xmin = 817.3745
				xmax = 817.4945
				text = "it"
			intervals [2741]:
				xmin = 817.4945
				xmax = 817.5345
				text = ""
			intervals [2742]:
				xmin = 817.5345
				xmax = 817.6945
				text = "but"
			intervals [2743]:
				xmin = 817.6945
				xmax = 817.7645
				text = "i"
			intervals [2744]:
				xmin = 817.7645
				xmax = 818.0545
				text = "didn't"
			intervals [2745]:
				xmin = 818.0545
				xmax = 818.0845
				text = ""
			intervals [2746]:
				xmin = 818.0845
				xmax = 818.7845
				text = "participate"
			intervals [2747]:
				xmin = 818.7845
				xmax = 819.3786
				text = ""
			intervals [2748]:
				xmin = 819.3786
				xmax = 819.5586
				text = "mm"
			intervals [2749]:
				xmin = 819.5586
				xmax = 835.2177
				text = ""
			intervals [2750]:
				xmin = 835.2177
				xmax = 835.9077
				text = "mm-hm"
			intervals [2751]:
				xmin = 835.9077
				xmax = 836.8407
				text = ""
			intervals [2752]:
				xmin = 836.8407
				xmax = 837.0307
				text = "mm-hm"
			intervals [2753]:
				xmin = 837.0307
				xmax = 852.2556
				text = ""
			intervals [2754]:
				xmin = 852.2556
				xmax = 852.5456
				text = "mkay"
			intervals [2755]:
				xmin = 852.5456
				xmax = 855.8795
				text = ""
			intervals [2756]:
				xmin = 855.8795
				xmax = 856.1495
				text = "well"
			intervals [2757]:
				xmin = 856.1495
				xmax = 856.3795
				text = "going"
			intervals [2758]:
				xmin = 856.3795
				xmax = 856.6395
				text = "back"
			intervals [2759]:
				xmin = 856.6395
				xmax = 856.8795
				text = "to"
			intervals [2760]:
				xmin = 856.8795
				xmax = 857.0895
				text = "when"
			intervals [2761]:
				xmin = 857.0895
				xmax = 857.2795
				text = "i"
			intervals [2762]:
				xmin = 857.2795
				xmax = 857.6595
				text = "lived"
			intervals [2763]:
				xmin = 857.6595
				xmax = 857.9895
				text = "in"
			intervals [2764]:
				xmin = 857.9895
				xmax = 858.0195
				text = ""
			intervals [2765]:
				xmin = 858.0195
				xmax = 858.2995
				text = "north"
			intervals [2766]:
				xmin = 858.2995
				xmax = 858.4495
				text = "when"
			intervals [2767]:
				xmin = 858.4495
				xmax = 858.5295
				text = "we"
			intervals [2768]:
				xmin = 858.5295
				xmax = 858.8495
				text = "first"
			intervals [2769]:
				xmin = 858.8495
				xmax = 859.1395
				text = "came"
			intervals [2770]:
				xmin = 859.1395
				xmax = 859.3495
				text = "here"
			intervals [2771]:
				xmin = 859.3495
				xmax = 859.4695
				text = "we"
			intervals [2772]:
				xmin = 859.4695
				xmax = 859.7395
				text = "lived"
			intervals [2773]:
				xmin = 859.7395
				xmax = 860.0695
				text = "in"
			intervals [2774]:
				xmin = 860.0695
				xmax = 860.1525
				text = ""
			intervals [2775]:
				xmin = 860.1525
				xmax = 860.8625
				text = "northwest"
			intervals [2776]:
				xmin = 860.8625
				xmax = 861.280
				text = ""
			intervals [2777]:
				xmin = 861.280
				xmax = 861.460
				text = "which"
			intervals [2778]:
				xmin = 861.460
				xmax = 861.510
				text = ""
			intervals [2779]:
				xmin = 861.510
				xmax = 861.870
				text = "which"
			intervals [2780]:
				xmin = 861.870
				xmax = 862.230
				text = "was"
			intervals [2781]:
				xmin = 862.230
				xmax = 862.640
				text = "called"
			intervals [2782]:
				xmin = 862.640
				xmax = 862.870
				text = "then"
			intervals [2783]:
				xmin = 862.870
				xmax = 863.110
				text = "upper"
			intervals [2784]:
				xmin = 863.110
				xmax = 863.410
				text = "north"
			intervals [2785]:
				xmin = 863.410
				xmax = 863.640
				text = "part"
			intervals [2786]:
				xmin = 863.640
				xmax = 863.740
				text = "of"
			intervals [2787]:
				xmin = 863.740
				xmax = 863.980
				text = "north"
			intervals [2788]:
				xmin = 863.980
				xmax = 864.0347
				text = ""
			intervals [2789]:
				xmin = 864.0347
				xmax = 864.2447
				text = "upper"
			intervals [2790]:
				xmin = 864.2447
				xmax = 864.9947
				text = "northwest"
			intervals [2791]:
				xmin = 864.9947
				xmax = 865.5838
				text = ""
			intervals [2792]:
				xmin = 865.5838
				xmax = 866.0238
				text = "um"
			intervals [2793]:
				xmin = 866.0238
				xmax = 866.4267
				text = ""
			intervals [2794]:
				xmin = 866.4267
				xmax = 866.5767
				text = "at"
			intervals [2795]:
				xmin = 866.5767
				xmax = 866.7467
				text = "this"
			intervals [2796]:
				xmin = 866.7467
				xmax = 867.0774
				text = ""
			intervals [2797]:
				xmin = 867.0774
				xmax = 867.4874
				text = "uptown"
			intervals [2798]:
				xmin = 867.4874
				xmax = 867.5174
				text = ""
			intervals [2799]:
				xmin = 867.5174
				xmax = 867.5474
				text = "y-"
			intervals [2800]:
				xmin = 867.5474
				xmax = 868.0874
				text = "okay"
			intervals [2801]:
				xmin = 868.0874
				xmax = 868.6889
				text = ""
			intervals [2802]:
				xmin = 868.6889
				xmax = 868.8289
				text = "and"
			intervals [2803]:
				xmin = 868.8289
				xmax = 868.9289
				text = "i"
			intervals [2804]:
				xmin = 868.9289
				xmax = 869.0889
				text = "could"
			intervals [2805]:
				xmin = 869.0889
				xmax = 869.4389
				text = "definitely"
			intervals [2806]:
				xmin = 869.4389
				xmax = 869.5389
				text = "see"
			intervals [2807]:
				xmin = 869.5389
				xmax = 869.6089
				text = "a"
			intervals [2808]:
				xmin = 869.6089
				xmax = 869.9389
				text = "differen-"
			intervals [2809]:
				xmin = 869.9389
				xmax = 870.0489
				text = "it"
			intervals [2810]:
				xmin = 870.0489
				xmax = 870.2189
				text = "was"
			intervals [2811]:
				xmin = 870.2189
				xmax = 870.8189
				text = "nicer"
			intervals [2812]:
				xmin = 870.8189
				xmax = 870.8489
				text = ""
			intervals [2813]:
				xmin = 870.8489
				xmax = 870.9389
				text = "the"
			intervals [2814]:
				xmin = 870.9389
				xmax = 871.0189
				text = "the"
			intervals [2815]:
				xmin = 871.0189
				xmax = 871.4489
				text = "houses"
			intervals [2816]:
				xmin = 871.4489
				xmax = 871.5489
				text = "were"
			intervals [2817]:
				xmin = 871.5489
				xmax = 872.1789
				text = "nicer"
			intervals [2818]:
				xmin = 872.1789
				xmax = 872.6099
				text = ""
			intervals [2819]:
				xmin = 872.6099
				xmax = 873.0799
				text = "um"
			intervals [2820]:
				xmin = 873.0799
				xmax = 873.5624
				text = ""
			intervals [2821]:
				xmin = 873.5624
				xmax = 873.6824
				text = "the"
			intervals [2822]:
				xmin = 873.6824
				xmax = 874.2924
				text = "people"
			intervals [2823]:
				xmin = 874.2924
				xmax = 875.5715
				text = ""
			intervals [2824]:
				xmin = 875.5715
				xmax = 875.7015
				text = "they"
			intervals [2825]:
				xmin = 875.7015
				xmax = 875.8015
				text = "were"
			intervals [2826]:
				xmin = 875.8015
				xmax = 876.2315
				text = "nicer"
			intervals [2827]:
				xmin = 876.2315
				xmax = 876.8897
				text = ""
			intervals [2828]:
				xmin = 876.8897
				xmax = 876.9297
				text = "i"
			intervals [2829]:
				xmin = 876.9297
				xmax = 877.3497
				text = "mean"
			intervals [2830]:
				xmin = 877.3497
				xmax = 877.3797
				text = ""
			intervals [2831]:
				xmin = 877.3797
				xmax = 877.4897
				text = "the"
			intervals [2832]:
				xmin = 877.4897
				xmax = 877.9397
				text = "streets"
			intervals [2833]:
				xmin = 877.9397
				xmax = 878.0397
				text = "i"
			intervals [2834]:
				xmin = 878.0397
				xmax = 878.4097
				text = "mean"
			intervals [2835]:
				xmin = 878.4097
				xmax = 878.6197
				text = "just"
			intervals [2836]:
				xmin = 878.6197
				xmax = 878.6797
				text = "a"
			intervals [2837]:
				xmin = 878.6797
				xmax = 879.0397
				text = "matter"
			intervals [2838]:
				xmin = 879.0397
				xmax = 879.1497
				text = "of"
			intervals [2839]:
				xmin = 879.1497
				xmax = 879.2797
				text = "the"
			intervals [2840]:
				xmin = 879.2797
				xmax = 879.7197
				text = "streets"
			intervals [2841]:
				xmin = 879.7197
				xmax = 879.9797
				text = "being"
			intervals [2842]:
				xmin = 879.9797
				xmax = 880.4697
				text = "clean"
			intervals [2843]:
				xmin = 880.4697
				xmax = 881.2037
				text = ""
			intervals [2844]:
				xmin = 881.2037
				xmax = 881.3737
				text = "that"
			intervals [2845]:
				xmin = 881.3737
				xmax = 881.5037
				text = "was"
			intervals [2846]:
				xmin = 881.5037
				xmax = 881.9537
				text = "different"
			intervals [2847]:
				xmin = 881.9537
				xmax = 881.9837
				text = ""
			intervals [2848]:
				xmin = 881.9837
				xmax = 882.1137
				text = "it"
			intervals [2849]:
				xmin = 882.1137
				xmax = 882.3137
				text = "was"
			intervals [2850]:
				xmin = 882.3137
				xmax = 882.6537
				text = "clean"
			intervals [2851]:
				xmin = 882.6537
				xmax = 882.8937
				text = "there"
			intervals [2852]:
				xmin = 882.8937
				xmax = 882.9537
				text = "it"
			intervals [2853]:
				xmin = 882.9537
				xmax = 883.3137
				text = "was"
			intervals [2854]:
				xmin = 883.3137
				xmax = 883.8671
				text = ""
			intervals [2855]:
				xmin = 883.8671
				xmax = 883.9271
				text = "it"
			intervals [2856]:
				xmin = 883.9271
				xmax = 884.1171
				text = "was"
			intervals [2857]:
				xmin = 884.1171
				xmax = 884.4771
				text = "okay"
			intervals [2858]:
				xmin = 884.4771
				xmax = 884.6671
				text = "you"
			intervals [2859]:
				xmin = 884.6671
				xmax = 884.7271
				text = ""
			intervals [2860]:
				xmin = 884.7271
				xmax = 884.8271
				text = "c"
			intervals [2861]:
				xmin = 884.8271
				xmax = 884.8571
				text = ""
			intervals [2862]:
				xmin = 884.8571
				xmax = 885.0071
				text = "you"
			intervals [2863]:
				xmin = 885.0071
				xmax = 885.1571
				text = "could"
			intervals [2864]:
				xmin = 885.1571
				xmax = 885.6771
				text = "walk"
			intervals [2865]:
				xmin = 885.6771
				xmax = 886.096
				text = ""
			intervals [2866]:
				xmin = 886.096
				xmax = 886.166
				text = "if"
			intervals [2867]:
				xmin = 886.166
				xmax = 886.336
				text = "there"
			intervals [2868]:
				xmin = 886.336
				xmax = 886.426
				text = "was"
			intervals [2869]:
				xmin = 886.426
				xmax = 886.596
				text = "a"
			intervals [2870]:
				xmin = 886.596
				xmax = 886.716
				text = "t"
			intervals [2871]:
				xmin = 886.716
				xmax = 886.746
				text = ""
			intervals [2872]:
				xmin = 886.746
				xmax = 887.056
				text = "corner"
			intervals [2873]:
				xmin = 887.056
				xmax = 887.266
				text = "store"
			intervals [2874]:
				xmin = 887.266
				xmax = 887.366
				text = "you"
			intervals [2875]:
				xmin = 887.366
				xmax = 887.506
				text = "could"
			intervals [2876]:
				xmin = 887.506
				xmax = 887.796
				text = "walk"
			intervals [2877]:
				xmin = 887.796
				xmax = 888.086
				text = "there"
			intervals [2878]:
				xmin = 888.086
				xmax = 888.116
				text = ""
			intervals [2879]:
				xmin = 888.116
				xmax = 888.316
				text = "and"
			intervals [2880]:
				xmin = 888.316
				xmax = 888.346
				text = ""
			intervals [2881]:
				xmin = 888.346
				xmax = 888.586
				text = "not"
			intervals [2882]:
				xmin = 888.586
				xmax = 888.7359
				text = ""
			intervals [2883]:
				xmin = 888.7359
				xmax = 889.0859
				text = "feel"
			intervals [2884]:
				xmin = 889.0859
				xmax = 889.4459
				text = "like"
			intervals [2885]:
				xmin = 889.4459
				xmax = 889.9677
				text = ""
			intervals [2886]:
				xmin = 889.9677
				xmax = 890.0677
				text = "you"
			intervals [2887]:
				xmin = 890.0677
				xmax = 890.1277
				text = "were"
			intervals [2888]:
				xmin = 890.1277
				xmax = 890.2677
				text = "in"
			intervals [2889]:
				xmin = 890.2677
				xmax = 890.7677
				text = "danger"
			intervals [2890]:
				xmin = 890.7677
				xmax = 891.4924
				text = ""
			intervals [2891]:
				xmin = 891.4924
				xmax = 891.7024
				text = "and"
			intervals [2892]:
				xmin = 891.7024
				xmax = 892.1024
				text = "then"
			intervals [2893]:
				xmin = 892.1024
				xmax = 892.6649
				text = ""
			intervals [2894]:
				xmin = 892.6649
				xmax = 893.2549
				text = "southeast"
			intervals [2895]:
				xmin = 893.2549
				xmax = 893.3549
				text = "or"
			intervals [2896]:
				xmin = 893.3549
				xmax = 893.4849
				text = "the"
			intervals [2897]:
				xmin = 893.4849
				xmax = 893.7249
				text = "part"
			intervals [2898]:
				xmin = 893.7249
				xmax = 893.7849
				text = "of"
			intervals [2899]:
				xmin = 893.7849
				xmax = 894.3249
				text = "southeast"
			intervals [2900]:
				xmin = 894.3249
				xmax = 894.4749
				text = "that"
			intervals [2901]:
				xmin = 894.4749
				xmax = 894.6049
				text = "we"
			intervals [2902]:
				xmin = 894.6049
				xmax = 894.9349
				text = "moved"
			intervals [2903]:
				xmin = 894.9349
				xmax = 895.2549
				text = "to"
			intervals [2904]:
				xmin = 895.2549
				xmax = 896.0283
				text = ""
			intervals [2905]:
				xmin = 896.0283
				xmax = 896.1983
				text = "it"
			intervals [2906]:
				xmin = 896.1983
				xmax = 896.4383
				text = "was"
			intervals [2907]:
				xmin = 896.4383
				xmax = 896.9783
				text = "okay"
			intervals [2908]:
				xmin = 896.9783
				xmax = 897.0697
				text = ""
			intervals [2909]:
				xmin = 897.0697
				xmax = 897.1997
				text = "i"
			intervals [2910]:
				xmin = 897.1997
				xmax = 897.2697
				text = ""
			intervals [2911]:
				xmin = 897.2697
				xmax = 897.4197
				text = "there"
			intervals [2912]:
				xmin = 897.4197
				xmax = 897.6097
				text = "was"
			intervals [2913]:
				xmin = 897.6097
				xmax = 897.6497
				text = "a"
			intervals [2914]:
				xmin = 897.6497
				xmax = 897.7816
				text = ""
			intervals [2915]:
				xmin = 897.7816
				xmax = 897.8816
				text = "p-"
			intervals [2916]:
				xmin = 897.8816
				xmax = 898.1016
				text = "uh"
			intervals [2917]:
				xmin = 898.1016
				xmax = 898.4016
				text = "part"
			intervals [2918]:
				xmin = 898.4016
				xmax = 898.5916
				text = "off"
			intervals [2919]:
				xmin = 898.5916
				xmax = 898.7316
				text = "of"
			intervals [2920]:
				xmin = 898.7316
				xmax = 899.0216
				text = "um"
			intervals [2921]:
				xmin = 899.0216
				xmax = 899.2877
				text = ""
			intervals [2922]:
				xmin = 899.2877
				xmax = 899.4377
				text = "about"
			intervals [2923]:
				xmin = 899.4377
				xmax = 899.5077
				text = "to"
			intervals [2924]:
				xmin = 899.5077
				xmax = 899.6477
				text = "say"
			intervals [2925]:
				xmin = 899.6477
				xmax = 900.1477
				text = "minnesota"
			intervals [2926]:
				xmin = 900.1477
				xmax = 900.5477
				text = "avenue"
			intervals [2927]:
				xmin = 900.5477
				xmax = 900.915
				text = ""
			intervals [2928]:
				xmin = 900.915
				xmax = 901.455
				text = "<unk>"
			intervals [2929]:
				xmin = 901.455
				xmax = 902.9655
				text = ""
			intervals [2930]:
				xmin = 902.9655
				xmax = 903.4055
				text = "um"
			intervals [2931]:
				xmin = 903.4055
				xmax = 903.4355
				text = ""
			intervals [2932]:
				xmin = 903.4355
				xmax = 903.6155
				text = "i"
			intervals [2933]:
				xmin = 903.6155
				xmax = 903.8155
				text = "didn't"
			intervals [2934]:
				xmin = 903.8155
				xmax = 904.0355
				text = "stay"
			intervals [2935]:
				xmin = 904.0355
				xmax = 904.6255
				text = "anything"
			intervals [2936]:
				xmin = 904.6255
				xmax = 904.7755
				text = "i"
			intervals [2937]:
				xmin = 904.7755
				xmax = 904.9455
				text = "didn't"
			intervals [2938]:
				xmin = 904.9455
				xmax = 905.0955
				text = "see"
			intervals [2939]:
				xmin = 905.0955
				xmax = 905.1855
				text = "a"
			intervals [2940]:
				xmin = 905.1855
				xmax = 905.4255
				text = "big"
			intervals [2941]:
				xmin = 905.4255
				xmax = 905.8555
				text = "difference"
			intervals [2942]:
				xmin = 905.8555
				xmax = 906.1955
				text = "from"
			intervals [2943]:
				xmin = 906.1955
				xmax = 906.5555
				text = "um"
			intervals [2944]:
				xmin = 906.5555
				xmax = 907.6447
				text = ""
			intervals [2945]:
				xmin = 907.6447
				xmax = 907.7347
				text = "we"
			intervals [2946]:
				xmin = 907.7347
				xmax = 907.8947
				text = "live"
			intervals [2947]:
				xmin = 907.8947
				xmax = 907.9847
				text = "in"
			intervals [2948]:
				xmin = 907.9847
				xmax = 908.5747
				text = "northwest"
			intervals [2949]:
				xmin = 908.5747
				xmax = 908.6847
				text = "to"
			intervals [2950]:
				xmin = 908.6847
				xmax = 908.9147
				text = "that"
			intervals [2951]:
				xmin = 908.9147
				xmax = 909.1647
				text = "part"
			intervals [2952]:
				xmin = 909.1647
				xmax = 909.2347
				text = "of"
			intervals [2953]:
				xmin = 909.2347
				xmax = 909.9047
				text = "southeast"
			intervals [2954]:
				xmin = 909.9047
				xmax = 910.2618
				text = ""
			intervals [2955]:
				xmin = 910.2618
				xmax = 910.3418
				text = "you"
			intervals [2956]:
				xmin = 910.3418
				xmax = 910.4018
				text = "know"
			intervals [2957]:
				xmin = 910.4018
				xmax = 910.5018
				text = "we"
			intervals [2958]:
				xmin = 910.5018
				xmax = 910.7518
				text = "had"
			intervals [2959]:
				xmin = 910.7518
				xmax = 910.7918
				text = ""
			intervals [2960]:
				xmin = 910.7918
				xmax = 910.9118
				text = "the"
			intervals [2961]:
				xmin = 910.9118
				xmax = 911.1358
				text = ""
			intervals [2962]:
				xmin = 911.1358
				xmax = 911.1958
				text = "and"
			intervals [2963]:
				xmin = 911.1958
				xmax = 911.2558
				text = "it"
			intervals [2964]:
				xmin = 911.2558
				xmax = 911.3958
				text = "was"
			intervals [2965]:
				xmin = 911.3958
				xmax = 911.4858
				text = "a"
			intervals [2966]:
				xmin = 911.4858
				xmax = 911.7858
				text = "nice"
			intervals [2967]:
				xmin = 911.7858
				xmax = 912.0958
				text = "quiet"
			intervals [2968]:
				xmin = 912.0958
				xmax = 912.5158
				text = "neighborhood"
			intervals [2969]:
				xmin = 912.5158
				xmax = 912.6658
				text = "there"
			intervals [2970]:
				xmin = 912.6658
				xmax = 912.8058
				text = "were"
			intervals [2971]:
				xmin = 912.8058
				xmax = 913.2258
				text = "children"
			intervals [2972]:
				xmin = 913.2258
				xmax = 913.4058
				text = "there"
			intervals [2973]:
				xmin = 913.4058
				xmax = 913.5758
				text = "that"
			intervals [2974]:
				xmin = 913.5758
				xmax = 913.6558
				text = "i"
			intervals [2975]:
				xmin = 913.6558
				xmax = 913.9058
				text = "knew"
			intervals [2976]:
				xmin = 913.9058
				xmax = 914.3567
				text = ""
			intervals [2977]:
				xmin = 914.3567
				xmax = 914.4267
				text = "we"
			intervals [2978]:
				xmin = 914.4267
				xmax = 914.6167
				text = "used"
			intervals [2979]:
				xmin = 914.6167
				xmax = 914.7067
				text = "to"
			intervals [2980]:
				xmin = 914.7067
				xmax = 914.9367
				text = "walk"
			intervals [2981]:
				xmin = 914.9367
				xmax = 915.0267
				text = "to"
			intervals [2982]:
				xmin = 915.0267
				xmax = 915.3767
				text = "school"
			intervals [2983]:
				xmin = 915.3767
				xmax = 915.7167
				text = "with"
			intervals [2984]:
				xmin = 915.7167
				xmax = 916.0225
				text = ""
			intervals [2985]:
				xmin = 916.0225
				xmax = 916.4825
				text = "um"
			intervals [2986]:
				xmin = 916.4825
				xmax = 917.7073
				text = ""
			intervals [2987]:
				xmin = 917.7073
				xmax = 917.8973
				text = "so"
			intervals [2988]:
				xmin = 917.8973
				xmax = 918.1173
				text = "that"
			intervals [2989]:
				xmin = 918.1173
				xmax = 918.3273
				text = "part"
			intervals [2990]:
				xmin = 918.3273
				xmax = 918.4273
				text = "was"
			intervals [2991]:
				xmin = 918.4273
				xmax = 918.5473
				text = "alwa-"
			intervals [2992]:
				xmin = 918.5473
				xmax = 919.0173
				text = "south"
			intervals [2993]:
				xmin = 919.0173
				xmax = 919.1873
				text = "that"
			intervals [2994]:
				xmin = 919.1873
				xmax = 919.4373
				text = "part"
			intervals [2995]:
				xmin = 919.4373
				xmax = 919.4973
				text = "of"
			intervals [2996]:
				xmin = 919.4973
				xmax = 919.9773
				text = "southwest"
			intervals [2997]:
				xmin = 919.9773
				xmax = 920.1073
				text = "let"
			intervals [2998]:
				xmin = 920.1073
				xmax = 920.1373
				text = "s"
			intervals [2999]:
				xmin = 920.1373
				xmax = 920.2773
				text = "see"
			intervals [3000]:
				xmin = 920.2773
				xmax = 920.5173
				text = "that"
			intervals [3001]:
				xmin = 920.5173
				xmax = 920.5673
				text = "s"
			intervals [3002]:
				xmin = 920.5673
				xmax = 920.6673
				text = "the"
			intervals [3003]:
				xmin = 920.6673
				xmax = 920.9173
				text = "only"
			intervals [3004]:
				xmin = 920.9173
				xmax = 921.2373
				text = "time"
			intervals [3005]:
				xmin = 921.2373
				xmax = 921.3173
				text = "i"
			intervals [3006]:
				xmin = 921.3173
				xmax = 921.3473
				text = ""
			intervals [3007]:
				xmin = 921.3473
				xmax = 921.6273
				text = "really"
			intervals [3008]:
				xmin = 921.6273
				xmax = 922.040
				text = ""
			intervals [3009]:
				xmin = 922.040
				xmax = 922.140
				text = "we"
			intervals [3010]:
				xmin = 922.140
				xmax = 922.310
				text = "were"
			intervals [3011]:
				xmin = 922.310
				xmax = 922.630
				text = "there"
			intervals [3012]:
				xmin = 922.630
				xmax = 922.710
				text = "in"
			intervals [3013]:
				xmin = 922.710
				xmax = 923.320
				text = "southwest"
			intervals [3014]:
				xmin = 923.320
				xmax = 923.440
				text = "and"
			intervals [3015]:
				xmin = 923.440
				xmax = 923.530
				text = "it"
			intervals [3016]:
				xmin = 923.530
				xmax = 923.900
				text = "was"
			intervals [3017]:
				xmin = 923.900
				xmax = 925.3227
				text = ""
			intervals [3018]:
				xmin = 925.3227
				xmax = 925.4027
				text = "it"
			intervals [3019]:
				xmin = 925.4027
				xmax = 925.6127
				text = "w"
			intervals [3020]:
				xmin = 925.6127
				xmax = 925.6427
				text = ""
			intervals [3021]:
				xmin = 925.6427
				xmax = 925.7927
				text = "it"
			intervals [3022]:
				xmin = 925.7927
				xmax = 926.0527
				text = "was"
			intervals [3023]:
				xmin = 926.0527
				xmax = 926.2827
				text = "kind"
			intervals [3024]:
				xmin = 926.2827
				xmax = 926.3927
				text = "of"
			intervals [3025]:
				xmin = 926.3927
				xmax = 926.5427
				text = ""
			intervals [3026]:
				xmin = 926.5427
				xmax = 927.4527
				text = "disjointed"
			intervals [3027]:
				xmin = 927.4527
				xmax = 927.8608
				text = ""
			intervals [3028]:
				xmin = 927.8608
				xmax = 928.2808
				text = "place"
			intervals [3029]:
				xmin = 928.2808
				xmax = 928.3708
				text = "to"
			intervals [3030]:
				xmin = 928.3708
				xmax = 928.4008
				text = ""
			intervals [3031]:
				xmin = 928.4008
				xmax = 928.6508
				text = "me"
			intervals [3032]:
				xmin = 928.6508
				xmax = 928.7008
				text = ""
			intervals [3033]:
				xmin = 928.7008
				xmax = 928.8208
				text = "l-"
			intervals [3034]:
				xmin = 928.8208
				xmax = 929.0508
				text = "like"
			intervals [3035]:
				xmin = 929.0508
				xmax = 929.0808
				text = "i"
			intervals [3036]:
				xmin = 929.0808
				xmax = 929.2908
				text = "say"
			intervals [3037]:
				xmin = 929.2908
				xmax = 929.4208
				text = "that"
			intervals [3038]:
				xmin = 929.4208
				xmax = 929.5608
				text = ""
			intervals [3039]:
				xmin = 929.5608
				xmax = 929.9108
				text = "maybe"
			intervals [3040]:
				xmin = 929.9108
				xmax = 930.0608
				text = "this"
			intervals [3041]:
				xmin = 930.0608
				xmax = 930.1508
				text = "was"
			intervals [3042]:
				xmin = 930.1508
				xmax = 930.2608
				text = "the"
			intervals [3043]:
				xmin = 930.2608
				xmax = 930.6208
				text = "house"
			intervals [3044]:
				xmin = 930.6208
				xmax = 930.8508
				text = "because"
			intervals [3045]:
				xmin = 930.8508
				xmax = 930.9608
				text = "the"
			intervals [3046]:
				xmin = 930.9608
				xmax = 931.2508
				text = "house"
			intervals [3047]:
				xmin = 931.2508
				xmax = 931.4708
				text = "was"
			intervals [3048]:
				xmin = 931.4708
				xmax = 931.8858
				text = ""
			intervals [3049]:
				xmin = 931.8858
				xmax = 931.9458
				text = "it"
			intervals [3050]:
				xmin = 931.9458
				xmax = 932.3158
				text = "was"
			intervals [3051]:
				xmin = 932.3158
				xmax = 932.7184
				text = ""
			intervals [3052]:
				xmin = 932.7184
				xmax = 933.1584
				text = "everything"
			intervals [3053]:
				xmin = 933.1584
				xmax = 933.3784
				text = "was"
			intervals [3054]:
				xmin = 933.3784
				xmax = 933.5884
				text = "like"
			intervals [3055]:
				xmin = 933.5884
				xmax = 933.6484
				text = "it"
			intervals [3056]:
				xmin = 933.6484
				xmax = 933.8084
				text = "was"
			intervals [3057]:
				xmin = 933.8084
				xmax = 934.3584
				text = "down"
			intervals [3058]:
				xmin = 934.3584
				xmax = 934.7161
				text = ""
			intervals [3059]:
				xmin = 934.7161
				xmax = 934.8261
				text = "and"
			intervals [3060]:
				xmin = 934.8261
				xmax = 934.8961
				text = "it"
			intervals [3061]:
				xmin = 934.8961
				xmax = 935.0261
				text = "was"
			intervals [3062]:
				xmin = 935.0261
				xmax = 935.0661
				text = "a"
			intervals [3063]:
				xmin = 935.0661
				xmax = 935.1461
				text = ""
			intervals [3064]:
				xmin = 935.1461
				xmax = 935.4861
				text = "dark"
			intervals [3065]:
				xmin = 935.4861
				xmax = 935.9261
				text = "house"
			intervals [3066]:
				xmin = 935.9261
				xmax = 936.1061
				text = "and"
			intervals [3067]:
				xmin = 936.1061
				xmax = 936.4787
				text = ""
			intervals [3068]:
				xmin = 936.4787
				xmax = 936.5987
				text = "we"
			intervals [3069]:
				xmin = 936.5987
				xmax = 936.7687
				text = "that"
			intervals [3070]:
				xmin = 936.7687
				xmax = 936.7987
				text = "s"
			intervals [3071]:
				xmin = 936.7987
				xmax = 936.8687
				text = "the"
			intervals [3072]:
				xmin = 936.8687
				xmax = 937.0187
				text = "one"
			intervals [3073]:
				xmin = 937.0187
				xmax = 937.1687
				text = "we"
			intervals [3074]:
				xmin = 937.1687
				xmax = 937.3487
				text = "thought"
			intervals [3075]:
				xmin = 937.3487
				xmax = 937.4987
				text = "was"
			intervals [3076]:
				xmin = 937.4987
				xmax = 937.8887
				text = "haunted"
			intervals [3077]:
				xmin = 937.8887
				xmax = 937.9187
				text = ""
			intervals [3078]:
				xmin = 937.9187
				xmax = 938.2287
				text = "and"
			intervals [3079]:
				xmin = 938.2287
				xmax = 938.3187
				text = ""
			intervals [3080]:
				xmin = 938.3187
				xmax = 938.7387
				text = "<unk>"
			intervals [3081]:
				xmin = 938.7387
				xmax = 939.1547
				text = ""
			intervals [3082]:
				xmin = 939.1547
				xmax = 939.3847
				text = "and"
			intervals [3083]:
				xmin = 939.3847
				xmax = 939.4547
				text = "we"
			intervals [3084]:
				xmin = 939.4547
				xmax = 939.6747
				text = "weren't"
			intervals [3085]:
				xmin = 939.6747
				xmax = 939.8647
				text = "there"
			intervals [3086]:
				xmin = 939.8647
				xmax = 940.0247
				text = "that"
			intervals [3087]:
				xmin = 940.0247
				xmax = 940.3547
				text = "long"
			intervals [3088]:
				xmin = 940.3547
				xmax = 940.8047
				text = "so"
			intervals [3089]:
				xmin = 940.8047
				xmax = 941.1125
				text = ""
			intervals [3090]:
				xmin = 941.1125
				xmax = 941.2925
				text = "i"
			intervals [3091]:
				xmin = 941.2925
				xmax = 941.3225
				text = ""
			intervals [3092]:
				xmin = 941.3225
				xmax = 941.5125
				text = "you"
			intervals [3093]:
				xmin = 941.5125
				xmax = 941.6325
				text = "know"
			intervals [3094]:
				xmin = 941.6325
				xmax = 941.6625
				text = ""
			intervals [3095]:
				xmin = 941.6625
				xmax = 941.6925
				text = "i"
			intervals [3096]:
				xmin = 941.6925
				xmax = 941.9725
				text = "don't"
			intervals [3097]:
				xmin = 941.9725
				xmax = 942.2125
				text = "really"
			intervals [3098]:
				xmin = 942.2125
				xmax = 942.4525
				text = "have"
			intervals [3099]:
				xmin = 942.4525
				xmax = 942.6525
				text = "much"
			intervals [3100]:
				xmin = 942.6525
				xmax = 942.9925
				text = "feeling"
			intervals [3101]:
				xmin = 942.9925
				xmax = 943.2825
				text = "about"
			intervals [3102]:
				xmin = 943.2825
				xmax = 944.0425
				text = "southwest"
			intervals [3103]:
				xmin = 944.0425
				xmax = 944.1868
				text = ""
			intervals [3104]:
				xmin = 944.1868
				xmax = 944.2768
				text = "uh"
			intervals [3105]:
				xmin = 944.2768
				xmax = 944.3368
				text = ""
			intervals [3106]:
				xmin = 944.3368
				xmax = 944.5968
				text = "for"
			intervals [3107]:
				xmin = 944.5968
				xmax = 944.9068
				text = "that"
			intervals [3108]:
				xmin = 944.9068
				xmax = 945.1401
				text = ""
			intervals [3109]:
				xmin = 945.1401
				xmax = 945.2301
				text = "and"
			intervals [3110]:
				xmin = 945.2301
				xmax = 945.6101
				text = "south"
			intervals [3111]:
				xmin = 945.6101
				xmax = 945.6401
				text = ""
			intervals [3112]:
				xmin = 945.6401
				xmax = 946.0201
				text = "um"
			intervals [3113]:
				xmin = 946.0201
				xmax = 946.6835
				text = ""
			intervals [3114]:
				xmin = 946.6835
				xmax = 947.5935
				text = "northeast"
			intervals [3115]:
				xmin = 947.5935
				xmax = 948.2156
				text = ""
			intervals [3116]:
				xmin = 948.2156
				xmax = 948.5156
				text = "uh"
			intervals [3117]:
				xmin = 948.5156
				xmax = 948.7856
				text = "when"
			intervals [3118]:
				xmin = 948.7856
				xmax = 948.8156
				text = ""
			intervals [3119]:
				xmin = 948.8156
				xmax = 949.3156
				text = "linc"
			intervals [3120]:
				xmin = 949.3156
				xmax = 949.3856
				text = ""
			intervals [3121]:
				xmin = 949.3856
				xmax = 949.5756
				text = "we"
			intervals [3122]:
				xmin = 949.5756
				xmax = 949.8056
				text = "lived"
			intervals [3123]:
				xmin = 949.8056
				xmax = 949.9456
				text = "in"
			intervals [3124]:
				xmin = 949.9456
				xmax = 950.2556
				text = "lincoln"
			intervals [3125]:
				xmin = 950.2556
				xmax = 950.2956
				text = ""
			intervals [3126]:
				xmin = 950.2956
				xmax = 950.6356
				text = "park"
			intervals [3127]:
				xmin = 950.6356
				xmax = 950.829
				text = ""
			intervals [3128]:
				xmin = 950.829
				xmax = 950.949
				text = "up"
			intervals [3129]:
				xmin = 950.949
				xmax = 951.069
				text = ""
			intervals [3130]:
				xmin = 951.069
				xmax = 951.299
				text = "right"
			intervals [3131]:
				xmin = 951.299
				xmax = 951.499
				text = "by"
			intervals [3132]:
				xmin = 951.499
				xmax = 951.829
				text = "there"
			intervals [3133]:
				xmin = 951.829
				xmax = 952.1013
				text = ""
			intervals [3134]:
				xmin = 952.1013
				xmax = 952.4613
				text = "<unk>"
			intervals [3135]:
				xmin = 952.4613
				xmax = 952.9013
				text = "excuse"
			intervals [3136]:
				xmin = 952.9013
				xmax = 953.0113
				text = "me"
			intervals [3137]:
				xmin = 953.0113
				xmax = 954.3788
				text = ""
			intervals [3138]:
				xmin = 954.3788
				xmax = 954.5188
				text = "i"
			intervals [3139]:
				xmin = 954.5188
				xmax = 954.7988
				text = "loved"
			intervals [3140]:
				xmin = 954.7988
				xmax = 954.9688
				text = "that"
			intervals [3141]:
				xmin = 954.9688
				xmax = 955.2188
				text = "part"
			intervals [3142]:
				xmin = 955.2188
				xmax = 955.2888
				text = "of"
			intervals [3143]:
				xmin = 955.2888
				xmax = 955.6888
				text = "town"
			intervals [3144]:
				xmin = 955.6888
				xmax = 956.1795
				text = ""
			intervals [3145]:
				xmin = 956.1795
				xmax = 956.2795
				text = "we"
			intervals [3146]:
				xmin = 956.2795
				xmax = 956.5795
				text = "used"
			intervals [3147]:
				xmin = 956.5795
				xmax = 956.6695
				text = "to"
			intervals [3148]:
				xmin = 956.6695
				xmax = 956.7195
				text = ""
			intervals [3149]:
				xmin = 956.7195
				xmax = 957.0395
				text = "walk"
			intervals [3150]:
				xmin = 957.0395
				xmax = 957.2795
				text = "from"
			intervals [3151]:
				xmin = 957.2795
				xmax = 957.5495
				text = "there"
			intervals [3152]:
				xmin = 957.5495
				xmax = 957.7995
				text = "down"
			intervals [3153]:
				xmin = 957.7995
				xmax = 957.8795
				text = "to"
			intervals [3154]:
				xmin = 957.8795
				xmax = 957.9095
				text = ""
			intervals [3155]:
				xmin = 957.9095
				xmax = 958.1695
				text = "h"
			intervals [3156]:
				xmin = 958.1695
				xmax = 958.6095
				text = "street"
			intervals [3157]:
				xmin = 958.6095
				xmax = 959.3903
				text = ""
			intervals [3158]:
				xmin = 959.3903
				xmax = 959.5303
				text = "and"
			intervals [3159]:
				xmin = 959.5303
				xmax = 959.7903
				text = "that"
			intervals [3160]:
				xmin = 959.7903
				xmax = 959.9703
				text = "was"
			intervals [3161]:
				xmin = 959.9703
				xmax = 960.1803
				text = "my"
			intervals [3162]:
				xmin = 960.1803
				xmax = 960.6403
				text = "town"
			intervals [3163]:
				xmin = 960.6403
				xmax = 960.8303
				text = "that"
			intervals [3164]:
				xmin = 960.8303
				xmax = 960.9403
				text = "was"
			intervals [3165]:
				xmin = 960.9403
				xmax = 961.1103
				text = "my"
			intervals [3166]:
				xmin = 961.1103
				xmax = 961.4703
				text = "city"
			intervals [3167]:
				xmin = 961.4703
				xmax = 961.5003
				text = ""
			intervals [3168]:
				xmin = 961.5003
				xmax = 961.8703
				text = "h"
			intervals [3169]:
				xmin = 961.8703
				xmax = 962.1503
				text = "street"
			intervals [3170]:
				xmin = 962.1503
				xmax = 962.1803
				text = ""
			intervals [3171]:
				xmin = 962.1803
				xmax = 962.7903
				text = "northeast"
			intervals [3172]:
				xmin = 962.7903
				xmax = 962.8703
				text = "i"
			intervals [3173]:
				xmin = 962.8703
				xmax = 963.2903
				text = "loved"
			intervals [3174]:
				xmin = 963.2903
				xmax = 963.4303
				text = "it"
			intervals [3175]:
				xmin = 963.4303
				xmax = 963.8209
				text = ""
			intervals [3176]:
				xmin = 963.8209
				xmax = 963.9609
				text = "we"
			intervals [3177]:
				xmin = 963.9609
				xmax = 964.0109
				text = ""
			intervals [3178]:
				xmin = 964.0109
				xmax = 964.0409
				text = "d"
			intervals [3179]:
				xmin = 964.0409
				xmax = 964.1199
				text = ""
			intervals [3180]:
				xmin = 964.1199
				xmax = 964.3199
				text = "go"
			intervals [3181]:
				xmin = 964.3199
				xmax = 964.4699
				text = "to"
			intervals [3182]:
				xmin = 964.4699
				xmax = 964.5899
				text = "the"
			intervals [3183]:
				xmin = 964.5899
				xmax = 965.1499
				text = "stores"
			intervals [3184]:
				xmin = 965.1499
				xmax = 965.2199
				text = "i"
			intervals [3185]:
				xmin = 965.2199
				xmax = 965.6399
				text = "remember"
			intervals [3186]:
				xmin = 965.6399
				xmax = 965.8899
				text = "um"
			intervals [3187]:
				xmin = 965.8899
				xmax = 966.0884
				text = ""
			intervals [3188]:
				xmin = 966.0884
				xmax = 966.7484
				text = "<unk>"
			intervals [3189]:
				xmin = 966.7484
				xmax = 967.1184
				text = "s"
			intervals [3190]:
				xmin = 967.1184
				xmax = 967.6258
				text = ""
			intervals [3191]:
				xmin = 967.6258
				xmax = 967.7758
				text = "we"
			intervals [3192]:
				xmin = 967.7758
				xmax = 967.8058
				text = ""
			intervals [3193]:
				xmin = 967.8058
				xmax = 967.9158
				text = "would"
			intervals [3194]:
				xmin = 967.9158
				xmax = 968.1158
				text = "go"
			intervals [3195]:
				xmin = 968.1158
				xmax = 968.5958
				text = "there"
			intervals [3196]:
				xmin = 968.5958
				xmax = 968.8603
				text = ""
			intervals [3197]:
				xmin = 968.8603
				xmax = 968.9403
				text = "i"
			intervals [3198]:
				xmin = 968.9403
				xmax = 969.1703
				text = "guess"
			intervals [3199]:
				xmin = 969.1703
				xmax = 969.3403
				text = "that"
			intervals [3200]:
				xmin = 969.3403
				xmax = 969.5303
				text = "was"
			intervals [3201]:
				xmin = 969.5303
				xmax = 970.3358
				text = ""
			intervals [3202]:
				xmin = 970.3358
				xmax = 970.4858
				text = "<unk>"
			intervals [3203]:
				xmin = 970.4858
				xmax = 970.5458
				text = ""
			intervals [3204]:
				xmin = 970.5458
				xmax = 970.8258
				text = "s"
			intervals [3205]:
				xmin = 970.8258
				xmax = 970.9858
				text = "was"
			intervals [3206]:
				xmin = 970.9858
				xmax = 971.2758
				text = "like"
			intervals [3207]:
				xmin = 971.2758
				xmax = 971.5758
				text = "a"
			intervals [3208]:
				xmin = 971.5758
				xmax = 972.0104
				text = ""
			intervals [3209]:
				xmin = 972.0104
				xmax = 972.4904
				text = "kmart"
			intervals [3210]:
				xmin = 972.4904
				xmax = 972.7604
				text = "now"
			intervals [3211]:
				xmin = 972.7604
				xmax = 973.0243
				text = ""
			intervals [3212]:
				xmin = 973.0243
				xmax = 973.0943
				text = "i"
			intervals [3213]:
				xmin = 973.0943
				xmax = 973.1543
				text = ""
			intervals [3214]:
				xmin = 973.1543
				xmax = 973.4143
				text = "guess"
			intervals [3215]:
				xmin = 973.4143
				xmax = 973.5043
				text = "that"
			intervals [3216]:
				xmin = 973.5043
				xmax = 973.5643
				text = "s"
			intervals [3217]:
				xmin = 973.5643
				xmax = 973.6943
				text = "what"
			intervals [3218]:
				xmin = 973.6943
				xmax = 973.7643
				text = "it"
			intervals [3219]:
				xmin = 973.7643
				xmax = 973.9443
				text = "was"
			intervals [3220]:
				xmin = 973.9443
				xmax = 974.1643
				text = "like"
			intervals [3221]:
				xmin = 974.1643
				xmax = 974.7398
				text = ""
			intervals [3222]:
				xmin = 974.7398
				xmax = 974.9598
				text = "and"
			intervals [3223]:
				xmin = 974.9598
				xmax = 975.1098
				text = "m-"
			intervals [3224]:
				xmin = 975.1098
				xmax = 975.224
				text = ""
			intervals [3225]:
				xmin = 975.224
				xmax = 975.434
				text = "uh"
			intervals [3226]:
				xmin = 975.434
				xmax = 975.734
				text = "my"
			intervals [3227]:
				xmin = 975.734
				xmax = 976.134
				text = "oldest"
			intervals [3228]:
				xmin = 976.134
				xmax = 976.564
				text = "sister"
			intervals [3229]:
				xmin = 976.564
				xmax = 976.894
				text = "worked"
			intervals [3230]:
				xmin = 976.894
				xmax = 977.014
				text = "at"
			intervals [3231]:
				xmin = 977.014
				xmax = 977.074
				text = "a"
			intervals [3232]:
				xmin = 977.074
				xmax = 977.444
				text = "store"
			intervals [3233]:
				xmin = 977.444
				xmax = 977.6441
				text = ""
			intervals [3234]:
				xmin = 977.6441
				xmax = 977.8241
				text = "what"
			intervals [3235]:
				xmin = 977.8241
				xmax = 977.9041
				text = "s"
			intervals [3236]:
				xmin = 977.9041
				xmax = 978.1441
				text = "called"
			intervals [3237]:
				xmin = 978.1441
				xmax = 978.5041
				text = "copy"
			intervals [3238]:
				xmin = 978.5041
				xmax = 978.8241
				text = "cat"
			intervals [3239]:
				xmin = 978.8241
				xmax = 978.887
				text = ""
			intervals [3240]:
				xmin = 978.887
				xmax = 978.957
				text = "and"
			intervals [3241]:
				xmin = 978.957
				xmax = 979.077
				text = "that"
			intervals [3242]:
				xmin = 979.077
				xmax = 979.247
				text = "was"
			intervals [3243]:
				xmin = 979.247
				xmax = 979.347
				text = "a"
			intervals [3244]:
				xmin = 979.347
				xmax = 979.7485
				text = ""
			intervals [3245]:
				xmin = 979.7485
				xmax = 980.0785
				text = "store"
			intervals [3246]:
				xmin = 980.0785
				xmax = 980.2985
				text = "w"
			intervals [3247]:
				xmin = 980.2985
				xmax = 980.4107
				text = ""
			intervals [3248]:
				xmin = 980.4107
				xmax = 980.5307
				text = "a"
			intervals [3249]:
				xmin = 980.5307
				xmax = 980.8407
				text = "lady"
			intervals [3250]:
				xmin = 980.8407
				xmax = 980.9307
				text = "s"
			intervals [3251]:
				xmin = 980.9307
				xmax = 981.2807
				text = "dress"
			intervals [3252]:
				xmin = 981.2807
				xmax = 981.6007
				text = "store"
			intervals [3253]:
				xmin = 981.6007
				xmax = 981.7307
				text = "then"
			intervals [3254]:
				xmin = 981.7307
				xmax = 981.8707
				text = ""
			intervals [3255]:
				xmin = 981.8707
				xmax = 981.9807
				text = "get"
			intervals [3256]:
				xmin = 981.9807
				xmax = 982.0307
				text = ""
			intervals [3257]:
				xmin = 982.0307
				xmax = 982.3807
				text = "nice"
			intervals [3258]:
				xmin = 982.3807
				xmax = 982.6907
				text = "clothes"
			intervals [3259]:
				xmin = 982.6907
				xmax = 982.7607
				text = "at"
			intervals [3260]:
				xmin = 982.7607
				xmax = 983.0907
				text = "copy"
			intervals [3261]:
				xmin = 983.0907
				xmax = 983.1207
				text = ""
			intervals [3262]:
				xmin = 983.1207
				xmax = 983.4707
				text = "cat"
			intervals [3263]:
				xmin = 983.4707
				xmax = 983.9984
				text = ""
			intervals [3264]:
				xmin = 983.9984
				xmax = 984.0884
				text = "and"
			intervals [3265]:
				xmin = 984.0884
				xmax = 984.3784
				text = "there"
			intervals [3266]:
				xmin = 984.3784
				xmax = 984.7784
				text = "um"
			intervals [3267]:
				xmin = 984.7784
				xmax = 985.2108
				text = ""
			intervals [3268]:
				xmin = 985.2108
				xmax = 985.4208
				text = "that"
			intervals [3269]:
				xmin = 985.4208
				xmax = 985.6208
				text = "was"
			intervals [3270]:
				xmin = 985.6208
				xmax = 985.6608
				text = "a"
			intervals [3271]:
				xmin = 985.6608
				xmax = 985.9611
				text = ""
			intervals [3272]:
				xmin = 985.9611
				xmax = 986.0211
				text = "i"
			intervals [3273]:
				xmin = 986.0211
				xmax = 986.2311
				text = "think"
			intervals [3274]:
				xmin = 986.2311
				xmax = 986.3311
				text = "there"
			intervals [3275]:
				xmin = 986.3311
				xmax = 986.5811
				text = "was"
			intervals [3276]:
				xmin = 986.5811
				xmax = 986.7111
				text = "a"
			intervals [3277]:
				xmin = 986.7111
				xmax = 986.7411
				text = ""
			intervals [3278]:
				xmin = 986.7411
				xmax = 987.3611
				text = "woolworth"
			intervals [3279]:
				xmin = 987.3611
				xmax = 987.6511
				text = "down"
			intervals [3280]:
				xmin = 987.6511
				xmax = 987.8011
				text = "there"
			intervals [3281]:
				xmin = 987.8011
				xmax = 987.8311
				text = ""
			intervals [3282]:
				xmin = 987.8311
				xmax = 987.9511
				text = "i"
			intervals [3283]:
				xmin = 987.9511
				xmax = 988.0111
				text = ""
			intervals [3284]:
				xmin = 988.0111
				xmax = 988.5211
				text = "think"
			intervals [3285]:
				xmin = 988.5211
				xmax = 989.5788
				text = ""
			intervals [3286]:
				xmin = 989.5788
				xmax = 989.7188
				text = "and"
			intervals [3287]:
				xmin = 989.7188
				xmax = 989.9388
				text = "then"
			intervals [3288]:
				xmin = 989.9388
				xmax = 990.0888
				text = "you"
			intervals [3289]:
				xmin = 990.0888
				xmax = 990.2888
				text = "could"
			intervals [3290]:
				xmin = 990.2888
				xmax = 990.5688
				text = "go"
			intervals [3291]:
				xmin = 990.5688
				xmax = 990.7488
				text = "to"
			intervals [3292]:
				xmin = 990.7488
				xmax = 990.8988
				text = "the"
			intervals [3293]:
				xmin = 990.8988
				xmax = 991.1488
				text = "little"
			intervals [3294]:
				xmin = 991.1488
				xmax = 991.4988
				text = "carry"
			intervals [3295]:
				xmin = 991.4988
				xmax = 991.7588
				text = "outs"
			intervals [3296]:
				xmin = 991.7588
				xmax = 991.8588
				text = "and"
			intervals [3297]:
				xmin = 991.8588
				xmax = 992.0088
				text = "get"
			intervals [3298]:
				xmin = 992.0088
				xmax = 992.1262
				text = ""
			intervals [3299]:
				xmin = 992.1262
				xmax = 992.2762
				text = "some"
			intervals [3300]:
				xmin = 992.2762
				xmax = 992.3362
				text = ""
			intervals [3301]:
				xmin = 992.3362
				xmax = 992.5662
				text = "good"
			intervals [3302]:
				xmin = 992.5662
				xmax = 992.9629
				text = ""
			intervals [3303]:
				xmin = 992.9629
				xmax = 993.3029
				text = "steak"
			intervals [3304]:
				xmin = 993.3029
				xmax = 993.3929
				text = "and"
			intervals [3305]:
				xmin = 993.3929
				xmax = 993.7629
				text = "cheese"
			intervals [3306]:
				xmin = 993.7629
				xmax = 994.3929
				text = "sandwiches"
			intervals [3307]:
				xmin = 994.3929
				xmax = 994.8329
				text = "<unk>"
			intervals [3308]:
				xmin = 994.8329
				xmax = 995.5395
				text = ""
			intervals [3309]:
				xmin = 995.5395
				xmax = 995.7495
				text = "and"
			intervals [3310]:
				xmin = 995.7495
				xmax = 995.7795
				text = ""
			intervals [3311]:
				xmin = 995.7795
				xmax = 996.0995
				text = "fish"
			intervals [3312]:
				xmin = 996.0995
				xmax = 996.9395
				text = "sandwiches"
			intervals [3313]:
				xmin = 996.9395
				xmax = 997.3487
				text = ""
			intervals [3314]:
				xmin = 997.3487
				xmax = 997.5387
				text = "so"
			intervals [3315]:
				xmin = 997.5387
				xmax = 997.6787
				text = "i"
			intervals [3316]:
				xmin = 997.6787
				xmax = 997.9587
				text = "liked"
			intervals [3317]:
				xmin = 997.9587
				xmax = 998.1687
				text = "that"
			intervals [3318]:
				xmin = 998.1687
				xmax = 998.2287
				text = "and"
			intervals [3319]:
				xmin = 998.2287
				xmax = 998.5087
				text = "then"
			intervals [3320]:
				xmin = 998.5087
				xmax = 998.5721
				text = ""
			intervals [3321]:
				xmin = 998.5721
				xmax = 998.9521
				text = "before"
			intervals [3322]:
				xmin = 998.9521
				xmax = 999.0521
				text = "you"
			intervals [3323]:
				xmin = 999.0521
				xmax = 999.2521
				text = "get"
			intervals [3324]:
				xmin = 999.2521
				xmax = 999.3521
				text = "to"
			intervals [3325]:
				xmin = 999.3521
				xmax = 999.5621
				text = "h"
			intervals [3326]:
				xmin = 999.5621
				xmax = 999.8921
				text = "street"
			intervals [3327]:
				xmin = 999.8921
				xmax = 1000.0021
				text = "the"
			intervals [3328]:
				xmin = 1000.0021
				xmax = 1000.1421
				text = "uh"
			intervals [3329]:
				xmin = 1000.1421
				xmax = 1000.3821
				text = "right"
			intervals [3330]:
				xmin = 1000.3821
				xmax = 1000.5621
				text = "down"
			intervals [3331]:
				xmin = 1000.5621
				xmax = 1001.3221
				text = "constitution"
			intervals [3332]:
				xmin = 1001.3221
				xmax = 1001.8321
				text = "avenue"
			intervals [3333]:
				xmin = 1001.8321
				xmax = 1002.6426
				text = ""
			intervals [3334]:
				xmin = 1002.6426
				xmax = 1002.8326
				text = "and"
			intervals [3335]:
				xmin = 1002.8326
				xmax = 1003.1526
				text = "twelfth"
			intervals [3336]:
				xmin = 1003.1526
				xmax = 1003.4126
				text = "street"
			intervals [3337]:
				xmin = 1003.4126
				xmax = 1003.6126
				text = "was"
			intervals [3338]:
				xmin = 1003.6126
				xmax = 1003.6626
				text = "a"
			intervals [3339]:
				xmin = 1003.6626
				xmax = 1003.9526
				text = "little"
			intervals [3340]:
				xmin = 1003.9526
				xmax = 1004.0703
				text = ""
			intervals [3341]:
				xmin = 1004.0703
				xmax = 1004.4803
				text = "jewish"
			intervals [3342]:
				xmin = 1004.4803
				xmax = 1005.3703
				text = "delicatessen"
			intervals [3343]:
				xmin = 1005.3703
				xmax = 1005.458
				text = ""
			intervals [3344]:
				xmin = 1005.458
				xmax = 1005.708
				text = "used"
			intervals [3345]:
				xmin = 1005.708
				xmax = 1005.818
				text = "to"
			intervals [3346]:
				xmin = 1005.818
				xmax = 1005.9701
				text = ""
			intervals [3347]:
				xmin = 1005.9701
				xmax = 1006.1301
				text = "go"
			intervals [3348]:
				xmin = 1006.1301
				xmax = 1006.3101
				text = "there"
			intervals [3349]:
				xmin = 1006.3101
				xmax = 1006.4401
				text = "and"
			intervals [3350]:
				xmin = 1006.4401
				xmax = 1006.6101
				text = "get"
			intervals [3351]:
				xmin = 1006.6101
				xmax = 1007.0845
				text = ""
			intervals [3352]:
				xmin = 1007.0845
				xmax = 1007.2445
				text = "good"
			intervals [3353]:
				xmin = 1007.2445
				xmax = 1008.0045
				text = "cheese"
			intervals [3354]:
				xmin = 1008.0045
				xmax = 1008.1945
				text = "and"
			intervals [3355]:
				xmin = 1008.1945
				xmax = 1008.2445
				text = ""
			intervals [3356]:
				xmin = 1008.2445
				xmax = 1008.4545
				text = "good"
			intervals [3357]:
				xmin = 1008.4545
				xmax = 1008.6419
				text = ""
			intervals [3358]:
				xmin = 1008.6419
				xmax = 1008.9119
				text = "half"
			intervals [3359]:
				xmin = 1008.9119
				xmax = 1009.4619
				text = "smokes"
			intervals [3360]:
				xmin = 1009.4619
				xmax = 1009.8619
				text = "<unk>"
			intervals [3361]:
				xmin = 1009.8619
				xmax = 1010.4853
				text = ""
			intervals [3362]:
				xmin = 1010.4853
				xmax = 1010.7653
				text = "and"
			intervals [3363]:
				xmin = 1010.7653
				xmax = 1011.1853
				text = "uh"
			intervals [3364]:
				xmin = 1011.1853
				xmax = 1012.0707
				text = ""
			intervals [3365]:
				xmin = 1012.0707
				xmax = 1012.6007
				text = "my"
			intervals [3366]:
				xmin = 1012.6007
				xmax = 1012.9307
				text = "older"
			intervals [3367]:
				xmin = 1012.9307
				xmax = 1013.7307
				text = "sister"
			intervals [3368]:
				xmin = 1013.7307
				xmax = 1013.7607
				text = ""
			intervals [3369]:
				xmin = 1013.7607
				xmax = 1013.8207
				text = "<unk>"
			intervals [3370]:
				xmin = 1013.8207
				xmax = 1013.8607
				text = ""
			intervals [3371]:
				xmin = 1013.8607
				xmax = 1014.0507
				text = "they"
			intervals [3372]:
				xmin = 1014.0507
				xmax = 1014.3007
				text = "used"
			intervals [3373]:
				xmin = 1014.3007
				xmax = 1014.4107
				text = "to"
			intervals [3374]:
				xmin = 1014.4107
				xmax = 1014.8107
				text = "send"
			intervals [3375]:
				xmin = 1014.8107
				xmax = 1015.1707
				text = "me"
			intervals [3376]:
				xmin = 1015.1707
				xmax = 1015.7252
				text = ""
			intervals [3377]:
				xmin = 1015.7252
				xmax = 1015.9352
				text = "and"
			intervals [3378]:
				xmin = 1015.9352
				xmax = 1016.0852
				text = "her"
			intervals [3379]:
				xmin = 1016.0852
				xmax = 1016.8252
				text = "children"
			intervals [3380]:
				xmin = 1016.8252
				xmax = 1017.0914
				text = ""
			intervals [3381]:
				xmin = 1017.0914
				xmax = 1017.3014
				text = "up"
			intervals [3382]:
				xmin = 1017.3014
				xmax = 1017.3914
				text = "to"
			intervals [3383]:
				xmin = 1017.3914
				xmax = 1017.5814
				text = "that"
			intervals [3384]:
				xmin = 1017.5814
				xmax = 1017.8214
				text = "little"
			intervals [3385]:
				xmin = 1017.8214
				xmax = 1018.3014
				text = "store"
			intervals [3386]:
				xmin = 1018.3014
				xmax = 1018.4783
				text = ""
			intervals [3387]:
				xmin = 1018.4783
				xmax = 1018.6583
				text = "and"
			intervals [3388]:
				xmin = 1018.6583
				xmax = 1018.7683
				text = "to"
			intervals [3389]:
				xmin = 1018.7683
				xmax = 1018.9659
				text = ""
			intervals [3390]:
				xmin = 1018.9659
				xmax = 1019.0959
				text = "get"
			intervals [3391]:
				xmin = 1019.0959
				xmax = 1019.3559
				text = "her"
			intervals [3392]:
				xmin = 1019.3559
				xmax = 1019.3859
				text = ""
			intervals [3393]:
				xmin = 1019.3859
				xmax = 1019.9759
				text = "rc"
			intervals [3394]:
				xmin = 1019.9759
				xmax = 1020.6559
				text = "sodas"
			intervals [3395]:
				xmin = 1020.6559
				xmax = 1021.1575
				text = ""
			intervals [3396]:
				xmin = 1021.1575
				xmax = 1021.6075
				text = "and"
			intervals [3397]:
				xmin = 1021.6075
				xmax = 1021.7439
				text = ""
			intervals [3398]:
				xmin = 1021.7439
				xmax = 1022.3239
				text = "cheese"
			intervals [3399]:
				xmin = 1022.3239
				xmax = 1022.9239
				text = "<unk>"
			intervals [3400]:
				xmin = 1022.9239
				xmax = 1023.0639
				text = "cheese"
			intervals [3401]:
				xmin = 1023.0639
				xmax = 1023.1239
				text = "and"
			intervals [3402]:
				xmin = 1023.1239
				xmax = 1023.3639
				text = "crackers"
			intervals [3403]:
				xmin = 1023.3639
				xmax = 1023.5339
				text = "c"
			intervals [3404]:
				xmin = 1023.5339
				xmax = 1025.2339
				text = ""
			intervals [3405]:
				xmin = 1025.2339
				xmax = 1025.3739
				text = "yup"
			intervals [3406]:
				xmin = 1025.3739
				xmax = 1026.0337
				text = ""
			intervals [3407]:
				xmin = 1026.0337
				xmax = 1026.2737
				text = "so"
			intervals [3408]:
				xmin = 1026.2737
				xmax = 1026.4137
				text = "we"
			intervals [3409]:
				xmin = 1026.4137
				xmax = 1026.6137
				text = "had"
			intervals [3410]:
				xmin = 1026.6137
				xmax = 1026.7237
				text = "to"
			intervals [3411]:
				xmin = 1026.7237
				xmax = 1026.8537
				text = "go"
			intervals [3412]:
				xmin = 1026.8537
				xmax = 1026.9537
				text = "up"
			intervals [3413]:
				xmin = 1026.9537
				xmax = 1027.0837
				text = "there"
			intervals [3414]:
				xmin = 1027.0837
				xmax = 1027.3337
				text = "and"
			intervals [3415]:
				xmin = 1027.3337
				xmax = 1027.4537
				text = "the"
			intervals [3416]:
				xmin = 1027.4537
				xmax = 1027.5947
				text = ""
			intervals [3417]:
				xmin = 1027.5947
				xmax = 1027.8347
				text = "that"
			intervals [3418]:
				xmin = 1027.8347
				xmax = 1027.8885
				text = ""
			intervals [3419]:
				xmin = 1027.8885
				xmax = 1028.0185
				text = "t"
			intervals [3420]:
				xmin = 1028.0185
				xmax = 1028.1685
				text = "i"
			intervals [3421]:
				xmin = 1028.1685
				xmax = 1028.2085
				text = "<unk>"
			intervals [3422]:
				xmin = 1028.2085
				xmax = 1028.4885
				text = "never"
			intervals [3423]:
				xmin = 1028.4885
				xmax = 1028.8185
				text = "forget"
			intervals [3424]:
				xmin = 1028.8185
				xmax = 1028.9485
				text = "the"
			intervals [3425]:
				xmin = 1028.9485
				xmax = 1029.2885
				text = "day"
			intervals [3426]:
				xmin = 1029.2885
				xmax = 1029.6883
				text = ""
			intervals [3427]:
				xmin = 1029.6883
				xmax = 1029.8483
				text = "that"
			intervals [3428]:
				xmin = 1029.8483
				xmax = 1030.0883
				text = "we"
			intervals [3429]:
				xmin = 1030.0883
				xmax = 1030.1183
				text = ""
			intervals [3430]:
				xmin = 1030.1183
				xmax = 1030.2783
				text = "i"
			intervals [3431]:
				xmin = 1030.2783
				xmax = 1030.4783
				text = "was"
			intervals [3432]:
				xmin = 1030.4783
				xmax = 1030.7583
				text = "coming"
			intervals [3433]:
				xmin = 1030.7583
				xmax = 1031.1183
				text = "back"
			intervals [3434]:
				xmin = 1031.1183
				xmax = 1031.1483
				text = "i"
			intervals [3435]:
				xmin = 1031.1483
				xmax = 1031.3383
				text = "had"
			intervals [3436]:
				xmin = 1031.3383
				xmax = 1031.5783
				text = "her"
			intervals [3437]:
				xmin = 1031.5783
				xmax = 1031.6083
				text = ""
			intervals [3438]:
				xmin = 1031.6083
				xmax = 1032.2083
				text = "rc"
			intervals [3439]:
				xmin = 1032.2083
				xmax = 1032.3083
				text = "in"
			intervals [3440]:
				xmin = 1032.3083
				xmax = 1032.4283
				text = "a"
			intervals [3441]:
				xmin = 1032.4283
				xmax = 1032.7783
				text = "bag"
			intervals [3442]:
				xmin = 1032.7783
				xmax = 1032.8483
				text = "a"
			intervals [3443]:
				xmin = 1032.8483
				xmax = 1033.1983
				text = "paper"
			intervals [3444]:
				xmin = 1033.1983
				xmax = 1033.5983
				text = "bag"
			intervals [3445]:
				xmin = 1033.5983
				xmax = 1034.1402
				text = ""
			intervals [3446]:
				xmin = 1034.1402
				xmax = 1034.3202
				text = "and"
			intervals [3447]:
				xmin = 1034.3202
				xmax = 1034.6602
				text = "if"
			intervals [3448]:
				xmin = 1034.6602
				xmax = 1034.8743
				text = ""
			intervals [3449]:
				xmin = 1034.8743
				xmax = 1035.0243
				text = "uh"
			intervals [3450]:
				xmin = 1035.0243
				xmax = 1035.4343
				text = "walking"
			intervals [3451]:
				xmin = 1035.4343
				xmax = 1035.6643
				text = "down"
			intervals [3452]:
				xmin = 1035.6643
				xmax = 1035.7443
				text = "the"
			intervals [3453]:
				xmin = 1035.7443
				xmax = 1036.1043
				text = "street"
			intervals [3454]:
				xmin = 1036.1043
				xmax = 1037.0773
				text = ""
			intervals [3455]:
				xmin = 1037.0773
				xmax = 1037.1173
				text = "i"
			intervals [3456]:
				xmin = 1037.1173
				xmax = 1037.3373
				text = "used"
			intervals [3457]:
				xmin = 1037.3373
				xmax = 1037.4273
				text = "to"
			intervals [3458]:
				xmin = 1037.4273
				xmax = 1037.6973
				text = "walk"
			intervals [3459]:
				xmin = 1037.6973
				xmax = 1038.1273
				text = "barefoot"
			intervals [3460]:
				xmin = 1038.1273
				xmax = 1038.3173
				text = "in"
			intervals [3461]:
				xmin = 1038.3173
				xmax = 1038.4073
				text = "the"
			intervals [3462]:
				xmin = 1038.4073
				xmax = 1038.7573
				text = "street"
			intervals [3463]:
				xmin = 1038.7573
				xmax = 1038.821
				text = ""
			intervals [3464]:
				xmin = 1038.821
				xmax = 1039.181
				text = "so"
			intervals [3465]:
				xmin = 1039.181
				xmax = 1039.411
				text = "that"
			intervals [3466]:
				xmin = 1039.411
				xmax = 1039.501
				text = ""
			intervals [3467]:
				xmin = 1039.501
				xmax = 1039.711
				text = "tell"
			intervals [3468]:
				xmin = 1039.711
				xmax = 1039.791
				text = "you"
			intervals [3469]:
				xmin = 1039.791
				xmax = 1040.051
				text = "something"
			intervals [3470]:
				xmin = 1040.051
				xmax = 1040.311
				text = "about"
			intervals [3471]:
				xmin = 1040.311
				xmax = 1040.471
				text = "that"
			intervals [3472]:
				xmin = 1040.471
				xmax = 1040.711
				text = "part"
			intervals [3473]:
				xmin = 1040.711
				xmax = 1040.801
				text = "of"
			intervals [3474]:
				xmin = 1040.801
				xmax = 1040.831
				text = ""
			intervals [3475]:
				xmin = 1040.831
				xmax = 1040.891
				text = "the"
			intervals [3476]:
				xmin = 1040.891
				xmax = 1040.921
				text = ""
			intervals [3477]:
				xmin = 1040.921
				xmax = 1041.311
				text = "city"
			intervals [3478]:
				xmin = 1041.311
				xmax = 1041.531
				text = "was"
			intervals [3479]:
				xmin = 1041.531
				xmax = 1041.871
				text = "street"
			intervals [3480]:
				xmin = 1041.871
				xmax = 1042.301
				text = "was"
			intervals [3481]:
				xmin = 1042.301
				xmax = 1042.6242
				text = ""
			intervals [3482]:
				xmin = 1042.6242
				xmax = 1042.8542
				text = "not"
			intervals [3483]:
				xmin = 1042.8542
				xmax = 1043.1842
				text = "dirty"
			intervals [3484]:
				xmin = 1043.1842
				xmax = 1043.2542
				text = "it"
			intervals [3485]:
				xmin = 1043.2542
				xmax = 1043.4442
				text = "was"
			intervals [3486]:
				xmin = 1043.4442
				xmax = 1043.5942
				text = "on"
			intervals [3487]:
				xmin = 1043.5942
				xmax = 1043.9192
				text = ""
			intervals [3488]:
				xmin = 1043.9192
				xmax = 1044.0692
				text = "no"
			intervals [3489]:
				xmin = 1044.0692
				xmax = 1044.5892
				text = "trash"
			intervals [3490]:
				xmin = 1044.5892
				xmax = 1044.6992
				text = "and"
			intervals [3491]:
				xmin = 1044.6992
				xmax = 1044.9792
				text = "junk"
			intervals [3492]:
				xmin = 1044.9792
				xmax = 1045.1492
				text = "all"
			intervals [3493]:
				xmin = 1045.1492
				xmax = 1045.2992
				text = "over"
			intervals [3494]:
				xmin = 1045.2992
				xmax = 1045.3892
				text = "the"
			intervals [3495]:
				xmin = 1045.3892
				xmax = 1045.6292
				text = "street"
			intervals [3496]:
				xmin = 1045.6292
				xmax = 1045.6592
				text = ""
			intervals [3497]:
				xmin = 1045.6592
				xmax = 1045.9392
				text = "so"
			intervals [3498]:
				xmin = 1045.9392
				xmax = 1046.2894
				text = ""
			intervals [3499]:
				xmin = 1046.2894
				xmax = 1046.5694
				text = "so"
			intervals [3500]:
				xmin = 1046.5694
				xmax = 1046.6094
				text = "i"
			intervals [3501]:
				xmin = 1046.6094
				xmax = 1047.1194
				text = "barefoot"
			intervals [3502]:
				xmin = 1047.1194
				xmax = 1047.5671
				text = ""
			intervals [3503]:
				xmin = 1047.5671
				xmax = 1047.7871
				text = "and"
			intervals [3504]:
				xmin = 1047.7871
				xmax = 1047.8871
				text = "i"
			intervals [3505]:
				xmin = 1047.8871
				xmax = 1048.0671
				text = "was"
			intervals [3506]:
				xmin = 1048.0671
				xmax = 1048.1686
				text = ""
			intervals [3507]:
				xmin = 1048.1686
				xmax = 1048.3986
				text = "coming"
			intervals [3508]:
				xmin = 1048.3986
				xmax = 1048.5986
				text = "back"
			intervals [3509]:
				xmin = 1048.5986
				xmax = 1048.6286
				text = "i"
			intervals [3510]:
				xmin = 1048.6286
				xmax = 1048.9586
				text = "dropped"
			intervals [3511]:
				xmin = 1048.9586
				xmax = 1049.1386
				text = "that"
			intervals [3512]:
				xmin = 1049.1386
				xmax = 1049.4486
				text = "bottle"
			intervals [3513]:
				xmin = 1049.4486
				xmax = 1049.7486
				text = "slid"
			intervals [3514]:
				xmin = 1049.7486
				xmax = 1049.9286
				text = "out"
			intervals [3515]:
				xmin = 1049.9286
				xmax = 1050.0186
				text = "of"
			intervals [3516]:
				xmin = 1050.0186
				xmax = 1050.1186
				text = "the"
			intervals [3517]:
				xmin = 1050.1186
				xmax = 1050.6486
				text = "bag"
			intervals [3518]:
				xmin = 1050.6486
				xmax = 1051.8438
				text = ""
			intervals [3519]:
				xmin = 1051.8438
				xmax = 1052.0438
				text = "and"
			intervals [3520]:
				xmin = 1052.0438
				xmax = 1052.1538
				text = "so"
			intervals [3521]:
				xmin = 1052.1538
				xmax = 1052.2938
				text = "i"
			intervals [3522]:
				xmin = 1052.2938
				xmax = 1052.5538
				text = "didn't"
			intervals [3523]:
				xmin = 1052.5538
				xmax = 1052.8738
				text = "know"
			intervals [3524]:
				xmin = 1052.8738
				xmax = 1053.0238
				text = "and"
			intervals [3525]:
				xmin = 1053.0238
				xmax = 1053.1438
				text = "i"
			intervals [3526]:
				xmin = 1053.1438
				xmax = 1053.3138
				text = "i"
			intervals [3527]:
				xmin = 1053.3138
				xmax = 1053.4738
				text = "you"
			intervals [3528]:
				xmin = 1053.4738
				xmax = 1053.7438
				text = "know"
			intervals [3529]:
				xmin = 1053.7438
				xmax = 1053.8538
				text = "i"
			intervals [3530]:
				xmin = 1053.8538
				xmax = 1054.1338
				text = "said"
			intervals [3531]:
				xmin = 1054.1338
				xmax = 1054.2838
				text = "oh"
			intervals [3532]:
				xmin = 1054.2838
				xmax = 1054.6438
				text = "man"
			intervals [3533]:
				xmin = 1054.6438
				xmax = 1054.8038
				text = "she"
			intervals [3534]:
				xmin = 1054.8038
				xmax = 1055.0438
				text = "gonna"
			intervals [3535]:
				xmin = 1055.0438
				xmax = 1055.2838
				text = "kill"
			intervals [3536]:
				xmin = 1055.2838
				xmax = 1055.4638
				text = "me"
			intervals [3537]:
				xmin = 1055.4638
				xmax = 1055.6638
				text = "blah"
			intervals [3538]:
				xmin = 1055.6638
				xmax = 1055.7738
				text = "blah"
			intervals [3539]:
				xmin = 1055.7738
				xmax = 1055.9138
				text = "blah"
			intervals [3540]:
				xmin = 1055.9138
				xmax = 1055.9838
				text = "i"
			intervals [3541]:
				xmin = 1055.9838
				xmax = 1056.3138
				text = "kept"
			intervals [3542]:
				xmin = 1056.3138
				xmax = 1056.3438
				text = "i"
			intervals [3543]:
				xmin = 1056.3438
				xmax = 1056.5638
				text = "kept"
			intervals [3544]:
				xmin = 1056.5638
				xmax = 1056.9638
				text = "walking"
			intervals [3545]:
				xmin = 1056.9638
				xmax = 1057.2338
				text = "never"
			intervals [3546]:
				xmin = 1057.2338
				xmax = 1057.5538
				text = "did"
			intervals [3547]:
				xmin = 1057.5538
				xmax = 1057.8938
				text = "really"
			intervals [3548]:
				xmin = 1057.8938
				xmax = 1058.1616
				text = ""
			intervals [3549]:
				xmin = 1058.1616
				xmax = 1058.3816
				text = "looked"
			intervals [3550]:
				xmin = 1058.3816
				xmax = 1058.7916
				text = "down"
			intervals [3551]:
				xmin = 1058.7916
				xmax = 1058.9216
				text = "and"
			intervals [3552]:
				xmin = 1058.9216
				xmax = 1059.0016
				text = "to"
			intervals [3553]:
				xmin = 1059.0016
				xmax = 1059.2716
				text = "see"
			intervals [3554]:
				xmin = 1059.2716
				xmax = 1059.5216
				text = "that"
			intervals [3555]:
				xmin = 1059.5216
				xmax = 1059.9421
				text = ""
			intervals [3556]:
				xmin = 1059.9421
				xmax = 1060.2021
				text = "glass"
			intervals [3557]:
				xmin = 1060.2021
				xmax = 1060.3521
				text = "had"
			intervals [3558]:
				xmin = 1060.3521
				xmax = 1060.6421
				text = "popped"
			intervals [3559]:
				xmin = 1060.6421
				xmax = 1060.7621
				text = "up"
			intervals [3560]:
				xmin = 1060.7621
				xmax = 1060.8721
				text = "on"
			intervals [3561]:
				xmin = 1060.8721
				xmax = 1061.0821
				text = "my"
			intervals [3562]:
				xmin = 1061.0821
				xmax = 1061.4221
				text = "leg"
			intervals [3563]:
				xmin = 1061.4221
				xmax = 1061.5221
				text = "and"
			intervals [3564]:
				xmin = 1061.5221
				xmax = 1061.6921
				text = "had"
			intervals [3565]:
				xmin = 1061.6921
				xmax = 1061.7221
				text = ""
			intervals [3566]:
				xmin = 1061.7221
				xmax = 1061.8421
				text = "cut"
			intervals [3567]:
				xmin = 1061.8421
				xmax = 1061.8721
				text = ""
			intervals [3568]:
				xmin = 1061.8721
				xmax = 1062.0221
				text = "my"
			intervals [3569]:
				xmin = 1062.0221
				xmax = 1062.3921
				text = "leg"
			intervals [3570]:
				xmin = 1062.3921
				xmax = 1063.330
				text = ""
			intervals [3571]:
				xmin = 1063.330
				xmax = 1063.500
				text = "and"
			intervals [3572]:
				xmin = 1063.500
				xmax = 1063.670
				text = "i"
			intervals [3573]:
				xmin = 1063.670
				xmax = 1063.860
				text = "to"
			intervals [3574]:
				xmin = 1063.860
				xmax = 1064.110
				text = "this"
			intervals [3575]:
				xmin = 1064.110
				xmax = 1064.330
				text = "day"
			intervals [3576]:
				xmin = 1064.330
				xmax = 1064.400
				text = "i"
			intervals [3577]:
				xmin = 1064.400
				xmax = 1064.690
				text = "have"
			intervals [3578]:
				xmin = 1064.690
				xmax = 1064.770
				text = "a"
			intervals [3579]:
				xmin = 1064.770
				xmax = 1065.080
				text = "like"
			intervals [3580]:
				xmin = 1065.080
				xmax = 1065.220
				text = "a"
			intervals [3581]:
				xmin = 1065.220
				xmax = 1065.4365
				text = ""
			intervals [3582]:
				xmin = 1065.4365
				xmax = 1065.7465
				text = "half"
			intervals [3583]:
				xmin = 1065.7465
				xmax = 1066.1265
				text = "moon"
			intervals [3584]:
				xmin = 1066.1265
				xmax = 1066.4365
				text = "shaped"
			intervals [3585]:
				xmin = 1066.4365
				xmax = 1066.7865
				text = "scar"
			intervals [3586]:
				xmin = 1066.7865
				xmax = 1066.8765
				text = "on"
			intervals [3587]:
				xmin = 1066.8765
				xmax = 1067.0265
				text = "my"
			intervals [3588]:
				xmin = 1067.0265
				xmax = 1067.3165
				text = "leg"
			intervals [3589]:
				xmin = 1067.3165
				xmax = 1067.4665
				text = "from"
			intervals [3590]:
				xmin = 1067.4665
				xmax = 1067.8665
				text = "that"
			intervals [3591]:
				xmin = 1067.8665
				xmax = 1068.0664
				text = ""
			intervals [3592]:
				xmin = 1068.0664
				xmax = 1068.6064
				text = "rc"
			intervals [3593]:
				xmin = 1068.6064
				xmax = 1069.0364
				text = "soda"
			intervals [3594]:
				xmin = 1069.0364
				xmax = 1069.1964
				text = ""
			intervals [3595]:
				xmin = 1069.1964
				xmax = 1069.4564
				text = "<unk>"
			intervals [3596]:
				xmin = 1069.4564
				xmax = 1070.5226
				text = ""
			intervals [3597]:
				xmin = 1070.5226
				xmax = 1071.1926
				text = "so"
			intervals [3598]:
				xmin = 1071.1926
				xmax = 1071.5111
				text = ""
			intervals [3599]:
				xmin = 1071.5111
				xmax = 1071.7111
				text = "that"
			intervals [3600]:
				xmin = 1071.7111
				xmax = 1071.7511
				text = "s"
			intervals [3601]:
				xmin = 1071.7511
				xmax = 1071.8311
				text = "a"
			intervals [3602]:
				xmin = 1071.8311
				xmax = 1072.2811
				text = "memoir"
			intervals [3603]:
				xmin = 1072.2811
				xmax = 1072.4111
				text = "i"
			intervals [3604]:
				xmin = 1072.4111
				xmax = 1072.7711
				text = "kept"
			intervals [3605]:
				xmin = 1072.7711
				xmax = 1073.2111
				text = "<unk>"
			intervals [3606]:
				xmin = 1073.2111
				xmax = 1073.5011
				text = "from"
			intervals [3607]:
				xmin = 1073.5011
				xmax = 1073.5711
				text = ""
			intervals [3608]:
				xmin = 1073.5711
				xmax = 1073.9511
				text = "that"
			intervals [3609]:
				xmin = 1073.9511
				xmax = 1074.3211
				text = "day"
			intervals [3610]:
				xmin = 1074.3211
				xmax = 1074.7505
				text = ""
			intervals [3611]:
				xmin = 1074.7505
				xmax = 1075.0005
				text = "but"
			intervals [3612]:
				xmin = 1075.0005
				xmax = 1075.3705
				text = "she"
			intervals [3613]:
				xmin = 1075.3705
				xmax = 1075.4305
				text = ""
			intervals [3614]:
				xmin = 1075.4305
				xmax = 1075.7205
				text = "she"
			intervals [3615]:
				xmin = 1075.7205
				xmax = 1075.9305
				text = "was"
			intervals [3616]:
				xmin = 1075.9305
				xmax = 1076.0805
				text = ""
			intervals [3617]:
				xmin = 1076.0805
				xmax = 1076.3905
				text = "always"
			intervals [3618]:
				xmin = 1076.3905
				xmax = 1076.4965
				text = ""
			intervals [3619]:
				xmin = 1076.4965
				xmax = 1076.6865
				text = "she"
			intervals [3620]:
				xmin = 1076.6865
				xmax = 1076.9865
				text = "just"
			intervals [3621]:
				xmin = 1076.9865
				xmax = 1077.3565
				text = "send"
			intervals [3622]:
				xmin = 1077.3565
				xmax = 1077.4665
				text = "me"
			intervals [3623]:
				xmin = 1077.4665
				xmax = 1077.4965
				text = ""
			intervals [3624]:
				xmin = 1077.4965
				xmax = 1077.7965
				text = "us"
			intervals [3625]:
				xmin = 1077.7965
				xmax = 1077.9965
				text = "up"
			intervals [3626]:
				xmin = 1077.9965
				xmax = 1078.0965
				text = "to"
			intervals [3627]:
				xmin = 1078.0965
				xmax = 1078.3365
				text = "that"
			intervals [3628]:
				xmin = 1078.3365
				xmax = 1078.6465
				text = "store"
			intervals [3629]:
				xmin = 1078.6465
				xmax = 1078.7765
				text = "to"
			intervals [3630]:
				xmin = 1078.7765
				xmax = 1078.8965
				text = "get"
			intervals [3631]:
				xmin = 1078.8965
				xmax = 1078.9565
				text = ""
			intervals [3632]:
				xmin = 1078.9565
				xmax = 1079.2265
				text = "that"
			intervals [3633]:
				xmin = 1079.2265
				xmax = 1079.5465
				text = "stuff"
			intervals [3634]:
				xmin = 1079.5465
				xmax = 1079.6665
				text = "for"
			intervals [3635]:
				xmin = 1079.6665
				xmax = 1079.8865
				text = "her"
			intervals [3636]:
				xmin = 1079.8865
				xmax = 1080.0198
				text = ""
			intervals [3637]:
				xmin = 1080.0198
				xmax = 1080.3798
				text = "so"
			intervals [3638]:
				xmin = 1080.3798
				xmax = 1081.1922
				text = ""
			intervals [3639]:
				xmin = 1081.1922
				xmax = 1081.3022
				text = "i"
			intervals [3640]:
				xmin = 1081.3022
				xmax = 1081.7422
				text = "liked"
			intervals [3641]:
				xmin = 1081.7422
				xmax = 1081.9117
				text = ""
			intervals [3642]:
				xmin = 1081.9117
				xmax = 1082.1317
				text = "that"
			intervals [3643]:
				xmin = 1082.1317
				xmax = 1082.2568
				text = ""
			intervals [3644]:
				xmin = 1082.2568
				xmax = 1082.4468
				text = "that"
			intervals [3645]:
				xmin = 1082.4468
				xmax = 1082.6168
				text = "was"
			intervals [3646]:
				xmin = 1082.6168
				xmax = 1082.7868
				text = "my"
			intervals [3647]:
				xmin = 1082.7868
				xmax = 1083.2068
				text = "favorite"
			intervals [3648]:
				xmin = 1083.2068
				xmax = 1083.5368
				text = "place"
			intervals [3649]:
				xmin = 1083.5368
				xmax = 1083.651
				text = ""
			intervals [3650]:
				xmin = 1083.651
				xmax = 1083.901
				text = "that"
			intervals [3651]:
				xmin = 1083.901
				xmax = 1084.0214
				text = ""
			intervals [3652]:
				xmin = 1084.0214
				xmax = 1084.1614
				text = "to"
			intervals [3653]:
				xmin = 1084.1614
				xmax = 1084.4914
				text = "live"
			intervals [3654]:
				xmin = 1084.4914
				xmax = 1084.5914
				text = "i"
			intervals [3655]:
				xmin = 1084.5914
				xmax = 1084.8514
				text = "guess"
			intervals [3656]:
				xmin = 1084.8514
				xmax = 1085.1714
				text = "maybe"
			intervals [3657]:
				xmin = 1085.1714
				xmax = 1085.5414
				text = "cause"
			intervals [3658]:
				xmin = 1085.5414
				xmax = 1085.8472
				text = ""
			intervals [3659]:
				xmin = 1085.8472
				xmax = 1085.9072
				text = "it"
			intervals [3660]:
				xmin = 1085.9072
				xmax = 1086.0372
				text = "was"
			intervals [3661]:
				xmin = 1086.0372
				xmax = 1086.2972
				text = "my"
			intervals [3662]:
				xmin = 1086.2972
				xmax = 1086.3372
				text = ""
			intervals [3663]:
				xmin = 1086.3372
				xmax = 1086.6272
				text = "dad"
			intervals [3664]:
				xmin = 1086.6272
				xmax = 1086.7272
				text = "was"
			intervals [3665]:
				xmin = 1086.7272
				xmax = 1087.0072
				text = "still"
			intervals [3666]:
				xmin = 1087.0072
				xmax = 1087.4172
				text = "living"
			intervals [3667]:
				xmin = 1087.4172
				xmax = 1087.4472
				text = ""
			intervals [3668]:
				xmin = 1087.4472
				xmax = 1087.6372
				text = "and"
			intervals [3669]:
				xmin = 1087.6372
				xmax = 1088.3454
				text = ""
			intervals [3670]:
				xmin = 1088.3454
				xmax = 1088.5054
				text = "you"
			intervals [3671]:
				xmin = 1088.5054
				xmax = 1088.6354
				text = "know"
			intervals [3672]:
				xmin = 1088.6354
				xmax = 1088.8154
				text = "i"
			intervals [3673]:
				xmin = 1088.8154
				xmax = 1088.9854
				text = "was"
			intervals [3674]:
				xmin = 1088.9854
				xmax = 1089.3654
				text = "so"
			intervals [3675]:
				xmin = 1089.3654
				xmax = 1089.7154
				text = "loved"
			intervals [3676]:
				xmin = 1089.7154
				xmax = 1089.9854
				text = "him"
			intervals [3677]:
				xmin = 1089.9854
				xmax = 1090.2954
				text = "so"
			intervals [3678]:
				xmin = 1090.2954
				xmax = 1090.3854
				text = "uh"
			intervals [3679]:
				xmin = 1090.3854
				xmax = 1090.6554
				text = ""
			intervals [3680]:
				xmin = 1090.6554
				xmax = 1090.8654
				text = "he"
			intervals [3681]:
				xmin = 1090.8654
				xmax = 1091.1154
				text = "made"
			intervals [3682]:
				xmin = 1091.1154
				xmax = 1091.2054
				text = "it"
			intervals [3683]:
				xmin = 1091.2054
				xmax = 1091.3037
				text = ""
			intervals [3684]:
				xmin = 1091.3037
				xmax = 1091.4937
				text = "good"
			intervals [3685]:
				xmin = 1091.4937
				xmax = 1091.5437
				text = ""
			intervals [3686]:
				xmin = 1091.5437
				xmax = 1092.0537
				text = "anyway"
			intervals [3687]:
				xmin = 1092.0537
				xmax = 1092.2128
				text = ""
			intervals [3688]:
				xmin = 1092.2128
				xmax = 1092.5728
				text = "wherever"
			intervals [3689]:
				xmin = 1092.5728
				xmax = 1092.6628
				text = "we"
			intervals [3690]:
				xmin = 1092.6628
				xmax = 1092.8428
				text = "were"
			intervals [3691]:
				xmin = 1092.8428
				xmax = 1093.0228
				text = "he"
			intervals [3692]:
				xmin = 1093.0228
				xmax = 1093.0528
				text = ""
			intervals [3693]:
				xmin = 1093.0528
				xmax = 1093.3828
				text = "made"
			intervals [3694]:
				xmin = 1093.3828
				xmax = 1093.4128
				text = ""
			intervals [3695]:
				xmin = 1093.4128
				xmax = 1093.5228
				text = "it"
			intervals [3696]:
				xmin = 1093.5228
				xmax = 1093.6728
				text = "good"
			intervals [3697]:
				xmin = 1093.6728
				xmax = 1094.4685
				text = ""
			intervals [3698]:
				xmin = 1094.4685
				xmax = 1094.7385
				text = "<unk>"
			intervals [3699]:
				xmin = 1094.7385
				xmax = 1097.1105
				text = ""
			intervals [3700]:
				xmin = 1097.1105
				xmax = 1097.5305
				text = "mm-hm"
			intervals [3701]:
				xmin = 1097.5305
				xmax = 1097.6047
				text = ""
			intervals [3702]:
				xmin = 1097.6047
				xmax = 1098.3347
				text = "mm-hm"
			intervals [3703]:
				xmin = 1098.3347
				xmax = 1098.554
				text = ""
			intervals [3704]:
				xmin = 1098.554
				xmax = 1098.904
				text = "mm"
			intervals [3705]:
				xmin = 1098.904
				xmax = 1104.6619
				text = ""
			intervals [3706]:
				xmin = 1104.6619
				xmax = 1105.2319
				text = "yeah"
			intervals [3707]:
				xmin = 1105.2319
				xmax = 1105.2819
				text = ""
			intervals [3708]:
				xmin = 1105.2819
				xmax = 1105.5119
				text = "it"
			intervals [3709]:
				xmin = 1105.5119
				xmax = 1105.6719
				text = "it"
			intervals [3710]:
				xmin = 1105.6719
				xmax = 1105.7819
				text = "s"
			intervals [3711]:
				xmin = 1105.7819
				xmax = 1105.9519
				text = "it"
			intervals [3712]:
				xmin = 1105.9519
				xmax = 1106.0919
				text = "was"
			intervals [3713]:
				xmin = 1106.0919
				xmax = 1106.7319
				text = "painful"
			intervals [3714]:
				xmin = 1106.7319
				xmax = 1106.7619
				text = ""
			intervals [3715]:
				xmin = 1106.7619
				xmax = 1106.9219
				text = "it"
			intervals [3716]:
				xmin = 1106.9219
				xmax = 1107.4119
				text = "hurt"
			intervals [3717]:
				xmin = 1107.4119
				xmax = 1107.7862
				text = ""
			intervals [3718]:
				xmin = 1107.7862
				xmax = 1107.9562
				text = "to"
			intervals [3719]:
				xmin = 1107.9562
				xmax = 1108.3962
				text = "see"
			intervals [3720]:
				xmin = 1108.3962
				xmax = 1109.3503
				text = ""
			intervals [3721]:
				xmin = 1109.3503
				xmax = 1109.4303
				text = "you"
			intervals [3722]:
				xmin = 1109.4303
				xmax = 1109.8103
				text = "know"
			intervals [3723]:
				xmin = 1109.8103
				xmax = 1110.4235
				text = ""
			intervals [3724]:
				xmin = 1110.4235
				xmax = 1110.5735
				text = "a"
			intervals [3725]:
				xmin = 1110.5735
				xmax = 1110.9335
				text = "place"
			intervals [3726]:
				xmin = 1110.9335
				xmax = 1111.4435
				text = "where"
			intervals [3727]:
				xmin = 1111.4435
				xmax = 1111.9844
				text = ""
			intervals [3728]:
				xmin = 1111.9844
				xmax = 1112.4044
				text = "like"
			intervals [3729]:
				xmin = 1112.4044
				xmax = 1112.6544
				text = "all"
			intervals [3730]:
				xmin = 1112.6544
				xmax = 1112.7444
				text = "the"
			intervals [3731]:
				xmin = 1112.7444
				xmax = 1113.0844
				text = "places"
			intervals [3732]:
				xmin = 1113.0844
				xmax = 1113.2744
				text = "that"
			intervals [3733]:
				xmin = 1113.2744
				xmax = 1113.3844
				text = "you"
			intervals [3734]:
				xmin = 1113.3844
				xmax = 1113.7144
				text = "loved"
			intervals [3735]:
				xmin = 1113.7144
				xmax = 1113.8544
				text = "to"
			intervals [3736]:
				xmin = 1113.8544
				xmax = 1114.1444
				text = "go"
			intervals [3737]:
				xmin = 1114.1444
				xmax = 1114.2044
				text = "and"
			intervals [3738]:
				xmin = 1114.2044
				xmax = 1114.4644
				text = "and"
			intervals [3739]:
				xmin = 1114.4644
				xmax = 1114.8644
				text = "and"
			intervals [3740]:
				xmin = 1114.8644
				xmax = 1115.0592
				text = ""
			intervals [3741]:
				xmin = 1115.0592
				xmax = 1115.2592
				text = "and"
			intervals [3742]:
				xmin = 1115.2592
				xmax = 1115.7292
				text = "visited"
			intervals [3743]:
				xmin = 1115.7292
				xmax = 1115.9192
				text = "and"
			intervals [3744]:
				xmin = 1115.9192
				xmax = 1116.5093
				text = ""
			intervals [3745]:
				xmin = 1116.5093
				xmax = 1116.7893
				text = "buy"
			intervals [3746]:
				xmin = 1116.7893
				xmax = 1117.0093
				text = "what"
			intervals [3747]:
				xmin = 1117.0093
				xmax = 1117.1093
				text = "you"
			intervals [3748]:
				xmin = 1117.1093
				xmax = 1117.3393
				text = "wanted"
			intervals [3749]:
				xmin = 1117.3393
				xmax = 1117.4393
				text = "to"
			intervals [3750]:
				xmin = 1117.4393
				xmax = 1117.7593
				text = "buy"
			intervals [3751]:
				xmin = 1117.7593
				xmax = 1118.0493
				text = "and"
			intervals [3752]:
				xmin = 1118.0493
				xmax = 1118.3093
				text = "stuff"
			intervals [3753]:
				xmin = 1118.3093
				xmax = 1118.5093
				text = "like"
			intervals [3754]:
				xmin = 1118.5093
				xmax = 1118.7793
				text = "that"
			intervals [3755]:
				xmin = 1118.7793
				xmax = 1119.1634
				text = ""
			intervals [3756]:
				xmin = 1119.1634
				xmax = 1119.3534
				text = "then"
			intervals [3757]:
				xmin = 1119.3534
				xmax = 1119.4134
				text = "it"
			intervals [3758]:
				xmin = 1119.4134
				xmax = 1119.6334
				text = "was"
			intervals [3759]:
				xmin = 1119.6334
				xmax = 1120.1334
				text = "gone"
			intervals [3760]:
				xmin = 1120.1334
				xmax = 1120.2956
				text = ""
			intervals [3761]:
				xmin = 1120.2956
				xmax = 1120.4156
				text = "it"
			intervals [3762]:
				xmin = 1120.4156
				xmax = 1120.6356
				text = "was"
			intervals [3763]:
				xmin = 1120.6356
				xmax = 1121.2956
				text = "trashed"
			intervals [3764]:
				xmin = 1121.2956
				xmax = 1121.6356
				text = "and"
			intervals [3765]:
				xmin = 1121.6356
				xmax = 1122.185
				text = ""
			intervals [3766]:
				xmin = 1122.185
				xmax = 1122.545
				text = "messed"
			intervals [3767]:
				xmin = 1122.545
				xmax = 1122.665
				text = "up"
			intervals [3768]:
				xmin = 1122.665
				xmax = 1122.695
				text = ""
			intervals [3769]:
				xmin = 1122.695
				xmax = 1122.875
				text = "it"
			intervals [3770]:
				xmin = 1122.875
				xmax = 1122.905
				text = ""
			intervals [3771]:
				xmin = 1122.905
				xmax = 1123.065
				text = "it"
			intervals [3772]:
				xmin = 1123.065
				xmax = 1123.425
				text = "hurt"
			intervals [3773]:
				xmin = 1123.425
				xmax = 1124.4873
				text = ""
			intervals [3774]:
				xmin = 1124.4873
				xmax = 1124.5873
				text = "it"
			intervals [3775]:
				xmin = 1124.5873
				xmax = 1124.6473
				text = ""
			intervals [3776]:
				xmin = 1124.6473
				xmax = 1124.7673
				text = "to"
			intervals [3777]:
				xmin = 1124.7673
				xmax = 1124.9573
				text = "me"
			intervals [3778]:
				xmin = 1124.9573
				xmax = 1125.0573
				text = "it"
			intervals [3779]:
				xmin = 1125.0573
				xmax = 1125.2473
				text = "was"
			intervals [3780]:
				xmin = 1125.2473
				xmax = 1125.2773
				text = ""
			intervals [3781]:
				xmin = 1125.2773
				xmax = 1125.4173
				text = "for"
			intervals [3782]:
				xmin = 1125.4173
				xmax = 1125.6773
				text = "me"
			intervals [3783]:
				xmin = 1125.6773
				xmax = 1125.7773
				text = "it"
			intervals [3784]:
				xmin = 1125.7773
				xmax = 1125.9473
				text = "was"
			intervals [3785]:
				xmin = 1125.9473
				xmax = 1126.4573
				text = "painful"
			intervals [3786]:
				xmin = 1126.4573
				xmax = 1127.0918
				text = ""
			intervals [3787]:
				xmin = 1127.0918
				xmax = 1127.2018
				text = "to"
			intervals [3788]:
				xmin = 1127.2018
				xmax = 1127.4118
				text = "see"
			intervals [3789]:
				xmin = 1127.4118
				xmax = 1127.5018
				text = "it"
			intervals [3790]:
				xmin = 1127.5018
				xmax = 1127.6518
				text = "go"
			intervals [3791]:
				xmin = 1127.6518
				xmax = 1127.9718
				text = "down"
			intervals [3792]:
				xmin = 1127.9718
				xmax = 1128.3042
				text = ""
			intervals [3793]:
				xmin = 1128.3042
				xmax = 1128.4342
				text = "and"
			intervals [3794]:
				xmin = 1128.4342
				xmax = 1128.7142
				text = "stay"
			intervals [3795]:
				xmin = 1128.7142
				xmax = 1129.0542
				text = "down"
			intervals [3796]:
				xmin = 1129.0542
				xmax = 1129.2842
				text = "so"
			intervals [3797]:
				xmin = 1129.2842
				xmax = 1129.6442
				text = "long"
			intervals [3798]:
				xmin = 1129.6442
				xmax = 1130.7371
				text = ""
			intervals [3799]:
				xmin = 1130.7371
				xmax = 1131.3071
				text = "mm-hm"
			intervals [3800]:
				xmin = 1131.3071
				xmax = 1133.1312
				text = ""
			intervals [3801]:
				xmin = 1133.1312
				xmax = 1133.3512
				text = "just"
			intervals [3802]:
				xmin = 1133.3512
				xmax = 1133.9812
				text = "recently"
			intervals [3803]:
				xmin = 1133.9812
				xmax = 1134.5512
				text = "yeah"
			intervals [3804]:
				xmin = 1134.5512
				xmax = 1134.8478
				text = ""
			intervals [3805]:
				xmin = 1134.8478
				xmax = 1135.1078
				text = "just"
			intervals [3806]:
				xmin = 1135.1078
				xmax = 1135.1578
				text = ""
			intervals [3807]:
				xmin = 1135.1578
				xmax = 1135.3678
				text = "mm"
			intervals [3808]:
				xmin = 1135.3678
				xmax = 1135.644
				text = ""
			intervals [3809]:
				xmin = 1135.644
				xmax = 1135.774
				text = "just"
			intervals [3810]:
				xmin = 1135.774
				xmax = 1135.944
				text = ""
			intervals [3811]:
				xmin = 1135.944
				xmax = 1136.554
				text = "recently"
			intervals [3812]:
				xmin = 1136.554
				xmax = 1142.2614
				text = ""
			intervals [3813]:
				xmin = 1142.2614
				xmax = 1142.3214
				text = "mm-"
			intervals [3814]:
				xmin = 1142.3214
				xmax = 1142.6614
				text = "huh"
			intervals [3815]:
				xmin = 1142.6614
				xmax = 1143.0314
				text = "it"
			intervals [3816]:
				xmin = 1143.0314
				xmax = 1143.0614
				text = ""
			intervals [3817]:
				xmin = 1143.0614
				xmax = 1143.2114
				text = "is"
			intervals [3818]:
				xmin = 1143.2114
				xmax = 1143.2414
				text = ""
			intervals [3819]:
				xmin = 1143.2414
				xmax = 1143.4314
				text = "it"
			intervals [3820]:
				xmin = 1143.4314
				xmax = 1143.5214
				text = "is"
			intervals [3821]:
				xmin = 1143.5214
				xmax = 1145.1451
				text = ""
			intervals [3822]:
				xmin = 1145.1451
				xmax = 1145.5851
				text = "uh"
			intervals [3823]:
				xmin = 1145.5851
				xmax = 1145.8239
				text = ""
			intervals [3824]:
				xmin = 1145.8239
				xmax = 1146.2339
				text = "well"
			intervals [3825]:
				xmin = 1146.2339
				xmax = 1146.3539
				text = "i'm"
			intervals [3826]:
				xmin = 1146.3539
				xmax = 1146.4239
				text = "i'm"
			intervals [3827]:
				xmin = 1146.4239
				xmax = 1146.8239
				text = "glad"
			intervals [3828]:
				xmin = 1146.8239
				xmax = 1146.9939
				text = "that"
			intervals [3829]:
				xmin = 1146.9939
				xmax = 1147.3939
				text = "they're"
			intervals [3830]:
				xmin = 1147.3939
				xmax = 1147.6265
				text = ""
			intervals [3831]:
				xmin = 1147.6265
				xmax = 1147.7765
				text = "re-"
			intervals [3832]:
				xmin = 1147.7765
				xmax = 1148.0465
				text = "getting"
			intervals [3833]:
				xmin = 1148.0465
				xmax = 1148.1765
				text = "it"
			intervals [3834]:
				xmin = 1148.1765
				xmax = 1148.2265
				text = ""
			intervals [3835]:
				xmin = 1148.2265
				xmax = 1148.8165
				text = "renewing"
			intervals [3836]:
				xmin = 1148.8165
				xmax = 1149.0765
				text = "it"
			intervals [3837]:
				xmin = 1149.0765
				xmax = 1149.3965
				text = "and"
			intervals [3838]:
				xmin = 1149.3965
				xmax = 1149.8748
				text = ""
			intervals [3839]:
				xmin = 1149.8748
				xmax = 1150.0248
				text = "that"
			intervals [3840]:
				xmin = 1150.0248
				xmax = 1150.1248
				text = "it"
			intervals [3841]:
				xmin = 1150.1248
				xmax = 1150.2148
				text = "s"
			intervals [3842]:
				xmin = 1150.2148
				xmax = 1150.4948
				text = "coming"
			intervals [3843]:
				xmin = 1150.4948
				xmax = 1150.6648
				text = "up"
			intervals [3844]:
				xmin = 1150.6648
				xmax = 1151.0192
				text = ""
			intervals [3845]:
				xmin = 1151.0192
				xmax = 1151.4192
				text = "<unk>"
			intervals [3846]:
				xmin = 1151.4192
				xmax = 1151.754
				text = ""
			intervals [3847]:
				xmin = 1151.754
				xmax = 1151.874
				text = "i"
			intervals [3848]:
				xmin = 1151.874
				xmax = 1152.234
				text = "think"
			intervals [3849]:
				xmin = 1152.234
				xmax = 1152.564
				text = "um"
			intervals [3850]:
				xmin = 1152.564
				xmax = 1154.0357
				text = ""
			intervals [3851]:
				xmin = 1154.0357
				xmax = 1154.2457
				text = "<unk>"
			intervals [3852]:
				xmin = 1154.2457
				xmax = 1154.4833
				text = ""
			intervals [3853]:
				xmin = 1154.4833
				xmax = 1154.5633
				text = "i"
			intervals [3854]:
				xmin = 1154.5633
				xmax = 1154.8233
				text = "haven't"
			intervals [3855]:
				xmin = 1154.8233
				xmax = 1155.0533
				text = "been"
			intervals [3856]:
				xmin = 1155.0533
				xmax = 1155.2633
				text = "down"
			intervals [3857]:
				xmin = 1155.2633
				xmax = 1155.4133
				text = "there"
			intervals [3858]:
				xmin = 1155.4133
				xmax = 1155.6833
				text = "re-"
			intervals [3859]:
				xmin = 1155.6833
				xmax = 1155.7133
				text = ""
			intervals [3860]:
				xmin = 1155.7133
				xmax = 1156.0733
				text = "real"
			intervals [3861]:
				xmin = 1156.0733
				xmax = 1156.5633
				text = "recently"
			intervals [3862]:
				xmin = 1156.5633
				xmax = 1156.7133
				text = "so"
			intervals [3863]:
				xmin = 1156.7133
				xmax = 1156.8133
				text = "i'm"
			intervals [3864]:
				xmin = 1156.8133
				xmax = 1157.0333
				text = "not"
			intervals [3865]:
				xmin = 1157.0333
				xmax = 1157.0633
				text = ""
			intervals [3866]:
				xmin = 1157.0633
				xmax = 1157.2933
				text = "sure"
			intervals [3867]:
				xmin = 1157.2933
				xmax = 1157.4233
				text = "but"
			intervals [3868]:
				xmin = 1157.4233
				xmax = 1157.5533
				text = "i"
			intervals [3869]:
				xmin = 1157.5533
				xmax = 1157.5833
				text = ""
			intervals [3870]:
				xmin = 1157.5833
				xmax = 1157.8333
				text = "i'm"
			intervals [3871]:
				xmin = 1157.8333
				xmax = 1157.9933
				text = "s"
			intervals [3872]:
				xmin = 1157.9933
				xmax = 1158.0233
				text = ""
			intervals [3873]:
				xmin = 1158.0233
				xmax = 1158.1333
				text = "i"
			intervals [3874]:
				xmin = 1158.1333
				xmax = 1158.3833
				text = "think"
			intervals [3875]:
				xmin = 1158.3833
				xmax = 1158.4633
				text = "it"
			intervals [3876]:
				xmin = 1158.4633
				xmax = 1158.5233
				text = "s"
			intervals [3877]:
				xmin = 1158.5233
				xmax = 1158.6333
				text = "a"
			intervals [3878]:
				xmin = 1158.6333
				xmax = 1158.8633
				text = "lot"
			intervals [3879]:
				xmin = 1158.8633
				xmax = 1159.0033
				text = "of"
			intervals [3880]:
				xmin = 1159.0033
				xmax = 1159.2333
				text = "um"
			intervals [3881]:
				xmin = 1159.2333
				xmax = 1160.448
				text = ""
			intervals [3882]:
				xmin = 1160.448
				xmax = 1160.598
				text = "s"
			intervals [3883]:
				xmin = 1160.598
				xmax = 1160.7697
				text = ""
			intervals [3884]:
				xmin = 1160.7697
				xmax = 1160.8697
				text = "uh"
			intervals [3885]:
				xmin = 1160.8697
				xmax = 1160.8997
				text = ""
			intervals [3886]:
				xmin = 1160.8997
				xmax = 1160.9997
				text = "t"
			intervals [3887]:
				xmin = 1160.9997
				xmax = 1161.0697
				text = ""
			intervals [3888]:
				xmin = 1161.0697
				xmax = 1161.3897
				text = "different"
			intervals [3889]:
				xmin = 1161.3897
				xmax = 1162.1297
				text = "stores"
			intervals [3890]:
				xmin = 1162.1297
				xmax = 1162.4697
				text = "or"
			intervals [3891]:
				xmin = 1162.4697
				xmax = 1162.6975
				text = ""
			intervals [3892]:
				xmin = 1162.6975
				xmax = 1162.7675
				text = "i'm"
			intervals [3893]:
				xmin = 1162.7675
				xmax = 1162.9475
				text = "not"
			intervals [3894]:
				xmin = 1162.9475
				xmax = 1163.1275
				text = "sure"
			intervals [3895]:
				xmin = 1163.1275
				xmax = 1163.5675
				text = "exactly"
			intervals [3896]:
				xmin = 1163.5675
				xmax = 1163.6875
				text = "what"
			intervals [3897]:
				xmin = 1163.6875
				xmax = 1163.7675
				text = "s"
			intervals [3898]:
				xmin = 1163.7675
				xmax = 1164.0275
				text = "down"
			intervals [3899]:
				xmin = 1164.0275
				xmax = 1164.1175
				text = "there"
			intervals [3900]:
				xmin = 1164.1175
				xmax = 1164.1875
				text = "i"
			intervals [3901]:
				xmin = 1164.1875
				xmax = 1164.3975
				text = "just"
			intervals [3902]:
				xmin = 1164.3975
				xmax = 1164.5475
				text = "know"
			intervals [3903]:
				xmin = 1164.5475
				xmax = 1164.7875
				text = "they"
			intervals [3904]:
				xmin = 1164.7875
				xmax = 1165.1202
				text = ""
			intervals [3905]:
				xmin = 1165.1202
				xmax = 1165.4602
				text = "fixing"
			intervals [3906]:
				xmin = 1165.4602
				xmax = 1165.6002
				text = "it"
			intervals [3907]:
				xmin = 1165.6002
				xmax = 1165.8002
				text = "up"
			intervals [3908]:
				xmin = 1165.8002
				xmax = 1166.5132
				text = ""
			intervals [3909]:
				xmin = 1166.5132
				xmax = 1166.7832
				text = "but"
			intervals [3910]:
				xmin = 1166.7832
				xmax = 1166.8132
				text = "uh"
			intervals [3911]:
				xmin = 1166.8132
				xmax = 1169.8739
				text = ""
			intervals [3912]:
				xmin = 1169.8739
				xmax = 1170.2539
				text = "mm-hm"
			intervals [3913]:
				xmin = 1170.2539
				xmax = 1171.3347
				text = ""
			intervals [3914]:
				xmin = 1171.3347
				xmax = 1171.6147
				text = "mm"
			intervals [3915]:
				xmin = 1171.6147
				xmax = 1173.0009
				text = ""
			intervals [3916]:
				xmin = 1173.0009
				xmax = 1173.3609
				text = "mm-hm"
			intervals [3917]:
				xmin = 1173.3609
				xmax = 1177.1622
				text = ""
			intervals [3918]:
				xmin = 1177.1622
				xmax = 1177.6822
				text = "mm-hm"
			intervals [3919]:
				xmin = 1177.6822
				xmax = 1185.4376
				text = ""
			intervals [3920]:
				xmin = 1185.4376
				xmax = 1185.5476
				text = "mm-mm"
			intervals [3921]:
				xmin = 1185.5476
				xmax = 1185.6376
				text = ""
			intervals [3922]:
				xmin = 1185.6376
				xmax = 1185.9176
				text = "mm-hm"
			intervals [3923]:
				xmin = 1185.9176
				xmax = 1189.3382
				text = ""
			intervals [3924]:
				xmin = 1189.3382
				xmax = 1190.0482
				text = "restaurants"
			intervals [3925]:
				xmin = 1190.0482
				xmax = 1193.4649
				text = ""
			intervals [3926]:
				xmin = 1193.4649
				xmax = 1193.8949
				text = "mm-hm"
			intervals [3927]:
				xmin = 1193.8949
				xmax = 1194.7285
				text = ""
			intervals [3928]:
				xmin = 1194.7285
				xmax = 1195.1785
				text = "mm-hm"
			intervals [3929]:
				xmin = 1195.1785
				xmax = 1197.9262
				text = ""
			intervals [3930]:
				xmin = 1197.9262
				xmax = 1198.3662
				text = "mm-hm"
			intervals [3931]:
				xmin = 1198.3662
				xmax = 1200.4235
				text = ""
			intervals [3932]:
				xmin = 1200.4235
				xmax = 1200.8335
				text = "mm-hm"
			intervals [3933]:
				xmin = 1200.8335
				xmax = 1202.5066
				text = ""
			intervals [3934]:
				xmin = 1202.5066
				xmax = 1202.8166
				text = "different"
			intervals [3935]:
				xmin = 1202.8166
				xmax = 1203.1166
				text = ""
			intervals [3936]:
				xmin = 1203.1166
				xmax = 1203.3466
				text = "world"
			intervals [3937]:
				xmin = 1203.3466
				xmax = 1203.4086
				text = ""
			intervals [3938]:
				xmin = 1203.4086
				xmax = 1203.8886
				text = "mm-hm"
			intervals [3939]:
				xmin = 1203.8886
				xmax = 1207.0118
				text = ""
			intervals [3940]:
				xmin = 1207.0118
				xmax = 1207.2818
				text = "i"
			intervals [3941]:
				xmin = 1207.2818
				xmax = 1207.3218
				text = ""
			intervals [3942]:
				xmin = 1207.3218
				xmax = 1207.5018
				text = "see"
			intervals [3943]:
				xmin = 1207.5018
				xmax = 1208.452
				text = ""
			intervals [3944]:
				xmin = 1208.452
				xmax = 1208.982
				text = "mm-hm"
			intervals [3945]:
				xmin = 1208.982
				xmax = 1211.0845
				text = ""
			intervals [3946]:
				xmin = 1211.0845
				xmax = 1211.4845
				text = "okay"
			intervals [3947]:
				xmin = 1211.4845
				xmax = 1211.6545
				text = "yeah"
			intervals [3948]:
				xmin = 1211.6545
				xmax = 1211.8245
				text = "cause"
			intervals [3949]:
				xmin = 1211.8245
				xmax = 1211.8845
				text = "we"
			intervals [3950]:
				xmin = 1211.8845
				xmax = 1212.8451
				text = ""
			intervals [3951]:
				xmin = 1212.8451
				xmax = 1213.0151
				text = "we"
			intervals [3952]:
				xmin = 1213.0151
				xmax = 1213.1851
				text = "had"
			intervals [3953]:
				xmin = 1213.1851
				xmax = 1213.4751
				text = "talked"
			intervals [3954]:
				xmin = 1213.4751
				xmax = 1213.8651
				text = "about"
			intervals [3955]:
				xmin = 1213.8651
				xmax = 1213.9551
				text = "d"
			intervals [3956]:
				xmin = 1213.9551
				xmax = 1214.2651
				text = "doing"
			intervals [3957]:
				xmin = 1214.2651
				xmax = 1214.5751
				text = "that"
			intervals [3958]:
				xmin = 1214.5751
				xmax = 1214.6051
				text = ""
			intervals [3959]:
				xmin = 1214.6051
				xmax = 1214.8151
				text = "and"
			intervals [3960]:
				xmin = 1214.8151
				xmax = 1215.0951
				text = "and"
			intervals [3961]:
				xmin = 1215.0951
				xmax = 1215.1951
				text = ""
			intervals [3962]:
				xmin = 1215.1951
				xmax = 1215.6751
				text = "especially"
			intervals [3963]:
				xmin = 1215.6751
				xmax = 1215.8851
				text = "at"
			intervals [3964]:
				xmin = 1215.8851
				xmax = 1216.0351
				text = "u"
			intervals [3965]:
				xmin = 1216.0351
				xmax = 1216.4251
				text = "street"
			intervals [3966]:
				xmin = 1216.4251
				xmax = 1216.8307
				text = ""
			intervals [3967]:
				xmin = 1216.8307
				xmax = 1217.1207
				text = "because"
			intervals [3968]:
				xmin = 1217.1207
				xmax = 1217.2207
				text = "i"
			intervals [3969]:
				xmin = 1217.2207
				xmax = 1217.3807
				text = "was"
			intervals [3970]:
				xmin = 1217.3807
				xmax = 1217.8507
				text = "more"
			intervals [3971]:
				xmin = 1217.8507
				xmax = 1218.6473
				text = ""
			intervals [3972]:
				xmin = 1218.6473
				xmax = 1218.9273
				text = "as"
			intervals [3973]:
				xmin = 1218.9273
				xmax = 1219.1273
				text = "as"
			intervals [3974]:
				xmin = 1219.1273
				xmax = 1219.2073
				text = "a"
			intervals [3975]:
				xmin = 1219.2073
				xmax = 1219.6673
				text = "older"
			intervals [3976]:
				xmin = 1219.6673
				xmax = 1220.0573
				text = "person"
			intervals [3977]:
				xmin = 1220.0573
				xmax = 1220.1473
				text = "i"
			intervals [3978]:
				xmin = 1220.1473
				xmax = 1220.2673
				text = "was"
			intervals [3979]:
				xmin = 1220.2673
				xmax = 1220.4473
				text = "more"
			intervals [3980]:
				xmin = 1220.4473
				xmax = 1220.8973
				text = "familiar"
			intervals [3981]:
				xmin = 1220.8973
				xmax = 1221.0273
				text = "with"
			intervals [3982]:
				xmin = 1221.0273
				xmax = 1221.0573
				text = ""
			intervals [3983]:
				xmin = 1221.0573
				xmax = 1221.2873
				text = "u"
			intervals [3984]:
				xmin = 1221.2873
				xmax = 1221.7273
				text = "street"
			intervals [3985]:
				xmin = 1221.7273
				xmax = 1221.9074
				text = ""
			intervals [3986]:
				xmin = 1221.9074
				xmax = 1222.1574
				text = "than"
			intervals [3987]:
				xmin = 1222.1574
				xmax = 1222.2574
				text = "i"
			intervals [3988]:
				xmin = 1222.2574
				xmax = 1222.4774
				text = "was"
			intervals [3989]:
				xmin = 1222.4774
				xmax = 1222.9274
				text = "seventh"
			intervals [3990]:
				xmin = 1222.9274
				xmax = 1223.0992
				text = ""
			intervals [3991]:
				xmin = 1223.0992
				xmax = 1223.1592
				text = "i"
			intervals [3992]:
				xmin = 1223.1592
				xmax = 1223.3692
				text = "mean"
			intervals [3993]:
				xmin = 1223.3692
				xmax = 1223.4992
				text = "uh"
			intervals [3994]:
				xmin = 1223.4992
				xmax = 1223.5392
				text = ""
			intervals [3995]:
				xmin = 1223.5392
				xmax = 1224.0092
				text = "h"
			intervals [3996]:
				xmin = 1224.0092
				xmax = 1224.4647
				text = ""
			intervals [3997]:
				xmin = 1224.4647
				xmax = 1224.6847
				text = "h"
			intervals [3998]:
				xmin = 1224.6847
				xmax = 1224.8347
				text = "was"
			intervals [3999]:
				xmin = 1224.8347
				xmax = 1224.9947
				text = "when"
			intervals [4000]:
				xmin = 1224.9947
				xmax = 1225.0747
				text = "i"
			intervals [4001]:
				xmin = 1225.0747
				xmax = 1225.2847
				text = "was"
			intervals [4002]:
				xmin = 1225.2847
				xmax = 1225.3147
				text = "a"
			intervals [4003]:
				xmin = 1225.3147
				xmax = 1225.6647
				text = "younger"
			intervals [4004]:
				xmin = 1225.6647
				xmax = 1225.7147
				text = ""
			intervals [4005]:
				xmin = 1225.7147
				xmax = 1225.8847
				text = "ch-"
			intervals [4006]:
				xmin = 1225.8847
				xmax = 1226.0147
				text = ""
			intervals [4007]:
				xmin = 1226.0147
				xmax = 1226.3647
				text = "was"
			intervals [4008]:
				xmin = 1226.3647
				xmax = 1226.5347
				text = "like"
			intervals [4009]:
				xmin = 1226.5347
				xmax = 1226.5747
				text = ""
			intervals [4010]:
				xmin = 1226.5747
				xmax = 1226.6247
				text = "a"
			intervals [4011]:
				xmin = 1226.6247
				xmax = 1227.0347
				text = "child"
			intervals [4012]:
				xmin = 1227.0347
				xmax = 1227.3647
				text = "really"
			intervals [4013]:
				xmin = 1227.3647
				xmax = 1228.0314
				text = ""
			intervals [4014]:
				xmin = 1228.0314
				xmax = 1228.4014
				text = "<unk>"
			intervals [4015]:
				xmin = 1228.4014
				xmax = 1228.7214
				text = "now"
			intervals [4016]:
				xmin = 1228.7214
				xmax = 1228.8167
				text = ""
			intervals [4017]:
				xmin = 1228.8167
				xmax = 1229.0267
				text = "cause"
			intervals [4018]:
				xmin = 1229.0267
				xmax = 1229.1167
				text = "when"
			intervals [4019]:
				xmin = 1229.1167
				xmax = 1229.2567
				text = "we"
			intervals [4020]:
				xmin = 1229.2567
				xmax = 1229.5267
				text = "moved"
			intervals [4021]:
				xmin = 1229.5267
				xmax = 1229.7067
				text = "from"
			intervals [4022]:
				xmin = 1229.7067
				xmax = 1229.8867
				text = "that"
			intervals [4023]:
				xmin = 1229.8867
				xmax = 1230.3767
				text = "area"
			intervals [4024]:
				xmin = 1230.3767
				xmax = 1230.7565
				text = ""
			intervals [4025]:
				xmin = 1230.7565
				xmax = 1230.8765
				text = "i"
			intervals [4026]:
				xmin = 1230.8765
				xmax = 1231.3265
				text = "was"
			intervals [4027]:
				xmin = 1231.3265
				xmax = 1231.5107
				text = ""
			intervals [4028]:
				xmin = 1231.5107
				xmax = 1231.8507
				text = "ten"
			intervals [4029]:
				xmin = 1231.8507
				xmax = 1231.8807
				text = ""
			intervals [4030]:
				xmin = 1231.8807
				xmax = 1232.0207
				text = "i"
			intervals [4031]:
				xmin = 1232.0207
				xmax = 1232.1607
				text = "was"
			intervals [4032]:
				xmin = 1232.1607
				xmax = 1232.6407
				text = "eleven"
			intervals [4033]:
				xmin = 1232.6407
				xmax = 1233.2613
				text = ""
			intervals [4034]:
				xmin = 1233.2613
				xmax = 1233.5013
				text = "yeah"
			intervals [4035]:
				xmin = 1233.5013
				xmax = 1233.8913
				text = "eleven"
			intervals [4036]:
				xmin = 1233.8913
				xmax = 1234.4857
				text = ""
			intervals [4037]:
				xmin = 1234.4857
				xmax = 1234.8157
				text = "so"
			intervals [4038]:
				xmin = 1234.8157
				xmax = 1234.9857
				text = "but"
			intervals [4039]:
				xmin = 1234.9857
				xmax = 1235.1057
				text = "i"
			intervals [4040]:
				xmin = 1235.1057
				xmax = 1235.4257
				text = "when"
			intervals [4041]:
				xmin = 1235.4257
				xmax = 1235.5057
				text = "i"
			intervals [4042]:
				xmin = 1235.5057
				xmax = 1235.7957
				text = "went"
			intervals [4043]:
				xmin = 1235.7957
				xmax = 1235.9172
				text = ""
			intervals [4044]:
				xmin = 1235.9172
				xmax = 1236.1772
				text = "to"
			intervals [4045]:
				xmin = 1236.1772
				xmax = 1236.4372
				text = "h"
			intervals [4046]:
				xmin = 1236.4372
				xmax = 1236.7972
				text = "street"
			intervals [4047]:
				xmin = 1236.7972
				xmax = 1236.8572
				text = "it"
			intervals [4048]:
				xmin = 1236.8572
				xmax = 1237.0072
				text = "was"
			intervals [4049]:
				xmin = 1237.0072
				xmax = 1237.2172
				text = "with"
			intervals [4050]:
				xmin = 1237.2172
				xmax = 1237.262
				text = ""
			intervals [4051]:
				xmin = 1237.262
				xmax = 1237.652
				text = "usually"
			intervals [4052]:
				xmin = 1237.652
				xmax = 1237.832
				text = "with"
			intervals [4053]:
				xmin = 1237.832
				xmax = 1237.982
				text = "my"
			intervals [4054]:
				xmin = 1237.982
				xmax = 1238.572
				text = "sisters"
			intervals [4055]:
				xmin = 1238.572
				xmax = 1238.662
				text = "or"
			intervals [4056]:
				xmin = 1238.662
				xmax = 1238.692
				text = ""
			intervals [4057]:
				xmin = 1238.692
				xmax = 1238.772
				text = "my"
			intervals [4058]:
				xmin = 1238.772
				xmax = 1239.152
				text = "mother"
			intervals [4059]:
				xmin = 1239.152
				xmax = 1239.202
				text = "or"
			intervals [4060]:
				xmin = 1239.202
				xmax = 1239.602
				text = "whatever"
			intervals [4061]:
				xmin = 1239.602
				xmax = 1239.7862
				text = ""
			intervals [4062]:
				xmin = 1239.7862
				xmax = 1239.9862
				text = "cause"
			intervals [4063]:
				xmin = 1239.9862
				xmax = 1240.0162
				text = ""
			intervals [4064]:
				xmin = 1240.0162
				xmax = 1240.0762
				text = "we"
			intervals [4065]:
				xmin = 1240.0762
				xmax = 1240.6236
				text = ""
			intervals [4066]:
				xmin = 1240.6236
				xmax = 1240.6836
				text = "we"
			intervals [4067]:
				xmin = 1240.6836
				xmax = 1240.7836
				text = "would"
			intervals [4068]:
				xmin = 1240.7836
				xmax = 1240.8836
				text = ""
			intervals [4069]:
				xmin = 1240.8836
				xmax = 1241.0336
				text = "go"
			intervals [4070]:
				xmin = 1241.0336
				xmax = 1241.1236
				text = "to"
			intervals [4071]:
				xmin = 1241.1236
				xmax = 1241.2036
				text = "the"
			intervals [4072]:
				xmin = 1241.2036
				xmax = 1241.5236
				text = "different"
			intervals [4073]:
				xmin = 1241.5236
				xmax = 1241.8236
				text = "stores"
			intervals [4074]:
				xmin = 1241.8236
				xmax = 1242.0836
				text = "down"
			intervals [4075]:
				xmin = 1242.0836
				xmax = 1242.2436
				text = "there"
			intervals [4076]:
				xmin = 1242.2436
				xmax = 1242.6959
				text = ""
			intervals [4077]:
				xmin = 1242.6959
				xmax = 1242.8659
				text = "but"
			intervals [4078]:
				xmin = 1242.8659
				xmax = 1242.8959
				text = ""
			intervals [4079]:
				xmin = 1242.8959
				xmax = 1243.2059
				text = "u"
			intervals [4080]:
				xmin = 1243.2059
				xmax = 1243.6059
				text = "street"
			intervals [4081]:
				xmin = 1243.6059
				xmax = 1243.7259
				text = "i"
			intervals [4082]:
				xmin = 1243.7259
				xmax = 1244.3559
				text = "remember"
			intervals [4083]:
				xmin = 1244.3559
				xmax = 1245.5324
				text = ""
			intervals [4084]:
				xmin = 1245.5324
				xmax = 1245.6224
				text = "<unk>"
			intervals [4085]:
				xmin = 1245.6224
				xmax = 1245.6762
				text = ""
			intervals [4086]:
				xmin = 1245.6762
				xmax = 1245.8362
				text = "as"
			intervals [4087]:
				xmin = 1245.8362
				xmax = 1245.9362
				text = "in"
			intervals [4088]:
				xmin = 1245.9362
				xmax = 1246.2362
				text = "rdx"
			intervals [4089]:
				xmin = 1246.2362
				xmax = 1246.4662
				text = "high"
			intervals [4090]:
				xmin = 1246.4662
				xmax = 1247.0762
				text = "school"
			intervals [4091]:
				xmin = 1247.0762
				xmax = 1247.2062
				text = ""
			intervals [4092]:
				xmin = 1247.2062
				xmax = 1247.2762
				text = "we"
			intervals [4093]:
				xmin = 1247.2762
				xmax = 1247.3662
				text = "would"
			intervals [4094]:
				xmin = 1247.3662
				xmax = 1247.4262
				text = "go"
			intervals [4095]:
				xmin = 1247.4262
				xmax = 1247.5662
				text = "down"
			intervals [4096]:
				xmin = 1247.5662
				xmax = 1247.6562
				text = "we"
			intervals [4097]:
				xmin = 1247.6562
				xmax = 1247.8062
				text = "would"
			intervals [4098]:
				xmin = 1247.8062
				xmax = 1248.141
				text = ""
			intervals [4099]:
				xmin = 1248.141
				xmax = 1248.491
				text = "sneak"
			intervals [4100]:
				xmin = 1248.491
				xmax = 1248.671
				text = "out"
			intervals [4101]:
				xmin = 1248.671
				xmax = 1248.751
				text = "and"
			intervals [4102]:
				xmin = 1248.751
				xmax = 1248.901
				text = "go"
			intervals [4103]:
				xmin = 1248.901
				xmax = 1249.021
				text = "to"
			intervals [4104]:
				xmin = 1249.021
				xmax = 1249.241
				text = "ben"
			intervals [4105]:
				xmin = 1249.241
				xmax = 1249.451
				text = "s"
			intervals [4106]:
				xmin = 1249.451
				xmax = 1249.721
				text = "chili"
			intervals [4107]:
				xmin = 1249.721
				xmax = 1249.751
				text = ""
			intervals [4108]:
				xmin = 1249.751
				xmax = 1250.101
				text = "bowl"
			intervals [4109]:
				xmin = 1250.101
				xmax = 1250.251
				text = "and"
			intervals [4110]:
				xmin = 1250.251
				xmax = 1250.3754
				text = ""
			intervals [4111]:
				xmin = 1250.3754
				xmax = 1250.4354
				text = "t"
			intervals [4112]:
				xmin = 1250.4354
				xmax = 1250.5654
				text = ""
			intervals [4113]:
				xmin = 1250.5654
				xmax = 1250.7354
				text = "you"
			intervals [4114]:
				xmin = 1250.7354
				xmax = 1250.9454
				text = "know"
			intervals [4115]:
				xmin = 1250.9454
				xmax = 1251.3992
				text = ""
			intervals [4116]:
				xmin = 1251.3992
				xmax = 1251.8092
				text = "so"
			intervals [4117]:
				xmin = 1251.8092
				xmax = 1252.1846
				text = ""
			intervals [4118]:
				xmin = 1252.1846
				xmax = 1252.4646
				text = "and"
			intervals [4119]:
				xmin = 1252.4646
				xmax = 1252.4946
				text = ""
			intervals [4120]:
				xmin = 1252.4946
				xmax = 1252.7146
				text = "and"
			intervals [4121]:
				xmin = 1252.7146
				xmax = 1252.8346
				text = ""
			intervals [4122]:
				xmin = 1252.8346
				xmax = 1253.0346
				text = "come"
			intervals [4123]:
				xmin = 1253.0346
				xmax = 1253.2046
				text = "on"
			intervals [4124]:
				xmin = 1253.2046
				xmax = 1253.4646
				text = "down"
			intervals [4125]:
				xmin = 1253.4646
				xmax = 1253.5946
				text = "to"
			intervals [4126]:
				xmin = 1253.5946
				xmax = 1253.7046
				text = "the"
			intervals [4127]:
				xmin = 1253.7046
				xmax = 1254.0146
				text = "florida"
			intervals [4128]:
				xmin = 1254.0146
				xmax = 1254.3146
				text = "avenue"
			intervals [4129]:
				xmin = 1254.3146
				xmax = 1254.3946
				text = ""
			intervals [4130]:
				xmin = 1254.3946
				xmax = 1254.7546
				text = "grill"
			intervals [4131]:
				xmin = 1254.7546
				xmax = 1254.8346
				text = ""
			intervals [4132]:
				xmin = 1254.8346
				xmax = 1255.0946
				text = "right"
			intervals [4133]:
				xmin = 1255.0946
				xmax = 1255.1346
				text = ""
			intervals [4134]:
				xmin = 1255.1346
				xmax = 1255.5146
				text = "below"
			intervals [4135]:
				xmin = 1255.5146
				xmax = 1255.5946
				text = ""
			intervals [4136]:
				xmin = 1255.5946
				xmax = 1256.0646
				text = "um"
			intervals [4137]:
				xmin = 1256.0646
				xmax = 1256.350
				text = ""
			intervals [4138]:
				xmin = 1256.350
				xmax = 1256.980
				text = "rdx"
			intervals [4139]:
				xmin = 1256.980
				xmax = 1257.5504
				text = ""
			intervals [4140]:
				xmin = 1257.5504
				xmax = 1257.7004
				text = "and"
			intervals [4141]:
				xmin = 1257.7004
				xmax = 1257.8604
				text = "so"
			intervals [4142]:
				xmin = 1257.8604
				xmax = 1258.1004
				text = "i"
			intervals [4143]:
				xmin = 1258.1004
				xmax = 1258.2704
				text = "<unk>"
			intervals [4144]:
				xmin = 1258.2704
				xmax = 1258.4704
				text = "i"
			intervals [4145]:
				xmin = 1258.4704
				xmax = 1258.9304
				text = "remember"
			intervals [4146]:
				xmin = 1258.9304
				xmax = 1259.2104
				text = "those"
			intervals [4147]:
				xmin = 1259.2104
				xmax = 1260.0004
				text = "places"
			intervals [4148]:
				xmin = 1260.0004
				xmax = 1260.8997
				text = ""
			intervals [4149]:
				xmin = 1260.8997
				xmax = 1261.1097
				text = "more"
			intervals [4150]:
				xmin = 1261.1097
				xmax = 1261.2797
				text = "than"
			intervals [4151]:
				xmin = 1261.2797
				xmax = 1261.3797
				text = "i"
			intervals [4152]:
				xmin = 1261.3797
				xmax = 1261.4097
				text = ""
			intervals [4153]:
				xmin = 1261.4097
				xmax = 1261.5697
				text = "do"
			intervals [4154]:
				xmin = 1261.5697
				xmax = 1261.5997
				text = ""
			intervals [4155]:
				xmin = 1261.5997
				xmax = 1261.7297
				text = "s"
			intervals [4156]:
				xmin = 1261.7297
				xmax = 1261.8791
				text = ""
			intervals [4157]:
				xmin = 1261.8791
				xmax = 1262.1091
				text = "h"
			intervals [4158]:
				xmin = 1262.1091
				xmax = 1262.4291
				text = "street"
			intervals [4159]:
				xmin = 1262.4291
				xmax = 1267.2901
				text = ""
			intervals [4160]:
				xmin = 1267.2901
				xmax = 1267.6501
				text = "mm-hm"
			intervals [4161]:
				xmin = 1267.6501
				xmax = 1268.5439
				text = ""
			intervals [4162]:
				xmin = 1268.5439
				xmax = 1269.0139
				text = "um"
			intervals [4163]:
				xmin = 1269.0139
				xmax = 1269.4945
				text = ""
			intervals [4164]:
				xmin = 1269.4945
				xmax = 1269.8445
				text = "most"
			intervals [4165]:
				xmin = 1269.8445
				xmax = 1269.9145
				text = "of"
			intervals [4166]:
				xmin = 1269.9145
				xmax = 1270.1345
				text = "my"
			intervals [4167]:
				xmin = 1270.1345
				xmax = 1270.6145
				text = "experience"
			intervals [4168]:
				xmin = 1270.6145
				xmax = 1270.8145
				text = "was"
			intervals [4169]:
				xmin = 1270.8145
				xmax = 1271.2045
				text = "before"
			intervals [4170]:
				xmin = 1271.2045
				xmax = 1271.3445
				text = "the"
			intervals [4171]:
				xmin = 1271.3445
				xmax = 1272.0245
				text = "riots"
			intervals [4172]:
				xmin = 1272.0245
				xmax = 1272.3555
				text = ""
			intervals [4173]:
				xmin = 1272.3555
				xmax = 1272.7455
				text = "in"
			intervals [4174]:
				xmin = 1272.7455
				xmax = 1273.6247
				text = ""
			intervals [4175]:
				xmin = 1273.6247
				xmax = 1273.8647
				text = "well"
			intervals [4176]:
				xmin = 1273.8647
				xmax = 1274.1547
				text = "all"
			intervals [4177]:
				xmin = 1274.1547
				xmax = 1274.2747
				text = "of"
			intervals [4178]:
				xmin = 1274.2747
				xmax = 1274.3547
				text = "it"
			intervals [4179]:
				xmin = 1274.3547
				xmax = 1274.4247
				text = "r-"
			intervals [4180]:
				xmin = 1274.4247
				xmax = 1275.1747
				text = "actually"
			intervals [4181]:
				xmin = 1275.1747
				xmax = 1275.709
				text = ""
			intervals [4182]:
				xmin = 1275.709
				xmax = 1275.919
				text = "and"
			intervals [4183]:
				xmin = 1275.919
				xmax = 1276.119
				text = "like"
			intervals [4184]:
				xmin = 1276.119
				xmax = 1276.169
				text = "i"
			intervals [4185]:
				xmin = 1276.169
				xmax = 1276.379
				text = "say"
			intervals [4186]:
				xmin = 1276.379
				xmax = 1276.499
				text = "we"
			intervals [4187]:
				xmin = 1276.499
				xmax = 1276.699
				text = "would"
			intervals [4188]:
				xmin = 1276.699
				xmax = 1276.889
				text = "go"
			intervals [4189]:
				xmin = 1276.889
				xmax = 1277.099
				text = "to"
			intervals [4190]:
				xmin = 1277.099
				xmax = 1277.149
				text = ""
			intervals [4191]:
				xmin = 1277.149
				xmax = 1277.219
				text = "t"
			intervals [4192]:
				xmin = 1277.219
				xmax = 1277.3902
				text = ""
			intervals [4193]:
				xmin = 1277.3902
				xmax = 1277.6402
				text = "ben"
			intervals [4194]:
				xmin = 1277.6402
				xmax = 1277.7302
				text = "s"
			intervals [4195]:
				xmin = 1277.7302
				xmax = 1277.9902
				text = "chili"
			intervals [4196]:
				xmin = 1277.9902
				xmax = 1278.2902
				text = "bowl"
			intervals [4197]:
				xmin = 1278.2902
				xmax = 1278.3502
				text = "we"
			intervals [4198]:
				xmin = 1278.3502
				xmax = 1278.3802
				text = ""
			intervals [4199]:
				xmin = 1278.3802
				xmax = 1278.4102
				text = "d"
			intervals [4200]:
				xmin = 1278.4102
				xmax = 1278.5702
				text = "go"
			intervals [4201]:
				xmin = 1278.5702
				xmax = 1278.7402
				text = "to"
			intervals [4202]:
				xmin = 1278.7402
				xmax = 1278.8702
				text = "the"
			intervals [4203]:
				xmin = 1278.8702
				xmax = 1279.3602
				text = "theaters"
			intervals [4204]:
				xmin = 1279.3602
				xmax = 1279.5102
				text = "there"
			intervals [4205]:
				xmin = 1279.5102
				xmax = 1279.6102
				text = "the"
			intervals [4206]:
				xmin = 1279.6102
				xmax = 1279.6802
				text = ""
			intervals [4207]:
				xmin = 1279.6802
				xmax = 1279.9602
				text = "booker"
			intervals [4208]:
				xmin = 1279.9602
				xmax = 1280.3902
				text = "t"
			intervals [4209]:
				xmin = 1280.3902
				xmax = 1280.8983
				text = ""
			intervals [4210]:
				xmin = 1280.8983
				xmax = 1280.9683
				text = "and"
			intervals [4211]:
				xmin = 1280.9683
				xmax = 1281.1383
				text = "the"
			intervals [4212]:
				xmin = 1281.1383
				xmax = 1281.1683
				text = ""
			intervals [4213]:
				xmin = 1281.1683
				xmax = 1281.5783
				text = "lincoln"
			intervals [4214]:
				xmin = 1281.5783
				xmax = 1281.6383
				text = ""
			intervals [4215]:
				xmin = 1281.6383
				xmax = 1282.3683
				text = "theatre"
			intervals [4216]:
				xmin = 1282.3683
				xmax = 1282.9264
				text = ""
			intervals [4217]:
				xmin = 1282.9264
				xmax = 1283.1764
				text = "and"
			intervals [4218]:
				xmin = 1283.1764
				xmax = 1283.2364
				text = ""
			intervals [4219]:
				xmin = 1283.2364
				xmax = 1283.4064
				text = "we"
			intervals [4220]:
				xmin = 1283.4064
				xmax = 1283.4364
				text = ""
			intervals [4221]:
				xmin = 1283.4364
				xmax = 1283.5364
				text = "d"
			intervals [4222]:
				xmin = 1283.5364
				xmax = 1283.8064
				text = "go"
			intervals [4223]:
				xmin = 1283.8064
				xmax = 1283.8764
				text = ""
			intervals [4224]:
				xmin = 1283.8764
				xmax = 1284.0664
				text = "there"
			intervals [4225]:
				xmin = 1284.0664
				xmax = 1284.0964
				text = ""
			intervals [4226]:
				xmin = 1284.0964
				xmax = 1284.1564
				text = "u"
			intervals [4227]:
				xmin = 1284.1564
				xmax = 1284.1864
				text = ""
			intervals [4228]:
				xmin = 1284.1864
				xmax = 1284.4964
				text = "those"
			intervals [4229]:
				xmin = 1284.4964
				xmax = 1284.5264
				text = ""
			intervals [4230]:
				xmin = 1284.5264
				xmax = 1284.7664
				text = "places"
			intervals [4231]:
				xmin = 1284.7664
				xmax = 1285.2541
				text = ""
			intervals [4232]:
				xmin = 1285.2541
				xmax = 1285.6141
				text = "um"
			intervals [4233]:
				xmin = 1285.6141
				xmax = 1287.0795
				text = ""
			intervals [4234]:
				xmin = 1287.0795
				xmax = 1287.5395
				text = "uh"
			intervals [4235]:
				xmin = 1287.5395
				xmax = 1287.5995
				text = ""
			intervals [4236]:
				xmin = 1287.5995
				xmax = 1288.0095
				text = "uh"
			intervals [4237]:
				xmin = 1288.0095
				xmax = 1288.3851
				text = ""
			intervals [4238]:
				xmin = 1288.3851
				xmax = 1288.5951
				text = "my"
			intervals [4239]:
				xmin = 1288.5951
				xmax = 1289.0051
				text = "fath-"
			intervals [4240]:
				xmin = 1289.0051
				xmax = 1289.1251
				text = "my"
			intervals [4241]:
				xmin = 1289.1251
				xmax = 1289.6551
				text = "stepfather"
			intervals [4242]:
				xmin = 1289.6551
				xmax = 1289.8551
				text = "had"
			intervals [4243]:
				xmin = 1289.8551
				xmax = 1289.9251
				text = "a"
			intervals [4244]:
				xmin = 1289.9251
				xmax = 1290.3751
				text = "friend"
			intervals [4245]:
				xmin = 1290.3751
				xmax = 1290.5251
				text = "that"
			intervals [4246]:
				xmin = 1290.5251
				xmax = 1290.8451
				text = "had"
			intervals [4247]:
				xmin = 1290.8451
				xmax = 1291.1651
				text = "um"
			intervals [4248]:
				xmin = 1291.1651
				xmax = 1291.6818
				text = ""
			intervals [4249]:
				xmin = 1291.6818
				xmax = 1291.8418
				text = "a"
			intervals [4250]:
				xmin = 1291.8418
				xmax = 1292.4518
				text = "photography"
			intervals [4251]:
				xmin = 1292.4518
				xmax = 1292.7618
				text = "place"
			intervals [4252]:
				xmin = 1292.7618
				xmax = 1292.9118
				text = "there"
			intervals [4253]:
				xmin = 1292.9118
				xmax = 1292.9418
				text = ""
			intervals [4254]:
				xmin = 1292.9418
				xmax = 1293.1618
				text = "called"
			intervals [4255]:
				xmin = 1293.1618
				xmax = 1293.5618
				text = "scurlock"
			intervals [4256]:
				xmin = 1293.5618
				xmax = 1293.5918
				text = "i"
			intervals [4257]:
				xmin = 1293.5918
				xmax = 1293.7518
				text = "don't"
			intervals [4258]:
				xmin = 1293.7518
				xmax = 1294.0318
				text = ""
			intervals [4259]:
				xmin = 1294.0318
				xmax = 1294.2018
				text = "know"
			intervals [4260]:
				xmin = 1294.2018
				xmax = 1294.2318
				text = ""
			intervals [4261]:
				xmin = 1294.2318
				xmax = 1294.3018
				text = "if"
			intervals [4262]:
				xmin = 1294.3018
				xmax = 1294.4718
				text = "that"
			intervals [4263]:
				xmin = 1294.4718
				xmax = 1294.7118
				text = "is"
			intervals [4264]:
				xmin = 1294.7118
				xmax = 1294.7418
				text = ""
			intervals [4265]:
				xmin = 1294.7418
				xmax = 1294.9218
				text = "was"
			intervals [4266]:
				xmin = 1294.9218
				xmax = 1295.0918
				text = "in"
			intervals [4267]:
				xmin = 1295.0918
				xmax = 1295.3518
				text = "your"
			intervals [4268]:
				xmin = 1295.3518
				xmax = 1295.642
				text = ""
			intervals [4269]:
				xmin = 1295.642
				xmax = 1295.842
				text = "s"
			intervals [4270]:
				xmin = 1295.842
				xmax = 1296.3815
				text = ""
			intervals [4271]:
				xmin = 1296.3815
				xmax = 1296.9815
				text = "research"
			intervals [4272]:
				xmin = 1296.9815
				xmax = 1297.2321
				text = ""
			intervals [4273]:
				xmin = 1297.2321
				xmax = 1297.4521
				text = "sc-"
			intervals [4274]:
				xmin = 1297.4521
				xmax = 1297.6145
				text = ""
			intervals [4275]:
				xmin = 1297.6145
				xmax = 1297.7045
				text = "he"
			intervals [4276]:
				xmin = 1297.7045
				xmax = 1297.8845
				text = "was"
			intervals [4277]:
				xmin = 1297.8845
				xmax = 1297.9645
				text = "a"
			intervals [4278]:
				xmin = 1297.9645
				xmax = 1298.4545
				text = "black"
			intervals [4279]:
				xmin = 1298.4545
				xmax = 1298.7745
				text = "uh"
			intervals [4280]:
				xmin = 1298.7745
				xmax = 1299.4772
				text = ""
			intervals [4281]:
				xmin = 1299.4772
				xmax = 1300.2272
				text = "photographer"
			intervals [4282]:
				xmin = 1300.2272
				xmax = 1300.7415
				text = ""
			intervals [4283]:
				xmin = 1300.7415
				xmax = 1301.0115
				text = "very"
			intervals [4284]:
				xmin = 1301.0115
				xmax = 1301.2864
				text = ""
			intervals [4285]:
				xmin = 1301.2864
				xmax = 1301.6164
				text = "very"
			intervals [4286]:
				xmin = 1301.6164
				xmax = 1301.9064
				text = "big"
			intervals [4287]:
				xmin = 1301.9064
				xmax = 1301.9764
				text = "i"
			intervals [4288]:
				xmin = 1301.9764
				xmax = 1302.3564
				text = "think"
			intervals [4289]:
				xmin = 1302.3564
				xmax = 1302.5164
				text = "i've"
			intervals [4290]:
				xmin = 1302.5164
				xmax = 1302.9064
				text = "heard"
			intervals [4291]:
				xmin = 1302.9064
				xmax = 1302.9914
				text = ""
			intervals [4292]:
				xmin = 1302.9914
				xmax = 1303.2314
				text = "that"
			intervals [4293]:
				xmin = 1303.2314
				xmax = 1303.3988
				text = ""
			intervals [4294]:
				xmin = 1303.3988
				xmax = 1303.5288
				text = "you"
			intervals [4295]:
				xmin = 1303.5288
				xmax = 1303.6988
				text = "know"
			intervals [4296]:
				xmin = 1303.6988
				xmax = 1303.7488
				text = "a"
			intervals [4297]:
				xmin = 1303.7488
				xmax = 1303.9388
				text = "lot"
			intervals [4298]:
				xmin = 1303.9388
				xmax = 1304.0188
				text = "of"
			intervals [4299]:
				xmin = 1304.0188
				xmax = 1304.3088
				text = "people"
			intervals [4300]:
				xmin = 1304.3088
				xmax = 1304.6588
				text = "used"
			intervals [4301]:
				xmin = 1304.6588
				xmax = 1304.8288
				text = "his"
			intervals [4302]:
				xmin = 1304.8288
				xmax = 1305.2388
				text = "service"
			intervals [4303]:
				xmin = 1305.2388
				xmax = 1305.4988
				text = "so"
			intervals [4304]:
				xmin = 1305.4988
				xmax = 1306.2086
				text = ""
			intervals [4305]:
				xmin = 1306.2086
				xmax = 1306.2886
				text = "i"
			intervals [4306]:
				xmin = 1306.2886
				xmax = 1306.7886
				text = "remember"
			intervals [4307]:
				xmin = 1306.7886
				xmax = 1307.1186
				text = "going"
			intervals [4308]:
				xmin = 1307.1186
				xmax = 1307.4682
				text = ""
			intervals [4309]:
				xmin = 1307.4682
				xmax = 1307.6082
				text = "to"
			intervals [4310]:
				xmin = 1307.6082
				xmax = 1307.8382
				text = "that"
			intervals [4311]:
				xmin = 1307.8382
				xmax = 1308.3082
				text = "studio"
			intervals [4312]:
				xmin = 1308.3082
				xmax = 1308.3882
				text = "to"
			intervals [4313]:
				xmin = 1308.3882
				xmax = 1308.5482
				text = "have"
			intervals [4314]:
				xmin = 1308.5482
				xmax = 1308.5782
				text = ""
			intervals [4315]:
				xmin = 1308.5782
				xmax = 1309.0182
				text = "pictures"
			intervals [4316]:
				xmin = 1309.0182
				xmax = 1309.4982
				text = "taken"
			intervals [4317]:
				xmin = 1309.4982
				xmax = 1309.6382
				text = "i"
			intervals [4318]:
				xmin = 1309.6382
				xmax = 1309.6682
				text = ""
			intervals [4319]:
				xmin = 1309.6682
				xmax = 1310.2082
				text = "remember"
			intervals [4320]:
				xmin = 1310.2082
				xmax = 1310.5382
				text = "um"
			intervals [4321]:
				xmin = 1310.5382
				xmax = 1311.6577
				text = ""
			intervals [4322]:
				xmin = 1311.6577
				xmax = 1311.8977
				text = "uh"
			intervals [4323]:
				xmin = 1311.8977
				xmax = 1311.9777
				text = ""
			intervals [4324]:
				xmin = 1311.9777
				xmax = 1312.1777
				text = "the"
			intervals [4325]:
				xmin = 1312.1777
				xmax = 1312.6277
				text = "um"
			intervals [4326]:
				xmin = 1312.6277
				xmax = 1313.6954
				text = ""
			intervals [4327]:
				xmin = 1313.6954
				xmax = 1314.1954
				text = "started"
			intervals [4328]:
				xmin = 1314.1954
				xmax = 1314.3088
				text = ""
			intervals [4329]:
				xmin = 1314.3088
				xmax = 1314.6688
				text = "no"
			intervals [4330]:
				xmin = 1314.6688
				xmax = 1314.9288
				text = "um"
			intervals [4331]:
				xmin = 1314.9288
				xmax = 1315.8045
				text = ""
			intervals [4332]:
				xmin = 1315.8045
				xmax = 1315.9345
				text = "what"
			intervals [4333]:
				xmin = 1315.9345
				xmax = 1316.0045
				text = "s"
			intervals [4334]:
				xmin = 1316.0045
				xmax = 1316.0845
				text = "the"
			intervals [4335]:
				xmin = 1316.0845
				xmax = 1316.6545
				text = "mason"
			intervals [4336]:
				xmin = 1316.6545
				xmax = 1316.8445
				text = "s"
			intervals [4337]:
				xmin = 1316.8445
				xmax = 1316.9422
				text = ""
			intervals [4338]:
				xmin = 1316.9422
				xmax = 1317.2622
				text = "um"
			intervals [4339]:
				xmin = 1317.2622
				xmax = 1319.3623
				text = ""
			intervals [4340]:
				xmin = 1319.3623
				xmax = 1319.5023
				text = "they"
			intervals [4341]:
				xmin = 1319.5023
				xmax = 1319.6323
				text = "had"
			intervals [4342]:
				xmin = 1319.6323
				xmax = 1319.7323
				text = "a"
			intervals [4343]:
				xmin = 1319.7323
				xmax = 1319.7623
				text = ""
			intervals [4344]:
				xmin = 1319.7623
				xmax = 1320.0823
				text = "place"
			intervals [4345]:
				xmin = 1320.0823
				xmax = 1320.3423
				text = "down"
			intervals [4346]:
				xmin = 1320.3423
				xmax = 1320.6323
				text = "there"
			intervals [4347]:
				xmin = 1320.6323
				xmax = 1320.8891
				text = ""
			intervals [4348]:
				xmin = 1320.8891
				xmax = 1320.9391
				text = "i"
			intervals [4349]:
				xmin = 1320.9391
				xmax = 1321.1791
				text = "think"
			intervals [4350]:
				xmin = 1321.1791
				xmax = 1321.2991
				text = "they"
			intervals [4351]:
				xmin = 1321.2991
				xmax = 1321.6391
				text = "still"
			intervals [4352]:
				xmin = 1321.6391
				xmax = 1321.9291
				text = "did"
			intervals [4353]:
				xmin = 1321.9291
				xmax = 1322.1791
				text = "too"
			intervals [4354]:
				xmin = 1322.1791
				xmax = 1323.222
				text = ""
			intervals [4355]:
				xmin = 1323.222
				xmax = 1323.592
				text = "uh"
			intervals [4356]:
				xmin = 1323.592
				xmax = 1324.9267
				text = ""
			intervals [4357]:
				xmin = 1324.9267
				xmax = 1325.2867
				text = "mm-hm"
			intervals [4358]:
				xmin = 1325.2867
				xmax = 1326.5214
				text = ""
			intervals [4359]:
				xmin = 1326.5214
				xmax = 1326.9814
				text = "masonic"
			intervals [4360]:
				xmin = 1326.9814
				xmax = 1327.0114
				text = ""
			intervals [4361]:
				xmin = 1327.0114
				xmax = 1327.4714
				text = "temple"
			intervals [4362]:
				xmin = 1327.4714
				xmax = 1327.590
				text = ""
			intervals [4363]:
				xmin = 1327.590
				xmax = 1327.670
				text = "the"
			intervals [4364]:
				xmin = 1327.670
				xmax = 1328.170
				text = "uh-huh"
			intervals [4365]:
				xmin = 1328.170
				xmax = 1328.230
				text = ""
			intervals [4366]:
				xmin = 1328.230
				xmax = 1328.530
				text = "yeah"
			intervals [4367]:
				xmin = 1328.530
				xmax = 1329.1214
				text = ""
			intervals [4368]:
				xmin = 1329.1214
				xmax = 1329.1814
				text = "and"
			intervals [4369]:
				xmin = 1329.1814
				xmax = 1329.3214
				text = "my"
			intervals [4370]:
				xmin = 1329.3214
				xmax = 1329.9714
				text = "stepfather"
			intervals [4371]:
				xmin = 1329.9714
				xmax = 1330.2314
				text = "was"
			intervals [4372]:
				xmin = 1330.2314
				xmax = 1330.3714
				text = "a"
			intervals [4373]:
				xmin = 1330.3714
				xmax = 1330.5463
				text = ""
			intervals [4374]:
				xmin = 1330.5463
				xmax = 1330.8463
				text = "thirty"
			intervals [4375]:
				xmin = 1330.8463
				xmax = 1331.0763
				text = "third"
			intervals [4376]:
				xmin = 1331.0763
				xmax = 1331.1063
				text = ""
			intervals [4377]:
				xmin = 1331.1063
				xmax = 1331.5563
				text = "degree"
			intervals [4378]:
				xmin = 1331.5563
				xmax = 1331.6763
				text = ""
			intervals [4379]:
				xmin = 1331.6763
				xmax = 1332.3463
				text = "mason"
			intervals [4380]:
				xmin = 1332.3463
				xmax = 1333.025
				text = ""
			intervals [4381]:
				xmin = 1333.025
				xmax = 1333.155
				text = "and"
			intervals [4382]:
				xmin = 1333.155
				xmax = 1333.395
				text = "so"
			intervals [4383]:
				xmin = 1333.395
				xmax = 1333.655
				text = "we"
			intervals [4384]:
				xmin = 1333.655
				xmax = 1333.685
				text = ""
			intervals [4385]:
				xmin = 1333.685
				xmax = 1333.895
				text = "went"
			intervals [4386]:
				xmin = 1333.895
				xmax = 1333.945
				text = ""
			intervals [4387]:
				xmin = 1333.945
				xmax = 1334.215
				text = "there"
			intervals [4388]:
				xmin = 1334.215
				xmax = 1334.365
				text = "for"
			intervals [4389]:
				xmin = 1334.365
				xmax = 1334.615
				text = "their"
			intervals [4390]:
				xmin = 1334.615
				xmax = 1335.415
				text = "activities"
			intervals [4391]:
				xmin = 1335.415
				xmax = 1335.445
				text = ""
			intervals [4392]:
				xmin = 1335.445
				xmax = 1335.555
				text = "and"
			intervals [4393]:
				xmin = 1335.555
				xmax = 1335.9121
				text = ""
			intervals [4394]:
				xmin = 1335.9121
				xmax = 1336.0421
				text = "it"
			intervals [4395]:
				xmin = 1336.0421
				xmax = 1336.0721
				text = ""
			intervals [4396]:
				xmin = 1336.0721
				xmax = 1336.1821
				text = "was"
			intervals [4397]:
				xmin = 1336.1821
				xmax = 1336.4521
				text = "so"
			intervals [4398]:
				xmin = 1336.4521
				xmax = 1337.6187
				text = ""
			intervals [4399]:
				xmin = 1337.6187
				xmax = 1337.6887
				text = "it"
			intervals [4400]:
				xmin = 1337.6887
				xmax = 1337.8987
				text = "was"
			intervals [4401]:
				xmin = 1337.8987
				xmax = 1338.2187
				text = "mainly"
			intervals [4402]:
				xmin = 1338.2187
				xmax = 1338.3287
				text = "the"
			intervals [4403]:
				xmin = 1338.3287
				xmax = 1338.5487
				text = "kind"
			intervals [4404]:
				xmin = 1338.5487
				xmax = 1338.6287
				text = "of"
			intervals [4405]:
				xmin = 1338.6287
				xmax = 1339.1687
				text = "places"
			intervals [4406]:
				xmin = 1339.1687
				xmax = 1339.3087
				text = "i"
			intervals [4407]:
				xmin = 1339.3087
				xmax = 1339.6787
				text = "remember"
			intervals [4408]:
				xmin = 1339.6787
				xmax = 1339.8587
				text = "on"
			intervals [4409]:
				xmin = 1339.8587
				xmax = 1339.9887
				text = ""
			intervals [4410]:
				xmin = 1339.9887
				xmax = 1340.1487
				text = "from"
			intervals [4411]:
				xmin = 1340.1487
				xmax = 1340.2687
				text = "u"
			intervals [4412]:
				xmin = 1340.2687
				xmax = 1340.8187
				text = "street"
			intervals [4413]:
				xmin = 1340.8187
				xmax = 1352.9176
				text = ""
			intervals [4414]:
				xmin = 1352.9176
				xmax = 1352.9876
				text = "mm"
			intervals [4415]:
				xmin = 1352.9876
				xmax = 1353.0176
				text = "mm"
			intervals [4416]:
				xmin = 1353.0176
				xmax = 1353.4976
				text = "mm"
			intervals [4417]:
				xmin = 1353.4976
				xmax = 1354.2832
				text = ""
			intervals [4418]:
				xmin = 1354.2832
				xmax = 1354.3732
				text = "i"
			intervals [4419]:
				xmin = 1354.3732
				xmax = 1354.4332
				text = ""
			intervals [4420]:
				xmin = 1354.4332
				xmax = 1354.5732
				text = "do"
			intervals [4421]:
				xmin = 1354.5732
				xmax = 1354.8474
				text = ""
			intervals [4422]:
				xmin = 1354.8474
				xmax = 1354.9374
				text = "i"
			intervals [4423]:
				xmin = 1354.9374
				xmax = 1355.0174
				text = ""
			intervals [4424]:
				xmin = 1355.0174
				xmax = 1355.3274
				text = "remember"
			intervals [4425]:
				xmin = 1355.3274
				xmax = 1355.3574
				text = ""
			intervals [4426]:
				xmin = 1355.3574
				xmax = 1355.5874
				text = "that"
			intervals [4427]:
				xmin = 1355.5874
				xmax = 1356.6679
				text = ""
			intervals [4428]:
				xmin = 1356.6679
				xmax = 1356.8579
				text = "that"
			intervals [4429]:
				xmin = 1356.8579
				xmax = 1356.8879
				text = ""
			intervals [4430]:
				xmin = 1356.8879
				xmax = 1357.0479
				text = "you"
			intervals [4431]:
				xmin = 1357.0479
				xmax = 1357.0879
				text = "m-"
			intervals [4432]:
				xmin = 1357.0879
				xmax = 1357.1379
				text = ""
			intervals [4433]:
				xmin = 1357.1379
				xmax = 1357.3579
				text = "do"
			intervals [4434]:
				xmin = 1357.3579
				xmax = 1357.4579
				text = "i"
			intervals [4435]:
				xmin = 1357.4579
				xmax = 1357.8279
				text = "remember"
			intervals [4436]:
				xmin = 1357.8279
				xmax = 1357.9879
				text = "that"
			intervals [4437]:
				xmin = 1357.9879
				xmax = 1358.0979
				text = "it"
			intervals [4438]:
				xmin = 1358.0979
				xmax = 1358.3379
				text = "didn't"
			intervals [4439]:
				xmin = 1358.3379
				xmax = 1358.4979
				text = "get"
			intervals [4440]:
				xmin = 1358.4979
				xmax = 1358.9679
				text = "destroyed"
			intervals [4441]:
				xmin = 1358.9679
				xmax = 1359.3965
				text = ""
			intervals [4442]:
				xmin = 1359.3965
				xmax = 1359.7165
				text = "uh-huh"
			intervals [4443]:
				xmin = 1359.7165
				xmax = 1359.8865
				text = "i"
			intervals [4444]:
				xmin = 1359.8865
				xmax = 1359.9165
				text = ""
			intervals [4445]:
				xmin = 1359.9165
				xmax = 1360.0265
				text = "do"
			intervals [4446]:
				xmin = 1360.0265
				xmax = 1360.4165
				text = "remember"
			intervals [4447]:
				xmin = 1360.4165
				xmax = 1360.6665
				text = "that"
			intervals [4448]:
				xmin = 1360.6665
				xmax = 1364.9563
				text = ""
			intervals [4449]:
				xmin = 1364.9563
				xmax = 1365.5563
				text = "<unk>"
			intervals [4450]:
				xmin = 1365.5563
				xmax = 1368.111
				text = ""
			intervals [4451]:
				xmin = 1368.111
				xmax = 1368.201
				text = "i"
			intervals [4452]:
				xmin = 1368.201
				xmax = 1368.681
				text = "think"
			intervals [4453]:
				xmin = 1368.681
				xmax = 1369.061
				text = ""
			intervals [4454]:
				xmin = 1369.061
				xmax = 1369.511
				text = "maybe"
			intervals [4455]:
				xmin = 1369.511
				xmax = 1369.541
				text = ""
			intervals [4456]:
				xmin = 1369.541
				xmax = 1369.691
				text = "i"
			intervals [4457]:
				xmin = 1369.691
				xmax = 1369.991
				text = "think"
			intervals [4458]:
				xmin = 1369.991
				xmax = 1370.041
				text = "a"
			intervals [4459]:
				xmin = 1370.041
				xmax = 1370.261
				text = "big"
			intervals [4460]:
				xmin = 1370.261
				xmax = 1370.501
				text = "part"
			intervals [4461]:
				xmin = 1370.501
				xmax = 1370.591
				text = "of"
			intervals [4462]:
				xmin = 1370.591
				xmax = 1370.651
				text = "it"
			intervals [4463]:
				xmin = 1370.651
				xmax = 1370.931
				text = "was"
			intervals [4464]:
				xmin = 1370.931
				xmax = 1370.961
				text = ""
			intervals [4465]:
				xmin = 1370.961
				xmax = 1371.071
				text = "the"
			intervals [4466]:
				xmin = 1371.071
				xmax = 1371.101
				text = ""
			intervals [4467]:
				xmin = 1371.101
				xmax = 1371.961
				text = "relationship"
			intervals [4468]:
				xmin = 1371.961
				xmax = 1372.151
				text = "that"
			intervals [4469]:
				xmin = 1372.151
				xmax = 1372.261
				text = "the"
			intervals [4470]:
				xmin = 1372.261
				xmax = 1372.5323
				text = ""
			intervals [4471]:
				xmin = 1372.5323
				xmax = 1372.7623
				text = "the"
			intervals [4472]:
				xmin = 1372.7623
				xmax = 1373.2323
				text = "owners"
			intervals [4473]:
				xmin = 1373.2323
				xmax = 1373.3823
				text = "had"
			intervals [4474]:
				xmin = 1373.3823
				xmax = 1373.4223
				text = ""
			intervals [4475]:
				xmin = 1373.4223
				xmax = 1373.7123
				text = "built"
			intervals [4476]:
				xmin = 1373.7123
				xmax = 1373.8423
				text = "up"
			intervals [4477]:
				xmin = 1373.8423
				xmax = 1374.0523
				text = "with"
			intervals [4478]:
				xmin = 1374.0523
				xmax = 1374.1823
				text = "the"
			intervals [4479]:
				xmin = 1374.1823
				xmax = 1374.7523
				text = "community"
			intervals [4480]:
				xmin = 1374.7523
				xmax = 1374.7823
				text = ""
			intervals [4481]:
				xmin = 1374.7823
				xmax = 1375.1523
				text = "there"
			intervals [4482]:
				xmin = 1375.1523
				xmax = 1375.7412
				text = ""
			intervals [4483]:
				xmin = 1375.7412
				xmax = 1375.8412
				text = "i"
			intervals [4484]:
				xmin = 1375.8412
				xmax = 1375.9212
				text = ""
			intervals [4485]:
				xmin = 1375.9212
				xmax = 1376.2312
				text = "think"
			intervals [4486]:
				xmin = 1376.2312
				xmax = 1376.5412
				text = "um"
			intervals [4487]:
				xmin = 1376.5412
				xmax = 1378.068
				text = ""
			intervals [4488]:
				xmin = 1378.068
				xmax = 1378.168
				text = "i"
			intervals [4489]:
				xmin = 1378.168
				xmax = 1378.428
				text = "don't"
			intervals [4490]:
				xmin = 1378.428
				xmax = 1378.748
				text = "know"
			intervals [4491]:
				xmin = 1378.748
				xmax = 1378.908
				text = "if"
			intervals [4492]:
				xmin = 1378.908
				xmax = 1379.018
				text = ""
			intervals [4493]:
				xmin = 1379.018
				xmax = 1379.328
				text = "things"
			intervals [4494]:
				xmin = 1379.328
				xmax = 1379.738
				text = "happened"
			intervals [4495]:
				xmin = 1379.738
				xmax = 1379.848
				text = ""
			intervals [4496]:
				xmin = 1379.848
				xmax = 1380.098
				text = "if"
			intervals [4497]:
				xmin = 1380.098
				xmax = 1380.128
				text = ""
			intervals [4498]:
				xmin = 1380.128
				xmax = 1380.418
				text = "if"
			intervals [4499]:
				xmin = 1380.418
				xmax = 1380.542
				text = ""
			intervals [4500]:
				xmin = 1380.542
				xmax = 1380.872
				text = "people"
			intervals [4501]:
				xmin = 1380.872
				xmax = 1381.222
				text = "came"
			intervals [4502]:
				xmin = 1381.222
				xmax = 1381.572
				text = "in"
			intervals [4503]:
				xmin = 1381.572
				xmax = 1381.9164
				text = ""
			intervals [4504]:
				xmin = 1381.9164
				xmax = 1382.0864
				text = "that"
			intervals [4505]:
				xmin = 1382.0864
				xmax = 1382.4064
				text = "maybe"
			intervals [4506]:
				xmin = 1382.4064
				xmax = 1382.7364
				text = "couldn't"
			intervals [4507]:
				xmin = 1382.7364
				xmax = 1383.1364
				text = "afford"
			intervals [4508]:
				xmin = 1383.1364
				xmax = 1383.6064
				text = "food"
			intervals [4509]:
				xmin = 1383.6064
				xmax = 1383.7764
				text = "and"
			intervals [4510]:
				xmin = 1383.7764
				xmax = 1383.9964
				text = "was"
			intervals [4511]:
				xmin = 1383.9964
				xmax = 1384.2964
				text = "given"
			intervals [4512]:
				xmin = 1384.2964
				xmax = 1384.6364
				text = "food"
			intervals [4513]:
				xmin = 1384.6364
				xmax = 1384.7292
				text = ""
			intervals [4514]:
				xmin = 1384.7292
				xmax = 1384.8892
				text = "that"
			intervals [4515]:
				xmin = 1384.8892
				xmax = 1385.0592
				text = "may"
			intervals [4516]:
				xmin = 1385.0592
				xmax = 1385.2492
				text = "have"
			intervals [4517]:
				xmin = 1385.2492
				xmax = 1385.6992
				text = "happened"
			intervals [4518]:
				xmin = 1385.6992
				xmax = 1385.8292
				text = "i"
			intervals [4519]:
				xmin = 1385.8292
				xmax = 1385.8592
				text = ""
			intervals [4520]:
				xmin = 1385.8592
				xmax = 1386.0492
				text = "don't"
			intervals [4521]:
				xmin = 1386.0492
				xmax = 1386.2592
				text = "know"
			intervals [4522]:
				xmin = 1386.2592
				xmax = 1386.6819
				text = ""
			intervals [4523]:
				xmin = 1386.6819
				xmax = 1386.8719
				text = "but"
			intervals [4524]:
				xmin = 1386.8719
				xmax = 1386.9519
				text = "i"
			intervals [4525]:
				xmin = 1386.9519
				xmax = 1387.2819
				text = "think"
			intervals [4526]:
				xmin = 1387.2819
				xmax = 1387.4819
				text = "that"
			intervals [4527]:
				xmin = 1387.4819
				xmax = 1387.8698
				text = ""
			intervals [4528]:
				xmin = 1387.8698
				xmax = 1388.2798
				text = "those"
			intervals [4529]:
				xmin = 1388.2798
				xmax = 1388.6298
				text = "um"
			intervals [4530]:
				xmin = 1388.6298
				xmax = 1389.0448
				text = ""
			intervals [4531]:
				xmin = 1389.0448
				xmax = 1389.2048
				text = "cause"
			intervals [4532]:
				xmin = 1389.2048
				xmax = 1389.2848
				text = "it"
			intervals [4533]:
				xmin = 1389.2848
				xmax = 1389.3148
				text = ""
			intervals [4534]:
				xmin = 1389.3148
				xmax = 1389.4548
				text = "you"
			intervals [4535]:
				xmin = 1389.4548
				xmax = 1389.5548
				text = "know"
			intervals [4536]:
				xmin = 1389.5548
				xmax = 1389.7648
				text = "you"
			intervals [4537]:
				xmin = 1389.7648
				xmax = 1389.9248
				text = "could"
			intervals [4538]:
				xmin = 1389.9248
				xmax = 1390.0648
				text = "go"
			intervals [4539]:
				xmin = 1390.0648
				xmax = 1390.2248
				text = "in"
			intervals [4540]:
				xmin = 1390.2248
				xmax = 1390.3248
				text = "there"
			intervals [4541]:
				xmin = 1390.3248
				xmax = 1390.4048
				text = "and"
			intervals [4542]:
				xmin = 1390.4048
				xmax = 1390.5548
				text = "they"
			intervals [4543]:
				xmin = 1390.5548
				xmax = 1390.9248
				text = "knew"
			intervals [4544]:
				xmin = 1390.9248
				xmax = 1391.0248
				text = "who"
			intervals [4545]:
				xmin = 1391.0248
				xmax = 1391.1548
				text = "you"
			intervals [4546]:
				xmin = 1391.1548
				xmax = 1391.1848
				text = ""
			intervals [4547]:
				xmin = 1391.1848
				xmax = 1391.5548
				text = "were"
			intervals [4548]:
				xmin = 1391.5548
				xmax = 1392.530
				text = ""
			intervals [4549]:
				xmin = 1392.530
				xmax = 1392.670
				text = "and"
			intervals [4550]:
				xmin = 1392.670
				xmax = 1393.100
				text = "y-"
			intervals [4551]:
				xmin = 1393.100
				xmax = 1393.280
				text = "y-"
			intervals [4552]:
				xmin = 1393.280
				xmax = 1393.310
				text = ""
			intervals [4553]:
				xmin = 1393.310
				xmax = 1393.380
				text = "i"
			intervals [4554]:
				xmin = 1393.380
				xmax = 1393.420
				text = "i"
			intervals [4555]:
				xmin = 1393.420
				xmax = 1393.620
				text = "think"
			intervals [4556]:
				xmin = 1393.620
				xmax = 1393.790
				text = "they"
			intervals [4557]:
				xmin = 1393.790
				xmax = 1394.090
				text = "built"
			intervals [4558]:
				xmin = 1394.090
				xmax = 1394.240
				text = "up"
			intervals [4559]:
				xmin = 1394.240
				xmax = 1394.360
				text = "a"
			intervals [4560]:
				xmin = 1394.360
				xmax = 1394.520
				text = "good"
			intervals [4561]:
				xmin = 1394.520
				xmax = 1395.160
				text = "relationship"
			intervals [4562]:
				xmin = 1395.160
				xmax = 1395.190
				text = ""
			intervals [4563]:
				xmin = 1395.190
				xmax = 1395.360
				text = "with"
			intervals [4564]:
				xmin = 1395.360
				xmax = 1395.5837
				text = ""
			intervals [4565]:
				xmin = 1395.5837
				xmax = 1395.6437
				text = "t"
			intervals [4566]:
				xmin = 1395.6437
				xmax = 1395.6737
				text = ""
			intervals [4567]:
				xmin = 1395.6737
				xmax = 1395.8337
				text = "with"
			intervals [4568]:
				xmin = 1395.8337
				xmax = 1395.9237
				text = ""
			intervals [4569]:
				xmin = 1395.9237
				xmax = 1396.1537
				text = "the"
			intervals [4570]:
				xmin = 1396.1537
				xmax = 1396.2537
				text = "uh"
			intervals [4571]:
				xmin = 1396.2537
				xmax = 1396.3337
				text = ""
			intervals [4572]:
				xmin = 1396.3337
				xmax = 1396.9737
				text = "community"
			intervals [4573]:
				xmin = 1396.9737
				xmax = 1398.2276
				text = ""
			intervals [4574]:
				xmin = 1398.2276
				xmax = 1398.2876
				text = "i"
			intervals [4575]:
				xmin = 1398.2876
				xmax = 1398.3276
				text = ""
			intervals [4576]:
				xmin = 1398.3276
				xmax = 1398.4676
				text = "think"
			intervals [4577]:
				xmin = 1398.4676
				xmax = 1398.6276
				text = "that"
			intervals [4578]:
				xmin = 1398.6276
				xmax = 1398.6676
				text = "s"
			intervals [4579]:
				xmin = 1398.6676
				xmax = 1398.7476
				text = "a"
			intervals [4580]:
				xmin = 1398.7476
				xmax = 1398.9776
				text = "big"
			intervals [4581]:
				xmin = 1398.9776
				xmax = 1399.2976
				text = "chunk"
			intervals [4582]:
				xmin = 1399.2976
				xmax = 1399.4176
				text = "of"
			intervals [4583]:
				xmin = 1399.4176
				xmax = 1399.4476
				text = ""
			intervals [4584]:
				xmin = 1399.4476
				xmax = 1399.5776
				text = "it"
			intervals [4585]:
				xmin = 1399.5776
				xmax = 1400.0163
				text = ""
			intervals [4586]:
				xmin = 1400.0163
				xmax = 1400.1563
				text = "and"
			intervals [4587]:
				xmin = 1400.1563
				xmax = 1400.3963
				text = "they"
			intervals [4588]:
				xmin = 1400.3963
				xmax = 1400.4263
				text = ""
			intervals [4589]:
				xmin = 1400.4263
				xmax = 1400.6763
				text = "<unk>"
			intervals [4590]:
				xmin = 1400.6763
				xmax = 1401.2363
				text = "provided"
			intervals [4591]:
				xmin = 1401.2363
				xmax = 1401.3463
				text = "a"
			intervals [4592]:
				xmin = 1401.3463
				xmax = 1401.5163
				text = "good"
			intervals [4593]:
				xmin = 1401.5163
				xmax = 1402.2663
				text = "service"
			intervals [4594]:
				xmin = 1402.2663
				xmax = 1402.3028
				text = ""
			intervals [4595]:
				xmin = 1402.3028
				xmax = 1402.4728
				text = "you"
			intervals [4596]:
				xmin = 1402.4728
				xmax = 1402.7028
				text = "know"
			intervals [4597]:
				xmin = 1402.7028
				xmax = 1403.9871
				text = ""
			intervals [4598]:
				xmin = 1403.9871
				xmax = 1404.1671
				text = "but"
			intervals [4599]:
				xmin = 1404.1671
				xmax = 1404.1971
				text = ""
			intervals [4600]:
				xmin = 1404.1971
				xmax = 1404.4471
				text = "some"
			intervals [4601]:
				xmin = 1404.4471
				xmax = 1404.5071
				text = "of"
			intervals [4602]:
				xmin = 1404.5071
				xmax = 1404.5671
				text = "the"
			intervals [4603]:
				xmin = 1404.5671
				xmax = 1404.7771
				text = "other"
			intervals [4604]:
				xmin = 1404.7771
				xmax = 1405.1371
				text = "places"
			intervals [4605]:
				xmin = 1405.1371
				xmax = 1405.3871
				text = "did"
			intervals [4606]:
				xmin = 1405.3871
				xmax = 1405.6271
				text = "too"
			intervals [4607]:
				xmin = 1405.6271
				xmax = 1405.8271
				text = "so"
			intervals [4608]:
				xmin = 1405.8271
				xmax = 1406.0871
				text = "why"
			intervals [4609]:
				xmin = 1406.0871
				xmax = 1406.3871
				text = "did"
			intervals [4610]:
				xmin = 1406.3871
				xmax = 1406.9263
				text = ""
			intervals [4611]:
				xmin = 1406.9263
				xmax = 1407.0863
				text = "i'm"
			intervals [4612]:
				xmin = 1407.0863
				xmax = 1407.2663
				text = "not"
			intervals [4613]:
				xmin = 1407.2663
				xmax = 1407.4963
				text = "really"
			intervals [4614]:
				xmin = 1407.4963
				xmax = 1407.8263
				text = "sure"
			intervals [4615]:
				xmin = 1407.8263
				xmax = 1408.0163
				text = "why"
			intervals [4616]:
				xmin = 1408.0163
				xmax = 1408.1663
				text = "they"
			intervals [4617]:
				xmin = 1408.1663
				xmax = 1408.5063
				text = "chose"
			intervals [4618]:
				xmin = 1408.5063
				xmax = 1408.7363
				text = "not"
			intervals [4619]:
				xmin = 1408.7363
				xmax = 1408.7663
				text = ""
			intervals [4620]:
				xmin = 1408.7663
				xmax = 1408.9963
				text = "to"
			intervals [4621]:
				xmin = 1408.9963
				xmax = 1409.1245
				text = ""
			intervals [4622]:
				xmin = 1409.1245
				xmax = 1409.3645
				text = "didn't"
			intervals [4623]:
				xmin = 1409.3645
				xmax = 1409.6545
				text = "choose"
			intervals [4624]:
				xmin = 1409.6545
				xmax = 1409.6845
				text = ""
			intervals [4625]:
				xmin = 1409.6845
				xmax = 1409.7445
				text = "to"
			intervals [4626]:
				xmin = 1409.7445
				xmax = 1409.9745
				text = "tear"
			intervals [4627]:
				xmin = 1409.9745
				xmax = 1410.1745
				text = "that"
			intervals [4628]:
				xmin = 1410.1745
				xmax = 1410.3345
				text = "up"
			intervals [4629]:
				xmin = 1410.3345
				xmax = 1410.5493
				text = ""
			intervals [4630]:
				xmin = 1410.5493
				xmax = 1410.7193
				text = "too"
			intervals [4631]:
				xmin = 1410.7193
				xmax = 1441.5255
				text = ""
			intervals [4632]:
				xmin = 1441.5255
				xmax = 1442.2655
				text = "mm-hm"
			intervals [4633]:
				xmin = 1442.2655
				xmax = 1442.5552
				text = ""
			intervals [4634]:
				xmin = 1442.5552
				xmax = 1443.0152
				text = "mm-hm"
			intervals [4635]:
				xmin = 1443.0152
				xmax = 1443.8845
				text = ""
			intervals [4636]:
				xmin = 1443.8845
				xmax = 1444.0045
				text = "<unk>"
			intervals [4637]:
				xmin = 1444.0045
				xmax = 1444.497
				text = ""
			intervals [4638]:
				xmin = 1444.497
				xmax = 1444.777
				text = "well"
			intervals [4639]:
				xmin = 1444.777
				xmax = 1445.7713
				text = ""
			intervals [4640]:
				xmin = 1445.7713
				xmax = 1446.5913
				text = "definitely"
			intervals [4641]:
				xmin = 1446.5913
				xmax = 1446.8613
				text = "<unk>"
			intervals [4642]:
				xmin = 1446.8613
				xmax = 1447.6844
				text = ""
			intervals [4643]:
				xmin = 1447.6844
				xmax = 1447.9044
				text = "they're"
			intervals [4644]:
				xmin = 1447.9044
				xmax = 1448.2644
				text = "not"
			intervals [4645]:
				xmin = 1448.2644
				xmax = 1448.4844
				text = "re-"
			intervals [4646]:
				xmin = 1448.4844
				xmax = 1448.7417
				text = ""
			intervals [4647]:
				xmin = 1448.7417
				xmax = 1449.1417
				text = "uh"
			intervals [4648]:
				xmin = 1449.1417
				xmax = 1449.6463
				text = ""
			intervals [4649]:
				xmin = 1449.6463
				xmax = 1450.5963
				text = "facelifting"
			intervals [4650]:
				xmin = 1450.5963
				xmax = 1450.854
				text = ""
			intervals [4651]:
				xmin = 1450.854
				xmax = 1450.994
				text = "the"
			intervals [4652]:
				xmin = 1450.994
				xmax = 1451.454
				text = "city"
			intervals [4653]:
				xmin = 1451.454
				xmax = 1452.0917
				text = ""
			intervals [4654]:
				xmin = 1452.0917
				xmax = 1452.6317
				text = "for"
			intervals [4655]:
				xmin = 1452.6317
				xmax = 1453.6797
				text = ""
			intervals [4656]:
				xmin = 1453.6797
				xmax = 1453.9997
				text = "people"
			intervals [4657]:
				xmin = 1453.9997
				xmax = 1454.1797
				text = "that"
			intervals [4658]:
				xmin = 1454.1797
				xmax = 1454.4197
				text = "can't"
			intervals [4659]:
				xmin = 1454.4197
				xmax = 1454.7997
				text = "afford"
			intervals [4660]:
				xmin = 1454.7997
				xmax = 1454.8997
				text = "it"
			intervals [4661]:
				xmin = 1454.8997
				xmax = 1455.7376
				text = ""
			intervals [4662]:
				xmin = 1455.7376
				xmax = 1455.7976
				text = "i"
			intervals [4663]:
				xmin = 1455.7976
				xmax = 1456.0276
				text = "mean"
			intervals [4664]:
				xmin = 1456.0276
				xmax = 1456.2576
				text = "it"
			intervals [4665]:
				xmin = 1456.2576
				xmax = 1456.2876
				text = "s"
			intervals [4666]:
				xmin = 1456.2876
				xmax = 1456.4176
				text = "it"
			intervals [4667]:
				xmin = 1456.4176
				xmax = 1456.6076
				text = "to"
			intervals [4668]:
				xmin = 1456.6076
				xmax = 1456.6476
				text = "m-"
			intervals [4669]:
				xmin = 1456.6476
				xmax = 1456.6976
				text = ""
			intervals [4670]:
				xmin = 1456.6976
				xmax = 1456.8676
				text = "it"
			intervals [4671]:
				xmin = 1456.8676
				xmax = 1456.9976
				text = ""
			intervals [4672]:
				xmin = 1456.9976
				xmax = 1457.1076
				text = "it"
			intervals [4673]:
				xmin = 1457.1076
				xmax = 1457.3476
				text = "seems"
			intervals [4674]:
				xmin = 1457.3476
				xmax = 1457.4976
				text = "like"
			intervals [4675]:
				xmin = 1457.4976
				xmax = 1457.6176
				text = "to"
			intervals [4676]:
				xmin = 1457.6176
				xmax = 1457.8676
				text = "me"
			intervals [4677]:
				xmin = 1457.8676
				xmax = 1458.0976
				text = "that"
			intervals [4678]:
				xmin = 1458.0976
				xmax = 1458.2576
				text = "they're"
			intervals [4679]:
				xmin = 1458.2576
				xmax = 1458.8976
				text = "definitely"
			intervals [4680]:
				xmin = 1458.8976
				xmax = 1459.9697
				text = ""
			intervals [4681]:
				xmin = 1459.9697
				xmax = 1460.5097
				text = "steering"
			intervals [4682]:
				xmin = 1460.5097
				xmax = 1460.9697
				text = "toward"
			intervals [4683]:
				xmin = 1460.9697
				xmax = 1461.7103
				text = ""
			intervals [4684]:
				xmin = 1461.7103
				xmax = 1461.8403
				text = "the"
			intervals [4685]:
				xmin = 1461.8403
				xmax = 1462.3003
				text = "high"
			intervals [4686]:
				xmin = 1462.3003
				xmax = 1462.3303
				text = ""
			intervals [4687]:
				xmin = 1462.3303
				xmax = 1462.9203
				text = "high"
			intervals [4688]:
				xmin = 1462.9203
				xmax = 1463.1058
				text = ""
			intervals [4689]:
				xmin = 1463.1058
				xmax = 1463.6558
				text = "high"
			intervals [4690]:
				xmin = 1463.6558
				xmax = 1463.726
				text = ""
			intervals [4691]:
				xmin = 1463.726
				xmax = 1464.116
				text = "end"
			intervals [4692]:
				xmin = 1464.116
				xmax = 1464.1736
				text = ""
			intervals [4693]:
				xmin = 1464.1736
				xmax = 1464.3436
				text = "the"
			intervals [4694]:
				xmin = 1464.3436
				xmax = 1464.9036
				text = "highest"
			intervals [4695]:
				xmin = 1464.9036
				xmax = 1465.1336
				text = "end"
			intervals [4696]:
				xmin = 1465.1336
				xmax = 1465.1636
				text = ""
			intervals [4697]:
				xmin = 1465.1636
				xmax = 1465.3236
				text = "you"
			intervals [4698]:
				xmin = 1465.3236
				xmax = 1465.4836
				text = "know"
			intervals [4699]:
				xmin = 1465.4836
				xmax = 1465.7765
				text = ""
			intervals [4700]:
				xmin = 1465.7765
				xmax = 1465.8665
				text = "you"
			intervals [4701]:
				xmin = 1465.8665
				xmax = 1466.0365
				text = "got"
			intervals [4702]:
				xmin = 1466.0365
				xmax = 1466.1265
				text = "to"
			intervals [4703]:
				xmin = 1466.1265
				xmax = 1466.3465
				text = "have"
			intervals [4704]:
				xmin = 1466.3465
				xmax = 1466.3765
				text = ""
			intervals [4705]:
				xmin = 1466.3765
				xmax = 1466.6565
				text = "make"
			intervals [4706]:
				xmin = 1466.6565
				xmax = 1466.8565
				text = "big"
			intervals [4707]:
				xmin = 1466.8565
				xmax = 1466.9065
				text = ""
			intervals [4708]:
				xmin = 1466.9065
				xmax = 1467.1465
				text = "buck"
			intervals [4709]:
				xmin = 1467.1465
				xmax = 1467.2713
				text = ""
			intervals [4710]:
				xmin = 1467.2713
				xmax = 1467.6713
				text = "bucks"
			intervals [4711]:
				xmin = 1467.6713
				xmax = 1467.8313
				text = "to"
			intervals [4712]:
				xmin = 1467.8313
				xmax = 1468.0513
				text = "live"
			intervals [4713]:
				xmin = 1468.0513
				xmax = 1468.2152
				text = ""
			intervals [4714]:
				xmin = 1468.2152
				xmax = 1468.4152
				text = "in"
			intervals [4715]:
				xmin = 1468.4152
				xmax = 1468.8852
				text = "those"
			intervals [4716]:
				xmin = 1468.8852
				xmax = 1469.8652
				text = "condominiums"
			intervals [4717]:
				xmin = 1469.8652
				xmax = 1470.6772
				text = ""
			intervals [4718]:
				xmin = 1470.6772
				xmax = 1470.9472
				text = "and"
			intervals [4719]:
				xmin = 1470.9472
				xmax = 1471.3572
				text = "um"
			intervals [4720]:
				xmin = 1471.3572
				xmax = 1472.0469
				text = ""
			intervals [4721]:
				xmin = 1472.0469
				xmax = 1472.4669
				text = "even"
			intervals [4722]:
				xmin = 1472.4669
				xmax = 1472.5769
				text = "t"
			intervals [4723]:
				xmin = 1472.5769
				xmax = 1472.6069
				text = ""
			intervals [4724]:
				xmin = 1472.6069
				xmax = 1472.7369
				text = "t"
			intervals [4725]:
				xmin = 1472.7369
				xmax = 1472.7769
				text = ""
			intervals [4726]:
				xmin = 1472.7769
				xmax = 1473.0869
				text = "looking"
			intervals [4727]:
				xmin = 1473.0869
				xmax = 1473.2369
				text = "at"
			intervals [4728]:
				xmin = 1473.2369
				xmax = 1473.3569
				text = "the"
			intervals [4729]:
				xmin = 1473.3569
				xmax = 1473.7969
				text = "office"
			intervals [4730]:
				xmin = 1473.7969
				xmax = 1474.2669
				text = "places"
			intervals [4731]:
				xmin = 1474.2669
				xmax = 1474.3669
				text = "and"
			intervals [4732]:
				xmin = 1474.3669
				xmax = 1474.7269
				text = "stuff"
			intervals [4733]:
				xmin = 1474.7269
				xmax = 1474.9169
				text = "they"
			intervals [4734]:
				xmin = 1474.9169
				xmax = 1475.2669
				text = "just"
			intervals [4735]:
				xmin = 1475.2669
				xmax = 1475.3669
				text = ""
			intervals [4736]:
				xmin = 1475.3669
				xmax = 1475.8169
				text = "probably"
			intervals [4737]:
				xmin = 1475.8169
				xmax = 1475.9769
				text = "big"
			intervals [4738]:
				xmin = 1475.9769
				xmax = 1476.1223
				text = ""
			intervals [4739]:
				xmin = 1476.1223
				xmax = 1476.4823
				text = "paying"
			intervals [4740]:
				xmin = 1476.4823
				xmax = 1477.2223
				text = "jobs"
			intervals [4741]:
				xmin = 1477.2223
				xmax = 1477.5472
				text = ""
			intervals [4742]:
				xmin = 1477.5472
				xmax = 1477.6672
				text = "in"
			intervals [4743]:
				xmin = 1477.6672
				xmax = 1477.9372
				text = "those"
			intervals [4744]:
				xmin = 1477.9372
				xmax = 1478.4572
				text = "places"
			intervals [4745]:
				xmin = 1478.4572
				xmax = 1478.5672
				text = "you"
			intervals [4746]:
				xmin = 1478.5672
				xmax = 1478.7772
				text = "know"
			intervals [4747]:
				xmin = 1478.7772
				xmax = 1479.236
				text = ""
			intervals [4748]:
				xmin = 1479.236
				xmax = 1479.346
				text = "you"
			intervals [4749]:
				xmin = 1479.346
				xmax = 1479.576
				text = "gotta"
			intervals [4750]:
				xmin = 1479.576
				xmax = 1479.816
				text = "have"
			intervals [4751]:
				xmin = 1479.816
				xmax = 1479.936
				text = "some"
			intervals [4752]:
				xmin = 1479.936
				xmax = 1480.116
				text = "kind"
			intervals [4753]:
				xmin = 1480.116
				xmax = 1480.176
				text = "of"
			intervals [4754]:
				xmin = 1480.176
				xmax = 1480.936
				text = "education"
			intervals [4755]:
				xmin = 1480.936
				xmax = 1481.1524
				text = ""
			intervals [4756]:
				xmin = 1481.1524
				xmax = 1481.2724
				text = "y-"
			intervals [4757]:
				xmin = 1481.2724
				xmax = 1481.5024
				text = ""
			intervals [4758]:
				xmin = 1481.5024
				xmax = 1482.1024
				text = "degrees"
			intervals [4759]:
				xmin = 1482.1024
				xmax = 1482.8024
				text = "nowadays"
			intervals [4760]:
				xmin = 1482.8024
				xmax = 1482.8524
				text = "a"
			intervals [4761]:
				xmin = 1482.8524
				xmax = 1483.0424
				text = "high"
			intervals [4762]:
				xmin = 1483.0424
				xmax = 1483.3024
				text = "school"
			intervals [4763]:
				xmin = 1483.3024
				xmax = 1483.6724
				text = "diploma"
			intervals [4764]:
				xmin = 1483.6724
				xmax = 1483.9324
				text = "don't"
			intervals [4765]:
				xmin = 1483.9324
				xmax = 1484.0924
				text = "get"
			intervals [4766]:
				xmin = 1484.0924
				xmax = 1484.3024
				text = "it"
			intervals [4767]:
				xmin = 1484.3024
				xmax = 1484.5539
				text = ""
			intervals [4768]:
				xmin = 1484.5539
				xmax = 1484.6639
				text = "well"
			intervals [4769]:
				xmin = 1484.6639
				xmax = 1484.6939
				text = "i"
			intervals [4770]:
				xmin = 1484.6939
				xmax = 1484.8139
				text = "don't"
			intervals [4771]:
				xmin = 1484.8139
				xmax = 1484.9739
				text = "feel"
			intervals [4772]:
				xmin = 1484.9739
				xmax = 1485.1339
				text = "like"
			intervals [4773]:
				xmin = 1485.1339
				xmax = 1485.3939
				text = "something"
			intervals [4774]:
				xmin = 1485.3939
				xmax = 1485.7239
				text = "sliding"
			intervals [4775]:
				xmin = 1485.7239
				xmax = 1485.7939
				text = "out"
			intervals [4776]:
				xmin = 1485.7939
				xmax = 1486.3045
				text = ""
			intervals [4777]:
				xmin = 1486.3045
				xmax = 1486.3445
				text = "a"
			intervals [4778]:
				xmin = 1486.3445
				xmax = 1486.5445
				text = "high"
			intervals [4779]:
				xmin = 1486.5445
				xmax = 1486.7945
				text = "school"
			intervals [4780]:
				xmin = 1486.7945
				xmax = 1487.2345
				text = "diploma"
			intervals [4781]:
				xmin = 1487.2345
				xmax = 1487.5345
				text = "doesn't"
			intervals [4782]:
				xmin = 1487.5345
				xmax = 1487.7445
				text = "get"
			intervals [4783]:
				xmin = 1487.7445
				xmax = 1487.8845
				text = "it"
			intervals [4784]:
				xmin = 1487.8845
				xmax = 1487.9377
				text = ""
			intervals [4785]:
				xmin = 1487.9377
				xmax = 1488.2777
				text = "so"
			intervals [4786]:
				xmin = 1488.2777
				xmax = 1488.3077
				text = ""
			intervals [4787]:
				xmin = 1488.3077
				xmax = 1488.4477
				text = "you"
			intervals [4788]:
				xmin = 1488.4477
				xmax = 1488.6977
				text = "need"
			intervals [4789]:
				xmin = 1488.6977
				xmax = 1489.4877
				text = "degrees"
			intervals [4790]:
				xmin = 1489.4877
				xmax = 1489.5177
				text = ""
			intervals [4791]:
				xmin = 1489.5177
				xmax = 1489.7477
				text = "to"
			intervals [4792]:
				xmin = 1489.7477
				xmax = 1489.8877
				text = "get"
			intervals [4793]:
				xmin = 1489.8877
				xmax = 1489.9977
				text = "you"
			intervals [4794]:
				xmin = 1489.9977
				xmax = 1490.1177
				text = "can"
			intervals [4795]:
				xmin = 1490.1177
				xmax = 1490.3377
				text = "get"
			intervals [4796]:
				xmin = 1490.3377
				xmax = 1490.4477
				text = "the"
			intervals [4797]:
				xmin = 1490.4477
				xmax = 1490.4877
				text = ""
			intervals [4798]:
				xmin = 1490.4877
				xmax = 1491.0077
				text = "jobs"
			intervals [4799]:
				xmin = 1491.0077
				xmax = 1491.1677
				text = "that"
			intervals [4800]:
				xmin = 1491.1677
				xmax = 1491.2377
				text = "are"
			intervals [4801]:
				xmin = 1491.2377
				xmax = 1491.2677
				text = ""
			intervals [4802]:
				xmin = 1491.2677
				xmax = 1491.4177
				text = "in"
			intervals [4803]:
				xmin = 1491.4177
				xmax = 1491.4477
				text = ""
			intervals [4804]:
				xmin = 1491.4477
				xmax = 1491.5077
				text = "the"
			intervals [4805]:
				xmin = 1491.5077
				xmax = 1491.8277
				text = "city"
			intervals [4806]:
				xmin = 1491.8277
				xmax = 1491.9077
				text = ""
			intervals [4807]:
				xmin = 1491.9077
				xmax = 1492.2077
				text = "down"
			intervals [4808]:
				xmin = 1492.2077
				xmax = 1492.4377
				text = "there"
			intervals [4809]:
				xmin = 1492.4377
				xmax = 1492.4677
				text = ""
			intervals [4810]:
				xmin = 1492.4677
				xmax = 1492.7177
				text = "i"
			intervals [4811]:
				xmin = 1492.7177
				xmax = 1492.8177
				text = ""
			intervals [4812]:
				xmin = 1492.8177
				xmax = 1493.1877
				text = "think"
			intervals [4813]:
				xmin = 1493.1877
				xmax = 1493.6814
				text = ""
			intervals [4814]:
				xmin = 1493.6814
				xmax = 1493.8414
				text = "and"
			intervals [4815]:
				xmin = 1493.8414
				xmax = 1494.1914
				text = "so"
			intervals [4816]:
				xmin = 1494.1914
				xmax = 1496.9396
				text = ""
			intervals [4817]:
				xmin = 1496.9396
				xmax = 1497.0696
				text = "it"
			intervals [4818]:
				xmin = 1497.0696
				xmax = 1497.1696
				text = "s"
			intervals [4819]:
				xmin = 1497.1696
				xmax = 1497.1996
				text = ""
			intervals [4820]:
				xmin = 1497.1996
				xmax = 1497.4196
				text = "it"
			intervals [4821]:
				xmin = 1497.4196
				xmax = 1497.5396
				text = "s"
			intervals [4822]:
				xmin = 1497.5396
				xmax = 1498.3896
				text = "unfortunate"
			intervals [4823]:
				xmin = 1498.3896
				xmax = 1498.5296
				text = "that"
			intervals [4824]:
				xmin = 1498.5296
				xmax = 1498.7896
				text = "we're"
			intervals [4825]:
				xmin = 1498.7896
				xmax = 1499.1996
				text = "being"
			intervals [4826]:
				xmin = 1499.1996
				xmax = 1499.5908
				text = ""
			intervals [4827]:
				xmin = 1499.5908
				xmax = 1499.9408
				text = "pushed"
			intervals [4828]:
				xmin = 1499.9408
				xmax = 1500.1708
				text = "out"
			intervals [4829]:
				xmin = 1500.1708
				xmax = 1502.0123
				text = ""
			intervals [4830]:
				xmin = 1502.0123
				xmax = 1502.3723
				text = "um"
			intervals [4831]:
				xmin = 1502.3723
				xmax = 1502.835
				text = ""
			intervals [4832]:
				xmin = 1502.835
				xmax = 1502.975
				text = "i"
			intervals [4833]:
				xmin = 1502.975
				xmax = 1503.255
				text = "say"
			intervals [4834]:
				xmin = 1503.255
				xmax = 1503.555
				text = "we"
			intervals [4835]:
				xmin = 1503.555
				xmax = 1503.585
				text = ""
			intervals [4836]:
				xmin = 1503.585
				xmax = 1503.755
				text = "but"
			intervals [4837]:
				xmin = 1503.755
				xmax = 1503.945
				text = "i"
			intervals [4838]:
				xmin = 1503.945
				xmax = 1504.145
				text = "i"
			intervals [4839]:
				xmin = 1504.145
				xmax = 1504.205
				text = ""
			intervals [4840]:
				xmin = 1504.205
				xmax = 1504.375
				text = "i"
			intervals [4841]:
				xmin = 1504.375
				xmax = 1504.405
				text = ""
			intervals [4842]:
				xmin = 1504.405
				xmax = 1504.625
				text = "feel"
			intervals [4843]:
				xmin = 1504.625
				xmax = 1504.865
				text = "like"
			intervals [4844]:
				xmin = 1504.865
				xmax = 1504.945
				text = "it"
			intervals [4845]:
				xmin = 1504.945
				xmax = 1505.045
				text = "s"
			intervals [4846]:
				xmin = 1505.045
				xmax = 1505.085
				text = ""
			intervals [4847]:
				xmin = 1505.085
				xmax = 1505.265
				text = "we"
			intervals [4848]:
				xmin = 1505.265
				xmax = 1505.9405
				text = ""
			intervals [4849]:
				xmin = 1505.9405
				xmax = 1506.0705
				text = "it"
			intervals [4850]:
				xmin = 1506.0705
				xmax = 1506.1905
				text = "s"
			intervals [4851]:
				xmin = 1506.1905
				xmax = 1506.2905
				text = ""
			intervals [4852]:
				xmin = 1506.2905
				xmax = 1506.7905
				text = "directed"
			intervals [4853]:
				xmin = 1506.7905
				xmax = 1507.1605
				text = "toward"
			intervals [4854]:
				xmin = 1507.1605
				xmax = 1507.9024
				text = ""
			intervals [4855]:
				xmin = 1507.9024
				xmax = 1508.2124
				text = "low"
			intervals [4856]:
				xmin = 1508.2124
				xmax = 1508.5124
				text = "income"
			intervals [4857]:
				xmin = 1508.5124
				xmax = 1508.7924
				text = "black"
			intervals [4858]:
				xmin = 1508.7924
				xmax = 1508.8224
				text = ""
			intervals [4859]:
				xmin = 1508.8224
				xmax = 1509.1424
				text = "people"
			intervals [4860]:
				xmin = 1509.1424
				xmax = 1509.7629
				text = ""
			intervals [4861]:
				xmin = 1509.7629
				xmax = 1509.9329
				text = "and"
			intervals [4862]:
				xmin = 1509.9329
				xmax = 1510.1429
				text = "they"
			intervals [4863]:
				xmin = 1510.1429
				xmax = 1510.2029
				text = ""
			intervals [4864]:
				xmin = 1510.2029
				xmax = 1510.4029
				text = "they're"
			intervals [4865]:
				xmin = 1510.4029
				xmax = 1510.6729
				text = "not"
			intervals [4866]:
				xmin = 1510.6729
				xmax = 1510.9629
				text = "building"
			intervals [4867]:
				xmin = 1510.9629
				xmax = 1511.1329
				text = "it"
			intervals [4868]:
				xmin = 1511.1329
				xmax = 1511.2229
				text = "up"
			intervals [4869]:
				xmin = 1511.2229
				xmax = 1511.2729
				text = ""
			intervals [4870]:
				xmin = 1511.2729
				xmax = 1511.4529
				text = "for"
			intervals [4871]:
				xmin = 1511.4529
				xmax = 1511.6429
				text = "low"
			intervals [4872]:
				xmin = 1511.6429
				xmax = 1511.9029
				text = "income"
			intervals [4873]:
				xmin = 1511.9029
				xmax = 1511.9329
				text = ""
			intervals [4874]:
				xmin = 1511.9329
				xmax = 1512.1229
				text = "black"
			intervals [4875]:
				xmin = 1512.1229
				xmax = 1512.1929
				text = ""
			intervals [4876]:
				xmin = 1512.1929
				xmax = 1512.3829
				text = "people"
			intervals [4877]:
				xmin = 1512.3829
				xmax = 1513.8799
				text = ""
			intervals [4878]:
				xmin = 1513.8799
				xmax = 1514.0499
				text = "for"
			intervals [4879]:
				xmin = 1514.0499
				xmax = 1514.1099
				text = ""
			intervals [4880]:
				xmin = 1514.1099
				xmax = 1514.3199
				text = "black"
			intervals [4881]:
				xmin = 1514.3199
				xmax = 1514.3499
				text = ""
			intervals [4882]:
				xmin = 1514.3499
				xmax = 1514.7499
				text = "people"
			intervals [4883]:
				xmin = 1514.7499
				xmax = 1514.7799
				text = ""
			intervals [4884]:
				xmin = 1514.7799
				xmax = 1515.0699
				text = "unless"
			intervals [4885]:
				xmin = 1515.0699
				xmax = 1515.1699
				text = "you"
			intervals [4886]:
				xmin = 1515.1699
				xmax = 1515.4299
				text = "have"
			intervals [4887]:
				xmin = 1515.4299
				xmax = 1515.4599
				text = "a"
			intervals [4888]:
				xmin = 1515.4599
				xmax = 1515.6599
				text = "lot"
			intervals [4889]:
				xmin = 1515.6599
				xmax = 1515.7299
				text = "of"
			intervals [4890]:
				xmin = 1515.7299
				xmax = 1516.1099
				text = "money"
			intervals [4891]:
				xmin = 1516.1099
				xmax = 1516.1399
				text = ""
			intervals [4892]:
				xmin = 1516.1399
				xmax = 1516.3699
				text = "there"
			intervals [4893]:
				xmin = 1516.3699
				xmax = 1516.4699
				text = "are"
			intervals [4894]:
				xmin = 1516.4699
				xmax = 1516.5099
				text = "a"
			intervals [4895]:
				xmin = 1516.5099
				xmax = 1516.7199
				text = "lot"
			intervals [4896]:
				xmin = 1516.7199
				xmax = 1516.7999
				text = "of"
			intervals [4897]:
				xmin = 1516.7999
				xmax = 1516.9599
				text = "us"
			intervals [4898]:
				xmin = 1516.9599
				xmax = 1517.0699
				text = "that"
			intervals [4899]:
				xmin = 1517.0699
				xmax = 1517.0999
				text = ""
			intervals [4900]:
				xmin = 1517.0999
				xmax = 1517.2399
				text = "do"
			intervals [4901]:
				xmin = 1517.2399
				xmax = 1517.5099
				text = "have"
			intervals [4902]:
				xmin = 1517.5099
				xmax = 1517.5499
				text = "a"
			intervals [4903]:
				xmin = 1517.5499
				xmax = 1517.6999
				text = "lot"
			intervals [4904]:
				xmin = 1517.6999
				xmax = 1517.7299
				text = ""
			intervals [4905]:
				xmin = 1517.7299
				xmax = 1517.7999
				text = "of"
			intervals [4906]:
				xmin = 1517.7999
				xmax = 1517.8299
				text = ""
			intervals [4907]:
				xmin = 1517.8299
				xmax = 1518.1099
				text = "money"
			intervals [4908]:
				xmin = 1518.1099
				xmax = 1518.1599
				text = ""
			intervals [4909]:
				xmin = 1518.1599
				xmax = 1518.3699
				text = "but"
			intervals [4910]:
				xmin = 1518.3699
				xmax = 1520.0283
				text = ""
			intervals [4911]:
				xmin = 1520.0283
				xmax = 1520.1883
				text = "it"
			intervals [4912]:
				xmin = 1520.1883
				xmax = 1520.2583
				text = "s"
			intervals [4913]:
				xmin = 1520.2583
				xmax = 1520.4883
				text = "ch-"
			intervals [4914]:
				xmin = 1520.4883
				xmax = 1520.5183
				text = ""
			intervals [4915]:
				xmin = 1520.5183
				xmax = 1520.6383
				text = "it"
			intervals [4916]:
				xmin = 1520.6383
				xmax = 1520.6683
				text = "s"
			intervals [4917]:
				xmin = 1520.6683
				xmax = 1520.6983
				text = ""
			intervals [4918]:
				xmin = 1520.6983
				xmax = 1521.1583
				text = "definitely"
			intervals [4919]:
				xmin = 1521.1583
				xmax = 1521.7683
				text = "shifting"
			intervals [4920]:
				xmin = 1521.7683
				xmax = 1521.9048
				text = ""
			intervals [4921]:
				xmin = 1521.9048
				xmax = 1522.2348
				text = "<unk>"
			intervals [4922]:
				xmin = 1522.2348
				xmax = 1523.4649
				text = ""
			intervals [4923]:
				xmin = 1523.4649
				xmax = 1523.5649
				text = "t"
			intervals [4924]:
				xmin = 1523.5649
				xmax = 1523.6249
				text = ""
			intervals [4925]:
				xmin = 1523.6249
				xmax = 1523.8349
				text = "all"
			intervals [4926]:
				xmin = 1523.8349
				xmax = 1523.9349
				text = "the"
			intervals [4927]:
				xmin = 1523.9349
				xmax = 1523.9749
				text = ""
			intervals [4928]:
				xmin = 1523.9749
				xmax = 1524.3249
				text = "way"
			intervals [4929]:
				xmin = 1524.3249
				xmax = 1524.6679
				text = ""
			intervals [4930]:
				xmin = 1524.6679
				xmax = 1524.8679
				text = "all"
			intervals [4931]:
				xmin = 1524.8679
				xmax = 1524.9379
				text = "the"
			intervals [4932]:
				xmin = 1524.9379
				xmax = 1525.1079
				text = "way"
			intervals [4933]:
				xmin = 1525.1079
				xmax = 1525.5179
				text = "around"
			intervals [4934]:
				xmin = 1525.5179
				xmax = 1525.5779
				text = "it"
			intervals [4935]:
				xmin = 1525.5779
				xmax = 1525.6079
				text = "s"
			intervals [4936]:
				xmin = 1525.6079
				xmax = 1526.1379
				text = "shifting"
			intervals [4937]:
				xmin = 1526.1379
				xmax = 1527.1454
				text = ""
			intervals [4938]:
				xmin = 1527.1454
				xmax = 1527.7054
				text = "mm"
			intervals [4939]:
				xmin = 1527.7054
				xmax = 1531.4493
				text = ""
			intervals [4940]:
				xmin = 1531.4493
				xmax = 1531.9693
				text = "mm-hm"
			intervals [4941]:
				xmin = 1531.9693
				xmax = 1535.9265
				text = ""
			intervals [4942]:
				xmin = 1535.9265
				xmax = 1536.3065
				text = "mm-hm"
			intervals [4943]:
				xmin = 1536.3065
				xmax = 1536.7098
				text = ""
			intervals [4944]:
				xmin = 1536.7098
				xmax = 1537.3998
				text = "southeast"
			intervals [4945]:
				xmin = 1537.3998
				xmax = 1537.7398
				text = "yeah"
			intervals [4946]:
				xmin = 1537.7398
				xmax = 1540.3398
				text = ""
			intervals [4947]:
				xmin = 1540.3398
				xmax = 1540.7098
				text = "yeah"
			intervals [4948]:
				xmin = 1540.7098
				xmax = 1540.884
				text = ""
			intervals [4949]:
				xmin = 1540.884
				xmax = 1541.024
				text = "it"
			intervals [4950]:
				xmin = 1541.024
				xmax = 1541.124
				text = "s"
			intervals [4951]:
				xmin = 1541.124
				xmax = 1541.344
				text = "l-"
			intervals [4952]:
				xmin = 1541.344
				xmax = 1541.514
				text = "it"
			intervals [4953]:
				xmin = 1541.514
				xmax = 1541.644
				text = "it"
			intervals [4954]:
				xmin = 1541.644
				xmax = 1541.714
				text = "s"
			intervals [4955]:
				xmin = 1541.714
				xmax = 1541.934
				text = "like"
			intervals [4956]:
				xmin = 1541.934
				xmax = 1542.004
				text = "it"
			intervals [4957]:
				xmin = 1542.004
				xmax = 1542.054
				text = "s"
			intervals [4958]:
				xmin = 1542.054
				xmax = 1542.184
				text = "a"
			intervals [4959]:
				xmin = 1542.184
				xmax = 1542.834
				text = "takeover"
			intervals [4960]:
				xmin = 1542.834
				xmax = 1543.154
				text = ""
			intervals [4961]:
				xmin = 1543.154
				xmax = 1543.654
				text = "<unk>"
			intervals [4962]:
				xmin = 1543.654
				xmax = 1543.8596
				text = ""
			intervals [4963]:
				xmin = 1543.8596
				xmax = 1544.0096
				text = "so"
			intervals [4964]:
				xmin = 1544.0096
				xmax = 1544.1396
				text = "it"
			intervals [4965]:
				xmin = 1544.1396
				xmax = 1544.2496
				text = ""
			intervals [4966]:
				xmin = 1544.2496
				xmax = 1544.3196
				text = "s"
			intervals [4967]:
				xmin = 1544.3196
				xmax = 1544.5196
				text = "like"
			intervals [4968]:
				xmin = 1544.5196
				xmax = 1545.1308
				text = ""
			intervals [4969]:
				xmin = 1545.1308
				xmax = 1545.2408
				text = "well"
			intervals [4970]:
				xmin = 1545.2408
				xmax = 1545.5308
				text = "you"
			intervals [4971]:
				xmin = 1545.5308
				xmax = 1545.5808
				text = ""
			intervals [4972]:
				xmin = 1545.5808
				xmax = 1545.8908
				text = "know"
			intervals [4973]:
				xmin = 1545.8908
				xmax = 1545.9608
				text = ""
			intervals [4974]:
				xmin = 1545.9608
				xmax = 1546.1708
				text = "to"
			intervals [4975]:
				xmin = 1546.1708
				xmax = 1546.4408
				text = "come"
			intervals [4976]:
				xmin = 1546.4408
				xmax = 1546.6508
				text = "to"
			intervals [4977]:
				xmin = 1546.6508
				xmax = 1547.3708
				text = "southeast"
			intervals [4978]:
				xmin = 1547.3708
				xmax = 1547.4322
				text = ""
			intervals [4979]:
				xmin = 1547.4322
				xmax = 1547.8122
				text = "cause"
			intervals [4980]:
				xmin = 1547.8122
				xmax = 1547.9572
				text = ""
			intervals [4981]:
				xmin = 1547.9572
				xmax = 1548.0172
				text = "uh"
			intervals [4982]:
				xmin = 1548.0172
				xmax = 1548.2054
				text = ""
			intervals [4983]:
				xmin = 1548.2054
				xmax = 1548.4554
				text = "they"
			intervals [4984]:
				xmin = 1548.4554
				xmax = 1548.7154
				text = "not"
			intervals [4985]:
				xmin = 1548.7154
				xmax = 1549.0354
				text = "building"
			intervals [4986]:
				xmin = 1549.0354
				xmax = 1549.3454
				text = "those"
			intervals [4987]:
				xmin = 1549.3454
				xmax = 1549.7854
				text = "places"
			intervals [4988]:
				xmin = 1549.7854
				xmax = 1550.0254
				text = "up"
			intervals [4989]:
				xmin = 1550.0254
				xmax = 1551.2613
				text = ""
			intervals [4990]:
				xmin = 1551.2613
				xmax = 1551.6613
				text = "for"
			intervals [4991]:
				xmin = 1551.6613
				xmax = 1551.8113
				text = "us"
			intervals [4992]:
				xmin = 1551.8113
				xmax = 1551.9113
				text = "to"
			intervals [4993]:
				xmin = 1551.9113
				xmax = 1552.1713
				text = "come"
			intervals [4994]:
				xmin = 1552.1713
				xmax = 1552.2712
				text = ""
			intervals [4995]:
				xmin = 1552.2712
				xmax = 1552.4412
				text = "to"
			intervals [4996]:
				xmin = 1552.4412
				xmax = 1552.5312
				text = "to"
			intervals [4997]:
				xmin = 1552.5312
				xmax = 1552.5612
				text = ""
			intervals [4998]:
				xmin = 1552.5612
				xmax = 1553.0612
				text = "remain"
			intervals [4999]:
				xmin = 1553.0612
				xmax = 1553.1912
				text = "in"
			intervals [5000]:
				xmin = 1553.1912
				xmax = 1553.3512
				text = "'em"
			intervals [5001]:
				xmin = 1553.3512
				xmax = 1553.4649
				text = ""
			intervals [5002]:
				xmin = 1553.4649
				xmax = 1553.6549
				text = "you"
			intervals [5003]:
				xmin = 1553.6549
				xmax = 1553.9049
				text = "know"
			intervals [5004]:
				xmin = 1553.9049
				xmax = 1554.3695
				text = ""
			intervals [5005]:
				xmin = 1554.3695
				xmax = 1554.7195
				text = "so"
			intervals [5006]:
				xmin = 1554.7195
				xmax = 1554.8395
				text = "it"
			intervals [5007]:
				xmin = 1554.8395
				xmax = 1554.8695
				text = ""
			intervals [5008]:
				xmin = 1554.8695
				xmax = 1554.9595
				text = "s"
			intervals [5009]:
				xmin = 1554.9595
				xmax = 1555.5772
				text = ""
			intervals [5010]:
				xmin = 1555.5772
				xmax = 1555.7672
				text = "it"
			intervals [5011]:
				xmin = 1555.7672
				xmax = 1555.8872
				text = "s"
			intervals [5012]:
				xmin = 1555.8872
				xmax = 1556.6272
				text = ""
			intervals [5013]:
				xmin = 1556.6272
				xmax = 1556.6872
				text = "it"
			intervals [5014]:
				xmin = 1556.6872
				xmax = 1556.7872
				text = "s"
			intervals [5015]:
				xmin = 1556.7872
				xmax = 1557.0372
				text = "gonna"
			intervals [5016]:
				xmin = 1557.0372
				xmax = 1557.1872
				text = "be"
			intervals [5017]:
				xmin = 1557.1872
				xmax = 1557.3472
				text = "all"
			intervals [5018]:
				xmin = 1557.3472
				xmax = 1557.9872
				text = "predominantly"
			intervals [5019]:
				xmin = 1557.9872
				xmax = 1558.4972
				text = "white"
			intervals [5020]:
				xmin = 1558.4972
				xmax = 1559.6068
				text = ""
			intervals [5021]:
				xmin = 1559.6068
				xmax = 1559.7868
				text = "in"
			intervals [5022]:
				xmin = 1559.7868
				xmax = 1559.8268
				text = "a"
			intervals [5023]:
				xmin = 1559.8268
				xmax = 1560.1168
				text = "matter"
			intervals [5024]:
				xmin = 1560.1168
				xmax = 1560.2068
				text = "of"
			intervals [5025]:
				xmin = 1560.2068
				xmax = 1560.7268
				text = "years"
			intervals [5026]:
				xmin = 1560.7268
				xmax = 1561.5139
				text = ""
			intervals [5027]:
				xmin = 1561.5139
				xmax = 1561.5939
				text = "and"
			intervals [5028]:
				xmin = 1561.5939
				xmax = 1561.6939
				text = "so"
			intervals [5029]:
				xmin = 1561.6939
				xmax = 1561.9239
				text = "that"
			intervals [5030]:
				xmin = 1561.9239
				xmax = 1562.0239
				text = "s"
			intervals [5031]:
				xmin = 1562.0239
				xmax = 1579.0316
				text = ""
			intervals [5032]:
				xmin = 1579.0316
				xmax = 1579.2816
				text = "oh"
			intervals [5033]:
				xmin = 1579.2816
				xmax = 1579.3116
				text = ""
			intervals [5034]:
				xmin = 1579.3116
				xmax = 1579.6316
				text = "lord"
			intervals [5035]:
				xmin = 1579.6316
				xmax = 1580.0416
				text = "yes"
			intervals [5036]:
				xmin = 1580.0416
				xmax = 1580.3116
				text = "every"
			intervals [5037]:
				xmin = 1580.3116
				xmax = 1580.6716
				text = "day"
			intervals [5038]:
				xmin = 1580.6716
				xmax = 1581.1447
				text = ""
			intervals [5039]:
				xmin = 1581.1447
				xmax = 1581.2447
				text = "i"
			intervals [5040]:
				xmin = 1581.2447
				xmax = 1581.5747
				text = "pray"
			intervals [5041]:
				xmin = 1581.5747
				xmax = 1581.7447
				text = "for"
			intervals [5042]:
				xmin = 1581.7447
				xmax = 1582.0547
				text = "him"
			intervals [5043]:
				xmin = 1582.0547
				xmax = 1582.912
				text = ""
			intervals [5044]:
				xmin = 1582.912
				xmax = 1583.032
				text = "i"
			intervals [5045]:
				xmin = 1583.032
				xmax = 1583.292
				text = "pray"
			intervals [5046]:
				xmin = 1583.292
				xmax = 1583.482
				text = "for"
			intervals [5047]:
				xmin = 1583.482
				xmax = 1583.742
				text = "that"
			intervals [5048]:
				xmin = 1583.742
				xmax = 1584.412
				text = "whole"
			intervals [5049]:
				xmin = 1584.412
				xmax = 1584.9637
				text = ""
			intervals [5050]:
				xmin = 1584.9637
				xmax = 1585.7837
				text = "rdx"
			intervals [5051]:
				xmin = 1585.7837
				xmax = 1585.8741
				text = ""
			intervals [5052]:
				xmin = 1585.8741
				xmax = 1585.9941
				text = "the"
			intervals [5053]:
				xmin = 1585.9941
				xmax = 1586.3741
				text = "whole"
			intervals [5054]:
				xmin = 1586.3741
				xmax = 1586.6412
				text = ""
			intervals [5055]:
				xmin = 1586.6412
				xmax = 1587.1112
				text = "rdx"
			intervals [5056]:
				xmin = 1587.1112
				xmax = 1587.9748
				text = ""
			intervals [5057]:
				xmin = 1587.9748
				xmax = 1588.0348
				text = "you"
			intervals [5058]:
				xmin = 1588.0348
				xmax = 1588.1848
				text = "know"
			intervals [5059]:
				xmin = 1588.1848
				xmax = 1588.3448
				text = "that"
			intervals [5060]:
				xmin = 1588.3448
				xmax = 1588.6148
				text = "god"
			intervals [5061]:
				xmin = 1588.6148
				xmax = 1588.7548
				text = ""
			intervals [5062]:
				xmin = 1588.7548
				xmax = 1588.8448
				text = "v"
			intervals [5063]:
				xmin = 1588.8448
				xmax = 1589.0048
				text = ""
			intervals [5064]:
				xmin = 1589.0048
				xmax = 1589.1048
				text = "could"
			intervals [5065]:
				xmin = 1589.1048
				xmax = 1589.1748
				text = ""
			intervals [5066]:
				xmin = 1589.1748
				xmax = 1589.4748
				text = "cause"
			intervals [5067]:
				xmin = 1589.4748
				xmax = 1590.5047
				text = ""
			intervals [5068]:
				xmin = 1590.5047
				xmax = 1590.9047
				text = "people"
			intervals [5069]:
				xmin = 1590.9047
				xmax = 1591.3447
				text = "today"
			intervals [5070]:
				xmin = 1591.3447
				xmax = 1591.4047
				text = "are"
			intervals [5071]:
				xmin = 1591.4047
				xmax = 1592.0647
				text = "so"
			intervals [5072]:
				xmin = 1592.0647
				xmax = 1593.2453
				text = ""
			intervals [5073]:
				xmin = 1593.2453
				xmax = 1593.4753
				text = "they"
			intervals [5074]:
				xmin = 1593.4753
				xmax = 1593.6253
				text = "a"
			intervals [5075]:
				xmin = 1593.6253
				xmax = 1593.7753
				text = "they"
			intervals [5076]:
				xmin = 1593.7753
				xmax = 1593.9753
				text = "don't"
			intervals [5077]:
				xmin = 1593.9753
				xmax = 1594.3553
				text = "have"
			intervals [5078]:
				xmin = 1594.3553
				xmax = 1594.3853
				text = ""
			intervals [5079]:
				xmin = 1594.3853
				xmax = 1594.9053
				text = "any"
			intervals [5080]:
				xmin = 1594.9053
				xmax = 1595.3363
				text = ""
			intervals [5081]:
				xmin = 1595.3363
				xmax = 1595.5263
				text = "s"
			intervals [5082]:
				xmin = 1595.5263
				xmax = 1595.5563
				text = ""
			intervals [5083]:
				xmin = 1595.5563
				xmax = 1595.9663
				text = "sense"
			intervals [5084]:
				xmin = 1595.9663
				xmax = 1596.2063
				text = "of"
			intervals [5085]:
				xmin = 1596.2063
				xmax = 1596.6763
				text = "of"
			intervals [5086]:
				xmin = 1596.6763
				xmax = 1596.7063
				text = ""
			intervals [5087]:
				xmin = 1596.7063
				xmax = 1597.4463
				text = "humanity"
			intervals [5088]:
				xmin = 1597.4463
				xmax = 1597.8863
				text = "no"
			intervals [5089]:
				xmin = 1597.8863
				xmax = 1598.0263
				text = "um"
			intervals [5090]:
				xmin = 1598.0263
				xmax = 1598.5532
				text = ""
			intervals [5091]:
				xmin = 1598.5532
				xmax = 1598.8632
				text = "no"
			intervals [5092]:
				xmin = 1598.8632
				xmax = 1598.8932
				text = ""
			intervals [5093]:
				xmin = 1598.8932
				xmax = 1599.0032
				text = "they"
			intervals [5094]:
				xmin = 1599.0032
				xmax = 1599.2032
				text = "don't"
			intervals [5095]:
				xmin = 1599.2032
				xmax = 1599.5432
				text = "care"
			intervals [5096]:
				xmin = 1599.5432
				xmax = 1599.8732
				text = "about"
			intervals [5097]:
				xmin = 1599.8732
				xmax = 1600.2532
				text = "people"
			intervals [5098]:
				xmin = 1600.2532
				xmax = 1600.3532
				text = "they"
			intervals [5099]:
				xmin = 1600.3532
				xmax = 1600.5332
				text = "don't"
			intervals [5100]:
				xmin = 1600.5332
				xmax = 1600.6632
				text = "care"
			intervals [5101]:
				xmin = 1600.6632
				xmax = 1600.9032
				text = "about"
			intervals [5102]:
				xmin = 1600.9032
				xmax = 1601.7732
				text = "themselves"
			intervals [5103]:
				xmin = 1601.7732
				xmax = 1601.837
				text = ""
			intervals [5104]:
				xmin = 1601.837
				xmax = 1601.917
				text = "to"
			intervals [5105]:
				xmin = 1601.917
				xmax = 1602.097
				text = "do"
			intervals [5106]:
				xmin = 1602.097
				xmax = 1602.227
				text = "the"
			intervals [5107]:
				xmin = 1602.227
				xmax = 1602.527
				text = "things"
			intervals [5108]:
				xmin = 1602.527
				xmax = 1602.647
				text = "that"
			intervals [5109]:
				xmin = 1602.647
				xmax = 1602.857
				text = "they're"
			intervals [5110]:
				xmin = 1602.857
				xmax = 1603.257
				text = "doing"
			intervals [5111]:
				xmin = 1603.257
				xmax = 1603.5153
				text = ""
			intervals [5112]:
				xmin = 1603.5153
				xmax = 1603.6553
				text = "i"
			intervals [5113]:
				xmin = 1603.6553
				xmax = 1603.8353
				text = "don't"
			intervals [5114]:
				xmin = 1603.8353
				xmax = 1603.9153
				text = ""
			intervals [5115]:
				xmin = 1603.9153
				xmax = 1604.0753
				text = "think"
			intervals [5116]:
				xmin = 1604.0753
				xmax = 1604.779
				text = ""
			intervals [5117]:
				xmin = 1604.779
				xmax = 1605.059
				text = "and"
			intervals [5118]:
				xmin = 1605.059
				xmax = 1605.329
				text = "so"
			intervals [5119]:
				xmin = 1605.329
				xmax = 1605.729
				text = "yes"
			intervals [5120]:
				xmin = 1605.729
				xmax = 1605.829
				text = "i"
			intervals [5121]:
				xmin = 1605.829
				xmax = 1606.219
				text = "worry"
			intervals [5122]:
				xmin = 1606.219
				xmax = 1606.569
				text = "about"
			intervals [5123]:
				xmin = 1606.569
				xmax = 1606.839
				text = "him"
			intervals [5124]:
				xmin = 1606.839
				xmax = 1607.299
				text = "every"
			intervals [5125]:
				xmin = 1607.299
				xmax = 1607.639
				text = "day"
			intervals [5126]:
				xmin = 1607.639
				xmax = 1607.7633
				text = ""
			intervals [5127]:
				xmin = 1607.7633
				xmax = 1608.0033
				text = "cause"
			intervals [5128]:
				xmin = 1608.0033
				xmax = 1608.1333
				text = "he"
			intervals [5129]:
				xmin = 1608.1333
				xmax = 1608.2233
				text = "s"
			intervals [5130]:
				xmin = 1608.2233
				xmax = 1608.3533
				text = "in"
			intervals [5131]:
				xmin = 1608.3533
				xmax = 1608.4933
				text = "the"
			intervals [5132]:
				xmin = 1608.4933
				xmax = 1608.8533
				text = "heart"
[truncated: 2,242,626 more chars]
