# Supplementary material for: Considering Performance in the Automated and Manual Coding of Sociolinguistic Variables: Lessons From Variable (ING)
Source: Front Artif Intell. 2021 Apr 29;4:648543. doi: 10.3389/frai.2021.648543 (PMC8117961; doi:10.3389/frai.2021.648543)
Supplement: Supplementary file 6 [file Data_Sheet_6.ZIP › CORAAL_VARAligned_as_TextGrids_p2/DCB_se1_ag3_m_03_1.TextGrid]

File type = "ooTextFile"
Object class = "TextGrid"

xmin = 0.0
xmax = 3337.6999546485263
tiers? <exists>
size = 4
item []:
	item [1]:
		class = "IntervalTier"
		name = "DCB_se1_ag3_m_01 - words"
		xmin = 0.0
		xmax = 3337.6999546485263
		intervals: size = 3523
			intervals [1]:
				xmin = 0.0
				xmax = 0.1806
				text = ""
			intervals [2]:
				xmin = 0.1806
				xmax = 0.4406
				text = "can"
			intervals [3]:
				xmin = 0.4406
				xmax = 0.7106
				text = "you"
			intervals [4]:
				xmin = 0.7106
				xmax = 0.7606
				text = ""
			intervals [5]:
				xmin = 0.7606
				xmax = 1.3806
				text = "um"
			intervals [6]:
				xmin = 1.3806
				xmax = 1.617
				text = ""
			intervals [7]:
				xmin = 1.617
				xmax = 2.067
				text = "state"
			intervals [8]:
				xmin = 2.067
				xmax = 2.167
				text = "your"
			intervals [9]:
				xmin = 2.167
				xmax = 2.477
				text = "name"
			intervals [10]:
				xmin = 2.477
				xmax = 2.897
				text = "please"
			intervals [11]:
				xmin = 2.897
				xmax = 6.3615
				text = ""
			intervals [12]:
				xmin = 6.3615
				xmax = 6.7015
				text = "<unk>"
			intervals [13]:
				xmin = 6.7015
				xmax = 7.8815
				text = "rdx"
			intervals [14]:
				xmin = 7.8815
				xmax = 8.2683
				text = ""
			intervals [15]:
				xmin = 8.2683
				xmax = 8.4583
				text = "who"
			intervals [16]:
				xmin = 8.4583
				xmax = 8.7383
				text = "gave"
			intervals [17]:
				xmin = 8.7383
				xmax = 8.8383
				text = "you"
			intervals [18]:
				xmin = 8.8383
				xmax = 9.0283
				text = "that"
			intervals [19]:
				xmin = 9.0283
				xmax = 9.2883
				text = "name"
			intervals [20]:
				xmin = 9.2883
				xmax = 22.2477
				text = ""
			intervals [21]:
				xmin = 22.2477
				xmax = 22.7077
				text = "oh"
			intervals [22]:
				xmin = 22.7077
				xmax = 22.7377
				text = ""
			intervals [23]:
				xmin = 22.7377
				xmax = 23.2377
				text = "okay"
			intervals [24]:
				xmin = 23.2377
				xmax = 23.3677
				text = ""
			intervals [25]:
				xmin = 23.3677
				xmax = 23.6977
				text = "okay"
			intervals [26]:
				xmin = 23.6977
				xmax = 23.8577
				text = ""
			intervals [27]:
				xmin = 23.8577
				xmax = 24.0677
				text = "so"
			intervals [28]:
				xmin = 24.0677
				xmax = 24.3477
				text = "where"
			intervals [29]:
				xmin = 24.3477
				xmax = 24.5477
				text = "where"
			intervals [30]:
				xmin = 24.5477
				xmax = 24.6477
				text = "is"
			intervals [31]:
				xmin = 24.6477
				xmax = 24.7077
				text = "f"
			intervals [32]:
				xmin = 24.7077
				xmax = 24.8977
				text = "what"
			intervals [33]:
				xmin = 24.8977
				xmax = 25.0877
				text = "part"
			intervals [34]:
				xmin = 25.0877
				xmax = 25.1577
				text = "of"
			intervals [35]:
				xmin = 25.1577
				xmax = 25.4977
				text = "dc"
			intervals [36]:
				xmin = 25.4977
				xmax = 25.5477
				text = "are"
			intervals [37]:
				xmin = 25.5477
				xmax = 25.6577
				text = "you"
			intervals [38]:
				xmin = 25.6577
				xmax = 25.9077
				text = "from"
			intervals [39]:
				xmin = 25.9077
				xmax = 41.9466
				text = ""
			intervals [40]:
				xmin = 41.9466
				xmax = 42.4166
				text = "oh"
			intervals [41]:
				xmin = 42.4166
				xmax = 43.2166
				text = "okay"
			intervals [42]:
				xmin = 43.2166
				xmax = 43.2466
				text = ""
			intervals [43]:
				xmin = 43.2466
				xmax = 43.4066
				text = "okay"
			intervals [44]:
				xmin = 43.4066
				xmax = 44.4937
				text = ""
			intervals [45]:
				xmin = 44.4937
				xmax = 44.7237
				text = "how"
			intervals [46]:
				xmin = 44.7237
				xmax = 44.9037
				text = "long"
			intervals [47]:
				xmin = 44.9037
				xmax = 44.9937
				text = "have"
			intervals [48]:
				xmin = 44.9937
				xmax = 45.1337
				text = "you"
			intervals [49]:
				xmin = 45.1337
				xmax = 45.5137
				text = "actually"
			intervals [50]:
				xmin = 45.5137
				xmax = 45.7137
				text = "lived"
			intervals [51]:
				xmin = 45.7137
				xmax = 45.8137
				text = "in"
			intervals [52]:
				xmin = 45.8137
				xmax = 46.1737
				text = "dc"
			intervals [53]:
				xmin = 46.1737
				xmax = 47.8177
				text = ""
			intervals [54]:
				xmin = 47.8177
				xmax = 48.0077
				text = "all"
			intervals [55]:
				xmin = 48.0077
				xmax = 48.1077
				text = "your"
			intervals [56]:
				xmin = 48.1077
				xmax = 48.2977
				text = "life"
			intervals [57]:
				xmin = 48.2977
				xmax = 49.2448
				text = ""
			intervals [58]:
				xmin = 49.2448
				xmax = 49.3948
				text = "what"
			intervals [59]:
				xmin = 49.3948
				xmax = 49.4948
				text = "s"
			intervals [60]:
				xmin = 49.4948
				xmax = 49.7148
				text = "w"
			intervals [61]:
				xmin = 49.7148
				xmax = 50.1348
				text = "um"
			intervals [62]:
				xmin = 50.1348
				xmax = 50.5545
				text = ""
			intervals [63]:
				xmin = 50.5545
				xmax = 50.6945
				text = "what"
			intervals [64]:
				xmin = 50.6945
				xmax = 50.9745
				text = "school"
			intervals [65]:
				xmin = 50.9745
				xmax = 51.1245
				text = "did"
			intervals [66]:
				xmin = 51.1245
				xmax = 51.2245
				text = "you"
			intervals [67]:
				xmin = 51.2245
				xmax = 51.3845
				text = "go"
			intervals [68]:
				xmin = 51.3845
				xmax = 51.4645
				text = "to"
			intervals [69]:
				xmin = 51.4645
				xmax = 52.0044
				text = ""
			intervals [70]:
				xmin = 52.0044
				xmax = 52.4544
				text = "elementary"
			intervals [71]:
				xmin = 52.4544
				xmax = 52.6744
				text = "school"
			intervals [72]:
				xmin = 52.6744
				xmax = 58.4052
				text = ""
			intervals [73]:
				xmin = 58.4052
				xmax = 58.8352
				text = "oh"
			intervals [74]:
				xmin = 58.8352
				xmax = 59.2052
				text = "okay"
			intervals [75]:
				xmin = 59.2052
				xmax = 59.3652
				text = "so"
			intervals [76]:
				xmin = 59.3652
				xmax = 59.7152
				text = "you"
			intervals [77]:
				xmin = 59.7152
				xmax = 59.8857
				text = ""
			intervals [78]:
				xmin = 59.8857
				xmax = 60.0457
				text = "how"
			intervals [79]:
				xmin = 60.0457
				xmax = 60.1157
				text = "d"
			intervals [80]:
				xmin = 60.1157
				xmax = 60.1657
				text = "i"
			intervals [81]:
				xmin = 60.1657
				xmax = 60.3157
				text = "mean"
			intervals [82]:
				xmin = 60.3157
				xmax = 60.4657
				text = "how"
			intervals [83]:
				xmin = 60.4657
				xmax = 60.9157
				text = "explain"
			intervals [84]:
				xmin = 60.9157
				xmax = 61.0657
				text = "that"
			intervals [85]:
				xmin = 61.0657
				xmax = 77.8028
				text = ""
			intervals [86]:
				xmin = 77.8028
				xmax = 78.5228
				text = "okay"
			intervals [87]:
				xmin = 78.5228
				xmax = 78.6428
				text = "so"
			intervals [88]:
				xmin = 78.6428
				xmax = 78.7928
				text = "you"
			intervals [89]:
				xmin = 78.7928
				xmax = 78.9728
				text = "was"
			intervals [90]:
				xmin = 78.9728
				xmax = 79.1328
				text = "in"
			intervals [91]:
				xmin = 79.1328
				xmax = 79.2728
				text = "and"
			intervals [92]:
				xmin = 79.2728
				xmax = 79.4628
				text = "out"
			intervals [93]:
				xmin = 79.4628
				xmax = 79.5328
				text = "of"
			intervals [94]:
				xmin = 79.5328
				xmax = 80.2828
				text = "dc"
			intervals [95]:
				xmin = 80.2828
				xmax = 80.5867
				text = ""
			intervals [96]:
				xmin = 80.5867
				xmax = 80.7467
				text = "and"
			intervals [97]:
				xmin = 80.7467
				xmax = 80.9767
				text = "how"
			intervals [98]:
				xmin = 80.9767
				xmax = 81.1867
				text = "what"
			intervals [99]:
				xmin = 81.1867
				xmax = 81.3567
				text = "so"
			intervals [100]:
				xmin = 81.3567
				xmax = 81.4967
				text = "what"
			intervals [101]:
				xmin = 81.4967
				xmax = 81.5367
				text = "s"
			intervals [102]:
				xmin = 81.5367
				xmax = 81.6267
				text = "the"
			intervals [103]:
				xmin = 81.6267
				xmax = 81.9767
				text = "longest"
			intervals [104]:
				xmin = 81.9767
				xmax = 82.2567
				text = "period"
			intervals [105]:
				xmin = 82.2567
				xmax = 82.3167
				text = "of"
			intervals [106]:
				xmin = 82.3167
				xmax = 82.6267
				text = "time"
			intervals [107]:
				xmin = 82.6267
				xmax = 82.7967
				text = "you've"
			intervals [108]:
				xmin = 82.7967
				xmax = 83.1767
				text = "actually"
			intervals [109]:
				xmin = 83.1767
				xmax = 83.4567
				text = "stayed"
			intervals [110]:
				xmin = 83.4567
				xmax = 83.5467
				text = "in"
			intervals [111]:
				xmin = 83.5467
				xmax = 83.8967
				text = "dc"
			intervals [112]:
				xmin = 83.8967
				xmax = 87.4983
				text = ""
			intervals [113]:
				xmin = 87.4983
				xmax = 87.8283
				text = "half"
			intervals [114]:
				xmin = 87.8283
				xmax = 87.9283
				text = "your"
			intervals [115]:
				xmin = 87.9283
				xmax = 88.2283
				text = "life"
			intervals [116]:
				xmin = 88.2283
				xmax = 91.6993
				text = ""
			intervals [117]:
				xmin = 91.6993
				xmax = 91.8693
				text = "about"
			intervals [118]:
				xmin = 91.8693
				xmax = 92.2193
				text = "fifteen"
			intervals [119]:
				xmin = 92.2193
				xmax = 92.6693
				text = "years"
			intervals [120]:
				xmin = 92.6693
				xmax = 93.0893
				text = "oh"
			intervals [121]:
				xmin = 93.0893
				xmax = 93.1293
				text = ""
			intervals [122]:
				xmin = 93.1293
				xmax = 93.4193
				text = "okay"
			intervals [123]:
				xmin = 93.4193
				xmax = 94.2292
				text = ""
			intervals [124]:
				xmin = 94.2292
				xmax = 94.3792
				text = "so"
			intervals [125]:
				xmin = 94.3792
				xmax = 94.6192
				text = "tell"
			intervals [126]:
				xmin = 94.6192
				xmax = 94.7092
				text = "me"
			intervals [127]:
				xmin = 94.7092
				xmax = 94.9892
				text = "about"
			intervals [128]:
				xmin = 94.9892
				xmax = 95.3892
				text = "dc"
			intervals [129]:
				xmin = 95.3892
				xmax = 95.5992
				text = "what"
			intervals [130]:
				xmin = 95.5992
				xmax = 95.6292
				text = "i"
			intervals [131]:
				xmin = 95.6292
				xmax = 95.8592
				text = "w"
			intervals [132]:
				xmin = 95.8592
				xmax = 95.9692
				text = "is"
			intervals [133]:
				xmin = 95.9692
				xmax = 96.3792
				text = "dc"
			intervals [134]:
				xmin = 96.3792
				xmax = 96.7892
				text = "cool"
			intervals [135]:
				xmin = 96.7892
				xmax = 96.8992
				text = "is"
			intervals [136]:
				xmin = 96.8992
				xmax = 97.0392
				text = "it"
			intervals [137]:
				xmin = 97.0392
				xmax = 97.2292
				text = "is"
			intervals [138]:
				xmin = 97.2292
				xmax = 97.3092
				text = "it"
			intervals [139]:
				xmin = 97.3092
				xmax = 97.3692
				text = "is"
			intervals [140]:
				xmin = 97.3692
				xmax = 97.3992
				text = ""
			intervals [141]:
				xmin = 97.3992
				xmax = 97.4992
				text = "it"
			intervals [142]:
				xmin = 97.4992
				xmax = 97.5892
				text = "good"
			intervals [143]:
				xmin = 97.5892
				xmax = 97.6492
				text = "do"
			intervals [144]:
				xmin = 97.6492
				xmax = 97.7092
				text = "you"
			intervals [145]:
				xmin = 97.7092
				xmax = 98.4292
				text = ""
			intervals [146]:
				xmin = 98.4292
				xmax = 98.7392
				text = "love"
			intervals [147]:
				xmin = 98.7392
				xmax = 99.0292
				text = "dc"
			intervals [148]:
				xmin = 99.0292
				xmax = 113.4383
				text = ""
			intervals [149]:
				xmin = 113.4383
				xmax = 113.8083
				text = "<unk>"
			intervals [150]:
				xmin = 113.8083
				xmax = 121.9436
				text = ""
			intervals [151]:
				xmin = 121.9436
				xmax = 122.2536
				text = "yeah"
			intervals [152]:
				xmin = 122.2536
				xmax = 122.4136
				text = ""
			intervals [153]:
				xmin = 122.4136
				xmax = 122.9536
				text = "dc"
			intervals [154]:
				xmin = 122.9536
				xmax = 123.0036
				text = ""
			intervals [155]:
				xmin = 123.0036
				xmax = 123.4636
				text = "dc"
			intervals [156]:
				xmin = 123.4636
				xmax = 147.509
				text = ""
			intervals [157]:
				xmin = 147.509
				xmax = 147.979
				text = "explain"
			intervals [158]:
				xmin = 147.979
				xmax = 148.189
				text = "that"
			intervals [159]:
				xmin = 148.189
				xmax = 201.1964
				text = ""
			intervals [160]:
				xmin = 201.1964
				xmax = 202.1464
				text = "mm-hm"
			intervals [161]:
				xmin = 202.1464
				xmax = 214.952
				text = ""
			intervals [162]:
				xmin = 214.952
				xmax = 215.332
				text = "<unk>"
			intervals [163]:
				xmin = 215.332
				xmax = 216.6724
				text = ""
			intervals [164]:
				xmin = 216.6724
				xmax = 216.9524
				text = "right"
			intervals [165]:
				xmin = 216.9524
				xmax = 222.3803
				text = ""
			intervals [166]:
				xmin = 222.3803
				xmax = 223.0303
				text = "right"
			intervals [167]:
				xmin = 223.0303
				xmax = 223.0603
				text = ""
			intervals [168]:
				xmin = 223.0603
				xmax = 223.3403
				text = "got"
			intervals [169]:
				xmin = 223.3403
				xmax = 223.4203
				text = ""
			intervals [170]:
				xmin = 223.4203
				xmax = 223.5603
				text = "you"
			intervals [171]:
				xmin = 223.5603
				xmax = 223.9303
				text = "got"
			intervals [172]:
				xmin = 223.9303
				xmax = 224.1703
				text = "you"
			intervals [173]:
				xmin = 224.1703
				xmax = 245.4007
				text = ""
			intervals [174]:
				xmin = 245.4007
				xmax = 246.0207
				text = "mm-hm"
			intervals [175]:
				xmin = 246.0207
				xmax = 246.2907
				text = ""
			intervals [176]:
				xmin = 246.2907
				xmax = 246.4207
				text = "you"
			intervals [177]:
				xmin = 246.4207
				xmax = 246.6307
				text = "said"
			intervals [178]:
				xmin = 246.6307
				xmax = 246.8807
				text = "something"
			intervals [179]:
				xmin = 246.8807
				xmax = 247.2207
				text = "about"
			intervals [180]:
				xmin = 247.2207
				xmax = 247.4273
				text = ""
			intervals [181]:
				xmin = 247.4273
				xmax = 247.5773
				text = "when"
			intervals [182]:
				xmin = 247.5773
				xmax = 247.6773
				text = "you"
			intervals [183]:
				xmin = 247.6773
				xmax = 247.8373
				text = "just"
			intervals [184]:
				xmin = 247.8373
				xmax = 248.0573
				text = "said"
			intervals [185]:
				xmin = 248.0573
				xmax = 248.1173
				text = "you"
			intervals [186]:
				xmin = 248.1173
				xmax = 248.2673
				text = "just"
			intervals [187]:
				xmin = 248.2673
				xmax = 248.6373
				text = "mentioned"
			intervals [188]:
				xmin = 248.6373
				xmax = 248.7373
				text = "when"
			intervals [189]:
				xmin = 248.7373
				xmax = 248.8173
				text = "you"
			intervals [190]:
				xmin = 248.8173
				xmax = 248.9073
				text = "was"
			intervals [191]:
				xmin = 248.9073
				xmax = 249.0373
				text = "just"
			intervals [192]:
				xmin = 249.0373
				xmax = 249.3073
				text = "talking"
			intervals [193]:
				xmin = 249.3073
				xmax = 249.3873
				text = "you"
			intervals [194]:
				xmin = 249.3873
				xmax = 249.4973
				text = "just"
			intervals [195]:
				xmin = 249.4973
				xmax = 249.8273
				text = "mentioned"
			intervals [196]:
				xmin = 249.8273
				xmax = 250.0273
				text = "go"
			intervals [197]:
				xmin = 250.0273
				xmax = 250.2473
				text = "go"
			intervals [198]:
				xmin = 250.2473
				xmax = 250.6264
				text = ""
			intervals [199]:
				xmin = 250.6264
				xmax = 250.7764
				text = "would"
			intervals [200]:
				xmin = 250.7764
				xmax = 250.8764
				text = "you"
			intervals [201]:
				xmin = 250.8764
				xmax = 251.0564
				text = "said"
			intervals [202]:
				xmin = 251.0564
				xmax = 251.1864
				text = "they"
			intervals [203]:
				xmin = 251.1864
				xmax = 251.4664
				text = "have"
			intervals [204]:
				xmin = 251.4664
				xmax = 251.5664
				text = ""
			intervals [205]:
				xmin = 251.5664
				xmax = 251.8864
				text = "dc"
			intervals [206]:
				xmin = 251.8864
				xmax = 252.1264
				text = "has"
			intervals [207]:
				xmin = 252.1264
				xmax = 252.2564
				text = "go"
			intervals [208]:
				xmin = 252.2564
				xmax = 252.4364
				text = "go"
			intervals [209]:
				xmin = 252.4364
				xmax = 252.6064
				text = "there"
			intervals [210]:
				xmin = 252.6064
				xmax = 252.6864
				text = "s"
			intervals [211]:
				xmin = 252.6864
				xmax = 252.8564
				text = "go"
			intervals [212]:
				xmin = 252.8564
				xmax = 253.1364
				text = "go"
			intervals [213]:
				xmin = 253.1364
				xmax = 253.1664
				text = ""
			intervals [214]:
				xmin = 253.1664
				xmax = 253.3964
				text = "in"
			intervals [215]:
				xmin = 253.3964
				xmax = 253.5364
				text = "what"
			intervals [216]:
				xmin = 253.5364
				xmax = 253.6864
				text = "is"
			intervals [217]:
				xmin = 253.6864
				xmax = 253.8164
				text = "go"
			intervals [218]:
				xmin = 253.8164
				xmax = 253.9464
				text = "go"
			intervals [219]:
				xmin = 253.9464
				xmax = 254.1095
				text = ""
			intervals [220]:
				xmin = 254.1095
				xmax = 254.4295
				text = "first"
			intervals [221]:
				xmin = 254.4295
				xmax = 254.5695
				text = "off"
			intervals [222]:
				xmin = 254.5695
				xmax = 262.3151
				text = ""
			intervals [223]:
				xmin = 262.3151
				xmax = 263.4951
				text = "<unk>"
			intervals [224]:
				xmin = 263.4951
				xmax = 294.4711
				text = ""
			intervals [225]:
				xmin = 294.4711
				xmax = 294.9611
				text = "oh"
			intervals [226]:
				xmin = 294.9611
				xmax = 294.9911
				text = ""
			intervals [227]:
				xmin = 294.9911
				xmax = 295.3411
				text = "yeah"
			intervals [228]:
				xmin = 295.3411
				xmax = 295.3711
				text = ""
			intervals [229]:
				xmin = 295.3711
				xmax = 295.4511
				text = "i"
			intervals [230]:
				xmin = 295.4511
				xmax = 295.5911
				text = "mean"
			intervals [231]:
				xmin = 295.5911
				xmax = 295.7511
				text = "like"
			intervals [232]:
				xmin = 295.7511
				xmax = 295.9547
				text = ""
			intervals [233]:
				xmin = 295.9547
				xmax = 296.0747
				text = "you"
			intervals [234]:
				xmin = 296.0747
				xmax = 296.2547
				text = "just"
			intervals [235]:
				xmin = 296.2547
				xmax = 296.5347
				text = "named"
			intervals [236]:
				xmin = 296.5347
				xmax = 296.5947
				text = "a"
			intervals [237]:
				xmin = 296.5947
				xmax = 296.8247
				text = "whole"
			intervals [238]:
				xmin = 296.8247
				xmax = 297.0147
				text = "lot"
			intervals [239]:
				xmin = 297.0147
				xmax = 297.0847
				text = "of"
			intervals [240]:
				xmin = 297.0847
				xmax = 297.4147
				text = "different"
			intervals [241]:
				xmin = 297.4147
				xmax = 297.5247
				text = ""
			intervals [242]:
				xmin = 297.5247
				xmax = 297.7147
				text = "like"
			intervals [243]:
				xmin = 297.7147
				xmax = 297.8047
				text = ""
			intervals [244]:
				xmin = 297.8047
				xmax = 298.0947
				text = "ba-"
			intervals [245]:
				xmin = 298.0947
				xmax = 298.1547
				text = "i"
			intervals [246]:
				xmin = 298.1547
				xmax = 298.3347
				text = "guess"
			intervals [247]:
				xmin = 298.3347
				xmax = 298.4847
				text = "they're"
			intervals [248]:
				xmin = 298.4847
				xmax = 298.9247
				text = "bands"
			intervals [249]:
				xmin = 298.9247
				xmax = 299.1847
				text = "right"
			intervals [250]:
				xmin = 299.1847
				xmax = 299.935
				text = ""
			intervals [251]:
				xmin = 299.935
				xmax = 300.275
				text = "why"
			intervals [252]:
				xmin = 300.275
				xmax = 300.325
				text = "<unk>"
			intervals [253]:
				xmin = 300.325
				xmax = 301.035
				text = ""
			intervals [254]:
				xmin = 301.035
				xmax = 301.175
				text = "what"
			intervals [255]:
				xmin = 301.175
				xmax = 301.285
				text = "is"
			intervals [256]:
				xmin = 301.285
				xmax = 301.385
				text = "the"
			intervals [257]:
				xmin = 301.385
				xmax = 301.735
				text = "difference"
			intervals [258]:
				xmin = 301.735
				xmax = 301.815
				text = "in"
			intervals [259]:
				xmin = 301.815
				xmax = 301.895
				text = "the"
			intervals [260]:
				xmin = 301.895
				xmax = 302.435
				text = "bands"
			intervals [261]:
				xmin = 302.435
				xmax = 303.469
				text = ""
			intervals [262]:
				xmin = 303.469
				xmax = 303.609
				text = "like"
			intervals [263]:
				xmin = 303.609
				xmax = 303.769
				text = "what"
			intervals [264]:
				xmin = 303.769
				xmax = 303.809
				text = "s"
			intervals [265]:
				xmin = 303.809
				xmax = 303.899
				text = "the"
			intervals [266]:
				xmin = 303.899
				xmax = 304.169
				text = "difference"
			intervals [267]:
				xmin = 304.169
				xmax = 304.459
				text = "name"
			intervals [268]:
				xmin = 304.459
				xmax = 304.689
				text = "name"
			intervals [269]:
				xmin = 304.689
				xmax = 304.739
				text = "a"
			intervals [270]:
				xmin = 304.739
				xmax = 304.959
				text = "couple"
			intervals [271]:
				xmin = 304.959
				xmax = 305.029
				text = "of"
			intervals [272]:
				xmin = 305.029
				xmax = 305.059
				text = ""
			intervals [273]:
				xmin = 305.059
				xmax = 305.339
				text = "bands"
			intervals [274]:
				xmin = 305.339
				xmax = 305.409
				text = "you"
			intervals [275]:
				xmin = 305.409
				xmax = 305.559
				text = "just"
			intervals [276]:
				xmin = 305.559
				xmax = 305.789
				text = "named"
			intervals [277]:
				xmin = 305.789
				xmax = 305.929
				text = ""
			intervals [278]:
				xmin = 305.929
				xmax = 305.989
				text = "you"
			intervals [279]:
				xmin = 305.989
				xmax = 306.159
				text = "named"
			intervals [280]:
				xmin = 306.159
				xmax = 306.449
				text = "chuck"
			intervals [281]:
				xmin = 306.449
				xmax = 306.699
				text = "brown"
			intervals [282]:
				xmin = 306.699
				xmax = 306.809
				text = "and"
			intervals [283]:
				xmin = 306.809
				xmax = 306.869
				text = "you"
			intervals [284]:
				xmin = 306.869
				xmax = 307.359
				text = ""
			intervals [285]:
				xmin = 307.359
				xmax = 307.669
				text = "named"
			intervals [286]:
				xmin = 307.669
				xmax = 307.829
				text = "no"
			intervals [287]:
				xmin = 307.829
				xmax = 308.029
				text = "talking"
			intervals [288]:
				xmin = 308.029
				xmax = 308.169
				text = "about"
			intervals [289]:
				xmin = 308.169
				xmax = 308.239
				text = "the"
			intervals [290]:
				xmin = 308.239
				xmax = 308.479
				text = "older"
			intervals [291]:
				xmin = 308.479
				xmax = 308.629
				text = "ones"
			intervals [292]:
				xmin = 308.629
				xmax = 316.4475
				text = ""
			intervals [293]:
				xmin = 316.4475
				xmax = 316.6775
				text = "oh"
			intervals [294]:
				xmin = 316.6775
				xmax = 316.9575
				text = "they're"
			intervals [295]:
				xmin = 316.9575
				xmax = 317.3475
				text = "different"
			intervals [296]:
				xmin = 317.3475
				xmax = 317.5175
				text = "like"
			intervals [297]:
				xmin = 317.5175
				xmax = 317.6575
				text = "what"
			intervals [298]:
				xmin = 317.6575
				xmax = 317.7375
				text = "are"
			intervals [299]:
				xmin = 317.7375
				xmax = 317.8675
				text = "the"
			intervals [300]:
				xmin = 317.8675
				xmax = 318.3775
				text = "differences"
			intervals [301]:
				xmin = 318.3775
				xmax = 318.9075
				text = "between"
			intervals [302]:
				xmin = 318.9075
				xmax = 319.2475
				text = "those"
			intervals [303]:
				xmin = 319.2475
				xmax = 319.5675
				text = "different"
			intervals [304]:
				xmin = 319.5675
				xmax = 319.9675
				text = "bands"
			intervals [305]:
				xmin = 319.9675
				xmax = 320.1575
				text = "like"
			intervals [306]:
				xmin = 320.1575
				xmax = 320.3275
				text = "if"
			intervals [307]:
				xmin = 320.3275
				xmax = 320.4275
				text = "i"
			intervals [308]:
				xmin = 320.4275
				xmax = 320.7175
				text = "go"
			intervals [309]:
				xmin = 320.7175
				xmax = 320.9575
				text = "here"
			intervals [310]:
				xmin = 320.9575
				xmax = 321.0475
				text = "to"
			intervals [311]:
				xmin = 321.0475
				xmax = 321.2175
				text = "see"
			intervals [312]:
				xmin = 321.2175
				xmax = 321.4875
				text = "rare"
			intervals [313]:
				xmin = 321.4875
				xmax = 321.7875
				text = "essence"
			intervals [314]:
				xmin = 321.7875
				xmax = 321.9175
				text = "am"
			intervals [315]:
				xmin = 321.9175
				xmax = 321.9775
				text = "i"
			intervals [316]:
				xmin = 321.9775
				xmax = 322.1575
				text = "gonna"
			intervals [317]:
				xmin = 322.1575
				xmax = 322.2675
				text = "get"
			intervals [318]:
				xmin = 322.2675
				xmax = 322.3175
				text = "a"
			intervals [319]:
				xmin = 322.3175
				xmax = 322.6375
				text = "different"
			intervals [320]:
				xmin = 322.6375
				xmax = 323.0875
				text = "experience"
			intervals [321]:
				xmin = 323.0875
				xmax = 323.1875
				text = "from"
			intervals [322]:
				xmin = 323.1875
				xmax = 323.3875
				text = "going"
			intervals [323]:
				xmin = 323.3875
				xmax = 323.4775
				text = "to"
			intervals [324]:
				xmin = 323.4775
				xmax = 323.6175
				text = "see"
			intervals [325]:
				xmin = 323.6175
				xmax = 323.8175
				text = "rare"
			intervals [326]:
				xmin = 323.8175
				xmax = 324.0875
				text = "essence"
			intervals [327]:
				xmin = 324.0875
				xmax = 324.1575
				text = "as"
			intervals [328]:
				xmin = 324.1575
				xmax = 324.4375
				text = "opposed"
			intervals [329]:
				xmin = 324.4375
				xmax = 324.4975
				text = "to"
			intervals [330]:
				xmin = 324.4975
				xmax = 324.6675
				text = "going"
			intervals [331]:
				xmin = 324.6675
				xmax = 324.7275
				text = "to"
			intervals [332]:
				xmin = 324.7275
				xmax = 324.8675
				text = "see"
			intervals [333]:
				xmin = 324.8675
				xmax = 325.1575
				text = "chuck"
			intervals [334]:
				xmin = 325.1575
				xmax = 325.5739
				text = ""
			intervals [335]:
				xmin = 325.5739
				xmax = 325.7639
				text = "as"
			intervals [336]:
				xmin = 325.7639
				xmax = 326.0439
				text = "opposed"
			intervals [337]:
				xmin = 326.0439
				xmax = 326.1239
				text = "to"
			intervals [338]:
				xmin = 326.1239
				xmax = 326.3539
				text = "going"
			intervals [339]:
				xmin = 326.3539
				xmax = 326.4539
				text = "to"
			intervals [340]:
				xmin = 326.4539
				xmax = 326.7339
				text = "see"
			intervals [341]:
				xmin = 326.7339
				xmax = 326.8539
				text = "you"
			intervals [342]:
				xmin = 326.8539
				xmax = 327.0139
				text = "know"
			intervals [343]:
				xmin = 327.0139
				xmax = 365.427
				text = ""
			intervals [344]:
				xmin = 365.427
				xmax = 365.657
				text = "yeah"
			intervals [345]:
				xmin = 365.657
				xmax = 365.737
				text = "i"
			intervals [346]:
				xmin = 365.737
				xmax = 366.037
				text = "def-"
			intervals [347]:
				xmin = 366.037
				xmax = 366.157
				text = "i"
			intervals [348]:
				xmin = 366.157
				xmax = 366.247
				text = "was"
			intervals [349]:
				xmin = 366.247
				xmax = 366.917
				text = ""
			intervals [350]:
				xmin = 366.917
				xmax = 367.077
				text = "getting"
			intervals [351]:
				xmin = 367.077
				xmax = 367.197
				text = "ready"
			intervals [352]:
				xmin = 367.197
				xmax = 367.227
				text = ""
			intervals [353]:
				xmin = 367.227
				xmax = 367.307
				text = "to"
			intervals [354]:
				xmin = 367.307
				xmax = 367.397
				text = "ask"
			intervals [355]:
				xmin = 367.397
				xmax = 367.457
				text = "you"
			intervals [356]:
				xmin = 367.457
				xmax = 367.517
				text = "i"
			intervals [357]:
				xmin = 367.517
				xmax = 367.937
				text = "was"
			intervals [358]:
				xmin = 367.937
				xmax = 368.147
				text = "like"
			intervals [359]:
				xmin = 368.147
				xmax = 368.437
				text = "crank"
			intervals [360]:
				xmin = 368.437
				xmax = 368.587
				text = "what"
			intervals [361]:
				xmin = 368.587
				xmax = 368.677
				text = "does"
			intervals [362]:
				xmin = 368.677
				xmax = 368.857
				text = "that"
			intervals [363]:
				xmin = 368.857
				xmax = 369.037
				text = "mean"
			intervals [364]:
				xmin = 369.037
				xmax = 372.7982
				text = ""
			intervals [365]:
				xmin = 372.7982
				xmax = 372.9182
				text = "oh"
			intervals [366]:
				xmin = 372.9182
				xmax = 373.0582
				text = "well"
			intervals [367]:
				xmin = 373.0582
				xmax = 373.1782
				text = "you"
			intervals [368]:
				xmin = 373.1782
				xmax = 373.3982
				text = "just"
			intervals [369]:
				xmin = 373.3982
				xmax = 373.6082
				text = "said"
			intervals [370]:
				xmin = 373.6082
				xmax = 373.6882
				text = "the"
			intervals [371]:
				xmin = 373.6882
				xmax = 373.9882
				text = "word"
			intervals [372]:
				xmin = 373.9882
				xmax = 374.3882
				text = "crank"
			intervals [373]:
				xmin = 374.3882
				xmax = 374.4982
				text = ""
			intervals [374]:
				xmin = 374.4982
				xmax = 374.6882
				text = "and"
			intervals [375]:
				xmin = 374.6882
				xmax = 374.9482
				text = "tight"
			intervals [376]:
				xmin = 374.9482
				xmax = 376.1791
				text = ""
			intervals [377]:
				xmin = 376.1791
				xmax = 376.7291
				text = "okay"
			intervals [378]:
				xmin = 376.7291
				xmax = 401.1879
				text = ""
			intervals [379]:
				xmin = 401.1879
				xmax = 401.3879
				text = "so"
			intervals [380]:
				xmin = 401.3879
				xmax = 401.8779
				text = "anything"
			intervals [381]:
				xmin = 401.8779
				xmax = 402.0679
				text = "can"
			intervals [382]:
				xmin = 402.0679
				xmax = 402.3979
				text = "crank"
			intervals [383]:
				xmin = 402.3979
				xmax = 402.7517
				text = ""
			intervals [384]:
				xmin = 402.7517
				xmax = 403.0717
				text = "right"
			intervals [385]:
				xmin = 403.0717
				xmax = 403.1117
				text = ""
			intervals [386]:
				xmin = 403.1117
				xmax = 403.4217
				text = "so"
			intervals [387]:
				xmin = 403.4217
				xmax = 403.8517
				text = "basically"
			intervals [388]:
				xmin = 403.8517
				xmax = 404.0217
				text = "if"
			intervals [389]:
				xmin = 404.0217
				xmax = 404.1117
				text = "i'm"
			intervals [390]:
				xmin = 404.1117
				xmax = 404.4017
				text = "listening"
			intervals [391]:
				xmin = 404.4017
				xmax = 404.4817
				text = "to"
			intervals [392]:
				xmin = 404.4817
				xmax = 404.6917
				text = "rock"
			intervals [393]:
				xmin = 404.6917
				xmax = 404.7917
				text = "n-"
			intervals [394]:
				xmin = 404.7917
				xmax = 405.1717
				text = "roll"
			intervals [395]:
				xmin = 405.1717
				xmax = 405.2617
				text = "and"
			intervals [396]:
				xmin = 405.2617
				xmax = 405.3817
				text = "it"
			intervals [397]:
				xmin = 405.3817
				xmax = 405.4817
				text = "and"
			intervals [398]:
				xmin = 405.4817
				xmax = 405.5517
				text = "it"
			intervals [399]:
				xmin = 405.5517
				xmax = 405.6917
				text = "and"
			intervals [400]:
				xmin = 405.6917
				xmax = 405.7817
				text = "it"
			intervals [401]:
				xmin = 405.7817
				xmax = 406.1817
				text = "sounds"
			intervals [402]:
				xmin = 406.1817
				xmax = 406.4017
				text = "good"
			intervals [403]:
				xmin = 406.4017
				xmax = 406.4617
				text = "it"
			intervals [404]:
				xmin = 406.4617
				xmax = 406.5117
				text = "s"
			intervals [405]:
				xmin = 406.5117
				xmax = 406.9417
				text = "cranking"
			intervals [406]:
				xmin = 406.9417
				xmax = 407.9215
				text = ""
			intervals [407]:
				xmin = 407.9215
				xmax = 408.5815
				text = "oh"
			intervals [408]:
				xmin = 408.5815
				xmax = 409.1615
				text = "okay"
			intervals [409]:
				xmin = 409.1615
				xmax = 425.9565
				text = ""
			intervals [410]:
				xmin = 425.9565
				xmax = 426.2565
				text = "got"
			intervals [411]:
				xmin = 426.2565
				xmax = 426.2965
				text = ""
			intervals [412]:
				xmin = 426.2965
				xmax = 426.5765
				text = "you"
			intervals [413]:
				xmin = 426.5765
				xmax = 426.6065
				text = ""
			intervals [414]:
				xmin = 426.6065
				xmax = 426.9065
				text = "got"
			intervals [415]:
				xmin = 426.9065
				xmax = 426.9365
				text = ""
			intervals [416]:
				xmin = 426.9365
				xmax = 427.2365
				text = "you"
			intervals [417]:
				xmin = 427.2365
				xmax = 427.5265
				text = "got"
			intervals [418]:
				xmin = 427.5265
				xmax = 427.5865
				text = ""
			intervals [419]:
				xmin = 427.5865
				xmax = 427.7865
				text = "you"
			intervals [420]:
				xmin = 427.7865
				xmax = 427.8165
				text = ""
			intervals [421]:
				xmin = 427.8165
				xmax = 428.0965
				text = "so"
			intervals [422]:
				xmin = 428.0965
				xmax = 428.3665
				text = "like"
			intervals [423]:
				xmin = 428.3665
				xmax = 443.0916
				text = ""
			intervals [424]:
				xmin = 443.0916
				xmax = 443.4116
				text = "something"
			intervals [425]:
				xmin = 443.4116
				xmax = 443.5816
				text = "that"
			intervals [426]:
				xmin = 443.5816
				xmax = 443.8716
				text = "got"
			intervals [427]:
				xmin = 443.8716
				xmax = 443.9816
				text = "you"
			intervals [428]:
				xmin = 443.9816
				xmax = 444.1616
				text = "that"
			intervals [429]:
				xmin = 444.1616
				xmax = 444.3916
				text = "pu-"
			intervals [430]:
				xmin = 444.3916
				xmax = 444.5516
				text = "that"
			intervals [431]:
				xmin = 444.5516
				xmax = 444.8016
				text = "put"
			intervals [432]:
				xmin = 444.8016
				xmax = 444.9616
				text = "you"
			intervals [433]:
				xmin = 444.9616
				xmax = 445.1816
				text = "over"
			intervals [434]:
				xmin = 445.1816
				xmax = 445.2416
				text = "the"
			intervals [435]:
				xmin = 445.2416
				xmax = 445.2716
				text = ""
			intervals [436]:
				xmin = 445.2716
				xmax = 445.4716
				text = "limit"
			intervals [437]:
				xmin = 445.4716
				xmax = 445.5716
				text = "you"
			intervals [438]:
				xmin = 445.5716
				xmax = 445.7116
				text = "may"
			intervals [439]:
				xmin = 445.7116
				xmax = 445.8216
				text = "have"
			intervals [440]:
				xmin = 445.8216
				xmax = 446.0416
				text = "heard"
			intervals [441]:
				xmin = 446.0416
				xmax = 446.1116
				text = "the"
			intervals [442]:
				xmin = 446.1116
				xmax = 446.3616
				text = "music"
			intervals [443]:
				xmin = 446.3616
				xmax = 446.5116
				text = "but"
			intervals [444]:
				xmin = 446.5116
				xmax = 446.6916
				text = "what"
			intervals [445]:
				xmin = 446.6916
				xmax = 446.9516
				text = "what"
			intervals [446]:
				xmin = 446.9516
				xmax = 447.2116
				text = "got"
			intervals [447]:
				xmin = 447.2116
				xmax = 447.3516
				text = "you"
			intervals [448]:
				xmin = 447.3516
				xmax = 447.6216
				text = "over"
			intervals [449]:
				xmin = 447.6216
				xmax = 447.7816
				text = "that"
			intervals [450]:
				xmin = 447.7816
				xmax = 447.9716
				text = "hump"
			intervals [451]:
				xmin = 447.9716
				xmax = 448.0916
				text = "that"
			intervals [452]:
				xmin = 448.0916
				xmax = 448.2016
				text = "be"
			intervals [453]:
				xmin = 448.2016
				xmax = 448.4816
				text = "that"
			intervals [454]:
				xmin = 448.4816
				xmax = 448.6216
				text = "that"
			intervals [455]:
				xmin = 448.6216
				xmax = 448.8716
				text = "made"
			intervals [456]:
				xmin = 448.8716
				xmax = 448.9616
				text = "you"
			intervals [457]:
				xmin = 448.9616
				xmax = 449.4516
				text = "love"
			intervals [458]:
				xmin = 449.4516
				xmax = 449.5616
				text = "it"
			intervals [459]:
				xmin = 449.5616
				xmax = 450.132
				text = ""
			intervals [460]:
				xmin = 450.132
				xmax = 450.252
				text = "you"
			intervals [461]:
				xmin = 450.252
				xmax = 450.502
				text = "know"
			intervals [462]:
				xmin = 450.502
				xmax = 450.612
				text = "what"
			intervals [463]:
				xmin = 450.612
				xmax = 450.672
				text = "i'm"
			intervals [464]:
				xmin = 450.672
				xmax = 450.852
				text = "saying"
			intervals [465]:
				xmin = 450.852
				xmax = 450.962
				text = "that"
			intervals [466]:
				xmin = 450.962
				xmax = 451.232
				text = "took"
			intervals [467]:
				xmin = 451.232
				xmax = 451.352
				text = "you"
			intervals [468]:
				xmin = 451.352
				xmax = 451.712
				text = "there"
			intervals [469]:
				xmin = 451.712
				xmax = 451.832
				text = "that"
			intervals [470]:
				xmin = 451.832
				xmax = 451.922
				text = "was"
			intervals [471]:
				xmin = 451.922
				xmax = 452.072
				text = "like"
			intervals [472]:
				xmin = 452.072
				xmax = 452.382
				text = "okay"
			intervals [473]:
				xmin = 452.382
				xmax = 452.592
				text = "this"
			intervals [474]:
				xmin = 452.592
				xmax = 452.742
				text = "is"
			intervals [475]:
				xmin = 452.742
				xmax = 452.952
				text = "it"
			intervals [476]:
				xmin = 452.952
				xmax = 453.0063
				text = ""
			intervals [477]:
				xmin = 453.0063
				xmax = 453.2263
				text = "this"
			intervals [478]:
				xmin = 453.2263
				xmax = 453.3163
				text = "is"
			intervals [479]:
				xmin = 453.3163
				xmax = 494.6488
				text = ""
			intervals [480]:
				xmin = 494.6488
				xmax = 495.0588
				text = "mkay"
			intervals [481]:
				xmin = 495.0588
				xmax = 497.6369
				text = ""
			intervals [482]:
				xmin = 497.6369
				xmax = 497.9269
				text = "okay"
			intervals [483]:
				xmin = 497.9269
				xmax = 498.1169
				text = "so"
			intervals [484]:
				xmin = 498.1169
				xmax = 498.3769
				text = "like"
			intervals [485]:
				xmin = 498.3769
				xmax = 498.6169
				text = ""
			intervals [486]:
				xmin = 498.6169
				xmax = 498.8769
				text = "like"
			intervals [487]:
				xmin = 498.8769
				xmax = 499.0269
				text = ""
			intervals [488]:
				xmin = 499.0269
				xmax = 499.2369
				text = "just"
			intervals [489]:
				xmin = 499.2369
				xmax = 499.3769
				text = "to"
			intervals [490]:
				xmin = 499.3769
				xmax = 499.5669
				text = "just"
			intervals [491]:
				xmin = 499.5669
				xmax = 499.6869
				text = "to"
			intervals [492]:
				xmin = 499.6869
				xmax = 499.8869
				text = "try"
			intervals [493]:
				xmin = 499.8869
				xmax = 500.0269
				text = "to"
			intervals [494]:
				xmin = 500.0269
				xmax = 500.1469
				text = "see"
			intervals [495]:
				xmin = 500.1469
				xmax = 500.3169
				text = "if"
			intervals [496]:
				xmin = 500.3169
				xmax = 500.4569
				text = "i'm"
			intervals [497]:
				xmin = 500.4569
				xmax = 500.6469
				text = "right"
			intervals [498]:
				xmin = 500.6469
				xmax = 500.6869
				text = "i"
			intervals [499]:
				xmin = 500.6869
				xmax = 500.9269
				text = "mean"
			intervals [500]:
				xmin = 500.9269
				xmax = 501.0569
				text = "see"
			intervals [501]:
				xmin = 501.0569
				xmax = 501.2169
				text = "if"
			intervals [502]:
				xmin = 501.2169
				xmax = 501.3869
				text = ""
			intervals [503]:
				xmin = 501.3869
				xmax = 501.7369
				text = "i'm"
			intervals [504]:
				xmin = 501.7369
				xmax = 501.9869
				text = "getting"
			intervals [505]:
				xmin = 501.9869
				xmax = 502.2469
				text = "you"
			intervals [506]:
				xmin = 502.2469
				xmax = 502.5836
				text = ""
			intervals [507]:
				xmin = 502.5836
				xmax = 503.1336
				text = "basically"
			intervals [508]:
				xmin = 503.1336
				xmax = 503.2136
				text = "if"
			intervals [509]:
				xmin = 503.2136
				xmax = 503.2736
				text = "if"
			intervals [510]:
				xmin = 503.2736
				xmax = 503.5473
				text = ""
			intervals [511]:
				xmin = 503.5473
				xmax = 504.0173
				text = "rihanna"
			intervals [512]:
				xmin = 504.0173
				xmax = 504.3473
				text = "sings"
			intervals [513]:
				xmin = 504.3473
				xmax = 505.0373
				text = "umbrella"
			intervals [514]:
				xmin = 505.0373
				xmax = 505.628
				text = ""
			intervals [515]:
				xmin = 505.628
				xmax = 505.838
				text = "and"
			intervals [516]:
				xmin = 505.838
				xmax = 506.008
				text = "then"
			intervals [517]:
				xmin = 506.008
				xmax = 506.188
				text = "they"
			intervals [518]:
				xmin = 506.188
				xmax = 506.248
				text = "<unk>"
			intervals [519]:
				xmin = 506.248
				xmax = 506.508
				text = "take"
			intervals [520]:
				xmin = 506.508
				xmax = 506.678
				text = "that"
			intervals [521]:
				xmin = 506.678
				xmax = 506.708
				text = ""
			intervals [522]:
				xmin = 506.708
				xmax = 507.208
				text = "song"
			intervals [523]:
				xmin = 507.208
				xmax = 507.338
				text = "and"
			intervals [524]:
				xmin = 507.338
				xmax = 508.118
				text = ""
			intervals [525]:
				xmin = 508.118
				xmax = 508.318
				text = "then"
			intervals [526]:
				xmin = 508.318
				xmax = 508.408
				text = "use"
			intervals [527]:
				xmin = 508.408
				xmax = 509.6193
				text = ""
			intervals [528]:
				xmin = 509.6193
				xmax = 509.8093
				text = "and"
			intervals [529]:
				xmin = 509.8093
				xmax = 509.9293
				text = "then"
			intervals [530]:
				xmin = 509.9293
				xmax = 510.0493
				text = "you're"
			intervals [531]:
				xmin = 510.0493
				xmax = 510.1793
				text = "saying"
			intervals [532]:
				xmin = 510.1793
				xmax = 510.4493
				text = ""
			intervals [533]:
				xmin = 510.4493
				xmax = 510.5493
				text = "does"
			intervals [534]:
				xmin = 510.5493
				xmax = 510.6293
				text = "it"
			intervals [535]:
				xmin = 510.6293
				xmax = 510.9593
				text = "sound"
			intervals [536]:
				xmin = 510.9593
				xmax = 511.2693
				text = "better"
			intervals [537]:
				xmin = 511.2693
				xmax = 521.2073
				text = ""
			intervals [538]:
				xmin = 521.2073
				xmax = 522.0273
				text = "right"
			intervals [539]:
				xmin = 522.0273
				xmax = 567.1008
				text = ""
			intervals [540]:
				xmin = 567.1008
				xmax = 567.9108
				text = "mm-hm"
			intervals [541]:
				xmin = 567.9108
				xmax = 571.2244
				text = ""
			intervals [542]:
				xmin = 571.2244
				xmax = 571.5644
				text = "why"
			intervals [543]:
				xmin = 571.5644
				xmax = 571.7644
				text = "isn't"
			intervals [544]:
				xmin = 571.7644
				xmax = 571.8644
				text = "it"
			intervals [545]:
				xmin = 571.8644
				xmax = 572.1144
				text = "that"
			intervals [546]:
				xmin = 572.1144
				xmax = 572.3926
				text = ""
			intervals [547]:
				xmin = 572.3926
				xmax = 572.7126
				text = "like"
			intervals [548]:
				xmin = 572.7126
				xmax = 573.0268
				text = ""
			intervals [549]:
				xmin = 573.0268
				xmax = 573.2068
				text = "go"
			intervals [550]:
				xmin = 573.2068
				xmax = 573.4568
				text = "go"
			intervals [551]:
				xmin = 573.4568
				xmax = 573.6268
				text = "like"
			intervals [552]:
				xmin = 573.6268
				xmax = 573.8668
				text = "why"
			intervals [553]:
				xmin = 573.8668
				xmax = 574.0468
				text = "isn't"
			intervals [554]:
				xmin = 574.0468
				xmax = 574.2568
				text = "it"
			intervals [555]:
				xmin = 574.2568
				xmax = 574.3668
				text = ""
			intervals [556]:
				xmin = 574.3668
				xmax = 574.5268
				text = "what"
			intervals [557]:
				xmin = 574.5268
				xmax = 574.5868
				text = "do"
			intervals [558]:
				xmin = 574.5868
				xmax = 574.7368
				text = "you"
			intervals [559]:
				xmin = 574.7368
				xmax = 574.9468
				text = "think"
			intervals [560]:
				xmin = 574.9468
				xmax = 575.0668
				text = "is"
			intervals [561]:
				xmin = 575.0668
				xmax = 575.1668
				text = "the"
			intervals [562]:
				xmin = 575.1668
				xmax = 575.4468
				text = "reason"
			intervals [563]:
				xmin = 575.4468
				xmax = 575.5568
				text = "like"
			intervals [564]:
				xmin = 575.5568
				xmax = 575.8368
				text = "why"
			intervals [565]:
				xmin = 575.8368
				xmax = 576.0868
				text = "hasn't"
			intervals [566]:
				xmin = 576.0868
				xmax = 576.1768
				text = "it"
			intervals [567]:
				xmin = 576.1768
				xmax = 576.7768
				text = "expand"
			intervals [568]:
				xmin = 576.7768
				xmax = 576.9568
				text = "like"
			intervals [569]:
				xmin = 576.9568
				xmax = 577.0868
				text = "cause"
			intervals [570]:
				xmin = 577.0868
				xmax = 577.4168
				text = "because"
			intervals [571]:
				xmin = 577.4168
				xmax = 577.4968
				text = "it"
			intervals [572]:
				xmin = 577.4968
				xmax = 577.5368
				text = ""
			intervals [573]:
				xmin = 577.5368
				xmax = 577.7368
				text = "it"
			intervals [574]:
				xmin = 577.7368
				xmax = 578.0456
				text = ""
			intervals [575]:
				xmin = 578.0456
				xmax = 578.2456
				text = "i've"
			intervals [576]:
				xmin = 578.2456
				xmax = 578.5356
				text = "heard"
			intervals [577]:
				xmin = 578.5356
				xmax = 578.6156
				text = "you"
			intervals [578]:
				xmin = 578.6156
				xmax = 578.6756
				text = "know"
			intervals [579]:
				xmin = 578.6756
				xmax = 578.7656
				text = "what"
			intervals [580]:
				xmin = 578.7656
				xmax = 578.8256
				text = "i'm"
			intervals [581]:
				xmin = 578.8256
				xmax = 578.9456
				text = "saying"
			intervals [582]:
				xmin = 578.9456
				xmax = 579.0456
				text = "i"
			intervals [583]:
				xmin = 579.0456
				xmax = 579.2456
				text = "love"
			intervals [584]:
				xmin = 579.2456
				xmax = 579.4056
				text = "go"
			intervals [585]:
				xmin = 579.4056
				xmax = 579.5756
				text = "go"
			intervals [586]:
				xmin = 579.5756
				xmax = 579.7856
				text = "too"
			intervals [587]:
				xmin = 579.7856
				xmax = 580.0256
				text = "so"
			intervals [588]:
				xmin = 580.0256
				xmax = 580.5758
				text = ""
			intervals [589]:
				xmin = 580.5758
				xmax = 580.7858
				text = "i"
			intervals [590]:
				xmin = 580.7858
				xmax = 581.0458
				text = "w"
			intervals [591]:
				xmin = 581.0458
				xmax = 581.0758
				text = ""
			intervals [592]:
				xmin = 581.0758
				xmax = 581.2558
				text = "what"
			intervals [593]:
				xmin = 581.2558
				xmax = 581.5894
				text = ""
			intervals [594]:
				xmin = 581.5894
				xmax = 581.6594
				text = "you"
			intervals [595]:
				xmin = 581.6594
				xmax = 581.7194
				text = "know"
			intervals [596]:
				xmin = 581.7194
				xmax = 581.8094
				text = "what"
			intervals [597]:
				xmin = 581.8094
				xmax = 581.8694
				text = "i'm"
			intervals [598]:
				xmin = 581.8694
				xmax = 581.9894
				text = "saying"
			intervals [599]:
				xmin = 581.9894
				xmax = 582.1894
				text = "why"
			intervals [600]:
				xmin = 582.1894
				xmax = 582.4294
				text = "hasn't"
			intervals [601]:
				xmin = 582.4294
				xmax = 582.5394
				text = "it"
			intervals [602]:
				xmin = 582.5394
				xmax = 583.2444
				text = ""
			intervals [603]:
				xmin = 583.2444
				xmax = 583.8144
				text = "expand"
			intervals [604]:
				xmin = 583.8144
				xmax = 584.4044
				text = "outside"
			intervals [605]:
				xmin = 584.4044
				xmax = 584.4744
				text = "of"
			intervals [606]:
				xmin = 584.4744
				xmax = 584.6544
				text = "this"
			intervals [607]:
				xmin = 584.6544
				xmax = 584.9244
				text = "this"
			intervals [608]:
				xmin = 584.9244
				xmax = 585.2244
				text = "area"
			intervals [609]:
				xmin = 585.2244
				xmax = 601.1434
				text = ""
			intervals [610]:
				xmin = 601.1434
				xmax = 601.6034
				text = "right"
			intervals [611]:
				xmin = 601.6034
				xmax = 642.6331
				text = ""
			intervals [612]:
				xmin = 642.6331
				xmax = 643.5131
				text = "mm-hm"
			intervals [613]:
				xmin = 643.5131
				xmax = 645.940
				text = ""
			intervals [614]:
				xmin = 645.940
				xmax = 646.110
				text = "have"
			intervals [615]:
				xmin = 646.110
				xmax = 646.270
				text = "you"
			intervals [616]:
				xmin = 646.270
				xmax = 646.440
				text = "ever"
			intervals [617]:
				xmin = 646.440
				xmax = 646.920
				text = "uh"
			intervals [618]:
				xmin = 646.920
				xmax = 647.140
				text = ""
			intervals [619]:
				xmin = 647.140
				xmax = 647.240
				text = "have"
			intervals [620]:
				xmin = 647.240
				xmax = 647.360
				text = "you"
			intervals [621]:
				xmin = 647.360
				xmax = 647.550
				text = "ever"
			intervals [622]:
				xmin = 647.550
				xmax = 648.200
				text = "participated"
			intervals [623]:
				xmin = 648.200
				xmax = 648.260
				text = "in"
			intervals [624]:
				xmin = 648.260
				xmax = 648.310
				text = "a"
			intervals [625]:
				xmin = 648.310
				xmax = 648.620
				text = "band"
			intervals [626]:
				xmin = 648.620
				xmax = 654.2847
				text = ""
			intervals [627]:
				xmin = 654.2847
				xmax = 654.4347
				text = "how"
			intervals [628]:
				xmin = 654.4347
				xmax = 654.7647
				text = "old"
			intervals [629]:
				xmin = 654.7647
				xmax = 654.8647
				text = "were"
			intervals [630]:
				xmin = 654.8647
				xmax = 655.0747
				text = "you"
			intervals [631]:
				xmin = 655.0747
				xmax = 699.6595
				text = ""
			intervals [632]:
				xmin = 699.6595
				xmax = 699.7995
				text = "you"
			intervals [633]:
				xmin = 699.7995
				xmax = 699.9595
				text = "said"
			intervals [634]:
				xmin = 699.9595
				xmax = 700.0595
				text = "as"
			intervals [635]:
				xmin = 700.0595
				xmax = 700.1195
				text = "a"
			intervals [636]:
				xmin = 700.1195
				xmax = 700.3895
				text = "band"
			intervals [637]:
				xmin = 700.3895
				xmax = 700.4495
				text = "you"
			intervals [638]:
				xmin = 700.4495
				xmax = 700.6695
				text = "fall"
			intervals [639]:
				xmin = 700.6695
				xmax = 700.8395
				text = "into"
			intervals [640]:
				xmin = 700.8395
				xmax = 700.9595
				text = "your"
			intervals [641]:
				xmin = 700.9595
				xmax = 701.2595
				text = "posi-"
			intervals [642]:
				xmin = 701.2595
				xmax = 701.4595
				text = "what"
			intervals [643]:
				xmin = 701.4595
				xmax = 701.6495
				text = "like"
			intervals [644]:
				xmin = 701.6495
				xmax = 701.8195
				text = "what"
			intervals [645]:
				xmin = 701.8195
				xmax = 702.1295
				text = "happened"
			intervals [646]:
				xmin = 702.1295
				xmax = 702.2395
				text = "to"
			intervals [647]:
				xmin = 702.2395
				xmax = 702.3095
				text = "the"
			intervals [648]:
				xmin = 702.3095
				xmax = 702.3395
				text = ""
			intervals [649]:
				xmin = 702.3395
				xmax = 702.4795
				text = "with"
			intervals [650]:
				xmin = 702.4795
				xmax = 702.5895
				text = "your"
			intervals [651]:
				xmin = 702.5895
				xmax = 702.9295
				text = "band"
			intervals [652]:
				xmin = 702.9295
				xmax = 703.0395
				text = "who"
			intervals [653]:
				xmin = 703.0395
				xmax = 703.4095
				text = "was"
			intervals [654]:
				xmin = 703.4095
				xmax = 703.6295
				text = "y'all"
			intervals [655]:
				xmin = 703.6295
				xmax = 703.7695
				text = "good"
			intervals [656]:
				xmin = 703.7695
				xmax = 704.3995
				text = "was"
			intervals [657]:
				xmin = 704.3995
				xmax = 704.4595
				text = "you"
			intervals [658]:
				xmin = 704.4595
				xmax = 717.4331
				text = ""
			intervals [659]:
				xmin = 717.4331
				xmax = 717.9631
				text = "right"
			intervals [660]:
				xmin = 717.9631
				xmax = 737.8063
				text = ""
			intervals [661]:
				xmin = 737.8063
				xmax = 738.5163
				text = "mm-hm"
			intervals [662]:
				xmin = 738.5163
				xmax = 764.5269
				text = ""
			intervals [663]:
				xmin = 764.5269
				xmax = 764.6769
				text = "what"
			intervals [664]:
				xmin = 764.6769
				xmax = 764.7169
				text = ""
			intervals [665]:
				xmin = 764.7169
				xmax = 764.8269
				text = "i"
			intervals [666]:
				xmin = 764.8269
				xmax = 765.1269
				text = "mean"
			intervals [667]:
				xmin = 765.1269
				xmax = 765.2069
				text = "in"
			intervals [668]:
				xmin = 765.2069
				xmax = 765.2869
				text = "the"
			intervals [669]:
				xmin = 765.2869
				xmax = 765.5969
				text = "band"
			intervals [670]:
				xmin = 765.5969
				xmax = 765.6969
				text = "what"
			intervals [671]:
				xmin = 765.6969
				xmax = 765.8269
				text = "did"
			intervals [672]:
				xmin = 765.8269
				xmax = 765.9769
				text = "you"
			intervals [673]:
				xmin = 765.9769
				xmax = 766.1469
				text = "do"
			intervals [674]:
				xmin = 766.1469
				xmax = 767.9478
				text = ""
			intervals [675]:
				xmin = 767.9478
				xmax = 768.0878
				text = "you"
			intervals [676]:
				xmin = 768.0878
				xmax = 768.1478
				text = "you"
			intervals [677]:
				xmin = 768.1478
				xmax = 768.2578
				text = "had"
			intervals [678]:
				xmin = 768.2578
				xmax = 768.4978
				text = "said"
			intervals [679]:
				xmin = 768.4978
				xmax = 768.5878
				text = "you"
			intervals [680]:
				xmin = 768.5878
				xmax = 768.7578
				text = "could"
			intervals [681]:
				xmin = 768.7578
				xmax = 769.0078
				text = "s"
			intervals [682]:
				xmin = 769.0078
				xmax = 769.0378
				text = ""
			intervals [683]:
				xmin = 769.0378
				xmax = 769.2378
				text = "so"
			intervals [684]:
				xmin = 769.2378
				xmax = 769.5578
				text = "sing"
			intervals [685]:
				xmin = 769.5578
				xmax = 769.5878
				text = ""
			intervals [686]:
				xmin = 769.5878
				xmax = 769.8478
				text = "sing"
			intervals [687]:
				xmin = 769.8478
				xmax = 770.0178
				text = "right"
			intervals [688]:
				xmin = 770.0178
				xmax = 770.2178
				text = "now"
			intervals [689]:
				xmin = 770.2178
				xmax = 771.5305
				text = ""
			intervals [690]:
				xmin = 771.5305
				xmax = 771.6405
				text = "oh"
			intervals [691]:
				xmin = 771.6405
				xmax = 771.7805
				text = "you"
			intervals [692]:
				xmin = 771.7805
				xmax = 772.0405
				text = "can't"
			intervals [693]:
				xmin = 772.0405
				xmax = 772.1805
				text = "sing"
			intervals [694]:
				xmin = 772.1805
				xmax = 773.3805
				text = "<unk>"
			intervals [695]:
				xmin = 773.3805
				xmax = 773.8167
				text = ""
			intervals [696]:
				xmin = 773.8167
				xmax = 773.8867
				text = "you"
			intervals [697]:
				xmin = 773.8867
				xmax = 774.2567
				text = "can't"
			intervals [698]:
				xmin = 774.2567
				xmax = 775.0383
				text = ""
			intervals [699]:
				xmin = 775.0383
				xmax = 778.3783
				text = "<unk>"
			intervals [700]:
				xmin = 778.3783
				xmax = 780.6679
				text = ""
			intervals [701]:
				xmin = 780.6679
				xmax = 781.5279
				text = "<unk>"
			intervals [702]:
				xmin = 781.5279
				xmax = 781.6079
				text = ""
			intervals [703]:
				xmin = 781.6079
				xmax = 781.7079
				text = "what"
			intervals [704]:
				xmin = 781.7079
				xmax = 781.8379
				text = ""
			intervals [705]:
				xmin = 781.8379
				xmax = 782.1379
				text = "was"
			intervals [706]:
				xmin = 782.1379
				xmax = 782.2079
				text = "the"
			intervals [707]:
				xmin = 782.2079
				xmax = 782.5679
				text = "song"
			intervals [708]:
				xmin = 782.5679
				xmax = 782.6579
				text = "i"
			intervals [709]:
				xmin = 782.6579
				xmax = 782.7879
				text = "know"
			intervals [710]:
				xmin = 782.7879
				xmax = 782.9479
				text = "you"
			intervals [711]:
				xmin = 782.9479
				xmax = 783.2479
				text = "remember"
			intervals [712]:
				xmin = 783.2479
				xmax = 783.3179
				text = "a"
			intervals [713]:
				xmin = 783.3179
				xmax = 783.6879
				text = "song"
			intervals [714]:
				xmin = 783.6879
				xmax = 783.7479
				text = "you"
			intervals [715]:
				xmin = 783.7479
				xmax = 783.9579
				text = "hit"
			intervals [716]:
				xmin = 783.9579
				xmax = 784.0079
				text = ""
			intervals [717]:
				xmin = 784.0079
				xmax = 784.2479
				text = "back"
			intervals [718]:
				xmin = 784.2479
				xmax = 784.3079
				text = "in"
			intervals [719]:
				xmin = 784.3079
				xmax = 784.3679
				text = "the"
			intervals [720]:
				xmin = 784.3679
				xmax = 784.3979
				text = ""
			intervals [721]:
				xmin = 784.3979
				xmax = 784.7679
				text = "days"
			intervals [722]:
				xmin = 784.7679
				xmax = 784.7979
				text = ""
			intervals [723]:
				xmin = 784.7979
				xmax = 784.8779
				text = "do"
			intervals [724]:
				xmin = 784.8779
				xmax = 784.9079
				text = ""
			intervals [725]:
				xmin = 784.9079
				xmax = 784.9679
				text = "you"
			intervals [726]:
				xmin = 784.9679
				xmax = 796.1898
				text = ""
			intervals [727]:
				xmin = 796.1898
				xmax = 796.4398
				text = "oh"
			intervals [728]:
				xmin = 796.4398
				xmax = 796.7098
				text = "okay"
			intervals [729]:
				xmin = 796.7098
				xmax = 800.6553
				text = ""
			intervals [730]:
				xmin = 800.6553
				xmax = 800.9453
				text = "thirty"
			intervals [731]:
				xmin = 800.9453
				xmax = 801.1753
				text = "one"
			intervals [732]:
				xmin = 801.1753
				xmax = 801.3253
				text = "so"
			intervals [733]:
				xmin = 801.3253
				xmax = 801.5253
				text = "that"
			intervals [734]:
				xmin = 801.5253
				xmax = 801.7253
				text = "what"
			intervals [735]:
				xmin = 801.7253
				xmax = 801.9753
				text = "was"
			intervals [736]:
				xmin = 801.9753
				xmax = 802.0253
				text = ""
			intervals [737]:
				xmin = 802.0253
				xmax = 802.2753
				text = "thirty"
			intervals [738]:
				xmin = 802.2753
				xmax = 802.3053
				text = ""
			intervals [739]:
				xmin = 802.3053
				xmax = 802.5953
				text = "years"
			intervals [740]:
				xmin = 802.5953
				xmax = 802.6253
				text = ""
			intervals [741]:
				xmin = 802.6253
				xmax = 802.7953
				text = "ago"
			intervals [742]:
				xmin = 802.7953
				xmax = 802.8853
				text = "what"
			intervals [743]:
				xmin = 802.8853
				xmax = 802.9153
				text = ""
			intervals [744]:
				xmin = 802.9153
				xmax = 803.0653
				text = "was"
			intervals [745]:
				xmin = 803.0653
				xmax = 803.3253
				text = "twenty"
			intervals [746]:
				xmin = 803.3253
				xmax = 803.5753
				text = "years"
			intervals [747]:
				xmin = 803.5753
				xmax = 803.8153
				text = ""
			intervals [748]:
				xmin = 803.8153
				xmax = 803.9253
				text = "ago"
			intervals [749]:
				xmin = 803.9253
				xmax = 804.8924
				text = ""
			intervals [750]:
				xmin = 804.8924
				xmax = 805.0524
				text = "so"
			intervals [751]:
				xmin = 805.0524
				xmax = 805.1824
				text = "you"
			intervals [752]:
				xmin = 805.1824
				xmax = 805.3824
				text = "like"
			intervals [753]:
				xmin = 805.3824
				xmax = 805.8224
				text = "johnny"
			intervals [754]:
				xmin = 805.8224
				xmax = 806.3524
				text = "gill"
			intervals [755]:
				xmin = 806.3524
				xmax = 806.4524
				text = "and"
			intervals [756]:
				xmin = 806.4524
				xmax = 806.6424
				text = "all"
			intervals [757]:
				xmin = 806.6424
				xmax = 806.7824
				text = "that"
			intervals [758]:
				xmin = 806.7824
				xmax = 807.0324
				text = "nah"
			intervals [759]:
				xmin = 807.0324
				xmax = 807.4524
				text = "you"
			intervals [760]:
				xmin = 807.4524
				xmax = 822.9073
				text = ""
			intervals [761]:
				xmin = 822.9073
				xmax = 823.1873
				text = "oh"
			intervals [762]:
				xmin = 823.1873
				xmax = 823.8273
				text = "ginuwine"
			intervals [763]:
				xmin = 823.8273
				xmax = 824.0473
				text = "oh"
			intervals [764]:
				xmin = 824.0473
				xmax = 824.6873
				text = "okay"
			intervals [765]:
				xmin = 824.6873
				xmax = 824.7173
				text = "oh"
			intervals [766]:
				xmin = 824.7173
				xmax = 824.7473
				text = ""
			intervals [767]:
				xmin = 824.7473
				xmax = 824.9173
				text = "so"
			intervals [768]:
				xmin = 824.9173
				xmax = 825.1073
				text = "you"
			intervals [769]:
				xmin = 825.1073
				xmax = 825.3173
				text = "that"
			intervals [770]:
				xmin = 825.3173
				xmax = 825.3673
				text = "s"
			intervals [771]:
				xmin = 825.3673
				xmax = 825.7773
				text = "right"
			intervals [772]:
				xmin = 825.7773
				xmax = 825.9173
				text = "that"
			intervals [773]:
				xmin = 825.9173
				xmax = 826.0573
				text = "s"
			intervals [774]:
				xmin = 826.0573
				xmax = 826.2373
				text = "right"
			intervals [775]:
				xmin = 826.2373
				xmax = 826.3773
				text = "i"
			intervals [776]:
				xmin = 826.3773
				xmax = 826.7673
				text = "got"
			intervals [777]:
				xmin = 826.7673
				xmax = 827.0373
				text = "you"
			intervals [778]:
				xmin = 827.0373
				xmax = 827.9134
				text = ""
			intervals [779]:
				xmin = 827.9134
				xmax = 828.6234
				text = "ginuwine"
			intervals [780]:
				xmin = 828.6234
				xmax = 829.3334
				text = "tank"
			intervals [781]:
				xmin = 829.3334
				xmax = 830.7347
				text = ""
			intervals [782]:
				xmin = 830.7347
				xmax = 831.0347
				text = "everybody"
			intervals [783]:
				xmin = 831.0347
				xmax = 831.2447
				text = "oh"
			intervals [784]:
				xmin = 831.2447
				xmax = 831.3347
				text = "okay"
			intervals [785]:
				xmin = 831.3347
				xmax = 835.1309
				text = ""
			intervals [786]:
				xmin = 835.1309
				xmax = 836.0009
				text = "mm-hm"
			intervals [787]:
				xmin = 836.0009
				xmax = 841.3473
				text = ""
			intervals [788]:
				xmin = 841.3473
				xmax = 841.5573
				text = "did"
			intervals [789]:
				xmin = 841.5573
				xmax = 841.7873
				text = "you"
			intervals [790]:
				xmin = 841.7873
				xmax = 842.0573
				text = "um"
			intervals [791]:
				xmin = 842.0573
				xmax = 842.2173
				text = "did"
			intervals [792]:
				xmin = 842.2173
				xmax = 842.3073
				text = ""
			intervals [793]:
				xmin = 842.3073
				xmax = 842.4573
				text = "did"
			intervals [794]:
				xmin = 842.4573
				xmax = 842.6473
				text = "y'all"
			intervals [795]:
				xmin = 842.6473
				xmax = 842.8373
				text = "ever"
			intervals [796]:
				xmin = 842.8373
				xmax = 843.1673
				text = "actually"
			intervals [797]:
				xmin = 843.1673
				xmax = 843.3876
				text = ""
			intervals [798]:
				xmin = 843.3876
				xmax = 843.8976
				text = "play"
			intervals [799]:
				xmin = 843.8976
				xmax = 844.1264
				text = ""
			intervals [800]:
				xmin = 844.1264
				xmax = 844.2064
				text = "at"
			intervals [801]:
				xmin = 844.2064
				xmax = 844.4764
				text = "at"
			intervals [802]:
				xmin = 844.4764
				xmax = 844.5664
				text = "a"
			intervals [803]:
				xmin = 844.5664
				xmax = 844.9564
				text = "spot"
			intervals [804]:
				xmin = 844.9564
				xmax = 845.1966
				text = ""
			intervals [805]:
				xmin = 845.1966
				xmax = 845.5066
				text = "or"
			intervals [806]:
				xmin = 845.5066
				xmax = 845.7266
				text = "y'all"
			intervals [807]:
				xmin = 845.7266
				xmax = 845.9466
				text = "just"
			intervals [808]:
				xmin = 845.9466
				xmax = 845.9766
				text = ""
			intervals [809]:
				xmin = 845.9766
				xmax = 846.2166
				text = "just"
			intervals [810]:
				xmin = 846.2166
				xmax = 846.8466
				text = "practice"
			intervals [811]:
				xmin = 846.8466
				xmax = 869.1041
				text = ""
			intervals [812]:
				xmin = 869.1041
				xmax = 869.7641
				text = "mm-hm"
			intervals [813]:
				xmin = 869.7641
				xmax = 876.7105
				text = ""
			intervals [814]:
				xmin = 876.7105
				xmax = 877.2305
				text = "yeah"
			intervals [815]:
				xmin = 877.2305
				xmax = 885.4331
				text = ""
			intervals [816]:
				xmin = 885.4331
				xmax = 885.9831
				text = "<unk>"
			intervals [817]:
				xmin = 885.9831
				xmax = 894.5396
				text = ""
			intervals [818]:
				xmin = 894.5396
				xmax = 895.1396
				text = "right"
			intervals [819]:
				xmin = 895.1396
				xmax = 900.4461
				text = ""
			intervals [820]:
				xmin = 900.4461
				xmax = 901.4461
				text = "<unk>"
			intervals [821]:
				xmin = 901.4461
				xmax = 924.9459
				text = ""
			intervals [822]:
				xmin = 924.9459
				xmax = 925.9259
				text = "mm-hm"
			intervals [823]:
				xmin = 925.9259
				xmax = 952.4593
				text = ""
			intervals [824]:
				xmin = 952.4593
				xmax = 953.1593
				text = "<unk>"
			intervals [825]:
				xmin = 953.1593
				xmax = 953.6638
				text = ""
			intervals [826]:
				xmin = 953.6638
				xmax = 953.8538
				text = "right"
			intervals [827]:
				xmin = 953.8538
				xmax = 953.9938
				text = "i"
			intervals [828]:
				xmin = 953.9938
				xmax = 954.0838
				text = "mean"
			intervals [829]:
				xmin = 954.0838
				xmax = 955.0738
				text = "yeah"
			intervals [830]:
				xmin = 955.0738
				xmax = 955.2538
				text = "you"
			intervals [831]:
				xmin = 955.2538
				xmax = 955.4838
				text = "right"
			intervals [832]:
				xmin = 955.4838
				xmax = 955.5438
				text = "too"
			intervals [833]:
				xmin = 955.5438
				xmax = 979.1543
				text = ""
			intervals [834]:
				xmin = 979.1543
				xmax = 979.7243
				text = "mm"
			intervals [835]:
				xmin = 979.7243
				xmax = 979.8143
				text = ""
			intervals [836]:
				xmin = 979.8143
				xmax = 980.2343
				text = "wow"
			intervals [837]:
				xmin = 980.2343
				xmax = 980.4349
				text = ""
			intervals [838]:
				xmin = 980.4349
				xmax = 980.4949
				text = "i"
			intervals [839]:
				xmin = 980.4949
				xmax = 980.7049
				text = "mean"
			intervals [840]:
				xmin = 980.7049
				xmax = 980.7949
				text = "you"
			intervals [841]:
				xmin = 980.7949
				xmax = 981.0749
				text = "right"
			intervals [842]:
				xmin = 981.0749
				xmax = 981.2149
				text = "though"
			intervals [843]:
				xmin = 981.2149
				xmax = 981.4949
				text = "because"
			intervals [844]:
				xmin = 981.4949
				xmax = 981.6749
				text = "that"
			intervals [845]:
				xmin = 981.6749
				xmax = 981.7449
				text = "s"
			intervals [846]:
				xmin = 981.7449
				xmax = 981.9749
				text = "just"
			intervals [847]:
				xmin = 981.9749
				xmax = 982.0649
				text = "in"
			intervals [848]:
				xmin = 982.0649
				xmax = 982.2649
				text = "this"
			intervals [849]:
				xmin = 982.2649
				xmax = 982.7149
				text = "area"
			intervals [850]:
				xmin = 982.7149
				xmax = 982.9449
				text = "that"
			intervals [851]:
				xmin = 982.9449
				xmax = 983.0749
				text = "s"
			intervals [852]:
				xmin = 983.0749
				xmax = 983.1649
				text = "the"
			intervals [853]:
				xmin = 983.1649
				xmax = 983.3674
				text = ""
			intervals [854]:
				xmin = 983.3674
				xmax = 983.5974
				text = "that"
			intervals [855]:
				xmin = 983.5974
				xmax = 983.7774
				text = "s"
			intervals [856]:
				xmin = 983.7774
				xmax = 983.8742
				text = ""
			intervals [857]:
				xmin = 983.8742
				xmax = 984.1142
				text = "that"
			intervals [858]:
				xmin = 984.1142
				xmax = 984.1942
				text = "s"
			intervals [859]:
				xmin = 984.1942
				xmax = 984.4442
				text = "that"
			intervals [860]:
				xmin = 984.4442
				xmax = 985.5767
				text = ""
			intervals [861]:
				xmin = 985.5767
				xmax = 985.6667
				text = "you"
			intervals [862]:
				xmin = 985.6667
				xmax = 985.8267
				text = "know"
			intervals [863]:
				xmin = 985.8267
				xmax = 985.8667
				text = ""
			intervals [864]:
				xmin = 985.8667
				xmax = 986.3167
				text = "growing"
			intervals [865]:
				xmin = 986.3167
				xmax = 986.4667
				text = "up"
			intervals [866]:
				xmin = 986.4667
				xmax = 986.4967
				text = ""
			intervals [867]:
				xmin = 986.4967
				xmax = 986.6367
				text = "you"
			intervals [868]:
				xmin = 986.6367
				xmax = 986.8367
				text = "do"
			intervals [869]:
				xmin = 986.8367
				xmax = 987.0767
				text = "wanna"
			intervals [870]:
				xmin = 987.0767
				xmax = 987.2267
				text = "be"
			intervals [871]:
				xmin = 987.2267
				xmax = 987.3367
				text = "in"
			intervals [872]:
				xmin = 987.3367
				xmax = 987.4067
				text = "a"
			intervals [873]:
				xmin = 987.4067
				xmax = 987.8367
				text = "band"
			intervals [874]:
				xmin = 987.8367
				xmax = 987.9467
				text = "you"
			intervals [875]:
				xmin = 987.9467
				xmax = 988.1567
				text = "think"
			intervals [876]:
				xmin = 988.1567
				xmax = 988.2567
				text = "you"
			intervals [877]:
				xmin = 988.2567
				xmax = 988.3867
				text = "can"
			intervals [878]:
				xmin = 988.3867
				xmax = 988.4467
				text = ""
			intervals [879]:
				xmin = 988.4467
				xmax = 988.6167
				text = "be"
			intervals [880]:
				xmin = 988.6167
				xmax = 988.8667
				text = "man"
			intervals [881]:
				xmin = 988.8667
				xmax = 988.9167
				text = "i"
			intervals [882]:
				xmin = 988.9167
				xmax = 989.0367
				text = "can"
			intervals [883]:
				xmin = 989.0367
				xmax = 989.2167
				text = "do"
			intervals [884]:
				xmin = 989.2167
				xmax = 989.5367
				text = "that"
			intervals [885]:
				xmin = 989.5367
				xmax = 989.6167
				text = "you"
			intervals [886]:
				xmin = 989.6167
				xmax = 989.6867
				text = "know"
			intervals [887]:
				xmin = 989.6867
				xmax = 990.4667
				text = "what"
			intervals [888]:
				xmin = 990.4667
				xmax = 990.4967
				text = ""
			intervals [889]:
				xmin = 990.4967
				xmax = 990.5567
				text = "i'm"
			intervals [890]:
				xmin = 990.5567
				xmax = 990.6867
				text = "saying"
			intervals [891]:
				xmin = 990.6867
				xmax = 990.8567
				text = "and"
			intervals [892]:
				xmin = 990.8567
				xmax = 991.2143
				text = ""
			intervals [893]:
				xmin = 991.2143
				xmax = 991.3043
				text = "i"
			intervals [894]:
				xmin = 991.3043
				xmax = 991.3343
				text = ""
			intervals [895]:
				xmin = 991.3343
				xmax = 991.5243
				text = "was"
			intervals [896]:
				xmin = 991.5243
				xmax = 991.6343
				text = "you"
			intervals [897]:
				xmin = 991.6343
				xmax = 991.8243
				text = "know"
			intervals [898]:
				xmin = 991.8243
				xmax = 992.0043
				text = "cause"
			intervals [899]:
				xmin = 992.0043
				xmax = 992.1043
				text = "i"
			intervals [900]:
				xmin = 992.1043
				xmax = 992.3043
				text = "used"
			intervals [901]:
				xmin = 992.3043
				xmax = 992.4443
				text = "to"
			intervals [902]:
				xmin = 992.4443
				xmax = 993.0552
				text = ""
			intervals [903]:
				xmin = 993.0552
				xmax = 993.1252
				text = "i"
			intervals [904]:
				xmin = 993.1252
				xmax = 993.2652
				text = "used"
			intervals [905]:
				xmin = 993.2652
				xmax = 993.3552
				text = "to"
			intervals [906]:
				xmin = 993.3552
				xmax = 993.7364
				text = ""
			intervals [907]:
				xmin = 993.7364
				xmax = 993.8564
				text = "you"
			intervals [908]:
				xmin = 993.8564
				xmax = 993.9364
				text = "know"
			intervals [909]:
				xmin = 993.9364
				xmax = 994.0264
				text = "what"
			intervals [910]:
				xmin = 994.0264
				xmax = 994.0864
				text = "i'm"
			intervals [911]:
				xmin = 994.0864
				xmax = 994.2464
				text = "saying"
			intervals [912]:
				xmin = 994.2464
				xmax = 994.4264
				text = "like"
			intervals [913]:
				xmin = 994.4264
				xmax = 994.4764
				text = ""
			intervals [914]:
				xmin = 994.4764
				xmax = 994.6964
				text = "fake"
			intervals [915]:
				xmin = 994.6964
				xmax = 994.8664
				text = "like"
			intervals [916]:
				xmin = 994.8664
				xmax = 994.9464
				text = "i"
			intervals [917]:
				xmin = 994.9464
				xmax = 995.0564
				text = "could"
			intervals [918]:
				xmin = 995.0564
				xmax = 995.2264
				text = "play"
			intervals [919]:
				xmin = 995.2264
				xmax = 995.2964
				text = "the"
			intervals [920]:
				xmin = 995.2964
				xmax = 996.1064
				text = "congos"
			intervals [921]:
				xmin = 996.1064
				xmax = 996.2164
				text = "in"
			intervals [922]:
				xmin = 996.2164
				xmax = 996.4264
				text = "the"
			intervals [923]:
				xmin = 996.4264
				xmax = 996.6964
				text = "air"
			intervals [924]:
				xmin = 996.6964
				xmax = 996.8464
				text = "but"
			intervals [925]:
				xmin = 996.8464
				xmax = 996.9364
				text = "i"
			intervals [926]:
				xmin = 996.9364
				xmax = 997.1664
				text = "really"
			intervals [927]:
				xmin = 997.1664
				xmax = 997.4164
				text = "couldn't"
			intervals [928]:
				xmin = 997.4164
				xmax = 997.6164
				text = "play"
			intervals [929]:
				xmin = 997.6164
				xmax = 997.7664
				text = ""
			intervals [930]:
				xmin = 997.7664
				xmax = 997.8264
				text = "for"
			intervals [931]:
				xmin = 997.8264
				xmax = 997.9464
				text = "real"
			intervals [932]:
				xmin = 997.9464
				xmax = 999.4564
				text = "<unk>"
			intervals [933]:
				xmin = 999.4564
				xmax = 1000.8396
				text = ""
			intervals [934]:
				xmin = 1000.8396
				xmax = 1001.3596
				text = "<unk>"
			intervals [935]:
				xmin = 1001.3596
				xmax = 1008.1081
				text = ""
			intervals [936]:
				xmin = 1008.1081
				xmax = 1008.4681
				text = "mm-hm"
			intervals [937]:
				xmin = 1008.4681
				xmax = 1016.6836
				text = ""
			intervals [938]:
				xmin = 1016.6836
				xmax = 1016.9036
				text = "tell"
			intervals [939]:
				xmin = 1016.9036
				xmax = 1016.9936
				text = "me"
			intervals [940]:
				xmin = 1016.9936
				xmax = 1017.2736
				text = "about"
			intervals [941]:
				xmin = 1017.2736
				xmax = 1017.4836
				text = "like"
			intervals [942]:
				xmin = 1017.4836
				xmax = 1017.6736
				text = "some"
			intervals [943]:
				xmin = 1017.6736
				xmax = 1018.3636
				text = "restaurants"
			intervals [944]:
				xmin = 1018.3636
				xmax = 1018.5636
				text = "some"
			intervals [945]:
				xmin = 1018.5636
				xmax = 1018.6036
				text = ""
			intervals [946]:
				xmin = 1018.6036
				xmax = 1018.8136
				text = "tell"
			intervals [947]:
				xmin = 1018.8136
				xmax = 1018.8836
				text = "me"
			intervals [948]:
				xmin = 1018.8836
				xmax = 1019.1836
				text = "about"
			intervals [949]:
				xmin = 1019.1836
				xmax = 1019.3636
				text = "some"
			intervals [950]:
				xmin = 1019.3636
				xmax = 1019.7636
				text = "spots"
			intervals [951]:
				xmin = 1019.7636
				xmax = 1019.9736
				text = "that"
			intervals [952]:
				xmin = 1019.9736
				xmax = 1020.1036
				text = "that"
			intervals [953]:
				xmin = 1020.1036
				xmax = 1020.3036
				text = "used"
			intervals [954]:
				xmin = 1020.3036
				xmax = 1020.3636
				text = "to"
			intervals [955]:
				xmin = 1020.3636
				xmax = 1020.4036
				text = ""
			intervals [956]:
				xmin = 1020.4036
				xmax = 1020.5036
				text = "be"
			intervals [957]:
				xmin = 1020.5036
				xmax = 1020.5936
				text = "in"
			intervals [958]:
				xmin = 1020.5936
				xmax = 1020.6836
				text = "the"
			intervals [959]:
				xmin = 1020.6836
				xmax = 1020.8736
				text = "city"
			intervals [960]:
				xmin = 1020.8736
				xmax = 1020.9836
				text = "that"
			intervals [961]:
				xmin = 1020.9836
				xmax = 1021.0636
				text = "you"
			intervals [962]:
				xmin = 1021.0636
				xmax = 1021.2436
				text = "usually"
			intervals [963]:
				xmin = 1021.2436
				xmax = 1021.4036
				text = "go"
			intervals [964]:
				xmin = 1021.4036
				xmax = 1021.6136
				text = "to"
			intervals [965]:
				xmin = 1021.6136
				xmax = 1021.7436
				text = "when"
			intervals [966]:
				xmin = 1021.7436
				xmax = 1021.8936
				text = "you"
			intervals [967]:
				xmin = 1021.8936
				xmax = 1022.0436
				text = "you"
			intervals [968]:
				xmin = 1022.0436
				xmax = 1022.1936
				text = "know"
			intervals [969]:
				xmin = 1022.1936
				xmax = 1022.3236
				text = "when"
			intervals [970]:
				xmin = 1022.3236
				xmax = 1022.4436
				text = "you"
			intervals [971]:
				xmin = 1022.4436
				xmax = 1022.5136
				text = "were"
			intervals [972]:
				xmin = 1022.5136
				xmax = 1022.8636
				text = "there"
			intervals [973]:
				xmin = 1022.8636
				xmax = 1030.605
				text = ""
			intervals [974]:
				xmin = 1030.605
				xmax = 1030.735
				text = "where"
			intervals [975]:
				xmin = 1030.735
				xmax = 1030.795
				text = "is"
			intervals [976]:
				xmin = 1030.795
				xmax = 1031.035
				text = "that"
			intervals [977]:
				xmin = 1031.035
				xmax = 1031.125
				text = "at"
			intervals [978]:
				xmin = 1031.125
				xmax = 1031.355
				text = ""
			intervals [979]:
				xmin = 1031.355
				xmax = 1031.485
				text = "sor-"
			intervals [980]:
				xmin = 1031.485
				xmax = 1032.135
				text = "southeast"
			intervals [981]:
				xmin = 1032.135
				xmax = 1032.585
				text = "northwest"
			intervals [982]:
				xmin = 1032.585
				xmax = 1032.955
				text = "<unk>"
			intervals [983]:
				xmin = 1032.955
				xmax = 1035.7557
				text = ""
			intervals [984]:
				xmin = 1035.7557
				xmax = 1036.3857
				text = "pecifically"
			intervals [985]:
				xmin = 1036.3857
				xmax = 1036.8457
				text = "dc"
			intervals [986]:
				xmin = 1036.8457
				xmax = 1036.9857
				text = "give"
			intervals [987]:
				xmin = 1036.9857
				xmax = 1037.1057
				text = "me"
			intervals [988]:
				xmin = 1037.1057
				xmax = 1037.2757
				text = "some"
			intervals [989]:
				xmin = 1037.2757
				xmax = 1037.3457
				text = ""
			intervals [990]:
				xmin = 1037.3457
				xmax = 1037.4857
				text = "give"
			intervals [991]:
				xmin = 1037.4857
				xmax = 1037.5757
				text = "me"
			intervals [992]:
				xmin = 1037.5757
				xmax = 1037.7357
				text = "some"
			intervals [993]:
				xmin = 1037.7357
				xmax = 1038.1357
				text = "places"
			intervals [994]:
				xmin = 1038.1357
				xmax = 1038.2557
				text = "in"
			intervals [995]:
				xmin = 1038.2557
				xmax = 1038.7357
				text = "dc"
			intervals [996]:
				xmin = 1038.7357
				xmax = 1038.7757
				text = ""
			intervals [997]:
				xmin = 1038.7757
				xmax = 1038.8957
				text = "cause"
			intervals [998]:
				xmin = 1038.8957
				xmax = 1038.9557
				text = "you"
			intervals [999]:
				xmin = 1038.9557
				xmax = 1039.1057
				text = "say"
			intervals [1000]:
				xmin = 1039.1057
				xmax = 1039.1957
				text = "you"
			intervals [1001]:
				xmin = 1039.1957
				xmax = 1039.3057
				text = "was"
			intervals [1002]:
				xmin = 1039.3057
				xmax = 1039.3657
				text = "in"
			intervals [1003]:
				xmin = 1039.3657
				xmax = 1039.6957
				text = "dc"
			intervals [1004]:
				xmin = 1039.6957
				xmax = 1039.7257
				text = ""
			intervals [1005]:
				xmin = 1039.7257
				xmax = 1039.7957
				text = "for"
			intervals [1006]:
				xmin = 1039.7957
				xmax = 1039.9657
				text = "what"
			intervals [1007]:
				xmin = 1039.9657
				xmax = 1040.0157
				text = ""
			intervals [1008]:
				xmin = 1040.0157
				xmax = 1040.4057
				text = "fifteen"
			intervals [1009]:
				xmin = 1040.4057
				xmax = 1040.6357
				text = "years"
			intervals [1010]:
				xmin = 1040.6357
				xmax = 1040.8657
				text = "something"
			intervals [1011]:
				xmin = 1040.8657
				xmax = 1040.9657
				text = "like"
			intervals [1012]:
				xmin = 1040.9657
				xmax = 1041.1957
				text = "that"
			intervals [1013]:
				xmin = 1041.1957
				xmax = 1041.6688
				text = ""
			intervals [1014]:
				xmin = 1041.6688
				xmax = 1041.7988
				text = "give"
			intervals [1015]:
				xmin = 1041.7988
				xmax = 1041.8988
				text = "me"
			intervals [1016]:
				xmin = 1041.8988
				xmax = 1042.1088
				text = "some"
			intervals [1017]:
				xmin = 1042.1088
				xmax = 1042.8988
				text = "specifics"
			intervals [1018]:
				xmin = 1042.8988
				xmax = 1043.0188
				text = "in"
			intervals [1019]:
				xmin = 1043.0188
				xmax = 1043.1188
				text = ""
			intervals [1020]:
				xmin = 1043.1188
				xmax = 1043.3088
				text = "in"
			intervals [1021]:
				xmin = 1043.3088
				xmax = 1043.3388
				text = ""
			intervals [1022]:
				xmin = 1043.3388
				xmax = 1043.4288
				text = "the"
			intervals [1023]:
				xmin = 1043.4288
				xmax = 1043.6488
				text = "city"
			intervals [1024]:
				xmin = 1043.6488
				xmax = 1044.0388
				text = "that"
			intervals [1025]:
				xmin = 1044.0388
				xmax = 1044.2188
				text = "that"
			intervals [1026]:
				xmin = 1044.2188
				xmax = 1044.5088
				text = "was"
			intervals [1027]:
				xmin = 1044.5088
				xmax = 1073.7595
				text = ""
			intervals [1028]:
				xmin = 1073.7595
				xmax = 1073.9095
				text = "so"
			intervals [1029]:
				xmin = 1073.9095
				xmax = 1074.3095
				text = "basically"
			intervals [1030]:
				xmin = 1074.3095
				xmax = 1074.3995
				text = "when"
			intervals [1031]:
				xmin = 1074.3995
				xmax = 1074.4595
				text = "you"
			intervals [1032]:
				xmin = 1074.4595
				xmax = 1074.5495
				text = "was"
			intervals [1033]:
				xmin = 1074.5495
				xmax = 1074.7995
				text = "growing"
			intervals [1034]:
				xmin = 1074.7995
				xmax = 1074.9195
				text = "up"
			intervals [1035]:
				xmin = 1074.9195
				xmax = 1074.9795
				text = "and"
			intervals [1036]:
				xmin = 1074.9795
				xmax = 1075.3295
				text = "everything"
			intervals [1037]:
				xmin = 1075.3295
				xmax = 1075.4495
				text = "you"
			intervals [1038]:
				xmin = 1075.4495
				xmax = 1075.6695
				text = "just"
			intervals [1039]:
				xmin = 1075.6695
				xmax = 1075.8595
				text = "went"
			intervals [1040]:
				xmin = 1075.8595
				xmax = 1075.9195
				text = "you"
			intervals [1041]:
				xmin = 1075.9195
				xmax = 1076.1395
				text = "know"
			intervals [1042]:
				xmin = 1076.1395
				xmax = 1076.3495
				text = "<unk>"
			intervals [1043]:
				xmin = 1076.3495
				xmax = 1076.7821
				text = ""
			intervals [1044]:
				xmin = 1076.7821
				xmax = 1077.1321
				text = "carry"
			intervals [1045]:
				xmin = 1077.1321
				xmax = 1077.5921
				text = "outs"
			intervals [1046]:
				xmin = 1077.5921
				xmax = 1077.6621
				text = "and"
			intervals [1047]:
				xmin = 1077.6621
				xmax = 1077.7221
				text = ""
			intervals [1048]:
				xmin = 1077.7221
				xmax = 1077.8621
				text = "you"
			intervals [1049]:
				xmin = 1077.8621
				xmax = 1078.0621
				text = "wanted"
			intervals [1050]:
				xmin = 1078.0621
				xmax = 1078.1921
				text = "your"
			intervals [1051]:
				xmin = 1078.1921
				xmax = 1078.4421
				text = "food"
			intervals [1052]:
				xmin = 1078.4421
				xmax = 1078.4721
				text = ""
			intervals [1053]:
				xmin = 1078.4721
				xmax = 1078.7221
				text = "fast"
			intervals [1054]:
				xmin = 1078.7221
				xmax = 1099.9962
				text = ""
			intervals [1055]:
				xmin = 1099.9962
				xmax = 1100.6862
				text = "mm-hm"
			intervals [1056]:
				xmin = 1100.6862
				xmax = 1102.2515
				text = ""
			intervals [1057]:
				xmin = 1102.2515
				xmax = 1102.3415
				text = "what"
			intervals [1058]:
				xmin = 1102.3415
				xmax = 1102.4015
				text = "do"
			intervals [1059]:
				xmin = 1102.4015
				xmax = 1102.4915
				text = "you"
			intervals [1060]:
				xmin = 1102.4915
				xmax = 1102.7415
				text = "think"
			intervals [1061]:
				xmin = 1102.7415
				xmax = 1102.9515
				text = "like"
			intervals [1062]:
				xmin = 1102.9515
				xmax = 1103.0815
				text = "what"
			intervals [1063]:
				xmin = 1103.0815
				xmax = 1103.1415
				text = "do"
			intervals [1064]:
				xmin = 1103.1415
				xmax = 1103.2215
				text = "you"
			intervals [1065]:
				xmin = 1103.2215
				xmax = 1103.3915
				text = "think"
			intervals [1066]:
				xmin = 1103.3915
				xmax = 1103.5515
				text = "like"
			intervals [1067]:
				xmin = 1103.5515
				xmax = 1103.6615
				text = "one"
			intervals [1068]:
				xmin = 1103.6615
				xmax = 1103.7215
				text = "of"
			intervals [1069]:
				xmin = 1103.7215
				xmax = 1103.7815
				text = "the"
			intervals [1070]:
				xmin = 1103.7815
				xmax = 1104.1615
				text = "major"
			intervals [1071]:
				xmin = 1104.1615
				xmax = 1104.5315
				text = "differences"
			intervals [1072]:
				xmin = 1104.5315
				xmax = 1104.5915
				text = ""
			intervals [1073]:
				xmin = 1104.5915
				xmax = 1104.7815
				text = "cause"
			intervals [1074]:
				xmin = 1104.7815
				xmax = 1104.8515
				text = "it"
			intervals [1075]:
				xmin = 1104.8515
				xmax = 1105.0315
				text = "s"
			intervals [1076]:
				xmin = 1105.0315
				xmax = 1105.3715
				text = "how"
			intervals [1077]:
				xmin = 1105.3715
				xmax = 1105.5015
				text = "has"
			intervals [1078]:
				xmin = 1105.5015
				xmax = 1105.8315
				text = "dc"
			intervals [1079]:
				xmin = 1105.8315
				xmax = 1106.3615
				text = "changed"
			intervals [1080]:
				xmin = 1106.3615
				xmax = 1106.4715
				text = "to"
			intervals [1081]:
				xmin = 1106.4715
				xmax = 1106.6715
				text = "you"
			intervals [1082]:
				xmin = 1106.6715
				xmax = 1107.5542
				text = ""
			intervals [1083]:
				xmin = 1107.5542
				xmax = 1107.7142
				text = "that"
			intervals [1084]:
				xmin = 1107.7142
				xmax = 1107.7642
				text = "s"
			intervals [1085]:
				xmin = 1107.7642
				xmax = 1107.9042
				text = "one"
			intervals [1086]:
				xmin = 1107.9042
				xmax = 1108.0042
				text = "of"
			intervals [1087]:
				xmin = 1108.0042
				xmax = 1108.1642
				text = "the"
			intervals [1088]:
				xmin = 1108.1642
				xmax = 1108.5042
				text = "biggest"
			intervals [1089]:
				xmin = 1108.5042
				xmax = 1108.6042
				text = "the"
			intervals [1090]:
				xmin = 1108.6042
				xmax = 1108.6542
				text = ""
			intervals [1091]:
				xmin = 1108.6542
				xmax = 1108.9442
				text = "biggest"
			intervals [1092]:
				xmin = 1108.9442
				xmax = 1109.2842
				text = "difference"
			intervals [1093]:
				xmin = 1109.2842
				xmax = 1109.3842
				text = "from"
			intervals [1094]:
				xmin = 1109.3842
				xmax = 1109.5042
				text = "when"
			intervals [1095]:
				xmin = 1109.5042
				xmax = 1109.6042
				text = "you"
			intervals [1096]:
				xmin = 1109.6042
				xmax = 1109.6442
				text = ""
			intervals [1097]:
				xmin = 1109.6442
				xmax = 1109.9742
				text = "first"
			intervals [1098]:
				xmin = 1109.9742
				xmax = 1110.0642
				text = "what"
			intervals [1099]:
				xmin = 1110.0642
				xmax = 1110.1742
				text = "what"
			intervals [1100]:
				xmin = 1110.1742
				xmax = 1110.2442
				text = ""
			intervals [1101]:
				xmin = 1110.2442
				xmax = 1110.4442
				text = "what"
			intervals [1102]:
				xmin = 1110.4442
				xmax = 1110.7342
				text = "age"
			intervals [1103]:
				xmin = 1110.7342
				xmax = 1110.8442
				text = "were"
			intervals [1104]:
				xmin = 1110.8442
				xmax = 1110.9542
				text = "you"
			intervals [1105]:
				xmin = 1110.9542
				xmax = 1111.1942
				text = "there"
			intervals [1106]:
				xmin = 1111.1942
				xmax = 1111.4554
				text = ""
			intervals [1107]:
				xmin = 1111.4554
				xmax = 1111.6054
				text = "what"
			intervals [1108]:
				xmin = 1111.6054
				xmax = 1111.7154
				text = "was"
			intervals [1109]:
				xmin = 1111.7154
				xmax = 1111.8254
				text = "you"
			intervals [1110]:
				xmin = 1111.8254
				xmax = 1111.8754
				text = ""
			intervals [1111]:
				xmin = 1111.8754
				xmax = 1112.0154
				text = "what"
			intervals [1112]:
				xmin = 1112.0154
				xmax = 1112.1054
				text = "was"
			intervals [1113]:
				xmin = 1112.1054
				xmax = 1112.2054
				text = "your"
			intervals [1114]:
				xmin = 1112.2054
				xmax = 1112.2354
				text = ""
			intervals [1115]:
				xmin = 1112.2354
				xmax = 1112.6454
				text = "ages"
			intervals [1116]:
				xmin = 1112.6454
				xmax = 1112.8154
				text = "that"
			intervals [1117]:
				xmin = 1112.8154
				xmax = 1112.9154
				text = "you"
			intervals [1118]:
				xmin = 1112.9154
				xmax = 1112.9854
				text = "were"
			intervals [1119]:
				xmin = 1112.9854
				xmax = 1113.1254
				text = "then"
			intervals [1120]:
				xmin = 1113.1254
				xmax = 1113.2354
				text = "what"
			intervals [1121]:
				xmin = 1113.2354
				xmax = 1113.3354
				text = "what"
			intervals [1122]:
				xmin = 1113.3354
				xmax = 1113.3954
				text = ""
			intervals [1123]:
				xmin = 1113.3954
				xmax = 1113.6154
				text = "was"
			intervals [1124]:
				xmin = 1113.6154
				xmax = 1113.7154
				text = "the"
			intervals [1125]:
				xmin = 1113.7154
				xmax = 1114.1054
				text = "earliest"
			intervals [1126]:
				xmin = 1114.1054
				xmax = 1114.3454
				text = "age"
			intervals [1127]:
				xmin = 1114.3454
				xmax = 1114.4454
				text = "you"
			intervals [1128]:
				xmin = 1114.4454
				xmax = 1114.5754
				text = "was"
			intervals [1129]:
				xmin = 1114.5754
				xmax = 1114.7354
				text = "there"
			intervals [1130]:
				xmin = 1114.7354
				xmax = 1114.7954
				text = "in"
			intervals [1131]:
				xmin = 1114.7954
				xmax = 1115.0854
				text = "dc"
			intervals [1132]:
				xmin = 1115.0854
				xmax = 1115.1254
				text = ""
			intervals [1133]:
				xmin = 1115.1254
				xmax = 1115.3254
				text = "living"
			intervals [1134]:
				xmin = 1115.3254
				xmax = 1115.4054
				text = "in"
			intervals [1135]:
				xmin = 1115.4054
				xmax = 1115.6454
				text = "dc"
			intervals [1136]:
				xmin = 1115.6454
				xmax = 1121.339
				text = ""
			intervals [1137]:
				xmin = 1121.339
				xmax = 1121.689
				text = "s"
			intervals [1138]:
				xmin = 1121.689
				xmax = 1121.7634
				text = ""
			intervals [1139]:
				xmin = 1121.7634
				xmax = 1122.0334
				text = "so"
			intervals [1140]:
				xmin = 1122.0334
				xmax = 1122.2134
				text = "what"
			intervals [1141]:
				xmin = 1122.2134
				xmax = 1122.5717
				text = ""
			intervals [1142]:
				xmin = 1122.5717
				xmax = 1122.6717
				text = "you"
			intervals [1143]:
				xmin = 1122.6717
				xmax = 1122.8417
				text = "said"
			intervals [1144]:
				xmin = 1122.8417
				xmax = 1122.9817
				text = "from"
			intervals [1145]:
				xmin = 1122.9817
				xmax = 1123.4017
				text = "five"
			intervals [1146]:
				xmin = 1123.4017
				xmax = 1123.4317
				text = ""
			intervals [1147]:
				xmin = 1123.4317
				xmax = 1123.8017
				text = "to"
			intervals [1148]:
				xmin = 1123.8017
				xmax = 1124.1586
				text = ""
			intervals [1149]:
				xmin = 1124.1586
				xmax = 1124.5286
				text = "okay"
			intervals [1150]:
				xmin = 1124.5286
				xmax = 1124.7186
				text = "s"
			intervals [1151]:
				xmin = 1124.7186
				xmax = 1127.384
				text = ""
			intervals [1152]:
				xmin = 1127.384
				xmax = 1127.764
				text = "ah"
			intervals [1153]:
				xmin = 1127.764
				xmax = 1128.144
				text = "okay"
			intervals [1154]:
				xmin = 1128.144
				xmax = 1128.174
				text = ""
			intervals [1155]:
				xmin = 1128.174
				xmax = 1128.534
				text = "okay"
			intervals [1156]:
				xmin = 1128.534
				xmax = 1129.8192
				text = ""
			intervals [1157]:
				xmin = 1129.8192
				xmax = 1129.9992
				text = "did"
			intervals [1158]:
				xmin = 1129.9992
				xmax = 1130.1292
				text = "your"
			intervals [1159]:
				xmin = 1130.1292
				xmax = 1130.6292
				text = "parents"
			intervals [1160]:
				xmin = 1130.6292
				xmax = 1130.8392
				text = "like"
			intervals [1161]:
				xmin = 1130.8392
				xmax = 1131.0392
				text = "grow"
			intervals [1162]:
				xmin = 1131.0392
				xmax = 1131.1492
				text = "up"
			intervals [1163]:
				xmin = 1131.1492
				xmax = 1131.2192
				text = "in"
			intervals [1164]:
				xmin = 1131.2192
				xmax = 1131.3592
				text = "d"
			intervals [1165]:
				xmin = 1131.3592
				xmax = 1131.3892
				text = ""
			intervals [1166]:
				xmin = 1131.3892
				xmax = 1131.5592
				text = "tell"
			intervals [1167]:
				xmin = 1131.5592
				xmax = 1131.6292
				text = "me"
			intervals [1168]:
				xmin = 1131.6292
				xmax = 1131.8292
				text = "about"
			intervals [1169]:
				xmin = 1131.8292
				xmax = 1131.9292
				text = "your"
			intervals [1170]:
				xmin = 1131.9292
				xmax = 1132.1992
				text = "parents"
			intervals [1171]:
				xmin = 1132.1992
				xmax = 1132.2892
				text = "did"
			intervals [1172]:
				xmin = 1132.2892
				xmax = 1132.3892
				text = "they"
			intervals [1173]:
				xmin = 1132.3892
				xmax = 1132.5692
				text = "grow"
			intervals [1174]:
				xmin = 1132.5692
				xmax = 1132.6692
				text = "up"
			intervals [1175]:
				xmin = 1132.6692
				xmax = 1132.7392
				text = "in"
			intervals [1176]:
				xmin = 1132.7392
				xmax = 1133.5692
				text = "dc"
			intervals [1177]:
				xmin = 1133.5692
				xmax = 1148.482
				text = ""
			intervals [1178]:
				xmin = 1148.482
				xmax = 1149.152
				text = "mm-hm"
			intervals [1179]:
				xmin = 1149.152
				xmax = 1151.0387
				text = ""
			intervals [1180]:
				xmin = 1151.0387
				xmax = 1151.1587
				text = "do"
			intervals [1181]:
				xmin = 1151.1587
				xmax = 1151.4487
				text = "y'all"
			intervals [1182]:
				xmin = 1151.4487
				xmax = 1151.8687
				text = "have"
			intervals [1183]:
				xmin = 1151.8687
				xmax = 1152.1573
				text = ""
			intervals [1184]:
				xmin = 1152.1573
				xmax = 1152.3873
				text = "like"
			intervals [1185]:
				xmin = 1152.3873
				xmax = 1152.4673
				text = "do"
			intervals [1186]:
				xmin = 1152.4673
				xmax = 1152.6673
				text = "y'all"
			intervals [1187]:
				xmin = 1152.6673
				xmax = 1152.8273
				text = "have"
			intervals [1188]:
				xmin = 1152.8273
				xmax = 1152.8773
				text = "a"
			intervals [1189]:
				xmin = 1152.8773
				xmax = 1153.0373
				text = "good"
			intervals [1190]:
				xmin = 1153.0373
				xmax = 1153.6573
				text = "relationship"
			intervals [1191]:
				xmin = 1153.6573
				xmax = 1155.9841
				text = ""
			intervals [1192]:
				xmin = 1155.9841
				xmax = 1156.1441
				text = "that"
			intervals [1193]:
				xmin = 1156.1441
				xmax = 1156.2041
				text = "s"
			intervals [1194]:
				xmin = 1156.2041
				xmax = 1156.2441
				text = ""
			intervals [1195]:
				xmin = 1156.2441
				xmax = 1156.5741
				text = "good"
			intervals [1196]:
				xmin = 1156.5741
				xmax = 1156.6541
				text = ""
			intervals [1197]:
				xmin = 1156.6541
				xmax = 1156.8741
				text = "w"
			intervals [1198]:
				xmin = 1156.8741
				xmax = 1156.9141
				text = ""
			intervals [1199]:
				xmin = 1156.9141
				xmax = 1157.0841
				text = "what"
			intervals [1200]:
				xmin = 1157.0841
				xmax = 1157.1641
				text = "are"
			intervals [1201]:
				xmin = 1157.1641
				xmax = 1157.3341
				text = "some"
			intervals [1202]:
				xmin = 1157.3341
				xmax = 1157.4241
				text = "some"
			intervals [1203]:
				xmin = 1157.4241
				xmax = 1157.4841
				text = "of"
			intervals [1204]:
				xmin = 1157.4841
				xmax = 1157.5441
				text = "the"
			intervals [1205]:
				xmin = 1157.5441
				xmax = 1158.0741
				text = "traditions"
			intervals [1206]:
				xmin = 1158.0741
				xmax = 1158.4341
				text = "y'all"
			intervals [1207]:
				xmin = 1158.4341
				xmax = 1158.8041
				text = "um"
			intervals [1208]:
				xmin = 1158.8041
				xmax = 1159.8193
				text = ""
			intervals [1209]:
				xmin = 1159.8193
				xmax = 1160.0393
				text = "that"
			intervals [1210]:
				xmin = 1160.0393
				xmax = 1160.2893
				text = "you"
			intervals [1211]:
				xmin = 1160.2893
				xmax = 1160.4893
				text = "you"
			intervals [1212]:
				xmin = 1160.4893
				xmax = 1160.5993
				text = "know"
			intervals [1213]:
				xmin = 1160.5993
				xmax = 1160.7193
				text = "that"
			intervals [1214]:
				xmin = 1160.7193
				xmax = 1160.9193
				text = "y'all"
			intervals [1215]:
				xmin = 1160.9193
				xmax = 1161.0493
				text = "used"
			intervals [1216]:
				xmin = 1161.0493
				xmax = 1161.1293
				text = "to"
			intervals [1217]:
				xmin = 1161.1293
				xmax = 1161.1593
				text = ""
			intervals [1218]:
				xmin = 1161.1593
				xmax = 1161.5193
				text = "do"
			intervals [1219]:
				xmin = 1161.5193
				xmax = 1161.6293
				text = ""
			intervals [1220]:
				xmin = 1161.6293
				xmax = 1161.7293
				text = "when"
			intervals [1221]:
				xmin = 1161.7293
				xmax = 1161.8293
				text = "you"
			intervals [1222]:
				xmin = 1161.8293
				xmax = 1161.9293
				text = "were"
			intervals [1223]:
				xmin = 1161.9293
				xmax = 1162.2793
				text = "younger"
			intervals [1224]:
				xmin = 1162.2793
				xmax = 1162.4193
				text = "that"
			intervals [1225]:
				xmin = 1162.4193
				xmax = 1162.5193
				text = "you"
			intervals [1226]:
				xmin = 1162.5193
				xmax = 1162.6793
				text = "gonna"
			intervals [1227]:
				xmin = 1162.6793
				xmax = 1162.9793
				text = "carry"
			intervals [1228]:
				xmin = 1162.9793
				xmax = 1163.2793
				text = "on"
			intervals [1229]:
				xmin = 1163.2793
				xmax = 1163.3593
				text = "you"
			intervals [1230]:
				xmin = 1163.3593
				xmax = 1163.4493
				text = "know"
			intervals [1231]:
				xmin = 1163.4493
				xmax = 1163.5493
				text = "do"
			intervals [1232]:
				xmin = 1163.5493
				xmax = 1163.6493
				text = "you"
			intervals [1233]:
				xmin = 1163.6493
				xmax = 1163.7693
				text = "have"
			intervals [1234]:
				xmin = 1163.7693
				xmax = 1164.2793
				text = "kids"
			intervals [1235]:
				xmin = 1164.2793
				xmax = 1165.4385
				text = ""
			intervals [1236]:
				xmin = 1165.4385
				xmax = 1165.5785
				text = "that"
			intervals [1237]:
				xmin = 1165.5785
				xmax = 1165.6685
				text = ""
			intervals [1238]:
				xmin = 1165.6685
				xmax = 1165.8385
				text = "that"
			intervals [1239]:
				xmin = 1165.8385
				xmax = 1165.8985
				text = ""
			intervals [1240]:
				xmin = 1165.8985
				xmax = 1165.9885
				text = "you"
			intervals [1241]:
				xmin = 1165.9885
				xmax = 1166.1985
				text = "gonna"
			intervals [1242]:
				xmin = 1166.1985
				xmax = 1166.6285
				text = "carry"
			intervals [1243]:
				xmin = 1166.6285
				xmax = 1166.9785
				text = "on"
			intervals [1244]:
				xmin = 1166.9785
				xmax = 1167.0885
				text = ""
			intervals [1245]:
				xmin = 1167.0885
				xmax = 1167.2085
				text = "you"
			intervals [1246]:
				xmin = 1167.2085
				xmax = 1167.2885
				text = "know"
			intervals [1247]:
				xmin = 1167.2885
				xmax = 1167.3985
				text = "what"
			intervals [1248]:
				xmin = 1167.3985
				xmax = 1167.4585
				text = "i'm"
			intervals [1249]:
				xmin = 1167.4585
				xmax = 1167.8785
				text = "saying"
			intervals [1250]:
				xmin = 1167.8785
				xmax = 1168.0485
				text = "or"
			intervals [1251]:
				xmin = 1168.0485
				xmax = 1227.7616
				text = ""
			intervals [1252]:
				xmin = 1227.7616
				xmax = 1227.9616
				text = "that"
			intervals [1253]:
				xmin = 1227.9616
				xmax = 1227.9916
				text = ""
			intervals [1254]:
				xmin = 1227.9916
				xmax = 1228.4416
				text = "simple"
			intervals [1255]:
				xmin = 1228.4416
				xmax = 1228.9155
				text = ""
			intervals [1256]:
				xmin = 1228.9155
				xmax = 1229.0255
				text = "that"
			intervals [1257]:
				xmin = 1229.0255
				xmax = 1229.2555
				text = "it"
			intervals [1258]:
				xmin = 1229.2555
				xmax = 1230.6055
				text = "<unk>"
			intervals [1259]:
				xmin = 1230.6055
				xmax = 1238.5952
				text = ""
			intervals [1260]:
				xmin = 1238.5952
				xmax = 1238.7752
				text = "was"
			intervals [1261]:
				xmin = 1238.7752
				xmax = 1238.9352
				text = "there"
			intervals [1262]:
				xmin = 1238.9352
				xmax = 1239.0052
				text = "a"
			intervals [1263]:
				xmin = 1239.0052
				xmax = 1239.3752
				text = "certain"
			intervals [1264]:
				xmin = 1239.3752
				xmax = 1239.9052
				text = "house"
			intervals [1265]:
				xmin = 1239.9052
				xmax = 1239.9452
				text = ""
			intervals [1266]:
				xmin = 1239.9452
				xmax = 1240.1052
				text = "that"
			intervals [1267]:
				xmin = 1240.1052
				xmax = 1240.1352
				text = ""
			intervals [1268]:
				xmin = 1240.1352
				xmax = 1240.7852
				text = "everybody"
			intervals [1269]:
				xmin = 1240.7852
				xmax = 1240.8852
				text = ""
			intervals [1270]:
				xmin = 1240.8852
				xmax = 1241.2452
				text = "goes"
			intervals [1271]:
				xmin = 1241.2452
				xmax = 1241.3752
				text = "to"
			intervals [1272]:
				xmin = 1241.3752
				xmax = 1241.5552
				text = "like"
			intervals [1273]:
				xmin = 1241.5552
				xmax = 1241.6452
				text = "is"
			intervals [1274]:
				xmin = 1241.6452
				xmax = 1241.7552
				text = "there"
			intervals [1275]:
				xmin = 1241.7552
				xmax = 1241.8352
				text = "a"
			intervals [1276]:
				xmin = 1241.8352
				xmax = 1242.0252
				text = "cert-"
			intervals [1277]:
				xmin = 1242.0252
				xmax = 1242.0852
				text = ""
			intervals [1278]:
				xmin = 1242.0852
				xmax = 1242.3052
				text = "one"
			intervals [1279]:
				xmin = 1242.3052
				xmax = 1242.4952
				text = ""
			intervals [1280]:
				xmin = 1242.4952
				xmax = 1243.0352
				text = "particular"
			intervals [1281]:
				xmin = 1243.0352
				xmax = 1243.3552
				text = "spot"
			intervals [1282]:
				xmin = 1243.3552
				xmax = 1243.4852
				text = "where"
			intervals [1283]:
				xmin = 1243.4852
				xmax = 1243.7852
				text = "okay"
			intervals [1284]:
				xmin = 1243.7852
				xmax = 1244.1652
				text = "everybody"
			intervals [1285]:
				xmin = 1244.1652
				xmax = 1244.3452
				text = "going"
			intervals [1286]:
				xmin = 1244.3452
				xmax = 1244.4952
				text = "over"
			intervals [1287]:
				xmin = 1244.4952
				xmax = 1244.6952
				text = "aunt"
			intervals [1288]:
				xmin = 1244.6952
				xmax = 1244.9952
				text = "judy"
			intervals [1289]:
				xmin = 1244.9952
				xmax = 1245.2552
				text = "house"
			intervals [1290]:
				xmin = 1245.2552
				xmax = 1245.2852
				text = ""
			intervals [1291]:
				xmin = 1245.2852
				xmax = 1245.3252
				text = "or"
			intervals [1292]:
				xmin = 1245.3252
				xmax = 1245.6352
				text = "everybody"
			intervals [1293]:
				xmin = 1245.6352
				xmax = 1245.8352
				text = "going"
			intervals [1294]:
				xmin = 1245.8352
				xmax = 1246.0152
				text = "over"
			intervals [1295]:
				xmin = 1246.0152
				xmax = 1246.3952
				text = "here"
			intervals [1296]:
				xmin = 1246.3952
				xmax = 1262.2922
				text = ""
			intervals [1297]:
				xmin = 1262.2922
				xmax = 1263.0122
				text = "mm-hm"
			intervals [1298]:
				xmin = 1263.0122
				xmax = 1269.8837
				text = ""
			intervals [1299]:
				xmin = 1269.8837
				xmax = 1270.3137
				text = "everybody"
			intervals [1300]:
				xmin = 1270.3137
				xmax = 1270.5437
				text = "there"
			intervals [1301]:
				xmin = 1270.5437
				xmax = 1271.949
				text = ""
			intervals [1302]:
				xmin = 1271.949
				xmax = 1272.239
				text = "<unk>"
			intervals [1303]:
				xmin = 1272.239
				xmax = 1284.6072
				text = ""
			intervals [1304]:
				xmin = 1284.6072
				xmax = 1285.1972
				text = "<unk>"
			intervals [1305]:
				xmin = 1285.1972
				xmax = 1285.6449
				text = ""
			intervals [1306]:
				xmin = 1285.6449
				xmax = 1285.8849
				text = "but"
			intervals [1307]:
				xmin = 1285.8849
				xmax = 1286.3449
				text = "before"
			intervals [1308]:
				xmin = 1286.3449
				xmax = 1286.6449
				text = "that"
			intervals [1309]:
				xmin = 1286.6449
				xmax = 1286.7449
				text = "you"
			intervals [1310]:
				xmin = 1286.7449
				xmax = 1286.8449
				text = "know"
			intervals [1311]:
				xmin = 1286.8449
				xmax = 1286.9449
				text = "what"
			intervals [1312]:
				xmin = 1286.9449
				xmax = 1287.0049
				text = "i'm"
			intervals [1313]:
				xmin = 1287.0049
				xmax = 1287.3349
				text = "saying"
			intervals [1314]:
				xmin = 1287.3349
				xmax = 1287.4249
				text = "i"
			intervals [1315]:
				xmin = 1287.4249
				xmax = 1287.7949
				text = "gotcha"
			intervals [1316]:
				xmin = 1287.7949
				xmax = 1290.1858
				text = ""
			intervals [1317]:
				xmin = 1290.1858
				xmax = 1290.3258
				text = "mm"
			intervals [1318]:
				xmin = 1290.3258
				xmax = 1290.3558
				text = ""
			intervals [1319]:
				xmin = 1290.3558
				xmax = 1290.4158
				text = "i"
			intervals [1320]:
				xmin = 1290.4158
				xmax = 1290.7858
				text = "got"
			intervals [1321]:
				xmin = 1290.7858
				xmax = 1290.8958
				text = "you"
			intervals [1322]:
				xmin = 1290.8958
				xmax = 1290.9258
				text = ""
			intervals [1323]:
				xmin = 1290.9258
				xmax = 1291.2958
				text = "man"
			intervals [1324]:
				xmin = 1291.2958
				xmax = 1298.2321
				text = ""
			intervals [1325]:
				xmin = 1298.2321
				xmax = 1298.3421
				text = "oh"
			intervals [1326]:
				xmin = 1298.3421
				xmax = 1298.7621
				text = "yeah"
			intervals [1327]:
				xmin = 1298.7621
				xmax = 1298.7921
				text = "<unk>"
			intervals [1328]:
				xmin = 1298.7921
				xmax = 1298.8521
				text = "i"
			intervals [1329]:
				xmin = 1298.8521
				xmax = 1299.0621
				text = "was"
			intervals [1330]:
				xmin = 1299.0621
				xmax = 1299.0921
				text = ""
			intervals [1331]:
				xmin = 1299.0921
				xmax = 1299.5321
				text = "getting"
			intervals [1332]:
				xmin = 1299.5321
				xmax = 1299.8121
				text = "ready"
			intervals [1333]:
				xmin = 1299.8121
				xmax = 1299.9421
				text = "to"
			intervals [1334]:
				xmin = 1299.9421
				xmax = 1300.1721
				text = ""
			intervals [1335]:
				xmin = 1300.1721
				xmax = 1300.3721
				text = "aks"
			intervals [1336]:
				xmin = 1300.3721
				xmax = 1300.4521
				text = "you"
			intervals [1337]:
				xmin = 1300.4521
				xmax = 1300.6821
				text = "about"
			intervals [1338]:
				xmin = 1300.6821
				xmax = 1300.7721
				text = "that"
			intervals [1339]:
				xmin = 1300.7721
				xmax = 1301.0521
				text = "mumbo"
			intervals [1340]:
				xmin = 1301.0521
				xmax = 1301.0821
				text = ""
			intervals [1341]:
				xmin = 1301.0821
				xmax = 1301.1721
				text = "sauce"
			intervals [1342]:
				xmin = 1301.1721
				xmax = 1301.3221
				text = "what"
			intervals [1343]:
				xmin = 1301.3221
				xmax = 1301.3621
				text = ""
			intervals [1344]:
				xmin = 1301.3621
				xmax = 1301.4521
				text = "what"
			intervals [1345]:
				xmin = 1301.4521
				xmax = 1301.5321
				text = "is"
			intervals [1346]:
				xmin = 1301.5321
				xmax = 1301.5621
				text = ""
			intervals [1347]:
				xmin = 1301.5621
				xmax = 1301.9021
				text = "mumbo"
			intervals [1348]:
				xmin = 1301.9021
				xmax = 1302.1721
				text = "sauce"
			intervals [1349]:
				xmin = 1302.1721
				xmax = 1302.2721
				text = "and"
			intervals [1350]:
				xmin = 1302.2721
				xmax = 1302.4121
				text = "what"
			intervals [1351]:
				xmin = 1302.4121
				xmax = 1302.6121
				text = "is"
			intervals [1352]:
				xmin = 1302.6121
				xmax = 1302.6721
				text = "it"
			intervals [1353]:
				xmin = 1302.6721
				xmax = 1314.3403
				text = ""
			intervals [1354]:
				xmin = 1314.3403
				xmax = 1314.8003
				text = "<unk>"
			intervals [1355]:
				xmin = 1314.8003
				xmax = 1329.611
				text = ""
			intervals [1356]:
				xmin = 1329.611
				xmax = 1330.091
				text = "<unk>"
			intervals [1357]:
				xmin = 1330.091
				xmax = 1330.295
				text = ""
			intervals [1358]:
				xmin = 1330.295
				xmax = 1330.755
				text = "<unk>"
			intervals [1359]:
				xmin = 1330.755
				xmax = 1360.712
				text = ""
			intervals [1360]:
				xmin = 1360.712
				xmax = 1361.482
				text = "mm-hm"
			intervals [1361]:
				xmin = 1361.482
				xmax = 1380.4712
				text = ""
			intervals [1362]:
				xmin = 1380.4712
				xmax = 1380.7312
				text = "<unk>"
			intervals [1363]:
				xmin = 1380.7312
				xmax = 1384.0147
				text = ""
			intervals [1364]:
				xmin = 1384.0147
				xmax = 1385.8447
				text = "<unk>"
			intervals [1365]:
				xmin = 1385.8447
				xmax = 1387.1119
				text = ""
			intervals [1366]:
				xmin = 1387.1119
				xmax = 1387.8919
				text = "<unk>"
			intervals [1367]:
				xmin = 1387.8919
				xmax = 1394.5933
				text = ""
			intervals [1368]:
				xmin = 1394.5933
				xmax = 1395.3533
				text = "mm-hm"
			intervals [1369]:
				xmin = 1395.3533
				xmax = 1396.2916
				text = ""
			intervals [1370]:
				xmin = 1396.2916
				xmax = 1396.7916
				text = "mumbo"
			intervals [1371]:
				xmin = 1396.7916
				xmax = 1397.4116
				text = "sauce"
			intervals [1372]:
				xmin = 1397.4116
				xmax = 1398.8914
				text = ""
			intervals [1373]:
				xmin = 1398.8914
				xmax = 1399.3514
				text = "<unk>"
			intervals [1374]:
				xmin = 1399.3514
				xmax = 1399.4714
				text = ""
			intervals [1375]:
				xmin = 1399.4714
				xmax = 1399.7414
				text = "<unk>"
			intervals [1376]:
				xmin = 1399.7414
				xmax = 1400.1395
				text = ""
			intervals [1377]:
				xmin = 1400.1395
				xmax = 1400.3295
				text = "is"
			intervals [1378]:
				xmin = 1400.3295
				xmax = 1400.4895
				text = "it"
			intervals [1379]:
				xmin = 1400.4895
				xmax = 1400.8795
				text = "different"
			intervals [1380]:
				xmin = 1400.8795
				xmax = 1401.0595
				text = "like"
			intervals [1381]:
				xmin = 1401.0595
				xmax = 1401.2095
				text = "is"
			intervals [1382]:
				xmin = 1401.2095
				xmax = 1401.3495
				text = "it"
			intervals [1383]:
				xmin = 1401.3495
				xmax = 1401.4795
				text = "di-"
			intervals [1384]:
				xmin = 1401.4795
				xmax = 1401.5095
				text = ""
			intervals [1385]:
				xmin = 1401.5095
				xmax = 1401.6895
				text = "like"
			intervals [1386]:
				xmin = 1401.6895
				xmax = 1401.7595
				text = "if"
			intervals [1387]:
				xmin = 1401.7595
				xmax = 1401.8595
				text = "i"
			intervals [1388]:
				xmin = 1401.8595
				xmax = 1401.9595
				text = "go"
			intervals [1389]:
				xmin = 1401.9595
				xmax = 1402.1295
				text = "over"
			intervals [1390]:
				xmin = 1402.1295
				xmax = 1402.2895
				text = "here"
			intervals [1391]:
				xmin = 1402.2895
				xmax = 1402.3495
				text = "and"
			intervals [1392]:
				xmin = 1402.3495
				xmax = 1402.4695
				text = "get"
			intervals [1393]:
				xmin = 1402.4695
				xmax = 1402.7295
				text = "mumbo"
			intervals [1394]:
				xmin = 1402.7295
				xmax = 1403.0495
				text = "sauce"
			intervals [1395]:
				xmin = 1403.0495
				xmax = 1403.1595
				text = "and"
			intervals [1396]:
				xmin = 1403.1595
				xmax = 1403.2995
				text = "then"
			intervals [1397]:
				xmin = 1403.2995
				xmax = 1403.5095
				text = "i"
			intervals [1398]:
				xmin = 1403.5095
				xmax = 1403.7995
				text = "is"
			intervals [1399]:
				xmin = 1403.7995
				xmax = 1403.8795
				text = "it"
			intervals [1400]:
				xmin = 1403.8795
				xmax = 1403.9495
				text = ""
			intervals [1401]:
				xmin = 1403.9495
				xmax = 1404.0595
				text = "the"
			intervals [1402]:
				xmin = 1404.0595
				xmax = 1404.2895
				text = "mumbo"
			intervals [1403]:
				xmin = 1404.2895
				xmax = 1404.5595
				text = "sauce"
			intervals [1404]:
				xmin = 1404.5595
				xmax = 1404.7295
				text = "over"
			intervals [1405]:
				xmin = 1404.7295
				xmax = 1404.8595
				text = "here"
			intervals [1406]:
				xmin = 1404.8595
				xmax = 1405.0095
				text = "gonna"
			intervals [1407]:
				xmin = 1405.0095
				xmax = 1405.2795
				text = "taste"
			intervals [1408]:
				xmin = 1405.2795
				xmax = 1405.5595
				text = "different"
			intervals [1409]:
				xmin = 1405.5595
				xmax = 1405.7495
				text = "from"
			intervals [1410]:
				xmin = 1405.7495
				xmax = 1405.9295
				text = "like"
			intervals [1411]:
				xmin = 1405.9295
				xmax = 1406.1795
				text = "going"
			intervals [1412]:
				xmin = 1406.1795
				xmax = 1406.3495
				text = "over"
			intervals [1413]:
				xmin = 1406.3495
				xmax = 1406.7395
				text = "here"
			intervals [1414]:
				xmin = 1406.7395
				xmax = 1406.9895
				text = "or"
			intervals [1415]:
				xmin = 1406.9895
				xmax = 1439.6261
				text = ""
			intervals [1416]:
				xmin = 1439.6261
				xmax = 1440.2661
				text = "mm-hm"
			intervals [1417]:
				xmin = 1440.2661
				xmax = 1440.4545
				text = ""
			intervals [1418]:
				xmin = 1440.4545
				xmax = 1440.5345
				text = "you"
			intervals [1419]:
				xmin = 1440.5345
				xmax = 1440.7045
				text = "ever"
			intervals [1420]:
				xmin = 1440.7045
				xmax = 1440.9345
				text = "try"
			intervals [1421]:
				xmin = 1440.9345
				xmax = 1441.0245
				text = "to"
			intervals [1422]:
				xmin = 1441.0245
				xmax = 1441.1845
				text = "make"
			intervals [1423]:
				xmin = 1441.1845
				xmax = 1441.2645
				text = "it"
			intervals [1424]:
				xmin = 1441.2645
				xmax = 1441.3345
				text = "at"
			intervals [1425]:
				xmin = 1441.3345
				xmax = 1441.4445
				text = "your"
			intervals [1426]:
				xmin = 1441.4445
				xmax = 1441.6745
				text = "house"
			intervals [1427]:
				xmin = 1441.6745
				xmax = 1441.8092
				text = ""
			intervals [1428]:
				xmin = 1441.8092
				xmax = 1442.0992
				text = "<unk>"
			intervals [1429]:
				xmin = 1442.0992
				xmax = 1445.4828
				text = ""
			intervals [1430]:
				xmin = 1445.4828
				xmax = 1445.5228
				text = "oh"
			intervals [1431]:
				xmin = 1445.5228
				xmax = 1445.8328
				text = "i'm"
			intervals [1432]:
				xmin = 1445.8328
				xmax = 1446.0728
				text = "pretty"
			intervals [1433]:
				xmin = 1446.0728
				xmax = 1446.2828
				text = "sure"
			intervals [1434]:
				xmin = 1446.2828
				xmax = 1446.4428
				text = "people"
			intervals [1435]:
				xmin = 1446.4428
				xmax = 1446.8128
				text = ""
			intervals [1436]:
				xmin = 1446.8128
				xmax = 1446.9328
				text = "have"
			intervals [1437]:
				xmin = 1446.9328
				xmax = 1446.9928
				text = "too"
			intervals [1438]:
				xmin = 1446.9928
				xmax = 1447.0728
				text = "you"
			intervals [1439]:
				xmin = 1447.0728
				xmax = 1447.4128
				text = "have"
			intervals [1440]:
				xmin = 1447.4128
				xmax = 1447.5828
				text = "people"
			intervals [1441]:
				xmin = 1447.5828
				xmax = 1447.6928
				text = ""
			intervals [1442]:
				xmin = 1447.6928
				xmax = 1448.0528
				text = "thinking"
			intervals [1443]:
				xmin = 1448.0528
				xmax = 1448.1228
				text = "you"
			intervals [1444]:
				xmin = 1448.1228
				xmax = 1448.2228
				text = "know"
			intervals [1445]:
				xmin = 1448.2228
				xmax = 1448.3328
				text = "what"
			intervals [1446]:
				xmin = 1448.3328
				xmax = 1448.3928
				text = "i'm"
			intervals [1447]:
				xmin = 1448.3928
				xmax = 1448.9028
				text = "saying"
			intervals [1448]:
				xmin = 1448.9028
				xmax = 1449.0028
				text = "like"
			intervals [1449]:
				xmin = 1449.0028
				xmax = 1449.0628
				text = "you"
			intervals [1450]:
				xmin = 1449.0628
				xmax = 1449.1828
				text = "saying"
			intervals [1451]:
				xmin = 1449.1828
				xmax = 1449.2728
				text = "you"
			intervals [1452]:
				xmin = 1449.2728
				xmax = 1449.5128
				text = "said"
			intervals [1453]:
				xmin = 1449.5128
				xmax = 1449.6428
				text = "what"
			intervals [1454]:
				xmin = 1449.6428
				xmax = 1449.7328
				text = "you"
			intervals [1455]:
				xmin = 1449.7328
				xmax = 1449.9528
				text = "say"
			intervals [1456]:
				xmin = 1449.9528
				xmax = 1450.0428
				text = "you"
			intervals [1457]:
				xmin = 1450.0428
				xmax = 1450.2728
				text = "said"
			intervals [1458]:
				xmin = 1450.2728
				xmax = 1450.6528
				text = "um"
			intervals [1459]:
				xmin = 1450.6528
				xmax = 1451.1391
				text = ""
			intervals [1460]:
				xmin = 1451.1391
				xmax = 1451.6291
				text = "barbecue"
			intervals [1461]:
				xmin = 1451.6291
				xmax = 1451.8291
				text = "sauce"
			intervals [1462]:
				xmin = 1451.8291
				xmax = 1453.549
				text = ""
			intervals [1463]:
				xmin = 1453.549
				xmax = 1454.629
				text = "ketchup"
			intervals [1464]:
				xmin = 1454.629
				xmax = 1454.689
				text = "yeah"
			intervals [1465]:
				xmin = 1454.689
				xmax = 1454.769
				text = "you"
			intervals [1466]:
				xmin = 1454.769
				xmax = 1455.069
				text = "probably"
			intervals [1467]:
				xmin = 1455.069
				xmax = 1455.359
				text = "mix"
			intervals [1468]:
				xmin = 1455.359
				xmax = 1455.419
				text = "it"
			intervals [1469]:
				xmin = 1455.419
				xmax = 1455.519
				text = "and"
			intervals [1470]:
				xmin = 1455.519
				xmax = 1455.749
				text = "got"
			intervals [1471]:
				xmin = 1455.749
				xmax = 1456.169
				text = "mumbo"
			intervals [1472]:
				xmin = 1456.169
				xmax = 1456.389
				text = "sauce"
			intervals [1473]:
				xmin = 1456.389
				xmax = 1456.449
				text = "huh"
			intervals [1474]:
				xmin = 1456.449
				xmax = 1458.319
				text = "<unk>"
			intervals [1475]:
				xmin = 1458.319
				xmax = 1459.9093
				text = ""
			intervals [1476]:
				xmin = 1459.9093
				xmax = 1460.3093
				text = "<unk>"
			intervals [1477]:
				xmin = 1460.3093
				xmax = 1485.3206
				text = ""
			intervals [1478]:
				xmin = 1485.3206
				xmax = 1485.4506
				text = "give"
			intervals [1479]:
				xmin = 1485.4506
				xmax = 1485.5606
				text = "me"
			intervals [1480]:
				xmin = 1485.5606
				xmax = 1485.8306
				text = "some"
			intervals [1481]:
				xmin = 1485.8306
				xmax = 1486.3206
				text = "words"
			intervals [1482]:
				xmin = 1486.3206
				xmax = 1486.3506
				text = ""
			intervals [1483]:
				xmin = 1486.3506
				xmax = 1486.5406
				text = "that"
			intervals [1484]:
				xmin = 1486.5406
				xmax = 1486.6506
				text = "were"
			intervals [1485]:
				xmin = 1486.6506
				xmax = 1486.9306
				text = "u"
			intervals [1486]:
				xmin = 1486.9306
				xmax = 1487.1306
				text = "that"
			intervals [1487]:
				xmin = 1487.1306
				xmax = 1487.2506
				text = "were"
			intervals [1488]:
				xmin = 1487.2506
				xmax = 1487.8506
				text = "used"
			intervals [1489]:
				xmin = 1487.8506
				xmax = 1488.2006
				text = "from"
			intervals [1490]:
				xmin = 1488.2006
				xmax = 1488.5706
				text = "um"
			intervals [1491]:
				xmin = 1488.5706
				xmax = 1488.7081
				text = ""
			intervals [1492]:
				xmin = 1488.7081
				xmax = 1488.8281
				text = "you"
			intervals [1493]:
				xmin = 1488.8281
				xmax = 1488.9681
				text = "know"
			intervals [1494]:
				xmin = 1488.9681
				xmax = 1489.1081
				text = "when"
			intervals [1495]:
				xmin = 1489.1081
				xmax = 1489.2481
				text = "you"
			intervals [1496]:
				xmin = 1489.2481
				xmax = 1489.3481
				text = "were"
			intervals [1497]:
				xmin = 1489.3481
				xmax = 1489.7781
				text = "younger"
			intervals [1498]:
				xmin = 1489.7781
				xmax = 1489.9181
				text = ""
			intervals [1499]:
				xmin = 1489.9181
				xmax = 1490.2581
				text = "some"
			intervals [1500]:
				xmin = 1490.2581
				xmax = 1490.4281
				text = "some"
			intervals [1501]:
				xmin = 1490.4281
				xmax = 1490.5981
				text = ""
			intervals [1502]:
				xmin = 1490.5981
				xmax = 1490.8481
				text = "some"
			intervals [1503]:
				xmin = 1490.8481
				xmax = 1491.3781
				text = "slang"
			intervals [1504]:
				xmin = 1491.3781
				xmax = 1491.4881
				text = ""
			intervals [1505]:
				xmin = 1491.4881
				xmax = 1491.7881
				text = "some"
			intervals [1506]:
				xmin = 1491.7881
				xmax = 1492.0581
				text = "wor-"
			intervals [1507]:
				xmin = 1492.0581
				xmax = 1492.1781
				text = "you"
			intervals [1508]:
				xmin = 1492.1781
				xmax = 1492.3481
				text = "know"
			intervals [1509]:
				xmin = 1492.3481
				xmax = 1492.4681
				text = "what"
			intervals [1510]:
				xmin = 1492.4681
				xmax = 1492.5281
				text = "i'm"
			intervals [1511]:
				xmin = 1492.5281
				xmax = 1492.8181
				text = "saying"
			intervals [1512]:
				xmin = 1492.8181
				xmax = 1492.8581
				text = ""
			intervals [1513]:
				xmin = 1492.8581
				xmax = 1493.0881
				text = "like"
			intervals [1514]:
				xmin = 1493.0881
				xmax = 1502.9937
				text = ""
			intervals [1515]:
				xmin = 1502.9937
				xmax = 1503.2937
				text = "<unk>"
			intervals [1516]:
				xmin = 1503.2937
				xmax = 1504.6787
				text = ""
			intervals [1517]:
				xmin = 1504.6787
				xmax = 1504.7887
				text = "it"
			intervals [1518]:
				xmin = 1504.7887
				xmax = 1504.9387
				text = "s"
			intervals [1519]:
				xmin = 1504.9387
				xmax = 1504.9787
				text = ""
			intervals [1520]:
				xmin = 1504.9787
				xmax = 1505.3687
				text = "bumping"
			intervals [1521]:
				xmin = 1505.3687
				xmax = 1508.9537
				text = ""
			intervals [1522]:
				xmin = 1508.9537
				xmax = 1509.6137
				text = "<unk>"
			intervals [1523]:
				xmin = 1509.6137
				xmax = 1511.1591
				text = ""
			intervals [1524]:
				xmin = 1511.1591
				xmax = 1511.7191
				text = "<unk>"
			intervals [1525]:
				xmin = 1511.7191
				xmax = 1522.2983
				text = ""
			intervals [1526]:
				xmin = 1522.2983
				xmax = 1522.6983
				text = "oh"
			intervals [1527]:
				xmin = 1522.6983
				xmax = 1522.9083
				text = "okay"
			intervals [1528]:
				xmin = 1522.9083
				xmax = 1523.6683
				text = "okay"
			intervals [1529]:
				xmin = 1523.6683
				xmax = 1523.9883
				text = "okay"
			intervals [1530]:
				xmin = 1523.9883
				xmax = 1529.2926
				text = ""
			intervals [1531]:
				xmin = 1529.2926
				xmax = 1529.8626
				text = "<unk>"
			intervals [1532]:
				xmin = 1529.8626
				xmax = 1548.4945
				text = ""
			intervals [1533]:
				xmin = 1548.4945
				xmax = 1548.8745
				text = "mm"
			intervals [1534]:
				xmin = 1548.8745
				xmax = 1551.6076
				text = ""
			intervals [1535]:
				xmin = 1551.6076
				xmax = 1551.7476
				text = "hold"
			intervals [1536]:
				xmin = 1551.7476
				xmax = 1551.8176
				text = "on"
			intervals [1537]:
				xmin = 1551.8176
				xmax = 1551.9076
				text = "you"
			intervals [1538]:
				xmin = 1551.9076
				xmax = 1552.1076
				text = "said"
			intervals [1539]:
				xmin = 1552.1076
				xmax = 1552.4376
				text = "slipping"
			intervals [1540]:
				xmin = 1552.4376
				xmax = 1552.5576
				text = "is"
			intervals [1541]:
				xmin = 1552.5576
				xmax = 1552.7976
				text = "what"
			intervals [1542]:
				xmin = 1552.7976
				xmax = 1555.1653
				text = ""
			intervals [1543]:
				xmin = 1555.1653
				xmax = 1555.3953
				text = "use"
			intervals [1544]:
				xmin = 1555.3953
				xmax = 1555.5853
				text = "it"
			intervals [1545]:
				xmin = 1555.5853
				xmax = 1555.6753
				text = "in"
			intervals [1546]:
				xmin = 1555.6753
				xmax = 1555.8653
				text = "use"
			intervals [1547]:
				xmin = 1555.8653
				xmax = 1555.9853
				text = "it"
			intervals [1548]:
				xmin = 1555.9853
				xmax = 1556.0753
				text = "in"
			intervals [1549]:
				xmin = 1556.0753
				xmax = 1556.1153
				text = "a"
			intervals [1550]:
				xmin = 1556.1153
				xmax = 1556.3953
				text = "word"
			intervals [1551]:
				xmin = 1556.3953
				xmax = 1556.5853
				text = "use"
			intervals [1552]:
				xmin = 1556.5853
				xmax = 1556.6953
				text = "it"
			intervals [1553]:
				xmin = 1556.6953
				xmax = 1556.8053
				text = "in"
			intervals [1554]:
				xmin = 1556.8053
				xmax = 1556.8753
				text = "a"
			intervals [1555]:
				xmin = 1556.8753
				xmax = 1557.2153
				text = "sentence"
			intervals [1556]:
				xmin = 1557.2153
				xmax = 1559.5795
				text = ""
			intervals [1557]:
				xmin = 1559.5795
				xmax = 1559.7495
				text = "and"
			intervals [1558]:
				xmin = 1559.7495
				xmax = 1560.0295
				text = "why"
			intervals [1559]:
				xmin = 1560.0295
				xmax = 1560.1995
				text = "would"
			intervals [1560]:
				xmin = 1560.1995
				xmax = 1560.3295
				text = "you"
			intervals [1561]:
				xmin = 1560.3295
				xmax = 1560.5695
				text = "say"
			intervals [1562]:
				xmin = 1560.5695
				xmax = 1560.7295
				text = "that"
			intervals [1563]:
				xmin = 1560.7295
				xmax = 1571.0256
				text = ""
			intervals [1564]:
				xmin = 1571.0256
				xmax = 1571.5056
				text = "gotcha"
			intervals [1565]:
				xmin = 1571.5056
				xmax = 1577.7296
				text = ""
			intervals [1566]:
				xmin = 1577.7296
				xmax = 1578.3896
				text = "right"
			intervals [1567]:
				xmin = 1578.3896
				xmax = 1578.8096
				text = "okay"
			intervals [1568]:
				xmin = 1578.8096
				xmax = 1578.9496
				text = "i"
			intervals [1569]:
				xmin = 1578.9496
				xmax = 1579.3996
				text = "gotcha"
			intervals [1570]:
				xmin = 1579.3996
				xmax = 1579.4596
				text = "i"
			intervals [1571]:
				xmin = 1579.4596
				xmax = 1579.8396
				text = "gotcha"
			intervals [1572]:
				xmin = 1579.8396
				xmax = 1580.2996
				text = "especially"
			intervals [1573]:
				xmin = 1580.2996
				xmax = 1580.3896
				text = "if"
			intervals [1574]:
				xmin = 1580.3896
				xmax = 1580.5296
				text = "it"
			intervals [1575]:
				xmin = 1580.5296
				xmax = 1581.1296
				text = "was"
			intervals [1576]:
				xmin = 1581.1296
				xmax = 1581.3206
				text = ""
			intervals [1577]:
				xmin = 1581.3206
				xmax = 1581.5506
				text = "and"
			intervals [1578]:
				xmin = 1581.5506
				xmax = 1581.6706
				text = "you"
			intervals [1579]:
				xmin = 1581.6706
				xmax = 1581.8106
				text = "was"
			intervals [1580]:
				xmin = 1581.8106
				xmax = 1582.2406
				text = "coming"
			intervals [1581]:
				xmin = 1582.2406
				xmax = 1582.3806
				text = "and"
			intervals [1582]:
				xmin = 1582.3806
				xmax = 1582.5106
				text = "you"
			intervals [1583]:
				xmin = 1582.5106
				xmax = 1582.7306
				text = "weren't"
			intervals [1584]:
				xmin = 1582.7306
				xmax = 1582.7606
				text = ""
			intervals [1585]:
				xmin = 1582.7606
				xmax = 1583.0606
				text = "coming"
			intervals [1586]:
				xmin = 1583.0606
				xmax = 1583.1706
				text = "in"
			intervals [1587]:
				xmin = 1583.1706
				xmax = 1583.2106
				text = "a"
			intervals [1588]:
				xmin = 1583.2106
				xmax = 1583.5206
				text = "happy"
			intervals [1589]:
				xmin = 1583.5206
				xmax = 1583.5506
				text = ""
			intervals [1590]:
				xmin = 1583.5506
				xmax = 1583.8606
				text = "state"
			intervals [1591]:
				xmin = 1583.8606
				xmax = 1584.7882
				text = ""
			intervals [1592]:
				xmin = 1584.7882
				xmax = 1586.0782
				text = "<unk>"
			intervals [1593]:
				xmin = 1586.0782
				xmax = 1586.7902
				text = ""
			intervals [1594]:
				xmin = 1586.7902
				xmax = 1587.0102
				text = "you"
			intervals [1595]:
				xmin = 1587.0102
				xmax = 1587.2602
				text = "ain't"
			intervals [1596]:
				xmin = 1587.2602
				xmax = 1587.4002
				text = "<unk>"
			intervals [1597]:
				xmin = 1587.4002
				xmax = 1587.9279
				text = ""
			intervals [1598]:
				xmin = 1587.9279
				xmax = 1588.0779
				text = "you"
			intervals [1599]:
				xmin = 1588.0779
				xmax = 1588.3279
				text = "ain't"
			intervals [1600]:
				xmin = 1588.3279
				xmax = 1588.8279
				text = "slipping"
			intervals [1601]:
				xmin = 1588.8279
				xmax = 1588.8879
				text = "if"
			intervals [1602]:
				xmin = 1588.8879
				xmax = 1588.9479
				text = "the"
			intervals [1603]:
				xmin = 1588.9479
				xmax = 1589.1879
				text = "person"
			intervals [1604]:
				xmin = 1589.1879
				xmax = 1589.5079
				text = "happy"
			intervals [1605]:
				xmin = 1589.5079
				xmax = 1589.7979
				text = "but"
			intervals [1606]:
				xmin = 1589.7979
				xmax = 1589.9479
				text = "you"
			intervals [1607]:
				xmin = 1589.9479
				xmax = 1590.2579
				text = "slipping"
			intervals [1608]:
				xmin = 1590.2579
				xmax = 1590.4479
				text = "if"
			intervals [1609]:
				xmin = 1590.4479
				xmax = 1590.8679
				text = "somebody"
			intervals [1610]:
				xmin = 1590.8679
				xmax = 1590.9779
				text = "if"
			intervals [1611]:
				xmin = 1590.9779
				xmax = 1591.1579
				text = "you"
			intervals [1612]:
				xmin = 1591.1579
				xmax = 1591.3479
				text = "out"
			intervals [1613]:
				xmin = 1591.3479
				xmax = 1591.5279
				text = "here"
			intervals [1614]:
				xmin = 1591.5279
				xmax = 1591.9679
				text = "doing"
			intervals [1615]:
				xmin = 1591.9679
				xmax = 1592.4779
				text = "something"
			intervals [1616]:
				xmin = 1592.4779
				xmax = 1592.8235
				text = ""
			intervals [1617]:
				xmin = 1592.8235
				xmax = 1592.9635
				text = "you"
			intervals [1618]:
				xmin = 1592.9635
				xmax = 1593.1435
				text = "ain't"
			intervals [1619]:
				xmin = 1593.1435
				xmax = 1593.4535
				text = "supposed"
			intervals [1620]:
				xmin = 1593.4535
				xmax = 1593.5135
				text = "to"
			intervals [1621]:
				xmin = 1593.5135
				xmax = 1593.6235
				text = "be"
			intervals [1622]:
				xmin = 1593.6235
				xmax = 1593.9335
				text = "doing"
			intervals [1623]:
				xmin = 1593.9335
				xmax = 1594.0535
				text = "or"
			intervals [1624]:
				xmin = 1594.0535
				xmax = 1594.1135
				text = "you"
			intervals [1625]:
				xmin = 1594.1135
				xmax = 1594.5435
				text = "getting"
			intervals [1626]:
				xmin = 1594.5435
				xmax = 1594.7735
				text = "over"
			intervals [1627]:
				xmin = 1594.7735
				xmax = 1594.9535
				text = "on"
			intervals [1628]:
				xmin = 1594.9535
				xmax = 1595.3435
				text = "people"
			intervals [1629]:
				xmin = 1595.3435
				xmax = 1595.4535
				text = "you"
			intervals [1630]:
				xmin = 1595.4535
				xmax = 1595.7235
				text = "doing"
			intervals [1631]:
				xmin = 1595.7235
				xmax = 1596.0735
				text = "whatever"
			intervals [1632]:
				xmin = 1596.0735
				xmax = 1596.4035
				text = "and"
			intervals [1633]:
				xmin = 1596.4035
				xmax = 1596.7235
				text = "somebody"
			intervals [1634]:
				xmin = 1596.7235
				xmax = 1596.9935
				text = "coming"
			intervals [1635]:
				xmin = 1596.9935
				xmax = 1597.3335
				text = "back"
			intervals [1636]:
				xmin = 1597.3335
				xmax = 1597.3635
				text = ""
			intervals [1637]:
				xmin = 1597.3635
				xmax = 1597.7135
				text = "you"
			intervals [1638]:
				xmin = 1597.7135
				xmax = 1597.9635
				text = "don't"
			intervals [1639]:
				xmin = 1597.9635
				xmax = 1598.1935
				text = "see"
			intervals [1640]:
				xmin = 1598.1935
				xmax = 1598.3235
				text = "'em"
			intervals [1641]:
				xmin = 1598.3235
				xmax = 1598.4735
				text = "now"
			intervals [1642]:
				xmin = 1598.4735
				xmax = 1598.6235
				text = "you"
			intervals [1643]:
				xmin = 1598.6235
				xmax = 1599.0535
				text = "slipping"
			intervals [1644]:
				xmin = 1599.0535
				xmax = 1609.4487
				text = ""
			intervals [1645]:
				xmin = 1609.4487
				xmax = 1609.5187
				text = "so"
			intervals [1646]:
				xmin = 1609.5187
				xmax = 1609.6587
				text = "what"
			intervals [1647]:
				xmin = 1609.6587
				xmax = 1609.9387
				text = "about"
			intervals [1648]:
				xmin = 1609.9387
				xmax = 1610.3687
				text = "today"
			intervals [1649]:
				xmin = 1610.3687
				xmax = 1610.3987
				text = ""
			intervals [1650]:
				xmin = 1610.3987
				xmax = 1610.4987
				text = "s"
			intervals [1651]:
				xmin = 1610.4987
				xmax = 1610.8987
				text = "words"
			intervals [1652]:
				xmin = 1610.8987
				xmax = 1614.6247
				text = ""
			intervals [1653]:
				xmin = 1614.6247
				xmax = 1614.7447
				text = "cause"
			intervals [1654]:
				xmin = 1614.7447
				xmax = 1614.9047
				text = "i've"
			intervals [1655]:
				xmin = 1614.9047
				xmax = 1615.2447
				text = "heard"
			intervals [1656]:
				xmin = 1615.2447
				xmax = 1615.5547
				text = "i've"
			intervals [1657]:
				xmin = 1615.5547
				xmax = 1615.8147
				text = "heard"
			intervals [1658]:
				xmin = 1615.8147
				xmax = 1615.8747
				text = "a"
			intervals [1659]:
				xmin = 1615.8747
				xmax = 1616.1647
				text = "lot"
			intervals [1660]:
				xmin = 1616.1647
				xmax = 1616.3564
				text = ""
			intervals [1661]:
				xmin = 1616.3564
				xmax = 1616.7464
				text = "i've"
			intervals [1662]:
				xmin = 1616.7464
				xmax = 1617.1164
				text = "heard"
			intervals [1663]:
				xmin = 1617.1164
				xmax = 1618.0347
				text = ""
			intervals [1664]:
				xmin = 1618.0347
				xmax = 1618.3447
				text = "what"
			intervals [1665]:
				xmin = 1618.3447
				xmax = 1619.376
				text = ""
			intervals [1666]:
				xmin = 1619.376
				xmax = 1619.526
				text = "what"
			intervals [1667]:
				xmin = 1619.526
				xmax = 1619.576
				text = "s"
			intervals [1668]:
				xmin = 1619.576
				xmax = 1619.786
				text = "that"
			intervals [1669]:
				xmin = 1619.786
				xmax = 1626.6999
				text = ""
			intervals [1670]:
				xmin = 1626.6999
				xmax = 1627.0799
				text = "oh"
			intervals [1671]:
				xmin = 1627.0799
				xmax = 1627.1199
				text = ""
			intervals [1672]:
				xmin = 1627.1199
				xmax = 1627.4799
				text = "money"
			intervals [1673]:
				xmin = 1627.4799
				xmax = 1627.5899
				text = "to"
			intervals [1674]:
				xmin = 1627.5899
				xmax = 1627.9199
				text = "blow"
			intervals [1675]:
				xmin = 1627.9199
				xmax = 1629.671
				text = ""
			intervals [1676]:
				xmin = 1629.671
				xmax = 1630.091
				text = "oh"
			intervals [1677]:
				xmin = 1630.091
				xmax = 1630.171
				text = "<unk>"
			intervals [1678]:
				xmin = 1630.171
				xmax = 1634.1228
				text = ""
			intervals [1679]:
				xmin = 1634.1228
				xmax = 1635.1528
				text = "oh"
			intervals [1680]:
				xmin = 1635.1528
				xmax = 1636.1328
				text = "okay"
			intervals [1681]:
				xmin = 1636.1328
				xmax = 1636.1628
				text = ""
			intervals [1682]:
				xmin = 1636.1628
				xmax = 1636.4928
				text = "okay"
			intervals [1683]:
				xmin = 1636.4928
				xmax = 1636.5228
				text = ""
			intervals [1684]:
				xmin = 1636.5228
				xmax = 1636.8828
				text = "okay"
			intervals [1685]:
				xmin = 1636.8828
				xmax = 1637.5461
				text = ""
			intervals [1686]:
				xmin = 1637.5461
				xmax = 1637.6961
				text = "that"
			intervals [1687]:
				xmin = 1637.6961
				xmax = 1637.7561
				text = "s"
			intervals [1688]:
				xmin = 1637.7561
				xmax = 1638.0161
				text = "first"
			intervals [1689]:
				xmin = 1638.0161
				xmax = 1638.1461
				text = "that"
			intervals [1690]:
				xmin = 1638.1461
				xmax = 1638.1861
				text = "s"
			intervals [1691]:
				xmin = 1638.1861
				xmax = 1638.2761
				text = "the"
			intervals [1692]:
				xmin = 1638.2761
				xmax = 1638.3161
				text = ""
			intervals [1693]:
				xmin = 1638.3161
				xmax = 1638.5061
				text = "first"
			intervals [1694]:
				xmin = 1638.5061
				xmax = 1638.6461
				text = "time"
			intervals [1695]:
				xmin = 1638.6461
				xmax = 1638.9161
				text = "hearing"
			intervals [1696]:
				xmin = 1638.9161
				xmax = 1639.0061
				text = "that"
			intervals [1697]:
				xmin = 1639.0061
				xmax = 1639.2561
				text = "one"
			intervals [1698]:
				xmin = 1639.2561
				xmax = 1651.4455
				text = ""
			intervals [1699]:
				xmin = 1651.4455
				xmax = 1651.6555
				text = "i"
			intervals [1700]:
				xmin = 1651.6555
				xmax = 1652.2855
				text = "understand"
			intervals [1701]:
				xmin = 1652.2855
				xmax = 1652.3855
				text = "what"
			intervals [1702]:
				xmin = 1652.3855
				xmax = 1652.4455
				text = "it"
			intervals [1703]:
				xmin = 1652.4455
				xmax = 1652.6055
				text = "mea-"
			intervals [1704]:
				xmin = 1652.6055
				xmax = 1652.6655
				text = "you"
			intervals [1705]:
				xmin = 1652.6655
				xmax = 1652.7255
				text = "know"
			intervals [1706]:
				xmin = 1652.7255
				xmax = 1652.8155
				text = "what"
			intervals [1707]:
				xmin = 1652.8155
				xmax = 1652.8755
				text = "i'm"
			intervals [1708]:
				xmin = 1652.8755
				xmax = 1652.9955
				text = "saying"
			intervals [1709]:
				xmin = 1652.9955
				xmax = 1653.1155
				text = "that"
			intervals [1710]:
				xmin = 1653.1155
				xmax = 1653.1755
				text = "s"
			intervals [1711]:
				xmin = 1653.1755
				xmax = 1653.2055
				text = ""
			intervals [1712]:
				xmin = 1653.2055
				xmax = 1653.2655
				text = "c"
			intervals [1713]:
				xmin = 1653.2655
				xmax = 1653.5155
				text = "okay"
			intervals [1714]:
				xmin = 1653.5155
				xmax = 1653.6355
				text = "i"
			intervals [1715]:
				xmin = 1653.6355
				xmax = 1653.8355
				text = "got"
			intervals [1716]:
				xmin = 1653.8355
				xmax = 1654.0255
				text = "some"
			intervals [1717]:
				xmin = 1654.0255
				xmax = 1654.5052
				text = ""
			intervals [1718]:
				xmin = 1654.5052
				xmax = 1654.6352
				text = "i"
			intervals [1719]:
				xmin = 1654.6352
				xmax = 1654.7852
				text = "got"
			intervals [1720]:
				xmin = 1654.7852
				xmax = 1654.9152
				text = "some"
			intervals [1721]:
				xmin = 1654.9152
				xmax = 1655.1952
				text = "blow"
			intervals [1722]:
				xmin = 1655.1952
				xmax = 1655.5052
				text = "cheese"
			intervals [1723]:
				xmin = 1655.5052
				xmax = 1655.5852
				text = "i"
			intervals [1724]:
				xmin = 1655.5852
				xmax = 1655.7252
				text = "got"
			intervals [1725]:
				xmin = 1655.7252
				xmax = 1655.8552
				text = "some"
			intervals [1726]:
				xmin = 1655.8552
				xmax = 1656.0552
				text = "money"
			intervals [1727]:
				xmin = 1656.0552
				xmax = 1656.1652
				text = "to"
			intervals [1728]:
				xmin = 1656.1652
				xmax = 1656.3752
				text = "blow"
			intervals [1729]:
				xmin = 1656.3752
				xmax = 1656.4752
				text = "it"
			intervals [1730]:
				xmin = 1656.4752
				xmax = 1656.5352
				text = "s"
			intervals [1731]:
				xmin = 1656.5352
				xmax = 1656.8752
				text = "whatever"
			intervals [1732]:
				xmin = 1656.8752
				xmax = 1657.1252
				text = ""
			intervals [1733]:
				xmin = 1657.1252
				xmax = 1657.1852
				text = "it"
			intervals [1734]:
				xmin = 1657.1852
				xmax = 1657.2552
				text = "s"
			intervals [1735]:
				xmin = 1657.2552
				xmax = 1657.3452
				text = "kind"
			intervals [1736]:
				xmin = 1657.3452
				xmax = 1657.4052
				text = "of"
			intervals [1737]:
				xmin = 1657.4052
				xmax = 1657.6252
				text = "saying"
			intervals [1738]:
				xmin = 1657.6252
				xmax = 1658.0052
				text = "it"
			intervals [1739]:
				xmin = 1658.0052
				xmax = 1658.0352
				text = ""
			intervals [1740]:
				xmin = 1658.0352
				xmax = 1658.0652
				text = "s"
			intervals [1741]:
				xmin = 1658.0652
				xmax = 1658.3552
				text = "whatever"
			intervals [1742]:
				xmin = 1658.3552
				xmax = 1695.8412
				text = ""
			intervals [1743]:
				xmin = 1695.8412
				xmax = 1696.4812
				text = "blimmy"
			intervals [1744]:
				xmin = 1696.4812
				xmax = 1696.6412
				text = "or"
			intervals [1745]:
				xmin = 1696.6412
				xmax = 1696.8712
				text = "bla-"
			intervals [1746]:
				xmin = 1696.8712
				xmax = 1696.9712
				text = ""
			intervals [1747]:
				xmin = 1696.9712
				xmax = 1697.4512
				text = "blimmy"
			intervals [1748]:
				xmin = 1697.4512
				xmax = 1697.6012
				text = "and"
			intervals [1749]:
				xmin = 1697.6012
				xmax = 1699.1852
				text = ""
			intervals [1750]:
				xmin = 1699.1852
				xmax = 1699.6452
				text = "blam"
			intervals [1751]:
				xmin = 1699.6452
				xmax = 1704.6381
				text = ""
			intervals [1752]:
				xmin = 1704.6381
				xmax = 1705.3681
				text = "oh"
			intervals [1753]:
				xmin = 1705.3681
				xmax = 1705.5981
				text = "okay"
			intervals [1754]:
				xmin = 1705.5981
				xmax = 1705.7181
				text = "i"
			intervals [1755]:
				xmin = 1705.7181
				xmax = 1705.9781
				text = "got"
			intervals [1756]:
				xmin = 1705.9781
				xmax = 1706.0181
				text = ""
			intervals [1757]:
				xmin = 1706.0181
				xmax = 1706.1481
				text = "you"
			intervals [1758]:
				xmin = 1706.1481
				xmax = 1706.3781
				text = "i"
			intervals [1759]:
				xmin = 1706.3781
				xmax = 1706.4381
				text = ""
			intervals [1760]:
				xmin = 1706.4381
				xmax = 1706.9081
				text = "got"
			intervals [1761]:
				xmin = 1706.9081
				xmax = 1706.9981
				text = "you"
			intervals [1762]:
				xmin = 1706.9981
				xmax = 1707.1481
				text = "i"
			intervals [1763]:
				xmin = 1707.1481
				xmax = 1707.5181
				text = "got"
			intervals [1764]:
				xmin = 1707.5181
				xmax = 1707.6781
				text = "you"
			intervals [1765]:
				xmin = 1707.6781
				xmax = 1716.2877
				text = ""
			intervals [1766]:
				xmin = 1716.2877
				xmax = 1717.9877
				text = "<unk>"
			intervals [1767]:
				xmin = 1717.9877
				xmax = 1718.1177
				text = "oh"
			intervals [1768]:
				xmin = 1718.1177
				xmax = 1718.2677
				text = "okay"
			intervals [1769]:
				xmin = 1718.2677
				xmax = 1721.9866
				text = ""
			intervals [1770]:
				xmin = 1721.9866
				xmax = 1722.3766
				text = "got"
			intervals [1771]:
				xmin = 1722.3766
				xmax = 1722.5666
				text = "you"
			intervals [1772]:
				xmin = 1722.5666
				xmax = 1722.9166
				text = "got"
			intervals [1773]:
				xmin = 1722.9166
				xmax = 1722.9466
				text = ""
			intervals [1774]:
				xmin = 1722.9466
				xmax = 1723.1766
				text = "you"
			intervals [1775]:
				xmin = 1723.1766
				xmax = 1723.4766
				text = "got"
			intervals [1776]:
				xmin = 1723.4766
				xmax = 1723.5366
				text = ""
			intervals [1777]:
				xmin = 1723.5366
				xmax = 1723.7266
				text = "you"
			intervals [1778]:
				xmin = 1723.7266
				xmax = 1734.8781
				text = ""
			intervals [1779]:
				xmin = 1734.8781
				xmax = 1734.9381
				text = "for"
			intervals [1780]:
				xmin = 1734.9381
				xmax = 1734.9681
				text = ""
			intervals [1781]:
				xmin = 1734.9681
				xmax = 1735.1081
				text = "for"
			intervals [1782]:
				xmin = 1735.1081
				xmax = 1735.4781
				text = "tight"
			intervals [1783]:
				xmin = 1735.4781
				xmax = 1735.8581
				text = "okay"
			intervals [1784]:
				xmin = 1735.8581
				xmax = 1747.5722
				text = ""
			intervals [1785]:
				xmin = 1747.5722
				xmax = 1747.8322
				text = "got"
			intervals [1786]:
				xmin = 1747.8322
				xmax = 1747.8622
				text = ""
			intervals [1787]:
				xmin = 1747.8622
				xmax = 1748.0822
				text = "you"
			intervals [1788]:
				xmin = 1748.0822
				xmax = 1748.2522
				text = "s"
			intervals [1789]:
				xmin = 1748.2522
				xmax = 1748.3622
				text = ""
			intervals [1790]:
				xmin = 1748.3622
				xmax = 1748.9222
				text = "sclusy"
			intervals [1791]:
				xmin = 1748.9222
				xmax = 1749.1522
				text = "mean"
			intervals [1792]:
				xmin = 1749.1522
				xmax = 1749.4822
				text = "basically"
			intervals [1793]:
				xmin = 1749.4822
				xmax = 1750.0422
				text = "exclusive"
			intervals [1794]:
				xmin = 1750.0422
				xmax = 1750.9356
				text = ""
			intervals [1795]:
				xmin = 1750.9356
				xmax = 1751.0356
				text = "pre"
			intervals [1796]:
				xmin = 1751.0356
				xmax = 1751.6296
				text = ""
			intervals [1797]:
				xmin = 1751.6296
				xmax = 1752.5596
				text = "exact"
			intervals [1798]:
				xmin = 1752.5596
				xmax = 1753.0196
				text = "okay"
			intervals [1799]:
				xmin = 1753.0196
				xmax = 1753.3096
				text = "okay"
			intervals [1800]:
				xmin = 1753.3096
				xmax = 1753.8496
				text = "okay"
			intervals [1801]:
				xmin = 1753.8496
				xmax = 1755.4708
				text = ""
			intervals [1802]:
				xmin = 1755.4708
				xmax = 1755.8008
				text = "yeah"
			intervals [1803]:
				xmin = 1755.8008
				xmax = 1756.355
				text = ""
			intervals [1804]:
				xmin = 1756.355
				xmax = 1756.745
				text = "got"
			intervals [1805]:
				xmin = 1756.745
				xmax = 1756.915
				text = "you"
			intervals [1806]:
				xmin = 1756.915
				xmax = 1766.8602
				text = ""
			intervals [1807]:
				xmin = 1766.8602
				xmax = 1767.0902
				text = "right"
			intervals [1808]:
				xmin = 1767.0902
				xmax = 1767.2002
				text = "but"
			intervals [1809]:
				xmin = 1767.2002
				xmax = 1767.5202
				text = "it"
			intervals [1810]:
				xmin = 1767.5202
				xmax = 1768.0102
				text = "eventually"
			intervals [1811]:
				xmin = 1768.0102
				xmax = 1768.0502
				text = ""
			intervals [1812]:
				xmin = 1768.0502
				xmax = 1768.5302
				text = "catches"
			intervals [1813]:
				xmin = 1768.5302
				xmax = 1768.6902
				text = "on"
			intervals [1814]:
				xmin = 1768.6902
				xmax = 1769.0502
				text = "and"
			intervals [1815]:
				xmin = 1769.0502
				xmax = 1769.2502
				text = "then"
			intervals [1816]:
				xmin = 1769.2502
				xmax = 1769.6202
				text = "next"
			intervals [1817]:
				xmin = 1769.6202
				xmax = 1769.8302
				text = "thing"
			intervals [1818]:
				xmin = 1769.8302
				xmax = 1769.9002
				text = "you"
			intervals [1819]:
				xmin = 1769.9002
				xmax = 1770.1702
				text = "know"
			intervals [1820]:
				xmin = 1770.1702
				xmax = 1770.2802
				text = "you"
			intervals [1821]:
				xmin = 1770.2802
				xmax = 1770.3102
				text = "d"
			intervals [1822]:
				xmin = 1770.3102
				xmax = 1770.4102
				text = "be"
			intervals [1823]:
				xmin = 1770.4102
				xmax = 1770.9302
				text = "surprised"
			intervals [1824]:
				xmin = 1770.9302
				xmax = 1771.0302
				text = "how"
			intervals [1825]:
				xmin = 1771.0302
				xmax = 1771.2202
				text = "that"
			intervals [1826]:
				xmin = 1771.2202
				xmax = 1771.8502
				text = "word"
			intervals [1827]:
				xmin = 1771.8502
				xmax = 1772.0902
				text = "all"
			intervals [1828]:
				xmin = 1772.0902
				xmax = 1772.1802
				text = "them"
			intervals [1829]:
				xmin = 1772.1802
				xmax = 1772.2102
				text = ""
			intervals [1830]:
				xmin = 1772.2102
				xmax = 1772.5202
				text = "words"
			intervals [1831]:
				xmin = 1772.5202
				xmax = 1772.6802
				text = "is"
			intervals [1832]:
				xmin = 1772.6802
				xmax = 1772.7502
				text = ""
			intervals [1833]:
				xmin = 1772.7502
				xmax = 1772.8602
				text = "you"
			intervals [1834]:
				xmin = 1772.8602
				xmax = 1772.9302
				text = "know"
			intervals [1835]:
				xmin = 1772.9302
				xmax = 1773.0502
				text = "what"
			intervals [1836]:
				xmin = 1773.0502
				xmax = 1773.1202
				text = "i'm"
			intervals [1837]:
				xmin = 1773.1202
				xmax = 1773.5402
				text = "saying"
			intervals [1838]:
				xmin = 1773.5402
				xmax = 1773.8579
				text = ""
			intervals [1839]:
				xmin = 1773.8579
				xmax = 1774.3079
				text = "somebody"
			intervals [1840]:
				xmin = 1774.3079
				xmax = 1774.4879
				text = "else"
			intervals [1841]:
				xmin = 1774.4879
				xmax = 1774.8579
				text = "started"
			intervals [1842]:
				xmin = 1774.8579
				xmax = 1774.9879
				text = "out"
			intervals [1843]:
				xmin = 1774.9879
				xmax = 1775.1479
				text = "with"
			intervals [1844]:
				xmin = 1775.1479
				xmax = 1775.4379
				text = "mo"
			intervals [1845]:
				xmin = 1775.4379
				xmax = 1775.7973
				text = ""
			intervals [1846]:
				xmin = 1775.7973
				xmax = 1775.9373
				text = "and"
			intervals [1847]:
				xmin = 1775.9373
				xmax = 1776.3173
				text = "it"
			intervals [1848]:
				xmin = 1776.3173
				xmax = 1776.5573
				text = "was"
			intervals [1849]:
				xmin = 1776.5573
				xmax = 1776.6473
				text = "like"
			intervals [1850]:
				xmin = 1776.6473
				xmax = 1776.9273
				text = "mo"
			intervals [1851]:
				xmin = 1776.9273
				xmax = 1777.1373
				text = "mo"
			intervals [1852]:
				xmin = 1777.1373
				xmax = 1777.1973
				text = "mo"
			intervals [1853]:
				xmin = 1777.1973
				xmax = 1777.3773
				text = "this"
			intervals [1854]:
				xmin = 1777.3773
				xmax = 1777.5673
				text = "mo"
			intervals [1855]:
				xmin = 1777.5673
				xmax = 1777.6973
				text = "that"
			intervals [1856]:
				xmin = 1777.6973
				xmax = 1777.8673
				text = "next"
			intervals [1857]:
				xmin = 1777.8673
				xmax = 1777.9673
				text = "thing"
			intervals [1858]:
				xmin = 1777.9673
				xmax = 1778.0373
				text = "you"
			intervals [1859]:
				xmin = 1778.0373
				xmax = 1778.2073
				text = "know"
			intervals [1860]:
				xmin = 1778.2073
				xmax = 1778.4073
				text = "he"
			intervals [1861]:
				xmin = 1778.4073
				xmax = 1778.6673
				text = "said"
			intervals [1862]:
				xmin = 1778.6673
				xmax = 1778.9973
				text = "mo"
			intervals [1863]:
				xmin = 1778.9973
				xmax = 1779.1273
				text = "then"
			intervals [1864]:
				xmin = 1779.1273
				xmax = 1779.2873
				text = "that"
			intervals [1865]:
				xmin = 1779.2873
				xmax = 1779.5273
				text = "mo"
			intervals [1866]:
				xmin = 1779.5273
				xmax = 1779.7273
				text = "went"
			intervals [1867]:
				xmin = 1779.7273
				xmax = 1779.8473
				text = "to"
			intervals [1868]:
				xmin = 1779.8473
				xmax = 1780.3073
				text = "here"
			intervals [1869]:
				xmin = 1780.3073
				xmax = 1780.3773
				text = "and"
			intervals [1870]:
				xmin = 1780.3773
				xmax = 1780.5073
				text = "then"
			intervals [1871]:
				xmin = 1780.5073
				xmax = 1780.5973
				text = "then"
			intervals [1872]:
				xmin = 1780.5973
				xmax = 1780.7273
				text = ""
			intervals [1873]:
				xmin = 1780.7273
				xmax = 1780.8473
				text = "mo"
			intervals [1874]:
				xmin = 1780.8473
				xmax = 1781.0973
				text = "was"
			intervals [1875]:
				xmin = 1781.0973
				xmax = 1781.5173
				text = "everywhere"
			intervals [1876]:
				xmin = 1781.5173
				xmax = 1781.5873
				text = "you"
			intervals [1877]:
				xmin = 1781.5873
				xmax = 1781.7173
				text = "know"
			intervals [1878]:
				xmin = 1781.7173
				xmax = 1781.8073
				text = "what"
			intervals [1879]:
				xmin = 1781.8073
				xmax = 1781.8673
				text = "i'm"
			intervals [1880]:
				xmin = 1781.8673
				xmax = 1782.1873
				text = "saying"
			intervals [1881]:
				xmin = 1782.1873
				xmax = 1782.4812
				text = ""
			intervals [1882]:
				xmin = 1782.4812
				xmax = 1782.6012
				text = "so"
			intervals [1883]:
				xmin = 1782.6012
				xmax = 1782.7812
				text = "you"
			intervals [1884]:
				xmin = 1782.7812
				xmax = 1783.0912
				text = "never"
			intervals [1885]:
				xmin = 1783.0912
				xmax = 1783.4212
				text = "know"
			intervals [1886]:
				xmin = 1783.4212
				xmax = 1783.5312
				text = "you"
			intervals [1887]:
				xmin = 1783.5312
				xmax = 1783.6312
				text = "know"
			intervals [1888]:
				xmin = 1783.6312
				xmax = 1783.7312
				text = "what"
			intervals [1889]:
				xmin = 1783.7312
				xmax = 1783.8112
				text = "i'm"
			intervals [1890]:
				xmin = 1783.8112
				xmax = 1784.3312
				text = "saying"
			intervals [1891]:
				xmin = 1784.3312
				xmax = 1791.2039
				text = ""
			intervals [1892]:
				xmin = 1791.2039
				xmax = 1791.4539
				text = "well"
			intervals [1893]:
				xmin = 1791.4539
				xmax = 1791.5839
				text = "give"
			intervals [1894]:
				xmin = 1791.5839
				xmax = 1791.7039
				text = "me"
			intervals [1895]:
				xmin = 1791.7039
				xmax = 1791.9239
				text = "one"
			intervals [1896]:
				xmin = 1791.9239
				xmax = 1791.9739
				text = "i"
			intervals [1897]:
				xmin = 1791.9739
				xmax = 1792.1039
				text = "mean"
			intervals [1898]:
				xmin = 1792.1039
				xmax = 1792.1839
				text = "if"
			intervals [1899]:
				xmin = 1792.1839
				xmax = 1792.2939
				text = "you"
			intervals [1900]:
				xmin = 1792.2939
				xmax = 1792.4439
				text = "know"
			intervals [1901]:
				xmin = 1792.4439
				xmax = 1792.5839
				text = "their"
			intervals [1902]:
				xmin = 1792.5839
				xmax = 1793.0239
				text = "terminol-"
			intervals [1903]:
				xmin = 1793.0239
				xmax = 1793.1239
				text = "give"
			intervals [1904]:
				xmin = 1793.1239
				xmax = 1793.2239
				text = "me"
			intervals [1905]:
				xmin = 1793.2239
				xmax = 1793.3139
				text = "a"
			intervals [1906]:
				xmin = 1793.3139
				xmax = 1793.4239
				text = "give"
			intervals [1907]:
				xmin = 1793.4239
				xmax = 1793.4939
				text = "me"
			intervals [1908]:
				xmin = 1793.4939
				xmax = 1793.5239
				text = ""
			intervals [1909]:
				xmin = 1793.5239
				xmax = 1793.6139
				text = "one"
			intervals [1910]:
				xmin = 1793.6139
				xmax = 1793.6739
				text = "of"
			intervals [1911]:
				xmin = 1793.6739
				xmax = 1793.7639
				text = "their"
			intervals [1912]:
				xmin = 1793.7639
				xmax = 1815.691
				text = ""
			intervals [1913]:
				xmin = 1815.691
				xmax = 1816.761
				text = "mm-hm"
			intervals [1914]:
				xmin = 1816.761
				xmax = 1818.4312
				text = ""
			intervals [1915]:
				xmin = 1818.4312
				xmax = 1818.9012
				text = "right"
			intervals [1916]:
				xmin = 1818.9012
				xmax = 1819.3954
				text = ""
			intervals [1917]:
				xmin = 1819.3954
				xmax = 1819.6954
				text = "right"
			intervals [1918]:
				xmin = 1819.6954
				xmax = 1819.8254
				text = "cause"
			intervals [1919]:
				xmin = 1819.8254
				xmax = 1819.9054
				text = "it"
			intervals [1920]:
				xmin = 1819.9054
				xmax = 1819.9854
				text = "s"
			intervals [1921]:
				xmin = 1819.9854
				xmax = 1820.3254
				text = "basically"
			intervals [1922]:
				xmin = 1820.3254
				xmax = 1820.5754
				text = "saying"
			intervals [1923]:
				xmin = 1820.5754
				xmax = 1820.7954
				text = "mo"
			intervals [1924]:
				xmin = 1820.7954
				xmax = 1823.3593
				text = ""
			intervals [1925]:
				xmin = 1823.3593
				xmax = 1823.4693
				text = "you"
			intervals [1926]:
				xmin = 1823.4693
				xmax = 1823.6593
				text = "know"
			intervals [1927]:
				xmin = 1823.6593
				xmax = 1823.8693
				text = "just"
			intervals [1928]:
				xmin = 1823.8693
				xmax = 1824.3093
				text = "replacing"
			intervals [1929]:
				xmin = 1824.3093
				xmax = 1824.4693
				text = "mo"
			intervals [1930]:
				xmin = 1824.4693
				xmax = 1824.6793
				text = "with"
			intervals [1931]:
				xmin = 1824.6793
				xmax = 1824.9093
				text = "bob"
			intervals [1932]:
				xmin = 1824.9093
				xmax = 1832.5633
				text = ""
			intervals [1933]:
				xmin = 1832.5633
				xmax = 1832.8833
				text = "yeah"
			intervals [1934]:
				xmin = 1832.8833
				xmax = 1833.5133
				text = "okay"
			intervals [1935]:
				xmin = 1833.5133
				xmax = 1833.9633
				text = "okay"
			intervals [1936]:
				xmin = 1833.9633
				xmax = 1834.4533
				text = "okay"
			intervals [1937]:
				xmin = 1834.4533
				xmax = 1834.6853
				text = ""
			intervals [1938]:
				xmin = 1834.6853
				xmax = 1834.8153
				text = "i"
			intervals [1939]:
				xmin = 1834.8153
				xmax = 1835.0853
				text = "got"
			intervals [1940]:
				xmin = 1835.0853
				xmax = 1835.1753
				text = ""
			intervals [1941]:
				xmin = 1835.1753
				xmax = 1835.2953
				text = "you"
			intervals [1942]:
				xmin = 1835.2953
				xmax = 1858.9256
				text = ""
			intervals [1943]:
				xmin = 1858.9256
				xmax = 1859.6056
				text = "<unk>"
			intervals [1944]:
				xmin = 1859.6056
				xmax = 1866.5413
				text = ""
			intervals [1945]:
				xmin = 1866.5413
				xmax = 1867.1913
				text = "right"
			intervals [1946]:
				xmin = 1867.1913
				xmax = 1874.7635
				text = ""
			intervals [1947]:
				xmin = 1874.7635
				xmax = 1874.9135
				text = "a"
			intervals [1948]:
				xmin = 1874.9135
				xmax = 1875.0035
				text = "fug"
			intervals [1949]:
				xmin = 1875.0035
				xmax = 1876.8822
				text = ""
			intervals [1950]:
				xmin = 1876.8822
				xmax = 1877.0522
				text = "i've"
			intervals [1951]:
				xmin = 1877.0522
				xmax = 1877.1922
				text = "heard"
			intervals [1952]:
				xmin = 1877.1922
				xmax = 1877.6622
				text = "that"
			intervals [1953]:
				xmin = 1877.6622
				xmax = 1878.2822
				text = "before"
			intervals [1954]:
				xmin = 1878.2822
				xmax = 1878.6922
				text = "man"
			intervals [1955]:
				xmin = 1878.6922
				xmax = 1878.7922
				text = "i"
			intervals [1956]:
				xmin = 1878.7922
				xmax = 1879.1185
				text = ""
			intervals [1957]:
				xmin = 1879.1185
				xmax = 1879.9985
				text = "<unk>"
			intervals [1958]:
				xmin = 1879.9985
				xmax = 1880.1985
				text = "give"
			intervals [1959]:
				xmin = 1880.1985
				xmax = 1880.3285
				text = "me"
			intervals [1960]:
				xmin = 1880.3285
				xmax = 1880.4285
				text = "give"
			intervals [1961]:
				xmin = 1880.4285
				xmax = 1880.5485
				text = "me"
			intervals [1962]:
				xmin = 1880.5485
				xmax = 1880.6185
				text = "a"
			intervals [1963]:
				xmin = 1880.6185
				xmax = 1880.8685
				text = "fu-"
			intervals [1964]:
				xmin = 1880.8685
				xmax = 1881.3285
				text = "okay"
			intervals [1965]:
				xmin = 1881.3285
				xmax = 1882.9489
				text = ""
			intervals [1966]:
				xmin = 1882.9489
				xmax = 1883.3989
				text = "wow"
			intervals [1967]:
				xmin = 1883.3989
				xmax = 1883.4789
				text = "i"
			intervals [1968]:
				xmin = 1883.4789
				xmax = 1883.5689
				text = "ain't"
			intervals [1969]:
				xmin = 1883.5689
				xmax = 1883.7589
				text = "heard"
			intervals [1970]:
				xmin = 1883.7589
				xmax = 1883.9589
				text = "that"
			intervals [1971]:
				xmin = 1883.9589
				xmax = 1884.0789
				text = "in"
			intervals [1972]:
				xmin = 1884.0789
				xmax = 1884.1589
				text = "a"
			intervals [1973]:
				xmin = 1884.1589
				xmax = 1884.2589
				text = "while"
			intervals [1974]:
				xmin = 1884.2589
				xmax = 1890.3631
				text = ""
			intervals [1975]:
				xmin = 1890.3631
				xmax = 1890.8631
				text = "a"
			intervals [1976]:
				xmin = 1890.8631
				xmax = 1891.1731
				text = "loose"
			intervals [1977]:
				xmin = 1891.1731
				xmax = 1891.6331
				text = "cigarette"
			intervals [1978]:
				xmin = 1891.6331
				xmax = 1891.7231
				text = "okay"
			intervals [1979]:
				xmin = 1891.7231
				xmax = 1891.7931
				text = "o"
			intervals [1980]:
				xmin = 1891.7931
				xmax = 1901.396
				text = ""
			intervals [1981]:
				xmin = 1901.396
				xmax = 1901.716
				text = "yeah"
			intervals [1982]:
				xmin = 1901.716
				xmax = 1901.916
				text = "that"
			intervals [1983]:
				xmin = 1901.916
				xmax = 1902.006
				text = "s"
			intervals [1984]:
				xmin = 1902.006
				xmax = 1902.146
				text = "i"
			intervals [1985]:
				xmin = 1902.146
				xmax = 1902.526
				text = "remember"
			intervals [1986]:
				xmin = 1902.526
				xmax = 1902.726
				text = "that"
			intervals [1987]:
				xmin = 1902.726
				xmax = 1902.916
				text = "from"
			intervals [1988]:
				xmin = 1902.916
				xmax = 1903.262
				text = ""
			intervals [1989]:
				xmin = 1903.262
				xmax = 1903.592
				text = "way"
			intervals [1990]:
				xmin = 1903.592
				xmax = 1903.622
				text = ""
			intervals [1991]:
				xmin = 1903.622
				xmax = 1903.902
				text = "back"
			intervals [1992]:
				xmin = 1903.902
				xmax = 1904.212
				text = "man"
			intervals [1993]:
				xmin = 1904.212
				xmax = 1904.592
				text = "jacks"
			intervals [1994]:
				xmin = 1904.592
				xmax = 1904.662
				text = "i'm"
			intervals [1995]:
				xmin = 1904.662
				xmax = 1904.782
				text = "gonna"
			intervals [1996]:
				xmin = 1904.782
				xmax = 1904.842
				text = "go"
			intervals [1997]:
				xmin = 1904.842
				xmax = 1905.612
				text = "get"
			intervals [1998]:
				xmin = 1905.612
				xmax = 1905.642
				text = ""
			intervals [1999]:
				xmin = 1905.642
				xmax = 1905.732
				text = "some"
			intervals [2000]:
				xmin = 1905.732
				xmax = 1905.962
				text = "jacks"
			intervals [2001]:
				xmin = 1905.962
				xmax = 1906.092
				text = "man"
			intervals [2002]:
				xmin = 1906.092
				xmax = 1907.4828
				text = ""
			intervals [2003]:
				xmin = 1907.4828
				xmax = 1907.6628
				text = "need"
			intervals [2004]:
				xmin = 1907.6628
				xmax = 1907.8028
				text = "some"
			intervals [2005]:
				xmin = 1907.8028
				xmax = 1907.8428
				text = ""
			intervals [2006]:
				xmin = 1907.8428
				xmax = 1908.4628
				text = "jacks"
			intervals [2007]:
				xmin = 1908.4628
				xmax = 1911.7811
				text = ""
			intervals [2008]:
				xmin = 1911.7811
				xmax = 1912.0411
				text = "yeah"
			intervals [2009]:
				xmin = 1912.0411
				xmax = 1912.0711
				text = ""
			intervals [2010]:
				xmin = 1912.0711
				xmax = 1912.2511
				text = "that"
			intervals [2011]:
				xmin = 1912.2511
				xmax = 1912.3611
				text = "s"
			intervals [2012]:
				xmin = 1912.3611
				xmax = 1912.9011
				text = "alright"
			intervals [2013]:
				xmin = 1912.9011
				xmax = 1912.9411
				text = ""
			intervals [2014]:
				xmin = 1912.9411
				xmax = 1913.2111
				text = "man"
			intervals [2015]:
				xmin = 1913.2111
				xmax = 1913.7263
				text = ""
			intervals [2016]:
				xmin = 1913.7263
				xmax = 1913.8863
				text = "and"
			intervals [2017]:
				xmin = 1913.8863
				xmax = 1913.9663
				text = "you"
			intervals [2018]:
				xmin = 1913.9663
				xmax = 1914.0763
				text = "was"
			intervals [2019]:
				xmin = 1914.0763
				xmax = 1914.3163
				text = "talking"
			intervals [2020]:
				xmin = 1914.3163
				xmax = 1914.6563
				text = "about"
			intervals [2021]:
				xmin = 1914.6563
				xmax = 1914.7163
				text = ""
			intervals [2022]:
				xmin = 1914.7163
				xmax = 1914.8063
				text = "you"
			intervals [2023]:
				xmin = 1914.8063
				xmax = 1914.8663
				text = "know"
			intervals [2024]:
				xmin = 1914.8663
				xmax = 1914.9563
				text = "what"
			intervals [2025]:
				xmin = 1914.9563
				xmax = 1915.0163
				text = "i'm"
			intervals [2026]:
				xmin = 1915.0163
				xmax = 1915.1363
				text = "saying"
			intervals [2027]:
				xmin = 1915.1363
				xmax = 1915.1963
				text = "you"
			intervals [2028]:
				xmin = 1915.1963
				xmax = 1915.2863
				text = "was"
			intervals [2029]:
				xmin = 1915.2863
				xmax = 1915.4763
				text = "talking"
			intervals [2030]:
				xmin = 1915.4763
				xmax = 1915.7363
				text = "about"
			intervals [2031]:
				xmin = 1915.7363
				xmax = 1915.8963
				text = "your"
			intervals [2032]:
				xmin = 1915.8963
				xmax = 1916.2363
				text = "um"
			intervals [2033]:
				xmin = 1916.2363
				xmax = 1917.7478
				text = ""
			intervals [2034]:
				xmin = 1917.7478
				xmax = 1918.2378
				text = "um"
			intervals [2035]:
				xmin = 1918.2378
				xmax = 1918.6786
				text = ""
			intervals [2036]:
				xmin = 1918.6786
				xmax = 1918.8086
				text = "like"
			intervals [2037]:
				xmin = 1918.8086
				xmax = 1918.9186
				text = "what"
			intervals [2038]:
				xmin = 1918.9186
				xmax = 1918.9786
				text = "do"
			intervals [2039]:
				xmin = 1918.9786
				xmax = 1919.0386
				text = "you"
			intervals [2040]:
				xmin = 1919.0386
				xmax = 1919.1386
				text = "do"
			intervals [2041]:
				xmin = 1919.1386
				xmax = 1919.2886
				text = "for"
			intervals [2042]:
				xmin = 1919.2886
				xmax = 1919.3186
				text = "a"
			intervals [2043]:
				xmin = 1919.3186
				xmax = 1919.5386
				text = "living"
			intervals [2044]:
				xmin = 1919.5386
				xmax = 1919.7186
				text = "now"
			intervals [2045]:
				xmin = 1919.7186
				xmax = 1919.8386
				text = "what"
			intervals [2046]:
				xmin = 1919.8386
				xmax = 1919.8986
				text = "do"
			intervals [2047]:
				xmin = 1919.8986
				xmax = 1919.9786
				text = "you"
			intervals [2048]:
				xmin = 1919.9786
				xmax = 1920.0986
				text = "do"
			intervals [2049]:
				xmin = 1920.0986
				xmax = 1930.4751
				text = ""
			intervals [2050]:
				xmin = 1930.4751
				xmax = 1931.2151
				text = "mm-hm"
			intervals [2051]:
				xmin = 1931.2151
				xmax = 1932.995
				text = ""
			intervals [2052]:
				xmin = 1932.995
				xmax = 1933.145
				text = "h"
			intervals [2053]:
				xmin = 1933.145
				xmax = 1933.245
				text = ""
			intervals [2054]:
				xmin = 1933.245
				xmax = 1933.625
				text = "how"
			intervals [2055]:
				xmin = 1933.625
				xmax = 1933.805
				text = "have"
			intervals [2056]:
				xmin = 1933.805
				xmax = 1934.025
				text = "you"
			intervals [2057]:
				xmin = 1934.025
				xmax = 1934.475
				text = "um"
			intervals [2058]:
				xmin = 1934.475
				xmax = 1935.087
				text = ""
			intervals [2059]:
				xmin = 1935.087
				xmax = 1935.227
				text = "have"
			intervals [2060]:
				xmin = 1935.227
				xmax = 1935.377
				text = "you"
			intervals [2061]:
				xmin = 1935.377
				xmax = 1935.557
				text = "been"
			intervals [2062]:
				xmin = 1935.557
				xmax = 1935.647
				text = "to"
			intervals [2063]:
				xmin = 1935.647
				xmax = 1936.437
				text = "college"
			intervals [2064]:
				xmin = 1936.437
				xmax = 1936.957
				text = "or"
			intervals [2065]:
				xmin = 1936.957
				xmax = 1937.087
				text = "um"
			intervals [2066]:
				xmin = 1937.087
				xmax = 1938.251
				text = ""
			intervals [2067]:
				xmin = 1938.251
				xmax = 1938.351
				text = "what"
			intervals [2068]:
				xmin = 1938.351
				xmax = 1939.001
				text = "s"
			intervals [2069]:
				xmin = 1939.001
				xmax = 1939.071
				text = "the"
			intervals [2070]:
				xmin = 1939.071
				xmax = 1939.321
				text = "highest"
			intervals [2071]:
				xmin = 1939.321
				xmax = 1939.491
				text = "that"
			intervals [2072]:
				xmin = 1939.491
				xmax = 1945.7258
				text = ""
			intervals [2073]:
				xmin = 1945.7258
				xmax = 1946.0558
				text = "far"
			intervals [2074]:
				xmin = 1946.0558
				xmax = 1946.1958
				text = "as"
			intervals [2075]:
				xmin = 1946.1958
				xmax = 1946.2258
				text = ""
			intervals [2076]:
				xmin = 1946.2258
				xmax = 1946.2858
				text = "you"
			intervals [2077]:
				xmin = 1946.2858
				xmax = 1946.8658
				text = "okay"
			intervals [2078]:
				xmin = 1946.8658
				xmax = 1951.8958
				text = ""
			intervals [2079]:
				xmin = 1951.8958
				xmax = 1952.4258
				text = "mm-hm"
			intervals [2080]:
				xmin = 1952.4258
				xmax = 1953.1738
				text = ""
			intervals [2081]:
				xmin = 1953.1738
				xmax = 1953.3638
				text = "have"
			intervals [2082]:
				xmin = 1953.3638
				xmax = 1953.4238
				text = ""
			intervals [2083]:
				xmin = 1953.4238
				xmax = 1953.6438
				text = "like"
			intervals [2084]:
				xmin = 1953.6438
				xmax = 1953.8238
				text = "but"
			intervals [2085]:
				xmin = 1953.8238
				xmax = 1953.9538
				text = "you"
			intervals [2086]:
				xmin = 1953.9538
				xmax = 1954.732
				text = ""
			intervals [2087]:
				xmin = 1954.732
				xmax = 1954.902
				text = "have"
			intervals [2088]:
				xmin = 1954.902
				xmax = 1955.112
				text = "you"
			intervals [2089]:
				xmin = 1955.112
				xmax = 1955.532
				text = "um"
			intervals [2090]:
				xmin = 1955.532
				xmax = 1956.0975
				text = ""
			intervals [2091]:
				xmin = 1956.0975
				xmax = 1956.3375
				text = "from"
			intervals [2092]:
				xmin = 1956.3375
				xmax = 1956.5675
				text = "all"
			intervals [2093]:
				xmin = 1956.5675
				xmax = 1956.5975
				text = ""
			intervals [2094]:
				xmin = 1956.5975
				xmax = 1956.6875
				text = "you"
			intervals [2095]:
				xmin = 1956.6875
				xmax = 1956.7475
				text = "know"
			intervals [2096]:
				xmin = 1956.7475
				xmax = 1956.8375
				text = "what"
			intervals [2097]:
				xmin = 1956.8375
				xmax = 1956.9075
				text = "i'm"
			intervals [2098]:
				xmin = 1956.9075
				xmax = 1957.0375
				text = "saying"
			intervals [2099]:
				xmin = 1957.0375
				xmax = 1957.2375
				text = "like"
			intervals [2100]:
				xmin = 1957.2375
				xmax = 1957.6124
				text = ""
			intervals [2101]:
				xmin = 1957.6124
				xmax = 1957.8024
				text = "you"
			intervals [2102]:
				xmin = 1957.8024
				xmax = 1957.8824
				text = "were"
			intervals [2103]:
				xmin = 1957.8824
				xmax = 1958.1524
				text = "talking"
			intervals [2104]:
				xmin = 1958.1524
				xmax = 1958.4524
				text = "about"
			intervals [2105]:
				xmin = 1958.4524
				xmax = 1958.4824
				text = ""
			intervals [2106]:
				xmin = 1958.4824
				xmax = 1958.5424
				text = "you"
			intervals [2107]:
				xmin = 1958.5424
				xmax = 1958.6024
				text = "know"
			intervals [2108]:
				xmin = 1958.6024
				xmax = 1958.6924
				text = "what"
			intervals [2109]:
				xmin = 1958.6924
				xmax = 1958.7524
				text = "i'm"
			intervals [2110]:
				xmin = 1958.7524
				xmax = 1958.8724
				text = "saying"
			intervals [2111]:
				xmin = 1958.8724
				xmax = 1959.0824
				text = "before"
			intervals [2112]:
				xmin = 1959.0824
				xmax = 1959.2324
				text = "we"
			intervals [2113]:
				xmin = 1959.2324
				xmax = 1959.6524
				text = "started"
			intervals [2114]:
				xmin = 1959.6524
				xmax = 1960.5485
				text = ""
			intervals [2115]:
				xmin = 1960.5485
				xmax = 1960.8485
				text = "before"
			intervals [2116]:
				xmin = 1960.8485
				xmax = 1961.0785
				text = "we"
			intervals [2117]:
				xmin = 1961.0785
				xmax = 1961.2785
				text = "um"
			intervals [2118]:
				xmin = 1961.2785
				xmax = 1961.5285
				text = "started"
			intervals [2119]:
				xmin = 1961.5285
				xmax = 1961.9885
				text = "recording"
			intervals [2120]:
				xmin = 1961.9885
				xmax = 1962.0485
				text = "you"
			intervals [2121]:
				xmin = 1962.0485
				xmax = 1962.1085
				text = "were"
			intervals [2122]:
				xmin = 1962.1085
				xmax = 1962.3185
				text = "talking"
			intervals [2123]:
				xmin = 1962.3185
				xmax = 1962.5485
				text = "about"
			intervals [2124]:
				xmin = 1962.5485
				xmax = 1962.6485
				text = ""
			intervals [2125]:
				xmin = 1962.6485
				xmax = 1962.8485
				text = "you're"
			intervals [2126]:
				xmin = 1962.8485
				xmax = 1963.2285
				text = "writing"
			intervals [2127]:
				xmin = 1963.2285
				xmax = 1963.2885
				text = "a"
			intervals [2128]:
				xmin = 1963.2885
				xmax = 1963.6985
				text = "book"
			intervals [2129]:
				xmin = 1963.6985
				xmax = 1965.5309
				text = ""
			intervals [2130]:
				xmin = 1965.5309
				xmax = 1965.6709
				text = "tell"
			intervals [2131]:
				xmin = 1965.6709
				xmax = 1965.9409
				text = "us"
			intervals [2132]:
				xmin = 1965.9409
				xmax = 1966.2409
				text = "about"
			intervals [2133]:
				xmin = 1966.2409
				xmax = 1966.6009
				text = "tell"
			intervals [2134]:
				xmin = 1966.6009
				xmax = 1966.8409
				text = "tell"
			intervals [2135]:
				xmin = 1966.8409
				xmax = 1967.0009
				text = "tell"
			intervals [2136]:
				xmin = 1967.0009
				xmax = 1967.1009
				text = "us"
			intervals [2137]:
				xmin = 1967.1009
				xmax = 1967.3109
				text = "about"
			intervals [2138]:
				xmin = 1967.3109
				xmax = 1967.3909
				text = "the"
			intervals [2139]:
				xmin = 1967.3909
				xmax = 1967.6709
				text = "book"
			intervals [2140]:
				xmin = 1967.6709
				xmax = 1967.7709
				text = "and"
			intervals [2141]:
				xmin = 1967.7709
				xmax = 1967.9209
				text = "what"
			intervals [2142]:
				xmin = 1967.9209
				xmax = 1968.0909
				text = "what"
			intervals [2143]:
				xmin = 1968.0909
				xmax = 1968.1909
				text = "s"
			intervals [2144]:
				xmin = 1968.1909
				xmax = 1968.3409
				text = "it"
			intervals [2145]:
				xmin = 1968.3409
				xmax = 1968.945
				text = ""
			intervals [2146]:
				xmin = 1968.945
				xmax = 1969.085
				text = "what"
			intervals [2147]:
				xmin = 1969.085
				xmax = 1969.435
				text = "s"
			intervals [2148]:
				xmin = 1969.435
				xmax = 1969.495
				text = "the"
			intervals [2149]:
				xmin = 1969.495
				xmax = 1969.675
				text = "purpose"
			intervals [2150]:
				xmin = 1969.675
				xmax = 1969.795
				text = "of"
			intervals [2151]:
				xmin = 1969.795
				xmax = 1969.875
				text = "the"
			intervals [2152]:
				xmin = 1969.875
				xmax = 1969.965
				text = "book"
			intervals [2153]:
				xmin = 1969.965
				xmax = 2007.1138
				text = ""
			intervals [2154]:
				xmin = 2007.1138
				xmax = 2008.2238
				text = "mm-hm"
			intervals [2155]:
				xmin = 2008.2238
				xmax = 2050.5185
				text = ""
			intervals [2156]:
				xmin = 2050.5185
				xmax = 2050.5785
				text = "a"
			intervals [2157]:
				xmin = 2050.5785
				xmax = 2051.0285
				text = "movie"
			intervals [2158]:
				xmin = 2051.0285
				xmax = 2065.5089
				text = ""
			intervals [2159]:
				xmin = 2065.5089
				xmax = 2066.5189
				text = "mm-hm"
			intervals [2160]:
				xmin = 2066.5189
				xmax = 2074.7287
				text = ""
			intervals [2161]:
				xmin = 2074.7287
				xmax = 2075.0287
				text = "got"
			intervals [2162]:
				xmin = 2075.0287
				xmax = 2075.0987
				text = ""
			intervals [2163]:
				xmin = 2075.0987
				xmax = 2075.2887
				text = "you"
			intervals [2164]:
				xmin = 2075.2887
				xmax = 2075.8465
				text = ""
			intervals [2165]:
				xmin = 2075.8465
				xmax = 2076.0565
				text = "now"
			intervals [2166]:
				xmin = 2076.0565
				xmax = 2076.1765
				text = "if"
			intervals [2167]:
				xmin = 2076.1765
				xmax = 2076.2665
				text = "you"
			intervals [2168]:
				xmin = 2076.2665
				xmax = 2076.5865
				text = "said"
			intervals [2169]:
				xmin = 2076.5865
				xmax = 2078.293
				text = ""
			intervals [2170]:
				xmin = 2078.293
				xmax = 2078.393
				text = "go"
			intervals [2171]:
				xmin = 2078.393
				xmax = 2078.533
				text = "ahead"
			intervals [2172]:
				xmin = 2078.533
				xmax = 2078.643
				text = "i'm"
			intervals [2173]:
				xmin = 2078.643
				xmax = 2078.843
				text = "sorry"
			intervals [2174]:
				xmin = 2078.843
				xmax = 2078.903
				text = "for"
			intervals [2175]:
				xmin = 2078.903
				xmax = 2079.053
				text = "cutting"
			intervals [2176]:
				xmin = 2079.053
				xmax = 2079.123
				text = "you"
			intervals [2177]:
				xmin = 2079.123
				xmax = 2079.183
				text = ""
			intervals [2178]:
				xmin = 2079.183
				xmax = 2079.243
				text = "off"
			intervals [2179]:
				xmin = 2079.243
				xmax = 2083.1419
				text = ""
			intervals [2180]:
				xmin = 2083.1419
				xmax = 2083.3819
				text = "what"
			intervals [2181]:
				xmin = 2083.3819
				xmax = 2083.8919
				text = "inspired"
			intervals [2182]:
				xmin = 2083.8919
				xmax = 2083.9819
				text = "you"
			intervals [2183]:
				xmin = 2083.9819
				xmax = 2084.0619
				text = "to"
			intervals [2184]:
				xmin = 2084.0619
				xmax = 2084.2619
				text = "write"
			intervals [2185]:
				xmin = 2084.2619
				xmax = 2084.3119
				text = "a"
			intervals [2186]:
				xmin = 2084.3119
				xmax = 2084.5819
				text = "book"
			intervals [2187]:
				xmin = 2084.5819
				xmax = 2084.6119
				text = "i"
			intervals [2188]:
				xmin = 2084.6119
				xmax = 2084.8219
				text = "mean"
			intervals [2189]:
				xmin = 2084.8219
				xmax = 2084.9819
				text = "like"
			intervals [2190]:
				xmin = 2084.9819
				xmax = 2085.2119
				text = "what"
			intervals [2191]:
				xmin = 2085.2119
				xmax = 2085.4719
				text = "what"
			intervals [2192]:
				xmin = 2085.4719
				xmax = 2139.7811
				text = ""
			intervals [2193]:
				xmin = 2139.7811
				xmax = 2140.5311
				text = "mm-hm"
			intervals [2194]:
				xmin = 2140.5311
				xmax = 2141.1992
				text = ""
			intervals [2195]:
				xmin = 2141.1992
				xmax = 2141.4192
				text = "what"
			intervals [2196]:
				xmin = 2141.4192
				xmax = 2141.4492
				text = ""
			intervals [2197]:
				xmin = 2141.4492
				xmax = 2141.6692
				text = "what"
			intervals [2198]:
				xmin = 2141.6692
				xmax = 2141.7592
				text = "are"
			intervals [2199]:
				xmin = 2141.7592
				xmax = 2141.9992
				text = "some"
			intervals [2200]:
				xmin = 2141.9992
				xmax = 2142.0592
				text = "of"
			intervals [2201]:
				xmin = 2142.0592
				xmax = 2142.2392
				text = "the"
			intervals [2202]:
				xmin = 2142.2392
				xmax = 2142.4446
				text = ""
			intervals [2203]:
				xmin = 2142.4446
				xmax = 2142.6546
				text = "what"
			intervals [2204]:
				xmin = 2142.6546
				xmax = 2142.8046
				text = "are"
			intervals [2205]:
				xmin = 2142.8046
				xmax = 2143.0046
				text = "some"
			intervals [2206]:
				xmin = 2143.0046
				xmax = 2143.0646
				text = "of"
			intervals [2207]:
				xmin = 2143.0646
				xmax = 2143.1646
				text = "the"
			intervals [2208]:
				xmin = 2143.1646
				xmax = 2143.3446
				text = ""
			intervals [2209]:
				xmin = 2143.3446
				xmax = 2143.8046
				text = "um"
			intervals [2210]:
				xmin = 2143.8046
				xmax = 2144.1429
				text = ""
			intervals [2211]:
				xmin = 2144.1429
				xmax = 2144.4929
				text = "name"
			intervals [2212]:
				xmin = 2144.4929
				xmax = 2144.6429
				text = "some"
			intervals [2213]:
				xmin = 2144.6429
				xmax = 2144.9429
				text = "books"
			intervals [2214]:
				xmin = 2144.9429
				xmax = 2145.0929
				text = "that"
			intervals [2215]:
				xmin = 2145.0929
				xmax = 2145.6629
				text = "inspired"
			intervals [2216]:
				xmin = 2145.6629
				xmax = 2145.8429
				text = "you"
			intervals [2217]:
				xmin = 2145.8429
				xmax = 2145.8729
				text = ""
			intervals [2218]:
				xmin = 2145.8729
				xmax = 2146.0229
				text = "that"
			intervals [2219]:
				xmin = 2146.0229
				xmax = 2146.1029
				text = ""
			intervals [2220]:
				xmin = 2146.1029
				xmax = 2146.2329
				text = "that"
			intervals [2221]:
				xmin = 2146.2329
				xmax = 2146.4985
				text = ""
			intervals [2222]:
				xmin = 2146.4985
				xmax = 2146.7085
				text = "that"
			intervals [2223]:
				xmin = 2146.7085
				xmax = 2147.0424
				text = ""
			intervals [2224]:
				xmin = 2147.0424
				xmax = 2147.1824
				text = "you"
			intervals [2225]:
				xmin = 2147.1824
				xmax = 2147.3624
				text = "know"
			intervals [2226]:
				xmin = 2147.3624
				xmax = 2147.5624
				text = "that"
			intervals [2227]:
				xmin = 2147.5624
				xmax = 2148.2101
				text = ""
			intervals [2228]:
				xmin = 2148.2101
				xmax = 2148.3901
				text = "or"
			intervals [2229]:
				xmin = 2148.3901
				xmax = 2148.4501
				text = ""
			intervals [2230]:
				xmin = 2148.4501
				xmax = 2148.6001
				text = "some"
			intervals [2231]:
				xmin = 2148.6001
				xmax = 2148.6401
				text = ""
			intervals [2232]:
				xmin = 2148.6401
				xmax = 2149.2201
				text = "authors"
			intervals [2233]:
				xmin = 2149.2201
				xmax = 2149.3401
				text = "or"
			intervals [2234]:
				xmin = 2149.3401
				xmax = 2149.6101
				text = "something"
			intervals [2235]:
				xmin = 2149.6101
				xmax = 2149.7401
				text = "that"
			intervals [2236]:
				xmin = 2149.7401
				xmax = 2150.0601
				text = "you"
			intervals [2237]:
				xmin = 2150.0601
				xmax = 2229.9444
				text = ""
			intervals [2238]:
				xmin = 2229.9444
				xmax = 2230.2844
				text = "right"
			intervals [2239]:
				xmin = 2230.2844
				xmax = 2230.5185
				text = ""
			intervals [2240]:
				xmin = 2230.5185
				xmax = 2231.1185
				text = "<unk>"
			intervals [2241]:
				xmin = 2231.1185
				xmax = 2232.8683
				text = ""
			intervals [2242]:
				xmin = 2232.8683
				xmax = 2233.2983
				text = "speaking"
			intervals [2243]:
				xmin = 2233.2983
				xmax = 2233.3683
				text = "of"
			intervals [2244]:
				xmin = 2233.3683
				xmax = 2233.6383
				text = "black"
			intervals [2245]:
				xmin = 2233.6383
				xmax = 2233.9883
				text = "history"
			intervals [2246]:
				xmin = 2233.9883
				xmax = 2234.0883
				text = "what"
			intervals [2247]:
				xmin = 2234.0883
				xmax = 2234.1483
				text = "do"
			intervals [2248]:
				xmin = 2234.1483
				xmax = 2234.2683
				text = "you"
			intervals [2249]:
				xmin = 2234.2683
				xmax = 2234.4183
				text = "know"
			intervals [2250]:
				xmin = 2234.4183
				xmax = 2234.6583
				text = "about"
			intervals [2251]:
				xmin = 2234.6583
				xmax = 2234.8983
				text = "black"
			intervals [2252]:
				xmin = 2234.8983
				xmax = 2234.9283
				text = ""
			intervals [2253]:
				xmin = 2234.9283
				xmax = 2235.2683
				text = "history"
			intervals [2254]:
				xmin = 2235.2683
				xmax = 2239.0785
				text = ""
			intervals [2255]:
				xmin = 2239.0785
				xmax = 2239.3185
				text = "tell"
			intervals [2256]:
				xmin = 2239.3185
				xmax = 2239.7791
				text = ""
			intervals [2257]:
				xmin = 2239.7791
				xmax = 2239.9591
				text = "tell"
			intervals [2258]:
				xmin = 2239.9591
				xmax = 2240.0491
				text = "me"
			intervals [2259]:
				xmin = 2240.0491
				xmax = 2240.3491
				text = ""
			intervals [2260]:
				xmin = 2240.3491
				xmax = 2240.5491
				text = "some"
			intervals [2261]:
				xmin = 2240.5491
				xmax = 2240.5791
				text = "s"
			intervals [2262]:
				xmin = 2240.5791
				xmax = 2240.7391
				text = "tell"
			intervals [2263]:
				xmin = 2240.7391
				xmax = 2240.8491
				text = "me"
			intervals [2264]:
				xmin = 2240.8491
				xmax = 2241.1091
				text = "something"
			intervals [2265]:
				xmin = 2241.1091
				xmax = 2241.2491
				text = "that"
			intervals [2266]:
				xmin = 2241.2491
				xmax = 2241.5091
				text = "you"
			intervals [2267]:
				xmin = 2241.5091
				xmax = 2241.5891
				text = ""
			intervals [2268]:
				xmin = 2241.5891
				xmax = 2241.7991
				text = "that"
			intervals [2269]:
				xmin = 2241.7991
				xmax = 2242.0791
				text = "you"
			intervals [2270]:
				xmin = 2242.0791
				xmax = 2243.0287
				text = ""
			intervals [2271]:
				xmin = 2243.0287
				xmax = 2243.2587
				text = "that"
			intervals [2272]:
				xmin = 2243.2587
				xmax = 2243.3487
				text = "you"
			intervals [2273]:
				xmin = 2243.3487
				xmax = 2243.5187
				text = "that"
			intervals [2274]:
				xmin = 2243.5187
				xmax = 2243.5987
				text = "you"
			intervals [2275]:
				xmin = 2243.5987
				xmax = 2244.0387
				text = "thought"
			intervals [2276]:
				xmin = 2244.0387
				xmax = 2244.2087
				text = "you"
			intervals [2277]:
				xmin = 2244.2087
				xmax = 2244.5087
				text = "knew"
			intervals [2278]:
				xmin = 2244.5087
				xmax = 2244.6987
				text = "that"
			intervals [2279]:
				xmin = 2244.6987
				xmax = 2244.8187
				text = "you"
			intervals [2280]:
				xmin = 2244.8187
				xmax = 2244.9587
				text = "were"
			intervals [2281]:
				xmin = 2244.9587
				xmax = 2245.1687
				text = "wro-"
			intervals [2282]:
				xmin = 2245.1687
				xmax = 2245.3487
				text = "that"
			intervals [2283]:
				xmin = 2245.3487
				xmax = 2245.5787
				text = "was"
			intervals [2284]:
				xmin = 2245.5787
				xmax = 2245.6287
				text = ""
			intervals [2285]:
				xmin = 2245.6287
				xmax = 2246.0787
				text = "totally"
			intervals [2286]:
				xmin = 2246.0787
				xmax = 2246.6287
				text = "wrong"
			intervals [2287]:
				xmin = 2246.6287
				xmax = 2246.7587
				text = "as"
			intervals [2288]:
				xmin = 2246.7587
				xmax = 2247.0787
				text = "opposed"
			intervals [2289]:
				xmin = 2247.0787
				xmax = 2247.1587
				text = "to"
			intervals [2290]:
				xmin = 2247.1587
				xmax = 2247.3387
				text = "what"
			intervals [2291]:
				xmin = 2247.3387
				xmax = 2247.4987
				text = "you"
			intervals [2292]:
				xmin = 2247.4987
				xmax = 2247.5287
				text = ""
			intervals [2293]:
				xmin = 2247.5287
				xmax = 2247.9487
				text = "know"
			intervals [2294]:
				xmin = 2247.9487
				xmax = 2249.0357
				text = ""
			intervals [2295]:
				xmin = 2249.0357
				xmax = 2249.1957
				text = "you"
			intervals [2296]:
				xmin = 2249.1957
				xmax = 2249.3357
				text = "know"
			intervals [2297]:
				xmin = 2249.3357
				xmax = 2249.4357
				text = "what"
			intervals [2298]:
				xmin = 2249.4357
				xmax = 2249.4957
				text = "i'm"
			intervals [2299]:
				xmin = 2249.4957
				xmax = 2249.6957
				text = "saying"
			intervals [2300]:
				xmin = 2249.6957
				xmax = 2249.8557
				text = "like"
			intervals [2301]:
				xmin = 2249.8557
				xmax = 2249.9957
				text = "s"
			intervals [2302]:
				xmin = 2249.9957
				xmax = 2312.5766
				text = ""
			intervals [2303]:
				xmin = 2312.5766
				xmax = 2312.6066
				text = "i"
			intervals [2304]:
				xmin = 2312.6066
				xmax = 2312.7766
				text = "mean"
			intervals [2305]:
				xmin = 2312.7766
				xmax = 2313.0566
				text = "based"
			intervals [2306]:
				xmin = 2313.0566
				xmax = 2313.1566
				text = "on"
			intervals [2307]:
				xmin = 2313.1566
				xmax = 2313.6766
				text = "society"
			intervals [2308]:
				xmin = 2313.6766
				xmax = 2313.7966
				text = "we"
			intervals [2309]:
				xmin = 2313.7966
				xmax = 2313.9766
				text = "think"
			intervals [2310]:
				xmin = 2313.9766
				xmax = 2314.1566
				text = "white"
			intervals [2311]:
				xmin = 2314.1566
				xmax = 2314.3666
				text = "people"
			intervals [2312]:
				xmin = 2314.3666
				xmax = 2314.5566
				text = "did"
			intervals [2313]:
				xmin = 2314.5566
				xmax = 2315.0066
				text = "everything"
			intervals [2314]:
				xmin = 2315.0066
				xmax = 2315.2766
				text = "right"
			intervals [2315]:
				xmin = 2315.2766
				xmax = 2316.8816
				text = ""
			intervals [2316]:
				xmin = 2316.8816
				xmax = 2317.0416
				text = "but"
			intervals [2317]:
				xmin = 2317.0416
				xmax = 2317.2116
				text = "then"
			intervals [2318]:
				xmin = 2317.2116
				xmax = 2317.3316
				text = "when"
			intervals [2319]:
				xmin = 2317.3316
				xmax = 2317.4316
				text = "you"
			intervals [2320]:
				xmin = 2317.4316
				xmax = 2317.8116
				text = "start"
			intervals [2321]:
				xmin = 2317.8116
				xmax = 2318.0316
				text = "doing"
			intervals [2322]:
				xmin = 2318.0316
				xmax = 2318.0616
				text = ""
			intervals [2323]:
				xmin = 2318.0616
				xmax = 2318.5316
				text = "research"
			intervals [2324]:
				xmin = 2318.5316
				xmax = 2318.5916
				text = "you"
			intervals [2325]:
				xmin = 2318.5916
				xmax = 2318.6816
				text = ""
			intervals [2326]:
				xmin = 2318.6816
				xmax = 2319.0216
				text = "find"
			intervals [2327]:
				xmin = 2319.0216
				xmax = 2319.2716
				text = "out"
			intervals [2328]:
				xmin = 2319.2716
				xmax = 2319.3316
				text = ""
			intervals [2329]:
				xmin = 2319.3316
				xmax = 2319.6216
				text = "ain't"
			intervals [2330]:
				xmin = 2319.6216
				xmax = 2319.6516
				text = ""
			intervals [2331]:
				xmin = 2319.6516
				xmax = 2319.7816
				text = "done"
			intervals [2332]:
				xmin = 2319.7816
				xmax = 2319.8116
				text = ""
			intervals [2333]:
				xmin = 2319.8116
				xmax = 2319.9216
				text = "near"
			intervals [2334]:
				xmin = 2319.9216
				xmax = 2320.3216
				text = "nothing"
			intervals [2335]:
				xmin = 2320.3216
				xmax = 2320.4818
				text = ""
			intervals [2336]:
				xmin = 2320.4818
				xmax = 2320.7418
				text = "so"
			intervals [2337]:
				xmin = 2320.7418
				xmax = 2321.7297
				text = ""
			intervals [2338]:
				xmin = 2321.7297
				xmax = 2322.7497
				text = "<unk>"
			intervals [2339]:
				xmin = 2322.7497
				xmax = 2324.3998
				text = ""
			intervals [2340]:
				xmin = 2324.3998
				xmax = 2325.0898
				text = "right"
			intervals [2341]:
				xmin = 2325.0898
				xmax = 2325.6409
				text = ""
			intervals [2342]:
				xmin = 2325.6409
				xmax = 2325.8709
				text = "trust"
			intervals [2343]:
				xmin = 2325.8709
				xmax = 2325.9309
				text = ""
			intervals [2344]:
				xmin = 2325.9309
				xmax = 2325.9909
				text = "me"
			intervals [2345]:
				xmin = 2325.9909
				xmax = 2326.0909
				text = "i"
			intervals [2346]:
				xmin = 2326.0909
				xmax = 2326.1209
				text = ""
			intervals [2347]:
				xmin = 2326.1209
				xmax = 2326.3309
				text = "feel"
			intervals [2348]:
				xmin = 2326.3309
				xmax = 2326.5109
				text = "you"
			intervals [2349]:
				xmin = 2326.5109
				xmax = 2326.6709
				text = "i"
			intervals [2350]:
				xmin = 2326.6709
				xmax = 2327.0409
				text = "know"
			intervals [2351]:
				xmin = 2327.0409
				xmax = 2327.1009
				text = ""
			intervals [2352]:
				xmin = 2327.1009
				xmax = 2327.3109
				text = "<unk>"
			intervals [2353]:
				xmin = 2327.3109
				xmax = 2347.0551
				text = ""
			intervals [2354]:
				xmin = 2347.0551
				xmax = 2347.4551
				text = "interests"
			intervals [2355]:
				xmin = 2347.4551
				xmax = 2347.5151
				text = "you"
			intervals [2356]:
				xmin = 2347.5151
				xmax = 2347.8151
				text = "yeah"
			intervals [2357]:
				xmin = 2347.8151
				xmax = 2348.0151
				text = "that"
			intervals [2358]:
				xmin = 2348.0151
				xmax = 2348.1851
				text = "s"
			intervals [2359]:
				xmin = 2348.1851
				xmax = 2348.2151
				text = ""
			intervals [2360]:
				xmin = 2348.2151
				xmax = 2348.5051
				text = "yeah"
			intervals [2361]:
				xmin = 2348.5051
				xmax = 2350.0247
				text = ""
			intervals [2362]:
				xmin = 2350.0247
				xmax = 2350.2547
				text = "<unk>"
			intervals [2363]:
				xmin = 2350.2547
				xmax = 2354.9034
				text = ""
			intervals [2364]:
				xmin = 2354.9034
				xmax = 2355.1734
				text = "yeah"
			intervals [2365]:
				xmin = 2355.1734
				xmax = 2355.2034
				text = ""
			intervals [2366]:
				xmin = 2355.2034
				xmax = 2355.3834
				text = "i"
			intervals [2367]:
				xmin = 2355.3834
				xmax = 2355.4134
				text = ""
			intervals [2368]:
				xmin = 2355.4134
				xmax = 2355.4534
				text = "d"
			intervals [2369]:
				xmin = 2355.4534
				xmax = 2355.7034
				text = "i"
			intervals [2370]:
				xmin = 2355.7034
				xmax = 2355.7334
				text = ""
			intervals [2371]:
				xmin = 2355.7334
				xmax = 2356.0434
				text = "agree"
			intervals [2372]:
				xmin = 2356.0434
				xmax = 2356.3934
				text = "there"
			intervals [2373]:
				xmin = 2356.3934
				xmax = 2356.4434
				text = ""
			intervals [2374]:
				xmin = 2356.4434
				xmax = 2356.5134
				text = "i"
			intervals [2375]:
				xmin = 2356.5134
				xmax = 2356.5834
				text = ""
			intervals [2376]:
				xmin = 2356.5834
				xmax = 2357.0534
				text = "definitely"
			intervals [2377]:
				xmin = 2357.0534
				xmax = 2357.3734
				text = "agree"
			intervals [2378]:
				xmin = 2357.3734
				xmax = 2357.7134
				text = "there"
			intervals [2379]:
				xmin = 2357.7134
				xmax = 2359.9426
				text = ""
			intervals [2380]:
				xmin = 2359.9426
				xmax = 2360.2226
				text = "so"
			intervals [2381]:
				xmin = 2360.2226
				xmax = 2360.5526
				text = "like"
			intervals [2382]:
				xmin = 2360.5526
				xmax = 2360.8026
				text = "like"
			intervals [2383]:
				xmin = 2360.8026
				xmax = 2361.4174
				text = ""
			intervals [2384]:
				xmin = 2361.4174
				xmax = 2361.6574
				text = "like"
			intervals [2385]:
				xmin = 2361.6574
				xmax = 2361.7474
				text = "and"
			intervals [2386]:
				xmin = 2361.7474
				xmax = 2361.8974
				text = "so"
			intervals [2387]:
				xmin = 2361.8974
				xmax = 2362.0674
				text = "how"
			intervals [2388]:
				xmin = 2362.0674
				xmax = 2362.3274
				text = "far"
			intervals [2389]:
				xmin = 2362.3274
				xmax = 2362.4174
				text = "have"
			intervals [2390]:
				xmin = 2362.4174
				xmax = 2362.4774
				text = "you"
			intervals [2391]:
				xmin = 2362.4774
				xmax = 2362.6874
				text = "gotten"
			intervals [2392]:
				xmin = 2362.6874
				xmax = 2362.9174
				text = "along"
			intervals [2393]:
				xmin = 2362.9174
				xmax = 2362.9774
				text = "in"
			intervals [2394]:
				xmin = 2362.9774
				xmax = 2363.0374
				text = "the"
			intervals [2395]:
				xmin = 2363.0374
				xmax = 2363.4874
				text = "process"
			intervals [2396]:
				xmin = 2363.4874
				xmax = 2363.6074
				text = "with"
			intervals [2397]:
				xmin = 2363.6074
				xmax = 2363.7374
				text = "your"
			intervals [2398]:
				xmin = 2363.7374
				xmax = 2364.0074
				text = "book"
			intervals [2399]:
				xmin = 2364.0074
				xmax = 2364.0774
				text = ""
			intervals [2400]:
				xmin = 2364.0774
				xmax = 2364.2374
				text = "cause"
			intervals [2401]:
				xmin = 2364.2374
				xmax = 2364.2774
				text = "i"
			intervals [2402]:
				xmin = 2364.2774
				xmax = 2364.3874
				text = "know"
			intervals [2403]:
				xmin = 2364.3874
				xmax = 2364.5274
				text = "you"
			intervals [2404]:
				xmin = 2364.5274
				xmax = 2364.6874
				text = "got"
			intervals [2405]:
				xmin = 2364.6874
				xmax = 2364.7774
				text = "i"
			intervals [2406]:
				xmin = 2364.7774
				xmax = 2364.9374
				text = "see"
			intervals [2407]:
				xmin = 2364.9374
				xmax = 2365.0274
				text = "you"
			intervals [2408]:
				xmin = 2365.0274
				xmax = 2365.1674
				text = "got"
			intervals [2409]:
				xmin = 2365.1674
				xmax = 2365.2574
				text = "the"
			intervals [2410]:
				xmin = 2365.2574
				xmax = 2365.6874
				text = "names"
			intervals [2411]:
				xmin = 2365.6874
				xmax = 2366.1374
				text = "down"
			intervals [2412]:
				xmin = 2366.1374
				xmax = 2366.1974
				text = "i"
			intervals [2413]:
				xmin = 2366.1974
				xmax = 2366.4074
				text = "see"
			intervals [2414]:
				xmin = 2366.4074
				xmax = 2366.4774
				text = "you"
			intervals [2415]:
				xmin = 2366.4774
				xmax = 2366.7674
				text = "got"
			intervals [2416]:
				xmin = 2366.7674
				xmax = 2375.9379
				text = ""
			intervals [2417]:
				xmin = 2375.9379
				xmax = 2376.1279
				text = "and"
			intervals [2418]:
				xmin = 2376.1279
				xmax = 2376.2979
				text = "now"
			intervals [2419]:
				xmin = 2376.2979
				xmax = 2376.5279
				text = "you"
			intervals [2420]:
				xmin = 2376.5279
				xmax = 2376.9379
				text = "acting"
			intervals [2421]:
				xmin = 2376.9379
				xmax = 2377.1579
				text = "on"
			intervals [2422]:
				xmin = 2377.1579
				xmax = 2377.2779
				text = "it"
			intervals [2423]:
				xmin = 2377.2779
				xmax = 2463.9607
				text = ""
			intervals [2424]:
				xmin = 2463.9607
				xmax = 2464.1807
				text = "mm-hm"
			intervals [2425]:
				xmin = 2464.1807
				xmax = 2466.241
				text = ""
			intervals [2426]:
				xmin = 2466.241
				xmax = 2466.441
				text = "yeah"
			intervals [2427]:
				xmin = 2466.441
				xmax = 2466.501
				text = "i"
			intervals [2428]:
				xmin = 2466.501
				xmax = 2466.581
				text = ""
			intervals [2429]:
				xmin = 2466.581
				xmax = 2466.791
				text = "feel"
			intervals [2430]:
				xmin = 2466.791
				xmax = 2466.941
				text = "you"
			intervals [2431]:
				xmin = 2466.941
				xmax = 2467.171
				text = "there"
			intervals [2432]:
				xmin = 2467.171
				xmax = 2467.221
				text = ""
			intervals [2433]:
				xmin = 2467.221
				xmax = 2467.431
				text = "man"
			intervals [2434]:
				xmin = 2467.431
				xmax = 2467.461
				text = ""
			intervals [2435]:
				xmin = 2467.461
				xmax = 2467.521
				text = "i"
			intervals [2436]:
				xmin = 2467.521
				xmax = 2467.661
				text = ""
			intervals [2437]:
				xmin = 2467.661
				xmax = 2467.851
				text = "feel"
			intervals [2438]:
				xmin = 2467.851
				xmax = 2467.951
				text = "you"
			intervals [2439]:
				xmin = 2467.951
				xmax = 2468.251
				text = "there"
			intervals [2440]:
				xmin = 2468.251
				xmax = 2470.8388
				text = ""
			intervals [2441]:
				xmin = 2470.8388
				xmax = 2470.9488
				text = "do"
			intervals [2442]:
				xmin = 2470.9488
				xmax = 2471.0688
				text = "you"
			intervals [2443]:
				xmin = 2471.0688
				xmax = 2471.2788
				text = "have"
			intervals [2444]:
				xmin = 2471.2788
				xmax = 2471.4288
				text = "any"
			intervals [2445]:
				xmin = 2471.4288
				xmax = 2471.8688
				text = "brothers"
			intervals [2446]:
				xmin = 2471.8688
				xmax = 2471.9488
				text = "and"
			intervals [2447]:
				xmin = 2471.9488
				xmax = 2472.4288
				text = "sisters"
			intervals [2448]:
				xmin = 2472.4288
				xmax = 2480.2863
				text = ""
			intervals [2449]:
				xmin = 2480.2863
				xmax = 2480.6363
				text = "dang"
			intervals [2450]:
				xmin = 2480.6363
				xmax = 2480.7463
				text = "so"
			intervals [2451]:
				xmin = 2480.7463
				xmax = 2480.9963
				text = "y'all"
			intervals [2452]:
				xmin = 2480.9963
				xmax = 2481.1763
				text = "that"
			intervals [2453]:
				xmin = 2481.1763
				xmax = 2481.2463
				text = "s"
			intervals [2454]:
				xmin = 2481.2463
				xmax = 2481.6363
				text = "eleven"
			intervals [2455]:
				xmin = 2481.6363
				xmax = 2481.7863
				text = "that"
			intervals [2456]:
				xmin = 2481.7863
				xmax = 2481.8663
				text = "s"
			intervals [2457]:
				xmin = 2481.8663
				xmax = 2481.9663
				text = "a"
			intervals [2458]:
				xmin = 2481.9663
				xmax = 2482.2649
				text = ""
			intervals [2459]:
				xmin = 2482.2649
				xmax = 2482.3949
				text = "that"
			intervals [2460]:
				xmin = 2482.3949
				xmax = 2482.4549
				text = "s"
			intervals [2461]:
				xmin = 2482.4549
				xmax = 2482.5949
				text = "a"
			intervals [2462]:
				xmin = 2482.5949
				xmax = 2482.8049
				text = "off"
			intervals [2463]:
				xmin = 2482.8049
				xmax = 2482.8749
				text = ""
			intervals [2464]:
				xmin = 2482.8749
				xmax = 2483.0649
				text = "that"
			intervals [2465]:
				xmin = 2483.0649
				xmax = 2483.1249
				text = "s"
			intervals [2466]:
				xmin = 2483.1249
				xmax = 2483.1749
				text = "a"
			intervals [2467]:
				xmin = 2483.1749
				xmax = 2483.4349
				text = "whole"
			intervals [2468]:
				xmin = 2483.4349
				xmax = 2483.8449
				text = "football"
			intervals [2469]:
				xmin = 2483.8449
				xmax = 2484.0249
				text = "team"
			intervals [2470]:
				xmin = 2484.0249
				xmax = 2485.0349
				text = "<unk>"
			intervals [2471]:
				xmin = 2485.0349
				xmax = 2485.4021
				text = ""
			intervals [2472]:
				xmin = 2485.4021
				xmax = 2485.5921
				text = "that"
			intervals [2473]:
				xmin = 2485.5921
				xmax = 2486.0221
				text = "s"
			intervals [2474]:
				xmin = 2486.0221
				xmax = 2486.0921
				text = "a"
			intervals [2475]:
				xmin = 2486.0921
				xmax = 2486.4021
				text = "offense"
			intervals [2476]:
				xmin = 2486.4021
				xmax = 2487.0371
				text = ""
			intervals [2477]:
				xmin = 2487.0371
				xmax = 2488.1671
				text = "<unk>"
			intervals [2478]:
				xmin = 2488.1671
				xmax = 2490.3578
				text = ""
			intervals [2479]:
				xmin = 2490.3578
				xmax = 2490.5578
				text = "so"
			intervals [2480]:
				xmin = 2490.5578
				xmax = 2490.6878
				text = "what"
			intervals [2481]:
				xmin = 2490.6878
				xmax = 2490.7778
				text = "do"
			intervals [2482]:
				xmin = 2490.7778
				xmax = 2491.0478
				text = "y'all"
			intervals [2483]:
				xmin = 2491.0478
				xmax = 2491.3178
				text = "mean"
			intervals [2484]:
				xmin = 2491.3178
				xmax = 2491.7378
				text = "explain"
			intervals [2485]:
				xmin = 2491.7378
				xmax = 2491.9378
				text = "that"
			intervals [2486]:
				xmin = 2491.9378
				xmax = 2492.0278
				text = "so"
			intervals [2487]:
				xmin = 2492.0278
				xmax = 2492.1878
				text = "how"
			intervals [2488]:
				xmin = 2492.1878
				xmax = 2492.4078
				text = "do"
			intervals [2489]:
				xmin = 2492.4078
				xmax = 2492.5778
				text = "so"
			intervals [2490]:
				xmin = 2492.5778
				xmax = 2492.7978
				text = "hold"
			intervals [2491]:
				xmin = 2492.7978
				xmax = 2492.9678
				text = "on"
			intervals [2492]:
				xmin = 2492.9678
				xmax = 2493.0178
				text = ""
			intervals [2493]:
				xmin = 2493.0178
				xmax = 2493.2278
				text = "you"
			intervals [2494]:
				xmin = 2493.2278
				xmax = 2493.6078
				text = "saying"
			intervals [2495]:
				xmin = 2493.6078
				xmax = 2493.7178
				text = "you"
			intervals [2496]:
				xmin = 2493.7178
				xmax = 2493.9878
				text = "got"
			intervals [2497]:
				xmin = 2493.9878
				xmax = 2494.5718
				text = ""
			intervals [2498]:
				xmin = 2494.5718
				xmax = 2494.9818
				text = "ten"
			intervals [2499]:
				xmin = 2494.9818
				xmax = 2495.2918
				text = "brothers"
			intervals [2500]:
				xmin = 2495.2918
				xmax = 2495.3718
				text = "and"
			intervals [2501]:
				xmin = 2495.3718
				xmax = 2495.9018
				text = "sisters"
			intervals [2502]:
				xmin = 2495.9018
				xmax = 2496.5446
				text = ""
			intervals [2503]:
				xmin = 2496.5446
				xmax = 2496.7246
				text = "i"
			intervals [2504]:
				xmin = 2496.7246
				xmax = 2496.9746
				text = "was"
			intervals [2505]:
				xmin = 2496.9746
				xmax = 2497.2946
				text = "mixed"
			intervals [2506]:
				xmin = 2497.2946
				xmax = 2497.5546
				text = "up"
			intervals [2507]:
				xmin = 2497.5546
				xmax = 2499.4208
				text = ""
			intervals [2508]:
				xmin = 2499.4208
				xmax = 2500.1408
				text = "all"
			intervals [2509]:
				xmin = 2500.1408
				xmax = 2500.6008
				text = "here"
			intervals [2510]:
				xmin = 2500.6008
				xmax = 2500.9308
				text = "in"
			intervals [2511]:
				xmin = 2500.9308
				xmax = 2501.1458
				text = ""
			intervals [2512]:
				xmin = 2501.1458
				xmax = 2501.6858
				text = "dc"
			intervals [2513]:
				xmin = 2501.6858
				xmax = 2515.2252
				text = ""
			intervals [2514]:
				xmin = 2515.2252
				xmax = 2515.3552
				text = "live"
			intervals [2515]:
				xmin = 2515.3552
				xmax = 2515.4152
				text = "in"
			intervals [2516]:
				xmin = 2515.4152
				xmax = 2515.4452
				text = ""
			intervals [2517]:
				xmin = 2515.4452
				xmax = 2515.9552
				text = "england"
			intervals [2518]:
				xmin = 2515.9552
				xmax = 2516.6257
				text = ""
			intervals [2519]:
				xmin = 2516.6257
				xmax = 2516.7757
				text = "he"
			intervals [2520]:
				xmin = 2516.7757
				xmax = 2516.9757
				text = "speak"
			intervals [2521]:
				xmin = 2516.9757
				xmax = 2517.0157
				text = "a"
			intervals [2522]:
				xmin = 2517.0157
				xmax = 2517.2957
				text = "different"
			intervals [2523]:
				xmin = 2517.2957
				xmax = 2517.6957
				text = "language"
			intervals [2524]:
				xmin = 2517.6957
				xmax = 2596.9713
				text = ""
			intervals [2525]:
				xmin = 2596.9713
				xmax = 2597.1313
				text = "from"
			intervals [2526]:
				xmin = 2597.1313
				xmax = 2597.8213
				text = "northwest"
			intervals [2527]:
				xmin = 2597.8213
				xmax = 2597.8513
				text = ""
			intervals [2528]:
				xmin = 2597.8513
				xmax = 2598.4013
				text = "okay"
			intervals [2529]:
				xmin = 2598.4013
				xmax = 2614.6352
				text = ""
			intervals [2530]:
				xmin = 2614.6352
				xmax = 2614.7952
				text = "how"
			intervals [2531]:
				xmin = 2614.7952
				xmax = 2614.9552
				text = "does"
			intervals [2532]:
				xmin = 2614.9552
				xmax = 2615.1452
				text = "that"
			intervals [2533]:
				xmin = 2615.1452
				xmax = 2615.1752
				text = "i"
			intervals [2534]:
				xmin = 2615.1752
				xmax = 2615.3952
				text = "mean"
			intervals [2535]:
				xmin = 2615.3952
				xmax = 2615.5652
				text = "like"
			intervals [2536]:
				xmin = 2615.5652
				xmax = 2615.8352
				text = "how"
			intervals [2537]:
				xmin = 2615.8352
				xmax = 2615.9052
				text = "is"
			intervals [2538]:
				xmin = 2615.9052
				xmax = 2616.0552
				text = "that"
			intervals [2539]:
				xmin = 2616.0552
				xmax = 2616.2052
				text = "i"
			intervals [2540]:
				xmin = 2616.2052
				xmax = 2616.3452
				text = "know"
			intervals [2541]:
				xmin = 2616.3452
				xmax = 2616.5252
				text = "that"
			intervals [2542]:
				xmin = 2616.5252
				xmax = 2616.6552
				text = "could"
			intervals [2543]:
				xmin = 2616.6552
				xmax = 2616.7952
				text = "be"
			intervals [2544]:
				xmin = 2616.7952
				xmax = 2617.1352
				text = "fun"
			intervals [2545]:
				xmin = 2617.1352
				xmax = 2617.1652
				text = ""
			intervals [2546]:
				xmin = 2617.1652
				xmax = 2617.3252
				text = "man"
			intervals [2547]:
				xmin = 2617.3252
				xmax = 2617.4752
				text = "if"
			intervals [2548]:
				xmin = 2617.4752
				xmax = 2617.5752
				text = "i"
			intervals [2549]:
				xmin = 2617.5752
				xmax = 2617.7252
				text = "had"
			intervals [2550]:
				xmin = 2617.7252
				xmax = 2618.0452
				text = "like"
			intervals [2551]:
				xmin = 2618.0452
				xmax = 2618.2352
				text = "if"
			intervals [2552]:
				xmin = 2618.2352
				xmax = 2618.2852
				text = "i"
			intervals [2553]:
				xmin = 2618.2852
				xmax = 2618.6252
				text = "had"
			intervals [2554]:
				xmin = 2618.6252
				xmax = 2618.7737
				text = ""
			intervals [2555]:
				xmin = 2618.7737
				xmax = 2619.1837
				text = "ten"
			intervals [2556]:
				xmin = 2619.1837
				xmax = 2619.3337
				text = "or"
			intervals [2557]:
				xmin = 2619.3337
				xmax = 2619.7737
				text = "whatever"
			intervals [2558]:
				xmin = 2619.7737
				xmax = 2619.8937
				text = "if"
			intervals [2559]:
				xmin = 2619.8937
				xmax = 2619.9937
				text = "i"
			intervals [2560]:
				xmin = 2619.9937
				xmax = 2620.2637
				text = "grew"
			intervals [2561]:
				xmin = 2620.2637
				xmax = 2620.3337
				text = "up"
			intervals [2562]:
				xmin = 2620.3337
				xmax = 2620.4337
				text = "cause"
			intervals [2563]:
				xmin = 2620.4337
				xmax = 2620.5137
				text = "i"
			intervals [2564]:
				xmin = 2620.5137
				xmax = 2620.6937
				text = "had"
			intervals [2565]:
				xmin = 2620.6937
				xmax = 2620.7537
				text = ""
			intervals [2566]:
				xmin = 2620.7537
				xmax = 2620.8337
				text = "i"
			intervals [2567]:
				xmin = 2620.8337
				xmax = 2621.0137
				text = "got"
			intervals [2568]:
				xmin = 2621.0137
				xmax = 2621.2137
				text = "two"
			intervals [2569]:
				xmin = 2621.2137
				xmax = 2621.5737
				text = "brothers"
			intervals [2570]:
				xmin = 2621.5737
				xmax = 2622.1188
				text = ""
			intervals [2571]:
				xmin = 2622.1188
				xmax = 2622.1788
				text = "you"
			intervals [2572]:
				xmin = 2622.1788
				xmax = 2622.3488
				text = "know"
			intervals [2573]:
				xmin = 2622.3488
				xmax = 2622.4288
				text = "it"
			intervals [2574]:
				xmin = 2622.4288
				xmax = 2622.4588
				text = "s"
			intervals [2575]:
				xmin = 2622.4588
				xmax = 2622.5888
				text = "like"
			intervals [2576]:
				xmin = 2622.5888
				xmax = 2622.8188
				text = "one"
			intervals [2577]:
				xmin = 2622.8188
				xmax = 2622.9488
				text = "year"
			intervals [2578]:
				xmin = 2622.9488
				xmax = 2622.9788
				text = ""
			intervals [2579]:
				xmin = 2622.9788
				xmax = 2623.3188
				text = "older"
			intervals [2580]:
				xmin = 2623.3188
				xmax = 2623.5088
				text = "one"
			intervals [2581]:
				xmin = 2623.5088
				xmax = 2623.8088
				text = "younger"
			intervals [2582]:
				xmin = 2623.8088
				xmax = 2623.9688
				text = "but"
			intervals [2583]:
				xmin = 2623.9688
				xmax = 2624.0388
				text = "if"
			intervals [2584]:
				xmin = 2624.0388
				xmax = 2624.1988
				text = "you"
			intervals [2585]:
				xmin = 2624.1988
				xmax = 2624.5188
				text = "had"
			intervals [2586]:
				xmin = 2624.5188
				xmax = 2624.5888
				text = "you"
			intervals [2587]:
				xmin = 2624.5888
				xmax = 2624.6788
				text = "know"
			intervals [2588]:
				xmin = 2624.6788
				xmax = 2624.7688
				text = "what"
			intervals [2589]:
				xmin = 2624.7688
				xmax = 2624.8288
				text = "i'm"
			intervals [2590]:
				xmin = 2624.8288
				xmax = 2624.9788
				text = "saying"
			intervals [2591]:
				xmin = 2624.9788
				xmax = 2625.1888
				text = "all"
			intervals [2592]:
				xmin = 2625.1888
				xmax = 2625.2688
				text = "the"
			intervals [2593]:
				xmin = 2625.2688
				xmax = 2625.4988
				text = "other"
			intervals [2594]:
				xmin = 2625.4988
				xmax = 2625.9888
				text = "siblings"
			intervals [2595]:
				xmin = 2625.9888
				xmax = 2626.2788
				text = "there"
			intervals [2596]:
				xmin = 2626.2788
				xmax = 2626.6088
				text = "man"
			intervals [2597]:
				xmin = 2626.6088
				xmax = 2626.7088
				text = "and"
			intervals [2598]:
				xmin = 2626.7088
				xmax = 2626.8788
				text = "you"
			intervals [2599]:
				xmin = 2626.8788
				xmax = 2626.9888
				text = "know"
			intervals [2600]:
				xmin = 2626.9888
				xmax = 2627.0788
				text = "what"
			intervals [2601]:
				xmin = 2627.0788
				xmax = 2627.1388
				text = "i'm"
			intervals [2602]:
				xmin = 2627.1388
				xmax = 2627.2788
				text = "saying"
			intervals [2603]:
				xmin = 2627.2788
				xmax = 2627.3788
				text = "is"
			intervals [2604]:
				xmin = 2627.3788
				xmax = 2627.5188
				text = "that"
			intervals [2605]:
				xmin = 2627.5188
				xmax = 2627.5488
				text = ""
			intervals [2606]:
				xmin = 2627.5488
				xmax = 2628.0788
				text = "fun"
			intervals [2607]:
				xmin = 2628.0788
				xmax = 2658.7105
				text = ""
			intervals [2608]:
				xmin = 2658.7105
				xmax = 2659.1205
				text = "<unk>"
			intervals [2609]:
				xmin = 2659.1205
				xmax = 2719.9049
				text = ""
			intervals [2610]:
				xmin = 2719.9049
				xmax = 2720.2149
				text = "got"
			intervals [2611]:
				xmin = 2720.2149
				xmax = 2720.2549
				text = ""
			intervals [2612]:
				xmin = 2720.2549
				xmax = 2720.4649
				text = "you"
			intervals [2613]:
				xmin = 2720.4649
				xmax = 2721.243
				text = ""
			intervals [2614]:
				xmin = 2721.243
				xmax = 2721.523
				text = "<unk>"
			intervals [2615]:
				xmin = 2721.523
				xmax = 2726.3855
				text = ""
			intervals [2616]:
				xmin = 2726.3855
				xmax = 2727.1055
				text = "confident"
			intervals [2617]:
				xmin = 2727.1055
				xmax = 2727.6233
				text = ""
			intervals [2618]:
				xmin = 2727.6233
				xmax = 2727.8833
				text = "yeah"
			intervals [2619]:
				xmin = 2727.8833
				xmax = 2728.8533
				text = "yeah"
			intervals [2620]:
				xmin = 2728.8533
				xmax = 2729.2533
				text = "yeah"
			intervals [2621]:
				xmin = 2729.2533
				xmax = 2729.3233
				text = "he"
			intervals [2622]:
				xmin = 2729.3233
				xmax = 2729.4133
				text = "knew"
			intervals [2623]:
				xmin = 2729.4133
				xmax = 2729.4733
				text = "you"
			intervals [2624]:
				xmin = 2729.4733
				xmax = 2729.5633
				text = "was"
			intervals [2625]:
				xmin = 2729.5633
				xmax = 2729.8633
				text = "tight"
			intervals [2626]:
				xmin = 2729.8633
				xmax = 2730.7772
				text = ""
			intervals [2627]:
				xmin = 2730.7772
				xmax = 2730.8872
				text = "i"
			intervals [2628]:
				xmin = 2730.8872
				xmax = 2731.0972
				text = "just"
			intervals [2629]:
				xmin = 2731.0972
				xmax = 2731.1272
				text = ""
			intervals [2630]:
				xmin = 2731.1272
				xmax = 2731.2472
				text = "used"
			intervals [2631]:
				xmin = 2731.2472
				xmax = 2731.5372
				text = "the"
			intervals [2632]:
				xmin = 2731.5372
				xmax = 2731.8472
				text = "word"
			intervals [2633]:
				xmin = 2731.8472
				xmax = 2732.1172
				text = "tight"
			intervals [2634]:
				xmin = 2732.1172
				xmax = 2732.3772
				text = "right"
			intervals [2635]:
				xmin = 2732.3772
				xmax = 2732.7291
				text = ""
			intervals [2636]:
				xmin = 2732.7291
				xmax = 2733.9491
				text = "<unk>"
			intervals [2637]:
				xmin = 2733.9491
				xmax = 2734.3374
				text = ""
			intervals [2638]:
				xmin = 2734.3374
				xmax = 2735.0374
				text = "<unk>"
			intervals [2639]:
				xmin = 2735.0374
				xmax = 2735.6128
				text = ""
			intervals [2640]:
				xmin = 2735.6128
				xmax = 2737.8828
				text = "<unk>"
			intervals [2641]:
				xmin = 2737.8828
				xmax = 2738.4288
				text = ""
			intervals [2642]:
				xmin = 2738.4288
				xmax = 2739.3688
				text = "<unk>"
			intervals [2643]:
				xmin = 2739.3688
				xmax = 2741.2591
				text = ""
			intervals [2644]:
				xmin = 2741.2591
				xmax = 2741.5091
				text = "that"
			intervals [2645]:
				xmin = 2741.5091
				xmax = 2741.5791
				text = "s"
			intervals [2646]:
				xmin = 2741.5791
				xmax = 2741.6691
				text = "what"
			intervals [2647]:
				xmin = 2741.6691
				xmax = 2741.8191
				text = "s"
			intervals [2648]:
				xmin = 2741.8191
				xmax = 2742.0791
				text = "up"
			intervals [2649]:
				xmin = 2742.0791
				xmax = 2742.1091
				text = ""
			intervals [2650]:
				xmin = 2742.1091
				xmax = 2742.4891
				text = "man"
			intervals [2651]:
				xmin = 2742.4891
				xmax = 2742.904
				text = ""
			intervals [2652]:
				xmin = 2742.904
				xmax = 2743.064
				text = "that"
			intervals [2653]:
				xmin = 2743.064
				xmax = 2743.224
				text = "s"
			intervals [2654]:
				xmin = 2743.224
				xmax = 2758.314
				text = ""
			intervals [2655]:
				xmin = 2758.314
				xmax = 2759.074
				text = "mm-hm"
			intervals [2656]:
				xmin = 2759.074
				xmax = 2760.3034
				text = ""
			intervals [2657]:
				xmin = 2760.3034
				xmax = 2760.4534
				text = "did"
			intervals [2658]:
				xmin = 2760.4534
				xmax = 2760.8034
				text = "y'all"
			intervals [2659]:
				xmin = 2760.8034
				xmax = 2761.0434
				text = "like"
			intervals [2660]:
				xmin = 2761.0434
				xmax = 2761.4044
				text = ""
			intervals [2661]:
				xmin = 2761.4044
				xmax = 2761.6044
				text = "like"
			intervals [2662]:
				xmin = 2761.6044
				xmax = 2761.9717
				text = ""
			intervals [2663]:
				xmin = 2761.9717
				xmax = 2762.0917
				text = "you"
			intervals [2664]:
				xmin = 2762.0917
				xmax = 2762.3317
				text = "said"
			intervals [2665]:
				xmin = 2762.3317
				xmax = 2762.4417
				text = "you"
			intervals [2666]:
				xmin = 2762.4417
				xmax = 2762.8117
				text = "jumped"
			intervals [2667]:
				xmin = 2762.8117
				xmax = 2763.2317
				text = "around"
			intervals [2668]:
				xmin = 2763.2317
				xmax = 2763.3117
				text = "a"
			intervals [2669]:
				xmin = 2763.3117
				xmax = 2763.6417
				text = "lot"
			intervals [2670]:
				xmin = 2763.6417
				xmax = 2763.7957
				text = ""
			intervals [2671]:
				xmin = 2763.7957
				xmax = 2763.9657
				text = "you"
			intervals [2672]:
				xmin = 2763.9657
				xmax = 2764.0657
				text = "know"
			intervals [2673]:
				xmin = 2764.0657
				xmax = 2764.1757
				text = "what"
			intervals [2674]:
				xmin = 2764.1757
				xmax = 2764.2557
				text = "i'm"
			intervals [2675]:
				xmin = 2764.2557
				xmax = 2764.4257
				text = "saying"
			intervals [2676]:
				xmin = 2764.4257
				xmax = 2764.6357
				text = "like"
			intervals [2677]:
				xmin = 2764.6357
				xmax = 2764.8457
				text = "was"
			intervals [2678]:
				xmin = 2764.8457
				xmax = 2765.0457
				text = "it"
			intervals [2679]:
				xmin = 2765.0457
				xmax = 2765.7209
				text = ""
			intervals [2680]:
				xmin = 2765.7209
				xmax = 2765.9109
				text = "you"
			intervals [2681]:
				xmin = 2765.9109
				xmax = 2765.9409
				text = ""
			intervals [2682]:
				xmin = 2765.9409
				xmax = 2766.2209
				text = "jumped"
			intervals [2683]:
				xmin = 2766.2209
				xmax = 2766.7109
				text = "around"
			intervals [2684]:
				xmin = 2766.7109
				xmax = 2766.9509
				text = "like"
			intervals [2685]:
				xmin = 2766.9509
				xmax = 2767.0621
				text = ""
			intervals [2686]:
				xmin = 2767.0621
				xmax = 2767.3521
				text = "meaning"
			intervals [2687]:
				xmin = 2767.3521
				xmax = 2767.4821
				text = "like"
			intervals [2688]:
				xmin = 2767.4821
				xmax = 2767.5121
				text = ""
			intervals [2689]:
				xmin = 2767.5121
				xmax = 2767.8221
				text = "you"
			intervals [2690]:
				xmin = 2767.8221
				xmax = 2767.8721
				text = ""
			intervals [2691]:
				xmin = 2767.8721
				xmax = 2768.3621
				text = "particular"
			intervals [2692]:
				xmin = 2768.3621
				xmax = 2768.5721
				text = "like"
			intervals [2693]:
				xmin = 2768.5721
				xmax = 2768.8121
				text = "okay"
			intervals [2694]:
				xmin = 2768.8121
				xmax = 2768.9621
				text = "i'm"
			intervals [2695]:
				xmin = 2768.9621
				xmax = 2768.9921
				text = ""
			intervals [2696]:
				xmin = 2768.9921
				xmax = 2769.1721
				text = "i'm"
			intervals [2697]:
				xmin = 2769.1721
				xmax = 2769.3421
				text = "over"
			intervals [2698]:
				xmin = 2769.3421
				xmax = 2769.5421
				text = "here"
			intervals [2699]:
				xmin = 2769.5421
				xmax = 2769.7521
				text = "now"
			intervals [2700]:
				xmin = 2769.7521
				xmax = 2769.8721
				text = "i'm"
			intervals [2701]:
				xmin = 2769.8721
				xmax = 2770.0421
				text = "over"
			intervals [2702]:
				xmin = 2770.0421
				xmax = 2770.2421
				text = "here"
			intervals [2703]:
				xmin = 2770.2421
				xmax = 2770.3921
				text = "now"
			intervals [2704]:
				xmin = 2770.3921
				xmax = 2770.4921
				text = "i'm"
			intervals [2705]:
				xmin = 2770.4921
				xmax = 2770.6521
				text = "over"
			intervals [2706]:
				xmin = 2770.6521
				xmax = 2770.8421
				text = "here"
			intervals [2707]:
				xmin = 2770.8421
				xmax = 2771.0721
				text = "now"
			intervals [2708]:
				xmin = 2771.0721
				xmax = 2771.1021
				text = ""
			intervals [2709]:
				xmin = 2771.1021
				xmax = 2771.1321
				text = "or"
			intervals [2710]:
				xmin = 2771.1321
				xmax = 2771.2221
				text = "was"
			intervals [2711]:
				xmin = 2771.2221
				xmax = 2771.6721
				text = "it"
			intervals [2712]:
				xmin = 2771.6721
				xmax = 2771.7021
				text = ""
			intervals [2713]:
				xmin = 2771.7021
				xmax = 2772.0121
				text = "all"
			intervals [2714]:
				xmin = 2772.0121
				xmax = 2772.0721
				text = "of"
			intervals [2715]:
				xmin = 2772.0721
				xmax = 2772.5621
				text = "y'all"
			intervals [2716]:
				xmin = 2772.5621
				xmax = 2773.2021
				text = "collectively"
			intervals [2717]:
				xmin = 2773.2021
				xmax = 2775.0307
				text = ""
			intervals [2718]:
				xmin = 2775.0307
				xmax = 2775.3007
				text = "oh"
			intervals [2719]:
				xmin = 2775.3007
				xmax = 2775.6207
				text = "okay"
			intervals [2720]:
				xmin = 2775.6207
				xmax = 2776.0125
				text = ""
			intervals [2721]:
				xmin = 2776.0125
				xmax = 2776.1425
				text = "i"
			intervals [2722]:
				xmin = 2776.1425
				xmax = 2776.1725
				text = ""
			intervals [2723]:
				xmin = 2776.1725
				xmax = 2776.4525
				text = "got"
			intervals [2724]:
				xmin = 2776.4525
				xmax = 2776.6025
				text = "you"
			intervals [2725]:
				xmin = 2776.6025
				xmax = 2790.188
				text = ""
			intervals [2726]:
				xmin = 2790.188
				xmax = 2790.328
				text = "know"
			intervals [2727]:
				xmin = 2790.328
				xmax = 2790.368
				text = ""
			intervals [2728]:
				xmin = 2790.368
				xmax = 2791.398
				text = "somebody"
			intervals [2729]:
				xmin = 2791.398
				xmax = 2792.448
				text = "yeah"
			intervals [2730]:
				xmin = 2792.448
				xmax = 2792.478
				text = ""
			intervals [2731]:
				xmin = 2792.478
				xmax = 2792.518
				text = "i"
			intervals [2732]:
				xmin = 2792.518
				xmax = 2792.658
				text = "got"
			intervals [2733]:
				xmin = 2792.658
				xmax = 2792.878
				text = "you"
			intervals [2734]:
				xmin = 2792.878
				xmax = 2793.3644
				text = ""
			intervals [2735]:
				xmin = 2793.3644
				xmax = 2793.7044
				text = "oh"
			intervals [2736]:
				xmin = 2793.7044
				xmax = 2793.9144
				text = "yeah"
			intervals [2737]:
				xmin = 2793.9144
				xmax = 2793.9644
				text = "i"
			intervals [2738]:
				xmin = 2793.9644
				xmax = 2794.1044
				text = "know"
			intervals [2739]:
				xmin = 2794.1044
				xmax = 2794.4544
				text = "somebody"
			intervals [2740]:
				xmin = 2794.4544
				xmax = 2794.5644
				text = "live"
			intervals [2741]:
				xmin = 2794.5644
				xmax = 2794.7844
				text = "down"
			intervals [2742]:
				xmin = 2794.7844
				xmax = 2794.8544
				text = "the"
			intervals [2743]:
				xmin = 2794.8544
				xmax = 2794.9344
				text = ""
			intervals [2744]:
				xmin = 2794.9344
				xmax = 2795.2344
				text = "street"
			intervals [2745]:
				xmin = 2795.2344
				xmax = 2795.7644
				text = "<unk>"
			intervals [2746]:
				xmin = 2795.7644
				xmax = 2796.0812
				text = ""
			intervals [2747]:
				xmin = 2796.0812
				xmax = 2797.4512
				text = "<unk>"
			intervals [2748]:
				xmin = 2797.4512
				xmax = 2799.5888
				text = ""
			intervals [2749]:
				xmin = 2799.5888
				xmax = 2800.4388
				text = "<unk>"
			intervals [2750]:
				xmin = 2800.4388
				xmax = 2800.7688
				text = "right"
			intervals [2751]:
				xmin = 2800.7688
				xmax = 2801.1388
				text = ""
			intervals [2752]:
				xmin = 2801.1388
				xmax = 2801.2288
				text = "you"
			intervals [2753]:
				xmin = 2801.2288
				xmax = 2801.3888
				text = "know"
			intervals [2754]:
				xmin = 2801.3888
				xmax = 2801.5488
				text = "where"
			intervals [2755]:
				xmin = 2801.5488
				xmax = 2801.6288
				text = "to"
			intervals [2756]:
				xmin = 2801.6288
				xmax = 2801.8788
				text = "go"
			intervals [2757]:
				xmin = 2801.8788
				xmax = 2801.9388
				text = "and"
			intervals [2758]:
				xmin = 2801.9388
				xmax = 2802.0888
				text = "where"
			intervals [2759]:
				xmin = 2802.0888
				xmax = 2802.3688
				text = "not"
			intervals [2760]:
				xmin = 2802.3688
				xmax = 2802.5088
				text = "to"
			intervals [2761]:
				xmin = 2802.5088
				xmax = 2803.0288
				text = "go"
			intervals [2762]:
				xmin = 2803.0288
				xmax = 2808.3247
				text = ""
			intervals [2763]:
				xmin = 2808.3247
				xmax = 2808.4547
				text = "what"
			intervals [2764]:
				xmin = 2808.4547
				xmax = 2808.5147
				text = "do"
			intervals [2765]:
				xmin = 2808.5147
				xmax = 2808.6147
				text = "you"
			intervals [2766]:
				xmin = 2808.6147
				xmax = 2808.8347
				text = "think"
			intervals [2767]:
				xmin = 2808.8347
				xmax = 2809.2047
				text = "about"
			intervals [2768]:
				xmin = 2809.2047
				xmax = 2809.2547
				text = ""
			intervals [2769]:
				xmin = 2809.2547
				xmax = 2809.4847
				text = "this"
			intervals [2770]:
				xmin = 2809.4847
				xmax = 2809.9547
				text = "whole"
			intervals [2771]:
				xmin = 2809.9547
				xmax = 2810.5347
				text = "um"
			intervals [2772]:
				xmin = 2810.5347
				xmax = 2810.7471
				text = ""
			intervals [2773]:
				xmin = 2810.7471
				xmax = 2811.1271
				text = "tense"
			intervals [2774]:
				xmin = 2811.1271
				xmax = 2811.1571
				text = ""
			intervals [2775]:
				xmin = 2811.1571
				xmax = 2811.3471
				text = "me"
			intervals [2776]:
				xmin = 2811.3471
				xmax = 2811.4571
				text = "you"
			intervals [2777]:
				xmin = 2811.4571
				xmax = 2811.6771
				text = "know"
			intervals [2778]:
				xmin = 2811.6771
				xmax = 2811.7271
				text = ""
			intervals [2779]:
				xmin = 2811.7271
				xmax = 2811.9871
				text = "talking"
			intervals [2780]:
				xmin = 2811.9871
				xmax = 2812.1871
				text = "about"
			intervals [2781]:
				xmin = 2812.1871
				xmax = 2812.2471
				text = "the"
			intervals [2782]:
				xmin = 2812.2471
				xmax = 2812.5871
				text = "city"
			intervals [2783]:
				xmin = 2812.5871
				xmax = 2812.8671
				text = "pretty"
			intervals [2784]:
				xmin = 2812.8671
				xmax = 2813.0771
				text = "much"
			intervals [2785]:
				xmin = 2813.0771
				xmax = 2813.2171
				text = "what"
			intervals [2786]:
				xmin = 2813.2171
				xmax = 2813.2771
				text = "do"
			intervals [2787]:
				xmin = 2813.2771
				xmax = 2813.3571
				text = "you"
			intervals [2788]:
				xmin = 2813.3571
				xmax = 2813.5471
				text = "think"
			intervals [2789]:
				xmin = 2813.5471
				xmax = 2813.9371
				text = "about"
			intervals [2790]:
				xmin = 2813.9371
				xmax = 2814.2046
				text = ""
			intervals [2791]:
				xmin = 2814.2046
				xmax = 2814.7046
				text = "mr"
			intervals [2792]:
				xmin = 2814.7046
				xmax = 2815.4158
				text = ""
			intervals [2793]:
				xmin = 2815.4158
				xmax = 2815.9058
				text = "donald"
			intervals [2794]:
				xmin = 2815.9058
				xmax = 2816.4258
				text = "trump"
			intervals [2795]:
				xmin = 2816.4258
				xmax = 2863.4024
				text = ""
			intervals [2796]:
				xmin = 2863.4024
				xmax = 2863.5724
				text = "he"
			intervals [2797]:
				xmin = 2863.5724
				xmax = 2863.7424
				text = "gonna"
			intervals [2798]:
				xmin = 2863.7424
				xmax = 2863.9724
				text = "tell"
			intervals [2799]:
				xmin = 2863.9724
				xmax = 2864.0724
				text = "you"
			intervals [2800]:
				xmin = 2864.0724
				xmax = 2864.1524
				text = "the"
			intervals [2801]:
				xmin = 2864.1524
				xmax = 2864.2124
				text = "you"
			intervals [2802]:
				xmin = 2864.2124
				xmax = 2864.5824
				text = "figure"
			intervals [2803]:
				xmin = 2864.5824
				xmax = 2864.8524
				text = "he"
			intervals [2804]:
				xmin = 2864.8524
				xmax = 2865.0424
				text = "gonna"
			intervals [2805]:
				xmin = 2865.0424
				xmax = 2865.3524
				text = "tell"
			intervals [2806]:
				xmin = 2865.3524
				xmax = 2866.6932
				text = ""
			intervals [2807]:
				xmin = 2866.6932
				xmax = 2867.5132
				text = "feeling"
			intervals [2808]:
				xmin = 2867.5132
				xmax = 2867.841
				text = ""
			intervals [2809]:
				xmin = 2867.841
				xmax = 2868.151
				text = "and"
			intervals [2810]:
				xmin = 2868.151
				xmax = 2868.231
				text = "he"
			intervals [2811]:
				xmin = 2868.231
				xmax = 2868.501
				text = "and"
			intervals [2812]:
				xmin = 2868.501
				xmax = 2868.561
				text = "you"
			intervals [2813]:
				xmin = 2868.561
				xmax = 2868.761
				text = "can"
			intervals [2814]:
				xmin = 2868.761
				xmax = 2869.061
				text = "even"
			intervals [2815]:
				xmin = 2869.061
				xmax = 2869.291
				text = "though"
			intervals [2816]:
				xmin = 2869.291
				xmax = 2869.451
				text = "you"
			intervals [2817]:
				xmin = 2869.451
				xmax = 2869.691
				text = "may"
			intervals [2818]:
				xmin = 2869.691
				xmax = 2869.921
				text = "think"
			intervals [2819]:
				xmin = 2869.921
				xmax = 2870.191
				text = "he"
			intervals [2820]:
				xmin = 2870.191
				xmax = 2870.371
				text = ""
			intervals [2821]:
				xmin = 2870.371
				xmax = 2871.061
				text = "lunching"
			intervals [2822]:
				xmin = 2871.061
				xmax = 2871.161
				text = "or"
			intervals [2823]:
				xmin = 2871.161
				xmax = 2871.811
				text = "tripping"
			intervals [2824]:
				xmin = 2871.811
				xmax = 2872.0926
				text = ""
			intervals [2825]:
				xmin = 2872.0926
				xmax = 2872.2426
				text = "you"
			intervals [2826]:
				xmin = 2872.2426
				xmax = 2872.3926
				text = "can"
			intervals [2827]:
				xmin = 2872.3926
				xmax = 2872.8726
				text = "respect"
			intervals [2828]:
				xmin = 2872.8726
				xmax = 2872.9926
				text = "that"
			intervals [2829]:
				xmin = 2872.9926
				xmax = 2873.0526
				text = "at"
			intervals [2830]:
				xmin = 2873.0526
				xmax = 2873.2726
				text = "least"
			intervals [2831]:
				xmin = 2873.2726
				xmax = 2873.4626
				text = "he"
			intervals [2832]:
				xmin = 2873.4626
				xmax = 2873.8026
				text = "ain't"
			intervals [2833]:
				xmin = 2873.8026
				xmax = 2874.5483
				text = ""
			intervals [2834]:
				xmin = 2874.5483
				xmax = 2875.3083
				text = "hiding"
			intervals [2835]:
				xmin = 2875.3083
				xmax = 2875.4783
				text = "it"
			intervals [2836]:
				xmin = 2875.4783
				xmax = 2883.3452
				text = ""
			intervals [2837]:
				xmin = 2883.3452
				xmax = 2883.6852
				text = "right"
			intervals [2838]:
				xmin = 2883.6852
				xmax = 2883.8352
				text = "as"
			intervals [2839]:
				xmin = 2883.8352
				xmax = 2884.3352
				text = "opposed"
			intervals [2840]:
				xmin = 2884.3352
				xmax = 2884.4652
				text = "to"
			intervals [2841]:
				xmin = 2884.4652
				xmax = 2884.9052
				text = "someone"
			intervals [2842]:
				xmin = 2884.9052
				xmax = 2885.2252
				text = "there"
			intervals [2843]:
				xmin = 2885.2252
				xmax = 2885.4052
				text = "who"
			intervals [2844]:
				xmin = 2885.4052
				xmax = 2885.6452
				text = "don't"
			intervals [2845]:
				xmin = 2885.6452
				xmax = 2885.8052
				text = "like"
			intervals [2846]:
				xmin = 2885.8052
				xmax = 2886.1552
				text = "mexicans"
			intervals [2847]:
				xmin = 2886.1552
				xmax = 2886.2552
				text = "but"
			intervals [2848]:
				xmin = 2886.2552
				xmax = 2886.3452
				text = "they're"
			intervals [2849]:
				xmin = 2886.3452
				xmax = 2886.6852
				text = "playing"
			intervals [2850]:
				xmin = 2886.6852
				xmax = 2886.8452
				text = "like"
			intervals [2851]:
				xmin = 2886.8452
				xmax = 2886.9452
				text = "they"
			intervals [2852]:
				xmin = 2886.9452
				xmax = 2887.0552
				text = "do"
			intervals [2853]:
				xmin = 2887.0552
				xmax = 2887.943
				text = ""
			intervals [2854]:
				xmin = 2887.943
				xmax = 2888.363
				text = "okay"
			intervals [2855]:
				xmin = 2888.363
				xmax = 2889.4911
				text = ""
			intervals [2856]:
				xmin = 2889.4911
				xmax = 2889.5211
				text = "i"
			intervals [2857]:
				xmin = 2889.5211
				xmax = 2889.9111
				text = ""
			intervals [2858]:
				xmin = 2889.9111
				xmax = 2890.0011
				text = "mean"
			intervals [2859]:
				xmin = 2890.0011
				xmax = 2890.0311
				text = "i"
			intervals [2860]:
				xmin = 2890.0311
				xmax = 2890.1011
				text = ""
			intervals [2861]:
				xmin = 2890.1011
				xmax = 2890.2211
				text = "mean"
			intervals [2862]:
				xmin = 2890.2211
				xmax = 2890.3111
				text = "i"
			intervals [2863]:
				xmin = 2890.3111
				xmax = 2890.7711
				text = "understand"
			intervals [2864]:
				xmin = 2890.7711
				xmax = 2890.8311
				text = "i"
			intervals [2865]:
				xmin = 2890.8311
				xmax = 2891.1411
				text = "understand"
			intervals [2866]:
				xmin = 2891.1411
				xmax = 2891.2511
				text = "what"
			intervals [2867]:
				xmin = 2891.2511
				xmax = 2891.3711
				text = "you're"
			intervals [2868]:
				xmin = 2891.3711
				xmax = 2891.4511
				text = ""
			intervals [2869]:
				xmin = 2891.4511
				xmax = 2891.7711
				text = "saying"
			intervals [2870]:
				xmin = 2891.7711
				xmax = 2892.0811
				text = ""
			intervals [2871]:
				xmin = 2892.0811
				xmax = 2892.2711
				text = "man"
			intervals [2872]:
				xmin = 2892.2711
				xmax = 3056.6804
				text = ""
			intervals [2873]:
				xmin = 3056.6804
				xmax = 3056.9004
				text = "i"
			intervals [2874]:
				xmin = 3056.9004
				xmax = 3057.1117
				text = ""
			intervals [2875]:
				xmin = 3057.1117
				xmax = 3057.3417
				text = "when"
			intervals [2876]:
				xmin = 3057.3417
				xmax = 3057.5954
				text = ""
			intervals [2877]:
				xmin = 3057.5954
				xmax = 3057.7154
				text = "i"
			intervals [2878]:
				xmin = 3057.7154
				xmax = 3057.9654
				text = "can"
			intervals [2879]:
				xmin = 3057.9654
				xmax = 3058.0854
				text = "i"
			intervals [2880]:
				xmin = 3058.0854
				xmax = 3058.2754
				text = "can"
			intervals [2881]:
				xmin = 3058.2754
				xmax = 3058.6254
				text = "understand"
			intervals [2882]:
				xmin = 3058.6254
				xmax = 3058.6954
				text = ""
			intervals [2883]:
				xmin = 3058.6954
				xmax = 3058.9354
				text = "w"
			intervals [2884]:
				xmin = 3058.9354
				xmax = 3059.0254
				text = "how"
			intervals [2885]:
				xmin = 3059.0254
				xmax = 3059.3454
				text = "does"
			intervals [2886]:
				xmin = 3059.3454
				xmax = 3059.6074
				text = ""
			intervals [2887]:
				xmin = 3059.6074
				xmax = 3059.7174
				text = "how"
			intervals [2888]:
				xmin = 3059.7174
				xmax = 3059.8074
				text = "do"
			intervals [2889]:
				xmin = 3059.8074
				xmax = 3059.9074
				text = "you"
			intervals [2890]:
				xmin = 3059.9074
				xmax = 3060.0974
				text = "think"
			intervals [2891]:
				xmin = 3060.0974
				xmax = 3060.4374
				text = "race"
			intervals [2892]:
				xmin = 3060.4374
				xmax = 3060.7474
				text = "plays"
			intervals [2893]:
				xmin = 3060.7474
				xmax = 3060.8174
				text = "a"
			intervals [2894]:
				xmin = 3060.8174
				xmax = 3061.2574
				text = "factor"
			intervals [2895]:
				xmin = 3061.2574
				xmax = 3061.3874
				text = "in"
			intervals [2896]:
				xmin = 3061.3874
				xmax = 3061.5274
				text = "all"
			intervals [2897]:
				xmin = 3061.5274
				xmax = 3061.7074
				text = "that"
			intervals [2898]:
				xmin = 3061.7074
				xmax = 3063.0908
				text = ""
			intervals [2899]:
				xmin = 3063.0908
				xmax = 3063.2708
				text = "uh"
			intervals [2900]:
				xmin = 3063.2708
				xmax = 3063.3508
				text = "how"
			intervals [2901]:
				xmin = 3063.3508
				xmax = 3063.4308
				text = "do"
			intervals [2902]:
				xmin = 3063.4308
				xmax = 3063.5008
				text = "you"
			intervals [2903]:
				xmin = 3063.5008
				xmax = 3063.7008
				text = "think"
			intervals [2904]:
				xmin = 3063.7008
				xmax = 3064.0708
				text = "race"
			intervals [2905]:
				xmin = 3064.0708
				xmax = 3064.3808
				text = "um"
			intervals [2906]:
				xmin = 3064.3808
				xmax = 3064.4908
				text = ""
			intervals [2907]:
				xmin = 3064.4908
				xmax = 3064.7308
				text = "plays"
			intervals [2908]:
				xmin = 3064.7308
				xmax = 3064.8008
				text = "a"
			intervals [2909]:
				xmin = 3064.8008
				xmax = 3065.2108
				text = "factor"
			intervals [2910]:
				xmin = 3065.2108
				xmax = 3065.2708
				text = "in"
			intervals [2911]:
				xmin = 3065.2708
				xmax = 3065.3408
				text = "it"
			intervals [2912]:
				xmin = 3065.3408
				xmax = 3067.4959
				text = ""
			intervals [2913]:
				xmin = 3067.4959
				xmax = 3067.9459
				text = "mm-hm"
			intervals [2914]:
				xmin = 3067.9459
				xmax = 3129.7156
				text = ""
			intervals [2915]:
				xmin = 3129.7156
				xmax = 3130.1656
				text = "yeah"
			intervals [2916]:
				xmin = 3130.1656
				xmax = 3137.4906
				text = ""
			intervals [2917]:
				xmin = 3137.4906
				xmax = 3137.8306
				text = "okay"
			intervals [2918]:
				xmin = 3137.8306
				xmax = 3138.1306
				text = "sorry"
			intervals [2919]:
				xmin = 3138.1306
				xmax = 3138.2506
				text = "for"
			intervals [2920]:
				xmin = 3138.2506
				xmax = 3138.3506
				text = "the"
			intervals [2921]:
				xmin = 3138.3506
				xmax = 3138.8853
				text = ""
			intervals [2922]:
				xmin = 3138.8853
				xmax = 3139.3553
				text = "interruption"
			intervals [2923]:
				xmin = 3139.3553
				xmax = 3139.4153
				text = "now"
			intervals [2924]:
				xmin = 3139.4153
				xmax = 3139.5053
				text = "what"
			intervals [2925]:
				xmin = 3139.5053
				xmax = 3139.5953
				text = "was"
			intervals [2926]:
				xmin = 3139.5953
				xmax = 3139.6553
				text = "you"
			intervals [2927]:
				xmin = 3139.6553
				xmax = 3139.8753
				text = "saying"
			intervals [2928]:
				xmin = 3139.8753
				xmax = 3140.1453
				text = "about"
			intervals [2929]:
				xmin = 3140.1453
				xmax = 3140.3334
				text = ""
			intervals [2930]:
				xmin = 3140.3334
				xmax = 3140.5934
				text = "donald"
			intervals [2931]:
				xmin = 3140.5934
				xmax = 3140.8434
				text = "trump"
			intervals [2932]:
				xmin = 3140.8434
				xmax = 3165.7456
				text = ""
			intervals [2933]:
				xmin = 3165.7456
				xmax = 3165.8056
				text = "do"
			intervals [2934]:
				xmin = 3165.8056
				xmax = 3165.9456
				text = "you"
			intervals [2935]:
				xmin = 3165.9456
				xmax = 3166.1456
				text = "think"
			intervals [2936]:
				xmin = 3166.1456
				xmax = 3166.2756
				text = "they"
			intervals [2937]:
				xmin = 3166.2756
				xmax = 3166.5856
				text = "have"
			intervals [2938]:
				xmin = 3166.5856
				xmax = 3166.6656
				text = "do"
			intervals [2939]:
				xmin = 3166.6656
				xmax = 3166.7756
				text = "you"
			intervals [2940]:
				xmin = 3166.7756
				xmax = 3166.9456
				text = "think"
			intervals [2941]:
				xmin = 3166.9456
				xmax = 3167.0756
				text = "they"
			intervals [2942]:
				xmin = 3167.0756
				xmax = 3167.3356
				text = "have"
			intervals [2943]:
				xmin = 3167.3356
				xmax = 3167.3656
				text = ""
			intervals [2944]:
				xmin = 3167.3656
				xmax = 3168.0056
				text = "reasons"
			intervals [2945]:
				xmin = 3168.0056
				xmax = 3168.1556
				text = "to"
			intervals [2946]:
				xmin = 3168.1556
				xmax = 3168.4456
				text = "be"
			intervals [2947]:
				xmin = 3168.4456
				xmax = 3168.7556
				text = "um"
			intervals [2948]:
				xmin = 3168.7556
				xmax = 3189.1617
				text = ""
			intervals [2949]:
				xmin = 3189.1617
				xmax = 3189.2617
				text = "i"
			intervals [2950]:
				xmin = 3189.2617
				xmax = 3189.3017
				text = ""
			intervals [2951]:
				xmin = 3189.3017
				xmax = 3189.5917
				text = "mean"
			intervals [2952]:
				xmin = 3189.5917
				xmax = 3189.7917
				text = "you"
			intervals [2953]:
				xmin = 3189.7917
				xmax = 3190.6598
				text = ""
			intervals [2954]:
				xmin = 3190.6598
				xmax = 3190.7698
				text = "i"
			intervals [2955]:
				xmin = 3190.7698
				xmax = 3190.9698
				text = "don't"
			intervals [2956]:
				xmin = 3190.9698
				xmax = 3191.1498
				text = "know"
			intervals [2957]:
				xmin = 3191.1498
				xmax = 3191.2498
				text = "i"
			intervals [2958]:
				xmin = 3191.2498
				xmax = 3191.4198
				text = "mean"
			intervals [2959]:
				xmin = 3191.4198
				xmax = 3191.9398
				text = "i"
			intervals [2960]:
				xmin = 3191.9398
				xmax = 3192.0898
				text = "i"
			intervals [2961]:
				xmin = 3192.0898
				xmax = 3192.2798
				text = "dis-"
			intervals [2962]:
				xmin = 3192.2798
				xmax = 3192.3498
				text = "i"
			intervals [2963]:
				xmin = 3192.3498
				xmax = 3192.4698
				text = "mean"
			intervals [2964]:
				xmin = 3192.4698
				xmax = 3192.6498
				text = "like"
			intervals [2965]:
				xmin = 3192.6498
				xmax = 3192.8298
				text = "for"
			intervals [2966]:
				xmin = 3192.8298
				xmax = 3193.0798
				text = "me"
			intervals [2967]:
				xmin = 3193.0798
				xmax = 3193.2098
				text = "i"
			intervals [2968]:
				xmin = 3193.2098
				xmax = 3193.4698
				text = "have"
			intervals [2969]:
				xmin = 3193.4698
				xmax = 3193.7794
				text = ""
			intervals [2970]:
				xmin = 3193.7794
				xmax = 3193.9694
				text = "i"
			intervals [2971]:
				xmin = 3193.9694
				xmax = 3193.9994
				text = ""
			intervals [2972]:
				xmin = 3193.9994
				xmax = 3194.2494
				text = "my"
			intervals [2973]:
				xmin = 3194.2494
				xmax = 3194.8994
				text = "views"
			intervals [2974]:
				xmin = 3194.8994
				xmax = 3194.9794
				text = "you"
			intervals [2975]:
				xmin = 3194.9794
				xmax = 3195.0694
				text = "know"
			intervals [2976]:
				xmin = 3195.0694
				xmax = 3195.2094
				text = "what"
			intervals [2977]:
				xmin = 3195.2094
				xmax = 3195.2694
				text = "i'm"
			intervals [2978]:
				xmin = 3195.2694
				xmax = 3195.6494
				text = "saying"
			intervals [2979]:
				xmin = 3195.6494
				xmax = 3195.8694
				text = "are"
			intervals [2980]:
				xmin = 3195.8694
				xmax = 3196.2494
				text = "different"
			intervals [2981]:
				xmin = 3196.2494
				xmax = 3196.2794
				text = ""
			intervals [2982]:
				xmin = 3196.2794
				xmax = 3196.3494
				text = "you"
			intervals [2983]:
				xmin = 3196.3494
				xmax = 3196.4094
				text = "know"
			intervals [2984]:
				xmin = 3196.4094
				xmax = 3196.4994
				text = "what"
			intervals [2985]:
				xmin = 3196.4994
				xmax = 3196.5594
				text = "i'm"
			intervals [2986]:
				xmin = 3196.5594
				xmax = 3196.6794
				text = "saying"
			intervals [2987]:
				xmin = 3196.6794
				xmax = 3196.8494
				text = "your"
			intervals [2988]:
				xmin = 3196.8494
				xmax = 3197.1594
				text = "views"
			intervals [2989]:
				xmin = 3197.1594
				xmax = 3197.2094
				text = "are"
			intervals [2990]:
				xmin = 3197.2094
				xmax = 3197.4794
				text = "different"
			intervals [2991]:
				xmin = 3197.4794
				xmax = 3197.6994
				text = "sir"
			intervals [2992]:
				xmin = 3197.6994
				xmax = 3197.7994
				text = "i"
			intervals [2993]:
				xmin = 3197.7994
				xmax = 3198.1194
				text = "respect"
			intervals [2994]:
				xmin = 3198.1194
				xmax = 3198.1494
				text = ""
			intervals [2995]:
				xmin = 3198.1494
				xmax = 3198.2994
				text = "your"
			intervals [2996]:
				xmin = 3198.2994
				xmax = 3198.5294
				text = "dec-"
			intervals [2997]:
				xmin = 3198.5294
				xmax = 3198.7394
				text = "you"
			intervals [2998]:
				xmin = 3198.7394
				xmax = 3198.7994
				text = "know"
			intervals [2999]:
				xmin = 3198.7994
				xmax = 3198.8894
				text = "what"
			intervals [3000]:
				xmin = 3198.8894
				xmax = 3198.9494
				text = "i'm"
			intervals [3001]:
				xmin = 3198.9494
				xmax = 3199.0994
				text = "saying"
			intervals [3002]:
				xmin = 3199.0994
				xmax = 3199.1294
				text = ""
			intervals [3003]:
				xmin = 3199.1294
				xmax = 3199.2194
				text = "your"
			intervals [3004]:
				xmin = 3199.2194
				xmax = 3199.3794
				text = "views"
			intervals [3005]:
				xmin = 3199.3794
				xmax = 3199.5094
				text = "and"
			intervals [3006]:
				xmin = 3199.5094
				xmax = 3199.6994
				text = ""
			intervals [3007]:
				xmin = 3199.6994
				xmax = 3199.9994
				text = "everything"
			intervals [3008]:
				xmin = 3199.9994
				xmax = 3204.0045
				text = ""
			intervals [3009]:
				xmin = 3204.0045
				xmax = 3204.2645
				text = "oh"
			intervals [3010]:
				xmin = 3204.2645
				xmax = 3204.5445
				text = "nah"
			intervals [3011]:
				xmin = 3204.5445
				xmax = 3204.7045
				text = "like"
			intervals [3012]:
				xmin = 3204.7045
				xmax = 3204.8445
				text = "for"
			intervals [3013]:
				xmin = 3204.8445
				xmax = 3205.1045
				text = "me"
			intervals [3014]:
				xmin = 3205.1045
				xmax = 3205.1445
				text = "i"
			intervals [3015]:
				xmin = 3205.1445
				xmax = 3205.2945
				text = "don't"
			intervals [3016]:
				xmin = 3205.2945
				xmax = 3205.3545
				text = "i"
			intervals [3017]:
				xmin = 3205.3545
				xmax = 3205.4945
				text = "mean"
			intervals [3018]:
				xmin = 3205.4945
				xmax = 3205.5545
				text = "it"
			intervals [3019]:
				xmin = 3205.5545
				xmax = 3205.7345
				text = "doesn't"
			intervals [3020]:
				xmin = 3205.7345
				xmax = 3205.9545
				text = "matter"
			intervals [3021]:
				xmin = 3205.9545
				xmax = 3206.0945
				text = "what"
			intervals [3022]:
				xmin = 3206.0945
				xmax = 3206.1945
				text = "i"
			intervals [3023]:
				xmin = 3206.1945
				xmax = 3206.4545
				text = "think"
			intervals [3024]:
				xmin = 3206.4545
				xmax = 3206.5045
				text = "i"
			intervals [3025]:
				xmin = 3206.5045
				xmax = 3206.6345
				text = "mean"
			intervals [3026]:
				xmin = 3206.6345
				xmax = 3206.7545
				text = "just"
			intervals [3027]:
				xmin = 3206.7545
				xmax = 3206.9645
				text = "saying"
			intervals [3028]:
				xmin = 3206.9645
				xmax = 3207.0945
				text = "that"
			intervals [3029]:
				xmin = 3207.0945
				xmax = 3207.1345
				text = "s"
			intervals [3030]:
				xmin = 3207.1345
				xmax = 3207.3145
				text = "just"
			intervals [3031]:
				xmin = 3207.3145
				xmax = 3207.4845
				text = "your"
			intervals [3032]:
				xmin = 3207.4845
				xmax = 3207.7645
				text = "view"
			intervals [3033]:
				xmin = 3207.7645
				xmax = 3207.8245
				text = "and"
			intervals [3034]:
				xmin = 3207.8245
				xmax = 3207.9245
				text = "that"
			intervals [3035]:
				xmin = 3207.9245
				xmax = 3207.9545
				text = "s"
			intervals [3036]:
				xmin = 3207.9545
				xmax = 3208.0545
				text = "how"
			intervals [3037]:
				xmin = 3208.0545
				xmax = 3208.2145
				text = "you"
			intervals [3038]:
				xmin = 3208.2145
				xmax = 3208.3045
				text = "see"
			intervals [3039]:
				xmin = 3208.3045
				xmax = 3208.5145
				text = "it"
			intervals [3040]:
				xmin = 3208.5145
				xmax = 3208.5445
				text = ""
			intervals [3041]:
				xmin = 3208.5445
				xmax = 3208.7645
				text = "so"
			intervals [3042]:
				xmin = 3208.7645
				xmax = 3208.8145
				text = "i"
			intervals [3043]:
				xmin = 3208.8145
				xmax = 3208.9045
				text = "ain't"
			intervals [3044]:
				xmin = 3208.9045
				xmax = 3209.5045
				text = "<unk>"
			intervals [3045]:
				xmin = 3209.5045
				xmax = 3209.5745
				text = "you"
			intervals [3046]:
				xmin = 3209.5745
				xmax = 3210.0045
				text = "can't"
			intervals [3047]:
				xmin = 3210.0045
				xmax = 3211.4192
				text = ""
			intervals [3048]:
				xmin = 3211.4192
				xmax = 3211.6592
				text = "oh"
			intervals [3049]:
				xmin = 3211.6592
				xmax = 3211.7592
				text = "you"
			intervals [3050]:
				xmin = 3211.7592
				xmax = 3212.0192
				text = "asking"
			intervals [3051]:
				xmin = 3212.0192
				xmax = 3212.0792
				text = "me"
			intervals [3052]:
				xmin = 3212.0792
				xmax = 3212.3092
				text = "like"
			intervals [3053]:
				xmin = 3212.3092
				xmax = 3212.4292
				text = "in"
			intervals [3054]:
				xmin = 3212.4292
				xmax = 3212.8492
				text = "general"
			intervals [3055]:
				xmin = 3212.8492
				xmax = 3213.0592
				text = "like"
			intervals [3056]:
				xmin = 3213.0592
				xmax = 3213.2392
				text = "how"
			intervals [3057]:
				xmin = 3213.2392
				xmax = 3213.3592
				text = "do"
			intervals [3058]:
				xmin = 3213.3592
				xmax = 3213.4992
				text = "i"
			intervals [3059]:
				xmin = 3213.4992
				xmax = 3213.7692
				text = "see"
			intervals [3060]:
				xmin = 3213.7692
				xmax = 3213.8592
				text = "it"
			intervals [3061]:
				xmin = 3213.8592
				xmax = 3213.9492
				text = "i"
			intervals [3062]:
				xmin = 3213.9492
				xmax = 3214.1892
				text = "just"
			intervals [3063]:
				xmin = 3214.1892
				xmax = 3214.3592
				text = "see"
			intervals [3064]:
				xmin = 3214.3592
				xmax = 3214.4392
				text = "it"
			intervals [3065]:
				xmin = 3214.4392
				xmax = 3214.6892
				text = "as"
			intervals [3066]:
				xmin = 3214.6892
				xmax = 3214.7692
				text = "you"
			intervals [3067]:
				xmin = 3214.7692
				xmax = 3214.7992
				text = ""
			intervals [3068]:
				xmin = 3214.7992
				xmax = 3214.8592
				text = "know"
			intervals [3069]:
				xmin = 3214.8592
				xmax = 3214.9492
				text = "what"
			intervals [3070]:
				xmin = 3214.9492
				xmax = 3215.0192
				text = "i'm"
			intervals [3071]:
				xmin = 3215.0192
				xmax = 3215.1392
				text = "saying"
			intervals [3072]:
				xmin = 3215.1392
				xmax = 3215.3292
				text = "like"
			intervals [3073]:
				xmin = 3215.3292
				xmax = 3215.3692
				text = ""
			intervals [3074]:
				xmin = 3215.3692
				xmax = 3215.5692
				text = "like"
			intervals [3075]:
				xmin = 3215.5692
				xmax = 3215.8192
				text = "for"
			intervals [3076]:
				xmin = 3215.8192
				xmax = 3216.1692
				text = "me"
			intervals [3077]:
				xmin = 3216.1692
				xmax = 3217.189
				text = ""
			intervals [3078]:
				xmin = 3217.189
				xmax = 3217.369
				text = "i"
			intervals [3079]:
				xmin = 3217.369
				xmax = 3217.599
				text = "don't"
			intervals [3080]:
				xmin = 3217.599
				xmax = 3217.709
				text = "i"
			intervals [3081]:
				xmin = 3217.709
				xmax = 3217.939
				text = "just"
			intervals [3082]:
				xmin = 3217.939
				xmax = 3218.139
				text = "don't"
			intervals [3083]:
				xmin = 3218.139
				xmax = 3218.209
				text = "th-"
			intervals [3084]:
				xmin = 3218.209
				xmax = 3218.319
				text = "i"
			intervals [3085]:
				xmin = 3218.319
				xmax = 3218.509
				text = "just"
			intervals [3086]:
				xmin = 3218.509
				xmax = 3218.689
				text = "think"
			intervals [3087]:
				xmin = 3218.689
				xmax = 3218.779
				text = "it"
			intervals [3088]:
				xmin = 3218.779
				xmax = 3218.979
				text = "s"
			intervals [3089]:
				xmin = 3218.979
				xmax = 3219.1175
				text = ""
			intervals [3090]:
				xmin = 3219.1175
				xmax = 3219.2375
				text = "you"
			intervals [3091]:
				xmin = 3219.2375
				xmax = 3219.3875
				text = "know"
			intervals [3092]:
				xmin = 3219.3875
				xmax = 3219.5475
				text = "for"
			intervals [3093]:
				xmin = 3219.5475
				xmax = 3219.7375
				text = "all"
			intervals [3094]:
				xmin = 3219.7375
				xmax = 3219.9575
				text = "f"
			intervals [3095]:
				xmin = 3219.9575
				xmax = 3220.3161
				text = ""
			intervals [3096]:
				xmin = 3220.3161
				xmax = 3220.4761
				text = "all"
			intervals [3097]:
				xmin = 3220.4761
				xmax = 3220.7061
				text = "things"
			intervals [3098]:
				xmin = 3220.7061
				xmax = 3220.9561
				text = "consid-"
			intervals [3099]:
				xmin = 3220.9561
				xmax = 3221.0461
				text = "i"
			intervals [3100]:
				xmin = 3221.0461
				xmax = 3221.1861
				text = "just"
			intervals [3101]:
				xmin = 3221.1861
				xmax = 3221.3561
				text = "think"
			intervals [3102]:
				xmin = 3221.3561
				xmax = 3221.4361
				text = "it"
			intervals [3103]:
				xmin = 3221.4361
				xmax = 3221.4661
				text = "s"
			intervals [3104]:
				xmin = 3221.4661
				xmax = 3221.8961
				text = "just"
			intervals [3105]:
				xmin = 3221.8961
				xmax = 3222.148
				text = ""
			intervals [3106]:
				xmin = 3222.148
				xmax = 3222.848
				text = "worthless"
			intervals [3107]:
				xmin = 3222.848
				xmax = 3222.888
				text = "i"
			intervals [3108]:
				xmin = 3222.888
				xmax = 3222.918
				text = ""
			intervals [3109]:
				xmin = 3222.918
				xmax = 3223.018
				text = "mean"
			intervals [3110]:
				xmin = 3223.018
				xmax = 3223.078
				text = "it"
			intervals [3111]:
				xmin = 3223.078
				xmax = 3223.268
				text = "does"
			intervals [3112]:
				xmin = 3223.268
				xmax = 3223.448
				text = "like"
			intervals [3113]:
				xmin = 3223.448
				xmax = 3223.518
				text = "you"
			intervals [3114]:
				xmin = 3223.518
				xmax = 3223.728
				text = "said"
			intervals [3115]:
				xmin = 3223.728
				xmax = 3223.978
				text = "i"
			intervals [3116]:
				xmin = 3223.978
				xmax = 3224.158
				text = "i"
			intervals [3117]:
				xmin = 3224.158
				xmax = 3224.608
				text = "believe"
			intervals [3118]:
				xmin = 3224.608
				xmax = 3224.768
				text = "that"
			intervals [3119]:
				xmin = 3224.768
				xmax = 3224.868
				text = "it"
			intervals [3120]:
				xmin = 3224.868
				xmax = 3225.018
				text = "d"
			intervals [3121]:
				xmin = 3225.018
				xmax = 3225.048
				text = ""
			intervals [3122]:
				xmin = 3225.048
				xmax = 3225.328
				text = "doesn't"
			intervals [3123]:
				xmin = 3225.328
				xmax = 3225.588
				text = "matter"
			intervals [3124]:
				xmin = 3225.588
				xmax = 3225.788
				text = "who"
			intervals [3125]:
				xmin = 3225.788
				xmax = 3225.838
				text = "s"
			intervals [3126]:
				xmin = 3225.838
				xmax = 3225.988
				text = "in"
			intervals [3127]:
				xmin = 3225.988
				xmax = 3226.468
				text = "office"
			intervals [3128]:
				xmin = 3226.468
				xmax = 3226.538
				text = ""
			intervals [3129]:
				xmin = 3226.538
				xmax = 3226.798
				text = "i"
			intervals [3130]:
				xmin = 3226.798
				xmax = 3227.178
				text = "believe"
			intervals [3131]:
				xmin = 3227.178
				xmax = 3227.448
				text = "that"
			intervals [3132]:
				xmin = 3227.448
				xmax = 3227.5507
				text = ""
			intervals [3133]:
				xmin = 3227.5507
				xmax = 3227.6607
				text = "you"
			intervals [3134]:
				xmin = 3227.6607
				xmax = 3227.7707
				text = "know"
			intervals [3135]:
				xmin = 3227.7707
				xmax = 3227.8707
				text = "what"
			intervals [3136]:
				xmin = 3227.8707
				xmax = 3227.9407
				text = "i'm"
			intervals [3137]:
				xmin = 3227.9407
				xmax = 3228.2807
				text = "saying"
			intervals [3138]:
				xmin = 3228.2807
				xmax = 3228.3107
				text = ""
			intervals [3139]:
				xmin = 3228.3107
				xmax = 3228.8507
				text = "that"
			intervals [3140]:
				xmin = 3228.8507
				xmax = 3229.3158
				text = ""
			intervals [3141]:
				xmin = 3229.3158
				xmax = 3229.4558
				text = "it"
			intervals [3142]:
				xmin = 3229.4558
				xmax = 3229.6458
				text = "didn't"
			intervals [3143]:
				xmin = 3229.6458
				xmax = 3229.8858
				text = "matter"
			intervals [3144]:
				xmin = 3229.8858
				xmax = 3229.9758
				text = "if"
			intervals [3145]:
				xmin = 3229.9758
				xmax = 3230.3358
				text = "hillary"
			intervals [3146]:
				xmin = 3230.3358
				xmax = 3230.4658
				text = "was"
			intervals [3147]:
				xmin = 3230.4658
				xmax = 3230.5458
				text = "in"
			intervals [3148]:
				xmin = 3230.5458
				xmax = 3230.6458
				text = "there"
			intervals [3149]:
				xmin = 3230.6458
				xmax = 3230.7558
				text = "and"
			intervals [3150]:
				xmin = 3230.7558
				xmax = 3230.9258
				text = "all"
			intervals [3151]:
				xmin = 3230.9258
				xmax = 3231.0758
				text = "that"
			intervals [3152]:
				xmin = 3231.0758
				xmax = 3231.1658
				text = "the"
			intervals [3153]:
				xmin = 3231.1658
				xmax = 3231.6258
				text = "agenda"
			intervals [3154]:
				xmin = 3231.6258
				xmax = 3231.6958
				text = "s"
			intervals [3155]:
				xmin = 3231.6958
				xmax = 3231.8558
				text = "gonna"
			intervals [3156]:
				xmin = 3231.8558
				xmax = 3231.9658
				text = "be"
			intervals [3157]:
				xmin = 3231.9658
				xmax = 3232.0658
				text = "the"
			intervals [3158]:
				xmin = 3232.0658
				xmax = 3232.4958
				text = "same"
			intervals [3159]:
				xmin = 3232.4958
				xmax = 3232.5358
				text = ""
			intervals [3160]:
				xmin = 3232.5358
				xmax = 3232.9158
				text = "so"
			intervals [3161]:
				xmin = 3232.9158
				xmax = 3232.9458
				text = ""
			intervals [3162]:
				xmin = 3232.9458
				xmax = 3233.1058
				text = "just"
			intervals [3163]:
				xmin = 3233.1058
				xmax = 3233.2958
				text = "like"
			intervals [3164]:
				xmin = 3233.2958
				xmax = 3233.4158
				text = "when"
			intervals [3165]:
				xmin = 3233.4158
				xmax = 3233.7658
				text = "obama"
			intervals [3166]:
				xmin = 3233.7658
				xmax = 3233.8958
				text = "was"
			intervals [3167]:
				xmin = 3233.8958
				xmax = 3233.9858
				text = "in"
			intervals [3168]:
				xmin = 3233.9858
				xmax = 3234.2158
				text = "there"
			intervals [3169]:
				xmin = 3234.2158
				xmax = 3234.3258
				text = "the"
			intervals [3170]:
				xmin = 3234.3258
				xmax = 3234.3558
				text = ""
			intervals [3171]:
				xmin = 3234.3558
				xmax = 3234.7258
				text = "agenda"
			intervals [3172]:
				xmin = 3234.7258
				xmax = 3234.8358
				text = "the"
			intervals [3173]:
				xmin = 3234.8358
				xmax = 3235.1858
				text = "same"
			intervals [3174]:
				xmin = 3235.1858
				xmax = 3235.4158
				text = "so"
			intervals [3175]:
				xmin = 3235.4158
				xmax = 3236.0331
				text = ""
			intervals [3176]:
				xmin = 3236.0331
				xmax = 3236.1231
				text = "and"
			intervals [3177]:
				xmin = 3236.1231
				xmax = 3236.2031
				text = "i"
			intervals [3178]:
				xmin = 3236.2031
				xmax = 3236.3831
				text = "don't"
			intervals [3179]:
				xmin = 3236.3831
				xmax = 3236.6531
				text = "think"
			intervals [3180]:
				xmin = 3236.6531
				xmax = 3236.8231
				text = "the"
			intervals [3181]:
				xmin = 3236.8231
				xmax = 3237.1531
				text = "pre"
			intervals [3182]:
				xmin = 3237.1531
				xmax = 3237.3531
				text = "when"
			intervals [3183]:
				xmin = 3237.3531
				xmax = 3237.4331
				text = "i"
			intervals [3184]:
				xmin = 3237.4331
				xmax = 3237.5431
				text = "hear"
			intervals [3185]:
				xmin = 3237.5431
				xmax = 3237.6131
				text = "the"
			intervals [3186]:
				xmin = 3237.6131
				xmax = 3237.7931
				text = "word"
			intervals [3187]:
				xmin = 3237.7931
				xmax = 3238.2531
				text = "president"
			intervals [3188]:
				xmin = 3238.2531
				xmax = 3238.2831
				text = "i"
			intervals [3189]:
				xmin = 3238.2831
				xmax = 3238.4731
				text = "know"
			intervals [3190]:
				xmin = 3238.4731
				xmax = 3238.6031
				text = "that"
			intervals [3191]:
				xmin = 3238.6031
				xmax = 3239.0102
				text = ""
			intervals [3192]:
				xmin = 3239.0102
				xmax = 3239.1802
				text = "that"
			intervals [3193]:
				xmin = 3239.1802
				xmax = 3239.2702
				text = "the"
			intervals [3194]:
				xmin = 3239.2702
				xmax = 3239.6702
				text = "president"
			intervals [3195]:
				xmin = 3239.6702
				xmax = 3240.0302
				text = "actually"
			intervals [3196]:
				xmin = 3240.0302
				xmax = 3240.2902
				text = "doesn't"
			intervals [3197]:
				xmin = 3240.2902
				xmax = 3240.4402
				text = "run"
			intervals [3198]:
				xmin = 3240.4402
				xmax = 3240.5302
				text = "the"
			intervals [3199]:
				xmin = 3240.5302
				xmax = 3240.9002
				text = "country"
			intervals [3200]:
				xmin = 3240.9002
				xmax = 3241.0188
				text = ""
			intervals [3201]:
				xmin = 3241.0188
				xmax = 3241.1288
				text = "you"
			intervals [3202]:
				xmin = 3241.1288
				xmax = 3241.2688
				text = "know"
			intervals [3203]:
				xmin = 3241.2688
				xmax = 3241.3788
				text = "what"
			intervals [3204]:
				xmin = 3241.3788
				xmax = 3241.4388
				text = "i'm"
			intervals [3205]:
				xmin = 3241.4388
				xmax = 3241.7788
				text = "saying"
			intervals [3206]:
				xmin = 3241.7788
				xmax = 3241.8888
				text = ""
			intervals [3207]:
				xmin = 3241.8888
				xmax = 3241.9888
				text = "i"
			intervals [3208]:
				xmin = 3241.9888
				xmax = 3242.1388
				text = "mean"
			intervals [3209]:
				xmin = 3242.1388
				xmax = 3242.2888
				text = "i"
			intervals [3210]:
				xmin = 3242.2888
				xmax = 3242.3888
				text = ""
			intervals [3211]:
				xmin = 3242.3888
				xmax = 3242.6688
				text = "<unk>"
			intervals [3212]:
				xmin = 3242.6688
				xmax = 3242.8588
				text = "i"
			intervals [3213]:
				xmin = 3242.8588
				xmax = 3242.9888
				text = "can"
			intervals [3214]:
				xmin = 3242.9888
				xmax = 3243.1888
				text = "think"
			intervals [3215]:
				xmin = 3243.1888
				xmax = 3243.4588
				text = "about"
			intervals [3216]:
				xmin = 3243.4588
				xmax = 3243.6288
				text = "that"
			intervals [3217]:
				xmin = 3243.6288
				xmax = 3243.7088
				text = "you"
			intervals [3218]:
				xmin = 3243.7088
				xmax = 3243.8788
				text = "know"
			intervals [3219]:
				xmin = 3243.8788
				xmax = 3244.1688
				text = "this"
			intervals [3220]:
				xmin = 3244.1688
				xmax = 3244.9567
				text = ""
			intervals [3221]:
				xmin = 3244.9567
				xmax = 3245.0467
				text = "you"
			intervals [3222]:
				xmin = 3245.0467
				xmax = 3245.1067
				text = "know"
			intervals [3223]:
				xmin = 3245.1067
				xmax = 3245.1867
				text = "i"
			intervals [3224]:
				xmin = 3245.1867
				xmax = 3245.3567
				text = "know"
			intervals [3225]:
				xmin = 3245.3567
				xmax = 3245.4667
				text = "he"
			intervals [3226]:
				xmin = 3245.4667
				xmax = 3245.8067
				text = "doesn't"
			intervals [3227]:
				xmin = 3245.8067
				xmax = 3245.991
				text = ""
			intervals [3228]:
				xmin = 3245.991
				xmax = 3246.261
				text = "run"
			intervals [3229]:
				xmin = 3246.261
				xmax = 3246.321
				text = ""
			intervals [3230]:
				xmin = 3246.321
				xmax = 3246.551
				text = "he"
			intervals [3231]:
				xmin = 3246.551
				xmax = 3246.761
				text = "or"
			intervals [3232]:
				xmin = 3246.761
				xmax = 3247.041
				text = "she"
			intervals [3233]:
				xmin = 3247.041
				xmax = 3247.341
				text = "whatever"
			intervals [3234]:
				xmin = 3247.341
				xmax = 3247.621
				text = "doesn't"
			intervals [3235]:
				xmin = 3247.621
				xmax = 3247.751
				text = "run"
			intervals [3236]:
				xmin = 3247.751
				xmax = 3247.831
				text = "the"
			intervals [3237]:
				xmin = 3247.831
				xmax = 3248.171
				text = "country"
			intervals [3238]:
				xmin = 3248.171
				xmax = 3248.231
				text = ""
			intervals [3239]:
				xmin = 3248.231
				xmax = 3248.421
				text = "but"
			intervals [3240]:
				xmin = 3248.421
				xmax = 3249.3318
				text = ""
			intervals [3241]:
				xmin = 3249.3318
				xmax = 3249.5118
				text = "i"
			intervals [3242]:
				xmin = 3249.5118
				xmax = 3249.9218
				text = "just"
			intervals [3243]:
				xmin = 3249.9218
				xmax = 3250.0618
				text = "i"
			intervals [3244]:
				xmin = 3250.0618
				xmax = 3250.3518
				text = "just"
			intervals [3245]:
				xmin = 3250.3518
				xmax = 3250.3818
				text = ""
			intervals [3246]:
				xmin = 3250.3818
				xmax = 3250.4718
				text = "you"
			intervals [3247]:
				xmin = 3250.4718
				xmax = 3250.6318
				text = "know"
			intervals [3248]:
				xmin = 3250.6318
				xmax = 3250.8318
				text = "like"
			intervals [3249]:
				xmin = 3250.8318
				xmax = 3251.0518
				text = "me"
			intervals [3250]:
				xmin = 3251.0518
				xmax = 3251.1618
				text = "i"
			intervals [3251]:
				xmin = 3251.1618
				xmax = 3251.3118
				text = "just"
			intervals [3252]:
				xmin = 3251.3118
				xmax = 3251.5018
				text = "don't"
			intervals [3253]:
				xmin = 3251.5018
				xmax = 3251.7018
				text = "pay"
			intervals [3254]:
				xmin = 3251.7018
				xmax = 3252.0918
				text = "attention"
			intervals [3255]:
				xmin = 3252.0918
				xmax = 3252.3218
				text = "to"
			intervals [3256]:
				xmin = 3252.3218
				xmax = 3252.4718
				text = "it"
			intervals [3257]:
				xmin = 3252.4718
				xmax = 3252.5018
				text = "i"
			intervals [3258]:
				xmin = 3252.5018
				xmax = 3252.7118
				text = "mean"
			intervals [3259]:
				xmin = 3252.7118
				xmax = 3252.7918
				text = "it"
			intervals [3260]:
				xmin = 3252.7918
				xmax = 3252.8818
				text = "s"
			intervals [3261]:
				xmin = 3252.8818
				xmax = 3253.0718
				text = "all"
			intervals [3262]:
				xmin = 3253.0718
				xmax = 3253.5918
				text = "nonsense"
			intervals [3263]:
				xmin = 3253.5918
				xmax = 3253.6418
				text = ""
			intervals [3264]:
				xmin = 3253.6418
				xmax = 3253.7018
				text = "to"
			intervals [3265]:
				xmin = 3253.7018
				xmax = 3253.7518
				text = ""
			intervals [3266]:
				xmin = 3253.7518
				xmax = 3253.9218
				text = "me"
			intervals [3267]:
				xmin = 3253.9218
				xmax = 3253.9518
				text = ""
			intervals [3268]:
				xmin = 3253.9518
				xmax = 3254.1618
				text = "i'm"
			intervals [3269]:
				xmin = 3254.1618
				xmax = 3254.4018
				text = "not"
			intervals [3270]:
				xmin = 3254.4018
				xmax = 3254.4318
				text = ""
			intervals [3271]:
				xmin = 3254.4318
				xmax = 3254.7718
				text = "i"
			intervals [3272]:
				xmin = 3254.7718
				xmax = 3255.0118
				text = "i"
			intervals [3273]:
				xmin = 3255.0118
				xmax = 3255.0918
				text = "i"
			intervals [3274]:
				xmin = 3255.0918
				xmax = 3255.3218
				text = "can't"
			intervals [3275]:
				xmin = 3255.3218
				xmax = 3255.5418
				text = "play"
			intervals [3276]:
				xmin = 3255.5418
				xmax = 3255.7218
				text = "like"
			intervals [3277]:
				xmin = 3255.7218
				xmax = 3255.7918
				text = "i'm"
			intervals [3278]:
				xmin = 3255.7918
				xmax = 3256.1018
				text = "apart"
			intervals [3279]:
				xmin = 3256.1018
				xmax = 3256.1618
				text = "of"
			intervals [3280]:
				xmin = 3256.1618
				xmax = 3256.4318
				text = "something"
			intervals [3281]:
				xmin = 3256.4318
				xmax = 3256.5418
				text = "when"
			intervals [3282]:
				xmin = 3256.5418
				xmax = 3256.6018
				text = "i"
			intervals [3283]:
				xmin = 3256.6018
				xmax = 3256.8418
				text = "know"
			intervals [3284]:
				xmin = 3256.8418
				xmax = 3257.0318
				text = "good"
			intervals [3285]:
				xmin = 3257.0318
				xmax = 3257.0618
				text = ""
			intervals [3286]:
				xmin = 3257.0618
				xmax = 3257.4018
				text = "damn"
			intervals [3287]:
				xmin = 3257.4018
				xmax = 3257.6018
				text = "well"
			intervals [3288]:
				xmin = 3257.6018
				xmax = 3257.7218
				text = "i'm"
			intervals [3289]:
				xmin = 3257.7218
				xmax = 3258.0118
				text = "not"
			intervals [3290]:
				xmin = 3258.0118
				xmax = 3258.585
				text = ""
			intervals [3291]:
				xmin = 3258.585
				xmax = 3259.075
				text = "so"
			intervals [3292]:
				xmin = 3259.075
				xmax = 3260.1866
				text = ""
			intervals [3293]:
				xmin = 3260.1866
				xmax = 3260.2166
				text = "i"
			intervals [3294]:
				xmin = 3260.2166
				xmax = 3260.3366
				text = "mean"
			intervals [3295]:
				xmin = 3260.3366
				xmax = 3260.4866
				text = "that"
			intervals [3296]:
				xmin = 3260.4866
				xmax = 3260.5566
				text = "s"
			intervals [3297]:
				xmin = 3260.5566
				xmax = 3260.7366
				text = "just"
			intervals [3298]:
				xmin = 3260.7366
				xmax = 3260.9766
				text = "me"
			intervals [3299]:
				xmin = 3260.9766
				xmax = 3261.0066
				text = ""
			intervals [3300]:
				xmin = 3261.0066
				xmax = 3261.1366
				text = "you"
			intervals [3301]:
				xmin = 3261.1366
				xmax = 3261.2866
				text = "know"
			intervals [3302]:
				xmin = 3261.2866
				xmax = 3261.3766
				text = "what"
			intervals [3303]:
				xmin = 3261.3766
				xmax = 3261.4466
				text = "i'm"
			intervals [3304]:
				xmin = 3261.4466
				xmax = 3261.6066
				text = "saying"
			intervals [3305]:
				xmin = 3261.6066
				xmax = 3261.7266
				text = "but"
			intervals [3306]:
				xmin = 3261.7266
				xmax = 3261.8066
				text = "i"
			intervals [3307]:
				xmin = 3261.8066
				xmax = 3262.3666
				text = "understand"
			intervals [3308]:
				xmin = 3262.3666
				xmax = 3262.4566
				text = "you"
			intervals [3309]:
				xmin = 3262.4566
				xmax = 3262.5366
				text = "know"
			intervals [3310]:
				xmin = 3262.5366
				xmax = 3262.6266
				text = "what"
			intervals [3311]:
				xmin = 3262.6266
				xmax = 3262.6866
				text = "i'm"
			intervals [3312]:
				xmin = 3262.6866
				xmax = 3262.8266
				text = "saying"
			intervals [3313]:
				xmin = 3262.8266
				xmax = 3262.8666
				text = "i"
			intervals [3314]:
				xmin = 3262.8666
				xmax = 3263.2866
				text = "understand"
			intervals [3315]:
				xmin = 3263.2866
				xmax = 3263.4466
				text = "what"
			intervals [3316]:
				xmin = 3263.4466
				xmax = 3263.4766
				text = ""
			intervals [3317]:
				xmin = 3263.4766
				xmax = 3263.8366
				text = "um"
			intervals [3318]:
				xmin = 3263.8366
				xmax = 3265.0722
				text = ""
			intervals [3319]:
				xmin = 3265.0722
				xmax = 3265.2122
				text = "you"
			intervals [3320]:
				xmin = 3265.2122
				xmax = 3265.3322
				text = "know"
			intervals [3321]:
				xmin = 3265.3322
				xmax = 3265.3622
				text = "i"
			intervals [3322]:
				xmin = 3265.3622
				xmax = 3265.8222
				text = "understand"
			intervals [3323]:
				xmin = 3265.8222
				xmax = 3265.9422
				text = "what"
			intervals [3324]:
				xmin = 3265.9422
				xmax = 3266.1422
				text = "you're"
			intervals [3325]:
				xmin = 3266.1422
				xmax = 3266.5322
				text = "saying"
			intervals [3326]:
				xmin = 3266.5322
				xmax = 3266.6422
				text = "you"
			intervals [3327]:
				xmin = 3266.6422
				xmax = 3266.7622
				text = "know"
			intervals [3328]:
				xmin = 3266.7622
				xmax = 3266.7922
				text = ""
			intervals [3329]:
				xmin = 3266.7922
				xmax = 3266.8822
				text = "what"
			intervals [3330]:
				xmin = 3266.8822
				xmax = 3266.9622
				text = "i'm"
			intervals [3331]:
				xmin = 3266.9622
				xmax = 3267.1922
				text = "saying"
			intervals [3332]:
				xmin = 3267.1922
				xmax = 3267.4422
				text = "but"
			intervals [3333]:
				xmin = 3267.4422
				xmax = 3268.3362
				text = ""
			intervals [3334]:
				xmin = 3268.3362
				xmax = 3268.6762
				text = "everybody"
			intervals [3335]:
				xmin = 3268.6762
				xmax = 3268.8462
				text = "have"
			intervals [3336]:
				xmin = 3268.8462
				xmax = 3269.0362
				text = "their"
			intervals [3337]:
				xmin = 3269.0362
				xmax = 3269.2362
				text = "own"
			intervals [3338]:
				xmin = 3269.2362
				xmax = 3269.7762
				text = "views"
			intervals [3339]:
				xmin = 3269.7762
				xmax = 3269.8862
				text = "and"
			intervals [3340]:
				xmin = 3269.8862
				xmax = 3270.2762
				text = "stuff"
			intervals [3341]:
				xmin = 3270.2762
				xmax = 3270.3862
				text = "ain't"
			intervals [3342]:
				xmin = 3270.3862
				xmax = 3270.7862
				text = "nobody"
			intervals [3343]:
				xmin = 3270.7862
				xmax = 3270.8762
				text = "you"
			intervals [3344]:
				xmin = 3270.8762
				xmax = 3271.0762
				text = "know"
			intervals [3345]:
				xmin = 3271.0762
				xmax = 3271.2924
				text = ""
			intervals [3346]:
				xmin = 3271.2924
				xmax = 3271.4824
				text = "right"
			intervals [3347]:
				xmin = 3271.4824
				xmax = 3271.5324
				text = "or"
			intervals [3348]:
				xmin = 3271.5324
				xmax = 3271.9124
				text = "wrong"
			intervals [3349]:
				xmin = 3271.9124
				xmax = 3271.9424
				text = ""
			intervals [3350]:
				xmin = 3271.9424
				xmax = 3272.0724
				text = "it"
			intervals [3351]:
				xmin = 3272.0724
				xmax = 3272.3224
				text = "is"
			intervals [3352]:
				xmin = 3272.3224
				xmax = 3272.4724
				text = "what"
			intervals [3353]:
				xmin = 3272.4724
				xmax = 3272.5624
				text = "it"
			intervals [3354]:
				xmin = 3272.5624
				xmax = 3272.8524
				text = "is"
			intervals [3355]:
				xmin = 3272.8524
				xmax = 3272.9424
				text = "you"
			intervals [3356]:
				xmin = 3272.9424
				xmax = 3273.0124
				text = "know"
			intervals [3357]:
				xmin = 3273.0124
				xmax = 3273.1024
				text = "what"
			intervals [3358]:
				xmin = 3273.1024
				xmax = 3273.1324
				text = "i"
			intervals [3359]:
				xmin = 3273.1324
				xmax = 3273.1624
				text = ""
			intervals [3360]:
				xmin = 3273.1624
				xmax = 3273.4024
				text = "mean"
			intervals [3361]:
				xmin = 3273.4024
				xmax = 3273.8223
				text = ""
			intervals [3362]:
				xmin = 3273.8223
				xmax = 3274.2423
				text = "so"
			intervals [3363]:
				xmin = 3274.2423
				xmax = 3277.3758
				text = ""
			intervals [3364]:
				xmin = 3277.3758
				xmax = 3277.6858
				text = "but"
			intervals [3365]:
				xmin = 3277.6858
				xmax = 3282.8486
				text = ""
			intervals [3366]:
				xmin = 3282.8486
				xmax = 3283.2386
				text = "yeah"
			intervals [3367]:
				xmin = 3283.2386
				xmax = 3284.3968
				text = ""
			intervals [3368]:
				xmin = 3284.3968
				xmax = 3284.4968
				text = "let"
			intervals [3369]:
				xmin = 3284.4968
				xmax = 3284.7268
				text = ""
			intervals [3370]:
				xmin = 3284.7268
				xmax = 3284.7868
				text = "me"
			intervals [3371]:
				xmin = 3284.7868
				xmax = 3284.8168
				text = ""
			intervals [3372]:
				xmin = 3284.8168
				xmax = 3285.2468
				text = "see"
			intervals [3373]:
				xmin = 3285.2468
				xmax = 3286.4229
				text = ""
			intervals [3374]:
				xmin = 3286.4229
				xmax = 3286.9329
				text = "so"
			intervals [3375]:
				xmin = 3286.9329
				xmax = 3289.7194
				text = ""
			intervals [3376]:
				xmin = 3289.7194
				xmax = 3289.7494
				text = "i"
			intervals [3377]:
				xmin = 3289.7494
				xmax = 3289.9394
				text = "need"
			intervals [3378]:
				xmin = 3289.9394
				xmax = 3290.0494
				text = "you"
			intervals [3379]:
				xmin = 3290.0494
				xmax = 3290.1594
				text = "to"
			intervals [3380]:
				xmin = 3290.1594
				xmax = 3290.3894
				text = "um"
			intervals [3381]:
				xmin = 3290.3894
				xmax = 3292.850
				text = ""
			intervals [3382]:
				xmin = 3292.850
				xmax = 3292.880
				text = "i"
			intervals [3383]:
				xmin = 3292.880
				xmax = 3292.920
				text = ""
			intervals [3384]:
				xmin = 3292.920
				xmax = 3293.010
				text = "need"
			intervals [3385]:
				xmin = 3293.010
				xmax = 3293.060
				text = ""
			intervals [3386]:
				xmin = 3293.060
				xmax = 3293.120
				text = "you"
			intervals [3387]:
				xmin = 3293.120
				xmax = 3293.150
				text = ""
			intervals [3388]:
				xmin = 3293.150
				xmax = 3293.260
				text = "to"
			intervals [3389]:
				xmin = 3293.260
				xmax = 3293.330
				text = ""
			intervals [3390]:
				xmin = 3293.330
				xmax = 3293.600
				text = "read"
			intervals [3391]:
				xmin = 3293.600
				xmax = 3293.780
				text = "this"
			intervals [3392]:
				xmin = 3293.780
				xmax = 3294.040
				text = "for"
			intervals [3393]:
				xmin = 3294.040
				xmax = 3294.080
				text = ""
			intervals [3394]:
				xmin = 3294.080
				xmax = 3294.250
				text = "me"
			intervals [3395]:
				xmin = 3294.250
				xmax = 3296.7471
				text = ""
			intervals [3396]:
				xmin = 3296.7471
				xmax = 3296.9971
				text = "right"
			intervals [3397]:
				xmin = 3296.9971
				xmax = 3297.0271
				text = ""
			intervals [3398]:
				xmin = 3297.0271
				xmax = 3297.3971
				text = "here"
			intervals [3399]:
				xmin = 3297.3971
				xmax = 3299.2571
				text = ""
			intervals [3400]:
				xmin = 3299.2571
				xmax = 3299.4171
				text = "need"
			intervals [3401]:
				xmin = 3299.4171
				xmax = 3299.4471
				text = ""
			intervals [3402]:
				xmin = 3299.4471
				xmax = 3299.5271
				text = "you"
			intervals [3403]:
				xmin = 3299.5271
				xmax = 3299.5971
				text = "to"
			intervals [3404]:
				xmin = 3299.5971
				xmax = 3299.6271
				text = ""
			intervals [3405]:
				xmin = 3299.6271
				xmax = 3299.8471
				text = "read"
			intervals [3406]:
				xmin = 3299.8471
				xmax = 3299.8771
				text = ""
			intervals [3407]:
				xmin = 3299.8771
				xmax = 3300.1371
				text = "that"
			intervals [3408]:
				xmin = 3300.1371
				xmax = 3304.0459
				text = ""
			intervals [3409]:
				xmin = 3304.0459
				xmax = 3304.4759
				text = "and"
			intervals [3410]:
				xmin = 3304.4759
				xmax = 3304.7499
				text = ""
			intervals [3411]:
				xmin = 3304.7499
				xmax = 3304.9299
				text = "so"
			intervals [3412]:
				xmin = 3304.9299
				xmax = 3305.1599
				text = "tell"
			intervals [3413]:
				xmin = 3305.1599
				xmax = 3305.2599
				text = "me"
			intervals [3414]:
				xmin = 3305.2599
				xmax = 3305.4899
				text = "like"
			intervals [3415]:
				xmin = 3305.4899
				xmax = 3305.6999
				text = "like"
			intervals [3416]:
				xmin = 3305.6999
				xmax = 3305.7299
				text = ""
			intervals [3417]:
				xmin = 3305.7299
				xmax = 3305.8399
				text = "what"
			intervals [3418]:
				xmin = 3305.8399
				xmax = 3306.1799
				text = "about"
			intervals [3419]:
				xmin = 3306.1799
				xmax = 3307.0054
				text = ""
			intervals [3420]:
				xmin = 3307.0054
				xmax = 3307.1554
				text = "like"
			intervals [3421]:
				xmin = 3307.1554
				xmax = 3307.2554
				text = "your"
			intervals [3422]:
				xmin = 3307.2554
				xmax = 3307.6954
				text = "sisters"
			intervals [3423]:
				xmin = 3307.6954
				xmax = 3307.8154
				text = "and"
			intervals [3424]:
				xmin = 3307.8154
				xmax = 3308.0554
				text = "all"
			intervals [3425]:
				xmin = 3308.0554
				xmax = 3308.2354
				text = "them"
			intervals [3426]:
				xmin = 3308.2354
				xmax = 3308.3354
				text = "do"
			intervals [3427]:
				xmin = 3308.3354
				xmax = 3308.5654
				text = "they"
			intervals [3428]:
				xmin = 3308.5654
				xmax = 3309.0354
				text = "all"
			intervals [3429]:
				xmin = 3309.0354
				xmax = 3309.8657
				text = ""
			intervals [3430]:
				xmin = 3309.8657
				xmax = 3309.9857
				text = "what"
			intervals [3431]:
				xmin = 3309.9857
				xmax = 3310.1857
				text = "about"
			intervals [3432]:
				xmin = 3310.1857
				xmax = 3310.2657
				text = "the"
			intervals [3433]:
				xmin = 3310.2657
				xmax = 3310.3257
				text = ""
			intervals [3434]:
				xmin = 3310.3257
				xmax = 3310.5557
				text = "new"
			intervals [3435]:
				xmin = 3310.5557
				xmax = 3310.7257
				text = "um"
			intervals [3436]:
				xmin = 3310.7257
				xmax = 3311.1557
				text = "casino"
			intervals [3437]:
				xmin = 3311.1557
				xmax = 3311.2757
				text = "you"
			intervals [3438]:
				xmin = 3311.2757
				xmax = 3311.4057
				text = "been"
			intervals [3439]:
				xmin = 3311.4057
				xmax = 3311.5157
				text = "there"
			intervals [3440]:
				xmin = 3311.5157
				xmax = 3311.7857
				text = "yet"
			intervals [3441]:
				xmin = 3311.7857
				xmax = 3314.2132
				text = ""
			intervals [3442]:
				xmin = 3314.2132
				xmax = 3314.4732
				text = "nah"
			intervals [3443]:
				xmin = 3314.4732
				xmax = 3314.5332
				text = "the"
			intervals [3444]:
				xmin = 3314.5332
				xmax = 3314.7632
				text = "new"
			intervals [3445]:
				xmin = 3314.7632
				xmax = 3314.9732
				text = "one"
			intervals [3446]:
				xmin = 3314.9732
				xmax = 3315.3018
				text = ""
			intervals [3447]:
				xmin = 3315.3018
				xmax = 3315.8518
				text = "mgm"
			intervals [3448]:
				xmin = 3315.8518
				xmax = 3317.5507
				text = ""
			intervals [3449]:
				xmin = 3317.5507
				xmax = 3317.5807
				text = "<unk>"
			intervals [3450]:
				xmin = 3317.5807
				xmax = 3318.2807
				text = "opened"
			intervals [3451]:
				xmin = 3318.2807
				xmax = 3318.4907
				text = "like"
			intervals [3452]:
				xmin = 3318.4907
				xmax = 3318.5307
				text = ""
			intervals [3453]:
				xmin = 3318.5307
				xmax = 3318.6407
				text = "t"
			intervals [3454]:
				xmin = 3318.6407
				xmax = 3318.7307
				text = "what"
			intervals [3455]:
				xmin = 3318.7307
				xmax = 3318.7607
				text = "i"
			intervals [3456]:
				xmin = 3318.7607
				xmax = 3318.9207
				text = "think"
			intervals [3457]:
				xmin = 3318.9207
				xmax = 3319.0107
				text = "like"
			intervals [3458]:
				xmin = 3319.0107
				xmax = 3319.1407
				text = "two"
			intervals [3459]:
				xmin = 3319.1407
				xmax = 3319.4607
				text = "days"
			intervals [3460]:
				xmin = 3319.4607
				xmax = 3319.8407
				text = "ago"
			intervals [3461]:
				xmin = 3319.8407
				xmax = 3319.9007
				text = "or"
			intervals [3462]:
				xmin = 3319.9007
				xmax = 3320.6707
				text = "yesterday"
			intervals [3463]:
				xmin = 3320.6707
				xmax = 3320.7107
				text = "or"
			intervals [3464]:
				xmin = 3320.7107
				xmax = 3321.1307
				text = "something"
			intervals [3465]:
				xmin = 3321.1307
				xmax = 3321.2193
				text = ""
			intervals [3466]:
				xmin = 3321.2193
				xmax = 3321.6193
				text = "<unk>"
			intervals [3467]:
				xmin = 3321.6193
				xmax = 3323.277
				text = ""
			intervals [3468]:
				xmin = 3323.277
				xmax = 3323.337
				text = "i"
			intervals [3469]:
				xmin = 3323.337
				xmax = 3323.417
				text = ""
			intervals [3470]:
				xmin = 3323.417
				xmax = 3323.637
				text = "know"
			intervals [3471]:
				xmin = 3323.637
				xmax = 3323.747
				text = "that"
			intervals [3472]:
				xmin = 3323.747
				xmax = 3323.857
				text = "i"
			intervals [3473]:
				xmin = 3323.857
				xmax = 3324.057
				text = "know"
			intervals [3474]:
				xmin = 3324.057
				xmax = 3324.557
				text = "everybody"
			intervals [3475]:
				xmin = 3324.557
				xmax = 3324.887
				text = "around"
			intervals [3476]:
				xmin = 3324.887
				xmax = 3325.117
				text = "there"
			intervals [3477]:
				xmin = 3325.117
				xmax = 3325.207
				text = "i"
			intervals [3478]:
				xmin = 3325.207
				xmax = 3325.377
				text = "know"
			intervals [3479]:
				xmin = 3325.377
				xmax = 3326.017
				text = "everybody"
			intervals [3480]:
				xmin = 3326.017
				xmax = 3326.047
				text = "s"
			intervals [3481]:
				xmin = 3326.047
				xmax = 3326.427
				text = "there"
			intervals [3482]:
				xmin = 3326.427
				xmax = 3326.5069
				text = ""
			intervals [3483]:
				xmin = 3326.5069
				xmax = 3326.6669
				text = "on"
			intervals [3484]:
				xmin = 3326.6669
				xmax = 3326.8569
				text = "that"
			intervals [3485]:
				xmin = 3326.8569
				xmax = 3326.8869
				text = ""
			intervals [3486]:
				xmin = 3326.8869
				xmax = 3327.2569
				text = "side"
			intervals [3487]:
				xmin = 3327.2569
				xmax = 3327.7869
				text = "anyway"
			intervals [3488]:
				xmin = 3327.7869
				xmax = 3327.9558
				text = ""
			intervals [3489]:
				xmin = 3327.9558
				xmax = 3328.1058
				text = "you"
			intervals [3490]:
				xmin = 3328.1058
				xmax = 3328.2558
				text = "know"
			intervals [3491]:
				xmin = 3328.2558
				xmax = 3328.3558
				text = "what"
			intervals [3492]:
				xmin = 3328.3558
				xmax = 3328.4158
				text = "i'm"
			intervals [3493]:
				xmin = 3328.4158
				xmax = 3328.7458
				text = "saying"
			intervals [3494]:
				xmin = 3328.7458
				xmax = 3329.2436
				text = ""
			intervals [3495]:
				xmin = 3329.2436
				xmax = 3329.3836
				text = "<unk>"
			intervals [3496]:
				xmin = 3329.3836
				xmax = 3331.7462
				text = ""
			intervals [3497]:
				xmin = 3331.7462
				xmax = 3332.9362
				text = "yeah"
			intervals [3498]:
				xmin = 3332.9362
				xmax = 3332.9962
				text = "on"
			intervals [3499]:
				xmin = 3332.9962
				xmax = 3333.0962
				text = "that"
			intervals [3500]:
				xmin = 3333.0962
				xmax = 3333.2062
				text = "side"
			intervals [3501]:
				xmin = 3333.2062
				xmax = 3333.5062
				text = "anyway"
			intervals [3502]:
				xmin = 3333.5062
				xmax = 3333.5662
				text = "i"
			intervals [3503]:
				xmin = 3333.5662
				xmax = 3333.5962
				text = ""
			intervals [3504]:
				xmin = 3333.5962
				xmax = 3333.7162
				text = "know"
			intervals [3505]:
				xmin = 3333.7162
				xmax = 3333.8962
				text = "they"
			intervals [3506]:
				xmin = 3333.8962
				xmax = 3333.9262
				text = "<unk>"
			intervals [3507]:
				xmin = 3333.9262
				xmax = 3334.0462
				text = "be"
			intervals [3508]:
				xmin = 3334.0462
				xmax = 3334.1162
				text = ""
			intervals [3509]:
				xmin = 3334.1162
				xmax = 3334.4262
				text = "press"
			intervals [3510]:
				xmin = 3334.4262
				xmax = 3334.5362
				text = "to"
			intervals [3511]:
				xmin = 3334.5362
				xmax = 3334.6362
				text = "go"
			intervals [3512]:
				xmin = 3334.6362
				xmax = 3334.6962
				text = "to"
			intervals [3513]:
				xmin = 3334.6962
				xmax = 3334.8362
				text = "over"
			intervals [3514]:
				xmin = 3334.8362
				xmax = 3335.0162
				text = "that"
			intervals [3515]:
				xmin = 3335.0162
				xmax = 3335.0462
				text = ""
			intervals [3516]:
				xmin = 3335.0462
				xmax = 3335.3662
				text = "joint"
			intervals [3517]:
				xmin = 3335.3662
				xmax = 3336.615
				text = ""
			intervals [3518]:
				xmin = 3336.615
				xmax = 3336.705
				text = "it"
			intervals [3519]:
				xmin = 3336.705
				xmax = 3336.735
				text = ""
			intervals [3520]:
				xmin = 3336.735
				xmax = 3336.995
				text = "look"
			intervals [3521]:
				xmin = 3336.995
				xmax = 3337.325
				text = "nice"
			intervals [3522]:
				xmin = 3337.325
				xmax = 3337.575
				text = "though"
			intervals [3523]:
				xmin = 3337.575
				xmax = 3337.6999546485263
				text = ""
	item [2]:
		class = "IntervalTier"
		name = "DCB_se1_ag3_m_01 - phones"
		xmin = 0.0
		xmax = 3337.6999546485263
		intervals: size = 9051
			intervals [1]:
				xmin = 0.0
				xmax = 0.1406
				text = ""
			intervals [2]:
				xmin = 0.1406
				xmax = 0.1806
				text = "sil"
			intervals [3]:
				xmin = 0.1806
				xmax = 0.2506
				text = "K"
			intervals [4]:
				xmin = 0.2506
				xmax = 0.3306
				text = "AE1"
			intervals [5]:
				xmin = 0.3306
				xmax = 0.4406
				text = "N"
			intervals [6]:
				xmin = 0.4406
				xmax = 0.5306
				text = "Y"
			intervals [7]:
				xmin = 0.5306
				xmax = 0.7106
				text = "UW1"
			intervals [8]:
				xmin = 0.7106
				xmax = 0.7606
				text = "sp"
			intervals [9]:
				xmin = 0.7606
				xmax = 1.0806
				text = "AH1"
			intervals [10]:
				xmin = 1.0806
				xmax = 1.3806
				text = "M"
			intervals [11]:
				xmin = 1.3806
				xmax = 1.4106
				text = "sp"
			intervals [12]:
				xmin = 1.4106
				xmax = 1.617
				text = ""
			intervals [13]:
				xmin = 1.617
				xmax = 1.847
				text = "S"
			intervals [14]:
				xmin = 1.847
				xmax = 1.897
				text = "T"
			intervals [15]:
				xmin = 1.897
				xmax = 1.997
				text = "EY1"
			intervals [16]:
				xmin = 1.997
				xmax = 2.067
				text = "T"
			intervals [17]:
				xmin = 2.067
				xmax = 2.107
				text = "Y"
			intervals [18]:
				xmin = 2.107
				xmax = 2.137
				text = "UH1"
			intervals [19]:
				xmin = 2.137
				xmax = 2.167
				text = "R"
			intervals [20]:
				xmin = 2.167
				xmax = 2.227
				text = "N"
			intervals [21]:
				xmin = 2.227
				xmax = 2.427
				text = "EY1"
			intervals [22]:
				xmin = 2.427
				xmax = 2.477
				text = "M"
			intervals [23]:
				xmin = 2.477
				xmax = 2.547
				text = "P"
			intervals [24]:
				xmin = 2.547
				xmax = 2.627
				text = "L"
			intervals [25]:
				xmin = 2.627
				xmax = 2.787
				text = "IY1"
			intervals [26]:
				xmin = 2.787
				xmax = 2.897
				text = "Z"
			intervals [27]:
				xmin = 2.897
				xmax = 6.3615
				text = "sp"
			intervals [28]:
				xmin = 6.3615
				xmax = 6.7015
				text = "spn"
			intervals [29]:
				xmin = 6.7015
				xmax = 7.8815
				text = "TN"
			intervals [30]:
				xmin = 7.8815
				xmax = 7.9115
				text = "sp"
			intervals [31]:
				xmin = 7.9115
				xmax = 8.2683
				text = ""
			intervals [32]:
				xmin = 8.2683
				xmax = 8.4283
				text = "HH"
			intervals [33]:
				xmin = 8.4283
				xmax = 8.4583
				text = "UW1"
			intervals [34]:
				xmin = 8.4583
				xmax = 8.5683
				text = "G"
			intervals [35]:
				xmin = 8.5683
				xmax = 8.7083
				text = "EY1"
			intervals [36]:
				xmin = 8.7083
				xmax = 8.7383
				text = "V"
			intervals [37]:
				xmin = 8.7383
				xmax = 8.7983
				text = "Y"
			intervals [38]:
				xmin = 8.7983
				xmax = 8.8383
				text = "UW1"
			intervals [39]:
				xmin = 8.8383
				xmax = 8.8783
				text = "DH"
			intervals [40]:
				xmin = 8.8783
				xmax = 8.9683
				text = "AE1"
			intervals [41]:
				xmin = 8.9683
				xmax = 9.0283
				text = "T"
			intervals [42]:
				xmin = 9.0283
				xmax = 9.1183
				text = "N"
			intervals [43]:
				xmin = 9.1183
				xmax = 9.2583
				text = "EY1"
			intervals [44]:
				xmin = 9.2583
				xmax = 9.2883
				text = "M"
			intervals [45]:
				xmin = 9.2883
				xmax = 22.2077
				text = ""
			intervals [46]:
				xmin = 22.2077
				xmax = 22.2477
				text = "sil"
			intervals [47]:
				xmin = 22.2477
				xmax = 22.7077
				text = "OW1"
			intervals [48]:
				xmin = 22.7077
				xmax = 22.7377
				text = "sp"
			intervals [49]:
				xmin = 22.7377
				xmax = 22.8277
				text = "OW2"
			intervals [50]:
				xmin = 22.8277
				xmax = 22.9177
				text = "K"
			intervals [51]:
				xmin = 22.9177
				xmax = 23.2377
				text = "EY1"
			intervals [52]:
				xmin = 23.2377
				xmax = 23.3677
				text = "sp"
			intervals [53]:
				xmin = 23.3677
				xmax = 23.3977
				text = "OW2"
			intervals [54]:
				xmin = 23.3977
				xmax = 23.5077
				text = "K"
			intervals [55]:
				xmin = 23.5077
				xmax = 23.6977
				text = "EY1"
			intervals [56]:
				xmin = 23.6977
				xmax = 23.8577
				text = "sp"
			intervals [57]:
				xmin = 23.8577
				xmax = 23.9777
				text = "S"
			intervals [58]:
				xmin = 23.9777
				xmax = 24.0677
				text = "OW1"
			intervals [59]:
				xmin = 24.0677
				xmax = 24.1377
				text = "W"
			intervals [60]:
				xmin = 24.1377
				xmax = 24.3077
				text = "EH1"
			intervals [61]:
				xmin = 24.3077
				xmax = 24.3477
				text = "R"
			intervals [62]:
				xmin = 24.3477
				xmax = 24.4177
				text = "W"
			intervals [63]:
				xmin = 24.4177
				xmax = 24.5177
				text = "EH1"
			intervals [64]:
				xmin = 24.5177
				xmax = 24.5477
				text = "R"
			intervals [65]:
				xmin = 24.5477
				xmax = 24.5877
				text = "IH0"
			intervals [66]:
				xmin = 24.5877
				xmax = 24.6477
				text = "Z"
			intervals [67]:
				xmin = 24.6477
				xmax = 24.6777
				text = "EH1"
			intervals [68]:
				xmin = 24.6777
				xmax = 24.7077
				text = "F"
			intervals [69]:
				xmin = 24.7077
				xmax = 24.7377
				text = "W"
			intervals [70]:
				xmin = 24.7377
				xmax = 24.8477
				text = "AH1"
			intervals [71]:
				xmin = 24.8477
				xmax = 24.8977
				text = "T"
			intervals [72]:
				xmin = 24.8977
				xmax = 24.9477
				text = "P"
			intervals [73]:
				xmin = 24.9477
				xmax = 24.9777
				text = "AA1"
			intervals [74]:
				xmin = 24.9777
				xmax = 25.0577
				text = "R"
			intervals [75]:
				xmin = 25.0577
				xmax = 25.0877
				text = "T"
			intervals [76]:
				xmin = 25.0877
				xmax = 25.1277
				text = "AH0"
			intervals [77]:
				xmin = 25.1277
				xmax = 25.1577
				text = "V"
			intervals [78]:
				xmin = 25.1577
				xmax = 25.1977
				text = "D"
			intervals [79]:
				xmin = 25.1977
				xmax = 25.3077
				text = "IY1"
			intervals [80]:
				xmin = 25.3077
				xmax = 25.3977
				text = "S"
			intervals [81]:
				xmin = 25.3977
				xmax = 25.4977
				text = "IY1"
			intervals [82]:
				xmin = 25.4977
				xmax = 25.5477
				text = "ER0"
			intervals [83]:
				xmin = 25.5477
				xmax = 25.6177
				text = "Y"
			intervals [84]:
				xmin = 25.6177
				xmax = 25.6577
				text = "UW1"
			intervals [85]:
				xmin = 25.6577
				xmax = 25.6877
				text = "F"
			intervals [86]:
				xmin = 25.6877
				xmax = 25.7277
				text = "R"
			intervals [87]:
				xmin = 25.7277
				xmax = 25.8377
				text = "AH1"
			intervals [88]:
				xmin = 25.8377
				xmax = 25.9077
				text = "M"
			intervals [89]:
				xmin = 25.9077
				xmax = 41.9466
				text = "sp"
			intervals [90]:
				xmin = 41.9466
				xmax = 42.4166
				text = "OW1"
			intervals [91]:
				xmin = 42.4166
				xmax = 42.5366
				text = "OW2"
			intervals [92]:
				xmin = 42.5366
				xmax = 42.8266
				text = "K"
			intervals [93]:
				xmin = 42.8266
				xmax = 43.2166
				text = "EY1"
			intervals [94]:
				xmin = 43.2166
				xmax = 43.2466
				text = "sp"
			intervals [95]:
				xmin = 43.2466
				xmax = 43.2766
				text = "OW2"
			intervals [96]:
				xmin = 43.2766
				xmax = 43.3066
				text = "K"
			intervals [97]:
				xmin = 43.3066
				xmax = 43.4066
				text = "EY1"
			intervals [98]:
				xmin = 43.4066
				xmax = 43.4666
				text = "sp"
			intervals [99]:
				xmin = 43.4666
				xmax = 44.4937
				text = ""
			intervals [100]:
				xmin = 44.4937
				xmax = 44.6237
				text = "HH"
			intervals [101]:
				xmin = 44.6237
				xmax = 44.7237
				text = "AW1"
			intervals [102]:
				xmin = 44.7237
				xmax = 44.7937
				text = "L"
			intervals [103]:
				xmin = 44.7937
				xmax = 44.8537
				text = "AO1"
			intervals [104]:
				xmin = 44.8537
				xmax = 44.9037
				text = "NG"
			intervals [105]:
				xmin = 44.9037
				xmax = 44.9337
				text = "HH"
			intervals [106]:
				xmin = 44.9337
				xmax = 44.9637
				text = "AE1"
			intervals [107]:
				xmin = 44.9637
				xmax = 44.9937
				text = "V"
			intervals [108]:
				xmin = 44.9937
				xmax = 45.0737
				text = "Y"
			intervals [109]:
				xmin = 45.0737
				xmax = 45.1337
				text = "UW1"
			intervals [110]:
				xmin = 45.1337
				xmax = 45.2837
				text = "AE1"
			intervals [111]:
				xmin = 45.2837
				xmax = 45.3337
				text = "K"
			intervals [112]:
				xmin = 45.3337
				xmax = 45.4037
				text = "CH"
			intervals [113]:
				xmin = 45.4037
				xmax = 45.4337
				text = "L"
			intervals [114]:
				xmin = 45.4337
				xmax = 45.5137
				text = "IY0"
			intervals [115]:
				xmin = 45.5137
				xmax = 45.5637
				text = "L"
			intervals [116]:
				xmin = 45.5637
				xmax = 45.6437
				text = "IH1"
			intervals [117]:
				xmin = 45.6437
				xmax = 45.6837
				text = "V"
			intervals [118]:
				xmin = 45.6837
				xmax = 45.7137
				text = "D"
			intervals [119]:
				xmin = 45.7137
				xmax = 45.7637
				text = "IH1"
			intervals [120]:
				xmin = 45.7637
				xmax = 45.8137
				text = "N"
			intervals [121]:
				xmin = 45.8137
				xmax = 45.8637
				text = "D"
			intervals [122]:
				xmin = 45.8637
				xmax = 45.9737
				text = "IY1"
			intervals [123]:
				xmin = 45.9737
				xmax = 46.0537
				text = "S"
			intervals [124]:
				xmin = 46.0537
				xmax = 46.1737
				text = "IY1"
			intervals [125]:
				xmin = 46.1737
				xmax = 47.8177
				text = "sp"
			intervals [126]:
				xmin = 47.8177
				xmax = 47.9177
				text = "AO1"
			intervals [127]:
				xmin = 47.9177
				xmax = 48.0077
				text = "L"
			intervals [128]:
				xmin = 48.0077
				xmax = 48.0477
				text = "Y"
			intervals [129]:
				xmin = 48.0477
				xmax = 48.0777
				text = "UH1"
			intervals [130]:
				xmin = 48.0777
				xmax = 48.1077
				text = "R"
			intervals [131]:
				xmin = 48.1077
				xmax = 48.1677
				text = "L"
			intervals [132]:
				xmin = 48.1677
				xmax = 48.2677
				text = "AY1"
			intervals [133]:
				xmin = 48.2677
				xmax = 48.2977
				text = "F"
			intervals [134]:
				xmin = 48.2977
				xmax = 49.2448
				text = "sp"
			intervals [135]:
				xmin = 49.2448
				xmax = 49.3148
				text = "W"
			intervals [136]:
				xmin = 49.3148
				xmax = 49.3448
				text = "AH1"
			intervals [137]:
				xmin = 49.3448
				xmax = 49.3948
				text = "T"
			intervals [138]:
				xmin = 49.3948
				xmax = 49.4948
				text = "S"
			intervals [139]:
				xmin = 49.4948
				xmax = 49.5248
				text = "D"
			intervals [140]:
				xmin = 49.5248
				xmax = 49.5548
				text = "AH1"
			intervals [141]:
				xmin = 49.5548
				xmax = 49.5848
				text = "B"
			intervals [142]:
				xmin = 49.5848
				xmax = 49.6148
				text = "AH0"
			intervals [143]:
				xmin = 49.6148
				xmax = 49.6548
				text = "L"
			intervals [144]:
				xmin = 49.6548
				xmax = 49.6848
				text = "Y"
			intervals [145]:
				xmin = 49.6848
				xmax = 49.7148
				text = "UW0"
			intervals [146]:
				xmin = 49.7148
				xmax = 49.9748
				text = "AH1"
			intervals [147]:
				xmin = 49.9748
				xmax = 50.1348
				text = "M"
			intervals [148]:
				xmin = 50.1348
				xmax = 50.5545
				text = ""
			intervals [149]:
				xmin = 50.5545
				xmax = 50.6245
				text = "W"
			intervals [150]:
				xmin = 50.6245
				xmax = 50.6545
				text = "AH1"
			intervals [151]:
				xmin = 50.6545
				xmax = 50.6945
				text = "T"
			intervals [152]:
				xmin = 50.6945
				xmax = 50.7745
				text = "S"
			intervals [153]:
				xmin = 50.7745
				xmax = 50.8245
				text = "K"
			intervals [154]:
				xmin = 50.8245
				xmax = 50.9245
				text = "UW1"
			intervals [155]:
				xmin = 50.9245
				xmax = 50.9745
				text = "L"
			intervals [156]:
				xmin = 50.9745
				xmax = 51.0145
				text = "D"
			intervals [157]:
				xmin = 51.0145
				xmax = 51.0545
				text = "IH1"
			intervals [158]:
				xmin = 51.0545
				xmax = 51.1245
				text = "D"
			intervals [159]:
				xmin = 51.1245
				xmax = 51.1945
				text = "Y"
			intervals [160]:
				xmin = 51.1945
				xmax = 51.2245
				text = "UW1"
			intervals [161]:
				xmin = 51.2245
				xmax = 51.2845
				text = "G"
			intervals [162]:
				xmin = 51.2845
				xmax = 51.3845
				text = "OW1"
			intervals [163]:
				xmin = 51.3845
				xmax = 51.4345
				text = "T"
			intervals [164]:
				xmin = 51.4345
				xmax = 51.4645
				text = "IH0"
			intervals [165]:
				xmin = 51.4645
				xmax = 52.0044
				text = "sp"
			intervals [166]:
				xmin = 52.0044
				xmax = 52.1544
				text = "EH2"
			intervals [167]:
				xmin = 52.1544
				xmax = 52.2444
				text = "L"
			intervals [168]:
				xmin = 52.2444
				xmax = 52.2744
				text = "AH0"
			intervals [169]:
				xmin = 52.2744
				xmax = 52.3044
				text = "M"
			intervals [170]:
				xmin = 52.3044
				xmax = 52.3344
				text = "EH1"
			intervals [171]:
				xmin = 52.3344
				xmax = 52.3644
				text = "N"
			intervals [172]:
				xmin = 52.3644
				xmax = 52.3944
				text = "CH"
			intervals [173]:
				xmin = 52.3944
				xmax = 52.4244
				text = "R"
			intervals [174]:
				xmin = 52.4244
				xmax = 52.4544
				text = "IY0"
			intervals [175]:
				xmin = 52.4544
				xmax = 52.5044
				text = "S"
			intervals [176]:
				xmin = 52.5044
				xmax = 52.5444
				text = "K"
			intervals [177]:
				xmin = 52.5444
				xmax = 52.6344
				text = "UW1"
			intervals [178]:
				xmin = 52.6344
				xmax = 52.6744
				text = "L"
			intervals [179]:
				xmin = 52.6744
				xmax = 58.4052
				text = "sp"
			intervals [180]:
				xmin = 58.4052
				xmax = 58.8352
				text = "OW1"
			intervals [181]:
				xmin = 58.8352
				xmax = 58.9152
				text = "OW2"
			intervals [182]:
				xmin = 58.9152
				xmax = 59.0652
				text = "K"
			intervals [183]:
				xmin = 59.0652
				xmax = 59.2052
				text = "EY1"
			intervals [184]:
				xmin = 59.2052
				xmax = 59.3152
				text = "S"
			intervals [185]:
				xmin = 59.3152
				xmax = 59.3652
				text = "OW1"
			intervals [186]:
				xmin = 59.3652
				xmax = 59.5352
				text = "Y"
			intervals [187]:
				xmin = 59.5352
				xmax = 59.7152
				text = "UW1"
			intervals [188]:
				xmin = 59.7152
				xmax = 59.8857
				text = "sp"
			intervals [189]:
				xmin = 59.8857
				xmax = 59.9557
				text = "HH"
			intervals [190]:
				xmin = 59.9557
				xmax = 60.0457
				text = "AW1"
			intervals [191]:
				xmin = 60.0457
				xmax = 60.0857
				text = "D"
			intervals [192]:
				xmin = 60.0857
				xmax = 60.1157
				text = "IY1"
			intervals [193]:
				xmin = 60.1157
				xmax = 60.1657
				text = "AY1"
			intervals [194]:
				xmin = 60.1657
				xmax = 60.2357
				text = "M"
			intervals [195]:
				xmin = 60.2357
				xmax = 60.2857
				text = "IY1"
			intervals [196]:
				xmin = 60.2857
				xmax = 60.3157
				text = "N"
			intervals [197]:
				xmin = 60.3157
				xmax = 60.3757
				text = "HH"
			intervals [198]:
				xmin = 60.3757
				xmax = 60.4657
				text = "AW1"
			intervals [199]:
				xmin = 60.4657
				xmax = 60.5657
				text = "IH0"
			intervals [200]:
				xmin = 60.5657
				xmax = 60.6257
				text = "K"
			intervals [201]:
				xmin = 60.6257
				xmax = 60.6857
				text = "S"
			intervals [202]:
				xmin = 60.6857
				xmax = 60.7257
				text = "P"
			intervals [203]:
				xmin = 60.7257
				xmax = 60.7957
				text = "L"
			intervals [204]:
				xmin = 60.7957
				xmax = 60.8857
				text = "EY1"
			intervals [205]:
				xmin = 60.8857
				xmax = 60.9157
				text = "N"
			intervals [206]:
				xmin = 60.9157
				xmax = 60.9557
				text = "DH"
			intervals [207]:
				xmin = 60.9557
				xmax = 60.9957
				text = "AE1"
			intervals [208]:
				xmin = 60.9957
				xmax = 61.0657
				text = "T"
			intervals [209]:
				xmin = 61.0657
				xmax = 61.1157
				text = "sp"
			intervals [210]:
				xmin = 61.1157
				xmax = 77.8028
				text = ""
			intervals [211]:
				xmin = 77.8028
				xmax = 78.3628
				text = "OW2"
			intervals [212]:
				xmin = 78.3628
				xmax = 78.4228
				text = "K"
			intervals [213]:
				xmin = 78.4228
				xmax = 78.5228
				text = "EY1"
			intervals [214]:
				xmin = 78.5228
				xmax = 78.6028
				text = "S"
			intervals [215]:
				xmin = 78.6028
				xmax = 78.6428
				text = "OW1"
			intervals [216]:
				xmin = 78.6428
				xmax = 78.7328
				text = "Y"
			intervals [217]:
				xmin = 78.7328
				xmax = 78.7928
				text = "UW1"
			intervals [218]:
				xmin = 78.7928
				xmax = 78.8428
				text = "W"
			intervals [219]:
				xmin = 78.8428
				xmax = 78.8828
				text = "AH0"
			intervals [220]:
				xmin = 78.8828
				xmax = 78.9728
				text = "Z"
			intervals [221]:
				xmin = 78.9728
				xmax = 79.0828
				text = "IH1"
			intervals [222]:
				xmin = 79.0828
				xmax = 79.1328
				text = "N"
			intervals [223]:
				xmin = 79.1328
				xmax = 79.1728
				text = "AE1"
			intervals [224]:
				xmin = 79.1728
				xmax = 79.2728
				text = "N"
			intervals [225]:
				xmin = 79.2728
				xmax = 79.4228
				text = "AW1"
			intervals [226]:
				xmin = 79.4228
				xmax = 79.4628
				text = "T"
			intervals [227]:
				xmin = 79.4628
				xmax = 79.5028
				text = "AH0"
			intervals [228]:
				xmin = 79.5028
				xmax = 79.5328
				text = "V"
			intervals [229]:
				xmin = 79.5328
				xmax = 79.5828
				text = "D"
			intervals [230]:
				xmin = 79.5828
				xmax = 79.7228
				text = "IY1"
			intervals [231]:
				xmin = 79.7228
				xmax = 79.8528
				text = "S"
			intervals [232]:
				xmin = 79.8528
				xmax = 80.2828
				text = "IY1"
			intervals [233]:
				xmin = 80.2828
				xmax = 80.5867
				text = ""
			intervals [234]:
				xmin = 80.5867
				xmax = 80.6867
				text = "AE1"
			intervals [235]:
				xmin = 80.6867
				xmax = 80.7467
				text = "N"
			intervals [236]:
				xmin = 80.7467
				xmax = 80.8667
				text = "HH"
			intervals [237]:
				xmin = 80.8667
				xmax = 80.9767
				text = "AW1"
			intervals [238]:
				xmin = 80.9767
				xmax = 81.0667
				text = "HH"
			intervals [239]:
				xmin = 81.0667
				xmax = 81.0967
				text = "W"
			intervals [240]:
				xmin = 81.0967
				xmax = 81.1267
				text = "AH1"
			intervals [241]:
				xmin = 81.1267
				xmax = 81.1867
				text = "T"
			intervals [242]:
				xmin = 81.1867
				xmax = 81.2667
				text = "S"
			intervals [243]:
				xmin = 81.2667
				xmax = 81.3567
				text = "OW1"
			intervals [244]:
				xmin = 81.3567
				xmax = 81.4167
				text = "W"
			intervals [245]:
				xmin = 81.4167
				xmax = 81.4567
				text = "AH1"
			intervals [246]:
				xmin = 81.4567
				xmax = 81.4967
				text = "T"
			intervals [247]:
				xmin = 81.4967
				xmax = 81.5367
				text = "Z"
			intervals [248]:
				xmin = 81.5367
				xmax = 81.5667
				text = "DH"
			intervals [249]:
				xmin = 81.5667
				xmax = 81.6267
				text = "AH0"
			intervals [250]:
				xmin = 81.6267
				xmax = 81.6867
				text = "L"
			intervals [251]:
				xmin = 81.6867
				xmax = 81.7767
				text = "AO1"
			intervals [252]:
				xmin = 81.7767
				xmax = 81.8167
				text = "NG"
			intervals [253]:
				xmin = 81.8167
				xmax = 81.8467
				text = "G"
			intervals [254]:
				xmin = 81.8467
				xmax = 81.8967
				text = "AH0"
			intervals [255]:
				xmin = 81.8967
				xmax = 81.9467
				text = "S"
			intervals [256]:
				xmin = 81.9467
				xmax = 81.9767
				text = "T"
			intervals [257]:
				xmin = 81.9767
				xmax = 82.0267
				text = "P"
			intervals [258]:
				xmin = 82.0267
				xmax = 82.0567
				text = "IH1"
			intervals [259]:
				xmin = 82.0567
				xmax = 82.1667
				text = "R"
			intervals [260]:
				xmin = 82.1667
				xmax = 82.1967
				text = "IY0"
			intervals [261]:
				xmin = 82.1967
				xmax = 82.2267
				text = "AH0"
			intervals [262]:
				xmin = 82.2267
				xmax = 82.2567
				text = "D"
			intervals [263]:
				xmin = 82.2567
				xmax = 82.2867
				text = "AH0"
			intervals [264]:
				xmin = 82.2867
				xmax = 82.3167
				text = "V"
			intervals [265]:
				xmin = 82.3167
				xmax = 82.4267
				text = "T"
			intervals [266]:
				xmin = 82.4267
				xmax = 82.5667
				text = "AY1"
			intervals [267]:
				xmin = 82.5667
				xmax = 82.6267
				text = "M"
			intervals [268]:
				xmin = 82.6267
				xmax = 82.6567
				text = "Y"
			intervals [269]:
				xmin = 82.6567
				xmax = 82.6867
				text = "UW1"
			intervals [270]:
				xmin = 82.6867
				xmax = 82.7967
				text = "V"
			intervals [271]:
				xmin = 82.7967
				xmax = 82.9067
				text = "AE1"
			intervals [272]:
				xmin = 82.9067
				xmax = 82.9667
				text = "K"
			intervals [273]:
				xmin = 82.9667
				xmax = 83.0267
				text = "SH"
			intervals [274]:
				xmin = 83.0267
				xmax = 83.0567
				text = "AH0"
			intervals [275]:
				xmin = 83.0567
				xmax = 83.0867
				text = "L"
			intervals [276]:
				xmin = 83.0867
				xmax = 83.1767
				text = "IY0"
			intervals [277]:
				xmin = 83.1767
				xmax = 83.2267
				text = "S"
			intervals [278]:
				xmin = 83.2267
				xmax = 83.2767
				text = "T"
			intervals [279]:
				xmin = 83.2767
				xmax = 83.4267
				text = "EY1"
			intervals [280]:
				xmin = 83.4267
				xmax = 83.4567
				text = "D"
			intervals [281]:
				xmin = 83.4567
				xmax = 83.5067
				text = "IH1"
			intervals [282]:
				xmin = 83.5067
				xmax = 83.5467
				text = "N"
			intervals [283]:
				xmin = 83.5467
				xmax = 83.5967
				text = "D"
			intervals [284]:
				xmin = 83.5967
				xmax = 83.7067
				text = "IY1"
			intervals [285]:
				xmin = 83.7067
				xmax = 83.7767
				text = "S"
			intervals [286]:
				xmin = 83.7767
				xmax = 83.8967
				text = "IY1"
			intervals [287]:
				xmin = 83.8967
				xmax = 87.4983
				text = "sp"
			intervals [288]:
				xmin = 87.4983
				xmax = 87.5783
				text = "HH"
			intervals [289]:
				xmin = 87.5783
				xmax = 87.7483
				text = "AE1"
			intervals [290]:
				xmin = 87.7483
				xmax = 87.8283
				text = "F"
			intervals [291]:
				xmin = 87.8283
				xmax = 87.8583
				text = "Y"
			intervals [292]:
				xmin = 87.8583
				xmax = 87.8883
				text = "UH1"
			intervals [293]:
				xmin = 87.8883
				xmax = 87.9283
				text = "R"
			intervals [294]:
				xmin = 87.9283
				xmax = 88.0083
				text = "L"
			intervals [295]:
				xmin = 88.0083
				xmax = 88.0983
				text = "AY1"
			intervals [296]:
				xmin = 88.0983
				xmax = 88.2283
				text = "F"
			intervals [297]:
				xmin = 88.2283
				xmax = 91.6993
				text = ""
			intervals [298]:
				xmin = 91.6993
				xmax = 91.7293
				text = "AH0"
			intervals [299]:
				xmin = 91.7293
				xmax = 91.7593
				text = "B"
			intervals [300]:
				xmin = 91.7593
				xmax = 91.8093
				text = "AW1"
			intervals [301]:
				xmin = 91.8093
				xmax = 91.8693
				text = "T"
			intervals [302]:
				xmin = 91.8693
				xmax = 91.9293
				text = "F"
			intervals [303]:
				xmin = 91.9293
				xmax = 91.9693
				text = "IH1"
			intervals [304]:
				xmin = 91.9693
				xmax = 91.9993
				text = "F"
			intervals [305]:
				xmin = 91.9993
				xmax = 92.0593
				text = "T"
			intervals [306]:
				xmin = 92.0593
				xmax = 92.1493
				text = "IY1"
			intervals [307]:
				xmin = 92.1493
				xmax = 92.2193
				text = "N"
			intervals [308]:
				xmin = 92.2193
				xmax = 92.2693
				text = "Y"
			intervals [309]:
				xmin = 92.2693
				xmax = 92.5693
				text = "IH1"
			intervals [310]:
				xmin = 92.5693
				xmax = 92.6393
				text = "R"
			intervals [311]:
				xmin = 92.6393
				xmax = 92.6693
				text = "Z"
			intervals [312]:
				xmin = 92.6693
				xmax = 93.0893
				text = "OW1"
			intervals [313]:
				xmin = 93.0893
				xmax = 93.1293
				text = "sp"
			intervals [314]:
				xmin = 93.1293
				xmax = 93.1593
				text = "OW2"
			intervals [315]:
				xmin = 93.1593
				xmax = 93.2493
				text = "K"
			intervals [316]:
				xmin = 93.2493
				xmax = 93.4193
				text = "EY1"
			intervals [317]:
				xmin = 93.4193
				xmax = 93.4893
				text = "sp"
			intervals [318]:
				xmin = 93.4893
				xmax = 94.2292
				text = ""
			intervals [319]:
				xmin = 94.2292
				xmax = 94.3492
				text = "S"
			intervals [320]:
				xmin = 94.3492
				xmax = 94.3792
				text = "OW1"
			intervals [321]:
				xmin = 94.3792
				xmax = 94.4892
				text = "T"
			intervals [322]:
				xmin = 94.4892
				xmax = 94.5792
				text = "EH1"
			intervals [323]:
				xmin = 94.5792
				xmax = 94.6192
				text = "L"
			intervals [324]:
				xmin = 94.6192
				xmax = 94.6592
				text = "M"
			intervals [325]:
				xmin = 94.6592
				xmax = 94.7092
				text = "IY1"
			intervals [326]:
				xmin = 94.7092
				xmax = 94.7692
				text = "AH0"
			intervals [327]:
				xmin = 94.7692
				xmax = 94.8092
				text = "B"
			intervals [328]:
				xmin = 94.8092
				xmax = 94.9092
				text = "AW1"
			intervals [329]:
				xmin = 94.9092
				xmax = 94.9892
				text = "T"
			intervals [330]:
				xmin = 94.9892
				xmax = 95.0392
				text = "D"
			intervals [331]:
				xmin = 95.0392
				xmax = 95.1492
				text = "IY1"
			intervals [332]:
				xmin = 95.1492
				xmax = 95.2392
				text = "S"
			intervals [333]:
				xmin = 95.2392
				xmax = 95.3892
				text = "IY1"
			intervals [334]:
				xmin = 95.3892
				xmax = 95.4392
				text = "W"
			intervals [335]:
				xmin = 95.4392
				xmax = 95.5392
				text = "AH1"
			intervals [336]:
				xmin = 95.5392
				xmax = 95.5992
				text = "T"
			intervals [337]:
				xmin = 95.5992
				xmax = 95.6292
				text = "AY1"
			intervals [338]:
				xmin = 95.6292
				xmax = 95.6592
				text = "D"
			intervals [339]:
				xmin = 95.6592
				xmax = 95.6892
				text = "AH1"
			intervals [340]:
				xmin = 95.6892
				xmax = 95.7192
				text = "B"
			intervals [341]:
				xmin = 95.7192
				xmax = 95.7492
				text = "AH0"
			intervals [342]:
				xmin = 95.7492
				xmax = 95.7992
				text = "L"
			intervals [343]:
				xmin = 95.7992
				xmax = 95.8292
				text = "Y"
			intervals [344]:
				xmin = 95.8292
				xmax = 95.8592
				text = "UW0"
			intervals [345]:
				xmin = 95.8592
				xmax = 95.8992
				text = "IH0"
			intervals [346]:
				xmin = 95.8992
				xmax = 95.9692
				text = "Z"
			intervals [347]:
				xmin = 95.9692
				xmax = 96.0292
				text = "D"
			intervals [348]:
				xmin = 96.0292
				xmax = 96.1492
				text = "IY1"
			intervals [349]:
				xmin = 96.1492
				xmax = 96.2592
				text = "S"
			intervals [350]:
				xmin = 96.2592
				xmax = 96.3792
				text = "IY1"
			intervals [351]:
				xmin = 96.3792
				xmax = 96.4692
				text = "K"
			intervals [352]:
				xmin = 96.4692
				xmax = 96.5092
				text = "UW1"
			intervals [353]:
				xmin = 96.5092
				xmax = 96.7892
				text = "L"
			intervals [354]:
				xmin = 96.7892
				xmax = 96.8292
				text = "IH1"
			intervals [355]:
				xmin = 96.8292
				xmax = 96.8992
				text = "Z"
			intervals [356]:
				xmin = 96.8992
				xmax = 96.9792
				text = "IH1"
			intervals [357]:
				xmin = 96.9792
				xmax = 97.0392
				text = "T"
			intervals [358]:
				xmin = 97.0392
				xmax = 97.1592
				text = "IH1"
			intervals [359]:
				xmin = 97.1592
				xmax = 97.2292
				text = "Z"
			intervals [360]:
				xmin = 97.2292
				xmax = 97.2792
				text = "IH1"
			intervals [361]:
				xmin = 97.2792
				xmax = 97.3092
				text = "T"
			intervals [362]:
				xmin = 97.3092
				xmax = 97.3392
				text = "IH0"
			intervals [363]:
				xmin = 97.3392
				xmax = 97.3692
				text = "Z"
			intervals [364]:
				xmin = 97.3692
				xmax = 97.3992
				text = "sp"
			intervals [365]:
				xmin = 97.3992
				xmax = 97.4692
				text = "IH1"
			intervals [366]:
				xmin = 97.4692
				xmax = 97.4992
				text = "T"
			intervals [367]:
				xmin = 97.4992
				xmax = 97.5292
				text = "G"
			intervals [368]:
				xmin = 97.5292
				xmax = 97.5592
				text = "IH0"
			intervals [369]:
				xmin = 97.5592
				xmax = 97.5892
				text = "D"
			intervals [370]:
				xmin = 97.5892
				xmax = 97.6192
				text = "D"
			intervals [371]:
				xmin = 97.6192
				xmax = 97.6492
				text = "UW1"
			intervals [372]:
				xmin = 97.6492
				xmax = 97.6792
				text = "Y"
			intervals [373]:
				xmin = 97.6792
				xmax = 97.7092
				text = "UW1"
			intervals [374]:
				xmin = 97.7092
				xmax = 98.4292
				text = "sp"
			intervals [375]:
				xmin = 98.4292
				xmax = 98.4692
				text = "L"
			intervals [376]:
				xmin = 98.4692
				xmax = 98.6792
				text = "AH1"
			intervals [377]:
				xmin = 98.6792
				xmax = 98.7392
				text = "V"
			intervals [378]:
				xmin = 98.7392
				xmax = 98.7892
				text = "D"
			intervals [379]:
				xmin = 98.7892
				xmax = 98.9392
				text = "IY1"
			intervals [380]:
				xmin = 98.9392
				xmax = 98.9992
				text = "S"
			intervals [381]:
				xmin = 98.9992
				xmax = 99.0292
				text = "IY1"
			intervals [382]:
				xmin = 99.0292
				xmax = 113.4383
				text = "sp"
			intervals [383]:
				xmin = 113.4383
				xmax = 113.8083
				text = "spn"
			intervals [384]:
				xmin = 113.8083
				xmax = 121.9436
				text = "sp"
			intervals [385]:
				xmin = 121.9436
				xmax = 121.9736
				text = "Y"
			intervals [386]:
				xmin = 121.9736
				xmax = 122.2536
				text = "AE1"
			intervals [387]:
				xmin = 122.2536
				xmax = 122.4136
				text = "sp"
			intervals [388]:
				xmin = 122.4136
				xmax = 122.4536
				text = "D"
			intervals [389]:
				xmin = 122.4536
				xmax = 122.6336
				text = "IY1"
			intervals [390]:
				xmin = 122.6336
				xmax = 122.7736
				text = "S"
			intervals [391]:
				xmin = 122.7736
				xmax = 122.9536
				text = "IY1"
			intervals [392]:
				xmin = 122.9536
				xmax = 123.0036
				text = "sp"
			intervals [393]:
				xmin = 123.0036
				xmax = 123.0436
				text = "D"
			intervals [394]:
				xmin = 123.0436
				xmax = 123.2136
				text = "IY1"
			intervals [395]:
				xmin = 123.2136
				xmax = 123.2536
				text = "S"
			intervals [396]:
				xmin = 123.2536
				xmax = 123.4636
				text = "IY1"
			intervals [397]:
				xmin = 123.4636
				xmax = 147.509
				text = "sp"
			intervals [398]:
				xmin = 147.509
				xmax = 147.599
				text = "IH0"
			intervals [399]:
				xmin = 147.599
				xmax = 147.679
				text = "K"
			intervals [400]:
				xmin = 147.679
				xmax = 147.729
				text = "S"
			intervals [401]:
				xmin = 147.729
				xmax = 147.769
				text = "P"
			intervals [402]:
				xmin = 147.769
				xmax = 147.849
				text = "L"
			intervals [403]:
				xmin = 147.849
				xmax = 147.929
				text = "EY1"
			intervals [404]:
				xmin = 147.929
				xmax = 147.979
				text = "N"
			intervals [405]:
				xmin = 147.979
				xmax = 148.019
				text = "DH"
			intervals [406]:
				xmin = 148.019
				xmax = 148.049
				text = "AE1"
			intervals [407]:
				xmin = 148.049
				xmax = 148.189
				text = "T"
			intervals [408]:
				xmin = 148.189
				xmax = 201.1664
				text = ""
			intervals [409]:
				xmin = 201.1664
				xmax = 201.1964
				text = "sil"
			intervals [410]:
				xmin = 201.1964
				xmax = 201.7664
				text = "M"
			intervals [411]:
				xmin = 201.7664
				xmax = 201.7964
				text = "HH"
			intervals [412]:
				xmin = 201.7964
				xmax = 202.1464
				text = "M"
			intervals [413]:
				xmin = 202.1464
				xmax = 214.952
				text = ""
			intervals [414]:
				xmin = 214.952
				xmax = 215.332
				text = "spn"
			intervals [415]:
				xmin = 215.332
				xmax = 216.3324
				text = ""
			intervals [416]:
				xmin = 216.3324
				xmax = 216.6724
				text = "sil"
			intervals [417]:
				xmin = 216.6724
				xmax = 216.7024
				text = "R"
			intervals [418]:
				xmin = 216.7024
				xmax = 216.7424
				text = "AY1"
			intervals [419]:
				xmin = 216.7424
				xmax = 216.9524
				text = "T"
			intervals [420]:
				xmin = 216.9524
				xmax = 222.3503
				text = ""
			intervals [421]:
				xmin = 222.3503
				xmax = 222.3803
				text = "sil"
			intervals [422]:
				xmin = 222.3803
				xmax = 222.5703
				text = "R"
			intervals [423]:
				xmin = 222.5703
				xmax = 222.9603
				text = "AY1"
			intervals [424]:
				xmin = 222.9603
				xmax = 223.0303
				text = "T"
			intervals [425]:
				xmin = 223.0303
				xmax = 223.0603
				text = "sp"
			intervals [426]:
				xmin = 223.0603
				xmax = 223.1503
				text = "G"
			intervals [427]:
				xmin = 223.1503
				xmax = 223.3003
				text = "AA1"
			intervals [428]:
				xmin = 223.3003
				xmax = 223.3403
				text = "T"
			intervals [429]:
				xmin = 223.3403
				xmax = 223.4203
				text = "sp"
			intervals [430]:
				xmin = 223.4203
				xmax = 223.4803
				text = "Y"
			intervals [431]:
				xmin = 223.4803
				xmax = 223.5603
				text = "UW1"
			intervals [432]:
				xmin = 223.5603
				xmax = 223.6403
				text = "G"
			intervals [433]:
				xmin = 223.6403
				xmax = 223.8603
				text = "AA1"
			intervals [434]:
				xmin = 223.8603
				xmax = 223.9303
				text = "T"
			intervals [435]:
				xmin = 223.9303
				xmax = 224.0003
				text = "Y"
			intervals [436]:
				xmin = 224.0003
				xmax = 224.1703
				text = "UW1"
			intervals [437]:
				xmin = 224.1703
				xmax = 245.3707
				text = ""
			intervals [438]:
				xmin = 245.3707
				xmax = 245.4007
				text = "sil"
			intervals [439]:
				xmin = 245.4007
				xmax = 245.6707
				text = "M"
			intervals [440]:
				xmin = 245.6707
				xmax = 245.7707
				text = "HH"
			intervals [441]:
				xmin = 245.7707
				xmax = 246.0207
				text = "M"
			intervals [442]:
				xmin = 246.0207
				xmax = 246.2907
				text = "sp"
			intervals [443]:
				xmin = 246.2907
				xmax = 246.3807
				text = "Y"
			intervals [444]:
				xmin = 246.3807
				xmax = 246.4207
				text = "UW1"
			intervals [445]:
				xmin = 246.4207
				xmax = 246.5207
				text = "S"
			intervals [446]:
				xmin = 246.5207
				xmax = 246.5807
				text = "EH1"
			intervals [447]:
				xmin = 246.5807
				xmax = 246.6307
				text = "D"
			intervals [448]:
				xmin = 246.6307
				xmax = 246.7107
				text = "S"
			intervals [449]:
				xmin = 246.7107
				xmax = 246.7607
				text = "AH1"
			intervals [450]:
				xmin = 246.7607
				xmax = 246.7907
				text = "M"
			intervals [451]:
				xmin = 246.7907
				xmax = 246.8207
				text = "TH"
			intervals [452]:
				xmin = 246.8207
				xmax = 246.8507
				text = "IH0"
			intervals [453]:
				xmin = 246.8507
				xmax = 246.8807
				text = "N"
			intervals [454]:
				xmin = 246.8807
				xmax = 246.9307
				text = "AH0"
			intervals [455]:
				xmin = 246.9307
				xmax = 246.9907
				text = "B"
			intervals [456]:
				xmin = 246.9907
				xmax = 247.1407
				text = "AW1"
			intervals [457]:
				xmin = 247.1407
				xmax = 247.2207
				text = "T"
			intervals [458]:
				xmin = 247.2207
				xmax = 247.2607
				text = "sp"
			intervals [459]:
				xmin = 247.2607
				xmax = 247.4273
				text = ""
			intervals [460]:
				xmin = 247.4273
				xmax = 247.5073
				text = "W"
			intervals [461]:
				xmin = 247.5073
				xmax = 247.5473
				text = "IH1"
			intervals [462]:
				xmin = 247.5473
				xmax = 247.5773
				text = "N"
			intervals [463]:
				xmin = 247.5773
				xmax = 247.6373
				text = "Y"
			intervals [464]:
				xmin = 247.6373
				xmax = 247.6773
				text = "UW1"
			intervals [465]:
				xmin = 247.6773
				xmax = 247.7273
				text = "JH"
			intervals [466]:
				xmin = 247.7273
				xmax = 247.7973
				text = "IH0"
			intervals [467]:
				xmin = 247.7973
				xmax = 247.8373
				text = "S"
			intervals [468]:
				xmin = 247.8373
				xmax = 247.8973
				text = "S"
			intervals [469]:
				xmin = 247.8973
				xmax = 247.9873
				text = "EH1"
			intervals [470]:
				xmin = 247.9873
				xmax = 248.0573
				text = "D"
			intervals [471]:
				xmin = 248.0573
				xmax = 248.0873
				text = "Y"
			intervals [472]:
				xmin = 248.0873
				xmax = 248.1173
				text = "UW1"
			intervals [473]:
				xmin = 248.1173
				xmax = 248.1673
				text = "JH"
			intervals [474]:
				xmin = 248.1673
				xmax = 248.2173
				text = "IH0"
			intervals [475]:
				xmin = 248.2173
				xmax = 248.2673
				text = "S"
			intervals [476]:
				xmin = 248.2673
				xmax = 248.3573
				text = "M"
			intervals [477]:
				xmin = 248.3573
				xmax = 248.4073
				text = "EH1"
			intervals [478]:
				xmin = 248.4073
				xmax = 248.4773
				text = "N"
			intervals [479]:
				xmin = 248.4773
				xmax = 248.5273
				text = "SH"
			intervals [480]:
				xmin = 248.5273
				xmax = 248.5773
				text = "AH0"
			intervals [481]:
				xmin = 248.5773
				xmax = 248.6073
				text = "N"
			intervals [482]:
				xmin = 248.6073
				xmax = 248.6373
				text = "D"
			intervals [483]:
				xmin = 248.6373
				xmax = 248.6673
				text = "W"
			intervals [484]:
				xmin = 248.6673
				xmax = 248.6973
				text = "IH1"
			intervals [485]:
				xmin = 248.6973
				xmax = 248.7373
				text = "N"
			intervals [486]:
				xmin = 248.7373
				xmax = 248.7873
				text = "Y"
			intervals [487]:
				xmin = 248.7873
				xmax = 248.8173
				text = "UW1"
			intervals [488]:
				xmin = 248.8173
				xmax = 248.8473
				text = "W"
			intervals [489]:
				xmin = 248.8473
				xmax = 248.8773
				text = "AH0"
			intervals [490]:
				xmin = 248.8773
				xmax = 248.9073
				text = "Z"
			intervals [491]:
				xmin = 248.9073
				xmax = 248.9373
				text = "JH"
			intervals [492]:
				xmin = 248.9373
				xmax = 248.9673
				text = "AH1"
			intervals [493]:
				xmin = 248.9673
				xmax = 249.0073
				text = "S"
			intervals [494]:
				xmin = 249.0073
				xmax = 249.0373
				text = "T"
			intervals [495]:
				xmin = 249.0373
				xmax = 249.0873
				text = "T"
			intervals [496]:
				xmin = 249.0873
				xmax = 249.1773
				text = "AO1"
			intervals [497]:
				xmin = 249.1773
				xmax = 249.2473
				text = "K"
			intervals [498]:
				xmin = 249.2473
				xmax = 249.2773
				text = "IH0"
			intervals [499]:
				xmin = 249.2773
				xmax = 249.3073
				text = "N"
			intervals [500]:
				xmin = 249.3073
				xmax = 249.3473
				text = "Y"
			intervals [501]:
				xmin = 249.3473
				xmax = 249.3873
				text = "UW1"
			intervals [502]:
				xmin = 249.3873
				xmax = 249.4173
				text = "JH"
			intervals [503]:
				xmin = 249.4173
				xmax = 249.4473
				text = "IH0"
			intervals [504]:
				xmin = 249.4473
				xmax = 249.4973
				text = "S"
			intervals [505]:
				xmin = 249.4973
				xmax = 249.5573
				text = "M"
			intervals [506]:
				xmin = 249.5573
				xmax = 249.5973
				text = "EH1"
			intervals [507]:
				xmin = 249.5973
				xmax = 249.6673
				text = "N"
			intervals [508]:
				xmin = 249.6673
				xmax = 249.6973
				text = "SH"
			intervals [509]:
				xmin = 249.6973
				xmax = 249.7373
				text = "AH0"
			intervals [510]:
				xmin = 249.7373
				xmax = 249.7973
				text = "N"
			intervals [511]:
				xmin = 249.7973
				xmax = 249.8273
				text = "D"
			intervals [512]:
				xmin = 249.8273
				xmax = 249.8773
				text = "G"
			intervals [513]:
				xmin = 249.8773
				xmax = 250.0273
				text = "OW1"
			intervals [514]:
				xmin = 250.0273
				xmax = 250.0873
				text = "G"
			intervals [515]:
				xmin = 250.0873
				xmax = 250.2473
				text = "OW1"
			intervals [516]:
				xmin = 250.2473
				xmax = 250.2973
				text = "sp"
			intervals [517]:
				xmin = 250.2973
				xmax = 250.6264
				text = ""
			intervals [518]:
				xmin = 250.6264
				xmax = 250.6964
				text = "W"
			intervals [519]:
				xmin = 250.6964
				xmax = 250.7464
				text = "UH1"
			intervals [520]:
				xmin = 250.7464
				xmax = 250.7764
				text = "D"
			intervals [521]:
				xmin = 250.7764
				xmax = 250.8264
				text = "Y"
			intervals [522]:
				xmin = 250.8264
				xmax = 250.8764
				text = "UW1"
			intervals [523]:
				xmin = 250.8764
				xmax = 250.9664
				text = "S"
			intervals [524]:
				xmin = 250.9664
				xmax = 251.0164
				text = "EH1"
			intervals [525]:
				xmin = 251.0164
				xmax = 251.0564
				text = "D"
			intervals [526]:
				xmin = 251.0564
				xmax = 251.0964
				text = "DH"
			intervals [527]:
				xmin = 251.0964
				xmax = 251.1864
				text = "EY1"
			intervals [528]:
				xmin = 251.1864
				xmax = 251.3464
				text = "HH"
			intervals [529]:
				xmin = 251.3464
				xmax = 251.4264
				text = "AE1"
			intervals [530]:
				xmin = 251.4264
				xmax = 251.4664
				text = "V"
			intervals [531]:
				xmin = 251.4664
				xmax = 251.5664
				text = "sp"
			intervals [532]:
				xmin = 251.5664
				xmax = 251.6064
				text = "D"
			intervals [533]:
				xmin = 251.6064
				xmax = 251.7064
				text = "IY1"
			intervals [534]:
				xmin = 251.7064
				xmax = 251.7964
				text = "S"
			intervals [535]:
				xmin = 251.7964
				xmax = 251.8864
				text = "IY1"
			intervals [536]:
				xmin = 251.8864
				xmax = 251.9764
				text = "HH"
			intervals [537]:
				xmin = 251.9764
				xmax = 252.0364
				text = "AE1"
			intervals [538]:
				xmin = 252.0364
				xmax = 252.1264
				text = "Z"
			intervals [539]:
				xmin = 252.1264
				xmax = 252.1864
				text = "G"
			intervals [540]:
				xmin = 252.1864
				xmax = 252.2564
				text = "OW1"
			intervals [541]:
				xmin = 252.2564
				xmax = 252.3464
				text = "G"
			intervals [542]:
				xmin = 252.3464
				xmax = 252.4364
				text = "OW1"
			intervals [543]:
				xmin = 252.4364
				xmax = 252.4764
				text = "DH"
			intervals [544]:
				xmin = 252.4764
				xmax = 252.5364
				text = "EH1"
			intervals [545]:
				xmin = 252.5364
				xmax = 252.6064
				text = "R"
			intervals [546]:
				xmin = 252.6064
				xmax = 252.6864
				text = "Z"
			intervals [547]:
				xmin = 252.6864
				xmax = 252.7564
				text = "G"
			intervals [548]:
				xmin = 252.7564
				xmax = 252.8564
				text = "OW1"
			intervals [549]:
				xmin = 252.8564
				xmax = 252.9164
				text = "G"
			intervals [550]:
				xmin = 252.9164
				xmax = 253.1364
				text = "OW1"
			intervals [551]:
				xmin = 253.1364
				xmax = 253.1664
				text = "sp"
			intervals [552]:
				xmin = 253.1664
				xmax = 253.2964
				text = "IH1"
			intervals [553]:
				xmin = 253.2964
				xmax = 253.3964
				text = "N"
			intervals [554]:
				xmin = 253.3964
				xmax = 253.4464
				text = "W"
			intervals [555]:
				xmin = 253.4464
				xmax = 253.4964
				text = "AH1"
			intervals [556]:
				xmin = 253.4964
				xmax = 253.5364
				text = "T"
			intervals [557]:
				xmin = 253.5364
				xmax = 253.5964
				text = "IH1"
			intervals [558]:
				xmin = 253.5964
				xmax = 253.6864
				text = "Z"
			intervals [559]:
				xmin = 253.6864
				xmax = 253.7264
				text = "G"
			intervals [560]:
				xmin = 253.7264
				xmax = 253.8164
				text = "OW1"
			intervals [561]:
				xmin = 253.8164
				xmax = 253.8764
				text = "G"
			intervals [562]:
				xmin = 253.8764
				xmax = 253.9464
				text = "OW1"
			intervals [563]:
				xmin = 253.9464
				xmax = 254.1095
				text = "sp"
			intervals [564]:
				xmin = 254.1095
				xmax = 254.1695
				text = "F"
			intervals [565]:
				xmin = 254.1695
				xmax = 254.2695
				text = "ER1"
			intervals [566]:
				xmin = 254.2695
				xmax = 254.3295
				text = "S"
			intervals [567]:
				xmin = 254.3295
				xmax = 254.4295
				text = "T"
			intervals [568]:
				xmin = 254.4295
				xmax = 254.5095
				text = "AO1"
			intervals [569]:
				xmin = 254.5095
				xmax = 254.5695
				text = "F"
			intervals [570]:
				xmin = 254.5695
				xmax = 262.3151
				text = ""
			intervals [571]:
				xmin = 262.3151
				xmax = 263.4951
				text = "spn"
			intervals [572]:
				xmin = 263.4951
				xmax = 294.4111
				text = ""
			intervals [573]:
				xmin = 294.4111
				xmax = 294.4711
				text = "sil"
			intervals [574]:
				xmin = 294.4711
				xmax = 294.9611
				text = "OW1"
			intervals [575]:
				xmin = 294.9611
				xmax = 294.9911
				text = "sp"
			intervals [576]:
				xmin = 294.9911
				xmax = 295.0511
				text = "Y"
			intervals [577]:
				xmin = 295.0511
				xmax = 295.3411
				text = "AE1"
			intervals [578]:
				xmin = 295.3411
				xmax = 295.3711
				text = "sp"
			intervals [579]:
				xmin = 295.3711
				xmax = 295.4511
				text = "AY1"
			intervals [580]:
				xmin = 295.4511
				xmax = 295.5211
				text = "M"
			intervals [581]:
				xmin = 295.5211
				xmax = 295.5611
				text = "IY1"
			intervals [582]:
				xmin = 295.5611
				xmax = 295.5911
				text = "N"
			intervals [583]:
				xmin = 295.5911
				xmax = 295.6511
				text = "L"
			intervals [584]:
				xmin = 295.6511
				xmax = 295.7211
				text = "AY1"
			intervals [585]:
				xmin = 295.7211
				xmax = 295.7511
				text = "K"
			intervals [586]:
				xmin = 295.7511
				xmax = 295.9547
				text = "sp"
			intervals [587]:
				xmin = 295.9547
				xmax = 296.0347
				text = "Y"
			intervals [588]:
				xmin = 296.0347
				xmax = 296.0747
				text = "UW1"
			intervals [589]:
				xmin = 296.0747
				xmax = 296.1347
				text = "JH"
			intervals [590]:
				xmin = 296.1347
				xmax = 296.1947
				text = "AH1"
			intervals [591]:
				xmin = 296.1947
				xmax = 296.2547
				text = "S"
			intervals [592]:
				xmin = 296.2547
				xmax = 296.3247
				text = "N"
			intervals [593]:
				xmin = 296.3247
				xmax = 296.4647
				text = "EY1"
			intervals [594]:
				xmin = 296.4647
				xmax = 296.4947
				text = "M"
			intervals [595]:
				xmin = 296.4947
				xmax = 296.5347
				text = "D"
			intervals [596]:
				xmin = 296.5347
				xmax = 296.5947
				text = "AH0"
			intervals [597]:
				xmin = 296.5947
				xmax = 296.6247
				text = "HH"
			intervals [598]:
				xmin = 296.6247
				xmax = 296.6947
				text = "OW1"
			intervals [599]:
				xmin = 296.6947
				xmax = 296.8247
				text = "L"
			intervals [600]:
				xmin = 296.8247
				xmax = 296.8847
				text = "L"
			intervals [601]:
				xmin = 296.8847
				xmax = 296.9647
				text = "AA1"
			intervals [602]:
				xmin = 296.9647
				xmax = 297.0147
				text = "T"
			intervals [603]:
				xmin = 297.0147
				xmax = 297.0547
				text = "AH0"
			intervals [604]:
				xmin = 297.0547
				xmax = 297.0847
				text = "V"
			intervals [605]:
				xmin = 297.0847
				xmax = 297.1447
				text = "D"
			intervals [606]:
				xmin = 297.1447
				xmax = 297.2047
				text = "IH1"
			intervals [607]:
				xmin = 297.2047
				xmax = 297.2647
				text = "F"
			intervals [608]:
				xmin = 297.2647
				xmax = 297.2947
				text = "R"
			intervals [609]:
				xmin = 297.2947
				xmax = 297.3547
				text = "AH0"
			intervals [610]:
				xmin = 297.3547
				xmax = 297.3847
				text = "N"
			intervals [611]:
				xmin = 297.3847
				xmax = 297.4147
				text = "T"
			intervals [612]:
				xmin = 297.4147
				xmax = 297.5247
				text = "sp"
			intervals [613]:
				xmin = 297.5247
				xmax = 297.6147
				text = "L"
			intervals [614]:
				xmin = 297.6147
				xmax = 297.6747
				text = "AY1"
			intervals [615]:
				xmin = 297.6747
				xmax = 297.7147
				text = "K"
			intervals [616]:
				xmin = 297.7147
				xmax = 297.8047
				text = "sp"
			intervals [617]:
				xmin = 297.8047
				xmax = 297.8847
				text = "B"
			intervals [618]:
				xmin = 297.8847
				xmax = 298.0947
				text = "AE1"
			intervals [619]:
				xmin = 298.0947
				xmax = 298.1547
				text = "AY1"
			intervals [620]:
				xmin = 298.1547
				xmax = 298.2147
				text = "G"
			intervals [621]:
				xmin = 298.2147
				xmax = 298.2747
				text = "EH1"
			intervals [622]:
				xmin = 298.2747
				xmax = 298.3347
				text = "S"
			intervals [623]:
				xmin = 298.3347
				xmax = 298.3747
				text = "DH"
			intervals [624]:
				xmin = 298.3747
				xmax = 298.4347
				text = "EH1"
			intervals [625]:
				xmin = 298.4347
				xmax = 298.4847
				text = "R"
			intervals [626]:
				xmin = 298.4847
				xmax = 298.5747
				text = "B"
			intervals [627]:
				xmin = 298.5747
				xmax = 298.7947
				text = "AE1"
			intervals [628]:
				xmin = 298.7947
				xmax = 298.8447
				text = "N"
			intervals [629]:
				xmin = 298.8447
				xmax = 298.8747
				text = "D"
			intervals [630]:
				xmin = 298.8747
				xmax = 298.9247
				text = "Z"
			intervals [631]:
				xmin = 298.9247
				xmax = 299.0047
				text = "R"
			intervals [632]:
				xmin = 299.0047
				xmax = 299.1547
				text = "AY1"
			intervals [633]:
				xmin = 299.1547
				xmax = 299.1847
				text = "T"
			intervals [634]:
				xmin = 299.1847
				xmax = 299.935
				text = "sp"
			intervals [635]:
				xmin = 299.935
				xmax = 299.995
				text = "W"
			intervals [636]:
				xmin = 299.995
				xmax = 300.275
				text = "AY1"
			intervals [637]:
				xmin = 300.275
				xmax = 300.325
				text = "spn"
			intervals [638]:
				xmin = 300.325
				xmax = 301.035
				text = "sp"
			intervals [639]:
				xmin = 301.035
				xmax = 301.105
				text = "W"
			intervals [640]:
				xmin = 301.105
				xmax = 301.145
				text = "AH1"
			intervals [641]:
				xmin = 301.145
				xmax = 301.175
				text = "T"
			intervals [642]:
				xmin = 301.175
				xmax = 301.215
				text = "IH1"
			intervals [643]:
				xmin = 301.215
				xmax = 301.285
				text = "Z"
			intervals [644]:
				xmin = 301.285
				xmax = 301.335
				text = "DH"
			intervals [645]:
				xmin = 301.335
				xmax = 301.385
				text = "AH0"
			intervals [646]:
				xmin = 301.385
				xmax = 301.445
				text = "D"
			intervals [647]:
				xmin = 301.445
				xmax = 301.525
				text = "IH1"
			intervals [648]:
				xmin = 301.525
				xmax = 301.575
				text = "F"
			intervals [649]:
				xmin = 301.575
				xmax = 301.615
				text = "R"
			intervals [650]:
				xmin = 301.615
				xmax = 301.645
				text = "AH0"
			intervals [651]:
				xmin = 301.645
				xmax = 301.695
				text = "N"
			intervals [652]:
				xmin = 301.695
				xmax = 301.735
				text = "S"
			intervals [653]:
				xmin = 301.735
				xmax = 301.785
				text = "IH0"
			intervals [654]:
				xmin = 301.785
				xmax = 301.815
				text = "N"
			intervals [655]:
				xmin = 301.815
				xmax = 301.845
				text = "DH"
			intervals [656]:
				xmin = 301.845
				xmax = 301.895
				text = "AH0"
			intervals [657]:
				xmin = 301.895
				xmax = 301.975
				text = "B"
			intervals [658]:
				xmin = 301.975
				xmax = 302.215
				text = "AE1"
			intervals [659]:
				xmin = 302.215
				xmax = 302.275
				text = "N"
			intervals [660]:
				xmin = 302.275
				xmax = 302.305
				text = "D"
			intervals [661]:
				xmin = 302.305
				xmax = 302.435
				text = "Z"
			intervals [662]:
				xmin = 302.435
				xmax = 303.469
				text = "sp"
			intervals [663]:
				xmin = 303.469
				xmax = 303.519
				text = "L"
			intervals [664]:
				xmin = 303.519
				xmax = 303.579
				text = "AY1"
			intervals [665]:
				xmin = 303.579
				xmax = 303.609
				text = "K"
			intervals [666]:
				xmin = 303.609
				xmax = 303.649
				text = "HH"
			intervals [667]:
				xmin = 303.649
				xmax = 303.679
				text = "W"
			intervals [668]:
				xmin = 303.679
				xmax = 303.719
				text = "AH1"
			intervals [669]:
				xmin = 303.719
				xmax = 303.769
				text = "T"
			intervals [670]:
				xmin = 303.769
				xmax = 303.809
				text = "Z"
			intervals [671]:
				xmin = 303.809
				xmax = 303.839
				text = "DH"
			intervals [672]:
				xmin = 303.839
				xmax = 303.899
				text = "AH0"
			intervals [673]:
				xmin = 303.899
				xmax = 303.929
				text = "D"
			intervals [674]:
				xmin = 303.929
				xmax = 304.019
				text = "IH1"
			intervals [675]:
				xmin = 304.019
				xmax = 304.049
				text = "F"
			intervals [676]:
				xmin = 304.049
				xmax = 304.079
				text = "R"
			intervals [677]:
				xmin = 304.079
				xmax = 304.109
				text = "AH0"
			intervals [678]:
				xmin = 304.109
				xmax = 304.139
				text = "N"
			intervals [679]:
				xmin = 304.139
				xmax = 304.169
				text = "S"
			intervals [680]:
				xmin = 304.169
				xmax = 304.239
				text = "N"
			intervals [681]:
				xmin = 304.239
				xmax = 304.369
				text = "EY1"
			intervals [682]:
				xmin = 304.369
				xmax = 304.459
				text = "M"
			intervals [683]:
				xmin = 304.459
				xmax = 304.529
				text = "N"
			intervals [684]:
				xmin = 304.529
				xmax = 304.619
				text = "EY1"
			intervals [685]:
				xmin = 304.619
				xmax = 304.689
				text = "M"
			intervals [686]:
				xmin = 304.689
				xmax = 304.739
				text = "AH0"
			intervals [687]:
				xmin = 304.739
				xmax = 304.799
				text = "K"
			intervals [688]:
				xmin = 304.799
				xmax = 304.839
				text = "AH1"
			intervals [689]:
				xmin = 304.839
				xmax = 304.899
				text = "P"
			intervals [690]:
				xmin = 304.899
				xmax = 304.929
				text = "AH0"
			intervals [691]:
				xmin = 304.929
				xmax = 304.959
				text = "L"
			intervals [692]:
				xmin = 304.959
				xmax = 304.999
				text = "AH0"
			intervals [693]:
				xmin = 304.999
				xmax = 305.029
				text = "V"
			intervals [694]:
				xmin = 305.029
				xmax = 305.059
				text = "sp"
			intervals [695]:
				xmin = 305.059
				xmax = 305.109
				text = "B"
			intervals [696]:
				xmin = 305.109
				xmax = 305.249
				text = "AE1"
			intervals [697]:
				xmin = 305.249
				xmax = 305.279
				text = "N"
			intervals [698]:
				xmin = 305.279
				xmax = 305.309
				text = "D"
			intervals [699]:
				xmin = 305.309
				xmax = 305.339
				text = "Z"
			intervals [700]:
				xmin = 305.339
				xmax = 305.369
				text = "Y"
			intervals [701]:
				xmin = 305.369
				xmax = 305.409
				text = "UW1"
			intervals [702]:
				xmin = 305.409
				xmax = 305.449
				text = "JH"
			intervals [703]:
				xmin = 305.449
				xmax = 305.499
				text = "IH0"
			intervals [704]:
				xmin = 305.499
				xmax = 305.559
				text = "S"
			intervals [705]:
				xmin = 305.559
				xmax = 305.619
				text = "N"
			intervals [706]:
				xmin = 305.619
				xmax = 305.729
				text = "EY1"
			intervals [707]:
				xmin = 305.729
				xmax = 305.759
				text = "M"
			intervals [708]:
				xmin = 305.759
				xmax = 305.789
				text = "D"
			intervals [709]:
				xmin = 305.789
				xmax = 305.929
				text = "sp"
			intervals [710]:
				xmin = 305.929
				xmax = 305.959
				text = "Y"
			intervals [711]:
				xmin = 305.959
				xmax = 305.989
				text = "UW1"
			intervals [712]:
				xmin = 305.989
				xmax = 306.019
				text = "N"
			intervals [713]:
				xmin = 306.019
				xmax = 306.099
				text = "EY1"
			intervals [714]:
				xmin = 306.099
				xmax = 306.129
				text = "M"
			intervals [715]:
				xmin = 306.129
				xmax = 306.159
				text = "D"
			intervals [716]:
				xmin = 306.159
				xmax = 306.189
				text = "CH"
			intervals [717]:
				xmin = 306.189
				xmax = 306.389
				text = "AH1"
			intervals [718]:
				xmin = 306.389
				xmax = 306.449
				text = "K"
			intervals [719]:
				xmin = 306.449
				xmax = 306.479
				text = "B"
			intervals [720]:
				xmin = 306.479
				xmax = 306.519
				text = "R"
			intervals [721]:
				xmin = 306.519
				xmax = 306.669
				text = "AW1"
			intervals [722]:
				xmin = 306.669
				xmax = 306.699
				text = "N"
			intervals [723]:
				xmin = 306.699
				xmax = 306.749
				text = "AE1"
			intervals [724]:
				xmin = 306.749
				xmax = 306.779
				text = "N"
			intervals [725]:
				xmin = 306.779
				xmax = 306.809
				text = "D"
			intervals [726]:
				xmin = 306.809
				xmax = 306.839
				text = "Y"
			intervals [727]:
				xmin = 306.839
				xmax = 306.869
				text = "UW1"
			intervals [728]:
				xmin = 306.869
				xmax = 307.359
				text = "sp"
			intervals [729]:
				xmin = 307.359
				xmax = 307.389
				text = "N"
			intervals [730]:
				xmin = 307.389
				xmax = 307.599
				text = "EY1"
			intervals [731]:
				xmin = 307.599
				xmax = 307.639
				text = "M"
			intervals [732]:
				xmin = 307.639
				xmax = 307.669
				text = "D"
			intervals [733]:
				xmin = 307.669
				xmax = 307.719
				text = "N"
			intervals [734]:
				xmin = 307.719
				xmax = 307.829
				text = "OW1"
			intervals [735]:
				xmin = 307.829
				xmax = 307.909
				text = "T"
			intervals [736]:
				xmin = 307.909
				xmax = 307.939
				text = "AO1"
			intervals [737]:
				xmin = 307.939
				xmax = 307.969
				text = "K"
			intervals [738]:
				xmin = 307.969
				xmax = 307.999
				text = "IH0"
			intervals [739]:
				xmin = 307.999
				xmax = 308.029
				text = "N"
			intervals [740]:
				xmin = 308.029
				xmax = 308.059
				text = "AH0"
			intervals [741]:
				xmin = 308.059
				xmax = 308.099
				text = "B"
			intervals [742]:
				xmin = 308.099
				xmax = 308.139
				text = "AW1"
			intervals [743]:
				xmin = 308.139
				xmax = 308.169
				text = "T"
			intervals [744]:
				xmin = 308.169
				xmax = 308.209
				text = "DH"
			intervals [745]:
				xmin = 308.209
				xmax = 308.239
				text = "AH1"
			intervals [746]:
				xmin = 308.239
				xmax = 308.299
				text = "OW1"
			intervals [747]:
				xmin = 308.299
				xmax = 308.399
				text = "L"
			intervals [748]:
				xmin = 308.399
				xmax = 308.429
				text = "D"
			intervals [749]:
				xmin = 308.429
				xmax = 308.479
				text = "ER0"
			intervals [750]:
				xmin = 308.479
				xmax = 308.509
				text = "W"
			intervals [751]:
				xmin = 308.509
				xmax = 308.539
				text = "AH1"
			intervals [752]:
				xmin = 308.539
				xmax = 308.569
				text = "N"
			intervals [753]:
				xmin = 308.569
				xmax = 308.629
				text = "Z"
			intervals [754]:
				xmin = 308.629
				xmax = 308.749
				text = "sp"
			intervals [755]:
				xmin = 308.749
				xmax = 316.4475
				text = ""
			intervals [756]:
				xmin = 316.4475
				xmax = 316.6775
				text = "OW1"
			intervals [757]:
				xmin = 316.6775
				xmax = 316.7275
				text = "DH"
			intervals [758]:
				xmin = 316.7275
				xmax = 316.8675
				text = "EH1"
			intervals [759]:
				xmin = 316.8675
				xmax = 316.9575
				text = "R"
			intervals [760]:
				xmin = 316.9575
				xmax = 317.0075
				text = "D"
			intervals [761]:
				xmin = 317.0075
				xmax = 317.1375
				text = "IH1"
			intervals [762]:
				xmin = 317.1375
				xmax = 317.2175
				text = "F"
			intervals [763]:
				xmin = 317.2175
				xmax = 317.2575
				text = "R"
			intervals [764]:
				xmin = 317.2575
				xmax = 317.2875
				text = "AH0"
			intervals [765]:
				xmin = 317.2875
				xmax = 317.3175
				text = "N"
			intervals [766]:
				xmin = 317.3175
				xmax = 317.3475
				text = "T"
			intervals [767]:
				xmin = 317.3475
				xmax = 317.3775
				text = "L"
			intervals [768]:
				xmin = 317.3775
				xmax = 317.4575
				text = "AY1"
			intervals [769]:
				xmin = 317.4575
				xmax = 317.5175
				text = "K"
			intervals [770]:
				xmin = 317.5175
				xmax = 317.5775
				text = "W"
			intervals [771]:
				xmin = 317.5775
				xmax = 317.6175
				text = "AH1"
			intervals [772]:
				xmin = 317.6175
				xmax = 317.6575
				text = "T"
			intervals [773]:
				xmin = 317.6575
				xmax = 317.6875
				text = "AA1"
			intervals [774]:
				xmin = 317.6875
				xmax = 317.7375
				text = "R"
			intervals [775]:
				xmin = 317.7375
				xmax = 317.7875
				text = "DH"
			intervals [776]:
				xmin = 317.7875
				xmax = 317.8675
				text = "IY0"
			intervals [777]:
				xmin = 317.8675
				xmax = 317.9175
				text = "D"
			intervals [778]:
				xmin = 317.9175
				xmax = 318.0175
				text = "IH1"
			intervals [779]:
				xmin = 318.0175
				xmax = 318.0675
				text = "F"
			intervals [780]:
				xmin = 318.0675
				xmax = 318.0975
				text = "R"
			intervals [781]:
				xmin = 318.0975
				xmax = 318.1275
				text = "AH0"
			intervals [782]:
				xmin = 318.1275
				xmax = 318.1575
				text = "N"
			intervals [783]:
				xmin = 318.1575
				xmax = 318.2275
				text = "S"
			intervals [784]:
				xmin = 318.2275
				xmax = 318.3175
				text = "AH0"
			intervals [785]:
				xmin = 318.3175
				xmax = 318.3775
				text = "Z"
			intervals [786]:
				xmin = 318.3775
				xmax = 318.4175
				text = "B"
			intervals [787]:
				xmin = 318.4175
				xmax = 318.4775
				text = "IH0"
			intervals [788]:
				xmin = 318.4775
				xmax = 318.5675
				text = "T"
			intervals [789]:
				xmin = 318.5675
				xmax = 318.6075
				text = "W"
			intervals [790]:
				xmin = 318.6075
				xmax = 318.7875
				text = "IY1"
			intervals [791]:
				xmin = 318.7875
				xmax = 318.9075
				text = "N"
			intervals [792]:
				xmin = 318.9075
				xmax = 318.9675
				text = "DH"
			intervals [793]:
				xmin = 318.9675
				xmax = 319.1775
				text = "OW1"
			intervals [794]:
				xmin = 319.1775
				xmax = 319.2475
				text = "Z"
			intervals [795]:
				xmin = 319.2475
				xmax = 319.2975
				text = "D"
			intervals [796]:
				xmin = 319.2975
				xmax = 319.3775
				text = "IH1"
			intervals [797]:
				xmin = 319.3775
				xmax = 319.4375
				text = "F"
			intervals [798]:
				xmin = 319.4375
				xmax = 319.4675
				text = "R"
			intervals [799]:
				xmin = 319.4675
				xmax = 319.4975
				text = "AH0"
			intervals [800]:
				xmin = 319.4975
				xmax = 319.5275
				text = "N"
			intervals [801]:
				xmin = 319.5275
				xmax = 319.5675
				text = "T"
			intervals [802]:
				xmin = 319.5675
				xmax = 319.6375
				text = "B"
			intervals [803]:
				xmin = 319.6375
				xmax = 319.8575
				text = "AE1"
			intervals [804]:
				xmin = 319.8575
				xmax = 319.8875
				text = "N"
			intervals [805]:
				xmin = 319.8875
				xmax = 319.9275
				text = "D"
			intervals [806]:
				xmin = 319.9275
				xmax = 319.9675
				text = "Z"
			intervals [807]:
				xmin = 319.9675
				xmax = 320.0375
				text = "L"
			intervals [808]:
				xmin = 320.0375
				xmax = 320.1075
				text = "AY1"
			intervals [809]:
				xmin = 320.1075
				xmax = 320.1575
				text = "K"
			intervals [810]:
				xmin = 320.1575
				xmax = 320.2275
				text = "IH1"
			intervals [811]:
				xmin = 320.2275
				xmax = 320.3275
				text = "F"
			intervals [812]:
				xmin = 320.3275
				xmax = 320.4275
				text = "AY1"
			intervals [813]:
				xmin = 320.4275
				xmax = 320.4975
				text = "G"
			intervals [814]:
				xmin = 320.4975
				xmax = 320.7175
				text = "OW1"
			intervals [815]:
				xmin = 320.7175
				xmax = 320.7775
				text = "HH"
			intervals [816]:
				xmin = 320.7775
				xmax = 320.9275
				text = "IY1"
			intervals [817]:
				xmin = 320.9275
				xmax = 320.9575
				text = "R"
			intervals [818]:
				xmin = 320.9575
				xmax = 320.9875
				text = "T"
			intervals [819]:
				xmin = 320.9875
				xmax = 321.0475
				text = "AH0"
			intervals [820]:
				xmin = 321.0475
				xmax = 321.1075
				text = "S"
			intervals [821]:
				xmin = 321.1075
				xmax = 321.2175
				text = "IY1"
			intervals [822]:
				xmin = 321.2175
				xmax = 321.3875
				text = "R"
			intervals [823]:
				xmin = 321.3875
				xmax = 321.4575
				text = "EH1"
			intervals [824]:
				xmin = 321.4575
				xmax = 321.4875
				text = "R"
			intervals [825]:
				xmin = 321.4875
				xmax = 321.5775
				text = "EH1"
			intervals [826]:
				xmin = 321.5775
				xmax = 321.6575
				text = "S"
			intervals [827]:
				xmin = 321.6575
				xmax = 321.6875
				text = "AH0"
			intervals [828]:
				xmin = 321.6875
				xmax = 321.7275
				text = "N"
			intervals [829]:
				xmin = 321.7275
				xmax = 321.7875
				text = "S"
			intervals [830]:
				xmin = 321.7875
				xmax = 321.8375
				text = "AE1"
			intervals [831]:
				xmin = 321.8375
				xmax = 321.9175
				text = "M"
			intervals [832]:
				xmin = 321.9175
				xmax = 321.9775
				text = "AY1"
			intervals [833]:
				xmin = 321.9775
				xmax = 322.0175
				text = "G"
			intervals [834]:
				xmin = 322.0175
				xmax = 322.0575
				text = "AH1"
			intervals [835]:
				xmin = 322.0575
				xmax = 322.0975
				text = "N"
			intervals [836]:
				xmin = 322.0975
				xmax = 322.1575
				text = "AH0"
			intervals [837]:
				xmin = 322.1575
				xmax = 322.1975
				text = "G"
			intervals [838]:
				xmin = 322.1975
				xmax = 322.2275
				text = "IH1"
			intervals [839]:
				xmin = 322.2275
				xmax = 322.2675
				text = "T"
			intervals [840]:
				xmin = 322.2675
				xmax = 322.3175
				text = "EY1"
			intervals [841]:
				xmin = 322.3175
				xmax = 322.4075
				text = "D"
			intervals [842]:
				xmin = 322.4075
				xmax = 322.4875
				text = "IH1"
			intervals [843]:
				xmin = 322.4875
				xmax = 322.5175
				text = "F"
			intervals [844]:
				xmin = 322.5175
				xmax = 322.5475
				text = "R"
			intervals [845]:
				xmin = 322.5475
				xmax = 322.5775
				text = "AH0"
			intervals [846]:
				xmin = 322.5775
				xmax = 322.6075
				text = "N"
			intervals [847]:
				xmin = 322.6075
				xmax = 322.6375
				text = "T"
			intervals [848]:
				xmin = 322.6375
				xmax = 322.6675
				text = "IH0"
			intervals [849]:
				xmin = 322.6675
				xmax = 322.6975
				text = "K"
			intervals [850]:
				xmin = 322.6975
				xmax = 322.7675
				text = "S"
			intervals [851]:
				xmin = 322.7675
				xmax = 322.8175
				text = "P"
			intervals [852]:
				xmin = 322.8175
				xmax = 322.8475
				text = "IH1"
			intervals [853]:
				xmin = 322.8475
				xmax = 322.9475
				text = "R"
			intervals [854]:
				xmin = 322.9475
				xmax = 322.9775
				text = "IY0"
			intervals [855]:
				xmin = 322.9775
				xmax = 323.0075
				text = "AH0"
			intervals [856]:
				xmin = 323.0075
				xmax = 323.0375
				text = "N"
			intervals [857]:
				xmin = 323.0375
				xmax = 323.0875
				text = "S"
			intervals [858]:
				xmin = 323.0875
				xmax = 323.1175
				text = "F"
			intervals [859]:
				xmin = 323.1175
				xmax = 323.1475
				text = "ER0"
			intervals [860]:
				xmin = 323.1475
				xmax = 323.1875
				text = "M"
			intervals [861]:
				xmin = 323.1875
				xmax = 323.2375
				text = "G"
			intervals [862]:
				xmin = 323.2375
				xmax = 323.3275
				text = "OW1"
			intervals [863]:
				xmin = 323.3275
				xmax = 323.3575
				text = "IH0"
			intervals [864]:
				xmin = 323.3575
				xmax = 323.3875
				text = "N"
			intervals [865]:
				xmin = 323.3875
				xmax = 323.4175
				text = "T"
			intervals [866]:
				xmin = 323.4175
				xmax = 323.4775
				text = "AH0"
			intervals [867]:
				xmin = 323.4775
				xmax = 323.5275
				text = "S"
			intervals [868]:
				xmin = 323.5275
				xmax = 323.6175
				text = "IY1"
			intervals [869]:
				xmin = 323.6175
				xmax = 323.7175
				text = "R"
			intervals [870]:
				xmin = 323.7175
				xmax = 323.7575
				text = "EH1"
			intervals [871]:
				xmin = 323.7575
				xmax = 323.8175
				text = "R"
			intervals [872]:
				xmin = 323.8175
				xmax = 323.8975
				text = "EH1"
			intervals [873]:
				xmin = 323.8975
				xmax = 323.9875
				text = "S"
			intervals [874]:
				xmin = 323.9875
				xmax = 324.0175
				text = "AH0"
			intervals [875]:
				xmin = 324.0175
				xmax = 324.0575
				text = "N"
			intervals [876]:
				xmin = 324.0575
				xmax = 324.0875
				text = "S"
			intervals [877]:
				xmin = 324.0875
				xmax = 324.1175
				text = "EH1"
			intervals [878]:
				xmin = 324.1175
				xmax = 324.1575
				text = "Z"
			intervals [879]:
				xmin = 324.1575
				xmax = 324.1975
				text = "AH0"
			intervals [880]:
				xmin = 324.1975
				xmax = 324.2675
				text = "P"
			intervals [881]:
				xmin = 324.2675
				xmax = 324.3775
				text = "OW1"
			intervals [882]:
				xmin = 324.3775
				xmax = 324.4075
				text = "Z"
			intervals [883]:
				xmin = 324.4075
				xmax = 324.4375
				text = "D"
			intervals [884]:
				xmin = 324.4375
				xmax = 324.4675
				text = "T"
			intervals [885]:
				xmin = 324.4675
				xmax = 324.4975
				text = "AH0"
			intervals [886]:
				xmin = 324.4975
				xmax = 324.5375
				text = "G"
			intervals [887]:
				xmin = 324.5375
				xmax = 324.5775
				text = "OW1"
			intervals [888]:
				xmin = 324.5775
				xmax = 324.6375
				text = "IH0"
			intervals [889]:
				xmin = 324.6375
				xmax = 324.6675
				text = "N"
			intervals [890]:
				xmin = 324.6675
				xmax = 324.6975
				text = "T"
			intervals [891]:
				xmin = 324.6975
				xmax = 324.7275
				text = "AH0"
			intervals [892]:
				xmin = 324.7275
				xmax = 324.7775
				text = "S"
			intervals [893]:
				xmin = 324.7775
				xmax = 324.8675
				text = "IY1"
			intervals [894]:
				xmin = 324.8675
				xmax = 324.9975
				text = "CH"
			intervals [895]:
				xmin = 324.9975
				xmax = 325.1275
				text = "AH1"
			intervals [896]:
				xmin = 325.1275
				xmax = 325.1575
				text = "K"
			intervals [897]:
				xmin = 325.1575
				xmax = 325.5739
				text = "sp"
			intervals [898]:
				xmin = 325.5739
				xmax = 325.7339
				text = "EH1"
			intervals [899]:
				xmin = 325.7339
				xmax = 325.7639
				text = "Z"
			intervals [900]:
				xmin = 325.7639
				xmax = 325.7939
				text = "AH0"
			intervals [901]:
				xmin = 325.7939
				xmax = 325.8339
				text = "P"
			intervals [902]:
				xmin = 325.8339
				xmax = 325.9839
				text = "OW1"
			intervals [903]:
				xmin = 325.9839
				xmax = 326.0139
				text = "Z"
			intervals [904]:
				xmin = 326.0139
				xmax = 326.0439
				text = "D"
			intervals [905]:
				xmin = 326.0439
				xmax = 326.0739
				text = "T"
			intervals [906]:
				xmin = 326.0739
				xmax = 326.1239
				text = "AH0"
			intervals [907]:
				xmin = 326.1239
				xmax = 326.1539
				text = "G"
			intervals [908]:
				xmin = 326.1539
				xmax = 326.2839
				text = "OW1"
			intervals [909]:
				xmin = 326.2839
				xmax = 326.3239
				text = "IH0"
			intervals [910]:
				xmin = 326.3239
				xmax = 326.3539
				text = "N"
			intervals [911]:
				xmin = 326.3539
				xmax = 326.3839
				text = "T"
			intervals [912]:
				xmin = 326.3839
				xmax = 326.4539
				text = "AH0"
			intervals [913]:
				xmin = 326.4539
				xmax = 326.5239
				text = "S"
			intervals [914]:
				xmin = 326.5239
				xmax = 326.7339
				text = "IY1"
			intervals [915]:
				xmin = 326.7339
				xmax = 326.7939
				text = "Y"
			intervals [916]:
				xmin = 326.7939
				xmax = 326.8539
				text = "UW1"
			intervals [917]:
				xmin = 326.8539
				xmax = 326.9039
				text = "N"
			intervals [918]:
				xmin = 326.9039
				xmax = 327.0139
				text = "OW1"
			intervals [919]:
				xmin = 327.0139
				xmax = 327.3239
				text = "sp"
			intervals [920]:
				xmin = 327.3239
				xmax = 365.427
				text = ""
			intervals [921]:
				xmin = 365.427
				xmax = 365.597
				text = "Y"
			intervals [922]:
				xmin = 365.597
				xmax = 365.657
				text = "AE1"
			intervals [923]:
				xmin = 365.657
				xmax = 365.737
				text = "AY1"
			intervals [924]:
				xmin = 365.737
				xmax = 365.857
				text = "D"
			intervals [925]:
				xmin = 365.857
				xmax = 365.967
				text = "EH1"
			intervals [926]:
				xmin = 365.967
				xmax = 366.037
				text = "F"
			intervals [927]:
				xmin = 366.037
				xmax = 366.157
				text = "AY1"
			intervals [928]:
				xmin = 366.157
				xmax = 366.187
				text = "W"
			intervals [929]:
				xmin = 366.187
				xmax = 366.217
				text = "AA1"
			intervals [930]:
				xmin = 366.217
				xmax = 366.247
				text = "Z"
			intervals [931]:
				xmin = 366.247
				xmax = 366.917
				text = "sp"
			intervals [932]:
				xmin = 366.917
				xmax = 366.947
				text = "G"
			intervals [933]:
				xmin = 366.947
				xmax = 366.977
				text = "EH1"
			intervals [934]:
				xmin = 366.977
				xmax = 367.017
				text = "T"
			intervals [935]:
				xmin = 367.017
				xmax = 367.047
				text = "IH0"
			intervals [936]:
				xmin = 367.047
				xmax = 367.077
				text = "NG"
			intervals [937]:
				xmin = 367.077
				xmax = 367.107
				text = "R"
			intervals [938]:
				xmin = 367.107
				xmax = 367.137
				text = "EH1"
			intervals [939]:
				xmin = 367.137
				xmax = 367.167
				text = "D"
			intervals [940]:
				xmin = 367.167
				xmax = 367.197
				text = "IY0"
			intervals [941]:
				xmin = 367.197
				xmax = 367.227
				text = "sp"
			intervals [942]:
				xmin = 367.227
				xmax = 367.277
				text = "T"
			intervals [943]:
				xmin = 367.277
				xmax = 367.307
				text = "AH0"
			intervals [944]:
				xmin = 367.307
				xmax = 367.337
				text = "AE1"
			intervals [945]:
				xmin = 367.337
				xmax = 367.367
				text = "S"
			intervals [946]:
				xmin = 367.367
				xmax = 367.397
				text = "K"
			intervals [947]:
				xmin = 367.397
				xmax = 367.427
				text = "Y"
			intervals [948]:
				xmin = 367.427
				xmax = 367.457
				text = "UW1"
			intervals [949]:
				xmin = 367.457
				xmax = 367.517
				text = "AY1"
			intervals [950]:
				xmin = 367.517
				xmax = 367.547
				text = "W"
			intervals [951]:
				xmin = 367.547
				xmax = 367.907
				text = "AA1"
			intervals [952]:
				xmin = 367.907
				xmax = 367.937
				text = "Z"
			intervals [953]:
				xmin = 367.937
				xmax = 367.967
				text = "L"
			intervals [954]:
				xmin = 367.967
				xmax = 368.067
				text = "AY1"
			intervals [955]:
				xmin = 368.067
				xmax = 368.147
				text = "K"
			intervals [956]:
				xmin = 368.147
				xmax = 368.207
				text = "K"
			intervals [957]:
				xmin = 368.207
				xmax = 368.277
				text = "R"
			intervals [958]:
				xmin = 368.277
				xmax = 368.377
				text = "AE1"
			intervals [959]:
				xmin = 368.377
				xmax = 368.407
				text = "NG"
			intervals [960]:
				xmin = 368.407
				xmax = 368.437
				text = "K"
			intervals [961]:
				xmin = 368.437
				xmax = 368.467
				text = "HH"
			intervals [962]:
				xmin = 368.467
				xmax = 368.497
				text = "W"
			intervals [963]:
				xmin = 368.497
				xmax = 368.557
				text = "AH1"
			intervals [964]:
				xmin = 368.557
				xmax = 368.587
				text = "T"
			intervals [965]:
				xmin = 368.587
				xmax = 368.617
				text = "D"
			intervals [966]:
				xmin = 368.617
				xmax = 368.647
				text = "AH1"
			intervals [967]:
				xmin = 368.647
				xmax = 368.677
				text = "Z"
			intervals [968]:
				xmin = 368.677
				xmax = 368.707
				text = "DH"
			intervals [969]:
				xmin = 368.707
				xmax = 368.797
				text = "AE1"
			intervals [970]:
				xmin = 368.797
				xmax = 368.857
				text = "T"
			intervals [971]:
				xmin = 368.857
				xmax = 368.897
				text = "M"
			intervals [972]:
				xmin = 368.897
				xmax = 368.937
				text = "IY1"
			intervals [973]:
				xmin = 368.937
				xmax = 369.037
				text = "N"
			intervals [974]:
				xmin = 369.037
				xmax = 372.7582
				text = ""
			intervals [975]:
				xmin = 372.7582
				xmax = 372.7982
				text = "sil"
			intervals [976]:
				xmin = 372.7982
				xmax = 372.9182
				text = "OW1"
			intervals [977]:
				xmin = 372.9182
				xmax = 372.9482
				text = "W"
			intervals [978]:
				xmin = 372.9482
				xmax = 372.9782
				text = "EH1"
			intervals [979]:
				xmin = 372.9782
				xmax = 373.0582
				text = "L"
			intervals [980]:
				xmin = 373.0582
				xmax = 373.1282
				text = "Y"
			intervals [981]:
				xmin = 373.1282
				xmax = 373.1782
				text = "UW1"
			intervals [982]:
				xmin = 373.1782
				xmax = 373.2182
				text = "JH"
			intervals [983]:
				xmin = 373.2182
				xmax = 373.3182
				text = "AH1"
			intervals [984]:
				xmin = 373.3182
				xmax = 373.3982
				text = "S"
			intervals [985]:
				xmin = 373.3982
				xmax = 373.4282
				text = "S"
			intervals [986]:
				xmin = 373.4282
				xmax = 373.5682
				text = "EH1"
			intervals [987]:
				xmin = 373.5682
				xmax = 373.6082
				text = "D"
			intervals [988]:
				xmin = 373.6082
				xmax = 373.6482
				text = "DH"
			intervals [989]:
				xmin = 373.6482
				xmax = 373.6882
				text = "IY0"
			intervals [990]:
				xmin = 373.6882
				xmax = 373.7882
				text = "W"
			intervals [991]:
				xmin = 373.7882
				xmax = 373.9582
				text = "ER1"
			intervals [992]:
				xmin = 373.9582
				xmax = 373.9882
				text = "D"
			intervals [993]:
				xmin = 373.9882
				xmax = 374.1282
				text = "K"
			intervals [994]:
				xmin = 374.1282
				xmax = 374.2082
				text = "R"
			intervals [995]:
				xmin = 374.2082
				xmax = 374.2982
				text = "AE1"
			intervals [996]:
				xmin = 374.2982
				xmax = 374.3582
				text = "NG"
			intervals [997]:
				xmin = 374.3582
				xmax = 374.3882
				text = "K"
			intervals [998]:
				xmin = 374.3882
				xmax = 374.4982
				text = "sp"
			intervals [999]:
				xmin = 374.4982
				xmax = 374.6082
				text = "AE1"
			intervals [1000]:
				xmin = 374.6082
				xmax = 374.6882
				text = "N"
			intervals [1001]:
				xmin = 374.6882
				xmax = 374.8182
				text = "T"
			intervals [1002]:
				xmin = 374.8182
				xmax = 374.9182
				text = "AY1"
			intervals [1003]:
				xmin = 374.9182
				xmax = 374.9482
				text = "T"
			intervals [1004]:
				xmin = 374.9482
				xmax = 375.0082
				text = "sp"
			intervals [1005]:
				xmin = 375.0082
				xmax = 376.1791
				text = ""
			intervals [1006]:
				xmin = 376.1791
				xmax = 376.3891
				text = "OW2"
			intervals [1007]:
				xmin = 376.3891
				xmax = 376.5191
				text = "K"
			intervals [1008]:
				xmin = 376.5191
				xmax = 376.7291
				text = "EY1"
			intervals [1009]:
				xmin = 376.7291
				xmax = 401.1479
				text = ""
			intervals [1010]:
				xmin = 401.1479
				xmax = 401.1879
				text = "sil"
			intervals [1011]:
				xmin = 401.1879
				xmax = 401.2679
				text = "S"
			intervals [1012]:
				xmin = 401.2679
				xmax = 401.3879
				text = "OW1"
			intervals [1013]:
				xmin = 401.3879
				xmax = 401.4979
				text = "EH1"
			intervals [1014]:
				xmin = 401.4979
				xmax = 401.5379
				text = "N"
			intervals [1015]:
				xmin = 401.5379
				xmax = 401.6479
				text = "IY0"
			intervals [1016]:
				xmin = 401.6479
				xmax = 401.6979
				text = "TH"
			intervals [1017]:
				xmin = 401.6979
				xmax = 401.7479
				text = "IH2"
			intervals [1018]:
				xmin = 401.7479
				xmax = 401.8779
				text = "NG"
			intervals [1019]:
				xmin = 401.8779
				xmax = 401.9579
				text = "K"
			intervals [1020]:
				xmin = 401.9579
				xmax = 401.9879
				text = "AE1"
			intervals [1021]:
				xmin = 401.9879
				xmax = 402.0679
				text = "N"
			intervals [1022]:
				xmin = 402.0679
				xmax = 402.1479
				text = "K"
			intervals [1023]:
				xmin = 402.1479
				xmax = 402.2679
				text = "R"
			intervals [1024]:
				xmin = 402.2679
				xmax = 402.3379
				text = "AE1"
			intervals [1025]:
				xmin = 402.3379
				xmax = 402.3679
				text = "NG"
			intervals [1026]:
				xmin = 402.3679
				xmax = 402.3979
				text = "K"
			intervals [1027]:
				xmin = 402.3979
				xmax = 402.7117
				text = ""
			intervals [1028]:
				xmin = 402.7117
				xmax = 402.7517
				text = "sil"
			intervals [1029]:
				xmin = 402.7517
				xmax = 402.8817
				text = "R"
			intervals [1030]:
				xmin = 402.8817
				xmax = 403.0417
				text = "AY1"
			intervals [1031]:
				xmin = 403.0417
				xmax = 403.0717
				text = "T"
			intervals [1032]:
				xmin = 403.0717
				xmax = 403.1117
				text = "sp"
			intervals [1033]:
				xmin = 403.1117
				xmax = 403.2417
				text = "S"
			intervals [1034]:
				xmin = 403.2417
				xmax = 403.4217
				text = "OW1"
			intervals [1035]:
				xmin = 403.4217
				xmax = 403.5217
				text = "B"
			intervals [1036]:
				xmin = 403.5217
				xmax = 403.6317
				text = "EY1"
			intervals [1037]:
				xmin = 403.6317
				xmax = 403.6817
				text = "S"
			intervals [1038]:
				xmin = 403.6817
				xmax = 403.7517
				text = "IH0"
			intervals [1039]:
				xmin = 403.7517
				xmax = 403.7917
				text = "K"
			intervals [1040]:
				xmin = 403.7917
				xmax = 403.8217
				text = "L"
			intervals [1041]:
				xmin = 403.8217
				xmax = 403.8517
				text = "IY0"
			intervals [1042]:
				xmin = 403.8517
				xmax = 403.9317
				text = "IH1"
			intervals [1043]:
				xmin = 403.9317
				xmax = 404.0217
				text = "F"
			intervals [1044]:
				xmin = 404.0217
				xmax = 404.0717
				text = "AY1"
			intervals [1045]:
				xmin = 404.0717
				xmax = 404.1117
				text = "M"
			intervals [1046]:
				xmin = 404.1117
				xmax = 404.1617
				text = "L"
			intervals [1047]:
				xmin = 404.1617
				xmax = 404.2217
				text = "IH1"
			intervals [1048]:
				xmin = 404.2217
				xmax = 404.2817
				text = "S"
			intervals [1049]:
				xmin = 404.2817
				xmax = 404.3117
				text = "AH0"
			intervals [1050]:
				xmin = 404.3117
				xmax = 404.3417
				text = "N"
			intervals [1051]:
				xmin = 404.3417
				xmax = 404.3717
				text = "IH0"
			intervals [1052]:
				xmin = 404.3717
				xmax = 404.4017
				text = "N"
			intervals [1053]:
				xmin = 404.4017
				xmax = 404.4317
				text = "T"
			intervals [1054]:
				xmin = 404.4317
				xmax = 404.4817
				text = "AH0"
			intervals [1055]:
				xmin = 404.4817
				xmax = 404.5617
				text = "R"
			intervals [1056]:
				xmin = 404.5617
				xmax = 404.6617
				text = "AA1"
			intervals [1057]:
				xmin = 404.6617
				xmax = 404.6917
				text = "K"
			intervals [1058]:
				xmin = 404.6917
				xmax = 404.7917
				text = "N"
			intervals [1059]:
				xmin = 404.7917
				xmax = 404.9017
				text = "R"
			intervals [1060]:
				xmin = 404.9017
				xmax = 405.1117
				text = "OW1"
			intervals [1061]:
				xmin = 405.1117
				xmax = 405.1717
				text = "L"
			intervals [1062]:
				xmin = 405.1717
				xmax = 405.2017
				text = "AH0"
			intervals [1063]:
				xmin = 405.2017
				xmax = 405.2617
				text = "N"
			intervals [1064]:
				xmin = 405.2617
				xmax = 405.3417
				text = "IH1"
			intervals [1065]:
				xmin = 405.3417
				xmax = 405.3817
				text = "T"
			intervals [1066]:
				xmin = 405.3817
				xmax = 405.4217
				text = "AE1"
			intervals [1067]:
				xmin = 405.4217
				xmax = 405.4817
				text = "N"
			intervals [1068]:
				xmin = 405.4817
				xmax = 405.5217
				text = "IH1"
			intervals [1069]:
				xmin = 405.5217
				xmax = 405.5517
				text = "T"
			intervals [1070]:
				xmin = 405.5517
				xmax = 405.6217
				text = "AE1"
			intervals [1071]:
				xmin = 405.6217
				xmax = 405.6917
				text = "N"
			intervals [1072]:
				xmin = 405.6917
				xmax = 405.7317
				text = "IH1"
			intervals [1073]:
				xmin = 405.7317
				xmax = 405.7817
				text = "T"
			intervals [1074]:
				xmin = 405.7817
				xmax = 405.8817
				text = "S"
			intervals [1075]:
				xmin = 405.8817
				xmax = 406.0817
				text = "AW1"
			intervals [1076]:
				xmin = 406.0817
				xmax = 406.1217
				text = "N"
			intervals [1077]:
				xmin = 406.1217
				xmax = 406.1817
				text = "Z"
			intervals [1078]:
				xmin = 406.1817
				xmax = 406.2317
				text = "G"
			intervals [1079]:
				xmin = 406.2317
				xmax = 406.3517
				text = "UH1"
			intervals [1080]:
				xmin = 406.3517
				xmax = 406.4017
				text = "D"
			intervals [1081]:
				xmin = 406.4017
				xmax = 406.4317
				text = "IH0"
			intervals [1082]:
				xmin = 406.4317
				xmax = 406.4617
				text = "T"
			intervals [1083]:
				xmin = 406.4617
				xmax = 406.5117
				text = "Z"
			intervals [1084]:
				xmin = 406.5117
				xmax = 406.5617
				text = "K"
			intervals [1085]:
				xmin = 406.5617
				xmax = 406.6017
				text = "R"
			intervals [1086]:
				xmin = 406.6017
				xmax = 406.7417
				text = "AE1"
			intervals [1087]:
				xmin = 406.7417
				xmax = 406.7717
				text = "NG"
			intervals [1088]:
				xmin = 406.7717
				xmax = 406.8017
				text = "K"
			intervals [1089]:
				xmin = 406.8017
				xmax = 406.8317
				text = "IH0"
			intervals [1090]:
				xmin = 406.8317
				xmax = 406.9417
				text = "NG"
			intervals [1091]:
				xmin = 406.9417
				xmax = 407.8815
				text = ""
			intervals [1092]:
				xmin = 407.8815
				xmax = 407.9215
				text = "sil"
			intervals [1093]:
				xmin = 407.9215
				xmax = 408.5815
				text = "OW1"
			intervals [1094]:
				xmin = 408.5815
				xmax = 408.7415
				text = "OW2"
			intervals [1095]:
				xmin = 408.7415
				xmax = 408.7815
				text = "K"
			intervals [1096]:
				xmin = 408.7815
				xmax = 409.1615
				text = "EY1"
			intervals [1097]:
				xmin = 409.1615
				xmax = 425.9065
				text = ""
			intervals [1098]:
				xmin = 425.9065
				xmax = 425.9565
				text = "sil"
			intervals [1099]:
				xmin = 425.9565
				xmax = 426.0165
				text = "G"
			intervals [1100]:
				xmin = 426.0165
				xmax = 426.2165
				text = "AA1"
			intervals [1101]:
				xmin = 426.2165
				xmax = 426.2565
				text = "T"
			intervals [1102]:
				xmin = 426.2565
				xmax = 426.2965
				text = "sp"
			intervals [1103]:
				xmin = 426.2965
				xmax = 426.4365
				text = "Y"
			intervals [1104]:
				xmin = 426.4365
				xmax = 426.5765
				text = "UW1"
			intervals [1105]:
				xmin = 426.5765
				xmax = 426.6065
				text = "sp"
			intervals [1106]:
				xmin = 426.6065
				xmax = 426.6765
				text = "G"
			intervals [1107]:
				xmin = 426.6765
				xmax = 426.8765
				text = "AA1"
			intervals [1108]:
				xmin = 426.8765
				xmax = 426.9065
				text = "T"
			intervals [1109]:
				xmin = 426.9065
				xmax = 426.9365
				text = "sp"
			intervals [1110]:
				xmin = 426.9365
				xmax = 427.1965
				text = "Y"
			intervals [1111]:
				xmin = 427.1965
				xmax = 427.2365
				text = "UW1"
			intervals [1112]:
				xmin = 427.2365
				xmax = 427.3065
				text = "G"
			intervals [1113]:
				xmin = 427.3065
				xmax = 427.4965
				text = "AA1"
			intervals [1114]:
				xmin = 427.4965
				xmax = 427.5265
				text = "T"
			intervals [1115]:
				xmin = 427.5265
				xmax = 427.5865
				text = "sp"
			intervals [1116]:
				xmin = 427.5865
				xmax = 427.7365
				text = "Y"
			intervals [1117]:
				xmin = 427.7365
				xmax = 427.7865
				text = "UW1"
			intervals [1118]:
				xmin = 427.7865
				xmax = 427.8165
				text = "sp"
			intervals [1119]:
				xmin = 427.8165
				xmax = 427.9365
				text = "S"
			intervals [1120]:
				xmin = 427.9365
				xmax = 428.0965
				text = "OW1"
			intervals [1121]:
				xmin = 428.0965
				xmax = 428.2065
				text = "L"
			intervals [1122]:
				xmin = 428.2065
				xmax = 428.2965
				text = "AY1"
			intervals [1123]:
				xmin = 428.2965
				xmax = 428.3665
				text = "K"
			intervals [1124]:
				xmin = 428.3665
				xmax = 428.3965
				text = "sp"
			intervals [1125]:
				xmin = 428.3965
				xmax = 443.0916
				text = ""
			intervals [1126]:
				xmin = 443.0916
				xmax = 443.2616
				text = "S"
			intervals [1127]:
				xmin = 443.2616
				xmax = 443.2916
				text = "AH1"
			intervals [1128]:
				xmin = 443.2916
				xmax = 443.3216
				text = "M"
			intervals [1129]:
				xmin = 443.3216
				xmax = 443.3516
				text = "TH"
			intervals [1130]:
				xmin = 443.3516
				xmax = 443.3816
				text = "IH0"
			intervals [1131]:
				xmin = 443.3816
				xmax = 443.4116
				text = "N"
			intervals [1132]:
				xmin = 443.4116
				xmax = 443.4516
				text = "DH"
			intervals [1133]:
				xmin = 443.4516
				xmax = 443.4816
				text = "AE1"
			intervals [1134]:
				xmin = 443.4816
				xmax = 443.5816
				text = "T"
			intervals [1135]:
				xmin = 443.5816
				xmax = 443.6416
				text = "G"
			intervals [1136]:
				xmin = 443.6416
				xmax = 443.7516
				text = "AA1"
			intervals [1137]:
				xmin = 443.7516
				xmax = 443.8716
				text = "T"
			intervals [1138]:
				xmin = 443.8716
				xmax = 443.9516
				text = "Y"
			intervals [1139]:
				xmin = 443.9516
				xmax = 443.9816
				text = "UW1"
			intervals [1140]:
				xmin = 443.9816
				xmax = 444.0716
				text = "DH"
			intervals [1141]:
				xmin = 444.0716
				xmax = 444.1016
				text = "AE1"
			intervals [1142]:
				xmin = 444.1016
				xmax = 444.1616
				text = "T"
			intervals [1143]:
				xmin = 444.1616
				xmax = 444.2716
				text = "P"
			intervals [1144]:
				xmin = 444.2716
				xmax = 444.3916
				text = "UH1"
			intervals [1145]:
				xmin = 444.3916
				xmax = 444.4516
				text = "DH"
			intervals [1146]:
				xmin = 444.4516
				xmax = 444.5016
				text = "AE1"
			intervals [1147]:
				xmin = 444.5016
				xmax = 444.5516
				text = "T"
			intervals [1148]:
				xmin = 444.5516
				xmax = 444.6516
				text = "P"
			intervals [1149]:
				xmin = 444.6516
				xmax = 444.7016
				text = "UH1"
			intervals [1150]:
				xmin = 444.7016
				xmax = 444.8016
				text = "T"
			intervals [1151]:
				xmin = 444.8016
				xmax = 444.8716
				text = "Y"
			intervals [1152]:
				xmin = 444.8716
				xmax = 444.9616
				text = "UW1"
			intervals [1153]:
				xmin = 444.9616
				xmax = 445.0816
				text = "OW1"
			intervals [1154]:
				xmin = 445.0816
				xmax = 445.1516
				text = "V"
			intervals [1155]:
				xmin = 445.1516
				xmax = 445.1816
				text = "ER0"
			intervals [1156]:
				xmin = 445.1816
				xmax = 445.2116
				text = "DH"
			intervals [1157]:
				xmin = 445.2116
				xmax = 445.2416
				text = "AH0"
			intervals [1158]:
				xmin = 445.2416
				xmax = 445.2716
				text = "sp"
			intervals [1159]:
				xmin = 445.2716
				xmax = 445.3116
				text = "L"
			intervals [1160]:
				xmin = 445.3116
				xmax = 445.3616
				text = "IH1"
			intervals [1161]:
				xmin = 445.3616
				xmax = 445.3916
				text = "M"
			intervals [1162]:
				xmin = 445.3916
				xmax = 445.4216
				text = "AH0"
			intervals [1163]:
				xmin = 445.4216
				xmax = 445.4716
				text = "T"
			intervals [1164]:
				xmin = 445.4716
				xmax = 445.5116
				text = "Y"
			intervals [1165]:
				xmin = 445.5116
				xmax = 445.5716
				text = "UW1"
			intervals [1166]:
				xmin = 445.5716
				xmax = 445.6516
				text = "M"
			intervals [1167]:
				xmin = 445.6516
				xmax = 445.7116
				text = "EY1"
			intervals [1168]:
				xmin = 445.7116
				xmax = 445.7616
				text = "HH"
			intervals [1169]:
				xmin = 445.7616
				xmax = 445.7916
				text = "AE1"
			intervals [1170]:
				xmin = 445.7916
				xmax = 445.8216
				text = "V"
			intervals [1171]:
				xmin = 445.8216
				xmax = 445.8616
				text = "HH"
			intervals [1172]:
				xmin = 445.8616
				xmax = 446.0116
				text = "ER1"
			intervals [1173]:
				xmin = 446.0116
				xmax = 446.0416
				text = "D"
			intervals [1174]:
				xmin = 446.0416
				xmax = 446.0716
				text = "DH"
			intervals [1175]:
				xmin = 446.0716
				xmax = 446.1116
				text = "IY0"
			intervals [1176]:
				xmin = 446.1116
				xmax = 446.1816
				text = "M"
			intervals [1177]:
				xmin = 446.1816
				xmax = 446.2416
				text = "Y"
			intervals [1178]:
				xmin = 446.2416
				xmax = 446.2716
				text = "UW1"
			intervals [1179]:
				xmin = 446.2716
				xmax = 446.3016
				text = "Z"
			intervals [1180]:
				xmin = 446.3016
				xmax = 446.3316
				text = "IH0"
			intervals [1181]:
				xmin = 446.3316
				xmax = 446.3616
				text = "K"
			intervals [1182]:
				xmin = 446.3616
				xmax = 446.3916
				text = "B"
			intervals [1183]:
				xmin = 446.3916
				xmax = 446.4316
				text = "AH1"
			intervals [1184]:
				xmin = 446.4316
				xmax = 446.5116
				text = "T"
			intervals [1185]:
				xmin = 446.5116
				xmax = 446.5616
				text = "W"
			intervals [1186]:
				xmin = 446.5616
				xmax = 446.6516
				text = "AH1"
			intervals [1187]:
				xmin = 446.6516
				xmax = 446.6916
				text = "T"
			intervals [1188]:
				xmin = 446.6916
				xmax = 446.7616
				text = "HH"
			intervals [1189]:
				xmin = 446.7616
				xmax = 446.7916
				text = "W"
			intervals [1190]:
				xmin = 446.7916
				xmax = 446.8616
				text = "AH1"
			intervals [1191]:
				xmin = 446.8616
				xmax = 446.9516
				text = "T"
			intervals [1192]:
				xmin = 446.9516
				xmax = 447.0216
				text = "G"
			intervals [1193]:
				xmin = 447.0216
				xmax = 447.1316
				text = "AA1"
			intervals [1194]:
				xmin = 447.1316
				xmax = 447.2116
				text = "T"
			intervals [1195]:
				xmin = 447.2116
				xmax = 447.2716
				text = "Y"
			intervals [1196]:
				xmin = 447.2716
				xmax = 447.3516
				text = "UW1"
			intervals [1197]:
				xmin = 447.3516
				xmax = 447.5016
				text = "OW1"
			intervals [1198]:
				xmin = 447.5016
				xmax = 447.5916
				text = "V"
			intervals [1199]:
				xmin = 447.5916
				xmax = 447.6216
				text = "ER0"
			intervals [1200]:
				xmin = 447.6216
				xmax = 447.6516
				text = "DH"
			intervals [1201]:
				xmin = 447.6516
				xmax = 447.7516
				text = "AE1"
			intervals [1202]:
				xmin = 447.7516
				xmax = 447.7816
				text = "T"
			intervals [1203]:
				xmin = 447.7816
				xmax = 447.8216
				text = "HH"
			intervals [1204]:
				xmin = 447.8216
				xmax = 447.8816
				text = "AH1"
			intervals [1205]:
				xmin = 447.8816
				xmax = 447.9316
				text = "M"
			intervals [1206]:
				xmin = 447.9316
				xmax = 447.9716
				text = "P"
			intervals [1207]:
				xmin = 447.9716
				xmax = 448.0116
				text = "DH"
			intervals [1208]:
				xmin = 448.0116
				xmax = 448.0416
				text = "AH0"
			intervals [1209]:
				xmin = 448.0416
				xmax = 448.0916
				text = "T"
			intervals [1210]:
				xmin = 448.0916
				xmax = 448.1416
				text = "B"
			intervals [1211]:
				xmin = 448.1416
				xmax = 448.2016
				text = "IY1"
			intervals [1212]:
				xmin = 448.2016
				xmax = 448.3616
				text = "DH"
			intervals [1213]:
				xmin = 448.3616
				xmax = 448.3916
				text = "AE1"
			intervals [1214]:
				xmin = 448.3916
				xmax = 448.4816
				text = "T"
			intervals [1215]:
				xmin = 448.4816
				xmax = 448.5416
				text = "DH"
			intervals [1216]:
				xmin = 448.5416
				xmax = 448.5716
				text = "AE1"
			intervals [1217]:
				xmin = 448.5716
				xmax = 448.6216
				text = "T"
			intervals [1218]:
				xmin = 448.6216
				xmax = 448.7016
				text = "M"
			intervals [1219]:
				xmin = 448.7016
				xmax = 448.8016
				text = "EY1"
			intervals [1220]:
				xmin = 448.8016
				xmax = 448.8716
				text = "D"
			intervals [1221]:
				xmin = 448.8716
				xmax = 448.9116
				text = "Y"
			intervals [1222]:
				xmin = 448.9116
				xmax = 448.9616
				text = "UW1"
			intervals [1223]:
				xmin = 448.9616
				xmax = 449.1016
				text = "L"
			intervals [1224]:
				xmin = 449.1016
				xmax = 449.3916
				text = "AH1"
			intervals [1225]:
				xmin = 449.3916
				xmax = 449.4516
				text = "V"
			intervals [1226]:
				xmin = 449.4516
				xmax = 449.5016
				text = "IH1"
			intervals [1227]:
				xmin = 449.5016
				xmax = 449.5616
				text = "T"
			intervals [1228]:
				xmin = 449.5616
				xmax = 449.6116
				text = "sp"
			intervals [1229]:
				xmin = 449.6116
				xmax = 450.132
				text = ""
			intervals [1230]:
				xmin = 450.132
				xmax = 450.222
				text = "Y"
			intervals [1231]:
				xmin = 450.222
				xmax = 450.252
				text = "UW1"
			intervals [1232]:
				xmin = 450.252
				xmax = 450.292
				text = "N"
			intervals [1233]:
				xmin = 450.292
				xmax = 450.502
				text = "OW1"
			intervals [1234]:
				xmin = 450.502
				xmax = 450.532
				text = "W"
			intervals [1235]:
				xmin = 450.532
				xmax = 450.582
				text = "AH1"
			intervals [1236]:
				xmin = 450.582
				xmax = 450.612
				text = "T"
			intervals [1237]:
				xmin = 450.612
				xmax = 450.642
				text = "AH0"
			intervals [1238]:
				xmin = 450.642
				xmax = 450.672
				text = "M"
			intervals [1239]:
				xmin = 450.672
				xmax = 450.702
				text = "S"
			intervals [1240]:
				xmin = 450.702
				xmax = 450.792
				text = "EY1"
			intervals [1241]:
				xmin = 450.792
				xmax = 450.822
				text = "IH0"
			intervals [1242]:
				xmin = 450.822
				xmax = 450.852
				text = "NG"
			intervals [1243]:
				xmin = 450.852
				xmax = 450.892
				text = "DH"
			intervals [1244]:
				xmin = 450.892
				xmax = 450.932
				text = "AH0"
			intervals [1245]:
				xmin = 450.932
				xmax = 450.962
				text = "T"
			intervals [1246]:
				xmin = 450.962
				xmax = 451.062
				text = "T"
			intervals [1247]:
				xmin = 451.062
				xmax = 451.122
				text = "UH1"
			intervals [1248]:
				xmin = 451.122
				xmax = 451.232
				text = "K"
			intervals [1249]:
				xmin = 451.232
				xmax = 451.302
				text = "Y"
			intervals [1250]:
				xmin = 451.302
				xmax = 451.352
				text = "UW1"
			intervals [1251]:
				xmin = 451.352
				xmax = 451.432
				text = "DH"
			intervals [1252]:
				xmin = 451.432
				xmax = 451.682
				text = "EH1"
			intervals [1253]:
				xmin = 451.682
				xmax = 451.712
				text = "R"
			intervals [1254]:
				xmin = 451.712
				xmax = 451.742
				text = "DH"
			intervals [1255]:
				xmin = 451.742
				xmax = 451.772
				text = "AE1"
			intervals [1256]:
				xmin = 451.772
				xmax = 451.832
				text = "T"
			intervals [1257]:
				xmin = 451.832
				xmax = 451.862
				text = "W"
			intervals [1258]:
				xmin = 451.862
				xmax = 451.892
				text = "AH0"
			intervals [1259]:
				xmin = 451.892
				xmax = 451.922
				text = "Z"
			intervals [1260]:
				xmin = 451.922
				xmax = 451.952
				text = "L"
			intervals [1261]:
				xmin = 451.952
				xmax = 452.032
				text = "AY1"
			intervals [1262]:
				xmin = 452.032
				xmax = 452.072
				text = "K"
			intervals [1263]:
				xmin = 452.072
				xmax = 452.182
				text = "OW2"
			intervals [1264]:
				xmin = 452.182
				xmax = 452.292
				text = "K"
			intervals [1265]:
				xmin = 452.292
				xmax = 452.382
				text = "EY1"
			intervals [1266]:
				xmin = 452.382
				xmax = 452.432
				text = "DH"
			intervals [1267]:
				xmin = 452.432
				xmax = 452.502
				text = "IH1"
			intervals [1268]:
				xmin = 452.502
				xmax = 452.592
				text = "S"
			intervals [1269]:
				xmin = 452.592
				xmax = 452.652
				text = "IH0"
			intervals [1270]:
				xmin = 452.652
				xmax = 452.742
				text = "Z"
			intervals [1271]:
				xmin = 452.742
				xmax = 452.832
				text = "IH1"
			intervals [1272]:
				xmin = 452.832
				xmax = 452.952
				text = "T"
			intervals [1273]:
				xmin = 452.952
				xmax = 453.0063
				text = ""
			intervals [1274]:
				xmin = 453.0063
				xmax = 453.0763
				text = "DH"
			intervals [1275]:
				xmin = 453.0763
				xmax = 453.1663
				text = "IH1"
			intervals [1276]:
				xmin = 453.1663
				xmax = 453.2263
				text = "S"
			intervals [1277]:
				xmin = 453.2263
				xmax = 453.2863
				text = "IH0"
			intervals [1278]:
				xmin = 453.2863
				xmax = 453.3163
				text = "Z"
			intervals [1279]:
				xmin = 453.3163
				xmax = 494.6488
				text = "sp"
			intervals [1280]:
				xmin = 494.6488
				xmax = 494.7688
				text = "M"
			intervals [1281]:
				xmin = 494.7688
				xmax = 494.9188
				text = "K"
			intervals [1282]:
				xmin = 494.9188
				xmax = 495.0588
				text = "EY1"
			intervals [1283]:
				xmin = 495.0588
				xmax = 497.5969
				text = ""
			intervals [1284]:
				xmin = 497.5969
				xmax = 497.6369
				text = "sil"
			intervals [1285]:
				xmin = 497.6369
				xmax = 497.7669
				text = "OW2"
			intervals [1286]:
				xmin = 497.7669
				xmax = 497.8469
				text = "K"
			intervals [1287]:
				xmin = 497.8469
				xmax = 497.9269
				text = "EY1"
			intervals [1288]:
				xmin = 497.9269
				xmax = 498.0369
				text = "S"
			intervals [1289]:
				xmin = 498.0369
				xmax = 498.1169
				text = "OW1"
			intervals [1290]:
				xmin = 498.1169
				xmax = 498.1869
				text = "L"
			intervals [1291]:
				xmin = 498.1869
				xmax = 498.2969
				text = "AY1"
			intervals [1292]:
				xmin = 498.2969
				xmax = 498.3769
				text = "K"
			intervals [1293]:
				xmin = 498.3769
				xmax = 498.6169
				text = "sp"
			intervals [1294]:
				xmin = 498.6169
				xmax = 498.7369
				text = "L"
			intervals [1295]:
				xmin = 498.7369
				xmax = 498.8269
				text = "AY1"
			intervals [1296]:
				xmin = 498.8269
				xmax = 498.8769
				text = "K"
			intervals [1297]:
				xmin = 498.8769
				xmax = 499.0269
				text = "sp"
			intervals [1298]:
				xmin = 499.0269
				xmax = 499.0869
				text = "JH"
			intervals [1299]:
				xmin = 499.0869
				xmax = 499.1669
				text = "IH0"
			intervals [1300]:
				xmin = 499.1669
				xmax = 499.2369
				text = "S"
			intervals [1301]:
				xmin = 499.2369
				xmax = 499.2769
				text = "T"
			intervals [1302]:
				xmin = 499.2769
				xmax = 499.3769
				text = "IH0"
			intervals [1303]:
				xmin = 499.3769
				xmax = 499.4369
				text = "JH"
			intervals [1304]:
				xmin = 499.4369
				xmax = 499.5169
				text = "IH0"
			intervals [1305]:
				xmin = 499.5169
				xmax = 499.5669
				text = "S"
			intervals [1306]:
				xmin = 499.5669
				xmax = 499.6069
				text = "T"
			intervals [1307]:
				xmin = 499.6069
				xmax = 499.6869
				text = "IH0"
			intervals [1308]:
				xmin = 499.6869
				xmax = 499.7569
				text = "T"
			intervals [1309]:
				xmin = 499.7569
				xmax = 499.8069
				text = "R"
			intervals [1310]:
				xmin = 499.8069
				xmax = 499.8869
				text = "AY1"
			intervals [1311]:
				xmin = 499.8869
				xmax = 499.9569
				text = "T"
			intervals [1312]:
				xmin = 499.9569
				xmax = 500.0269
				text = "AH0"
			intervals [1313]:
				xmin = 500.0269
				xmax = 500.1069
				text = "S"
			intervals [1314]:
				xmin = 500.1069
				xmax = 500.1469
				text = "IY1"
			intervals [1315]:
				xmin = 500.1469
				xmax = 500.2269
				text = "IH1"
			intervals [1316]:
				xmin = 500.2269
				xmax = 500.3169
				text = "F"
			intervals [1317]:
				xmin = 500.3169
				xmax = 500.3569
				text = "AY1"
			intervals [1318]:
				xmin = 500.3569
				xmax = 500.4569
				text = "M"
			intervals [1319]:
				xmin = 500.4569
				xmax = 500.5269
				text = "R"
			intervals [1320]:
				xmin = 500.5269
				xmax = 500.6169
				text = "AY1"
			intervals [1321]:
				xmin = 500.6169
				xmax = 500.6469
				text = "T"
			intervals [1322]:
				xmin = 500.6469
				xmax = 500.6869
				text = "AY1"
			intervals [1323]:
				xmin = 500.6869
				xmax = 500.7469
				text = "M"
			intervals [1324]:
				xmin = 500.7469
				xmax = 500.8569
				text = "IY1"
			intervals [1325]:
				xmin = 500.8569
				xmax = 500.9269
				text = "N"
			intervals [1326]:
				xmin = 500.9269
				xmax = 501.0169
				text = "S"
			intervals [1327]:
				xmin = 501.0169
				xmax = 501.0569
				text = "IY1"
			intervals [1328]:
				xmin = 501.0569
				xmax = 501.1369
				text = "IH1"
			intervals [1329]:
				xmin = 501.1369
				xmax = 501.2169
				text = "F"
			intervals [1330]:
				xmin = 501.2169
				xmax = 501.3869
				text = "sp"
			intervals [1331]:
				xmin = 501.3869
				xmax = 501.5269
				text = "AY1"
			intervals [1332]:
				xmin = 501.5269
				xmax = 501.7369
				text = "M"
			intervals [1333]:
				xmin = 501.7369
				xmax = 501.7969
				text = "G"
			intervals [1334]:
				xmin = 501.7969
				xmax = 501.8969
				text = "IH1"
			intervals [1335]:
				xmin = 501.8969
				xmax = 501.9269
				text = "T"
			intervals [1336]:
				xmin = 501.9269
				xmax = 501.9569
				text = "IH0"
			intervals [1337]:
				xmin = 501.9569
				xmax = 501.9869
				text = "N"
			intervals [1338]:
				xmin = 501.9869
				xmax = 502.1069
				text = "Y"
			intervals [1339]:
				xmin = 502.1069
				xmax = 502.2469
				text = "UW1"
			intervals [1340]:
				xmin = 502.2469
				xmax = 502.2769
				text = "sp"
			intervals [1341]:
				xmin = 502.2769
				xmax = 502.5836
				text = ""
			intervals [1342]:
				xmin = 502.5836
				xmax = 502.6936
				text = "B"
			intervals [1343]:
				xmin = 502.6936
				xmax = 502.7836
				text = "EY1"
			intervals [1344]:
				xmin = 502.7836
				xmax = 502.8536
				text = "S"
			intervals [1345]:
				xmin = 502.8536
				xmax = 502.9736
				text = "IH0"
			intervals [1346]:
				xmin = 502.9736
				xmax = 503.0436
				text = "K"
			intervals [1347]:
				xmin = 503.0436
				xmax = 503.1036
				text = "L"
			intervals [1348]:
				xmin = 503.1036
				xmax = 503.1336
				text = "IY0"
			intervals [1349]:
				xmin = 503.1336
				xmax = 503.1836
				text = "IH0"
			intervals [1350]:
				xmin = 503.1836
				xmax = 503.2136
				text = "F"
			intervals [1351]:
				xmin = 503.2136
				xmax = 503.2436
				text = "IH0"
			intervals [1352]:
				xmin = 503.2436
				xmax = 503.2736
				text = "F"
			intervals [1353]:
				xmin = 503.2736
				xmax = 503.5073
				text = ""
			intervals [1354]:
				xmin = 503.5073
				xmax = 503.5473
				text = "sil"
			intervals [1355]:
				xmin = 503.5473
				xmax = 503.6373
				text = "R"
			intervals [1356]:
				xmin = 503.6373
				xmax = 503.7473
				text = "IY1"
			intervals [1357]:
				xmin = 503.7473
				xmax = 503.8973
				text = "AA0"
			intervals [1358]:
				xmin = 503.8973
				xmax = 503.9473
				text = "N"
			intervals [1359]:
				xmin = 503.9473
				xmax = 504.0173
				text = "AH0"
			intervals [1360]:
				xmin = 504.0173
				xmax = 504.0973
				text = "S"
			intervals [1361]:
				xmin = 504.0973
				xmax = 504.1473
				text = "IH1"
			intervals [1362]:
				xmin = 504.1473
				xmax = 504.2973
				text = "NG"
			intervals [1363]:
				xmin = 504.2973
				xmax = 504.3473
				text = "Z"
			intervals [1364]:
				xmin = 504.3473
				xmax = 504.4573
				text = "AH1"
			intervals [1365]:
				xmin = 504.4573
				xmax = 504.5673
				text = "M"
			intervals [1366]:
				xmin = 504.5673
				xmax = 504.6073
				text = "B"
			intervals [1367]:
				xmin = 504.6073
				xmax = 504.7873
				text = "R"
			intervals [1368]:
				xmin = 504.7873
				xmax = 504.8473
				text = "EH2"
			intervals [1369]:
				xmin = 504.8473
				xmax = 504.9773
				text = "L"
			intervals [1370]:
				xmin = 504.9773
				xmax = 505.0373
				text = "AH0"
			intervals [1371]:
				xmin = 505.0373
				xmax = 505.0873
				text = "sp"
			intervals [1372]:
				xmin = 505.0873
				xmax = 505.628
				text = ""
			intervals [1373]:
				xmin = 505.628
				xmax = 505.778
				text = "AE1"
			intervals [1374]:
				xmin = 505.778
				xmax = 505.808
				text = "N"
			intervals [1375]:
				xmin = 505.808
				xmax = 505.838
				text = "D"
			intervals [1376]:
				xmin = 505.838
				xmax = 505.878
				text = "DH"
			intervals [1377]:
				xmin = 505.878
				xmax = 505.978
				text = "EH1"
			intervals [1378]:
				xmin = 505.978
				xmax = 506.008
				text = "N"
			intervals [1379]:
				xmin = 506.008
				xmax = 506.058
				text = "DH"
			intervals [1380]:
				xmin = 506.058
				xmax = 506.188
				text = "EY1"
			intervals [1381]:
				xmin = 506.188
				xmax = 506.248
				text = "spn"
			intervals [1382]:
				xmin = 506.248
				xmax = 506.368
				text = "T"
			intervals [1383]:
				xmin = 506.368
				xmax = 506.458
				text = "EY1"
			intervals [1384]:
				xmin = 506.458
				xmax = 506.508
				text = "K"
			intervals [1385]:
				xmin = 506.508
				xmax = 506.568
				text = "DH"
			intervals [1386]:
				xmin = 506.568
				xmax = 506.648
				text = "AE1"
			intervals [1387]:
				xmin = 506.648
				xmax = 506.678
				text = "T"
			intervals [1388]:
				xmin = 506.678
				xmax = 506.708
				text = "sp"
			intervals [1389]:
				xmin = 506.708
				xmax = 506.838
				text = "S"
			intervals [1390]:
				xmin = 506.838
				xmax = 507.138
				text = "AO1"
			intervals [1391]:
				xmin = 507.138
				xmax = 507.208
				text = "NG"
			intervals [1392]:
				xmin = 507.208
				xmax = 507.308
				text = "AE1"
			intervals [1393]:
				xmin = 507.308
				xmax = 507.338
				text = "N"
			intervals [1394]:
				xmin = 507.338
				xmax = 508.118
				text = "sp"
			intervals [1395]:
				xmin = 508.118
				xmax = 508.148
				text = "DH"
			intervals [1396]:
				xmin = 508.148
				xmax = 508.288
				text = "EH1"
			intervals [1397]:
				xmin = 508.288
				xmax = 508.318
				text = "N"
			intervals [1398]:
				xmin = 508.318
				xmax = 508.348
				text = "Y"
			intervals [1399]:
				xmin = 508.348
				xmax = 508.378
				text = "UW1"
			intervals [1400]:
				xmin = 508.378
				xmax = 508.408
				text = "Z"
			intervals [1401]:
				xmin = 508.408
				xmax = 508.578
				text = "sp"
			intervals [1402]:
				xmin = 508.578
				xmax = 509.6193
				text = ""
			intervals [1403]:
				xmin = 509.6193
				xmax = 509.7793
				text = "AE1"
			intervals [1404]:
				xmin = 509.7793
				xmax = 509.8093
				text = "N"
			intervals [1405]:
				xmin = 509.8093
				xmax = 509.8393
				text = "DH"
			intervals [1406]:
				xmin = 509.8393
				xmax = 509.8993
				text = "EH1"
			intervals [1407]:
				xmin = 509.8993
				xmax = 509.9293
				text = "N"
			intervals [1408]:
				xmin = 509.9293
				xmax = 509.9793
				text = "Y"
			intervals [1409]:
				xmin = 509.9793
				xmax = 510.0193
				text = "UW1"
			intervals [1410]:
				xmin = 510.0193
				xmax = 510.0493
				text = "R"
			intervals [1411]:
				xmin = 510.0493
				xmax = 510.0893
				text = "S"
			intervals [1412]:
				xmin = 510.0893
				xmax = 510.1193
				text = "EY1"
			intervals [1413]:
				xmin = 510.1193
				xmax = 510.1493
				text = "IH0"
			intervals [1414]:
				xmin = 510.1493
				xmax = 510.1793
				text = "N"
			intervals [1415]:
				xmin = 510.1793
				xmax = 510.4493
				text = "sp"
			intervals [1416]:
				xmin = 510.4493
				xmax = 510.4793
				text = "D"
			intervals [1417]:
				xmin = 510.4793
				xmax = 510.5093
				text = "IH0"
			intervals [1418]:
				xmin = 510.5093
				xmax = 510.5493
				text = "Z"
			intervals [1419]:
				xmin = 510.5493
				xmax = 510.5993
				text = "IH1"
			intervals [1420]:
				xmin = 510.5993
				xmax = 510.6293
				text = "T"
			intervals [1421]:
				xmin = 510.6293
				xmax = 510.7293
				text = "S"
			intervals [1422]:
				xmin = 510.7293
				xmax = 510.8893
				text = "AW1"
			intervals [1423]:
				xmin = 510.8893
				xmax = 510.9293
				text = "N"
			intervals [1424]:
				xmin = 510.9293
				xmax = 510.9593
				text = "D"
			intervals [1425]:
				xmin = 510.9593
				xmax = 510.9993
				text = "B"
			intervals [1426]:
				xmin = 510.9993
				xmax = 511.1293
				text = "EH1"
			intervals [1427]:
				xmin = 511.1293
				xmax = 511.1693
				text = "T"
			intervals [1428]:
				xmin = 511.1693
				xmax = 511.2693
				text = "ER0"
			intervals [1429]:
				xmin = 511.2693
				xmax = 511.3493
				text = "sp"
			intervals [1430]:
				xmin = 511.3493
				xmax = 521.2073
				text = ""
			intervals [1431]:
				xmin = 521.2073
				xmax = 521.4573
				text = "R"
			intervals [1432]:
				xmin = 521.4573
				xmax = 521.8173
				text = "AY1"
			intervals [1433]:
				xmin = 521.8173
				xmax = 522.0273
				text = "T"
			intervals [1434]:
				xmin = 522.0273
				xmax = 567.1008
				text = ""
			intervals [1435]:
				xmin = 567.1008
				xmax = 567.1808
				text = "M"
			intervals [1436]:
				xmin = 567.1808
				xmax = 567.2108
				text = "HH"
			intervals [1437]:
				xmin = 567.2108
				xmax = 567.9108
				text = "M"
			intervals [1438]:
				xmin = 567.9108
				xmax = 571.1944
				text = ""
			intervals [1439]:
				xmin = 571.1944
				xmax = 571.2244
				text = "sil"
			intervals [1440]:
				xmin = 571.2244
				xmax = 571.3744
				text = "W"
			intervals [1441]:
				xmin = 571.3744
				xmax = 571.5644
				text = "AY1"
			intervals [1442]:
				xmin = 571.5644
				xmax = 571.6044
				text = "IH0"
			intervals [1443]:
				xmin = 571.6044
				xmax = 571.6544
				text = "Z"
			intervals [1444]:
				xmin = 571.6544
				xmax = 571.6944
				text = "AH0"
			intervals [1445]:
				xmin = 571.6944
				xmax = 571.7244
				text = "N"
			intervals [1446]:
				xmin = 571.7244
				xmax = 571.7644
				text = "T"
			intervals [1447]:
				xmin = 571.7644
				xmax = 571.8244
				text = "IH1"
			intervals [1448]:
				xmin = 571.8244
				xmax = 571.8644
				text = "T"
			intervals [1449]:
				xmin = 571.8644
				xmax = 571.9244
				text = "DH"
			intervals [1450]:
				xmin = 571.9244
				xmax = 572.0644
				text = "AE1"
			intervals [1451]:
				xmin = 572.0644
				xmax = 572.1144
				text = "T"
			intervals [1452]:
				xmin = 572.1144
				xmax = 572.1444
				text = "sp"
			intervals [1453]:
				xmin = 572.1444
				xmax = 572.3926
				text = ""
			intervals [1454]:
				xmin = 572.3926
				xmax = 572.5526
				text = "L"
			intervals [1455]:
				xmin = 572.5526
				xmax = 572.6426
				text = "AY1"
			intervals [1456]:
				xmin = 572.6426
				xmax = 572.7126
				text = "K"
			intervals [1457]:
				xmin = 572.7126
				xmax = 573.0268
				text = "sp"
			intervals [1458]:
				xmin = 573.0268
				xmax = 573.0968
				text = "G"
			intervals [1459]:
				xmin = 573.0968
				xmax = 573.2068
				text = "OW1"
			intervals [1460]:
				xmin = 573.2068
				xmax = 573.2968
				text = "G"
			intervals [1461]:
				xmin = 573.2968
				xmax = 573.4568
				text = "OW1"
			intervals [1462]:
				xmin = 573.4568
				xmax = 573.5168
				text = "L"
			intervals [1463]:
				xmin = 573.5168
				xmax = 573.5668
				text = "AY1"
			intervals [1464]:
				xmin = 573.5668
				xmax = 573.6268
				text = "K"
			intervals [1465]:
				xmin = 573.6268
				xmax = 573.7068
				text = "W"
			intervals [1466]:
				xmin = 573.7068
				xmax = 573.8668
				text = "AY1"
			intervals [1467]:
				xmin = 573.8668
				xmax = 573.9068
				text = "IH0"
			intervals [1468]:
				xmin = 573.9068
				xmax = 573.9568
				text = "Z"
			intervals [1469]:
				xmin = 573.9568
				xmax = 573.9868
				text = "AH0"
			intervals [1470]:
				xmin = 573.9868
				xmax = 574.0168
				text = "N"
			intervals [1471]:
				xmin = 574.0168
				xmax = 574.0468
				text = "T"
			intervals [1472]:
				xmin = 574.0468
				xmax = 574.1768
				text = "IH1"
			intervals [1473]:
				xmin = 574.1768
				xmax = 574.2568
				text = "T"
			intervals [1474]:
				xmin = 574.2568
				xmax = 574.3668
				text = "sp"
			intervals [1475]:
				xmin = 574.3668
				xmax = 574.4668
				text = "W"
			intervals [1476]:
				xmin = 574.4668
				xmax = 574.4968
				text = "AH1"
			intervals [1477]:
				xmin = 574.4968
				xmax = 574.5268
				text = "T"
			intervals [1478]:
				xmin = 574.5268
				xmax = 574.5568
				text = "D"
			intervals [1479]:
				xmin = 574.5568
				xmax = 574.5868
				text = "UW1"
			intervals [1480]:
				xmin = 574.5868
				xmax = 574.6668
				text = "Y"
			intervals [1481]:
				xmin = 574.6668
				xmax = 574.7368
				text = "UW1"
			intervals [1482]:
				xmin = 574.7368
				xmax = 574.7968
				text = "TH"
			intervals [1483]:
				xmin = 574.7968
				xmax = 574.8568
				text = "IH1"
			intervals [1484]:
				xmin = 574.8568
				xmax = 574.9068
				text = "NG"
			intervals [1485]:
				xmin = 574.9068
				xmax = 574.9468
				text = "K"
			intervals [1486]:
				xmin = 574.9468
				xmax = 574.9968
				text = "IH1"
			intervals [1487]:
				xmin = 574.9968
				xmax = 575.0668
				text = "Z"
			intervals [1488]:
				xmin = 575.0668
				xmax = 575.0968
				text = "DH"
			intervals [1489]:
				xmin = 575.0968
				xmax = 575.1668
				text = "AH0"
			intervals [1490]:
				xmin = 575.1668
				xmax = 575.2468
				text = "R"
			intervals [1491]:
				xmin = 575.2468
				xmax = 575.3368
				text = "IY1"
			intervals [1492]:
				xmin = 575.3368
				xmax = 575.3668
				text = "Z"
			intervals [1493]:
				xmin = 575.3668
				xmax = 575.3968
				text = "AH0"
			intervals [1494]:
				xmin = 575.3968
				xmax = 575.4468
				text = "N"
			intervals [1495]:
				xmin = 575.4468
				xmax = 575.4768
				text = "L"
			intervals [1496]:
				xmin = 575.4768
				xmax = 575.5068
				text = "AY1"
			intervals [1497]:
				xmin = 575.5068
				xmax = 575.5568
				text = "K"
			intervals [1498]:
				xmin = 575.5568
				xmax = 575.6668
				text = "W"
			intervals [1499]:
				xmin = 575.6668
				xmax = 575.8368
				text = "AY1"
			intervals [1500]:
				xmin = 575.8368
				xmax = 575.8668
				text = "HH"
			intervals [1501]:
				xmin = 575.8668
				xmax = 575.9068
				text = "AE1"
			intervals [1502]:
				xmin = 575.9068
				xmax = 575.9868
				text = "Z"
			intervals [1503]:
				xmin = 575.9868
				xmax = 576.0168
				text = "AH0"
			intervals [1504]:
				xmin = 576.0168
				xmax = 576.0468
				text = "N"
			intervals [1505]:
				xmin = 576.0468
				xmax = 576.0868
				text = "T"
			intervals [1506]:
				xmin = 576.0868
				xmax = 576.1468
				text = "IH0"
			intervals [1507]:
				xmin = 576.1468
				xmax = 576.1768
				text = "T"
			intervals [1508]:
				xmin = 576.1768
				xmax = 576.2468
				text = "IH0"
			intervals [1509]:
				xmin = 576.2468
				xmax = 576.3268
				text = "K"
			intervals [1510]:
				xmin = 576.3268
				xmax = 576.3868
				text = "S"
			intervals [1511]:
				xmin = 576.3868
				xmax = 576.4668
				text = "P"
			intervals [1512]:
				xmin = 576.4668
				xmax = 576.7068
				text = "AE1"
			intervals [1513]:
				xmin = 576.7068
				xmax = 576.7468
				text = "N"
			intervals [1514]:
				xmin = 576.7468
				xmax = 576.7768
				text = "D"
			intervals [1515]:
				xmin = 576.7768
				xmax = 576.8268
				text = "L"
			intervals [1516]:
				xmin = 576.8268
				xmax = 576.8968
				text = "AY1"
			intervals [1517]:
				xmin = 576.8968
				xmax = 576.9568
				text = "K"
			intervals [1518]:
				xmin = 576.9568
				xmax = 576.9868
				text = "K"
			intervals [1519]:
				xmin = 576.9868
				xmax = 577.0468
				text = "AA1"
			intervals [1520]:
				xmin = 577.0468
				xmax = 577.0868
				text = "Z"
			intervals [1521]:
				xmin = 577.0868
				xmax = 577.1468
				text = "B"
			intervals [1522]:
				xmin = 577.1468
				xmax = 577.1868
				text = "IH0"
			intervals [1523]:
				xmin = 577.1868
				xmax = 577.2768
				text = "K"
			intervals [1524]:
				xmin = 577.2768
				xmax = 577.3468
				text = "AA1"
			intervals [1525]:
				xmin = 577.3468
				xmax = 577.4168
				text = "Z"
			intervals [1526]:
				xmin = 577.4168
				xmax = 577.4668
				text = "IH1"
			intervals [1527]:
				xmin = 577.4668
				xmax = 577.4968
				text = "T"
			intervals [1528]:
				xmin = 577.4968
				xmax = 577.5368
				text = "sp"
			intervals [1529]:
				xmin = 577.5368
				xmax = 577.6868
				text = "IH1"
			intervals [1530]:
				xmin = 577.6868
				xmax = 577.7368
				text = "T"
			intervals [1531]:
				xmin = 577.7368
				xmax = 577.7868
				text = "sp"
			intervals [1532]:
				xmin = 577.7868
				xmax = 578.0456
				text = ""
			intervals [1533]:
				xmin = 578.0456
				xmax = 578.2056
				text = "AY1"
			intervals [1534]:
				xmin = 578.2056
				xmax = 578.2456
				text = "V"
			intervals [1535]:
				xmin = 578.2456
				xmax = 578.2956
				text = "HH"
			intervals [1536]:
				xmin = 578.2956
				xmax = 578.4656
				text = "ER1"
			intervals [1537]:
				xmin = 578.4656
				xmax = 578.5356
				text = "D"
			intervals [1538]:
				xmin = 578.5356
				xmax = 578.5856
				text = "Y"
			intervals [1539]:
				xmin = 578.5856
				xmax = 578.6156
				text = "UW1"
			intervals [1540]:
				xmin = 578.6156
				xmax = 578.6456
				text = "N"
			intervals [1541]:
				xmin = 578.6456
				xmax = 578.6756
				text = "OW1"
			intervals [1542]:
				xmin = 578.6756
				xmax = 578.7056
				text = "W"
			intervals [1543]:
				xmin = 578.7056
				xmax = 578.7356
				text = "AH1"
			intervals [1544]:
				xmin = 578.7356
				xmax = 578.7656
				text = "T"
			intervals [1545]:
				xmin = 578.7656
				xmax = 578.7956
				text = "AH0"
			intervals [1546]:
				xmin = 578.7956
				xmax = 578.8256
				text = "M"
			intervals [1547]:
				xmin = 578.8256
				xmax = 578.8556
				text = "S"
			intervals [1548]:
				xmin = 578.8556
				xmax = 578.8856
				text = "EY1"
			intervals [1549]:
				xmin = 578.8856
				xmax = 578.9156
				text = "IH0"
			intervals [1550]:
				xmin = 578.9156
				xmax = 578.9456
				text = "N"
			intervals [1551]:
				xmin = 578.9456
				xmax = 579.0456
				text = "AY1"
			intervals [1552]:
				xmin = 579.0456
				xmax = 579.1156
				text = "L"
			intervals [1553]:
				xmin = 579.1156
				xmax = 579.1756
				text = "AH1"
			intervals [1554]:
				xmin = 579.1756
				xmax = 579.2456
				text = "V"
			intervals [1555]:
				xmin = 579.2456
				xmax = 579.3156
				text = "G"
			intervals [1556]:
				xmin = 579.3156
				xmax = 579.4056
				text = "OW1"
			intervals [1557]:
				xmin = 579.4056
				xmax = 579.4756
				text = "G"
			intervals [1558]:
				xmin = 579.4756
				xmax = 579.5756
				text = "OW1"
			intervals [1559]:
				xmin = 579.5756
				xmax = 579.6556
				text = "T"
			intervals [1560]:
				xmin = 579.6556
				xmax = 579.7856
				text = "UW1"
			intervals [1561]:
				xmin = 579.7856
				xmax = 579.8856
				text = "S"
			intervals [1562]:
				xmin = 579.8856
				xmax = 580.0256
				text = "OW1"
			intervals [1563]:
				xmin = 580.0256
				xmax = 580.5758
				text = ""
			intervals [1564]:
				xmin = 580.5758
				xmax = 580.7858
				text = "AY1"
			intervals [1565]:
				xmin = 580.7858
				xmax = 580.8258
				text = "D"
			intervals [1566]:
				xmin = 580.8258
				xmax = 580.8558
				text = "AH1"
			intervals [1567]:
				xmin = 580.8558
				xmax = 580.8858
				text = "B"
			intervals [1568]:
				xmin = 580.8858
				xmax = 580.9458
				text = "AH0"
			intervals [1569]:
				xmin = 580.9458
				xmax = 580.9858
				text = "L"
			intervals [1570]:
				xmin = 580.9858
				xmax = 581.0158
				text = "Y"
			intervals [1571]:
				xmin = 581.0158
				xmax = 581.0458
				text = "UW0"
			intervals [1572]:
				xmin = 581.0458
				xmax = 581.0758
				text = "sp"
			intervals [1573]:
				xmin = 581.0758
				xmax = 581.1458
				text = "W"
			intervals [1574]:
				xmin = 581.1458
				xmax = 581.2258
				text = "AH1"
			intervals [1575]:
				xmin = 581.2258
				xmax = 581.2558
				text = "T"
			intervals [1576]:
				xmin = 581.2558
				xmax = 581.2858
				text = "sp"
			intervals [1577]:
				xmin = 581.2858
				xmax = 581.5894
				text = ""
			intervals [1578]:
				xmin = 581.5894
				xmax = 581.6294
				text = "Y"
			intervals [1579]:
				xmin = 581.6294
				xmax = 581.6594
				text = "UW1"
			intervals [1580]:
				xmin = 581.6594
				xmax = 581.6894
				text = "N"
			intervals [1581]:
				xmin = 581.6894
				xmax = 581.7194
				text = "OW1"
			intervals [1582]:
				xmin = 581.7194
				xmax = 581.7494
				text = "W"
			intervals [1583]:
				xmin = 581.7494
				xmax = 581.7794
				text = "AH1"
			intervals [1584]:
				xmin = 581.7794
				xmax = 581.8094
				text = "T"
			intervals [1585]:
				xmin = 581.8094
				xmax = 581.8394
				text = "AH0"
			intervals [1586]:
				xmin = 581.8394
				xmax = 581.8694
				text = "M"
			intervals [1587]:
				xmin = 581.8694
				xmax = 581.8994
				text = "S"
			intervals [1588]:
				xmin = 581.8994
				xmax = 581.9294
				text = "EY1"
			intervals [1589]:
				xmin = 581.9294
				xmax = 581.9594
				text = "IH0"
			intervals [1590]:
				xmin = 581.9594
				xmax = 581.9894
				text = "N"
			intervals [1591]:
				xmin = 581.9894
				xmax = 582.0394
				text = "W"
			intervals [1592]:
				xmin = 582.0394
				xmax = 582.1894
				text = "AY1"
			intervals [1593]:
				xmin = 582.1894
				xmax = 582.2394
				text = "HH"
			intervals [1594]:
				xmin = 582.2394
				xmax = 582.2894
				text = "AE1"
			intervals [1595]:
				xmin = 582.2894
				xmax = 582.3394
				text = "Z"
			intervals [1596]:
				xmin = 582.3394
				xmax = 582.3694
				text = "AH0"
			intervals [1597]:
				xmin = 582.3694
				xmax = 582.3994
				text = "N"
			intervals [1598]:
				xmin = 582.3994
				xmax = 582.4294
				text = "T"
			intervals [1599]:
				xmin = 582.4294
				xmax = 582.4994
				text = "IH1"
			intervals [1600]:
				xmin = 582.4994
				xmax = 582.5394
				text = "T"
			intervals [1601]:
				xmin = 582.5394
				xmax = 583.2444
				text = "sp"
			intervals [1602]:
				xmin = 583.2444
				xmax = 583.3244
				text = "IH0"
			intervals [1603]:
				xmin = 583.3244
				xmax = 583.3844
				text = "K"
			intervals [1604]:
				xmin = 583.3844
				xmax = 583.4644
				text = "S"
			intervals [1605]:
				xmin = 583.4644
				xmax = 583.5244
				text = "P"
			intervals [1606]:
				xmin = 583.5244
				xmax = 583.7244
				text = "AE1"
			intervals [1607]:
				xmin = 583.7244
				xmax = 583.7644
				text = "N"
			intervals [1608]:
				xmin = 583.7644
				xmax = 583.8144
				text = "D"
			intervals [1609]:
				xmin = 583.8144
				xmax = 583.9244
				text = "AW1"
			intervals [1610]:
				xmin = 583.9244
				xmax = 584.0044
				text = "T"
			intervals [1611]:
				xmin = 584.0044
				xmax = 584.1044
				text = "S"
			intervals [1612]:
				xmin = 584.1044
				xmax = 584.3744
				text = "AY1"
			intervals [1613]:
				xmin = 584.3744
				xmax = 584.4044
				text = "D"
			intervals [1614]:
				xmin = 584.4044
				xmax = 584.4344
				text = "AH0"
			intervals [1615]:
				xmin = 584.4344
				xmax = 584.4744
				text = "V"
			intervals [1616]:
				xmin = 584.4744
[truncated: 3,652,793 more chars]
