# Supplementary material for: Considering Performance in the Automated and Manual Coding of Sociolinguistic Variables: Lessons From Variable (ING)
Source: Front Artif Intell. 2021 Apr 29;4:648543. doi: 10.3389/frai.2021.648543 (PMC8117961; doi:10.3389/frai.2021.648543)
Supplement: Supplementary file 6 [file Data_Sheet_6.ZIP › CORAAL_VARAligned_as_TextGrids_p2/DCB_se3_ag3_m_02_2.TextGrid]

File type = "ooTextFile"
Object class = "TextGrid"

xmin = 0.0
xmax = 445.8
tiers? <exists>
size = 4
item []:
	item [1]:
		class = "IntervalTier"
		name = "DCB_int_01 - words"
		xmin = 0.0
		xmax = 445.8
		intervals: size = 306
			intervals [1]:
				xmin = 0.0
				xmax = 0.2661
				text = ""
			intervals [2]:
				xmin = 0.2661
				xmax = 0.3661
				text = "do"
			intervals [3]:
				xmin = 0.3661
				xmax = 0.4961
				text = "you"
			intervals [4]:
				xmin = 0.4961
				xmax = 0.7061
				text = "feel"
			intervals [5]:
				xmin = 0.7061
				xmax = 0.9161
				text = "like"
			intervals [6]:
				xmin = 0.9161
				xmax = 1.2061
				text = "people"
			intervals [7]:
				xmin = 1.2061
				xmax = 1.2961
				text = "in"
			intervals [8]:
				xmin = 1.2961
				xmax = 1.4961
				text = "this"
			intervals [9]:
				xmin = 1.4961
				xmax = 1.8561
				text = "area"
			intervals [10]:
				xmin = 1.8561
				xmax = 2.2061
				text = "talk"
			intervals [11]:
				xmin = 2.2061
				xmax = 2.2361
				text = ""
			intervals [12]:
				xmin = 2.2361
				xmax = 2.6761
				text = "differently"
			intervals [13]:
				xmin = 2.6761
				xmax = 2.7661
				text = "or"
			intervals [14]:
				xmin = 2.7661
				xmax = 2.9161
				text = "have"
			intervals [15]:
				xmin = 2.9161
				xmax = 3.0561
				text = "you"
			intervals [16]:
				xmin = 3.0561
				xmax = 3.2961
				text = "heard"
			intervals [17]:
				xmin = 3.2961
				xmax = 3.4361
				text = "them"
			intervals [18]:
				xmin = 3.4361
				xmax = 3.6761
				text = "use"
			intervals [19]:
				xmin = 3.6761
				xmax = 3.9861
				text = "words"
			intervals [20]:
				xmin = 3.9861
				xmax = 4.1261
				text = "that"
			intervals [21]:
				xmin = 4.1261
				xmax = 4.2261
				text = "you"
			intervals [22]:
				xmin = 4.2261
				xmax = 4.4361
				text = "feel"
			intervals [23]:
				xmin = 4.4361
				xmax = 4.5061
				text = "are"
			intervals [24]:
				xmin = 4.5061
				xmax = 4.8161
				text = "only"
			intervals [25]:
				xmin = 4.8161
				xmax = 5.0061
				text = ""
			intervals [26]:
				xmin = 5.0061
				xmax = 5.2561
				text = "dc"
			intervals [27]:
				xmin = 5.2561
				xmax = 5.7261
				text = "words"
			intervals [28]:
				xmin = 5.7261
				xmax = 6.4538
				text = ""
			intervals [29]:
				xmin = 6.4538
				xmax = 6.5838
				text = "like"
			intervals [30]:
				xmin = 6.5838
				xmax = 6.8438
				text = "what"
			intervals [31]:
				xmin = 6.8438
				xmax = 7.595
				text = ""
			intervals [32]:
				xmin = 7.595
				xmax = 7.815
				text = "you're"
			intervals [33]:
				xmin = 7.815
				xmax = 8.025
				text = "very"
			intervals [34]:
				xmin = 8.025
				xmax = 8.235
				text = "clear"
			intervals [35]:
				xmin = 8.235
				xmax = 8.335
				text = "on"
			intervals [36]:
				xmin = 8.335
				xmax = 8.515
				text = "that"
			intervals [37]:
				xmin = 8.515
				xmax = 11.1009
				text = ""
			intervals [38]:
				xmin = 11.1009
				xmax = 11.5009
				text = "mo"
			intervals [39]:
				xmin = 11.5009
				xmax = 11.5609
				text = ""
			intervals [40]:
				xmin = 11.5609
				xmax = 11.9209
				text = "yup"
			intervals [41]:
				xmin = 11.9209
				xmax = 16.6735
				text = ""
			intervals [42]:
				xmin = 16.6735
				xmax = 16.9135
				text = "like"
			intervals [43]:
				xmin = 16.9135
				xmax = 17.1135
				text = "what"
			intervals [44]:
				xmin = 17.1135
				xmax = 29.721
				text = ""
			intervals [45]:
				xmin = 29.721
				xmax = 29.841
				text = "what"
			intervals [46]:
				xmin = 29.841
				xmax = 29.921
				text = "is"
			intervals [47]:
				xmin = 29.921
				xmax = 30.321
				text = "slim"
			intervals [48]:
				xmin = 30.321
				xmax = 31.3984
				text = ""
			intervals [49]:
				xmin = 31.3984
				xmax = 31.7984
				text = "mm"
			intervals [50]:
				xmin = 31.7984
				xmax = 36.8084
				text = ""
			intervals [51]:
				xmin = 36.8084
				xmax = 36.9584
				text = "what"
			intervals [52]:
				xmin = 36.9584
				xmax = 37.1084
				text = "is"
			intervals [53]:
				xmin = 37.1084
				xmax = 37.5284
				text = "kill"
			intervals [54]:
				xmin = 37.5284
				xmax = 39.7834
				text = ""
			intervals [55]:
				xmin = 39.7834
				xmax = 39.9134
				text = "i"
			intervals [56]:
				xmin = 39.9134
				xmax = 40.1634
				text = "don't"
			intervals [57]:
				xmin = 40.1634
				xmax = 40.4772
				text = ""
			intervals [58]:
				xmin = 40.4772
				xmax = 40.6372
				text = "what"
			intervals [59]:
				xmin = 40.6372
				xmax = 40.7772
				text = "is"
			intervals [60]:
				xmin = 40.7772
				xmax = 40.8472
				text = "it"
			intervals [61]:
				xmin = 40.8472
				xmax = 41.0132
				text = ""
			intervals [62]:
				xmin = 41.0132
				xmax = 41.1832
				text = "like"
			intervals [63]:
				xmin = 41.1832
				xmax = 51.5207
				text = ""
			intervals [64]:
				xmin = 51.5207
				xmax = 52.2407
				text = "ah"
			intervals [65]:
				xmin = 52.2407
				xmax = 62.9949
				text = ""
			intervals [66]:
				xmin = 62.9949
				xmax = 63.3249
				text = "mm-hm"
			intervals [67]:
				xmin = 63.3249
				xmax = 68.8549
				text = ""
			intervals [68]:
				xmin = 68.8549
				xmax = 69.2649
				text = "mm-hm"
			intervals [69]:
				xmin = 69.2649
				xmax = 71.452
				text = ""
			intervals [70]:
				xmin = 71.452
				xmax = 71.652
				text = "you"
			intervals [71]:
				xmin = 71.652
				xmax = 71.742
				text = "like"
			intervals [72]:
				xmin = 71.742
				xmax = 71.782
				text = ""
			intervals [73]:
				xmin = 71.782
				xmax = 71.882
				text = "my"
			intervals [74]:
				xmin = 71.882
				xmax = 71.912
				text = ""
			intervals [75]:
				xmin = 71.912
				xmax = 72.072
				text = "name"
			intervals [76]:
				xmin = 72.072
				xmax = 72.152
				text = ""
			intervals [77]:
				xmin = 72.152
				xmax = 72.182
				text = "s"
			intervals [78]:
				xmin = 72.182
				xmax = 72.312
				text = "not"
			intervals [79]:
				xmin = 72.312
				xmax = 72.352
				text = ""
			intervals [80]:
				xmin = 72.352
				xmax = 72.612
				text = "bob"
			intervals [81]:
				xmin = 72.612
				xmax = 108.9831
				text = ""
			intervals [82]:
				xmin = 108.9831
				xmax = 109.3631
				text = "mm"
			intervals [83]:
				xmin = 109.3631
				xmax = 109.6602
				text = ""
			intervals [84]:
				xmin = 109.6602
				xmax = 110.0102
				text = "mm-hm"
			intervals [85]:
				xmin = 110.0102
				xmax = 114.9775
				text = ""
			intervals [86]:
				xmin = 114.9775
				xmax = 115.1975
				text = "mm"
			intervals [87]:
				xmin = 115.1975
				xmax = 118.1704
				text = ""
			intervals [88]:
				xmin = 118.1704
				xmax = 118.6104
				text = "<unk>"
			intervals [89]:
				xmin = 118.6104
				xmax = 130.634
				text = ""
			intervals [90]:
				xmin = 130.634
				xmax = 131.124
				text = "<unk>"
			intervals [91]:
				xmin = 131.124
				xmax = 133.2824
				text = ""
			intervals [92]:
				xmin = 133.2824
				xmax = 133.5024
				text = "yeah"
			intervals [93]:
				xmin = 133.5024
				xmax = 135.0094
				text = ""
			intervals [94]:
				xmin = 135.0094
				xmax = 135.1094
				text = "let"
			intervals [95]:
				xmin = 135.1094
				xmax = 135.2694
				text = "me"
			intervals [96]:
				xmin = 135.2694
				xmax = 135.4099
				text = ""
			intervals [97]:
				xmin = 135.4099
				xmax = 135.5699
				text = "give"
			intervals [98]:
				xmin = 135.5699
				xmax = 135.6999
				text = "you"
			intervals [99]:
				xmin = 135.6999
				xmax = 135.7499
				text = "a"
			intervals [100]:
				xmin = 135.7499
				xmax = 136.0799
				text = "couple"
			intervals [101]:
				xmin = 136.0799
				xmax = 136.2099
				text = "tell"
			intervals [102]:
				xmin = 136.2099
				xmax = 136.2899
				text = "me"
			intervals [103]:
				xmin = 136.2899
				xmax = 136.3799
				text = "if"
			intervals [104]:
				xmin = 136.3799
				xmax = 136.4899
				text = "you"
			intervals [105]:
				xmin = 136.4899
				xmax = 136.6699
				text = "know"
			intervals [106]:
				xmin = 136.6699
				xmax = 136.8299
				text = "if"
			intervals [107]:
				xmin = 136.8299
				xmax = 136.9099
				text = "you"
			intervals [108]:
				xmin = 136.9099
				xmax = 137.2399
				text = "use"
			intervals [109]:
				xmin = 137.2399
				xmax = 137.3999
				text = "them"
			intervals [110]:
				xmin = 137.3999
				xmax = 137.4499
				text = "or"
			intervals [111]:
				xmin = 137.4499
				xmax = 137.5799
				text = "if"
			intervals [112]:
				xmin = 137.5799
				xmax = 137.6699
				text = "you"
			intervals [113]:
				xmin = 137.6699
				xmax = 137.7499
				text = "know"
			intervals [114]:
				xmin = 137.7499
				xmax = 137.8799
				text = "what"
			intervals [115]:
				xmin = 137.8799
				xmax = 138.0099
				text = "they"
			intervals [116]:
				xmin = 138.0099
				xmax = 138.3699
				text = "mean"
			intervals [117]:
				xmin = 138.3699
				xmax = 138.6099
				text = "or"
			intervals [118]:
				xmin = 138.6099
				xmax = 139.0182
				text = ""
			intervals [119]:
				xmin = 139.0182
				xmax = 139.3682
				text = "um"
			intervals [120]:
				xmin = 139.3682
				xmax = 139.4782
				text = ""
			intervals [121]:
				xmin = 139.4782
				xmax = 139.8582
				text = "bama"
			intervals [122]:
				xmin = 139.8582
				xmax = 143.0231
				text = ""
			intervals [123]:
				xmin = 143.0231
				xmax = 143.1831
				text = "what"
			intervals [124]:
				xmin = 143.1831
				xmax = 143.2731
				text = "does"
			intervals [125]:
				xmin = 143.2731
				xmax = 143.3331
				text = "it"
			intervals [126]:
				xmin = 143.3331
				xmax = 143.5031
				text = "mean"
			intervals [127]:
				xmin = 143.5031
				xmax = 160.2566
				text = ""
			intervals [128]:
				xmin = 160.2566
				xmax = 160.5066
				text = "um"
			intervals [129]:
				xmin = 160.5066
				xmax = 165.0361
				text = ""
			intervals [130]:
				xmin = 165.0361
				xmax = 165.7161
				text = "mm"
			intervals [131]:
				xmin = 165.7161
				xmax = 165.9693
				text = ""
			intervals [132]:
				xmin = 165.9693
				xmax = 166.1193
				text = "that"
			intervals [133]:
				xmin = 166.1193
				xmax = 166.1793
				text = "s"
			intervals [134]:
				xmin = 166.1793
				xmax = 166.2493
				text = "a"
			intervals [135]:
				xmin = 166.2493
				xmax = 166.4293
				text = "good"
			intervals [136]:
				xmin = 166.4293
				xmax = 166.5793
				text = "one"
			intervals [137]:
				xmin = 166.5793
				xmax = 166.6593
				text = "i've"
			intervals [138]:
				xmin = 166.6593
				xmax = 166.7693
				text = ""
			intervals [139]:
				xmin = 166.7693
				xmax = 166.8393
				text = "i"
			intervals [140]:
				xmin = 166.8393
				xmax = 167.0893
				text = "haven't"
			intervals [141]:
				xmin = 167.0893
				xmax = 167.2593
				text = "heard"
			intervals [142]:
				xmin = 167.2593
				xmax = 167.3393
				text = "the"
			intervals [143]:
				xmin = 167.3393
				xmax = 167.6593
				text = "second"
			intervals [144]:
				xmin = 167.6593
				xmax = 168.1093
				text = "definition"
			intervals [145]:
				xmin = 168.1093
				xmax = 168.4459
				text = ""
			intervals [146]:
				xmin = 168.4459
				xmax = 169.0659
				text = "cised"
			intervals [147]:
				xmin = 169.0659
				xmax = 171.5442
				text = ""
			intervals [148]:
				xmin = 171.5442
				xmax = 171.6442
				text = "<unk>"
			intervals [149]:
				xmin = 171.6442
				xmax = 172.4481
				text = ""
			intervals [150]:
				xmin = 172.4481
				xmax = 172.8081
				text = "guh"
			intervals [151]:
				xmin = 172.8081
				xmax = 176.7142
				text = ""
			intervals [152]:
				xmin = 176.7142
				xmax = 177.0142
				text = "okay"
			intervals [153]:
				xmin = 177.0142
				xmax = 178.6163
				text = ""
			intervals [154]:
				xmin = 178.6163
				xmax = 178.7763
				text = "what"
			intervals [155]:
				xmin = 178.7763
				xmax = 178.8963
				text = "does"
			intervals [156]:
				xmin = 178.8963
				xmax = 178.9963
				text = "it"
			intervals [157]:
				xmin = 178.9963
				xmax = 179.2763
				text = "mean"
			intervals [158]:
				xmin = 179.2763
				xmax = 200.4959
				text = ""
			intervals [159]:
				xmin = 200.4959
				xmax = 201.9559
				text = "<unk>"
			intervals [160]:
				xmin = 201.9559
				xmax = 203.1208
				text = ""
			intervals [161]:
				xmin = 203.1208
				xmax = 203.4608
				text = "mm-hm"
			intervals [162]:
				xmin = 203.4608
				xmax = 208.0552
				text = ""
			intervals [163]:
				xmin = 208.0552
				xmax = 208.5352
				text = "mm"
			intervals [164]:
				xmin = 208.5352
				xmax = 210.9382
				text = ""
			intervals [165]:
				xmin = 210.9382
				xmax = 211.4182
				text = "ah"
			intervals [166]:
				xmin = 211.4182
				xmax = 212.6127
				text = ""
			intervals [167]:
				xmin = 212.6127
				xmax = 213.0527
				text = "okay"
			intervals [168]:
				xmin = 213.0527
				xmax = 213.7972
				text = ""
			intervals [169]:
				xmin = 213.7972
				xmax = 214.3672
				text = "um"
			intervals [170]:
				xmin = 214.3672
				xmax = 214.4718
				text = ""
			intervals [171]:
				xmin = 214.4718
				xmax = 215.1118
				text = "lunching"
			intervals [172]:
				xmin = 215.1118
				xmax = 215.2175
				text = ""
			intervals [173]:
				xmin = 215.2175
				xmax = 215.3375
				text = "or"
			intervals [174]:
				xmin = 215.3375
				xmax = 215.8375
				text = "loafing"
			intervals [175]:
				xmin = 215.8375
				xmax = 218.0338
				text = ""
			intervals [176]:
				xmin = 218.0338
				xmax = 218.3238
				text = "ah"
			intervals [177]:
				xmin = 218.3238
				xmax = 218.6638
				text = "okay"
			intervals [178]:
				xmin = 218.6638
				xmax = 227.1205
				text = ""
			intervals [179]:
				xmin = 227.1205
				xmax = 228.3005
				text = "ah"
			intervals [180]:
				xmin = 228.3005
				xmax = 233.7065
				text = ""
			intervals [181]:
				xmin = 233.7065
				xmax = 233.8665
				text = "<unk>"
			intervals [182]:
				xmin = 233.8665
				xmax = 234.0065
				text = "i"
			intervals [183]:
				xmin = 234.0065
				xmax = 234.4765
				text = "didn't"
			intervals [184]:
				xmin = 234.4765
				xmax = 234.5865
				text = "i"
			intervals [185]:
				xmin = 234.5865
				xmax = 234.8565
				text = "haven't"
			intervals [186]:
				xmin = 234.8565
				xmax = 235.1265
				text = "heard"
			intervals [187]:
				xmin = 235.1265
				xmax = 235.4165
				text = "that"
			intervals [188]:
				xmin = 235.4165
				xmax = 235.7365
				text = "one"
			intervals [189]:
				xmin = 235.7365
				xmax = 235.9059
				text = ""
			intervals [190]:
				xmin = 235.9059
				xmax = 236.0759
				text = "and"
			intervals [191]:
				xmin = 236.0759
				xmax = 236.3059
				text = "then"
			intervals [192]:
				xmin = 236.3059
				xmax = 236.4259
				text = "what"
			intervals [193]:
				xmin = 236.4259
				xmax = 236.6659
				text = "about"
			intervals [194]:
				xmin = 236.6659
				xmax = 236.6959
				text = ""
			intervals [195]:
				xmin = 236.6959
				xmax = 237.1359
				text = "joint"
			intervals [196]:
				xmin = 237.1359
				xmax = 247.0177
				text = ""
			intervals [197]:
				xmin = 247.0177
				xmax = 247.2777
				text = "mm"
			intervals [198]:
				xmin = 247.2777
				xmax = 252.3608
				text = ""
			intervals [199]:
				xmin = 252.3608
				xmax = 252.6308
				text = "right"
			intervals [200]:
				xmin = 252.6308
				xmax = 260.6691
				text = ""
			intervals [201]:
				xmin = 260.6691
				xmax = 260.7891
				text = "so"
			intervals [202]:
				xmin = 260.7891
				xmax = 260.8491
				text = "it"
			intervals [203]:
				xmin = 260.8491
				xmax = 260.9391
				text = "can"
			intervals [204]:
				xmin = 260.9391
				xmax = 261.0891
				text = "be"
			intervals [205]:
				xmin = 261.0891
				xmax = 261.6491
				text = "anything"
			intervals [206]:
				xmin = 261.6491
				xmax = 262.4185
				text = ""
			intervals [207]:
				xmin = 262.4185
				xmax = 262.6185
				text = "mm"
			intervals [208]:
				xmin = 262.6185
				xmax = 263.0285
				text = ""
			intervals [209]:
				xmin = 263.0285
				xmax = 263.2185
				text = "and"
			intervals [210]:
				xmin = 263.2185
				xmax = 263.5885
				text = "then"
			intervals [211]:
				xmin = 263.5885
				xmax = 263.9728
				text = ""
			intervals [212]:
				xmin = 263.9728
				xmax = 264.4128
				text = "cranking"
			intervals [213]:
				xmin = 264.4128
				xmax = 269.7271
				text = ""
			intervals [214]:
				xmin = 269.7271
				xmax = 269.8271
				text = "<unk>"
			intervals [215]:
				xmin = 269.8271
				xmax = 270.0725
				text = ""
			intervals [216]:
				xmin = 270.0725
				xmax = 270.2925
				text = "so"
			intervals [217]:
				xmin = 270.2925
				xmax = 270.4625
				text = "here"
			intervals [218]:
				xmin = 270.4625
				xmax = 270.5625
				text = "s"
			intervals [219]:
				xmin = 270.5625
				xmax = 271.3043
				text = ""
			intervals [220]:
				xmin = 271.3043
				xmax = 271.3443
				text = "n-"
			intervals [221]:
				xmin = 271.3443
				xmax = 271.5657
				text = ""
			intervals [222]:
				xmin = 271.5657
				xmax = 271.7857
				text = "no"
			intervals [223]:
				xmin = 271.7857
				xmax = 279.3639
				text = ""
			intervals [224]:
				xmin = 279.3639
				xmax = 279.5639
				text = "i've"
			intervals [225]:
				xmin = 279.5639
				xmax = 279.9339
				text = "never"
			intervals [226]:
				xmin = 279.9339
				xmax = 280.1839
				text = "heard"
			intervals [227]:
				xmin = 280.1839
				xmax = 280.4839
				text = "that"
			intervals [228]:
				xmin = 280.4839
				xmax = 281.1543
				text = ""
			intervals [229]:
				xmin = 281.1543
				xmax = 281.8043
				text = "wow"
			intervals [230]:
				xmin = 281.8043
				xmax = 286.600
				text = ""
			intervals [231]:
				xmin = 286.600
				xmax = 286.740
				text = "band"
			intervals [232]:
				xmin = 286.740
				xmax = 288.9884
				text = ""
			intervals [233]:
				xmin = 288.9884
				xmax = 289.3884
				text = "mm-hm"
			intervals [234]:
				xmin = 289.3884
				xmax = 295.5284
				text = ""
			intervals [235]:
				xmin = 295.5284
				xmax = 295.9884
				text = "mm"
			intervals [236]:
				xmin = 295.9884
				xmax = 297.1951
				text = ""
			intervals [237]:
				xmin = 297.1951
				xmax = 297.6151
				text = "um"
			intervals [238]:
				xmin = 297.6151
				xmax = 297.6851
				text = ""
			intervals [239]:
				xmin = 297.6851
				xmax = 297.8651
				text = "this"
			intervals [240]:
				xmin = 297.8651
				xmax = 298.0451
				text = "my"
			intervals [241]:
				xmin = 298.0451
				xmax = 298.3851
				text = "last"
			intervals [242]:
				xmin = 298.3851
				xmax = 298.7351
				text = "question"
			intervals [243]:
				xmin = 298.7351
				xmax = 298.8151
				text = "for"
			intervals [244]:
				xmin = 298.8151
				xmax = 299.1351
				text = "you"
			intervals [245]:
				xmin = 299.1351
				xmax = 299.2344
				text = ""
			intervals [246]:
				xmin = 299.2344
				xmax = 299.3544
				text = "if"
			intervals [247]:
				xmin = 299.3544
				xmax = 299.4744
				text = "you"
			intervals [248]:
				xmin = 299.4744
				xmax = 299.6044
				text = "had"
			intervals [249]:
				xmin = 299.6044
				xmax = 299.6944
				text = "to"
			intervals [250]:
				xmin = 299.6944
				xmax = 299.8944
				text = "leave"
			intervals [251]:
				xmin = 299.8944
				xmax = 299.9444
				text = "a"
			intervals [252]:
				xmin = 299.9444
				xmax = 300.2144
				text = "piece"
			intervals [253]:
				xmin = 300.2144
				xmax = 300.3144
				text = "of"
			intervals [254]:
				xmin = 300.3144
				xmax = 300.7944
				text = "advice"
			intervals [255]:
				xmin = 300.7944
				xmax = 300.8744
				text = "and"
			intervals [256]:
				xmin = 300.8744
				xmax = 300.9644
				text = "you"
			intervals [257]:
				xmin = 300.9644
				xmax = 301.0744
				text = "can"
			intervals [258]:
				xmin = 301.0744
				xmax = 301.4344
				text = "decide"
			intervals [259]:
				xmin = 301.4344
				xmax = 301.5844
				text = "who"
			intervals [260]:
				xmin = 301.5844
				xmax = 301.8744
				text = "you're"
			intervals [261]:
				xmin = 301.8744
				xmax = 301.9344
				text = ""
			intervals [262]:
				xmin = 301.9344
				xmax = 302.3344
				text = "talking"
			intervals [263]:
				xmin = 302.3344
				xmax = 302.3944
				text = ""
			intervals [264]:
				xmin = 302.3944
				xmax = 302.5744
				text = "to"
			intervals [265]:
				xmin = 302.5744
				xmax = 302.7808
				text = ""
			intervals [266]:
				xmin = 302.7808
				xmax = 302.9308
				text = "what"
			intervals [267]:
				xmin = 302.9308
				xmax = 303.0308
				text = "would"
			intervals [268]:
				xmin = 303.0308
				xmax = 303.1808
				text = "that"
			intervals [269]:
				xmin = 303.1808
				xmax = 303.3908
				text = "piece"
			intervals [270]:
				xmin = 303.3908
				xmax = 303.4708
				text = "of"
			intervals [271]:
				xmin = 303.4708
				xmax = 303.8508
				text = "advice"
			intervals [272]:
				xmin = 303.8508
				xmax = 304.0008
				text = ""
			intervals [273]:
				xmin = 304.0008
				xmax = 304.1308
				text = "be"
			intervals [274]:
				xmin = 304.1308
				xmax = 325.6087
				text = ""
			intervals [275]:
				xmin = 325.6087
				xmax = 325.8387
				text = "mm"
			intervals [276]:
				xmin = 325.8387
				xmax = 363.1205
				text = ""
			intervals [277]:
				xmin = 363.1205
				xmax = 363.3705
				text = "hm"
			intervals [278]:
				xmin = 363.3705
				xmax = 390.2975
				text = ""
			intervals [279]:
				xmin = 390.2975
				xmax = 390.5575
				text = "mm"
			intervals [280]:
				xmin = 390.5575
				xmax = 420.659
				text = ""
			intervals [281]:
				xmin = 420.659
				xmax = 420.859
				text = "mm"
			intervals [282]:
				xmin = 420.859
				xmax = 434.910
				text = ""
			intervals [283]:
				xmin = 434.910
				xmax = 435.050
				text = "your"
			intervals [284]:
				xmin = 435.050
				xmax = 435.400
				text = "quote"
			intervals [285]:
				xmin = 435.400
				xmax = 435.890
				text = "mm-hm"
			intervals [286]:
				xmin = 435.890
				xmax = 440.5285
				text = ""
			intervals [287]:
				xmin = 440.5285
				xmax = 440.9085
				text = "rdx"
			intervals [288]:
				xmin = 440.9085
				xmax = 440.9385
				text = ""
			intervals [289]:
				xmin = 440.9385
				xmax = 441.1885
				text = "thank"
			intervals [290]:
				xmin = 441.1885
				xmax = 441.2685
				text = "you"
			intervals [291]:
				xmin = 441.2685
				xmax = 441.4185
				text = "so"
			intervals [292]:
				xmin = 441.4185
				xmax = 441.5885
				text = "much"
			intervals [293]:
				xmin = 441.5885
				xmax = 441.7385
				text = "this"
			intervals [294]:
				xmin = 441.7385
				xmax = 441.9885
				text = "has"
			intervals [295]:
				xmin = 441.9885
				xmax = 442.1985
				text = "been"
			intervals [296]:
				xmin = 442.1985
				xmax = 442.6785
				text = ""
			intervals [297]:
				xmin = 442.6785
				xmax = 443.2285
				text = "so"
			intervals [298]:
				xmin = 443.2285
				xmax = 443.4472
				text = ""
			intervals [299]:
				xmin = 443.4472
				xmax = 444.0472
				text = "fun"
			intervals [300]:
				xmin = 444.0472
				xmax = 444.1672
				text = ""
			intervals [301]:
				xmin = 444.1672
				xmax = 444.4872
				text = "thank"
			intervals [302]:
				xmin = 444.4872
				xmax = 444.5772
				text = "you"
			intervals [303]:
				xmin = 444.5772
				xmax = 444.8372
				text = "very"
			intervals [304]:
				xmin = 444.8372
				xmax = 445.1172
				text = "very"
			intervals [305]:
				xmin = 445.1172
				xmax = 445.6272
				text = "much"
			intervals [306]:
				xmin = 445.6272
				xmax = 445.8
				text = ""
	item [2]:
		class = "IntervalTier"
		name = "DCB_int_01 - phones"
		xmin = 0.0
		xmax = 445.8
		intervals: size = 710
			intervals [1]:
				xmin = 0.0
				xmax = 0.2361
				text = ""
			intervals [2]:
				xmin = 0.2361
				xmax = 0.2661
				text = "sil"
			intervals [3]:
				xmin = 0.2661
				xmax = 0.3261
				text = "D"
			intervals [4]:
				xmin = 0.3261
				xmax = 0.3661
				text = "UW1"
			intervals [5]:
				xmin = 0.3661
				xmax = 0.4461
				text = "Y"
			intervals [6]:
				xmin = 0.4461
				xmax = 0.4961
				text = "UW1"
			intervals [7]:
				xmin = 0.4961
				xmax = 0.6161
				text = "F"
			intervals [8]:
				xmin = 0.6161
				xmax = 0.6661
				text = "IY1"
			intervals [9]:
				xmin = 0.6661
				xmax = 0.7061
				text = "L"
			intervals [10]:
				xmin = 0.7061
				xmax = 0.7661
				text = "L"
			intervals [11]:
				xmin = 0.7661
				xmax = 0.8461
				text = "AY1"
			intervals [12]:
				xmin = 0.8461
				xmax = 0.9161
				text = "K"
			intervals [13]:
				xmin = 0.9161
				xmax = 0.9761
				text = "P"
			intervals [14]:
				xmin = 0.9761
				xmax = 1.0261
				text = "IY1"
			intervals [15]:
				xmin = 1.0261
				xmax = 1.0961
				text = "P"
			intervals [16]:
				xmin = 1.0961
				xmax = 1.1361
				text = "AH0"
			intervals [17]:
				xmin = 1.1361
				xmax = 1.2061
				text = "L"
			intervals [18]:
				xmin = 1.2061
				xmax = 1.2661
				text = "IH0"
			intervals [19]:
				xmin = 1.2661
				xmax = 1.2961
				text = "N"
			intervals [20]:
				xmin = 1.2961
				xmax = 1.3261
				text = "DH"
			intervals [21]:
				xmin = 1.3261
				xmax = 1.3761
				text = "IH0"
			intervals [22]:
				xmin = 1.3761
				xmax = 1.4961
				text = "S"
			intervals [23]:
				xmin = 1.4961
				xmax = 1.5461
				text = "EH1"
			intervals [24]:
				xmin = 1.5461
				xmax = 1.6361
				text = "R"
			intervals [25]:
				xmin = 1.6361
				xmax = 1.7661
				text = "IY0"
			intervals [26]:
				xmin = 1.7661
				xmax = 1.8561
				text = "AH0"
			intervals [27]:
				xmin = 1.8561
				xmax = 2.0261
				text = "T"
			intervals [28]:
				xmin = 2.0261
				xmax = 2.1561
				text = "AO1"
			intervals [29]:
				xmin = 2.1561
				xmax = 2.2061
				text = "K"
			intervals [30]:
				xmin = 2.2061
				xmax = 2.2361
				text = "sp"
			intervals [31]:
				xmin = 2.2361
				xmax = 2.3261
				text = "D"
			intervals [32]:
				xmin = 2.3261
				xmax = 2.3861
				text = "IH1"
			intervals [33]:
				xmin = 2.3861
				xmax = 2.4861
				text = "F"
			intervals [34]:
				xmin = 2.4861
				xmax = 2.5161
				text = "R"
			intervals [35]:
				xmin = 2.5161
				xmax = 2.5461
				text = "AH0"
			intervals [36]:
				xmin = 2.5461
				xmax = 2.5761
				text = "N"
			intervals [37]:
				xmin = 2.5761
				xmax = 2.6161
				text = "T"
			intervals [38]:
				xmin = 2.6161
				xmax = 2.6461
				text = "L"
			intervals [39]:
				xmin = 2.6461
				xmax = 2.6761
				text = "IY0"
			intervals [40]:
				xmin = 2.6761
				xmax = 2.7661
				text = "ER0"
			intervals [41]:
				xmin = 2.7661
				xmax = 2.8361
				text = "HH"
			intervals [42]:
				xmin = 2.8361
				xmax = 2.8761
				text = "AE1"
			intervals [43]:
				xmin = 2.8761
				xmax = 2.9161
				text = "V"
			intervals [44]:
				xmin = 2.9161
				xmax = 3.0161
				text = "Y"
			intervals [45]:
				xmin = 3.0161
				xmax = 3.0561
				text = "UW1"
			intervals [46]:
				xmin = 3.0561
				xmax = 3.1561
				text = "HH"
			intervals [47]:
				xmin = 3.1561
				xmax = 3.2561
				text = "ER1"
			intervals [48]:
				xmin = 3.2561
				xmax = 3.2961
				text = "D"
			intervals [49]:
				xmin = 3.2961
				xmax = 3.3361
				text = "DH"
			intervals [50]:
				xmin = 3.3361
				xmax = 3.3761
				text = "EH1"
			intervals [51]:
				xmin = 3.3761
				xmax = 3.4361
				text = "M"
			intervals [52]:
				xmin = 3.4361
				xmax = 3.5261
				text = "Y"
			intervals [53]:
				xmin = 3.5261
				xmax = 3.6061
				text = "UW1"
			intervals [54]:
				xmin = 3.6061
				xmax = 3.6761
				text = "Z"
			intervals [55]:
				xmin = 3.6761
				xmax = 3.7961
				text = "W"
			intervals [56]:
				xmin = 3.7961
				xmax = 3.8961
				text = "ER1"
			intervals [57]:
				xmin = 3.8961
				xmax = 3.9361
				text = "D"
			intervals [58]:
				xmin = 3.9361
				xmax = 3.9861
				text = "Z"
			intervals [59]:
				xmin = 3.9861
				xmax = 4.0261
				text = "DH"
			intervals [60]:
				xmin = 4.0261
				xmax = 4.0661
				text = "AH0"
			intervals [61]:
				xmin = 4.0661
				xmax = 4.1261
				text = "T"
			intervals [62]:
				xmin = 4.1261
				xmax = 4.1961
				text = "Y"
			intervals [63]:
				xmin = 4.1961
				xmax = 4.2261
				text = "UW1"
			intervals [64]:
				xmin = 4.2261
				xmax = 4.3261
				text = "F"
			intervals [65]:
				xmin = 4.3261
				xmax = 4.3661
				text = "IY1"
			intervals [66]:
				xmin = 4.3661
				xmax = 4.4361
				text = "L"
			intervals [67]:
				xmin = 4.4361
				xmax = 4.4761
				text = "AA1"
			intervals [68]:
				xmin = 4.4761
				xmax = 4.5061
				text = "R"
			intervals [69]:
				xmin = 4.5061
				xmax = 4.6261
				text = "OW1"
			intervals [70]:
				xmin = 4.6261
				xmax = 4.7261
				text = "N"
			intervals [71]:
				xmin = 4.7261
				xmax = 4.7661
				text = "L"
			intervals [72]:
				xmin = 4.7661
				xmax = 4.8161
				text = "IY0"
			intervals [73]:
				xmin = 4.8161
				xmax = 5.0061
				text = "sp"
			intervals [74]:
				xmin = 5.0061
				xmax = 5.0361
				text = "D"
			intervals [75]:
				xmin = 5.0361
				xmax = 5.0661
				text = "IY1"
			intervals [76]:
				xmin = 5.0661
				xmax = 5.1661
				text = "S"
			intervals [77]:
				xmin = 5.1661
				xmax = 5.2561
				text = "IY1"
			intervals [78]:
				xmin = 5.2561
				xmax = 5.3561
				text = "W"
			intervals [79]:
				xmin = 5.3561
				xmax = 5.4761
				text = "ER1"
			intervals [80]:
				xmin = 5.4761
				xmax = 5.5061
				text = "D"
			intervals [81]:
				xmin = 5.5061
				xmax = 5.7261
				text = "Z"
			intervals [82]:
				xmin = 5.7261
				xmax = 6.4538
				text = "sp"
			intervals [83]:
				xmin = 6.4538
				xmax = 6.5138
				text = "L"
			intervals [84]:
				xmin = 6.5138
				xmax = 6.5438
				text = "AY1"
			intervals [85]:
				xmin = 6.5438
				xmax = 6.5838
				text = "K"
			intervals [86]:
				xmin = 6.5838
				xmax = 6.6638
				text = "HH"
			intervals [87]:
				xmin = 6.6638
				xmax = 6.7138
				text = "W"
			intervals [88]:
				xmin = 6.7138
				xmax = 6.7938
				text = "AH1"
			intervals [89]:
				xmin = 6.7938
				xmax = 6.8438
				text = "T"
			intervals [90]:
				xmin = 6.8438
				xmax = 7.595
				text = ""
			intervals [91]:
				xmin = 7.595
				xmax = 7.715
				text = "Y"
			intervals [92]:
				xmin = 7.715
				xmax = 7.765
				text = "UH1"
			intervals [93]:
				xmin = 7.765
				xmax = 7.815
				text = "R"
			intervals [94]:
				xmin = 7.815
				xmax = 7.855
				text = "V"
			intervals [95]:
				xmin = 7.855
				xmax = 7.895
				text = "EH1"
			intervals [96]:
				xmin = 7.895
				xmax = 7.975
				text = "R"
			intervals [97]:
				xmin = 7.975
				xmax = 8.025
				text = "IY0"
			intervals [98]:
				xmin = 8.025
				xmax = 8.115
				text = "K"
			intervals [99]:
				xmin = 8.115
				xmax = 8.155
				text = "L"
			intervals [100]:
				xmin = 8.155
				xmax = 8.185
				text = "IH1"
			intervals [101]:
				xmin = 8.185
				xmax = 8.235
				text = "R"
			intervals [102]:
				xmin = 8.235
				xmax = 8.265
				text = "AA1"
			intervals [103]:
				xmin = 8.265
				xmax = 8.335
				text = "N"
			intervals [104]:
				xmin = 8.335
				xmax = 8.405
				text = "DH"
			intervals [105]:
				xmin = 8.405
				xmax = 8.445
				text = "AH0"
			intervals [106]:
				xmin = 8.445
				xmax = 8.515
				text = "T"
			intervals [107]:
				xmin = 8.515
				xmax = 11.1009
				text = "sp"
			intervals [108]:
				xmin = 11.1009
				xmax = 11.2509
				text = "M"
			intervals [109]:
				xmin = 11.2509
				xmax = 11.5009
				text = "OW1"
			intervals [110]:
				xmin = 11.5009
				xmax = 11.5609
				text = "sp"
			intervals [111]:
				xmin = 11.5609
				xmax = 11.7209
				text = "Y"
			intervals [112]:
				xmin = 11.7209
				xmax = 11.8709
				text = "AH1"
			intervals [113]:
				xmin = 11.8709
				xmax = 11.9209
				text = "P"
			intervals [114]:
				xmin = 11.9209
				xmax = 16.6735
				text = "sp"
			intervals [115]:
				xmin = 16.6735
				xmax = 16.7535
				text = "L"
			intervals [116]:
				xmin = 16.7535
				xmax = 16.8235
				text = "AY1"
			intervals [117]:
				xmin = 16.8235
				xmax = 16.9135
				text = "K"
			intervals [118]:
				xmin = 16.9135
				xmax = 16.9635
				text = "W"
			intervals [119]:
				xmin = 16.9635
				xmax = 17.0635
				text = "AH1"
			intervals [120]:
				xmin = 17.0635
				xmax = 17.1135
				text = "T"
			intervals [121]:
				xmin = 17.1135
				xmax = 29.721
				text = ""
			intervals [122]:
				xmin = 29.721
				xmax = 29.771
				text = "W"
			intervals [123]:
				xmin = 29.771
				xmax = 29.811
				text = "AH1"
			intervals [124]:
				xmin = 29.811
				xmax = 29.841
				text = "T"
			intervals [125]:
				xmin = 29.841
				xmax = 29.871
				text = "IH0"
			intervals [126]:
				xmin = 29.871
				xmax = 29.921
				text = "Z"
			intervals [127]:
				xmin = 29.921
				xmax = 30.051
				text = "S"
			intervals [128]:
				xmin = 30.051
				xmax = 30.111
				text = "L"
			intervals [129]:
				xmin = 30.111
				xmax = 30.221
				text = "IH1"
			intervals [130]:
				xmin = 30.221
				xmax = 30.321
				text = "M"
			intervals [131]:
				xmin = 30.321
				xmax = 31.3584
				text = ""
			intervals [132]:
				xmin = 31.3584
				xmax = 31.3984
				text = "sil"
			intervals [133]:
				xmin = 31.3984
				xmax = 31.7984
				text = "M"
			intervals [134]:
				xmin = 31.7984
				xmax = 31.8484
				text = "sp"
			intervals [135]:
				xmin = 31.8484
				xmax = 36.8084
				text = ""
			intervals [136]:
				xmin = 36.8084
				xmax = 36.8884
				text = "W"
			intervals [137]:
				xmin = 36.8884
				xmax = 36.9284
				text = "AH1"
			intervals [138]:
				xmin = 36.9284
				xmax = 36.9584
				text = "T"
			intervals [139]:
				xmin = 36.9584
				xmax = 36.9984
				text = "IH0"
			intervals [140]:
				xmin = 36.9984
				xmax = 37.1084
				text = "Z"
			intervals [141]:
				xmin = 37.1084
				xmax = 37.2184
				text = "K"
			intervals [142]:
				xmin = 37.2184
				xmax = 37.3284
				text = "IH1"
			intervals [143]:
				xmin = 37.3284
				xmax = 37.5284
				text = "L"
			intervals [144]:
				xmin = 37.5284
				xmax = 39.7834
				text = ""
			intervals [145]:
				xmin = 39.7834
				xmax = 39.9134
				text = "AY1"
			intervals [146]:
				xmin = 39.9134
				xmax = 39.9834
				text = "D"
			intervals [147]:
				xmin = 39.9834
				xmax = 40.0734
				text = "OW1"
			intervals [148]:
				xmin = 40.0734
				xmax = 40.1334
				text = "N"
			intervals [149]:
				xmin = 40.1334
				xmax = 40.1634
				text = "T"
			intervals [150]:
				xmin = 40.1634
				xmax = 40.4772
				text = "sp"
			intervals [151]:
				xmin = 40.4772
				xmax = 40.5172
				text = "HH"
			intervals [152]:
				xmin = 40.5172
				xmax = 40.5472
				text = "W"
			intervals [153]:
				xmin = 40.5472
				xmax = 40.6072
				text = "AH1"
			intervals [154]:
				xmin = 40.6072
				xmax = 40.6372
				text = "T"
			intervals [155]:
				xmin = 40.6372
				xmax = 40.6672
				text = "IH0"
			intervals [156]:
				xmin = 40.6672
				xmax = 40.7772
				text = "Z"
			intervals [157]:
				xmin = 40.7772
				xmax = 40.8072
				text = "IH1"
			intervals [158]:
				xmin = 40.8072
				xmax = 40.8472
				text = "T"
			intervals [159]:
				xmin = 40.8472
				xmax = 41.0132
				text = "sp"
			intervals [160]:
				xmin = 41.0132
				xmax = 41.0632
				text = "L"
			intervals [161]:
				xmin = 41.0632
				xmax = 41.1332
				text = "AY1"
			intervals [162]:
				xmin = 41.1332
				xmax = 41.1832
				text = "K"
			intervals [163]:
				xmin = 41.1832
				xmax = 41.2532
				text = "sp"
			intervals [164]:
				xmin = 41.2532
				xmax = 51.5207
				text = ""
			intervals [165]:
				xmin = 51.5207
				xmax = 52.2407
				text = "AA1"
			intervals [166]:
				xmin = 52.2407
				xmax = 62.9549
				text = ""
			intervals [167]:
				xmin = 62.9549
				xmax = 62.9949
				text = "sil"
			intervals [168]:
				xmin = 62.9949
				xmax = 63.0549
				text = "M"
			intervals [169]:
				xmin = 63.0549
				xmax = 63.1549
				text = "HH"
			intervals [170]:
				xmin = 63.1549
				xmax = 63.3249
				text = "M"
			intervals [171]:
				xmin = 63.3249
				xmax = 68.8549
				text = "sp"
			intervals [172]:
				xmin = 68.8549
				xmax = 69.0149
				text = "M"
			intervals [173]:
				xmin = 69.0149
				xmax = 69.0649
				text = "HH"
			intervals [174]:
				xmin = 69.0649
				xmax = 69.2649
				text = "M"
			intervals [175]:
				xmin = 69.2649
				xmax = 69.2949
				text = "sp"
			intervals [176]:
				xmin = 69.2949
				xmax = 71.452
				text = ""
			intervals [177]:
				xmin = 71.452
				xmax = 71.572
				text = "Y"
			intervals [178]:
				xmin = 71.572
				xmax = 71.652
				text = "UW1"
			intervals [179]:
				xmin = 71.652
				xmax = 71.682
				text = "L"
			intervals [180]:
				xmin = 71.682
				xmax = 71.712
				text = "AY1"
			intervals [181]:
				xmin = 71.712
				xmax = 71.742
				text = "K"
			intervals [182]:
				xmin = 71.742
				xmax = 71.782
				text = "sp"
			intervals [183]:
				xmin = 71.782
				xmax = 71.842
				text = "M"
			intervals [184]:
				xmin = 71.842
				xmax = 71.882
				text = "AY1"
			intervals [185]:
				xmin = 71.882
				xmax = 71.912
				text = "sp"
			intervals [186]:
				xmin = 71.912
				xmax = 71.962
				text = "N"
			intervals [187]:
				xmin = 71.962
				xmax = 72.002
				text = "EY1"
			intervals [188]:
				xmin = 72.002
				xmax = 72.072
				text = "M"
			intervals [189]:
				xmin = 72.072
				xmax = 72.152
				text = "sp"
			intervals [190]:
				xmin = 72.152
				xmax = 72.182
				text = "S"
			intervals [191]:
				xmin = 72.182
				xmax = 72.222
				text = "N"
			intervals [192]:
				xmin = 72.222
				xmax = 72.252
				text = "AA1"
			intervals [193]:
				xmin = 72.252
				xmax = 72.312
				text = "T"
			intervals [194]:
				xmin = 72.312
				xmax = 72.352
				text = "sp"
			intervals [195]:
				xmin = 72.352
				xmax = 72.402
				text = "B"
			intervals [196]:
				xmin = 72.402
				xmax = 72.432
				text = "AA1"
			intervals [197]:
				xmin = 72.432
				xmax = 72.612
				text = "B"
			intervals [198]:
				xmin = 72.612
				xmax = 108.9831
				text = "sp"
			intervals [199]:
				xmin = 108.9831
				xmax = 109.3631
				text = "M"
			intervals [200]:
				xmin = 109.3631
				xmax = 109.6602
				text = "sp"
			intervals [201]:
				xmin = 109.6602
				xmax = 109.7602
				text = "M"
			intervals [202]:
				xmin = 109.7602
				xmax = 109.8102
				text = "HH"
			intervals [203]:
				xmin = 109.8102
				xmax = 110.0102
				text = "M"
			intervals [204]:
				xmin = 110.0102
				xmax = 114.9775
				text = "sp"
			intervals [205]:
				xmin = 114.9775
				xmax = 115.1975
				text = "M"
			intervals [206]:
				xmin = 115.1975
				xmax = 115.2375
				text = "sp"
			intervals [207]:
				xmin = 115.2375
				xmax = 118.1704
				text = ""
			intervals [208]:
				xmin = 118.1704
				xmax = 118.6104
				text = "spn"
			intervals [209]:
				xmin = 118.6104
				xmax = 130.634
				text = "sp"
			intervals [210]:
				xmin = 130.634
				xmax = 131.124
				text = "spn"
			intervals [211]:
				xmin = 131.124
				xmax = 133.2824
				text = "sp"
			intervals [212]:
				xmin = 133.2824
				xmax = 133.3924
				text = "Y"
			intervals [213]:
				xmin = 133.3924
				xmax = 133.5024
				text = "AE1"
			intervals [214]:
				xmin = 133.5024
				xmax = 135.0094
				text = "sp"
			intervals [215]:
				xmin = 135.0094
				xmax = 135.0494
				text = "L"
			intervals [216]:
				xmin = 135.0494
				xmax = 135.0794
				text = "EH1"
			intervals [217]:
				xmin = 135.0794
				xmax = 135.1094
				text = "T"
			intervals [218]:
				xmin = 135.1094
				xmax = 135.1394
				text = "M"
			intervals [219]:
				xmin = 135.1394
				xmax = 135.2694
				text = "IY1"
			intervals [220]:
				xmin = 135.2694
				xmax = 135.4099
				text = "sp"
			intervals [221]:
				xmin = 135.4099
				xmax = 135.4799
				text = "G"
			intervals [222]:
				xmin = 135.4799
				xmax = 135.5199
				text = "IH1"
			intervals [223]:
				xmin = 135.5199
				xmax = 135.5699
				text = "V"
			intervals [224]:
				xmin = 135.5699
				xmax = 135.6399
				text = "Y"
			intervals [225]:
				xmin = 135.6399
				xmax = 135.6999
				text = "UW1"
			intervals [226]:
				xmin = 135.6999
				xmax = 135.7499
				text = "AH0"
			intervals [227]:
				xmin = 135.7499
				xmax = 135.8399
				text = "K"
			intervals [228]:
				xmin = 135.8399
				xmax = 135.8799
				text = "AH1"
			intervals [229]:
				xmin = 135.8799
				xmax = 135.9599
				text = "P"
			intervals [230]:
				xmin = 135.9599
				xmax = 135.9999
				text = "AH0"
			intervals [231]:
				xmin = 135.9999
				xmax = 136.0799
				text = "L"
			intervals [232]:
				xmin = 136.0799
				xmax = 136.1299
				text = "T"
			intervals [233]:
				xmin = 136.1299
				xmax = 136.1699
				text = "EH1"
			intervals [234]:
				xmin = 136.1699
				xmax = 136.2099
				text = "L"
			intervals [235]:
				xmin = 136.2099
				xmax = 136.2599
				text = "M"
			intervals [236]:
				xmin = 136.2599
				xmax = 136.2899
				text = "IY1"
			intervals [237]:
				xmin = 136.2899
				xmax = 136.3199
				text = "IH0"
			intervals [238]:
				xmin = 136.3199
				xmax = 136.3799
				text = "F"
			intervals [239]:
				xmin = 136.3799
				xmax = 136.4299
				text = "Y"
			intervals [240]:
				xmin = 136.4299
				xmax = 136.4899
				text = "UW1"
			intervals [241]:
				xmin = 136.4899
				xmax = 136.5599
				text = "N"
			intervals [242]:
				xmin = 136.5599
				xmax = 136.6699
				text = "OW1"
			intervals [243]:
				xmin = 136.6699
				xmax = 136.7299
				text = "IH0"
			intervals [244]:
				xmin = 136.7299
				xmax = 136.8299
				text = "F"
			intervals [245]:
				xmin = 136.8299
				xmax = 136.8699
				text = "Y"
			intervals [246]:
				xmin = 136.8699
				xmax = 136.9099
				text = "UW1"
			intervals [247]:
				xmin = 136.9099
				xmax = 137.0299
				text = "Y"
			intervals [248]:
				xmin = 137.0299
				xmax = 137.1799
				text = "UW1"
			intervals [249]:
				xmin = 137.1799
				xmax = 137.2399
				text = "Z"
			intervals [250]:
				xmin = 137.2399
				xmax = 137.2799
				text = "DH"
			intervals [251]:
				xmin = 137.2799
				xmax = 137.3199
				text = "AH0"
			intervals [252]:
				xmin = 137.3199
				xmax = 137.3999
				text = "M"
			intervals [253]:
				xmin = 137.3999
				xmax = 137.4499
				text = "ER0"
			intervals [254]:
				xmin = 137.4499
				xmax = 137.4999
				text = "IH0"
			intervals [255]:
				xmin = 137.4999
				xmax = 137.5799
				text = "F"
			intervals [256]:
				xmin = 137.5799
				xmax = 137.6299
				text = "Y"
			intervals [257]:
				xmin = 137.6299
				xmax = 137.6699
				text = "UW1"
			intervals [258]:
				xmin = 137.6699
				xmax = 137.7199
				text = "N"
			intervals [259]:
				xmin = 137.7199
				xmax = 137.7499
				text = "OW1"
			intervals [260]:
				xmin = 137.7499
				xmax = 137.7799
				text = "W"
			intervals [261]:
				xmin = 137.7799
				xmax = 137.8099
				text = "AH1"
			intervals [262]:
				xmin = 137.8099
				xmax = 137.8799
				text = "T"
			intervals [263]:
				xmin = 137.8799
				xmax = 137.9199
				text = "DH"
			intervals [264]:
				xmin = 137.9199
				xmax = 138.0099
				text = "EY1"
			intervals [265]:
				xmin = 138.0099
				xmax = 138.1099
				text = "M"
			intervals [266]:
				xmin = 138.1099
				xmax = 138.2799
				text = "IY1"
			intervals [267]:
				xmin = 138.2799
				xmax = 138.3699
				text = "N"
			intervals [268]:
				xmin = 138.3699
				xmax = 138.6099
				text = "ER0"
			intervals [269]:
				xmin = 138.6099
				xmax = 139.0182
				text = "sp"
			intervals [270]:
				xmin = 139.0182
				xmax = 139.1582
				text = "AH1"
			intervals [271]:
				xmin = 139.1582
				xmax = 139.3682
				text = "M"
			intervals [272]:
				xmin = 139.3682
				xmax = 139.4782
				text = "sp"
			intervals [273]:
				xmin = 139.4782
				xmax = 139.5982
				text = "B"
			intervals [274]:
				xmin = 139.5982
				xmax = 139.7382
				text = "AE1"
			intervals [275]:
				xmin = 139.7382
				xmax = 139.8282
				text = "M"
			intervals [276]:
				xmin = 139.8282
				xmax = 139.8582
				text = "AH0"
			intervals [277]:
				xmin = 139.8582
				xmax = 139.9282
				text = "sp"
			intervals [278]:
				xmin = 139.9282
				xmax = 143.0231
				text = ""
			intervals [279]:
				xmin = 143.0231
				xmax = 143.0831
				text = "HH"
			intervals [280]:
				xmin = 143.0831
				xmax = 143.1231
				text = "W"
			intervals [281]:
				xmin = 143.1231
				xmax = 143.1531
				text = "AH1"
			intervals [282]:
				xmin = 143.1531
				xmax = 143.1831
				text = "T"
			intervals [283]:
				xmin = 143.1831
				xmax = 143.2131
				text = "D"
			intervals [284]:
				xmin = 143.2131
				xmax = 143.2431
				text = "IH0"
			intervals [285]:
				xmin = 143.2431
				xmax = 143.2731
				text = "Z"
			intervals [286]:
				xmin = 143.2731
				xmax = 143.3031
				text = "IH0"
			intervals [287]:
				xmin = 143.3031
				xmax = 143.3331
				text = "T"
			intervals [288]:
				xmin = 143.3331
				xmax = 143.3631
				text = "M"
			intervals [289]:
				xmin = 143.3631
				xmax = 143.4531
				text = "IY1"
			intervals [290]:
				xmin = 143.4531
				xmax = 143.5031
				text = "N"
			intervals [291]:
				xmin = 143.5031
				xmax = 143.5531
				text = "sp"
			intervals [292]:
				xmin = 143.5531
				xmax = 160.2566
				text = ""
			intervals [293]:
				xmin = 160.2566
				xmax = 160.4266
				text = "AH1"
			intervals [294]:
				xmin = 160.4266
				xmax = 160.5066
				text = "M"
			intervals [295]:
				xmin = 160.5066
				xmax = 165.0361
				text = "sp"
			intervals [296]:
				xmin = 165.0361
				xmax = 165.7161
				text = "M"
			intervals [297]:
				xmin = 165.7161
				xmax = 165.7461
				text = "sp"
			intervals [298]:
				xmin = 165.7461
				xmax = 165.9693
				text = ""
			intervals [299]:
				xmin = 165.9693
				xmax = 166.0493
				text = "DH"
			intervals [300]:
				xmin = 166.0493
				xmax = 166.0793
				text = "AH0"
			intervals [301]:
				xmin = 166.0793
				xmax = 166.1193
				text = "T"
			intervals [302]:
				xmin = 166.1193
				xmax = 166.1793
				text = "S"
			intervals [303]:
				xmin = 166.1793
				xmax = 166.2493
				text = "AH0"
			intervals [304]:
				xmin = 166.2493
				xmax = 166.3093
				text = "G"
			intervals [305]:
				xmin = 166.3093
				xmax = 166.3893
				text = "UH1"
			intervals [306]:
				xmin = 166.3893
				xmax = 166.4293
				text = "D"
			intervals [307]:
				xmin = 166.4293
				xmax = 166.4793
				text = "W"
			intervals [308]:
				xmin = 166.4793
				xmax = 166.5393
				text = "AH1"
			intervals [309]:
				xmin = 166.5393
				xmax = 166.5793
				text = "N"
			intervals [310]:
				xmin = 166.5793
				xmax = 166.6293
				text = "AY1"
			intervals [311]:
				xmin = 166.6293
				xmax = 166.6593
				text = "V"
			intervals [312]:
				xmin = 166.6593
				xmax = 166.7693
				text = "sp"
			intervals [313]:
				xmin = 166.7693
				xmax = 166.8393
				text = "AY1"
			intervals [314]:
				xmin = 166.8393
				xmax = 166.9093
				text = "HH"
			intervals [315]:
				xmin = 166.9093
				xmax = 166.9393
				text = "AE1"
			intervals [316]:
				xmin = 166.9393
				xmax = 166.9893
				text = "V"
			intervals [317]:
				xmin = 166.9893
				xmax = 167.0393
				text = "AH0"
			intervals [318]:
				xmin = 167.0393
				xmax = 167.0893
				text = "N"
			intervals [319]:
				xmin = 167.0893
				xmax = 167.1393
				text = "HH"
			intervals [320]:
				xmin = 167.1393
				xmax = 167.1993
				text = "ER1"
			intervals [321]:
				xmin = 167.1993
				xmax = 167.2593
				text = "D"
			intervals [322]:
				xmin = 167.2593
				xmax = 167.2993
				text = "DH"
			intervals [323]:
				xmin = 167.2993
				xmax = 167.3393
				text = "AH0"
			intervals [324]:
				xmin = 167.3393
				xmax = 167.4393
				text = "S"
			intervals [325]:
				xmin = 167.4393
				xmax = 167.4893
				text = "EH1"
			intervals [326]:
				xmin = 167.4893
				xmax = 167.5693
				text = "K"
			intervals [327]:
				xmin = 167.5693
				xmax = 167.5993
				text = "AH0"
			intervals [328]:
				xmin = 167.5993
				xmax = 167.6293
				text = "N"
			intervals [329]:
				xmin = 167.6293
				xmax = 167.6593
				text = "D"
			intervals [330]:
				xmin = 167.6593
				xmax = 167.6893
				text = "D"
			intervals [331]:
				xmin = 167.6893
				xmax = 167.7493
				text = "EH2"
			intervals [332]:
				xmin = 167.7493
				xmax = 167.8393
				text = "F"
			intervals [333]:
				xmin = 167.8393
				xmax = 167.8793
				text = "AH0"
			intervals [334]:
				xmin = 167.8793
				xmax = 167.9093
				text = "N"
			intervals [335]:
				xmin = 167.9093
				xmax = 167.9593
				text = "IH1"
			intervals [336]:
				xmin = 167.9593
				xmax = 168.0293
				text = "SH"
			intervals [337]:
				xmin = 168.0293
				xmax = 168.0693
				text = "AH0"
			intervals [338]:
				xmin = 168.0693
				xmax = 168.1093
				text = "N"
			intervals [339]:
				xmin = 168.1093
				xmax = 168.4459
				text = "sp"
			intervals [340]:
				xmin = 168.4459
				xmax = 168.6359
				text = "S"
			intervals [341]:
				xmin = 168.6359
				xmax = 168.8259
				text = "AY1"
			intervals [342]:
				xmin = 168.8259
				xmax = 168.9559
				text = "S"
			intervals [343]:
				xmin = 168.9559
				xmax = 169.0659
				text = "T"
			intervals [344]:
				xmin = 169.0659
				xmax = 171.4742
				text = ""
			intervals [345]:
				xmin = 171.4742
				xmax = 171.5442
				text = "sil"
			intervals [346]:
				xmin = 171.5442
				xmax = 171.6442
				text = "spn"
			intervals [347]:
				xmin = 171.6442
				xmax = 172.3781
				text = ""
			intervals [348]:
				xmin = 172.3781
				xmax = 172.4481
				text = "sil"
			intervals [349]:
				xmin = 172.4481
				xmax = 172.5981
				text = "G"
			intervals [350]:
				xmin = 172.5981
				xmax = 172.8081
				text = "AH1"
			intervals [351]:
				xmin = 172.8081
				xmax = 176.7142
				text = "sp"
			intervals [352]:
				xmin = 176.7142
				xmax = 176.8142
				text = "OW2"
			intervals [353]:
				xmin = 176.8142
				xmax = 176.8842
				text = "K"
			intervals [354]:
				xmin = 176.8842
				xmax = 177.0142
				text = "EY1"
			intervals [355]:
				xmin = 177.0142
				xmax = 178.5563
				text = ""
			intervals [356]:
				xmin = 178.5563
				xmax = 178.6163
				text = "sil"
			intervals [357]:
				xmin = 178.6163
				xmax = 178.7063
				text = "W"
			intervals [358]:
				xmin = 178.7063
				xmax = 178.7463
				text = "AH1"
			intervals [359]:
				xmin = 178.7463
				xmax = 178.7763
				text = "T"
			intervals [360]:
				xmin = 178.7763
				xmax = 178.8063
				text = "D"
			intervals [361]:
				xmin = 178.8063
				xmax = 178.8563
				text = "IH0"
			intervals [362]:
				xmin = 178.8563
				xmax = 178.8963
				text = "Z"
			intervals [363]:
				xmin = 178.8963
				xmax = 178.9663
				text = "IH0"
			intervals [364]:
				xmin = 178.9663
				xmax = 178.9963
				text = "T"
			intervals [365]:
				xmin = 178.9963
				xmax = 179.0563
				text = "M"
			intervals [366]:
				xmin = 179.0563
				xmax = 179.1163
				text = "IY1"
			intervals [367]:
				xmin = 179.1163
				xmax = 179.2763
				text = "N"
			intervals [368]:
				xmin = 179.2763
				xmax = 200.4959
				text = "sp"
			intervals [369]:
				xmin = 200.4959
				xmax = 201.9559
				text = "spn"
			intervals [370]:
				xmin = 201.9559
				xmax = 203.1208
				text = "sp"
			intervals [371]:
				xmin = 203.1208
				xmax = 203.2508
				text = "M"
			intervals [372]:
				xmin = 203.2508
				xmax = 203.2808
				text = "HH"
			intervals [373]:
				xmin = 203.2808
				xmax = 203.4608
				text = "M"
			intervals [374]:
				xmin = 203.4608
				xmax = 208.0152
				text = ""
			intervals [375]:
				xmin = 208.0152
				xmax = 208.0552
				text = "sil"
			intervals [376]:
				xmin = 208.0552
				xmax = 208.5352
				text = "M"
			intervals [377]:
				xmin = 208.5352
				xmax = 208.5652
				text = "sp"
			intervals [378]:
				xmin = 208.5652
				xmax = 210.9382
				text = ""
			intervals [379]:
				xmin = 210.9382
				xmax = 211.4182
				text = "AA1"
			intervals [380]:
				xmin = 211.4182
				xmax = 212.6127
				text = "sp"
			intervals [381]:
				xmin = 212.6127
				xmax = 212.7427
				text = "OW2"
			intervals [382]:
				xmin = 212.7427
				xmax = 212.8527
				text = "K"
			intervals [383]:
				xmin = 212.8527
				xmax = 213.0527
				text = "EY1"
			intervals [384]:
				xmin = 213.0527
				xmax = 213.0927
				text = "sp"
			intervals [385]:
				xmin = 213.0927
				xmax = 213.7972
				text = ""
			intervals [386]:
				xmin = 213.7972
				xmax = 214.1672
				text = "AH1"
			intervals [387]:
				xmin = 214.1672
				xmax = 214.3672
				text = "M"
			intervals [388]:
				xmin = 214.3672
				xmax = 214.4172
				text = "sp"
			intervals [389]:
				xmin = 214.4172
				xmax = 214.4718
				text = ""
			intervals [390]:
				xmin = 214.4718
				xmax = 214.6318
				text = "L"
			intervals [391]:
				xmin = 214.6318
				xmax = 214.7018
				text = "AH1"
			intervals [392]:
				xmin = 214.7018
				xmax = 214.7918
				text = "N"
			intervals [393]:
				xmin = 214.7918
				xmax = 214.8918
				text = "CH"
			intervals [394]:
				xmin = 214.8918
				xmax = 214.9318
				text = "IH0"
			intervals [395]:
				xmin = 214.9318
				xmax = 215.1118
				text = "N"
			intervals [396]:
				xmin = 215.1118
				xmax = 215.1775
				text = ""
			intervals [397]:
				xmin = 215.1775
				xmax = 215.2175
				text = "sil"
			intervals [398]:
				xmin = 215.2175
				xmax = 215.3375
				text = "ER0"
			intervals [399]:
				xmin = 215.3375
				xmax = 215.4375
				text = "L"
			intervals [400]:
				xmin = 215.4375
				xmax = 215.5475
				text = "OW1"
			intervals [401]:
				xmin = 215.5475
				xmax = 215.6875
				text = "F"
			intervals [402]:
				xmin = 215.6875
				xmax = 215.7575
				text = "IH0"
			intervals [403]:
				xmin = 215.7575
				xmax = 215.8375
				text = "N"
			intervals [404]:
				xmin = 215.8375
				xmax = 218.0338
				text = "sp"
			intervals [405]:
				xmin = 218.0338
				xmax = 218.3238
				text = "AA1"
			intervals [406]:
				xmin = 218.3238
				xmax = 218.4238
				text = "OW2"
			intervals [407]:
				xmin = 218.4238
				xmax = 218.5238
				text = "K"
			intervals [408]:
				xmin = 218.5238
				xmax = 218.6638
				text = "EY1"
			intervals [409]:
				xmin = 218.6638
				xmax = 218.7038
				text = "sp"
			intervals [410]:
				xmin = 218.7038
				xmax = 227.1205
				text = ""
			intervals [411]:
				xmin = 227.1205
				xmax = 228.3005
				text = "AA1"
			intervals [412]:
				xmin = 228.3005
				xmax = 233.7065
				text = "sp"
			intervals [413]:
				xmin = 233.7065
				xmax = 233.8665
				text = "spn"
			intervals [414]:
				xmin = 233.8665
				xmax = 234.0065
				text = "AY1"
			intervals [415]:
				xmin = 234.0065
				xmax = 234.1265
				text = "D"
			intervals [416]:
				xmin = 234.1265
				xmax = 234.2265
				text = "IH1"
			intervals [417]:
				xmin = 234.2265
				xmax = 234.2865
				text = "D"
			intervals [418]:
				xmin = 234.2865
				xmax = 234.4065
				text = "N"
			intervals [419]:
				xmin = 234.4065
				xmax = 234.4765
				text = "T"
			intervals [420]:
				xmin = 234.4765
				xmax = 234.5865
				text = "AY1"
			intervals [421]:
				xmin = 234.5865
				xmax = 234.6765
				text = "HH"
			intervals [422]:
				xmin = 234.6765
				xmax = 234.7065
				text = "AE1"
			intervals [423]:
				xmin = 234.7065
				xmax = 234.7365
				text = "V"
			intervals [424]:
				xmin = 234.7365
				xmax = 234.7865
				text = "AH0"
			intervals [425]:
				xmin = 234.7865
				xmax = 234.8565
				text = "N"
			intervals [426]:
				xmin = 234.8565
				xmax = 234.9265
				text = "HH"
			intervals [427]:
				xmin = 234.9265
				xmax = 235.0465
				text = "ER1"
			intervals [428]:
				xmin = 235.0465
				xmax = 235.1265
				text = "D"
			intervals [429]:
				xmin = 235.1265
				xmax = 235.1865
				text = "DH"
			intervals [430]:
				xmin = 235.1865
				xmax = 235.2665
				text = "AE1"
			intervals [431]:
				xmin = 235.2665
				xmax = 235.4165
				text = "T"
			intervals [432]:
				xmin = 235.4165
				xmax = 235.5165
				text = "W"
			intervals [433]:
				xmin = 235.5165
				xmax = 235.5765
				text = "AH1"
			intervals [434]:
				xmin = 235.5765
				xmax = 235.7365
				text = "N"
			intervals [435]:
				xmin = 235.7365
				xmax = 235.8265
				text = "sp"
			intervals [436]:
				xmin = 235.8265
				xmax = 235.9059
				text = ""
			intervals [437]:
				xmin = 235.9059
				xmax = 235.9959
				text = "AE1"
			intervals [438]:
				xmin = 235.9959
				xmax = 236.0759
				text = "N"
			intervals [439]:
				xmin = 236.0759
				xmax = 236.1259
				text = "DH"
			intervals [440]:
				xmin = 236.1259
				xmax = 236.1959
				text = "EH1"
			intervals [441]:
				xmin = 236.1959
				xmax = 236.3059
				text = "N"
			intervals [442]:
				xmin = 236.3059
				xmax = 236.3559
				text = "W"
			intervals [443]:
				xmin = 236.3559
				xmax = 236.3959
				text = "AH1"
			intervals [444]:
				xmin = 236.3959
				xmax = 236.4259
				text = "T"
			intervals [445]:
				xmin = 236.4259
				xmax = 236.4659
				text = "AH0"
			intervals [446]:
				xmin = 236.4659
				xmax = 236.5059
				text = "B"
			intervals [447]:
				xmin = 236.5059
				xmax = 236.6059
				text = "AW1"
			intervals [448]:
				xmin = 236.6059
				xmax = 236.6659
				text = "T"
			intervals [449]:
				xmin = 236.6659
				xmax = 236.6959
				text = "sp"
			intervals [450]:
				xmin = 236.6959
				xmax = 236.9459
				text = "JH"
			intervals [451]:
				xmin = 236.9459
				xmax = 237.0759
				text = "OY1"
			intervals [452]:
				xmin = 237.0759
				xmax = 237.1059
				text = "N"
			intervals [453]:
				xmin = 237.1059
				xmax = 237.1359
				text = "T"
			intervals [454]:
				xmin = 237.1359
				xmax = 247.0177
				text = "sp"
			intervals [455]:
				xmin = 247.0177
				xmax = 247.2777
				text = "M"
			intervals [456]:
				xmin = 247.2777
				xmax = 252.3608
				text = "sp"
			intervals [457]:
				xmin = 252.3608
				xmax = 252.4008
				text = "R"
			intervals [458]:
				xmin = 252.4008
				xmax = 252.5008
				text = "AY1"
			intervals [459]:
				xmin = 252.5008
				xmax = 252.6308
				text = "T"
			intervals [460]:
				xmin = 252.6308
				xmax = 252.6708
				text = "sp"
			intervals [461]:
				xmin = 252.6708
				xmax = 260.6691
				text = ""
			intervals [462]:
				xmin = 260.6691
				xmax = 260.7591
				text = "S"
			intervals [463]:
				xmin = 260.7591
				xmax = 260.7891
				text = "OW1"
			intervals [464]:
				xmin = 260.7891
				xmax = 260.8191
				text = "IH0"
			intervals [465]:
				xmin = 260.8191
				xmax = 260.8491
				text = "T"
			intervals [466]:
				xmin = 260.8491
				xmax = 260.8791
				text = "K"
			intervals [467]:
				xmin = 260.8791
				xmax = 260.9091
				text = "AH0"
			intervals [468]:
				xmin = 260.9091
				xmax = 260.9391
				text = "N"
			intervals [469]:
				xmin = 260.9391
				xmax = 260.9791
				text = "B"
			intervals [470]:
				xmin = 260.9791
				xmax = 261.0891
				text = "IY1"
			intervals [471]:
				xmin = 261.0891
				xmax = 261.1691
				text = "EH1"
			intervals [472]:
				xmin = 261.1691
				xmax = 261.2291
				text = "N"
			intervals [473]:
				xmin = 261.2291
				xmax = 261.3291
				text = "IY0"
			intervals [474]:
				xmin = 261.3291
				xmax = 261.3791
				text = "TH"
			intervals [475]:
				xmin = 261.3791
				xmax = 261.4291
				text = "IH2"
			intervals [476]:
				xmin = 261.4291
				xmax = 261.6491
				text = "NG"
			intervals [477]:
				xmin = 261.6491
				xmax = 262.3585
				text = ""
			intervals [478]:
				xmin = 262.3585
				xmax = 262.4185
				text = "sil"
			intervals [479]:
				xmin = 262.4185
				xmax = 262.6185
				text = "M"
			intervals [480]:
				xmin = 262.6185
				xmax = 262.6585
				text = "sp"
			intervals [481]:
				xmin = 262.6585
				xmax = 263.0285
				text = ""
			intervals [482]:
				xmin = 263.0285
				xmax = 263.1185
				text = "AE1"
			intervals [483]:
				xmin = 263.1185
				xmax = 263.2185
				text = "N"
			intervals [484]:
				xmin = 263.2185
				xmax = 263.2585
				text = "DH"
			intervals [485]:
				xmin = 263.2585
				xmax = 263.4285
				text = "EH1"
			intervals [486]:
				xmin = 263.4285
				xmax = 263.5885
				text = "N"
			intervals [487]:
				xmin = 263.5885
				xmax = 263.6485
				text = "sp"
			intervals [488]:
				xmin = 263.6485
				xmax = 263.9728
				text = ""
			intervals [489]:
				xmin = 263.9728
				xmax = 264.1028
				text = "K"
			intervals [490]:
				xmin = 264.1028
				xmax = 264.1528
				text = "R"
			intervals [491]:
				xmin = 264.1528
				xmax = 264.1828
				text = "AE1"
			intervals [492]:
				xmin = 264.1828
				xmax = 264.2428
				text = "NG"
			intervals [493]:
				xmin = 264.2428
				xmax = 264.3328
				text = "K"
			intervals [494]:
				xmin = 264.3328
				xmax = 264.3628
				text = "IH0"
			intervals [495]:
				xmin = 264.3628
				xmax = 264.4128
				text = "NG"
			intervals [496]:
				xmin = 264.4128
				xmax = 269.7271
				text = "sp"
			intervals [497]:
				xmin = 269.7271
				xmax = 269.8271
				text = "spn"
			intervals [498]:
				xmin = 269.8271
				xmax = 270.0725
				text = ""
			intervals [499]:
				xmin = 270.0725
				xmax = 270.2325
				text = "S"
			intervals [500]:
				xmin = 270.2325
				xmax = 270.2925
				text = "OW1"
			intervals [501]:
				xmin = 270.2925
				xmax = 270.3525
				text = "HH"
			intervals [502]:
				xmin = 270.3525
				xmax = 270.3825
				text = "IY1"
			intervals [503]:
				xmin = 270.3825
				xmax = 270.4625
				text = "R"
			intervals [504]:
				xmin = 270.4625
				xmax = 270.5325
				text = "EH1"
			intervals [505]:
				xmin = 270.5325
				xmax = 270.5625
				text = "S"
			intervals [506]:
				xmin = 270.5625
				xmax = 271.3043
				text = "sp"
			intervals [507]:
				xmin = 271.3043
				xmax = 271.3443
				text = "N"
			intervals [508]:
				xmin = 271.3443
				xmax = 271.5657
				text = "sp"
			intervals [509]:
				xmin = 271.5657
				xmax = 271.6357
				text = "N"
			intervals [510]:
				xmin = 271.6357
				xmax = 271.7857
				text = "OW1"
			intervals [511]:
				xmin = 271.7857
				xmax = 271.8557
				text = "sp"
			intervals [512]:
				xmin = 271.8557
				xmax = 279.3639
				text = ""
			intervals [513]:
				xmin = 279.3639
				xmax = 279.4939
				text = "AY1"
			intervals [514]:
				xmin = 279.4939
				xmax = 279.5639
				text = "V"
			intervals [515]:
				xmin = 279.5639
				xmax = 279.6839
				text = "N"
			intervals [516]:
				xmin = 279.6839
				xmax = 279.7739
				text = "EH1"
			intervals [517]:
				xmin = 279.7739
				xmax = 279.8339
				text = "V"
			intervals [518]:
				xmin = 279.8339
				xmax = 279.9339
				text = "ER0"
			intervals [519]:
				xmin = 279.9339
				xmax = 280.0039
				text = "HH"
			intervals [520]:
				xmin = 280.0039
				xmax = 280.1139
				text = "ER1"
			intervals [521]:
				xmin = 280.1139
				xmax = 280.1839
				text = "D"
			intervals [522]:
				xmin = 280.1839
				xmax = 280.2339
				text = "DH"
			intervals [523]:
				xmin = 280.2339
				xmax = 280.3939
				text = "AE1"
			intervals [524]:
				xmin = 280.3939
				xmax = 280.4839
				text = "T"
			intervals [525]:
				xmin = 280.4839
				xmax = 281.1543
				text = ""
			intervals [526]:
				xmin = 281.1543
				xmax = 281.2343
				text = "W"
			intervals [527]:
				xmin = 281.2343
				xmax = 281.8043
				text = "AW1"
			intervals [528]:
				xmin = 281.8043
				xmax = 286.550
				text = ""
			intervals [529]:
				xmin = 286.550
				xmax = 286.600
				text = "sil"
			intervals [530]:
				xmin = 286.600
				xmax = 286.630
				text = "B"
			intervals [531]:
				xmin = 286.630
				xmax = 286.670
				text = "AE1"
			intervals [532]:
				xmin = 286.670
				xmax = 286.710
				text = "N"
			intervals [533]:
				xmin = 286.710
				xmax = 286.740
				text = "D"
			intervals [534]:
				xmin = 286.740
				xmax = 288.9884
				text = "sp"
			intervals [535]:
				xmin = 288.9884
				xmax = 289.1284
				text = "M"
			intervals [536]:
				xmin = 289.1284
				xmax = 289.1584
				text = "HH"
			intervals [537]:
				xmin = 289.1584
				xmax = 289.3884
				text = "M"
			intervals [538]:
				xmin = 289.3884
				xmax = 295.5284
				text = "sp"
			intervals [539]:
				xmin = 295.5284
				xmax = 295.9884
				text = "M"
			intervals [540]:
				xmin = 295.9884
				xmax = 296.0284
				text = "sp"
			intervals [541]:
				xmin = 296.0284
				xmax = 297.1951
				text = ""
			intervals [542]:
				xmin = 297.1951
				xmax = 297.4851
				text = "AH1"
			intervals [543]:
				xmin = 297.4851
				xmax = 297.6151
				text = "M"
			intervals [544]:
				xmin = 297.6151
				xmax = 297.6851
				text = "sp"
			intervals [545]:
				xmin = 297.6851
				xmax = 297.7351
				text = "DH"
			intervals [546]:
				xmin = 297.7351
				xmax = 297.7751
				text = "IH1"
			intervals [547]:
				xmin = 297.7751
				xmax = 297.8651
				text = "S"
			intervals [548]:
				xmin = 297.8651
				xmax = 297.9351
				text = "M"
			intervals [549]:
				xmin = 297.9351
				xmax = 298.0451
				text = "AY1"
			intervals [550]:
				xmin = 298.0451
				xmax = 298.1351
				text = "L"
			intervals [551]:
				xmin = 298.1351
				xmax = 298.2651
				text = "AE1"
			intervals [552]:
				xmin = 298.2651
				xmax = 298.3851
				text = "S"
			intervals [553]:
				xmin = 298.3851
				xmax = 298.4251
				text = "K"
			intervals [554]:
				xmin = 298.4251
				xmax = 298.4651
				text = "W"
			intervals [555]:
				xmin = 298.4651
				xmax = 298.5051
				text = "EH1"
			intervals [556]:
				xmin = 298.5051
				xmax = 298.6251
				text = "SH"
			intervals [557]:
				xmin = 298.6251
				xmax = 298.6751
				text = "AH0"
			intervals [558]:
				xmin = 298.6751
				xmax = 298.7351
				text = "N"
			intervals [559]:
				xmin = 298.7351
				xmax = 298.7651
				text = "F"
			intervals [560]:
				xmin = 298.7651
				xmax = 298.8151
				text = "ER0"
			intervals [561]:
				xmin = 298.8151
				xmax = 299.0451
				text = "Y"
			intervals [562]:
				xmin = 299.0451
				xmax = 299.1351
				text = "UW1"
			intervals [563]:
				xmin = 299.1351
				xmax = 299.1751
				text = "sp"
			intervals [564]:
				xmin = 299.1751
				xmax = 299.2344
				text = ""
			intervals [565]:
				xmin = 299.2344
				xmax = 299.2944
				text = "IH1"
			intervals [566]:
				xmin = 299.2944
				xmax = 299.3544
				text = "F"
			intervals [567]:
				xmin = 299.3544
				xmax = 299.4244
				text = "Y"
			intervals [568]:
				xmin = 299.4244
				xmax = 299.4744
				text = "UW1"
			intervals [569]:
				xmin = 299.4744
				xmax = 299.5144
				text = "HH"
			intervals [570]:
				xmin = 299.5144
				xmax = 299.5544
				text = "AE1"
			intervals [571]:
				xmin = 299.5544
				xmax = 299.6044
				text = "D"
			intervals [572]:
				xmin = 299.6044
				xmax = 299.6344
				text = "T"
			intervals [573]:
				xmin = 299.6344
				xmax = 299.6944
				text = "AH0"
			intervals [574]:
				xmin = 299.6944
				xmax = 299.7644
				text = "L"
			intervals [575]:
				xmin = 299.7644
				xmax = 299.8044
				text = "IY1"
			intervals [576]:
				xmin = 299.8044
				xmax = 299.8944
				text = "V"
			intervals [577]:
				xmin = 299.8944
				xmax = 299.9444
				text = "AH0"
			intervals [578]:
				xmin = 299.9444
				xmax = 300.0844
				text = "P"
			intervals [579]:
				xmin = 300.0844
				xmax = 300.1544
				text = "IY1"
			intervals [580]:
				xmin = 300.1544
				xmax = 300.2144
				text = "S"
			intervals [581]:
				xmin = 300.2144
				xmax = 300.2544
				text = "AH0"
			intervals [582]:
				xmin = 300.2544
				xmax = 300.3144
				text = "V"
			intervals [583]:
				xmin = 300.3144
				xmax = 300.3744
				text = "AE0"
			intervals [584]:
				xmin = 300.3744
				xmax = 300.4344
				text = "D"
			intervals [585]:
				xmin = 300.4344
				xmax = 300.4844
				text = "V"
			intervals [586]:
				xmin = 300.4844
				xmax = 300.6644
				text = "AY1"
			intervals [587]:
				xmin = 300.6644
				xmax = 300.7944
				text = "S"
			intervals [588]:
				xmin = 300.7944
				xmax = 300.8244
				text = "AH0"
			intervals [589]:
				xmin = 300.8244
				xmax = 300.8744
				text = "N"
			intervals [590]:
				xmin = 300.8744
				xmax = 300.9144
				text = "Y"
			intervals [591]:
				xmin = 300.9144
				xmax = 300.9644
				text = "UW1"
			intervals [592]:
				xmin = 300.9644
				xmax = 301.0044
				text = "K"
			intervals [593]:
				xmin = 301.0044
				xmax = 301.0344
				text = "AH0"
			intervals [594]:
				xmin = 301.0344
				xmax = 301.0744
				text = "N"
			intervals [595]:
				xmin = 301.0744
				xmax = 301.1444
				text = "D"
			intervals [596]:
				xmin = 301.1444
				xmax = 301.1844
				text = "IH2"
			intervals [597]:
				xmin = 301.1844
				xmax = 301.2944
				text = "S"
			intervals [598]:
				xmin = 301.2944
				xmax = 301.3944
				text = "AY1"
			intervals [599]:
				xmin = 301.3944
				xmax = 301.4344
				text = "D"
			intervals [600]:
				xmin = 301.4344
				xmax = 301.5144
				text = "HH"
			intervals [601]:
				xmin = 301.5144
				xmax = 301.5844
				text = "UW1"
			intervals [602]:
				xmin = 301.5844
				xmax = 301.6844
				text = "Y"
			intervals [603]:
				xmin = 301.6844
				xmax = 301.7344
				text = "UH1"
			intervals [604]:
				xmin = 301.7344
				xmax = 301.8744
				text = "R"
			intervals [605]:
				xmin = 301.8744
				xmax = 301.9344
				text = "sp"
			intervals [606]:
				xmin = 301.9344
				xmax = 302.0544
				text = "T"
			intervals [607]:
				xmin = 302.0544
				xmax = 302.1444
				text = "AO1"
			intervals [608]:
				xmin = 302.1444
				xmax = 302.2444
				text = "K"
			intervals [609]:
				xmin = 302.2444
				xmax = 302.2744
				text = "IH0"
			intervals [610]:
				xmin = 302.2744
				xmax = 302.3344
				text = "N"
			intervals [611]:
				xmin = 302.3344
				xmax = 302.3944
				text = "sp"
			intervals [612]:
				xmin = 302.3944
				xmax = 302.4944
				text = "T"
			intervals [613]:
				xmin = 302.4944
				xmax = 302.5744
				text = "UW1"
			intervals [614]:
				xmin = 302.5744
				xmax = 302.7044
				text = "sp"
			intervals [615]:
				xmin = 302.7044
				xmax = 302.7808
				text = ""
			intervals [616]:
				xmin = 302.7808
				xmax = 302.8408
				text = "HH"
			intervals [617]:
				xmin = 302.8408
				xmax = 302.8708
				text = "W"
			intervals [618]:
				xmin = 302.8708
				xmax = 302.9008
				text = "AH1"
			intervals [619]:
				xmin = 302.9008
				xmax = 302.9308
				text = "T"
			intervals [620]:
				xmin = 302.9308
				xmax = 302.9608
				text = "W"
			intervals [621]:
				xmin = 302.9608
				xmax = 303.0008
				text = "UH1"
			intervals [622]:
				xmin = 303.0008
				xmax = 303.0308
				text = "D"
			intervals [623]:
				xmin = 303.0308
				xmax = 303.0608
				text = "DH"
			intervals [624]:
				xmin = 303.0608
				xmax = 303.1208
				text = "AE1"
			intervals [625]:
				xmin = 303.1208
				xmax = 303.1808
				text = "T"
			intervals [626]:
				xmin = 303.1808
				xmax = 303.2608
				text = "P"
			intervals [627]:
				xmin = 303.2608
				xmax = 303.3108
				text = "IY1"
			intervals [628]:
				xmin = 303.3108
				xmax = 303.3908
				text = "S"
			intervals [629]:
				xmin = 303.3908
				xmax = 303.4408
				text = "AH0"
			intervals [630]:
				xmin = 303.4408
				xmax = 303.4708
				text = "V"
			intervals [631]:
				xmin = 303.4708
				xmax = 303.5308
				text = "AE0"
			intervals [632]:
				xmin = 303.5308
				xmax = 303.5608
				text = "D"
			intervals [633]:
				xmin = 303.5608
				xmax = 303.6108
				text = "V"
			intervals [634]:
				xmin = 303.6108
				xmax = 303.7408
				text = "AY1"
			intervals [635]:
				xmin = 303.7408
				xmax = 303.8508
				text = "S"
			intervals [636]:
				xmin = 303.8508
				xmax = 304.0008
				text = "sp"
			intervals [637]:
				xmin = 304.0008
				xmax = 304.0308
				text = "B"
			intervals [638]:
				xmin = 304.0308
				xmax = 304.1308
				text = "IY0"
			intervals [639]:
				xmin = 304.1308
				xmax = 325.5687
				text = ""
			intervals [640]:
				xmin = 325.5687
				xmax = 325.6087
				text = "sil"
			intervals [641]:
				xmin = 325.6087
				xmax = 325.8387
				text = "M"
			intervals [642]:
				xmin = 325.8387
				xmax = 325.9187
				text = "sp"
			intervals [643]:
				xmin = 325.9187
				xmax = 363.1205
				text = ""
			intervals [644]:
				xmin = 363.1205
				xmax = 363.2305
				text = "HH"
			intervals [645]:
				xmin = 363.2305
				xmax = 363.3705
				text = "M"
			intervals [646]:
				xmin = 363.3705
				xmax = 390.2975
				text = "sp"
			intervals [647]:
				xmin = 390.2975
				xmax = 390.5575
				text = "M"
			intervals [648]:
				xmin = 390.5575
				xmax = 420.659
				text = "sp"
			intervals [649]:
				xmin = 420.659
				xmax = 420.859
				text = "M"
			intervals [650]:
				xmin = 420.859
				xmax = 434.910
				text = "sp"
			intervals [651]:
				xmin = 434.910
				xmax = 434.940
				text = "Y"
			intervals [652]:
				xmin = 434.940
				xmax = 434.980
				text = "UH1"
			intervals [653]:
				xmin = 434.980
				xmax = 435.050
				text = "R"
			intervals [654]:
				xmin = 435.050
				xmax = 435.140
				text = "K"
			intervals [655]:
				xmin = 435.140
				xmax = 435.180
				text = "W"
			intervals [656]:
				xmin = 435.180
				xmax = 435.370
				text = "OW1"
			intervals [657]:
				xmin = 435.370
				xmax = 435.400
				text = "T"
			intervals [658]:
				xmin = 435.400
				xmax = 435.480
				text = "M"
			intervals [659]:
				xmin = 435.480
				xmax = 435.510
				text = "HH"
			intervals [660]:
				xmin = 435.510
				xmax = 435.890
				text = "M"
			intervals [661]:
				xmin = 435.890
				xmax = 440.5285
				text = ""
			intervals [662]:
				xmin = 440.5285
				xmax = 440.9085
				text = "TN"
			intervals [663]:
				xmin = 440.9085
				xmax = 440.9385
				text = "sp"
			intervals [664]:
				xmin = 440.9385
				xmax = 440.9685
				text = "TH"
			intervals [665]:
				xmin = 440.9685
				xmax = 441.0085
				text = "AE1"
			intervals [666]:
				xmin = 441.0085
				xmax = 441.0985
				text = "NG"
			intervals [667]:
				xmin = 441.0985
				xmax = 441.1885
				text = "K"
			intervals [668]:
				xmin = 441.1885
				xmax = 441.2285
				text = "Y"
			intervals [669]:
				xmin = 441.2285
				xmax = 441.2685
				text = "UW1"
			intervals [670]:
				xmin = 441.2685
				xmax = 441.3685
				text = "S"
			intervals [671]:
				xmin = 441.3685
				xmax = 441.4185
				text = "OW1"
			intervals [672]:
				xmin = 441.4185
				xmax = 441.4785
				text = "M"
			intervals [673]:
				xmin = 441.4785
				xmax = 441.5385
				text = "AH1"
			intervals [674]:
				xmin = 441.5385
				xmax = 441.5885
				text = "CH"
			intervals [675]:
				xmin = 441.5885
				xmax = 441.6285
				text = "DH"
			intervals [676]:
				xmin = 441.6285
				xmax = 441.6785
				text = "IH0"
			intervals [677]:
				xmin = 441.6785
				xmax = 441.7385
				text = "S"
			intervals [678]:
				xmin = 441.7385
				xmax = 441.8085
				text = "HH"
			intervals [679]:
				xmin = 441.8085
				xmax = 441.8785
				text = "AE1"
			intervals [680]:
				xmin = 441.8785
				xmax = 441.9885
				text = "Z"
			intervals [681]:
				xmin = 441.9885
				xmax = 442.0385
				text = "B"
			intervals [682]:
				xmin = 442.0385
				xmax = 442.0885
				text = "IH1"
			intervals [683]:
				xmin = 442.0885
				xmax = 442.1985
				text = "N"
			intervals [684]:
				xmin = 442.1985
				xmax = 442.6785
				text = "sp"
			intervals [685]:
				xmin = 442.6785
				xmax = 442.7385
				text = "S"
			intervals [686]:
				xmin = 442.7385
				xmax = 443.2285
				text = "OW1"
			intervals [687]:
				xmin = 443.2285
				xmax = 443.3185
				text = "sp"
			intervals [688]:
				xmin = 443.3185
				xmax = 443.4472
				text = ""
			intervals [689]:
				xmin = 443.4472
				xmax = 443.6372
				text = "F"
			intervals [690]:
				xmin = 443.6372
				xmax = 443.8872
				text = "AH1"
			intervals [691]:
				xmin = 443.8872
				xmax = 444.0472
				text = "N"
			intervals [692]:
				xmin = 444.0472
				xmax = 444.1672
				text = "sp"
			intervals [693]:
				xmin = 444.1672
				xmax = 444.2972
				text = "TH"
			intervals [694]:
				xmin = 444.2972
				xmax = 444.3472
				text = "AE1"
			intervals [695]:
				xmin = 444.3472
				xmax = 444.4172
				text = "NG"
			intervals [696]:
				xmin = 444.4172
				xmax = 444.4872
				text = "K"
			intervals [697]:
				xmin = 444.4872
				xmax = 444.5372
				text = "Y"
			intervals [698]:
				xmin = 444.5372
				xmax = 444.5772
				text = "UW1"
			intervals [699]:
				xmin = 444.5772
				xmax = 444.6672
				text = "V"
			intervals [700]:
				xmin = 444.6672
				xmax = 444.7172
				text = "EH1"
			intervals [701]:
				xmin = 444.7172
				xmax = 444.8072
				text = "R"
			intervals [702]:
				xmin = 444.8072
				xmax = 444.8372
				text = "IY0"
			intervals [703]:
				xmin = 444.8372
				xmax = 444.9172
				text = "V"
			intervals [704]:
				xmin = 444.9172
				xmax = 444.9572
				text = "EH1"
			intervals [705]:
				xmin = 444.9572
				xmax = 445.0472
				text = "R"
			intervals [706]:
				xmin = 445.0472
				xmax = 445.1172
				text = "IY0"
			intervals [707]:
				xmin = 445.1172
				xmax = 445.1672
				text = "M"
			intervals [708]:
				xmin = 445.1672
				xmax = 445.3772
				text = "AH1"
			intervals [709]:
				xmin = 445.3772
				xmax = 445.6272
				text = "CH"
			intervals [710]:
				xmin = 445.6272
				xmax = 445.8
				text = ""
	item [3]:
		class = "IntervalTier"
		name = "DCB_se3_ag3_m_02 - words"
		xmin = 0.0
		xmax = 445.8
		intervals: size = 1419
			intervals [1]:
				xmin = 0.0
				xmax = 5.759
				text = ""
			intervals [2]:
				xmin = 5.759
				xmax = 5.919
				text = "uh"
			intervals [3]:
				xmin = 5.919
				xmax = 6.429
				text = "yes"
			intervals [4]:
				xmin = 6.429
				xmax = 6.459
				text = ""
			intervals [5]:
				xmin = 6.459
				xmax = 6.539
				text = "i"
			intervals [6]:
				xmin = 6.539
				xmax = 6.649
				text = "do"
			intervals [7]:
				xmin = 6.649
				xmax = 8.5375
				text = ""
			intervals [8]:
				xmin = 8.5375
				xmax = 8.9975
				text = "uh"
			intervals [9]:
				xmin = 8.9975
				xmax = 10.0658
				text = ""
			intervals [10]:
				xmin = 10.0658
				xmax = 10.2758
				text = "getting"
			intervals [11]:
				xmin = 10.2758
				xmax = 10.5958
				text = "called"
			intervals [12]:
				xmin = 10.5958
				xmax = 10.9058
				text = "mo"
			intervals [13]:
				xmin = 10.9058
				xmax = 11.6674
				text = ""
			intervals [14]:
				xmin = 11.6674
				xmax = 12.0074
				text = "mo"
			intervals [15]:
				xmin = 12.0074
				xmax = 12.1896
				text = ""
			intervals [16]:
				xmin = 12.1896
				xmax = 12.6396
				text = "bob"
			intervals [17]:
				xmin = 12.6396
				xmax = 13.6525
				text = ""
			intervals [18]:
				xmin = 13.6525
				xmax = 14.2725
				text = "um"
			intervals [19]:
				xmin = 14.2725
				xmax = 14.4871
				text = ""
			intervals [20]:
				xmin = 14.4871
				xmax = 14.5671
				text = "we"
			intervals [21]:
				xmin = 14.5671
				xmax = 14.7971
				text = "use"
			intervals [22]:
				xmin = 14.7971
				xmax = 15.1871
				text = "dc"
			intervals [23]:
				xmin = 15.1871
				xmax = 15.4671
				text = "uses"
			intervals [24]:
				xmin = 15.4671
				xmax = 15.4971
				text = "a"
			intervals [25]:
				xmin = 15.4971
				xmax = 15.7071
				text = "lot"
			intervals [26]:
				xmin = 15.7071
				xmax = 15.7871
				text = "of"
			intervals [27]:
				xmin = 15.7871
				xmax = 16.1971
				text = "slang"
			intervals [28]:
				xmin = 16.1971
				xmax = 16.8383
				text = ""
			intervals [29]:
				xmin = 16.8383
				xmax = 16.9283
				text = "and"
			intervals [30]:
				xmin = 16.9283
				xmax = 17.0183
				text = "we"
			intervals [31]:
				xmin = 17.0183
				xmax = 17.0983
				text = ""
			intervals [32]:
				xmin = 17.0983
				xmax = 17.1883
				text = "c"
			intervals [33]:
				xmin = 17.1883
				xmax = 17.6383
				text = ""
			intervals [34]:
				xmin = 17.6383
				xmax = 18.0283
				text = "um"
			intervals [35]:
				xmin = 18.0283
				xmax = 18.4783
				text = "young"
			intervals [36]:
				xmin = 18.4783
				xmax = 20.2402
				text = ""
			intervals [37]:
				xmin = 20.2402
				xmax = 20.7902
				text = "um"
			intervals [38]:
				xmin = 20.7902
				xmax = 20.8402
				text = ""
			intervals [39]:
				xmin = 20.8402
				xmax = 21.0702
				text = "say"
			intervals [40]:
				xmin = 21.0702
				xmax = 21.4302
				text = "nah"
			intervals [41]:
				xmin = 21.4302
				xmax = 21.4702
				text = "a"
			intervals [42]:
				xmin = 21.4702
				xmax = 21.7902
				text = "lot"
			intervals [43]:
				xmin = 21.7902
				xmax = 23.0611
				text = ""
			intervals [44]:
				xmin = 23.0611
				xmax = 23.2111
				text = "for"
			intervals [45]:
				xmin = 23.2111
				xmax = 23.6311
				text = "real"
			intervals [46]:
				xmin = 23.6311
				xmax = 23.797
				text = ""
			intervals [47]:
				xmin = 23.797
				xmax = 24.247
				text = "whatever"
			intervals [48]:
				xmin = 24.247
				xmax = 25.2281
				text = ""
			intervals [49]:
				xmin = 25.2281
				xmax = 25.7381
				text = "um"
			intervals [50]:
				xmin = 25.7381
				xmax = 26.9742
				text = ""
			intervals [51]:
				xmin = 26.9742
				xmax = 27.5942
				text = "<unk>"
			intervals [52]:
				xmin = 27.5942
				xmax = 28.5481
				text = ""
			intervals [53]:
				xmin = 28.5481
				xmax = 29.1481
				text = "slim"
			intervals [54]:
				xmin = 29.1481
				xmax = 30.5267
				text = ""
			intervals [55]:
				xmin = 30.5267
				xmax = 30.6267
				text = "what"
			intervals [56]:
				xmin = 30.6267
				xmax = 30.6667
				text = "s"
			intervals [57]:
				xmin = 30.6667
				xmax = 30.7467
				text = "up"
			intervals [58]:
				xmin = 30.7467
				xmax = 30.9567
				text = "slim"
			intervals [59]:
				xmin = 30.9567
				xmax = 32.515
				text = ""
			intervals [60]:
				xmin = 32.515
				xmax = 32.965
				text = "homie"
			intervals [61]:
				xmin = 32.965
				xmax = 33.087
				text = ""
			intervals [62]:
				xmin = 33.087
				xmax = 33.637
				text = "ace"
			intervals [63]:
				xmin = 33.637
				xmax = 35.0925
				text = ""
			intervals [64]:
				xmin = 35.0925
				xmax = 35.5925
				text = "uh"
			intervals [65]:
				xmin = 35.5925
				xmax = 35.8245
				text = ""
			intervals [66]:
				xmin = 35.8245
				xmax = 36.3045
				text = "kill"
			intervals [67]:
				xmin = 36.3045
				xmax = 37.5391
				text = ""
			intervals [68]:
				xmin = 37.5391
				xmax = 37.7791
				text = "kill"
			intervals [69]:
				xmin = 37.7791
				xmax = 38.0191
				text = "mo"
			intervals [70]:
				xmin = 38.0191
				xmax = 41.2475
				text = ""
			intervals [71]:
				xmin = 41.2475
				xmax = 41.5275
				text = "like"
			intervals [72]:
				xmin = 41.5275
				xmax = 41.6275
				text = "if"
			intervals [73]:
				xmin = 41.6275
				xmax = 41.8175
				text = "you"
			intervals [74]:
				xmin = 41.8175
				xmax = 41.8675
				text = ""
			intervals [75]:
				xmin = 41.8675
				xmax = 41.9175
				text = "uh"
			intervals [76]:
				xmin = 41.9175
				xmax = 42.1275
				text = "say"
			intervals [77]:
				xmin = 42.1275
				xmax = 42.3975
				text = "like"
			intervals [78]:
				xmin = 42.3975
				xmax = 42.8375
				text = "um"
			intervals [79]:
				xmin = 42.8375
				xmax = 42.8875
				text = ""
			intervals [80]:
				xmin = 42.8875
				xmax = 43.0675
				text = "i"
			intervals [81]:
				xmin = 43.0675
				xmax = 43.3275
				text = "use"
			intervals [82]:
				xmin = 43.3275
				xmax = 43.5175
				text = "it"
			intervals [83]:
				xmin = 43.5175
				xmax = 43.7475
				text = "like"
			intervals [84]:
				xmin = 43.7475
				xmax = 44.1575
				text = "um"
			intervals [85]:
				xmin = 44.1575
				xmax = 46.4705
				text = ""
			intervals [86]:
				xmin = 46.4705
				xmax = 46.5805
				text = "if"
			intervals [87]:
				xmin = 46.5805
				xmax = 46.7205
				text = "you"
			intervals [88]:
				xmin = 46.7205
				xmax = 46.8905
				text = "just"
			intervals [89]:
				xmin = 46.8905
				xmax = 47.0705
				text = "you"
			intervals [90]:
				xmin = 47.0705
				xmax = 47.2305
				text = "do"
			intervals [91]:
				xmin = 47.2305
				xmax = 47.5305
				text = "something"
			intervals [92]:
				xmin = 47.5305
				xmax = 47.6605
				text = "that"
			intervals [93]:
				xmin = 47.6605
				xmax = 47.7805
				text = "i"
			intervals [94]:
				xmin = 47.7805
				xmax = 48.2305
				text = "like"
			intervals [95]:
				xmin = 48.2305
				xmax = 49.148
				text = ""
			intervals [96]:
				xmin = 49.148
				xmax = 49.308
				text = "and"
			intervals [97]:
				xmin = 49.308
				xmax = 49.388
				text = "i'm"
			intervals [98]:
				xmin = 49.388
				xmax = 49.508
				text = ""
			intervals [99]:
				xmin = 49.508
				xmax = 49.908
				text = "kill"
			intervals [100]:
				xmin = 49.908
				xmax = 50.208
				text = "mo"
			intervals [101]:
				xmin = 50.208
				xmax = 50.258
				text = ""
			intervals [102]:
				xmin = 50.258
				xmax = 50.498
				text = "for"
			intervals [103]:
				xmin = 50.498
				xmax = 50.808
				text = "real"
			intervals [104]:
				xmin = 50.808
				xmax = 51.9395
				text = ""
			intervals [105]:
				xmin = 51.9395
				xmax = 52.2595
				text = "yeah"
			intervals [106]:
				xmin = 52.2595
				xmax = 53.9178
				text = ""
			intervals [107]:
				xmin = 53.9178
				xmax = 54.1978
				text = "don't"
			intervals [108]:
				xmin = 54.1978
				xmax = 54.4078
				text = "m-"
			intervals [109]:
				xmin = 54.4078
				xmax = 54.4878
				text = ""
			intervals [110]:
				xmin = 54.4878
				xmax = 54.6178
				text = "i"
			intervals [111]:
				xmin = 54.6178
				xmax = 54.6478
				text = ""
			intervals [112]:
				xmin = 54.6478
				xmax = 54.9478
				text = "rdx"
			intervals [113]:
				xmin = 54.9478
				xmax = 55.0978
				text = "i"
			intervals [114]:
				xmin = 55.0978
				xmax = 55.1278
				text = ""
			intervals [115]:
				xmin = 55.1278
				xmax = 55.4378
				text = "still"
			intervals [116]:
				xmin = 55.4378
				xmax = 55.5478
				text = "don't"
			intervals [117]:
				xmin = 55.5478
				xmax = 55.8978
				text = "understand"
			intervals [118]:
				xmin = 55.8978
				xmax = 55.9978
				text = "that"
			intervals [119]:
				xmin = 55.9978
				xmax = 56.1078
				text = "cause"
			intervals [120]:
				xmin = 56.1078
				xmax = 56.1678
				text = "i"
			intervals [121]:
				xmin = 56.1678
				xmax = 56.2778
				text = "know"
			intervals [122]:
				xmin = 56.2778
				xmax = 56.5878
				text = "growing"
			intervals [123]:
				xmin = 56.5878
				xmax = 56.6978
				text = "up"
			intervals [124]:
				xmin = 56.6978
				xmax = 56.8278
				text = "we"
			intervals [125]:
				xmin = 56.8278
				xmax = 57.0378
				text = "used"
			intervals [126]:
				xmin = 57.0378
				xmax = 57.3278
				text = "slang"
			intervals [127]:
				xmin = 57.3278
				xmax = 58.1529
				text = ""
			intervals [128]:
				xmin = 58.1529
				xmax = 58.3429
				text = "our"
			intervals [129]:
				xmin = 58.3429
				xmax = 58.6829
				text = "slang"
			intervals [130]:
				xmin = 58.6829
				xmax = 58.8329
				text = "had"
			intervals [131]:
				xmin = 58.8329
				xmax = 58.8829
				text = "a"
			intervals [132]:
				xmin = 58.8829
				xmax = 58.9129
				text = ""
			intervals [133]:
				xmin = 58.9129
				xmax = 59.1929
				text = "meaning"
			intervals [134]:
				xmin = 59.1929
				xmax = 59.3729
				text = "to"
			intervals [135]:
				xmin = 59.3729
				xmax = 59.4329
				text = "it"
			intervals [136]:
				xmin = 59.4329
				xmax = 59.6029
				text = "like"
			intervals [137]:
				xmin = 59.6029
				xmax = 59.6329
				text = ""
			intervals [138]:
				xmin = 59.6329
				xmax = 60.0029
				text = "uh"
			intervals [139]:
				xmin = 60.0029
				xmax = 60.1288
				text = ""
			intervals [140]:
				xmin = 60.1288
				xmax = 60.3288
				text = "you"
			intervals [141]:
				xmin = 60.3288
				xmax = 60.4288
				text = "know"
			intervals [142]:
				xmin = 60.4288
				xmax = 60.8488
				text = "exactly"
			intervals [143]:
				xmin = 60.8488
				xmax = 60.9388
				text = "what"
			intervals [144]:
				xmin = 60.9388
				xmax = 60.9988
				text = "i'm"
			intervals [145]:
				xmin = 60.9988
				xmax = 61.1588
				text = "talking"
			intervals [146]:
				xmin = 61.1588
				xmax = 61.2888
				text = "about"
			intervals [147]:
				xmin = 61.2888
				xmax = 61.7184
				text = ""
			intervals [148]:
				xmin = 61.7184
				xmax = 61.7784
				text = "oh"
			intervals [149]:
				xmin = 61.7784
				xmax = 61.8784
				text = "that"
			intervals [150]:
				xmin = 61.8784
				xmax = 62.0084
				text = "look"
			intervals [151]:
				xmin = 62.0084
				xmax = 62.3184
				text = "tight"
			intervals [152]:
				xmin = 62.3184
				xmax = 63.4198
				text = ""
			intervals [153]:
				xmin = 63.4198
				xmax = 63.5898
				text = "or"
			intervals [154]:
				xmin = 63.5898
				xmax = 63.9498
				text = "bumping"
			intervals [155]:
				xmin = 63.9498
				xmax = 63.9798
				text = ""
			intervals [156]:
				xmin = 63.9798
				xmax = 64.1898
				text = "was"
			intervals [157]:
				xmin = 64.1898
				xmax = 64.3098
				text = "my"
			intervals [158]:
				xmin = 64.3098
				xmax = 64.6698
				text = "favorite"
			intervals [159]:
				xmin = 64.6698
				xmax = 64.7298
				text = ""
			intervals [160]:
				xmin = 64.7298
				xmax = 65.1798
				text = "uh"
			intervals [161]:
				xmin = 65.1798
				xmax = 65.4198
				text = "<unk>"
			intervals [162]:
				xmin = 65.4198
				xmax = 66.4233
				text = ""
			intervals [163]:
				xmin = 66.4233
				xmax = 66.5733
				text = "but"
			intervals [164]:
				xmin = 66.5733
				xmax = 66.9733
				text = "now"
			intervals [165]:
				xmin = 66.9733
				xmax = 67.0533
				text = ""
			intervals [166]:
				xmin = 67.0533
				xmax = 67.2133
				text = "they"
			intervals [167]:
				xmin = 67.2133
				xmax = 67.4533
				text = "take"
			intervals [168]:
				xmin = 67.4533
				xmax = 67.9433
				text = "names"
			intervals [169]:
				xmin = 67.9433
				xmax = 68.1333
				text = "and"
			intervals [170]:
				xmin = 68.1333
				xmax = 68.2933
				text = "use"
			intervals [171]:
				xmin = 68.2933
				xmax = 68.3733
				text = "it"
			intervals [172]:
				xmin = 68.3733
				xmax = 68.4433
				text = "as"
			intervals [173]:
				xmin = 68.4433
				xmax = 68.7133
				text = "slang"
			intervals [174]:
				xmin = 68.7133
				xmax = 69.3826
				text = ""
			intervals [175]:
				xmin = 69.3826
				xmax = 69.5626
				text = "like"
			intervals [176]:
				xmin = 69.5626
				xmax = 69.7026
				text = ""
			intervals [177]:
				xmin = 69.7026
				xmax = 70.0426
				text = "calling"
			intervals [178]:
				xmin = 70.0426
				xmax = 70.1426
				text = "me"
			intervals [179]:
				xmin = 70.1426
				xmax = 70.4926
				text = "bob"
			intervals [180]:
				xmin = 70.4926
				xmax = 72.6774
				text = ""
			intervals [181]:
				xmin = 72.6774
				xmax = 72.8574
				text = "uh"
			intervals [182]:
				xmin = 72.8574
				xmax = 73.1574
				text = "yeah"
			intervals [183]:
				xmin = 73.1574
				xmax = 74.0305
				text = ""
			intervals [184]:
				xmin = 74.0305
				xmax = 74.1805
				text = "do"
			intervals [185]:
				xmin = 74.1805
				xmax = 74.2405
				text = "i"
			intervals [186]:
				xmin = 74.2405
				xmax = 74.3805
				text = "think"
			intervals [187]:
				xmin = 74.3805
				xmax = 74.4605
				text = "they"
			intervals [188]:
				xmin = 74.4605
				xmax = 74.7705
				text = "talk"
			intervals [189]:
				xmin = 74.7705
				xmax = 75.2405
				text = "differently"
			intervals [190]:
				xmin = 75.2405
				xmax = 75.5314
				text = ""
			intervals [191]:
				xmin = 75.5314
				xmax = 75.9614
				text = "yes"
			intervals [192]:
				xmin = 75.9614
				xmax = 77.3074
				text = ""
			intervals [193]:
				xmin = 77.3074
				xmax = 77.3774
				text = "i"
			intervals [194]:
				xmin = 77.3774
				xmax = 77.7274
				text = "think"
			intervals [195]:
				xmin = 77.7274
				xmax = 78.2374
				text = "um"
			intervals [196]:
				xmin = 78.2374
				xmax = 79.7852
				text = ""
			intervals [197]:
				xmin = 79.7852
				xmax = 79.8452
				text = "a"
			intervals [198]:
				xmin = 79.8452
				xmax = 79.9852
				text = "lot"
			intervals [199]:
				xmin = 79.9852
				xmax = 80.0552
				text = "of"
			intervals [200]:
				xmin = 80.0552
				xmax = 80.2352
				text = "people"
			intervals [201]:
				xmin = 80.2352
				xmax = 80.4052
				text = "get"
			intervals [202]:
				xmin = 80.4052
				xmax = 80.9552
				text = "lazy"
			intervals [203]:
				xmin = 80.9552
				xmax = 81.8621
				text = ""
			intervals [204]:
				xmin = 81.8621
				xmax = 81.9521
				text = "i"
			intervals [205]:
				xmin = 81.9521
				xmax = 82.1921
				text = "caught"
			intervals [206]:
				xmin = 82.1921
				xmax = 82.3021
				text = "my"
			intervals [207]:
				xmin = 82.3021
				xmax = 82.6721
				text = "daughter"
			intervals [208]:
				xmin = 82.6721
				xmax = 82.9021
				text = "doing"
			intervals [209]:
				xmin = 82.9021
				xmax = 82.9821
				text = "it"
			intervals [210]:
				xmin = 82.9821
				xmax = 83.0321
				text = "a"
			intervals [211]:
				xmin = 83.0321
				xmax = 83.2621
				text = "couple"
			intervals [212]:
				xmin = 83.2621
				xmax = 83.6221
				text = "times"
			intervals [213]:
				xmin = 83.6221
				xmax = 83.6621
				text = "i"
			intervals [214]:
				xmin = 83.6621
				xmax = 83.8821
				text = "told"
			intervals [215]:
				xmin = 83.8821
				xmax = 83.9421
				text = "her"
			intervals [216]:
				xmin = 83.9421
				xmax = 84.1221
				text = "don't"
			intervals [217]:
				xmin = 84.1221
				xmax = 84.3221
				text = "ever"
			intervals [218]:
				xmin = 84.3221
				xmax = 84.4921
				text = "say"
			intervals [219]:
				xmin = 84.4921
				xmax = 84.5621
				text = "it"
			intervals [220]:
				xmin = 84.5621
				xmax = 84.8621
				text = "again"
			intervals [221]:
				xmin = 84.8621
				xmax = 85.4217
				text = ""
			intervals [222]:
				xmin = 85.4217
				xmax = 85.5317
				text = "and"
			intervals [223]:
				xmin = 85.5317
				xmax = 85.6417
				text = "the"
			intervals [224]:
				xmin = 85.6417
				xmax = 86.1017
				text = "word"
			intervals [225]:
				xmin = 86.1017
				xmax = 86.9297
				text = ""
			intervals [226]:
				xmin = 86.9297
				xmax = 87.0897
				text = "put"
			intervals [227]:
				xmin = 87.0897
				xmax = 87.2097
				text = "a"
			intervals [228]:
				xmin = 87.2097
				xmax = 87.2397
				text = ""
			intervals [229]:
				xmin = 87.2397
				xmax = 87.6197
				text = "a"
			intervals [230]:
				xmin = 87.6197
				xmax = 87.6797
				text = "at"
			intervals [231]:
				xmin = 87.6797
				xmax = 87.9797
				text = "almost"
			intervals [232]:
				xmin = 87.9797
				xmax = 88.3797
				text = "everything"
			intervals [233]:
				xmin = 88.3797
				xmax = 89.2804
				text = ""
			intervals [234]:
				xmin = 89.2804
				xmax = 89.9204
				text = "daddy"
			intervals [235]:
				xmin = 89.9204
				xmax = 90.3304
				text = "uh"
			intervals [236]:
				xmin = 90.3304
				xmax = 91.3711
				text = ""
			intervals [237]:
				xmin = 91.3711
				xmax = 91.9211
				text = "why"
			intervals [238]:
				xmin = 91.9211
				xmax = 91.9511
				text = ""
			intervals [239]:
				xmin = 91.9511
				xmax = 92.3011
				text = "uh"
			intervals [240]:
				xmin = 92.3011
				xmax = 92.7984
				text = ""
			intervals [241]:
				xmin = 92.7984
				xmax = 92.9384
				text = "they"
			intervals [242]:
				xmin = 92.9384
				xmax = 93.1184
				text = "do"
			intervals [243]:
				xmin = 93.1184
				xmax = 93.2584
				text = "that"
			intervals [244]:
				xmin = 93.2584
				xmax = 93.3384
				text = "a"
			intervals [245]:
				xmin = 93.3384
				xmax = 93.8084
				text = "whole"
			intervals [246]:
				xmin = 93.8084
				xmax = 93.9684
				text = "well"
			intervals [247]:
				xmin = 93.9684
				xmax = 94.0084
				text = "a"
			intervals [248]:
				xmin = 94.0084
				xmax = 94.1484
				text = "lot"
			intervals [249]:
				xmin = 94.1484
				xmax = 94.2584
				text = "of"
			intervals [250]:
				xmin = 94.2584
				xmax = 94.6284
				text = "females"
			intervals [251]:
				xmin = 94.6284
				xmax = 94.8084
				text = "do"
			intervals [252]:
				xmin = 94.8084
				xmax = 95.3137
				text = ""
			intervals [253]:
				xmin = 95.3137
				xmax = 95.4337
				text = "do"
			intervals [254]:
				xmin = 95.4337
				xmax = 95.5737
				text = "that"
			intervals [255]:
				xmin = 95.5737
				xmax = 95.6437
				text = "a"
			intervals [256]:
				xmin = 95.6437
				xmax = 95.8537
				text = "whole"
			intervals [257]:
				xmin = 95.8537
				xmax = 96.1137
				text = "lot"
			intervals [258]:
				xmin = 96.1137
				xmax = 96.5237
				text = ""
			intervals [259]:
				xmin = 96.5237
				xmax = 96.6837
				text = "put"
			intervals [260]:
				xmin = 96.6837
				xmax = 96.8037
				text = "a"
			intervals [261]:
				xmin = 96.8037
				xmax = 96.8337
				text = ""
			intervals [262]:
				xmin = 96.8337
				xmax = 97.0237
				text = "a"
			intervals [263]:
				xmin = 97.0237
				xmax = 97.1237
				text = "at"
			intervals [264]:
				xmin = 97.1237
				xmax = 97.2137
				text = "the"
			intervals [265]:
				xmin = 97.2137
				xmax = 97.3637
				text = "end"
			intervals [266]:
				xmin = 97.3637
				xmax = 97.4237
				text = "of"
			intervals [267]:
				xmin = 97.4237
				xmax = 97.8337
				text = "everything"
			intervals [268]:
				xmin = 97.8337
				xmax = 98.6584
				text = ""
			intervals [269]:
				xmin = 98.6584
				xmax = 98.7484
				text = "i"
			intervals [270]:
				xmin = 98.7484
				xmax = 98.9584
				text = "don't"
			intervals [271]:
				xmin = 98.9584
				xmax = 99.1384
				text = "like"
			intervals [272]:
				xmin = 99.1384
				xmax = 99.1784
				text = ""
			intervals [273]:
				xmin = 99.1784
				xmax = 99.3284
				text = "it"
			intervals [274]:
				xmin = 99.3284
				xmax = 100.9669
				text = ""
			intervals [275]:
				xmin = 100.9669
				xmax = 101.0269
				text = "i"
			intervals [276]:
				xmin = 101.0269
				xmax = 101.1369
				text = "don't"
			intervals [277]:
				xmin = 101.1369
				xmax = 101.2569
				text = "see"
			intervals [278]:
				xmin = 101.2569
				xmax = 101.3369
				text = "it"
			intervals [279]:
				xmin = 101.3369
				xmax = 101.4069
				text = "and"
			intervals [280]:
				xmin = 101.4069
				xmax = 101.4669
				text = "it"
			intervals [281]:
				xmin = 101.4669
				xmax = 101.6569
				text = "was"
			intervals [282]:
				xmin = 101.6569
				xmax = 101.8869
				text = "growing"
			intervals [283]:
				xmin = 101.8869
				xmax = 102.0069
				text = "up"
			intervals [284]:
				xmin = 102.0069
				xmax = 102.0969
				text = "it"
			intervals [285]:
				xmin = 102.0969
				xmax = 102.2369
				text = "was"
			intervals [286]:
				xmin = 102.2369
				xmax = 102.3969
				text = "like"
			intervals [287]:
				xmin = 102.3969
				xmax = 102.7969
				text = "funny"
			intervals [288]:
				xmin = 102.7969
				xmax = 103.1069
				text = "now"
			intervals [289]:
				xmin = 103.1069
				xmax = 103.2669
				text = "you"
			intervals [290]:
				xmin = 103.2669
				xmax = 103.3769
				text = "as"
			intervals [291]:
				xmin = 103.3769
				xmax = 103.5269
				text = "you"
			intervals [292]:
				xmin = 103.5269
				xmax = 103.5769
				text = "a"
			intervals [293]:
				xmin = 103.5769
				xmax = 103.9269
				text = "parent"
			intervals [294]:
				xmin = 103.9269
				xmax = 104.0369
				text = "you"
			intervals [295]:
				xmin = 104.0369
				xmax = 104.1969
				text = "was"
			intervals [296]:
				xmin = 104.1969
				xmax = 104.2869
				text = "man"
			intervals [297]:
				xmin = 104.2869
				xmax = 104.3169
				text = "i"
			intervals [298]:
				xmin = 104.3169
				xmax = 104.4269
				text = "don't"
			intervals [299]:
				xmin = 104.4269
				xmax = 104.5469
				text = "want"
			intervals [300]:
				xmin = 104.5469
				xmax = 104.6169
				text = "my"
			intervals [301]:
				xmin = 104.6169
				xmax = 104.9269
				text = "daughter"
			intervals [302]:
				xmin = 104.9269
				xmax = 105.2269
				text = "talking"
			intervals [303]:
				xmin = 105.2269
				xmax = 105.3869
				text = "like"
			intervals [304]:
				xmin = 105.3869
				xmax = 105.5969
				text = "that"
			intervals [305]:
				xmin = 105.5969
				xmax = 106.5886
				text = ""
			intervals [306]:
				xmin = 106.5886
				xmax = 106.8186
				text = "because"
			intervals [307]:
				xmin = 106.8186
				xmax = 106.9286
				text = "it"
			intervals [308]:
				xmin = 106.9286
				xmax = 107.2086
				text = "carry"
			intervals [309]:
				xmin = 107.2086
				xmax = 107.4386
				text = "over"
			intervals [310]:
				xmin = 107.4386
				xmax = 107.5391
				text = ""
			intervals [311]:
				xmin = 107.5391
				xmax = 108.0191
				text = "especially"
			intervals [312]:
				xmin = 108.0191
				xmax = 108.2391
				text = "during"
			intervals [313]:
				xmin = 108.2391
				xmax = 108.6791
				text = "text"
			intervals [314]:
				xmin = 108.6791
				xmax = 110.7365
				text = ""
			intervals [315]:
				xmin = 110.7365
				xmax = 110.8265
				text = "i"
			intervals [316]:
				xmin = 110.8265
				xmax = 110.9065
				text = "i"
			intervals [317]:
				xmin = 110.9065
				xmax = 111.2065
				text = "don't"
			intervals [318]:
				xmin = 111.2065
				xmax = 111.2765
				text = "know"
			intervals [319]:
				xmin = 111.2765
				xmax = 111.3665
				text = "what"
			intervals [320]:
				xmin = 111.3665
				xmax = 111.4765
				text = "she"
			intervals [321]:
				xmin = 111.4765
				xmax = 111.7565
				text = "does"
			intervals [322]:
				xmin = 111.7565
				xmax = 111.8465
				text = "when"
			intervals [323]:
				xmin = 111.8465
				xmax = 111.9465
				text = "she"
			intervals [324]:
				xmin = 111.9465
				xmax = 112.2165
				text = "text"
			intervals [325]:
				xmin = 112.2165
				xmax = 112.3965
				text = "other"
			intervals [326]:
				xmin = 112.3965
				xmax = 112.6665
				text = "people"
			intervals [327]:
				xmin = 112.6665
				xmax = 112.6965
				text = ""
			intervals [328]:
				xmin = 112.6965
				xmax = 112.8465
				text = "but"
			intervals [329]:
				xmin = 112.8465
				xmax = 113.0165
				text = "she"
			intervals [330]:
				xmin = 113.0165
				xmax = 113.1965
				text = "don't"
			intervals [331]:
				xmin = 113.1965
				xmax = 113.4365
				text = "text"
			intervals [332]:
				xmin = 113.4365
				xmax = 113.5665
				text = "me"
			intervals [333]:
				xmin = 113.5665
				xmax = 113.5965
				text = ""
			intervals [334]:
				xmin = 113.5965
				xmax = 114.3165
				text = "wyd"
			intervals [335]:
				xmin = 114.3165
				xmax = 115.480
				text = ""
			intervals [336]:
				xmin = 115.480
				xmax = 115.640
				text = "you"
			intervals [337]:
				xmin = 115.640
				xmax = 115.810
				text = "wanna"
			intervals [338]:
				xmin = 115.810
				xmax = 115.980
				text = "know"
			intervals [339]:
				xmin = 115.980
				xmax = 116.430
				text = "something"
			intervals [340]:
				xmin = 116.430
				xmax = 116.740
				text = "spell"
			intervals [341]:
				xmin = 116.740
				xmax = 116.810
				text = "it"
			intervals [342]:
				xmin = 116.810
				xmax = 117.010
				text = "out"
			intervals [343]:
				xmin = 117.010
				xmax = 118.0271
				text = ""
			intervals [344]:
				xmin = 118.0271
				xmax = 118.1271
				text = "i'm"
			intervals [345]:
				xmin = 118.1271
				xmax = 118.4671
				text = "sorry"
			intervals [346]:
				xmin = 118.4671
				xmax = 118.6137
				text = ""
			intervals [347]:
				xmin = 118.6137
				xmax = 118.7237
				text = "she"
			intervals [348]:
				xmin = 118.7237
				xmax = 118.8437
				text = "get"
			intervals [349]:
				xmin = 118.8437
				xmax = 119.1537
				text = "mad"
			intervals [350]:
				xmin = 119.1537
				xmax = 119.2637
				text = "when"
			intervals [351]:
				xmin = 119.2637
				xmax = 119.3137
				text = "i"
			intervals [352]:
				xmin = 119.3137
				xmax = 119.5037
				text = "tell"
			intervals [353]:
				xmin = 119.5037
				xmax = 119.6637
				text = "her"
			intervals [354]:
				xmin = 119.6637
				xmax = 119.8672
				text = ""
			intervals [355]:
				xmin = 119.8672
				xmax = 120.0472
				text = "uh"
			intervals [356]:
				xmin = 120.0472
				xmax = 120.2372
				text = "cause"
			intervals [357]:
				xmin = 120.2372
				xmax = 120.3472
				text = "sh-"
			intervals [358]:
				xmin = 120.3472
				xmax = 120.4272
				text = ""
			intervals [359]:
				xmin = 120.4272
				xmax = 120.6472
				text = "one"
			intervals [360]:
				xmin = 120.6472
				xmax = 120.8772
				text = "time"
			intervals [361]:
				xmin = 120.8772
				xmax = 121.0072
				text = "she"
			intervals [362]:
				xmin = 121.0072
				xmax = 121.3072
				text = "text"
			intervals [363]:
				xmin = 121.3072
				xmax = 121.3772
				text = "me"
			intervals [364]:
				xmin = 121.3772
				xmax = 121.9505
				text = ""
			intervals [365]:
				xmin = 121.9505
				xmax = 122.5805
				text = "wid"
			intervals [366]:
				xmin = 122.5805
				xmax = 122.7805
				text = "what"
			intervals [367]:
				xmin = 122.7805
				xmax = 123.3705
				text = "wyd"
			intervals [368]:
				xmin = 123.3705
				xmax = 124.6094
				text = ""
			intervals [369]:
				xmin = 124.6094
				xmax = 124.6894
				text = "so"
			intervals [370]:
				xmin = 124.6894
				xmax = 124.7494
				text = ""
			intervals [371]:
				xmin = 124.7494
				xmax = 124.7994
				text = "i"
			intervals [372]:
				xmin = 124.7994
				xmax = 124.9094
				text = "was"
			intervals [373]:
				xmin = 124.9094
				xmax = 124.9994
				text = "like"
			intervals [374]:
				xmin = 124.9994
				xmax = 125.1594
				text = "what"
			intervals [375]:
				xmin = 125.1594
				xmax = 125.1894
				text = ""
			intervals [376]:
				xmin = 125.1894
				xmax = 125.3494
				text = "what"
			intervals [377]:
				xmin = 125.3494
				xmax = 125.4994
				text = "does"
			intervals [378]:
				xmin = 125.4994
				xmax = 125.6494
				text = "that"
			intervals [379]:
				xmin = 125.6494
				xmax = 125.7994
				text = "mean"
			intervals [380]:
				xmin = 125.7994
				xmax = 126.5058
				text = ""
			intervals [381]:
				xmin = 126.5058
				xmax = 126.6158
				text = "i"
			intervals [382]:
				xmin = 126.6158
				xmax = 126.7058
				text = "don't"
			intervals [383]:
				xmin = 126.7058
				xmax = 126.7658
				text = "know"
			intervals [384]:
				xmin = 126.7658
				xmax = 126.9158
				text = "whatchu"
			intervals [385]:
				xmin = 126.9158
				xmax = 127.1858
				text = "talking"
			intervals [386]:
				xmin = 127.1858
				xmax = 127.4058
				text = "about"
			intervals [387]:
				xmin = 127.4058
				xmax = 128.205
				text = ""
			intervals [388]:
				xmin = 128.205
				xmax = 128.465
				text = "okay"
			intervals [389]:
				xmin = 128.465
				xmax = 128.785
				text = "daddy"
			intervals [390]:
				xmin = 128.785
				xmax = 128.8427
				text = ""
			intervals [391]:
				xmin = 128.8427
				xmax = 129.0627
				text = "what're"
			intervals [392]:
				xmin = 129.0627
				xmax = 129.2027
				text = "you"
			intervals [393]:
				xmin = 129.2027
				xmax = 129.3427
				text = "do"
			intervals [394]:
				xmin = 129.3427
				xmax = 129.7627
				text = "<unk>"
			intervals [395]:
				xmin = 129.7627
				xmax = 129.9227
				text = "what're"
			intervals [396]:
				xmin = 129.9227
				xmax = 130.0427
				text = "you"
			intervals [397]:
				xmin = 130.0427
				xmax = 130.3027
				text = "doing"
			intervals [398]:
				xmin = 130.3027
				xmax = 131.1645
				text = ""
			intervals [399]:
				xmin = 131.1645
				xmax = 131.2945
				text = "they"
			intervals [400]:
				xmin = 131.2945
				xmax = 131.4745
				text = "getting"
			intervals [401]:
				xmin = 131.4745
				xmax = 131.5745
				text = "la"
			intervals [402]:
				xmin = 131.5745
				xmax = 131.6045
				text = ""
			intervals [403]:
				xmin = 131.6045
				xmax = 131.7345
				text = "i"
			intervals [404]:
				xmin = 131.7345
				xmax = 131.8845
				text = "think"
			intervals [405]:
				xmin = 131.8845
				xmax = 131.9945
				text = "their"
			intervals [406]:
				xmin = 131.9945
				xmax = 132.2545
				text = "speech"
			intervals [407]:
				xmin = 132.2545
				xmax = 132.3445
				text = "is"
			intervals [408]:
				xmin = 132.3445
				xmax = 132.5045
				text = "getting"
			intervals [409]:
				xmin = 132.5045
				xmax = 132.8045
				text = "lazy"
			intervals [410]:
				xmin = 132.8045
				xmax = 132.8945
				text = "though"
			intervals [411]:
				xmin = 132.8945
				xmax = 133.9133
				text = ""
			intervals [412]:
				xmin = 133.9133
				xmax = 134.1433
				text = "really"
			intervals [413]:
				xmin = 134.1433
				xmax = 134.4233
				text = "lazy"
			intervals [414]:
				xmin = 134.4233
				xmax = 140.6216
				text = ""
			intervals [415]:
				xmin = 140.6216
				xmax = 140.7416
				text = "oh"
			intervals [416]:
				xmin = 140.7416
				xmax = 140.7816
				text = ""
			intervals [417]:
				xmin = 140.7816
				xmax = 140.9916
				text = "psh"
			intervals [418]:
				xmin = 140.9916
				xmax = 141.0416
				text = ""
			intervals [419]:
				xmin = 141.0416
				xmax = 141.2616
				text = "what"
			intervals [420]:
				xmin = 141.2616
				xmax = 141.3916
				text = ""
			intervals [421]:
				xmin = 141.3916
				xmax = 141.6416
				text = "without"
			intervals [422]:
				xmin = 141.6416
				xmax = 141.6716
				text = "a"
			intervals [423]:
				xmin = 141.6716
				xmax = 141.8916
				text = "doubt"
			intervals [424]:
				xmin = 141.8916
				xmax = 142.1116
				text = "grew"
			intervals [425]:
				xmin = 142.1116
				xmax = 142.2516
				text = "up"
			intervals [426]:
				xmin = 142.2516
				xmax = 142.4116
				text = "saying"
			intervals [427]:
				xmin = 142.4116
				xmax = 142.5116
				text = "that"
			intervals [428]:
				xmin = 142.5116
				xmax = 142.7616
				text = "word"
			intervals [429]:
				xmin = 142.7616
				xmax = 143.9584
				text = ""
			intervals [430]:
				xmin = 143.9584
				xmax = 144.4684
				text = "uh"
			intervals [431]:
				xmin = 144.4684
				xmax = 144.5784
				text = "it"
			intervals [432]:
				xmin = 144.5784
				xmax = 145.0184
				text = "means"
			intervals [433]:
				xmin = 145.0184
				xmax = 145.1112
				text = ""
			intervals [434]:
				xmin = 145.1112
				xmax = 145.3412
				text = "know"
			intervals [435]:
				xmin = 145.3412
				xmax = 145.7112
				text = "bama"
			intervals [436]:
				xmin = 145.7112
				xmax = 145.8412
				text = "could"
			intervals [437]:
				xmin = 145.8412
				xmax = 146.0412
				text = "be"
			intervals [438]:
				xmin = 146.0412
				xmax = 146.1312
				text = "the"
			intervals [439]:
				xmin = 146.1312
				xmax = 146.3012
				text = "way"
			intervals [440]:
				xmin = 146.3012
				xmax = 146.4012
				text = "you"
			intervals [441]:
				xmin = 146.4012
				xmax = 146.9812
				text = "dress"
			intervals [442]:
				xmin = 146.9812
				xmax = 147.7655
				text = ""
			intervals [443]:
				xmin = 147.7655
				xmax = 147.9355
				text = "or"
			intervals [444]:
				xmin = 147.9355
				xmax = 148.0455
				text = "you"
			intervals [445]:
				xmin = 148.0455
				xmax = 148.2455
				text = "say"
			intervals [446]:
				xmin = 148.2455
				xmax = 148.5355
				text = "something"
			intervals [447]:
				xmin = 148.5355
				xmax = 149.0255
				text = "stupid"
			intervals [448]:
				xmin = 149.0255
				xmax = 149.8473
				text = ""
			intervals [449]:
				xmin = 149.8473
				xmax = 150.1473
				text = "bama"
			intervals [450]:
				xmin = 150.1473
				xmax = 150.4273
				text = "used"
			intervals [451]:
				xmin = 150.4273
				xmax = 150.5173
				text = "to"
			intervals [452]:
				xmin = 150.5173
				xmax = 150.6373
				text = "be"
			intervals [453]:
				xmin = 150.6373
				xmax = 150.6973
				text = "the"
			intervals [454]:
				xmin = 150.6973
				xmax = 150.8773
				text = "way"
			intervals [455]:
				xmin = 150.8773
				xmax = 150.9673
				text = "you"
			intervals [456]:
				xmin = 150.9673
				xmax = 151.2873
				text = "dressed"
			intervals [457]:
				xmin = 151.2873
				xmax = 151.4473
				text = "though"
			intervals [458]:
				xmin = 151.4473
				xmax = 151.4873
				text = ""
			intervals [459]:
				xmin = 151.4873
				xmax = 151.6073
				text = "but"
			intervals [460]:
				xmin = 151.6073
				xmax = 152.0873
				text = "now"
			intervals [461]:
				xmin = 152.0873
				xmax = 152.8801
				text = ""
			intervals [462]:
				xmin = 152.8801
				xmax = 152.9901
				text = "if"
			intervals [463]:
				xmin = 152.9901
				xmax = 153.0601
				text = "you"
			intervals [464]:
				xmin = 153.0601
				xmax = 153.2201
				text = "do"
			intervals [465]:
				xmin = 153.2201
				xmax = 153.6001
				text = "something"
			intervals [466]:
				xmin = 153.6001
				xmax = 153.7201
				text = "so"
			intervals [467]:
				xmin = 153.7201
				xmax = 153.9001
				text = "like"
			intervals [468]:
				xmin = 153.9001
				xmax = 153.9601
				text = "if"
			intervals [469]:
				xmin = 153.9601
				xmax = 154.1001
				text = "you"
			intervals [470]:
				xmin = 154.1001
				xmax = 154.5201
				text = "um"
			intervals [471]:
				xmin = 154.5201
				xmax = 156.6006
				text = ""
			intervals [472]:
				xmin = 156.6006
				xmax = 156.7406
				text = "you"
			intervals [473]:
				xmin = 156.7406
				xmax = 157.0506
				text = "snitch"
			intervals [474]:
				xmin = 157.0506
				xmax = 157.1306
				text = "on"
			intervals [475]:
				xmin = 157.1306
				xmax = 157.5606
				text = "somebody"
			intervals [476]:
				xmin = 157.5606
				xmax = 157.6206
				text = "i'm"
			intervals [477]:
				xmin = 157.6206
				xmax = 157.6506
				text = ""
			intervals [478]:
				xmin = 157.6506
				xmax = 157.8306
				text = "saying"
			intervals [479]:
				xmin = 157.8306
				xmax = 157.9406
				text = "man"
			intervals [480]:
				xmin = 157.9406
				xmax = 157.9706
				text = ""
			intervals [481]:
				xmin = 157.9706
				xmax = 158.0306
				text = "you"
			intervals [482]:
				xmin = 158.0306
				xmax = 158.1506
				text = "a"
			intervals [483]:
				xmin = 158.1506
				xmax = 158.5006
				text = "bama"
			intervals [484]:
				xmin = 158.5006
				xmax = 158.7506
				text = "man"
			intervals [485]:
				xmin = 158.7506
				xmax = 160.3981
				text = ""
			intervals [486]:
				xmin = 160.3981
				xmax = 160.4981
				text = "it"
			intervals [487]:
				xmin = 160.4981
				xmax = 160.5381
				text = "s"
			intervals [488]:
				xmin = 160.5381
				xmax = 160.5981
				text = "the"
			intervals [489]:
				xmin = 160.5981
				xmax = 160.7381
				text = "way"
			intervals [490]:
				xmin = 160.7381
				xmax = 160.8281
				text = "you"
			intervals [491]:
				xmin = 160.8281
				xmax = 161.2081
				text = "dress"
			intervals [492]:
				xmin = 161.2081
				xmax = 161.3281
				text = "and"
			intervals [493]:
				xmin = 161.3281
				xmax = 161.4281
				text = "i"
			intervals [494]:
				xmin = 161.4281
				xmax = 161.7081
				text = "guess"
			intervals [495]:
				xmin = 161.7081
				xmax = 161.8181
				text = "j-"
			intervals [496]:
				xmin = 161.8181
				xmax = 161.9381
				text = ""
			intervals [497]:
				xmin = 161.9381
				xmax = 162.1981
				text = "some"
			intervals [498]:
				xmin = 162.1981
				xmax = 162.2881
				text = ""
			intervals [499]:
				xmin = 162.2881
				xmax = 162.4781
				text = "uh"
			intervals [500]:
				xmin = 162.4781
				xmax = 162.5081
				text = ""
			intervals [501]:
				xmin = 162.5081
				xmax = 162.8081
				text = "whatever"
			intervals [502]:
				xmin = 162.8081
				xmax = 163.2481
				text = "action"
			intervals [503]:
				xmin = 163.2481
				xmax = 163.3981
				text = "you"
			intervals [504]:
				xmin = 163.3981
				xmax = 163.4881
				text = "do"
			intervals [505]:
				xmin = 163.4881
				xmax = 163.5181
				text = ""
			intervals [506]:
				xmin = 163.5181
				xmax = 163.6381
				text = "you"
			intervals [507]:
				xmin = 163.6381
				xmax = 163.7281
				text = "do"
			intervals [508]:
				xmin = 163.7281
				xmax = 163.9781
				text = "that"
			intervals [509]:
				xmin = 163.9781
				xmax = 164.0481
				text = "i"
			intervals [510]:
				xmin = 164.0481
				xmax = 164.2581
				text = "don't"
			intervals [511]:
				xmin = 164.2581
				xmax = 164.2881
				text = ""
			intervals [512]:
				xmin = 164.2881
				xmax = 164.5281
				text = "like"
			intervals [513]:
				xmin = 164.5281
				xmax = 166.7346
				text = ""
			intervals [514]:
				xmin = 166.7346
				xmax = 166.9446
				text = "yeah"
			intervals [515]:
				xmin = 166.9446
				xmax = 169.6528
				text = ""
			intervals [516]:
				xmin = 169.6528
				xmax = 169.8028
				text = "yeah"
			intervals [517]:
				xmin = 169.8028
				xmax = 169.8928
				text = "that"
			intervals [518]:
				xmin = 169.8928
				xmax = 170.0228
				text = "mean"
			intervals [519]:
				xmin = 170.0228
				xmax = 170.1028
				text = "you"
			intervals [520]:
				xmin = 170.1028
				xmax = 170.5428
				text = "excited"
			intervals [521]:
				xmin = 170.5428
				xmax = 173.9236
				text = ""
			intervals [522]:
				xmin = 173.9236
				xmax = 174.0336
				text = "i"
			intervals [523]:
				xmin = 174.0336
				xmax = 174.0936
				text = ""
			intervals [524]:
				xmin = 174.0936
				xmax = 174.2736
				text = "hate"
			intervals [525]:
				xmin = 174.2736
				xmax = 174.4236
				text = "that"
			intervals [526]:
				xmin = 174.4236
				xmax = 174.7136
				text = "word"
			intervals [527]:
				xmin = 174.7136
				xmax = 176.9714
				text = ""
			intervals [528]:
				xmin = 176.9714
				xmax = 177.0114
				text = "i"
			intervals [529]:
				xmin = 177.0114
				xmax = 177.1614
				text = "hate"
			intervals [530]:
				xmin = 177.1614
				xmax = 177.3014
				text = "hate"
			intervals [531]:
				xmin = 177.3014
				xmax = 177.3614
				text = "to"
			intervals [532]:
				xmin = 177.3614
				xmax = 177.5014
				text = "come"
			intervals [533]:
				xmin = 177.5014
				xmax = 177.6914
				text = "off"
			intervals [534]:
				xmin = 177.6914
				xmax = 177.8714
				text = "like"
			intervals [535]:
				xmin = 177.8714
				xmax = 178.1114
				text = "that"
			intervals [536]:
				xmin = 178.1114
				xmax = 178.4446
				text = ""
			intervals [537]:
				xmin = 178.4446
				xmax = 178.9546
				text = "because"
			intervals [538]:
				xmin = 178.9546
				xmax = 179.5046
				text = ""
			intervals [539]:
				xmin = 179.5046
				xmax = 179.7146
				text = "that"
			intervals [540]:
				xmin = 179.7146
				xmax = 180.3646
				text = "means"
			intervals [541]:
				xmin = 180.3646
				xmax = 180.3946
				text = ""
			intervals [542]:
				xmin = 180.3946
				xmax = 180.9746
				text = "um"
			intervals [543]:
				xmin = 180.9746
				xmax = 184.5387
				text = ""
			intervals [544]:
				xmin = 184.5387
				xmax = 184.5987
				text = "ah"
			intervals [545]:
				xmin = 184.5987
				xmax = 184.9587
				text = "how"
			intervals [546]:
				xmin = 184.9587
				xmax = 184.9887
				text = ""
			intervals [547]:
				xmin = 184.9887
				xmax = 185.0187
				text = "d"
			intervals [548]:
				xmin = 185.0187
				xmax = 185.0987
				text = "i"
			intervals [549]:
				xmin = 185.0987
				xmax = 185.1287
				text = ""
			intervals [550]:
				xmin = 185.1287
				xmax = 185.2987
				text = "heard"
			intervals [551]:
				xmin = 185.2987
				xmax = 185.4387
				text = "it"
			intervals [552]:
				xmin = 185.4387
				xmax = 185.6987
				text = "used"
			intervals [553]:
				xmin = 185.6987
				xmax = 188.8116
				text = ""
			intervals [554]:
				xmin = 188.8116
				xmax = 189.0216
				text = "if"
			intervals [555]:
				xmin = 189.0216
				xmax = 189.3316
				text = "you"
			intervals [556]:
				xmin = 189.3316
				xmax = 189.3716
				text = ""
			intervals [557]:
				xmin = 189.3716
				xmax = 189.5416
				text = "if"
			intervals [558]:
				xmin = 189.5416
				xmax = 189.6916
				text = "you"
			intervals [559]:
				xmin = 189.6916
				xmax = 189.8516
				text = "was"
			intervals [560]:
				xmin = 189.8516
				xmax = 189.9716
				text = "to"
			intervals [561]:
				xmin = 189.9716
				xmax = 190.4916
				text = "um"
			intervals [562]:
				xmin = 190.4916
				xmax = 194.2934
				text = ""
			intervals [563]:
				xmin = 194.2934
				xmax = 194.3934
				text = "if"
			intervals [564]:
				xmin = 194.3934
				xmax = 194.4934
				text = "you"
			intervals [565]:
				xmin = 194.4934
				xmax = 194.6034
				text = "was"
			intervals [566]:
				xmin = 194.6034
				xmax = 194.6734
				text = "to"
			intervals [567]:
				xmin = 194.6734
				xmax = 195.0034
				text = "aks"
			intervals [568]:
				xmin = 195.0034
				xmax = 195.0834
				text = "me"
			intervals [569]:
				xmin = 195.0834
				xmax = 195.1834
				text = "to"
			intervals [570]:
				xmin = 195.1834
				xmax = 195.3534
				text = "do"
			intervals [571]:
				xmin = 195.3534
				xmax = 195.7034
				text = "something"
			intervals [572]:
				xmin = 195.7034
				xmax = 195.8434
				text = "then"
			intervals [573]:
				xmin = 195.8434
				xmax = 195.9234
				text = "uh"
			intervals [574]:
				xmin = 195.9234
				xmax = 196.2434
				text = "say"
			intervals [575]:
				xmin = 196.2434
				xmax = 196.3134
				text = "you"
			intervals [576]:
				xmin = 196.3134
				xmax = 196.4034
				text = "was"
			intervals [577]:
				xmin = 196.4034
				xmax = 196.4934
				text = "like"
			intervals [578]:
				xmin = 196.4934
				xmax = 196.8434
				text = "rdx"
			intervals [579]:
				xmin = 196.8434
				xmax = 197.3334
				text = "um"
			intervals [580]:
				xmin = 197.3334
				xmax = 198.0549
				text = ""
			intervals [581]:
				xmin = 198.0549
				xmax = 198.1449
				text = "let"
			intervals [582]:
				xmin = 198.1449
				xmax = 198.2049
				text = "me"
			intervals [583]:
				xmin = 198.2049
				xmax = 198.4349
				text = "borrow"
			intervals [584]:
				xmin = 198.4349
				xmax = 198.4649
				text = "a"
			intervals [585]:
				xmin = 198.4649
				xmax = 198.8449
				text = "thousand"
			intervals [586]:
				xmin = 198.8449
				xmax = 199.2949
				text = "dollars"
			intervals [587]:
				xmin = 199.2949
				xmax = 199.3649
				text = "<unk>"
			intervals [588]:
				xmin = 199.3649
				xmax = 199.4449
				text = ""
			intervals [589]:
				xmin = 199.4449
				xmax = 199.5749
				text = "you"
			intervals [590]:
				xmin = 199.5749
				xmax = 199.7449
				text = "got"
			intervals [591]:
				xmin = 199.7449
				xmax = 199.8549
				text = "me"
			intervals [592]:
				xmin = 199.8549
				xmax = 200.0549
				text = "guh"
			intervals [593]:
				xmin = 200.0549
				xmax = 202.0119
				text = ""
			intervals [594]:
				xmin = 202.0119
				xmax = 202.1519
				text = "that"
			intervals [595]:
				xmin = 202.1519
				xmax = 202.1819
				text = "s"
			intervals [596]:
				xmin = 202.1819
				xmax = 202.2519
				text = "how"
			intervals [597]:
				xmin = 202.2519
				xmax = 202.3919
				text = "i've"
			intervals [598]:
				xmin = 202.3919
				xmax = 202.5619
				text = "heard"
			intervals [599]:
				xmin = 202.5619
				xmax = 202.6419
				text = "it"
			intervals [600]:
				xmin = 202.6419
				xmax = 202.8219
				text = "used"
			intervals [601]:
				xmin = 202.8219
				xmax = 203.1219
				text = "before"
			intervals [602]:
				xmin = 203.1219
				xmax = 203.2519
				text = "in"
			intervals [603]:
				xmin = 203.2519
				xmax = 203.4319
				text = "that"
			intervals [604]:
				xmin = 203.4319
				xmax = 203.7719
				text = "terms"
			intervals [605]:
				xmin = 203.7719
				xmax = 203.9719
				text = "as"
			intervals [606]:
				xmin = 203.9719
				xmax = 204.2219
				text = "though"
			intervals [607]:
				xmin = 204.2219
				xmax = 204.9155
				text = ""
			intervals [608]:
				xmin = 204.9155
				xmax = 204.9955
				text = "are"
			intervals [609]:
				xmin = 204.9955
				xmax = 205.1155
				text = "you"
			intervals [610]:
				xmin = 205.1155
				xmax = 205.6255
				text = "seriously"
			intervals [611]:
				xmin = 205.6255
				xmax = 205.9455
				text = "aksing"
			intervals [612]:
				xmin = 205.9455
				xmax = 206.0055
				text = "me"
			intervals [613]:
				xmin = 206.0055
				xmax = 206.1855
				text = "this"
			intervals [614]:
				xmin = 206.1855
				xmax = 206.4555
				text = "nah"
			intervals [615]:
				xmin = 206.4555
				xmax = 206.5655
				text = "that"
			intervals [616]:
				xmin = 206.5655
				xmax = 206.6155
				text = "s"
			intervals [617]:
				xmin = 206.6155
				xmax = 206.7455
				text = "not"
			intervals [618]:
				xmin = 206.7455
				xmax = 206.8755
				text = "gonna"
			intervals [619]:
				xmin = 206.8755
				xmax = 207.1755
				text = "happen"
			intervals [620]:
				xmin = 207.1755
				xmax = 208.9013
				text = ""
			intervals [621]:
				xmin = 208.9013
				xmax = 209.1613
				text = "or"
			intervals [622]:
				xmin = 209.1613
				xmax = 209.2613
				text = "it"
			intervals [623]:
				xmin = 209.2613
				xmax = 209.3613
				text = "the"
			intervals [624]:
				xmin = 209.3613
				xmax = 209.6413
				text = "same"
			intervals [625]:
				xmin = 209.6413
				xmax = 209.7613
				text = "is"
			intervals [626]:
				xmin = 209.7613
				xmax = 209.8413
				text = "you"
			intervals [627]:
				xmin = 209.8413
				xmax = 209.9613
				text = "got"
			intervals [628]:
				xmin = 209.9613
				xmax = 210.0713
				text = "me"
			intervals [629]:
				xmin = 210.0713
				xmax = 210.3513
				text = "messed"
			intervals [630]:
				xmin = 210.3513
				xmax = 210.5313
				text = "up"
			intervals [631]:
				xmin = 210.5313
				xmax = 211.4174
				text = ""
			intervals [632]:
				xmin = 211.4174
				xmax = 211.4774
				text = "it"
			intervals [633]:
				xmin = 211.4774
				xmax = 211.5974
				text = "means"
			intervals [634]:
				xmin = 211.5974
				xmax = 211.6574
				text = "the"
			intervals [635]:
				xmin = 211.6574
				xmax = 211.9674
				text = "exact"
			intervals [636]:
				xmin = 211.9674
				xmax = 212.1674
				text = "same"
			intervals [637]:
				xmin = 212.1674
				xmax = 212.2774
				text = "as"
			intervals [638]:
				xmin = 212.2774
				xmax = 212.4874
				text = "that"
			intervals [639]:
				xmin = 212.4874
				xmax = 213.193
				text = ""
			intervals [640]:
				xmin = 213.193
				xmax = 213.423
				text = "yeah"
			intervals [641]:
				xmin = 213.423
				xmax = 217.1736
				text = ""
			intervals [642]:
				xmin = 217.1736
				xmax = 217.3436
				text = "two"
			intervals [643]:
				xmin = 217.3436
				xmax = 217.5936
				text = "different"
			intervals [644]:
				xmin = 217.5936
				xmax = 218.0136
				text = "meanings"
			intervals [645]:
				xmin = 218.0136
				xmax = 218.8977
				text = ""
			intervals [646]:
				xmin = 218.8977
				xmax = 219.3977
				text = "lunching"
			intervals [647]:
				xmin = 219.3977
				xmax = 219.9977
				text = "means"
			intervals [648]:
				xmin = 219.9977
				xmax = 220.408
				text = ""
			intervals [649]:
				xmin = 220.408
				xmax = 220.738
				text = "same"
			intervals [650]:
				xmin = 220.738
				xmax = 221.008
				text = "thing"
			intervals [651]:
				xmin = 221.008
				xmax = 221.3096
				text = ""
			intervals [652]:
				xmin = 221.3096
				xmax = 221.4396
				text = "you"
			intervals [653]:
				xmin = 221.4396
				xmax = 221.8796
				text = "crazy"
			intervals [654]:
				xmin = 221.8796
				xmax = 221.9696
				text = "you"
			intervals [655]:
				xmin = 221.9696
				xmax = 222.0696
				text = "done"
			intervals [656]:
				xmin = 222.0696
				xmax = 222.3096
				text = "lost"
			intervals [657]:
				xmin = 222.3096
				xmax = 222.3996
				text = "your"
			intervals [658]:
				xmin = 222.3996
				xmax = 222.6596
				text = "mind"
			intervals [659]:
				xmin = 222.6596
				xmax = 224.3938
				text = ""
			intervals [660]:
				xmin = 224.3938
				xmax = 224.8138
				text = "loafing"
			intervals [661]:
				xmin = 224.8138
				xmax = 225.2338
				text = "means"
			intervals [662]:
				xmin = 225.2338
				xmax = 225.6038
				text = "lazy"
			intervals [663]:
				xmin = 225.6038
				xmax = 227.3207
				text = ""
			intervals [664]:
				xmin = 227.3207
				xmax = 227.3807
				text = "you"
			intervals [665]:
				xmin = 227.3807
				xmax = 227.7507
				text = "loafing"
			intervals [666]:
				xmin = 227.7507
				xmax = 228.9543
				text = ""
			intervals [667]:
				xmin = 228.9543
				xmax = 229.1343
				text = "you"
			intervals [668]:
				xmin = 229.1343
				xmax = 229.4343
				text = "loafing"
			intervals [669]:
				xmin = 229.4343
				xmax = 229.4643
				text = "i"
			intervals [670]:
				xmin = 229.4643
				xmax = 229.7043
				text = "mean"
			intervals [671]:
				xmin = 229.7043
				xmax = 229.8543
				text = "you"
			intervals [672]:
				xmin = 229.8543
				xmax = 229.8943
				text = ""
			intervals [673]:
				xmin = 229.8943
				xmax = 230.1943
				text = "either"
			intervals [674]:
				xmin = 230.1943
				xmax = 230.3043
				text = "you"
			intervals [675]:
				xmin = 230.3043
				xmax = 230.8743
				text = "lazy"
			intervals [676]:
				xmin = 230.8743
				xmax = 231.5038
				text = ""
			intervals [677]:
				xmin = 231.5038
				xmax = 231.6538
				text = "well"
			intervals [678]:
				xmin = 231.6538
				xmax = 231.8338
				text = "yeah"
			intervals [679]:
				xmin = 231.8338
				xmax = 232.2038
				text = "lazy"
			intervals [680]:
				xmin = 232.2038
				xmax = 232.2938
				text = ""
			intervals [681]:
				xmin = 232.2938
				xmax = 232.4838
				text = "pretty"
			intervals [682]:
				xmin = 232.4838
				xmax = 232.6638
				text = "much"
			intervals [683]:
				xmin = 232.6638
				xmax = 232.8638
				text = "yeah"
			intervals [684]:
				xmin = 232.8638
				xmax = 237.7368
				text = ""
			intervals [685]:
				xmin = 237.7368
				xmax = 238.1068
				text = "joint"
			intervals [686]:
				xmin = 238.1068
				xmax = 239.098
				text = ""
			intervals [687]:
				xmin = 239.098
				xmax = 239.208
				text = "that"
			intervals [688]:
				xmin = 239.208
				xmax = 239.388
				text = "has"
			intervals [689]:
				xmin = 239.388
				xmax = 239.428
				text = "a"
			intervals [690]:
				xmin = 239.428
				xmax = 239.578
				text = "lot"
			intervals [691]:
				xmin = 239.578
				xmax = 239.638
				text = "of"
			intervals [692]:
				xmin = 239.638
				xmax = 240.008
				text = "meanings"
			intervals [693]:
				xmin = 240.008
				xmax = 241.0926
				text = ""
			intervals [694]:
				xmin = 241.0926
				xmax = 241.1926
				text = "<unk>"
			intervals [695]:
				xmin = 241.1926
				xmax = 241.3743
				text = ""
			intervals [696]:
				xmin = 241.3743
				xmax = 242.0043
				text = "um"
			intervals [697]:
				xmin = 242.0043
				xmax = 243.0279
				text = ""
			intervals [698]:
				xmin = 243.0279
				xmax = 243.1579
				text = "it"
			intervals [699]:
				xmin = 243.1579
				xmax = 243.2779
				text = "s"
			intervals [700]:
				xmin = 243.2779
				xmax = 243.5479
				text = "used"
			intervals [701]:
				xmin = 243.5479
				xmax = 243.6879
				text = "it"
			intervals [702]:
				xmin = 243.6879
				xmax = 243.9779
				text = "to"
			intervals [703]:
				xmin = 243.9779
				xmax = 244.1379
				text = ""
			intervals [704]:
				xmin = 244.1379
				xmax = 244.6979
				text = "describe"
			intervals [705]:
				xmin = 244.6979
				xmax = 244.7379
				text = "a"
			intervals [706]:
				xmin = 244.7379
				xmax = 245.2179
				text = "object"
			intervals [707]:
				xmin = 245.2179
				xmax = 245.7442
				text = ""
			intervals [708]:
				xmin = 245.7442
				xmax = 245.8942
				text = "that"
			intervals [709]:
				xmin = 245.8942
				xmax = 246.0942
				text = "joint"
			intervals [710]:
				xmin = 246.0942
				xmax = 246.2142
				text = "look"
			intervals [711]:
				xmin = 246.2142
				xmax = 246.4942
				text = "tight"
			intervals [712]:
				xmin = 246.4942
				xmax = 248.2088
				text = ""
			intervals [713]:
				xmin = 248.2088
				xmax = 248.5488
				text = "um"
			intervals [714]:
				xmin = 248.5488
				xmax = 248.6288
				text = ""
			intervals [715]:
				xmin = 248.6288
				xmax = 248.9188
				text = "joint"
			intervals [716]:
				xmin = 248.9188
				xmax = 249.3088
				text = "means"
			intervals [717]:
				xmin = 249.3088
				xmax = 249.6388
				text = "uh"
			intervals [718]:
				xmin = 249.6388
				xmax = 249.7888
				text = "in"
			intervals [719]:
				xmin = 249.7888
				xmax = 250.2631
				text = ""
			intervals [720]:
				xmin = 250.2631
				xmax = 250.4931
				text = "couple"
			intervals [721]:
				xmin = 250.4931
				xmax = 250.6831
				text = "years"
			intervals [722]:
				xmin = 250.6831
				xmax = 250.9831
				text = "ago"
			intervals [723]:
				xmin = 250.9831
				xmax = 251.3631
				text = "um"
			intervals [724]:
				xmin = 251.3631
				xmax = 251.6031
				text = "something"
			intervals [725]:
				xmin = 251.6031
				xmax = 251.6831
				text = "you"
			intervals [726]:
				xmin = 251.6831
				xmax = 251.7831
				text = "could"
			intervals [727]:
				xmin = 251.7831
				xmax = 252.0931
				text = "smoke"
			intervals [728]:
				xmin = 252.0931
				xmax = 252.8357
				text = ""
			intervals [729]:
				xmin = 252.8357
				xmax = 252.9357
				text = "yeah"
			intervals [730]:
				xmin = 252.9357
				xmax = 253.2657
				text = "everybody"
			intervals [731]:
				xmin = 253.2657
				xmax = 253.4757
				text = "knows"
			intervals [732]:
				xmin = 253.4757
				xmax = 253.5657
				text = "that"
			intervals [733]:
				xmin = 253.5657
				xmax = 253.9357
				text = "<unk>"
			intervals [734]:
				xmin = 253.9357
				xmax = 254.2257
				text = "everybody"
			intervals [735]:
				xmin = 254.2257
				xmax = 254.3357
				text = "knows"
			intervals [736]:
				xmin = 254.3357
				xmax = 254.5357
				text = "that"
			intervals [737]:
				xmin = 254.5357
				xmax = 255.5307
				text = ""
			intervals [738]:
				xmin = 255.5307
				xmax = 256.4507
				text = "um"
			intervals [739]:
				xmin = 256.4507
				xmax = 257.1021
				text = ""
			intervals [740]:
				xmin = 257.1021
				xmax = 257.3321
				text = "joint"
			intervals [741]:
				xmin = 257.3321
				xmax = 257.4221
				text = "can"
			intervals [742]:
				xmin = 257.4221
				xmax = 257.7121
				text = "mean"
			intervals [743]:
				xmin = 257.7121
				xmax = 257.9921
				text = "anything"
			intervals [744]:
				xmin = 257.9921
				xmax = 258.5121
				text = "object"
			intervals [745]:
				xmin = 258.5121
				xmax = 259.0421
				text = "uh"
			intervals [746]:
				xmin = 259.0421
				xmax = 259.2334
				text = ""
			intervals [747]:
				xmin = 259.2334
				xmax = 259.3434
				text = "a"
			intervals [748]:
				xmin = 259.3434
				xmax = 259.6034
				text = "gun"
			intervals [749]:
				xmin = 259.6034
				xmax = 261.4344
				text = ""
			intervals [750]:
				xmin = 261.4344
				xmax = 261.5244
				text = "it"
			intervals [751]:
				xmin = 261.5244
				xmax = 261.6144
				text = "can"
			intervals [752]:
				xmin = 261.6144
				xmax = 261.7344
				text = "be"
			intervals [753]:
				xmin = 261.7344
				xmax = 262.0544
				text = "anything"
			intervals [754]:
				xmin = 262.0544
				xmax = 265.4371
				text = ""
			intervals [755]:
				xmin = 265.4371
				xmax = 265.7471
				text = "something"
			intervals [756]:
				xmin = 265.7471
				xmax = 266.0571
				text = "sound"
			intervals [757]:
				xmin = 266.0571
				xmax = 266.2671
				text = "good"
			intervals [758]:
				xmin = 266.2671
				xmax = 266.3071
				text = ""
			intervals [759]:
				xmin = 266.3071
				xmax = 266.4771
				text = "a"
			intervals [760]:
				xmin = 266.4771
				xmax = 266.8271
				text = "band"
			intervals [761]:
				xmin = 266.8271
				xmax = 267.3778
				text = ""
			intervals [762]:
				xmin = 267.3778
				xmax = 267.7578
				text = "bands"
			intervals [763]:
				xmin = 267.7578
				xmax = 268.0778
				text = "crank"
			intervals [764]:
				xmin = 268.0778
				xmax = 270.2805
				text = ""
			intervals [765]:
				xmin = 270.2805
				xmax = 270.4705
				text = "oh"
			intervals [766]:
				xmin = 270.4705
				xmax = 270.9205
				text = "no"
			intervals [767]:
				xmin = 270.9205
				xmax = 271.0105
				text = ""
			intervals [768]:
				xmin = 271.0105
				xmax = 271.3905
				text = "no"
			intervals [769]:
				xmin = 271.3905
				xmax = 272.3454
				text = ""
			intervals [770]:
				xmin = 272.3454
				xmax = 272.7054
				text = "that"
			intervals [771]:
				xmin = 272.7054
				xmax = 273.1754
				text = "and"
			intervals [772]:
				xmin = 273.1754
				xmax = 273.2854
				text = "i've"
			intervals [773]:
				xmin = 273.2854
				xmax = 273.4354
				text = "heard"
			intervals [774]:
				xmin = 273.4354
				xmax = 273.5954
				text = "it"
			intervals [775]:
				xmin = 273.5954
				xmax = 273.9154
				text = "used"
			intervals [776]:
				xmin = 273.9154
				xmax = 274.2354
				text = "where"
			intervals [777]:
				xmin = 274.2354
				xmax = 274.2654
				text = ""
			intervals [778]:
				xmin = 274.2654
				xmax = 274.8454
				text = "um"
			intervals [779]:
				xmin = 274.8454
				xmax = 275.0802
				text = ""
			intervals [780]:
				xmin = 275.0802
				xmax = 275.4102
				text = "somebody"
			intervals [781]:
				xmin = 275.4102
				xmax = 275.5602
				text = "didn't"
			intervals [782]:
				xmin = 275.5602
				xmax = 275.9002
				text = "smell"
			intervals [783]:
				xmin = 275.9002
				xmax = 276.1502
				text = "well"
			intervals [784]:
				xmin = 276.1502
				xmax = 276.2132
				text = ""
			intervals [785]:
				xmin = 276.2132
				xmax = 276.3432
				text = "your"
			intervals [786]:
				xmin = 276.3432
				xmax = 276.3732
				text = ""
			intervals [787]:
				xmin = 276.3732
				xmax = 276.6632
				text = "arms"
			intervals [788]:
				xmin = 276.6632
				xmax = 276.7132
				text = "are"
			intervals [789]:
				xmin = 276.7132
				xmax = 277.1032
				text = "cranking"
			intervals [790]:
				xmin = 277.1032
				xmax = 278.4449
				text = ""
			intervals [791]:
				xmin = 278.4449
				xmax = 278.6749
				text = "yeah"
			intervals [792]:
				xmin = 278.6749
				xmax = 280.2851
				text = ""
			intervals [793]:
				xmin = 280.2851
				xmax = 280.8051
				text = "yes"
			intervals [794]:
				xmin = 280.8051
				xmax = 281.826
				text = ""
			intervals [795]:
				xmin = 281.826
				xmax = 281.996
				text = "but"
			intervals [796]:
				xmin = 281.996
				xmax = 282.496
				text = "originally"
			intervals [797]:
				xmin = 282.496
				xmax = 282.566
				text = "it"
			intervals [798]:
				xmin = 282.566
				xmax = 282.836
				text = "was"
			intervals [799]:
				xmin = 282.836
				xmax = 283.006
				text = "like"
			intervals [800]:
				xmin = 283.006
				xmax = 283.036
				text = ""
			intervals [801]:
				xmin = 283.036
				xmax = 283.106
				text = "f"
			intervals [802]:
				xmin = 283.106
				xmax = 283.166
				text = ""
			intervals [803]:
				xmin = 283.166
				xmax = 283.596
				text = "used"
			intervals [804]:
				xmin = 283.596
				xmax = 283.756
				text = "it"
			intervals [805]:
				xmin = 283.756
				xmax = 284.3629
				text = ""
			intervals [806]:
				xmin = 284.3629
				xmax = 284.4929
				text = "to"
			intervals [807]:
				xmin = 284.4929
				xmax = 285.0029
				text = "describe"
			intervals [808]:
				xmin = 285.0029
				xmax = 285.2329
				text = "like"
			intervals [809]:
				xmin = 285.2329
				xmax = 285.3429
				text = "a"
			intervals [810]:
				xmin = 285.3429
				xmax = 285.7429
				text = "um"
			intervals [811]:
				xmin = 285.7429
				xmax = 285.8029
				text = ""
			intervals [812]:
				xmin = 285.8029
				xmax = 285.8929
				text = "the"
			intervals [813]:
				xmin = 285.8929
				xmax = 286.2229
				text = "sound"
			intervals [814]:
				xmin = 286.2229
				xmax = 286.3229
				text = "of"
			intervals [815]:
				xmin = 286.3229
				xmax = 286.4029
				text = "a"
			intervals [816]:
				xmin = 286.4029
				xmax = 286.7429
				text = "band"
			intervals [817]:
				xmin = 286.7429
				xmax = 286.9929
				text = "something"
			intervals [818]:
				xmin = 286.9929
				xmax = 287.3629
				text = "sounds"
			intervals [819]:
				xmin = 287.3629
				xmax = 287.6329
				text = "good"
			intervals [820]:
				xmin = 287.6329
				xmax = 288.0494
				text = ""
			intervals [821]:
				xmin = 288.0494
				xmax = 288.1694
				text = "that"
			intervals [822]:
				xmin = 288.1694
				xmax = 288.3394
				text = "joint"
			intervals [823]:
				xmin = 288.3394
				xmax = 288.7294
				text = "crank"
			intervals [824]:
				xmin = 288.7294
				xmax = 289.8432
				text = ""
			intervals [825]:
				xmin = 289.8432
				xmax = 289.9832
				text = "but"
			intervals [826]:
				xmin = 289.9832
				xmax = 290.3632
				text = "now"
			intervals [827]:
				xmin = 290.3632
				xmax = 290.6443
				text = ""
			intervals [828]:
				xmin = 290.6443
				xmax = 290.7943
				text = "well"
			intervals [829]:
				xmin = 290.7943
				xmax = 290.9643
				text = "not"
			intervals [830]:
				xmin = 290.9643
				xmax = 291.1143
				text = "now"
			intervals [831]:
				xmin = 291.1143
				xmax = 291.2643
				text = "i've"
			intervals [832]:
				xmin = 291.2643
				xmax = 291.4243
				text = "heard"
			intervals [833]:
				xmin = 291.4243
				xmax = 291.5043
				text = "it"
			intervals [834]:
				xmin = 291.5043
				xmax = 291.7843
				text = "used"
			intervals [835]:
				xmin = 291.7843
				xmax = 292.0243
				text = "where"
			intervals [836]:
				xmin = 292.0243
				xmax = 292.1143
				text = "if"
			intervals [837]:
				xmin = 292.1143
				xmax = 292.3143
				text = "your"
			intervals [838]:
				xmin = 292.3143
				xmax = 292.5543
				text = "arms"
			intervals [839]:
				xmin = 292.5543
				xmax = 292.6743
				text = "will"
			intervals [840]:
				xmin = 292.6743
				xmax = 293.0643
				text = "smell"
			intervals [841]:
				xmin = 293.0643
				xmax = 293.1943
				text = "man"
			intervals [842]:
				xmin = 293.1943
				xmax = 293.3943
				text = "your"
			intervals [843]:
				xmin = 293.3943
				xmax = 293.6443
				text = "arms"
			intervals [844]:
				xmin = 293.6443
				xmax = 293.9143
				text = "cranking"
			intervals [845]:
				xmin = 293.9143
				xmax = 294.0543
				text = "right"
			intervals [846]:
				xmin = 294.0543
				xmax = 294.1743
				text = "now"
			intervals [847]:
				xmin = 294.1743
				xmax = 294.4975
				text = ""
			intervals [848]:
				xmin = 294.4975
				xmax = 294.6675
				text = "your"
			intervals [849]:
				xmin = 294.6675
				xmax = 294.8375
				text = "arms"
			intervals [850]:
				xmin = 294.8375
				xmax = 295.0975
				text = "cranking"
			intervals [851]:
				xmin = 295.0975
				xmax = 295.2375
				text = "right"
			intervals [852]:
				xmin = 295.2375
				xmax = 295.2675
				text = ""
			intervals [853]:
				xmin = 295.2675
				xmax = 295.4175
				text = "now"
			intervals [854]:
				xmin = 295.4175
				xmax = 298.6021
				text = ""
			intervals [855]:
				xmin = 298.6021
				xmax = 299.1121
				text = "<unk>"
			intervals [856]:
				xmin = 299.1121
				xmax = 303.8412
				text = ""
			intervals [857]:
				xmin = 303.8412
				xmax = 304.0012
				text = "<unk>"
			intervals [858]:
				xmin = 304.0012
				xmax = 304.9744
				text = ""
			intervals [859]:
				xmin = 304.9744
				xmax = 305.5844
				text = "um"
			intervals [860]:
				xmin = 305.5844
				xmax = 306.213
				text = ""
			intervals [861]:
				xmin = 306.213
				xmax = 306.493
				text = "<unk>"
			intervals [862]:
				xmin = 306.493
				xmax = 306.5587
				text = ""
			intervals [863]:
				xmin = 306.5587
				xmax = 306.7187
				text = "my"
			intervals [864]:
				xmin = 306.7187
				xmax = 307.0187
				text = "father"
			intervals [865]:
				xmin = 307.0187
				xmax = 307.1487
				text = "used"
			intervals [866]:
				xmin = 307.1487
				xmax = 307.2187
				text = "to"
			intervals [867]:
				xmin = 307.2187
				xmax = 307.3887
				text = "say"
			intervals [868]:
				xmin = 307.3887
				xmax = 307.5587
				text = "this"
			intervals [869]:
				xmin = 307.5587
				xmax = 307.7087
				text = "all"
			intervals [870]:
				xmin = 307.7087
				xmax = 307.7687
				text = "the"
			intervals [871]:
				xmin = 307.7687
				xmax = 308.1087
				text = "time"
			intervals [872]:
				xmin = 308.1087
				xmax = 308.3353
				text = ""
			intervals [873]:
				xmin = 308.3353
				xmax = 308.6853
				text = "um"
			intervals [874]:
				xmin = 308.6853
				xmax = 308.7253
				text = ""
			intervals [875]:
				xmin = 308.7253
				xmax = 308.8053
				text = "if"
			intervals [876]:
				xmin = 308.8053
				xmax = 308.9253
				text = "you"
			intervals [877]:
				xmin = 308.9253
				xmax = 309.1753
				text = "can't"
			intervals [878]:
				xmin = 309.1753
				xmax = 309.4953
				text = "stand"
			intervals [879]:
				xmin = 309.4953
				xmax = 309.8753
				text = "tall"
			intervals [880]:
				xmin = 309.8753
				xmax = 310.5473
				text = ""
			intervals [881]:
				xmin = 310.5473
				xmax = 310.7573
				text = "don't"
			intervals [882]:
				xmin = 310.7573
				xmax = 311.0073
				text = "stand"
			intervals [883]:
				xmin = 311.0073
				xmax = 311.0873
				text = "at"
			intervals [884]:
				xmin = 311.0873
				xmax = 311.3673
				text = "all"
			intervals [885]:
				xmin = 311.3673
				xmax = 313.2186
				text = ""
			intervals [886]:
				xmin = 313.2186
				xmax = 313.3586
				text = "i"
			intervals [887]:
				xmin = 313.3586
				xmax = 313.6786
				text = "think"
			intervals [888]:
				xmin = 313.6786
				xmax = 314.022
				text = ""
			intervals [889]:
				xmin = 314.022
				xmax = 314.222
				text = "and"
			intervals [890]:
				xmin = 314.222
				xmax = 314.332
				text = "when"
			intervals [891]:
				xmin = 314.332
				xmax = 314.392
				text = "he"
			intervals [892]:
				xmin = 314.392
				xmax = 314.632
				text = "first"
			intervals [893]:
				xmin = 314.632
				xmax = 314.882
				text = "started"
			intervals [894]:
				xmin = 314.882
				xmax = 315.132
				text = "saying"
			intervals [895]:
				xmin = 315.132
				xmax = 315.192
				text = "it"
			intervals [896]:
				xmin = 315.192
				xmax = 315.222
				text = "i"
			intervals [897]:
				xmin = 315.222
				xmax = 315.352
				text = "used"
			intervals [898]:
				xmin = 315.352
				xmax = 315.442
				text = "to"
			intervals [899]:
				xmin = 315.442
				xmax = 315.752
				text = "laugh"
			intervals [900]:
				xmin = 315.752
				xmax = 315.812
				text = "at"
			intervals [901]:
				xmin = 315.812
				xmax = 315.872
				text = "him"
			intervals [902]:
				xmin = 315.872
				xmax = 315.902
				text = ""
			intervals [903]:
				xmin = 315.902
				xmax = 315.932
				text = "i"
			intervals [904]:
				xmin = 315.932
				xmax = 315.962
				text = ""
			intervals [905]:
				xmin = 315.962
				xmax = 316.062
				text = "was"
			intervals [906]:
				xmin = 316.062
				xmax = 316.162
				text = "like"
			intervals [907]:
				xmin = 316.162
				xmax = 316.322
				text = "man"
			intervals [908]:
				xmin = 316.322
				xmax = 316.382
				text = ""
			intervals [909]:
				xmin = 316.382
				xmax = 316.472
				text = "what"
			intervals [910]:
				xmin = 316.472
				xmax = 316.532
				text = "is"
			intervals [911]:
				xmin = 316.532
				xmax = 316.622
				text = "this"
			intervals [912]:
				xmin = 316.622
				xmax = 316.832
				text = "dude"
			intervals [913]:
				xmin = 316.832
				xmax = 317.032
				text = "talking"
			intervals [914]:
				xmin = 317.032
				xmax = 317.062
				text = ""
			intervals [915]:
				xmin = 317.062
				xmax = 317.302
				text = "about"
			intervals [916]:
				xmin = 317.302
				xmax = 318.1887
				text = ""
			intervals [917]:
				xmin = 318.1887
				xmax = 318.4287
				text = "but"
			intervals [918]:
				xmin = 318.4287
				xmax = 318.5587
				text = "as"
			intervals [919]:
				xmin = 318.5587
				xmax = 318.6187
				text = "i"
			intervals [920]:
				xmin = 318.6187
				xmax = 318.8087
				text = "got"
			intervals [921]:
				xmin = 318.8087
				xmax = 319.0787
				text = "older"
			intervals [922]:
				xmin = 319.0787
				xmax = 319.1487
				text = "i"
			intervals [923]:
				xmin = 319.1487
				xmax = 319.3387
				text = "know"
			intervals [924]:
				xmin = 319.3387
				xmax = 319.4587
				text = "that"
			intervals [925]:
				xmin = 319.4587
				xmax = 319.5687
				text = "he"
			intervals [926]:
				xmin = 319.5687
				xmax = 319.7987
				text = "meant"
			intervals [927]:
				xmin = 319.7987
				xmax = 319.8287
				text = ""
			intervals [928]:
				xmin = 319.8287
				xmax = 320.0387
				text = "that"
			intervals [929]:
				xmin = 320.0387
				xmax = 320.4687
				text = "um"
			intervals [930]:
				xmin = 320.4687
				xmax = 322.7756
				text = ""
			intervals [931]:
				xmin = 322.7756
				xmax = 322.9756
				text = "in"
			intervals [932]:
				xmin = 322.9756
				xmax = 323.2956
				text = "everything"
			intervals [933]:
				xmin = 323.2956
				xmax = 323.4956
				text = "you"
			intervals [934]:
				xmin = 323.4956
				xmax = 323.8456
				text = "do"
			intervals [935]:
				xmin = 323.8456
				xmax = 324.5599
				text = ""
			intervals [936]:
				xmin = 324.5599
				xmax = 324.6799
				text = "be"
			intervals [937]:
				xmin = 324.6799
				xmax = 325.0099
				text = "proud"
			intervals [938]:
				xmin = 325.0099
				xmax = 325.0899
				text = "of"
			intervals [939]:
				xmin = 325.0899
				xmax = 325.1399
				text = ""
			intervals [940]:
				xmin = 325.1399
				xmax = 325.1999
				text = "it"
			intervals [941]:
				xmin = 325.1999
				xmax = 326.3265
				text = ""
			intervals [942]:
				xmin = 326.3265
				xmax = 326.8365
				text = "um"
			intervals [943]:
				xmin = 326.8365
				xmax = 327.8213
				text = ""
			intervals [944]:
				xmin = 327.8213
				xmax = 327.9813
				text = "you"
			intervals [945]:
				xmin = 327.9813
				xmax = 328.2213
				text = "make"
			intervals [946]:
				xmin = 328.2213
				xmax = 328.8813
				text = "mistakes"
			intervals [947]:
				xmin = 328.8813
				xmax = 330.0998
				text = ""
			intervals [948]:
				xmin = 330.0998
				xmax = 330.4398
				text = "but"
			intervals [949]:
				xmin = 330.4398
				xmax = 330.5898
				text = "as"
			intervals [950]:
				xmin = 330.5898
				xmax = 330.6698
				text = "you"
			intervals [951]:
				xmin = 330.6698
				xmax = 330.8498
				text = "make"
			intervals [952]:
				xmin = 330.8498
				xmax = 330.9198
				text = "the"
			intervals [953]:
				xmin = 330.9198
				xmax = 331.2898
				text = "mistake"
			intervals [954]:
				xmin = 331.2898
				xmax = 331.8042
				text = ""
			intervals [955]:
				xmin = 331.8042
				xmax = 332.0142
				text = "you're"
			intervals [956]:
				xmin = 332.0142
				xmax = 332.4042
				text = "walking"
			intervals [957]:
				xmin = 332.4042
				xmax = 332.6942
				text = "past"
			intervals [958]:
				xmin = 332.6942
				xmax = 332.7542
				text = "the"
			intervals [959]:
				xmin = 332.7542
				xmax = 333.1142
				text = "mistake"
			intervals [960]:
				xmin = 333.1142
				xmax = 333.1842
				text = "it"
			intervals [961]:
				xmin = 333.1842
				xmax = 333.2242
				text = "s"
			intervals [962]:
				xmin = 333.2242
				xmax = 333.4142
				text = "gonna"
			intervals [963]:
				xmin = 333.4142
				xmax = 333.5442
				text = "be"
			intervals [964]:
				xmin = 333.5442
				xmax = 333.9442
				text = "behind"
			intervals [965]:
				xmin = 333.9442
				xmax = 334.0342
				text = "you"
			intervals [966]:
				xmin = 334.0342
				xmax = 335.2794
				text = ""
			intervals [967]:
				xmin = 335.2794
				xmax = 335.6294
				text = "um"
			intervals [968]:
				xmin = 335.6294
				xmax = 335.9494
				text = "stand"
			intervals [969]:
				xmin = 335.9494
				xmax = 336.1794
				text = "tall"
			intervals [970]:
				xmin = 336.1794
				xmax = 336.2394
				text = "in"
			intervals [971]:
				xmin = 336.2394
				xmax = 336.5894
				text = "everything"
			intervals [972]:
				xmin = 336.5894
				xmax = 336.7294
				text = "that"
			intervals [973]:
				xmin = 336.7294
				xmax = 336.8594
				text = "you"
			intervals [974]:
				xmin = 336.8594
				xmax = 337.1194
				text = "do"
			intervals [975]:
				xmin = 337.1194
				xmax = 337.1494
				text = ""
			intervals [976]:
				xmin = 337.1494
				xmax = 337.2394
				text = "i"
			intervals [977]:
				xmin = 337.2394
				xmax = 337.4394
				text = "mean"
			intervals [978]:
				xmin = 337.4394
				xmax = 337.5794
				text = "that"
			intervals [979]:
				xmin = 337.5794
				xmax = 337.8494
				text = "s"
			intervals [980]:
				xmin = 337.8494
				xmax = 339.1843
				text = ""
			intervals [981]:
				xmin = 339.1843
				xmax = 339.3443
				text = "not"
			intervals [982]:
				xmin = 339.3443
				xmax = 339.4243
				text = "to"
			intervals [983]:
				xmin = 339.4243
				xmax = 339.5643
				text = "say"
			intervals [984]:
				xmin = 339.5643
				xmax = 339.6543
				text = "i"
			intervals [985]:
				xmin = 339.6543
				xmax = 339.8043
				text = "mean"
			intervals [986]:
				xmin = 339.8043
				xmax = 339.9843
				text = "i"
			intervals [987]:
				xmin = 339.9843
				xmax = 340.2875
				text = ""
			intervals [988]:
				xmin = 340.2875
				xmax = 340.4275
				text = "like"
			intervals [989]:
				xmin = 340.4275
				xmax = 340.4675
				text = "i"
			intervals [990]:
				xmin = 340.4675
				xmax = 340.6075
				text = "said"
			intervals [991]:
				xmin = 340.6075
				xmax = 340.6775
				text = "i"
			intervals [992]:
				xmin = 340.6775
				xmax = 340.9375
				text = "never"
			intervals [993]:
				xmin = 340.9375
				xmax = 341.0575
				text = "been"
			intervals [994]:
				xmin = 341.0575
				xmax = 341.1175
				text = "in"
			intervals [995]:
				xmin = 341.1175
				xmax = 341.2175
				text = "that"
			intervals [996]:
				xmin = 341.2175
				xmax = 341.3775
				text = "much"
			intervals [997]:
				xmin = 341.3775
				xmax = 341.7475
				text = "trouble"
			intervals [998]:
				xmin = 341.7475
				xmax = 342.5654
				text = ""
			intervals [999]:
				xmin = 342.5654
				xmax = 342.6654
				text = "i"
			intervals [1000]:
				xmin = 342.6654
				xmax = 342.9654
				text = "made"
			intervals [1001]:
				xmin = 342.9654
				xmax = 343.1754
				text = "few"
			intervals [1002]:
				xmin = 343.1754
				xmax = 343.6154
				text = "mistakes"
			intervals [1003]:
				xmin = 343.6154
				xmax = 343.7154
				text = "but"
			intervals [1004]:
				xmin = 343.7154
				xmax = 343.8554
				text = "when"
			intervals [1005]:
				xmin = 343.8554
				xmax = 343.9654
				text = "i"
			intervals [1006]:
				xmin = 343.9654
				xmax = 344.4854
				text = "have"
			intervals [1007]:
				xmin = 344.4854
				xmax = 345.1843
				text = ""
			intervals [1008]:
				xmin = 345.1843
				xmax = 345.2443
				text = "i"
			intervals [1009]:
				xmin = 345.2443
				xmax = 345.4743
				text = "mean"
			intervals [1010]:
				xmin = 345.4743
				xmax = 345.5343
				text = "it"
			intervals [1011]:
				xmin = 345.5343
				xmax = 345.6543
				text = "s"
			intervals [1012]:
				xmin = 345.6543
				xmax = 345.9343
				text = "never"
			intervals [1013]:
				xmin = 345.9343
				xmax = 346.1243
				text = "really"
			intervals [1014]:
				xmin = 346.1243
				xmax = 346.5643
				text = "affected"
			intervals [1015]:
				xmin = 346.5643
				xmax = 346.6743
				text = "me"
			intervals [1016]:
				xmin = 346.6743
				xmax = 346.7443
				text = ""
			intervals [1017]:
				xmin = 346.7443
				xmax = 346.8243
				text = "i"
			intervals [1018]:
				xmin = 346.8243
				xmax = 346.9443
				text = "was"
			intervals [1019]:
				xmin = 346.9443
				xmax = 347.0443
				text = "like"
			intervals [1020]:
				xmin = 347.0443
				xmax = 347.0743
				text = ""
			intervals [1021]:
				xmin = 347.0743
				xmax = 347.2043
				text = "i"
			intervals [1022]:
				xmin = 347.2043
				xmax = 347.3443
				text = "i"
			intervals [1023]:
				xmin = 347.3443
				xmax = 347.5543
				text = "learn"
			intervals [1024]:
				xmin = 347.5543
				xmax = 347.7643
				text = "from"
			intervals [1025]:
				xmin = 347.7643
				xmax = 347.8543
				text = "it"
			intervals [1026]:
				xmin = 347.8543
				xmax = 348.3272
				text = ""
			intervals [1027]:
				xmin = 348.3272
				xmax = 348.4172
				text = "i"
			intervals [1028]:
				xmin = 348.4172
				xmax = 348.5572
				text = "don't"
			intervals [1029]:
				xmin = 348.5572
				xmax = 348.6872
				text = "go"
			intervals [1030]:
				xmin = 348.6872
				xmax = 348.9572
				text = "back"
			intervals [1031]:
				xmin = 348.9572
				xmax = 349.1272
				text = "to"
			intervals [1032]:
				xmin = 349.1272
				xmax = 349.2472
				text = "it"
			intervals [1033]:
				xmin = 349.2472
				xmax = 350.0291
				text = ""
			intervals [1034]:
				xmin = 350.0291
				xmax = 350.1891
				text = "so"
			intervals [1035]:
				xmin = 350.1891
				xmax = 350.2691
				text = "i"
			intervals [1036]:
				xmin = 350.2691
				xmax = 350.4491
				text = "think"
			intervals [1037]:
				xmin = 350.4491
				xmax = 350.5591
				text = "when"
			intervals [1038]:
				xmin = 350.5591
				xmax = 350.6491
				text = "you"
			intervals [1039]:
				xmin = 350.6491
				xmax = 350.9191
				text = "say"
			intervals [1040]:
				xmin = 350.9191
				xmax = 351.1591
				text = "that"
			intervals [1041]:
				xmin = 351.1591
				xmax = 351.2891
				text = "s"
			intervals [1042]:
				xmin = 351.2891
				xmax = 351.3391
				text = ""
			intervals [1043]:
				xmin = 351.3391
				xmax = 351.5091
				text = "if"
			intervals [1044]:
				xmin = 351.5091
				xmax = 351.7091
				text = "you"
			intervals [1045]:
				xmin = 351.7091
				xmax = 351.7691
				text = ""
			intervals [1046]:
				xmin = 351.7691
				xmax = 352.0291
				text = "can't"
			intervals [1047]:
				xmin = 352.0291
				xmax = 352.3091
				text = "stand"
			intervals [1048]:
				xmin = 352.3091
				xmax = 352.7191
				text = "tall"
			intervals [1049]:
				xmin = 352.7191
				xmax = 352.7591
				text = ""
			intervals [1050]:
				xmin = 352.7591
				xmax = 352.9991
				text = "don't"
			intervals [1051]:
				xmin = 352.9991
				xmax = 353.2391
				text = "stand"
			intervals [1052]:
				xmin = 353.2391
				xmax = 353.3391
				text = "at"
			intervals [1053]:
				xmin = 353.3391
				xmax = 353.6591
				text = "all"
			intervals [1054]:
				xmin = 353.6591
				xmax = 355.5622
				text = ""
			intervals [1055]:
				xmin = 355.5622
				xmax = 355.7922
				text = "that"
			intervals [1056]:
				xmin = 355.7922
				xmax = 356.3122
				text = "um"
			intervals [1057]:
				xmin = 356.3122
				xmax = 356.9567
				text = ""
			intervals [1058]:
				xmin = 356.9567
				xmax = 357.1667
				text = "if"
			intervals [1059]:
				xmin = 357.1667
				xmax = 357.2567
				text = "you"
			intervals [1060]:
				xmin = 357.2567
				xmax = 357.4067
				text = "not"
			intervals [1061]:
				xmin = 357.4067
				xmax = 357.6067
				text = "gonna"
			intervals [1062]:
				xmin = 357.6067
				xmax = 357.9667
				text = "fully"
			intervals [1063]:
				xmin = 357.9667
				xmax = 358.1667
				text = "do"
			intervals [1064]:
				xmin = 358.1667
				xmax = 358.5467
				text = "something"
			intervals [1065]:
				xmin = 358.5467
				xmax = 358.7767
				text = "or"
			intervals [1066]:
				xmin = 358.7767
				xmax = 359.0767
				text = "fully"
			intervals [1067]:
				xmin = 359.0767
				xmax = 359.2567
				text = "like"
			intervals [1068]:
				xmin = 359.2567
				xmax = 359.4667
				text = "get"
			intervals [1069]:
				xmin = 359.4667
				xmax = 359.7067
				text = "into"
			intervals [1070]:
				xmin = 359.7067
				xmax = 360.0867
				text = "something"
			intervals [1071]:
				xmin = 360.0867
				xmax = 360.1267
				text = "i"
			intervals [1072]:
				xmin = 360.1267
				xmax = 360.3367
				text = "mean"
			intervals [1073]:
				xmin = 360.3367
				xmax = 360.6067
				text = "this"
			intervals [1074]:
				xmin = 360.6067
				xmax = 360.9454
				text = ""
			intervals [1075]:
				xmin = 360.9454
				xmax = 361.1154
				text = "well"
			intervals [1076]:
				xmin = 361.1154
				xmax = 361.2954
				text = "take"
			intervals [1077]:
				xmin = 361.2954
				xmax = 361.3454
				text = "a"
			intervals [1078]:
				xmin = 361.3454
				xmax = 361.5954
				text = "seat"
			intervals [1079]:
				xmin = 361.5954
				xmax = 361.7754
				text = "don't"
			intervals [1080]:
				xmin = 361.7754
				xmax = 361.9154
				text = "do"
			intervals [1081]:
				xmin = 361.9154
				xmax = 362.0154
				text = "it"
			intervals [1082]:
				xmin = 362.0154
				xmax = 362.1254
				text = "then"
			intervals [1083]:
				xmin = 362.1254
				xmax = 363.575
				text = ""
			intervals [1084]:
				xmin = 363.575
				xmax = 363.685
				text = "but"
			intervals [1085]:
				xmin = 363.685
				xmax = 363.785
				text = "in"
			intervals [1086]:
				xmin = 363.785
				xmax = 364.155
				text = "everything"
			intervals [1087]:
				xmin = 364.155
				xmax = 364.285
				text = "you"
			intervals [1088]:
				xmin = 364.285
				xmax = 364.555
				text = "do"
			intervals [1089]:
				xmin = 364.555
				xmax = 364.725
				text = "be"
			intervals [1090]:
				xmin = 364.725
				xmax = 365.245
				text = "positive"
			intervals [1091]:
				xmin = 365.245
				xmax = 365.415
				text = "with"
			intervals [1092]:
				xmin = 365.415
				xmax = 365.525
				text = "it"
			intervals [1093]:
				xmin = 365.525
				xmax = 365.555
				text = ""
			intervals [1094]:
				xmin = 365.555
				xmax = 365.675
				text = "and"
			intervals [1095]:
				xmin = 365.675
				xmax = 365.905
				text = "have"
			intervals [1096]:
				xmin = 365.905
				xmax = 365.955
				text = "a"
			intervals [1097]:
				xmin = 365.955
				xmax = 366.415
				text = "attitude"
			intervals [1098]:
				xmin = 366.415
				xmax = 366.635
				text = "where"
			intervals [1099]:
				xmin = 366.635
				xmax = 366.845
				text = "though"
			intervals [1100]:
				xmin = 366.845
				xmax = 367.4869
				text = ""
			intervals [1101]:
				xmin = 367.4869
				xmax = 367.6069
				text = "it"
			intervals [1102]:
				xmin = 367.6069
				xmax = 367.6669
				text = "s"
			intervals [1103]:
				xmin = 367.6669
				xmax = 367.8869
				text = "gonna"
			intervals [1104]:
				xmin = 367.8869
				xmax = 368.0569
				text = "get"
			intervals [1105]:
				xmin = 368.0569
				xmax = 368.3069
				text = "done"
			intervals [1106]:
				xmin = 368.3069
				xmax = 368.4769
				text = "cause"
			intervals [1107]:
				xmin = 368.4769
				xmax = 368.6169
				text = "i'm"
			intervals [1108]:
				xmin = 368.6169
				xmax = 368.7969
				text = "gonna"
			intervals [1109]:
				xmin = 368.7969
				xmax = 368.9869
				text = "do"
			intervals [1110]:
				xmin = 368.9869
				xmax = 369.0969
				text = "it"
			intervals [1111]:
				xmin = 369.0969
				xmax = 371.3148
				text = ""
			intervals [1112]:
				xmin = 371.3148
				xmax = 371.3448
				text = "i"
			intervals [1113]:
				xmin = 371.3448
				xmax = 371.4648
				text = "mean"
			intervals [1114]:
				xmin = 371.4648
				xmax = 371.5948
				text = "cause"
			intervals [1115]:
				xmin = 371.5948
				xmax = 371.8248
				text = "i"
			intervals [1116]:
				xmin = 371.8248
				xmax = 371.9348
				text = "i"
			intervals [1117]:
				xmin = 371.9348
				xmax = 371.9648
				text = ""
			intervals [1118]:
				xmin = 371.9648
				xmax = 372.0848
				text = "i"
			intervals [1119]:
				xmin = 372.0848
				xmax = 372.1948
				text = "have"
			intervals [1120]:
				xmin = 372.1948
				xmax = 372.2348
				text = "a"
			intervals [1121]:
				xmin = 372.2348
				xmax = 372.6648
				text = "attitude"
			intervals [1122]:
				xmin = 372.6648
				xmax = 372.6948
				text = "i"
			intervals [1123]:
				xmin = 372.6948
				xmax = 372.8548
				text = "mean"
			intervals [1124]:
				xmin = 372.8548
				xmax = 373.0048
				text = "i"
			intervals [1125]:
				xmin = 373.0048
				xmax = 374.0244
				text = ""
			intervals [1126]:
				xmin = 374.0244
				xmax = 374.1844
				text = "do"
			intervals [1127]:
				xmin = 374.1844
				xmax = 374.2244
				text = "i"
			intervals [1128]:
				xmin = 374.2244
				xmax = 374.3844
				text = "think"
			intervals [1129]:
				xmin = 374.3844
				xmax = 374.4544
				text = "i"
			intervals [1130]:
				xmin = 374.4544
				xmax = 374.5644
				text = "can"
			intervals [1131]:
				xmin = 374.5644
				xmax = 374.8844
				text = "do"
			intervals [1132]:
				xmin = 374.8844
				xmax = 375.1644
				text = "almost"
			intervals [1133]:
				xmin = 375.1644
				xmax = 375.5044
				text = "everything"
			intervals [1134]:
				xmin = 375.5044
				xmax = 375.5944
				text = "i'm"
			intervals [1135]:
				xmin = 375.5944
				xmax = 375.6944
				text = "not"
			intervals [1136]:
				xmin = 375.6944
				xmax = 375.8544
				text = "gonna"
			intervals [1137]:
				xmin = 375.8544
				xmax = 376.0844
				text = "lie"
			intervals [1138]:
				xmin = 376.0844
				xmax = 376.1144
				text = ""
			intervals [1139]:
				xmin = 376.1144
				xmax = 376.3144
				text = "yeah"
			intervals [1140]:
				xmin = 376.3144
				xmax = 376.3744
				text = ""
			intervals [1141]:
				xmin = 376.3744
				xmax = 376.4844
				text = "b"
			intervals [1142]:
				xmin = 376.4844
				xmax = 376.5844
				text = "i"
			intervals [1143]:
				xmin = 376.5844
				xmax = 376.6944
				text = "don't"
			intervals [1144]:
				xmin = 376.6944
				xmax = 376.8144
				text = "think"
			intervals [1145]:
				xmin = 376.8144
				xmax = 376.8744
				text = "it"
			intervals [1146]:
				xmin = 376.8744
				xmax = 376.9144
				text = "s"
			intervals [1147]:
				xmin = 376.9144
				xmax = 377.1644
				text = "nothing"
			intervals [1148]:
				xmin = 377.1644
				xmax = 377.2944
				text = "that"
			intervals [1149]:
				xmin = 377.2944
				xmax = 377.3744
				text = "i"
			intervals [1150]:
				xmin = 377.3744
				xmax = 377.5944
				text = "can't"
			intervals [1151]:
				xmin = 377.5944
				xmax = 377.7444
				text = "do"
			intervals [1152]:
				xmin = 377.7444
				xmax = 378.861
				text = ""
			intervals [1153]:
				xmin = 378.861
				xmax = 379.011
				text = "and"
			intervals [1154]:
				xmin = 379.011
				xmax = 379.061
				text = "i"
			intervals [1155]:
				xmin = 379.061
				xmax = 379.241
				text = "don't"
			intervals [1156]:
				xmin = 379.241
				xmax = 379.461
				text = "mean"
			intervals [1157]:
				xmin = 379.461
				xmax = 379.651
				text = "that"
			intervals [1158]:
				xmin = 379.651
				xmax = 379.821
				text = "to"
			intervals [1159]:
				xmin = 379.821
				xmax = 379.9785
				text = ""
			intervals [1160]:
				xmin = 379.9785
				xmax = 380.1485
				text = "to"
			intervals [1161]:
				xmin = 380.1485
				xmax = 380.4885
				text = "sound"
			intervals [1162]:
				xmin = 380.4885
				xmax = 380.6985
				text = "like"
			intervals [1163]:
				xmin = 380.6985
				xmax = 380.9785
				text = "i'm"
			intervals [1164]:
				xmin = 380.9785
				xmax = 381.6864
				text = ""
			intervals [1165]:
				xmin = 381.6864
				xmax = 381.8064
				text = "like"
			intervals [1166]:
				xmin = 381.8064
				xmax = 381.9064
				text = ""
			intervals [1167]:
				xmin = 381.9064
				xmax = 382.1564
				text = "better"
			intervals [1168]:
				xmin = 382.1564
				xmax = 382.2464
				text = "than"
			intervals [1169]:
				xmin = 382.2464
				xmax = 382.7464
				text = "anybody"
			intervals [1170]:
				xmin = 382.7464
				xmax = 382.8364
				text = "it"
			intervals [1171]:
				xmin = 382.8364
				xmax = 382.9564
				text = "just"
			intervals [1172]:
				xmin = 382.9564
				xmax = 383.2064
				text = "that"
			intervals [1173]:
				xmin = 383.2064
				xmax = 384.111
				text = ""
			intervals [1174]:
				xmin = 384.111
				xmax = 384.491
				text = "<unk>"
			intervals [1175]:
				xmin = 384.491
				xmax = 384.541
				text = ""
			intervals [1176]:
				xmin = 384.541
				xmax = 384.671
				text = "i'm"
			intervals [1177]:
				xmin = 384.671
				xmax = 384.801
				text = "not"
			intervals [1178]:
				xmin = 384.801
				xmax = 384.931
				text = "gonna"
			intervals [1179]:
				xmin = 384.931
				xmax = 385.121
				text = "putting"
			intervals [1180]:
				xmin = 385.121
				xmax = 385.481
				text = "myself"
			intervals [1181]:
				xmin = 385.481
				xmax = 385.541
				text = "in"
			intervals [1182]:
				xmin = 385.541
				xmax = 385.611
				text = "a"
			intervals [1183]:
				xmin = 385.611
				xmax = 386.261
				text = "situation"
			intervals [1184]:
				xmin = 386.261
				xmax = 387.3056
				text = ""
			intervals [1185]:
				xmin = 387.3056
				xmax = 387.5256
				text = "w"
			intervals [1186]:
				xmin = 387.5256
				xmax = 387.8601
				text = ""
			intervals [1187]:
				xmin = 387.8601
				xmax = 388.0801
				text = "i"
			intervals [1188]:
				xmin = 388.0801
				xmax = 388.2601
				text = "i"
			intervals [1189]:
				xmin = 388.2601
				xmax = 388.4501
				text = "say"
			intervals [1190]:
				xmin = 388.4501
				xmax = 388.6501
				text = "this"
			intervals [1191]:
				xmin = 388.6501
				xmax = 388.6801
				text = ""
			intervals [1192]:
				xmin = 388.6801
				xmax = 388.8101
				text = "if"
			intervals [1193]:
				xmin = 388.8101
				xmax = 388.9001
				text = "i"
			intervals [1194]:
				xmin = 388.9001
				xmax = 389.0801
				text = "can't"
			intervals [1195]:
				xmin = 389.0801
				xmax = 389.2101
				text = "do"
			intervals [1196]:
				xmin = 389.2101
				xmax = 389.5301
				text = "something"
			intervals [1197]:
				xmin = 389.5301
				xmax = 389.5701
				text = "i"
			intervals [1198]:
				xmin = 389.5701
				xmax = 389.6301
				text = "m"
			intervals [1199]:
				xmin = 389.6301
				xmax = 389.6701
				text = "a"
			intervals [1200]:
				xmin = 389.6701
				xmax = 389.8801
				text = "tell"
			intervals [1201]:
				xmin = 389.8801
				xmax = 389.9701
				text = "you"
			intervals [1202]:
				xmin = 389.9701
				xmax = 390.7838
				text = ""
			intervals [1203]:
				xmin = 390.7838
				xmax = 390.8638
				text = "i'm"
			intervals [1204]:
				xmin = 390.8638
				xmax = 391.1538
				text = "sorry"
			intervals [1205]:
				xmin = 391.1538
				xmax = 391.1838
				text = ""
			intervals [1206]:
				xmin = 391.1838
				xmax = 391.2538
				text = "i"
			intervals [1207]:
				xmin = 391.2538
				xmax = 391.3938
				text = "mean"
			intervals [1208]:
				xmin = 391.3938
				xmax = 391.4938
				text = "i'm"
			intervals [1209]:
				xmin = 391.4938
				xmax = 391.6038
				text = "not"
			intervals [1210]:
				xmin = 391.6038
				xmax = 391.7238
				text = "gonna"
			intervals [1211]:
				xmin = 391.7238
				xmax = 391.8438
				text = "put"
			intervals [1212]:
				xmin = 391.8438
				xmax = 392.1638
				text = "myself"
			intervals [1213]:
				xmin = 392.1638
				xmax = 392.2238
				text = "in"
			intervals [1214]:
				xmin = 392.2238
				xmax = 392.2838
				text = "a"
			intervals [1215]:
				xmin = 392.2838
				xmax = 392.8138
				text = "situation"
			intervals [1216]:
				xmin = 392.8138
				xmax = 392.9438
				text = "where"
			intervals [1217]:
				xmin = 392.9438
				xmax = 393.0438
				text = "i'm"
			intervals [1218]:
				xmin = 393.0438
				xmax = 393.4938
				text = "guessing"
			intervals [1219]:
				xmin = 393.4938
				xmax = 394.0262
				text = ""
			intervals [1220]:
				xmin = 394.0262
				xmax = 394.1762
				text = "or"
			intervals [1221]:
				xmin = 394.1762
				xmax = 394.4362
				text = "trying"
			intervals [1222]:
				xmin = 394.4362
				xmax = 394.5162
				text = "to"
			intervals [1223]:
				xmin = 394.5162
				xmax = 394.7362
				text = "figure"
			intervals [1224]:
				xmin = 394.7362
				xmax = 394.8262
				text = "it"
			intervals [1225]:
				xmin = 394.8262
				xmax = 395.0762
				text = "out"
			intervals [1226]:
				xmin = 395.0762
				xmax = 395.7186
				text = ""
			intervals [1227]:
				xmin = 395.7186
				xmax = 396.0086
				text = "whereas"
			intervals [1228]:
				xmin = 396.0086
				xmax = 396.1486
				text = "though"
			intervals [1229]:
				xmin = 396.1486
				xmax = 396.3286
				text = "what"
			intervals [1230]:
				xmin = 396.3286
				xmax = 396.4586
				text = "i'm"
			intervals [1231]:
				xmin = 396.4586
				xmax = 396.7186
				text = "doing"
			intervals [1232]:
				xmin = 396.7186
				xmax = 396.8486
				text = "is"
			intervals [1233]:
				xmin = 396.8486
				xmax = 396.9886
				text = "gonna"
			intervals [1234]:
				xmin = 396.9886
				xmax = 397.3086
				text = "affect"
			intervals [1235]:
				xmin = 397.3086
				xmax = 397.6786
				text = "somebody"
			intervals [1236]:
				xmin = 397.6786
				xmax = 397.9786
				text = "else"
			intervals [1237]:
				xmin = 397.9786
				xmax = 398.0086
				text = ""
			intervals [1238]:
				xmin = 398.0086
				xmax = 398.2786
				text = "or"
			intervals [1239]:
				xmin = 398.2786
				xmax = 398.5786
				text = "affect"
			intervals [1240]:
				xmin = 398.5786
				xmax = 398.9786
				text = "myself"
			intervals [1241]:
				xmin = 398.9786
				xmax = 399.1086
				text = "my"
			intervals [1242]:
				xmin = 399.1086
				xmax = 399.1386
				text = ""
			intervals [1243]:
				xmin = 399.1386
				xmax = 399.5086
				text = "job"
			intervals [1244]:
				xmin = 399.5086
				xmax = 399.5886
				text = "or"
			intervals [1245]:
				xmin = 399.5886
				xmax = 399.8386
				text = "anything"
			intervals [1246]:
				xmin = 399.8386
				xmax = 400.1586
				text = "else"
			intervals [1247]:
				xmin = 400.1586
				xmax = 400.406
				text = ""
			intervals [1248]:
				xmin = 400.406
				xmax = 400.486
				text = "if"
			intervals [1249]:
				xmin = 400.486
				xmax = 400.576
				text = "i"
			intervals [1250]:
				xmin = 400.576
				xmax = 400.816
				text = "can't"
			intervals [1251]:
				xmin = 400.816
				xmax = 400.966
				text = "do"
			intervals [1252]:
				xmin = 400.966
				xmax = 401.056
				text = "it"
			intervals [1253]:
				xmin = 401.056
				xmax = 401.086
				text = "i"
			intervals [1254]:
				xmin = 401.086
				xmax = 401.116
				text = "m"
			intervals [1255]:
				xmin = 401.116
				xmax = 401.156
				text = "a"
			intervals [1256]:
				xmin = 401.156
				xmax = 401.186
				text = ""
			intervals [1257]:
				xmin = 401.186
				xmax = 401.306
				text = "say"
			intervals [1258]:
				xmin = 401.306
				xmax = 401.336
				text = ""
			intervals [1259]:
				xmin = 401.336
				xmax = 401.446
				text = "nah"
			intervals [1260]:
				xmin = 401.446
				xmax = 401.636
				text = "i"
			intervals [1261]:
				xmin = 401.636
				xmax = 401.846
				text = ""
			intervals [1262]:
				xmin = 401.846
				xmax = 401.996
				text = "can't"
			intervals [1263]:
				xmin = 401.996
				xmax = 402.106
				text = "do"
			intervals [1264]:
				xmin = 402.106
				xmax = 402.296
				text = "that"
			intervals [1265]:
				xmin = 402.296
				xmax = 403.924
				text = ""
			intervals [1266]:
				xmin = 403.924
				xmax = 404.054
				text = "and"
			intervals [1267]:
				xmin = 404.054
				xmax = 404.104
				text = "i"
			intervals [1268]:
				xmin = 404.104
				xmax = 404.254
				text = "think"
			intervals [1269]:
				xmin = 404.254
				xmax = 404.364
				text = "i"
			intervals [1270]:
				xmin = 404.364
				xmax = 404.564
				text = "learned"
			intervals [1271]:
				xmin = 404.564
				xmax = 404.824
				text = "that"
			intervals [1272]:
				xmin = 404.824
				xmax = 405.1433
				text = ""
			intervals [1273]:
				xmin = 405.1433
				xmax = 405.4033
				text = "working"
			intervals [1274]:
				xmin = 405.4033
				xmax = 405.4733
				text = "at"
			intervals [1275]:
				xmin = 405.4733
				xmax = 405.5633
				text = "the"
			intervals [1276]:
				xmin = 405.5633
				xmax = 405.9233
				text = "hotel"
			intervals [1277]:
				xmin = 405.9233
				xmax = 406.1633
				text = "too"
			intervals [1278]:
				xmin = 406.1633
				xmax = 406.4233
				text = "whereas"
			intervals [1279]:
				xmin = 406.4233
				xmax = 406.6433
				text = "though"
			intervals [1280]:
				xmin = 406.6433
				xmax = 408.087
				text = ""
			intervals [1281]:
				xmin = 408.087
				xmax = 408.167
				text = "if"
			intervals [1282]:
				xmin = 408.167
				xmax = 408.257
				text = "a"
			intervals [1283]:
				xmin = 408.257
				xmax = 408.617
				text = "guest"
			intervals [1284]:
				xmin = 408.617
				xmax = 408.857
				text = "aksed"
			intervals [1285]:
				xmin = 408.857
				xmax = 408.947
				text = "me"
			intervals [1286]:
				xmin = 408.947
				xmax = 409.387
				text = "something"
			intervals [1287]:
				xmin = 409.387
				xmax = 410.2027
				text = ""
			intervals [1288]:
				xmin = 410.2027
				xmax = 410.2927
				text = "i"
			intervals [1289]:
				xmin = 410.2927
				xmax = 410.5527
				text = "never"
			intervals [1290]:
				xmin = 410.5527
				xmax = 410.8227
				text = "said"
			intervals [1291]:
				xmin = 410.8227
				xmax = 410.9827
				text = "no"
			intervals [1292]:
				xmin = 410.9827
				xmax = 411.0727
				text = "that"
			intervals [1293]:
				xmin = 411.0727
				xmax = 411.1227
				text = "i"
			intervals [1294]:
				xmin = 411.1227
				xmax = 411.4427
				text = "can't"
			intervals [1295]:
				xmin = 411.4427
				xmax = 412.4731
				text = ""
			intervals [1296]:
				xmin = 412.4731
				xmax = 412.7631
				text = "or"
			intervals [1297]:
				xmin = 412.7631
				xmax = 412.8331
				text = "if"
			intervals [1298]:
				xmin = 412.8331
				xmax = 412.9931
				text = "they"
			intervals [1299]:
				xmin = 412.9931
				xmax = 413.3331
				text = "wanted"
			intervals [1300]:
				xmin = 413.3331
				xmax = 413.3931
				text = "to"
			intervals [1301]:
				xmin = 413.3931
				xmax = 413.5831
				text = "do"
			intervals [1302]:
				xmin = 413.5831
				xmax = 414.0131
				text = "something"
			intervals [1303]:
				xmin = 414.0131
				xmax = 414.5986
				text = ""
			intervals [1304]:
				xmin = 414.5986
				xmax = 414.7386
				text = "that"
			intervals [1305]:
				xmin = 414.7386
				xmax = 414.7986
				text = "i"
			intervals [1306]:
				xmin = 414.7986
				xmax = 414.9686
				text = "know"
			intervals [1307]:
				xmin = 414.9686
				xmax = 415.0586
				text = "they"
			intervals [1308]:
				xmin = 415.0586
				xmax = 415.3386
				text = "couldn't"
			intervals [1309]:
				xmin = 415.3386
				xmax = 415.5586
				text = "do"
			intervals [1310]:
				xmin = 415.5586
				xmax = 415.6086
				text = ""
			intervals [1311]:
				xmin = 415.6086
				xmax = 415.8786
				text = "instead"
			intervals [1312]:
				xmin = 415.8786
				xmax = 415.9586
				text = "of"
			intervals [1313]:
				xmin = 415.9586
				xmax = 416.2686
				text = "saying"
			intervals [1314]:
				xmin = 416.2686
				xmax = 416.5786
				text = "no"
			intervals [1315]:
				xmin = 416.5786
				xmax = 417.0827
				text = ""
			intervals [1316]:
				xmin = 417.0827
				xmax = 417.2127
				text = "i"
			intervals [1317]:
				xmin = 417.2127
				xmax = 417.3027
				text = "would"
			intervals [1318]:
				xmin = 417.3027
				xmax = 417.4127
				text = "say"
			intervals [1319]:
				xmin = 417.4127
				xmax = 417.6327
				text = "well"
			intervals [1320]:
				xmin = 417.6327
				xmax = 417.7127
				text = "you"
			intervals [1321]:
				xmin = 417.7127
				xmax = 417.8427
				text = "know"
			intervals [1322]:
				xmin = 417.8427
				xmax = 418.0227
				text = "that"
			intervals [1323]:
				xmin = 418.0227
				xmax = 418.4427
				text = "sounds"
			intervals [1324]:
				xmin = 418.4427
				xmax = 418.5427
				text = "like"
			intervals [1325]:
				xmin = 418.5427
				xmax = 418.5927
				text = "a"
			intervals [1326]:
				xmin = 418.5927
				xmax = 418.7527
				text = "good"
			intervals [1327]:
				xmin = 418.7527
				xmax = 419.1727
				text = "idea"
			intervals [1328]:
				xmin = 419.1727
				xmax = 419.2927
				text = "but"
			intervals [1329]:
				xmin = 419.2927
				xmax = 419.4127
				text = "what"
			intervals [1330]:
				xmin = 419.4127
				xmax = 419.6427
				text = "about"
			intervals [1331]:
				xmin = 419.6427
				xmax = 420.0227
				text = "this"
			intervals [1332]:
				xmin = 420.0227
				xmax = 421.0602
				text = ""
			intervals [1333]:
				xmin = 421.0602
				xmax = 421.2102
				text = "give"
			intervals [1334]:
				xmin = 421.2102
				xmax = 421.3102
				text = "'em"
			intervals [1335]:
				xmin = 421.3102
				xmax = 421.3802
				text = "our"
			intervals [1336]:
				xmin = 421.3802
				xmax = 421.5802
				text = "other"
			intervals [1337]:
				xmin = 421.5802
				xmax = 422.0202
				text = "options"
			intervals [1338]:
				xmin = 422.0202
				xmax = 422.1002
				text = "or"
			intervals [1339]:
				xmin = 422.1002
				xmax = 422.3902
				text = "more"
			intervals [1340]:
				xmin = 422.3902
				xmax = 422.8902
				text = "options"
			intervals [1341]:
				xmin = 422.8902
				xmax = 423.0813
				text = ""
			intervals [1342]:
				xmin = 423.0813
				xmax = 423.3913
				text = "or"
			intervals [1343]:
				xmin = 423.3913
				xmax = 423.6613
				text = "find"
			intervals [1344]:
				xmin = 423.6613
				xmax = 424.0113
				text = "somebody"
			intervals [1345]:
				xmin = 424.0113
				xmax = 424.1513
				text = "else"
			intervals [1346]:
				xmin = 424.1513
				xmax = 424.2813
				text = "that"
			intervals [1347]:
				xmin = 424.2813
				xmax = 424.3713
				text = "can"
			intervals [1348]:
				xmin = 424.3713
				xmax = 424.6413
				text = "answer"
			intervals [1349]:
				xmin = 424.6413
				xmax = 424.7613
				text = "their"
			intervals [1350]:
				xmin = 424.7613
				xmax = 425.2713
				text = "questions"
			intervals [1351]:
				xmin = 425.2713
				xmax = 426.3706
				text = ""
			intervals [1352]:
				xmin = 426.3706
				xmax = 426.6906
				text = "so"
			intervals [1353]:
				xmin = 426.6906
				xmax = 428.3653
				text = ""
			intervals [1354]:
				xmin = 428.3653
				xmax = 428.4753
				text = "i"
			intervals [1355]:
				xmin = 428.4753
				xmax = 428.6053
				text = "think"
			intervals [1356]:
				xmin = 428.6053
				xmax = 428.6953
				text = "that"
			intervals [1357]:
				xmin = 428.6953
				xmax = 428.7553
				text = "s"
			intervals [1358]:
				xmin = 428.7553
				xmax = 428.8453
				text = "what"
			intervals [1359]:
				xmin = 428.8453
				xmax = 428.9153
				text = "he"
			intervals [1360]:
				xmin = 428.9153
				xmax = 429.0853
				text = "meant"
			intervals [1361]:
				xmin = 429.0853
				xmax = 429.1753
				text = "when"
			intervals [1362]:
				xmin = 429.1753
				xmax = 429.2553
				text = "he"
			intervals [1363]:
				xmin = 429.2553
				xmax = 429.4853
				text = "said"
			intervals [1364]:
				xmin = 429.4853
				xmax = 429.5853
				text = "that"
			intervals [1365]:
				xmin = 429.5853
				xmax = 429.7053
				text = "and"
			intervals [1366]:
				xmin = 429.7053
				xmax = 429.9753
				text = "i"
			intervals [1367]:
				xmin = 429.9753
				xmax = 430.0753
				text = "i"
			intervals [1368]:
				xmin = 430.0753
				xmax = 430.1553
				text = ""
			intervals [1369]:
				xmin = 430.1553
				xmax = 430.3353
				text = "that"
			intervals [1370]:
				xmin = 430.3353
				xmax = 430.5153
				text = "s"
			intervals [1371]:
				xmin = 430.5153
				xmax = 430.6053
				text = "i"
			intervals [1372]:
				xmin = 430.6053
				xmax = 430.7553
				text = "think"
			intervals [1373]:
				xmin = 430.7553
				xmax = 430.8453
				text = "that"
			intervals [1374]:
				xmin = 430.8453
				xmax = 430.8953
				text = "s"
			intervals [1375]:
				xmin = 430.8953
				xmax = 430.9653
				text = "on"
			intervals [1376]:
				xmin = 430.9653
				xmax = 431.0753
				text = "my"
			intervals [1377]:
				xmin = 431.0753
				xmax = 431.4953
				text = "facebook-"
			intervals [1378]:
				xmin = 431.4953
				xmax = 431.9353
				text = "um"
			intervals [1379]:
				xmin = 431.9353
				xmax = 433.4931
				text = ""
			intervals [1380]:
				xmin = 433.4931
				xmax = 433.6831
				text = "my"
			intervals [1381]:
				xmin = 433.6831
				xmax = 434.0831
				text = "um"
			intervals [1382]:
				xmin = 434.0831
				xmax = 434.1131
				text = ""
			intervals [1383]:
				xmin = 434.1131
				xmax = 434.2331
				text = "my"
			intervals [1384]:
				xmin = 434.2331
				xmax = 434.5431
				text = "saying"
			intervals [1385]:
				xmin = 434.5431
				xmax = 434.6131
				text = ""
			intervals [1386]:
				xmin = 434.6131
				xmax = 434.7431
				text = "on"
			intervals [1387]:
				xmin = 434.7431
				xmax = 434.8531
				text = "my"
			intervals [1388]:
				xmin = 434.8531
				xmax = 435.2731
				text = "facebook"
			intervals [1389]:
				xmin = 435.2731
				xmax = 435.4233
				text = ""
			intervals [1390]:
				xmin = 435.4233
				xmax = 435.5533
				text = "yeah"
			intervals [1391]:
				xmin = 435.5533
				xmax = 435.6533
				text = "my"
			intervals [1392]:
				xmin = 435.6533
				xmax = 435.8133
				text = "quote"
			intervals [1393]:
				xmin = 435.8133
				xmax = 435.8833
				text = "on"
			intervals [1394]:
				xmin = 435.8833
				xmax = 435.9933
				text = "my"
			intervals [1395]:
				xmin = 435.9933
				xmax = 436.3433
				text = "facebook"
			intervals [1396]:
				xmin = 436.3433
				xmax = 436.3933
				text = "i"
			intervals [1397]:
				xmin = 436.3933
				xmax = 436.6533
				text = "think"
			intervals [1398]:
				xmin = 436.6533
				xmax = 436.8026
				text = ""
			intervals [1399]:
				xmin = 436.8026
				xmax = 436.9326
				text = "i"
			intervals [1400]:
				xmin = 436.9326
				xmax = 437.1926
				text = "think"
			intervals [1401]:
				xmin = 437.1926
				xmax = 437.2526
				text = "it"
			intervals [1402]:
				xmin = 437.2526
				xmax = 437.2826
				text = "s"
			intervals [1403]:
				xmin = 437.2826
				xmax = 437.3726
				text = "that"
			intervals [1404]:
				xmin = 437.3726
				xmax = 437.4826
				text = "cause"
			intervals [1405]:
				xmin = 437.4826
				xmax = 437.5126
				text = "i"
			intervals [1406]:
				xmin = 437.5126
				xmax = 437.6426
				text = "don't"
			intervals [1407]:
				xmin = 437.6426
				xmax = 437.7026
				text = "be"
			intervals [1408]:
				xmin = 437.7026
				xmax = 437.7726
				text = "on"
			intervals [1409]:
				xmin = 437.7726
				xmax = 438.1826
				text = "facebook"
			intervals [1410]:
				xmin = 438.1826
				xmax = 438.2826
				text = "that"
			intervals [1411]:
				xmin = 438.2826
				xmax = 438.5026
				text = "much"
			intervals [1412]:
				xmin = 438.5026
				xmax = 438.5326
				text = ""
			intervals [1413]:
				xmin = 438.5326
				xmax = 438.7626
				text = "but"
			intervals [1414]:
				xmin = 438.7626
				xmax = 439.6601
				text = ""
			intervals [1415]:
				xmin = 439.6601
				xmax = 439.8401
				text = "yeah"
			intervals [1416]:
				xmin = 439.8401
				xmax = 442.1893
				text = ""
			intervals [1417]:
				xmin = 442.1893
				xmax = 442.4593
				text = "thank"
			intervals [1418]:
				xmin = 442.4593
				xmax = 442.5193
				text = "you"
			intervals [1419]:
				xmin = 442.5193
				xmax = 445.8
				text = ""
	item [4]:
		class = "IntervalTier"
		name = "DCB_se3_ag3_m_02 - phones"
		xmin = 0.0
		xmax = 445.8
		intervals: size = 3688
			intervals [1]:
				xmin = 0.0
				xmax = 5.689
				text = ""
			intervals [2]:
				xmin = 5.689
				xmax = 5.759
				text = "sil"
			intervals [3]:
				xmin = 5.759
				xmax = 5.919
				text = "AH1"
			intervals [4]:
				xmin = 5.919
				xmax = 6.069
				text = "Y"
			intervals [5]:
				xmin = 6.069
				xmax = 6.179
				text = "EH1"
			intervals [6]:
				xmin = 6.179
				xmax = 6.429
				text = "S"
			intervals [7]:
				xmin = 6.429
				xmax = 6.459
				text = "sp"
			intervals [8]:
				xmin = 6.459
				xmax = 6.539
				text = "AY1"
			intervals [9]:
				xmin = 6.539
				xmax = 6.619
				text = "D"
			intervals [10]:
				xmin = 6.619
				xmax = 6.649
				text = "UW1"
			intervals [11]:
				xmin = 6.649
				xmax = 8.5375
				text = "sp"
			intervals [12]:
				xmin = 8.5375
				xmax = 8.9975
				text = "AH1"
			intervals [13]:
				xmin = 8.9975
				xmax = 10.0658
				text = "sp"
			intervals [14]:
				xmin = 10.0658
				xmax = 10.1258
				text = "G"
			intervals [15]:
				xmin = 10.1258
				xmax = 10.1658
				text = "IH1"
			intervals [16]:
				xmin = 10.1658
				xmax = 10.1958
				text = "T"
			intervals [17]:
				xmin = 10.1958
				xmax = 10.2258
				text = "IH0"
			intervals [18]:
				xmin = 10.2258
				xmax = 10.2758
				text = "N"
			intervals [19]:
				xmin = 10.2758
				xmax = 10.3658
				text = "K"
			intervals [20]:
				xmin = 10.3658
				xmax = 10.5258
				text = "AO1"
			intervals [21]:
				xmin = 10.5258
				xmax = 10.5658
				text = "L"
			intervals [22]:
				xmin = 10.5658
				xmax = 10.5958
				text = "D"
			intervals [23]:
				xmin = 10.5958
				xmax = 10.6358
				text = "M"
			intervals [24]:
				xmin = 10.6358
				xmax = 10.9058
				text = "OW1"
			intervals [25]:
				xmin = 10.9058
				xmax = 11.6674
				text = ""
			intervals [26]:
				xmin = 11.6674
				xmax = 11.6974
				text = "M"
			intervals [27]:
				xmin = 11.6974
				xmax = 12.0074
				text = "OW1"
			intervals [28]:
				xmin = 12.0074
				xmax = 12.1896
				text = "sp"
			intervals [29]:
				xmin = 12.1896
				xmax = 12.2796
				text = "B"
			intervals [30]:
				xmin = 12.2796
				xmax = 12.5396
				text = "AA1"
			intervals [31]:
				xmin = 12.5396
				xmax = 12.6396
				text = "B"
			intervals [32]:
				xmin = 12.6396
				xmax = 13.6525
				text = "sp"
			intervals [33]:
				xmin = 13.6525
				xmax = 14.0425
				text = "AH1"
			intervals [34]:
				xmin = 14.0425
				xmax = 14.2725
				text = "M"
			intervals [35]:
				xmin = 14.2725
				xmax = 14.4571
				text = ""
			intervals [36]:
				xmin = 14.4571
				xmax = 14.4871
				text = "sil"
			intervals [37]:
				xmin = 14.4871
				xmax = 14.5271
				text = "W"
			intervals [38]:
				xmin = 14.5271
				xmax = 14.5671
				text = "IY1"
			intervals [39]:
				xmin = 14.5671
				xmax = 14.5971
				text = "Y"
			intervals [40]:
				xmin = 14.5971
				xmax = 14.6971
				text = "UW1"
			intervals [41]:
				xmin = 14.6971
				xmax = 14.7971
				text = "Z"
			intervals [42]:
				xmin = 14.7971
				xmax = 14.9771
				text = "D"
			intervals [43]:
				xmin = 14.9771
				xmax = 15.0571
				text = "IY1"
			intervals [44]:
				xmin = 15.0571
				xmax = 15.1271
				text = "S"
			intervals [45]:
				xmin = 15.1271
				xmax = 15.1871
				text = "IY1"
			intervals [46]:
				xmin = 15.1871
				xmax = 15.2671
				text = "Y"
			intervals [47]:
				xmin = 15.2671
				xmax = 15.3171
				text = "UW1"
			intervals [48]:
				xmin = 15.3171
				xmax = 15.3471
				text = "Z"
			intervals [49]:
				xmin = 15.3471
				xmax = 15.4371
				text = "IH0"
			intervals [50]:
				xmin = 15.4371
				xmax = 15.4671
				text = "Z"
			intervals [51]:
				xmin = 15.4671
				xmax = 15.4971
				text = "AH0"
			intervals [52]:
				xmin = 15.4971
				xmax = 15.5471
				text = "L"
			intervals [53]:
				xmin = 15.5471
				xmax = 15.6771
				text = "AA1"
			intervals [54]:
				xmin = 15.6771
				xmax = 15.7071
				text = "T"
			intervals [55]:
				xmin = 15.7071
				xmax = 15.7371
				text = "AH0"
			intervals [56]:
				xmin = 15.7371
				xmax = 15.7871
				text = "V"
			intervals [57]:
				xmin = 15.7871
				xmax = 15.9571
				text = "S"
			intervals [58]:
				xmin = 15.9571
				xmax = 16.0171
				text = "L"
			intervals [59]:
				xmin = 16.0171
				xmax = 16.1171
				text = "AE1"
			intervals [60]:
				xmin = 16.1171
				xmax = 16.1971
				text = "NG"
			intervals [61]:
				xmin = 16.1971
				xmax = 16.8383
				text = "sp"
			intervals [62]:
				xmin = 16.8383
				xmax = 16.8783
				text = "AH0"
			intervals [63]:
				xmin = 16.8783
				xmax = 16.9283
				text = "N"
			intervals [64]:
				xmin = 16.9283
				xmax = 16.9783
				text = "W"
			intervals [65]:
				xmin = 16.9783
				xmax = 17.0183
				text = "IY1"
			intervals [66]:
				xmin = 17.0183
				xmax = 17.0983
				text = "sp"
			intervals [67]:
				xmin = 17.0983
				xmax = 17.1283
				text = "S"
			intervals [68]:
				xmin = 17.1283
				xmax = 17.1883
				text = "IY1"
			intervals [69]:
				xmin = 17.1883
				xmax = 17.6083
				text = ""
			intervals [70]:
				xmin = 17.6083
				xmax = 17.6383
				text = "sil"
			intervals [71]:
				xmin = 17.6383
				xmax = 17.9583
				text = "AH1"
			intervals [72]:
				xmin = 17.9583
				xmax = 18.0283
				text = "M"
			intervals [73]:
				xmin = 18.0283
				xmax = 18.1683
				text = "Y"
			intervals [74]:
				xmin = 18.1683
				xmax = 18.3483
				text = "AH1"
			intervals [75]:
				xmin = 18.3483
				xmax = 18.4783
				text = "NG"
			intervals [76]:
				xmin = 18.4783
				xmax = 20.2402
				text = "sp"
			intervals [77]:
				xmin = 20.2402
				xmax = 20.6502
				text = "AH1"
			intervals [78]:
				xmin = 20.6502
				xmax = 20.7902
				text = "M"
			intervals [79]:
				xmin = 20.7902
				xmax = 20.8402
				text = "sp"
			intervals [80]:
				xmin = 20.8402
				xmax = 20.9702
				text = "S"
			intervals [81]:
				xmin = 20.9702
				xmax = 21.0702
				text = "EY1"
			intervals [82]:
				xmin = 21.0702
				xmax = 21.1702
				text = "N"
			intervals [83]:
				xmin = 21.1702
				xmax = 21.4302
				text = "AA1"
			intervals [84]:
				xmin = 21.4302
				xmax = 21.4702
				text = "AH0"
			intervals [85]:
				xmin = 21.4702
				xmax = 21.5302
				text = "L"
			intervals [86]:
				xmin = 21.5302
				xmax = 21.6402
				text = "AA1"
			intervals [87]:
				xmin = 21.6402
				xmax = 21.7902
				text = "T"
			intervals [88]:
				xmin = 21.7902
				xmax = 23.0611
				text = ""
			intervals [89]:
				xmin = 23.0611
				xmax = 23.1511
				text = "F"
			intervals [90]:
				xmin = 23.1511
				xmax = 23.2111
				text = "ER0"
			intervals [91]:
				xmin = 23.2111
				xmax = 23.3311
				text = "R"
			intervals [92]:
				xmin = 23.3311
				xmax = 23.4711
				text = "IY1"
			intervals [93]:
				xmin = 23.4711
				xmax = 23.6311
				text = "L"
			intervals [94]:
				xmin = 23.6311
				xmax = 23.757
				text = ""
			intervals [95]:
				xmin = 23.757
				xmax = 23.797
				text = "sil"
			intervals [96]:
				xmin = 23.797
				xmax = 23.907
				text = "W"
			intervals [97]:
				xmin = 23.907
				xmax = 23.957
				text = "AH2"
			intervals [98]:
				xmin = 23.957
				xmax = 24.027
				text = "T"
			intervals [99]:
				xmin = 24.027
				xmax = 24.087
				text = "EH1"
			intervals [100]:
				xmin = 24.087
				xmax = 24.167
				text = "V"
			intervals [101]:
				xmin = 24.167
				xmax = 24.247
				text = "ER0"
			intervals [102]:
				xmin = 24.247
				xmax = 25.2281
				text = "sp"
			intervals [103]:
				xmin = 25.2281
				xmax = 25.5581
				text = "AH1"
			intervals [104]:
				xmin = 25.5581
				xmax = 25.7381
				text = "M"
			intervals [105]:
				xmin = 25.7381
				xmax = 26.9742
				text = "sp"
			intervals [106]:
				xmin = 26.9742
				xmax = 27.5942
				text = "spn"
			intervals [107]:
				xmin = 27.5942
				xmax = 28.5081
				text = ""
			intervals [108]:
				xmin = 28.5081
				xmax = 28.5481
				text = "sil"
			intervals [109]:
				xmin = 28.5481
				xmax = 28.7181
				text = "S"
			intervals [110]:
				xmin = 28.7181
				xmax = 28.7581
				text = "L"
			intervals [111]:
				xmin = 28.7581
				xmax = 28.9681
				text = "IH1"
			intervals [112]:
				xmin = 28.9681
				xmax = 29.1481
				text = "M"
			intervals [113]:
				xmin = 29.1481
				xmax = 30.5267
				text = ""
			intervals [114]:
				xmin = 30.5267
				xmax = 30.5667
				text = "W"
			intervals [115]:
				xmin = 30.5667
				xmax = 30.5967
				text = "AH1"
			intervals [116]:
				xmin = 30.5967
				xmax = 30.6267
				text = "T"
			intervals [117]:
				xmin = 30.6267
				xmax = 30.6667
				text = "Z"
			intervals [118]:
				xmin = 30.6667
				xmax = 30.7067
				text = "AH1"
			intervals [119]:
				xmin = 30.7067
				xmax = 30.7467
				text = "P"
			intervals [120]:
				xmin = 30.7467
				xmax = 30.8167
				text = "S"
			intervals [121]:
				xmin = 30.8167
				xmax = 30.8767
				text = "L"
			intervals [122]:
				xmin = 30.8767
				xmax = 30.9267
				text = "IH1"
			intervals [123]:
				xmin = 30.9267
				xmax = 30.9567
				text = "M"
			intervals [124]:
				xmin = 30.9567
				xmax = 32.515
				text = "sp"
			intervals [125]:
				xmin = 32.515
				xmax = 32.585
				text = "HH"
			intervals [126]:
				xmin = 32.585
				xmax = 32.745
				text = "OW1"
			intervals [127]:
				xmin = 32.745
				xmax = 32.785
				text = "M"
			intervals [128]:
				xmin = 32.785
				xmax = 32.965
				text = "IY0"
			intervals [129]:
				xmin = 32.965
				xmax = 33.057
				text = ""
			intervals [130]:
				xmin = 33.057
				xmax = 33.087
				text = "sil"
			intervals [131]:
				xmin = 33.087
				xmax = 33.317
				text = "EY1"
			intervals [132]:
				xmin = 33.317
				xmax = 33.637
				text = "S"
			intervals [133]:
				xmin = 33.637
				xmax = 35.0525
				text = ""
			intervals [134]:
				xmin = 35.0525
				xmax = 35.0925
				text = "sil"
			intervals [135]:
				xmin = 35.0925
				xmax = 35.5925
				text = "AH1"
			intervals [136]:
				xmin = 35.5925
				xmax = 35.8245
				text = "sp"
			intervals [137]:
				xmin = 35.8245
				xmax = 35.9245
				text = "K"
			intervals [138]:
				xmin = 35.9245
				xmax = 36.1045
				text = "IH1"
			intervals [139]:
				xmin = 36.1045
				xmax = 36.3045
				text = "L"
			intervals [140]:
				xmin = 36.3045
				xmax = 37.4991
				text = ""
			intervals [141]:
				xmin = 37.4991
				xmax = 37.5391
				text = "sil"
			intervals [142]:
				xmin = 37.5391
				xmax = 37.6091
				text = "K"
			intervals [143]:
				xmin = 37.6091
				xmax = 37.7191
				text = "IH1"
			intervals [144]:
				xmin = 37.7191
				xmax = 37.7791
				text = "L"
			intervals [145]:
				xmin = 37.7791
				xmax = 37.8491
				text = "M"
			intervals [146]:
				xmin = 37.8491
				xmax = 38.0191
				text = "OW1"
			intervals [147]:
				xmin = 38.0191
				xmax = 41.2475
				text = ""
			intervals [148]:
				xmin = 41.2475
				xmax = 41.3975
				text = "L"
			intervals [149]:
				xmin = 41.3975
				xmax = 41.4975
				text = "AY1"
			intervals [150]:
				xmin = 41.4975
				xmax = 41.5275
				text = "K"
			intervals [151]:
				xmin = 41.5275
				xmax = 41.5775
				text = "IH1"
			intervals [152]:
				xmin = 41.5775
				xmax = 41.6275
				text = "F"
			intervals [153]:
				xmin = 41.6275
				xmax = 41.6775
				text = "Y"
			intervals [154]:
				xmin = 41.6775
				xmax = 41.8175
				text = "UW1"
			intervals [155]:
				xmin = 41.8175
				xmax = 41.8675
				text = "sp"
			intervals [156]:
				xmin = 41.8675
				xmax = 41.9175
				text = "AH1"
			intervals [157]:
				xmin = 41.9175
				xmax = 42.0675
				text = "S"
			intervals [158]:
				xmin = 42.0675
				xmax = 42.1275
				text = "EY1"
			intervals [159]:
				xmin = 42.1275
				xmax = 42.1875
				text = "L"
			intervals [160]:
				xmin = 42.1875
				xmax = 42.2875
				text = "AY1"
			intervals [161]:
				xmin = 42.2875
				xmax = 42.3975
				text = "K"
			intervals [162]:
				xmin = 42.3975
				xmax = 42.7075
				text = "AH1"
			intervals [163]:
				xmin = 42.7075
				xmax = 42.8375
				text = "M"
			intervals [164]:
				xmin = 42.8375
				xmax = 42.8875
				text = "sp"
			intervals [165]:
				xmin = 42.8875
				xmax = 43.0675
				text = "AY1"
			intervals [166]:
				xmin = 43.0675
				xmax = 43.1775
				text = "Y"
			intervals [167]:
				xmin = 43.1775
				xmax = 43.2475
				text = "UW1"
			intervals [168]:
				xmin = 43.2475
				xmax = 43.3275
				text = "Z"
			intervals [169]:
				xmin = 43.3275
				xmax = 43.4275
				text = "IH0"
			intervals [170]:
				xmin = 43.4275
				xmax = 43.5175
				text = "T"
			intervals [171]:
				xmin = 43.5175
				xmax = 43.5575
				text = "L"
			intervals [172]:
				xmin = 43.5575
				xmax = 43.6775
				text = "AY1"
			intervals [173]:
				xmin = 43.6775
				xmax = 43.7475
				text = "K"
			intervals [174]:
				xmin = 43.7475
				xmax = 43.9675
				text = "AH1"
			intervals [175]:
				xmin = 43.9675
				xmax = 44.1575
				text = "M"
			intervals [176]:
				xmin = 44.1575
				xmax = 46.4405
				text = ""
			intervals [177]:
				xmin = 46.4405
				xmax = 46.4705
				text = "sil"
			intervals [178]:
				xmin = 46.4705
				xmax = 46.5205
				text = "IH1"
			intervals [179]:
				xmin = 46.5205
				xmax = 46.5805
				text = "F"
			intervals [180]:
				xmin = 46.5805
				xmax = 46.6605
				text = "Y"
			intervals [181]:
				xmin = 46.6605
				xmax = 46.7205
				text = "UW1"
			intervals [182]:
				xmin = 46.7205
				xmax = 46.8205
				text = "JH"
			intervals [183]:
				xmin = 46.8205
				xmax = 46.8505
				text = "IH0"
			intervals [184]:
				xmin = 46.8505
				xmax = 46.8905
				text = "S"
			intervals [185]:
				xmin = 46.8905
				xmax = 46.9705
				text = "Y"
			intervals [186]:
				xmin = 46.9705
				xmax = 47.0705
				text = "UW1"
			intervals [187]:
				xmin = 47.0705
				xmax = 47.1405
				text = "D"
			intervals [188]:
				xmin = 47.1405
				xmax = 47.2305
				text = "UW1"
			intervals [189]:
				xmin = 47.2305
				xmax = 47.3405
				text = "S"
			intervals [190]:
				xmin = 47.3405
				xmax = 47.3805
				text = "AH1"
			intervals [191]:
				xmin = 47.3805
				xmax = 47.4405
				text = "M"
			intervals [192]:
				xmin = 47.4405
				xmax = 47.4705
				text = "TH"
			intervals [193]:
				xmin = 47.4705
				xmax = 47.5005
				text = "IH0"
			intervals [194]:
				xmin = 47.5005
				xmax = 47.5305
				text = "N"
			intervals [195]:
				xmin = 47.5305
				xmax = 47.5705
				text = "DH"
			intervals [196]:
				xmin = 47.5705
				xmax = 47.6005
				text = "AE1"
			intervals [197]:
				xmin = 47.6005
				xmax = 47.6605
				text = "T"
			intervals [198]:
				xmin = 47.6605
				xmax = 47.7805
				text = "AY1"
			intervals [199]:
				xmin = 47.7805
				xmax = 47.8805
				text = "L"
			intervals [200]:
				xmin = 47.8805
				xmax = 47.9905
				text = "AY1"
			intervals [201]:
				xmin = 47.9905
				xmax = 48.2305
				text = "K"
			intervals [202]:
				xmin = 48.2305
				xmax = 49.148
				text = ""
			intervals [203]:
				xmin = 49.148
				xmax = 49.258
				text = "AH0"
			intervals [204]:
				xmin = 49.258
				xmax = 49.308
				text = "N"
			intervals [205]:
				xmin = 49.308
				xmax = 49.348
				text = "AY1"
			intervals [206]:
				xmin = 49.348
				xmax = 49.388
				text = "M"
			intervals [207]:
				xmin = 49.388
				xmax = 49.508
				text = "sp"
			intervals [208]:
				xmin = 49.508
				xmax = 49.738
				text = "K"
			intervals [209]:
				xmin = 49.738
				xmax = 49.838
				text = "IH1"
			intervals [210]:
				xmin = 49.838
				xmax = 49.908
				text = "L"
			intervals [211]:
				xmin = 49.908
				xmax = 50.008
				text = "M"
			intervals [212]:
				xmin = 50.008
				xmax = 50.208
				text = "OW1"
			intervals [213]:
				xmin = 50.208
				xmax = 50.258
				text = "sp"
			intervals [214]:
				xmin = 50.258
				xmax = 50.418
				text = "F"
			intervals [215]:
				xmin = 50.418
				xmax = 50.448
				text = "R"
			intervals [216]:
				xmin = 50.448
				xmax = 50.498
				text = "ER0"
			intervals [217]:
				xmin = 50.498
				xmax = 50.568
				text = "R"
			intervals [218]:
				xmin = 50.568
				xmax = 50.688
				text = "IY1"
			intervals [219]:
				xmin = 50.688
				xmax = 50.808
				text = "L"
			intervals [220]:
				xmin = 50.808
				xmax = 51.9395
				text = ""
			intervals [221]:
				xmin = 51.9395
				xmax = 52.1195
				text = "Y"
			intervals [222]:
				xmin = 52.1195
				xmax = 52.2595
				text = "AE1"
			intervals [223]:
				xmin = 52.2595
				xmax = 53.9178
				text = "sp"
			intervals [224]:
				xmin = 53.9178
				xmax = 54.0478
				text = "D"
			intervals [225]:
				xmin = 54.0478
				xmax = 54.0778
				text = "OW1"
			intervals [226]:
				xmin = 54.0778
				xmax = 54.1578
				text = "N"
			intervals [227]:
				xmin = 54.1578
				xmax = 54.1978
				text = "T"
			intervals [228]:
				xmin = 54.1978
				xmax = 54.4078
				text = "M"
			intervals [229]:
				xmin = 54.4078
				xmax = 54.4878
				text = "sp"
			intervals [230]:
				xmin = 54.4878
				xmax = 54.6178
				text = "AY1"
			intervals [231]:
				xmin = 54.6178
				xmax = 54.6478
				text = "sp"
			intervals [232]:
				xmin = 54.6478
				xmax = 54.9478
				text = "TN"
			intervals [233]:
				xmin = 54.9478
				xmax = 55.0978
				text = "AY1"
			intervals [234]:
				xmin = 55.0978
				xmax = 55.1278
				text = "sp"
			intervals [235]:
				xmin = 55.1278
				xmax = 55.2678
				text = "S"
			intervals [236]:
				xmin = 55.2678
				xmax = 55.3178
				text = "T"
			intervals [237]:
				xmin = 55.3178
				xmax = 55.3778
				text = "IH1"
			intervals [238]:
				xmin = 55.3778
				xmax = 55.4378
				text = "L"
			intervals [239]:
				xmin = 55.4378
				xmax = 55.4778
				text = "D"
			intervals [240]:
				xmin = 55.4778
				xmax = 55.5178
				text = "OW1"
			intervals [241]:
				xmin = 55.5178
				xmax = 55.5478
				text = "N"
			intervals [242]:
				xmin = 55.5478
				xmax = 55.5778
				text = "AH2"
			intervals [243]:
				xmin = 55.5778
				xmax = 55.6078
				text = "N"
			intervals [244]:
				xmin = 55.6078
				xmax = 55.6378
				text = "D"
			intervals [245]:
				xmin = 55.6378
				xmax = 55.6778
				text = "ER0"
			intervals [246]:
				xmin = 55.6778
				xmax = 55.7478
				text = "S"
			intervals [247]:
				xmin = 55.7478
				xmax = 55.7978
				text = "T"
			intervals [248]:
				xmin = 55.7978
				xmax = 55.8378
				text = "AE1"
			intervals [249]:
				xmin = 55.8378
				xmax = 55.8678
				text = "N"
			intervals [250]:
				xmin = 55.8678
				xmax = 55.8978
				text = "D"
			intervals [251]:
				xmin = 55.8978
				xmax = 55.9278
				text = "DH"
			intervals [252]:
				xmin = 55.9278
				xmax = 55.9678
				text = "AE1"
			intervals [253]:
				xmin = 55.9678
				xmax = 55.9978
				text = "T"
			intervals [254]:
				xmin = 55.9978
				xmax = 56.0278
				text = "K"
			intervals [255]:
				xmin = 56.0278
				xmax = 56.0578
				text = "AA1"
			intervals [256]:
				xmin = 56.0578
				xmax = 56.1078
				text = "Z"
			intervals [257]:
				xmin = 56.1078
				xmax = 56.1678
				text = "AY1"
			intervals [258]:
				xmin = 56.1678
				xmax = 56.2078
				text = "N"
			intervals [259]:
				xmin = 56.2078
				xmax = 56.2778
				text = "OW1"
			intervals [260]:
				xmin = 56.2778
				xmax = 56.3478
				text = "G"
			intervals [261]:
				xmin = 56.3478
				xmax = 56.4378
				text = "R"
			intervals [262]:
				xmin = 56.4378
				xmax = 56.5078
				text = "OW1"
			intervals [263]:
				xmin = 56.5078
				xmax = 56.5578
				text = "IH0"
			intervals [264]:
				xmin = 56.5578
				xmax = 56.5878
				text = "N"
			intervals [265]:
				xmin = 56.5878
				xmax = 56.6678
				text = "AH1"
			intervals [266]:
				xmin = 56.6678
				xmax = 56.6978
				text = "P"
			intervals [267]:
				xmin = 56.6978
				xmax = 56.7378
				text = "W"
			intervals [268]:
				xmin = 56.7378
				xmax = 56.8278
				text = "IY1"
			intervals [269]:
				xmin = 56.8278
				xmax = 56.8878
				text = "Y"
			intervals [270]:
				xmin = 56.8878
				xmax = 56.9578
				text = "UW1"
			intervals [271]:
				xmin = 56.9578
				xmax = 57.0078
				text = "Z"
			intervals [272]:
				xmin = 57.0078
				xmax = 57.0378
				text = "D"
			intervals [273]:
				xmin = 57.0378
				xmax = 57.1178
				text = "S"
			intervals [274]:
				xmin = 57.1178
				xmax = 57.1978
				text = "L"
			intervals [275]:
				xmin = 57.1978
				xmax = 57.2678
				text = "AE1"
			intervals [276]:
				xmin = 57.2678
				xmax = 57.3278
				text = "NG"
			intervals [277]:
				xmin = 57.3278
				xmax = 58.1529
				text = "sp"
			intervals [278]:
				xmin = 58.1529
				xmax = 58.3029
				text = "AW1"
			intervals [279]:
				xmin = 58.3029
				xmax = 58.3429
				text = "ER0"
			intervals [280]:
				xmin = 58.3429
				xmax = 58.4529
				text = "S"
			intervals [281]:
				xmin = 58.4529
				xmax = 58.5129
				text = "L"
			intervals [282]:
				xmin = 58.5129
				xmax = 58.6029
				text = "AE1"
			intervals [283]:
				xmin = 58.6029
				xmax = 58.6829
				text = "NG"
			intervals [284]:
				xmin = 58.6829
				xmax = 58.7529
				text = "HH"
			intervals [285]:
				xmin = 58.7529
				xmax = 58.7929
				text = "AE1"
			intervals [286]:
				xmin = 58.7929
				xmax = 58.8329
				text = "D"
			intervals [287]:
				xmin = 58.8329
				xmax = 58.8829
				text = "AH0"
			intervals [288]:
				xmin = 58.8829
				xmax = 58.9129
				text = "sp"
			intervals [289]:
				xmin = 58.9129
				xmax = 58.9629
				text = "M"
			intervals [290]:
				xmin = 58.9629
				xmax = 59.0829
				text = "IY1"
			intervals [291]:
				xmin = 59.0829
				xmax = 59.1129
				text = "N"
			intervals [292]:
				xmin = 59.1129
				xmax = 59.1529
				text = "IH0"
			intervals [293]:
				xmin = 59.1529
				xmax = 59.1929
				text = "N"
			intervals [294]:
				xmin = 59.1929
				xmax = 59.2729
				text = "T"
			intervals [295]:
				xmin = 59.2729
				xmax = 59.3729
				text = "UW1"
			intervals [296]:
				xmin = 59.3729
				xmax = 59.4029
				text = "IH0"
			intervals [297]:
				xmin = 59.4029
				xmax = 59.4329
				text = "T"
			intervals [298]:
				xmin = 59.4329
				xmax = 59.5029
				text = "L"
			intervals [299]:
				xmin = 59.5029
				xmax = 59.5629
				text = "AY1"
			intervals [300]:
				xmin = 59.5629
				xmax = 59.6029
				text = "K"
			intervals [301]:
				xmin = 59.6029
				xmax = 59.6329
				text = "sp"
			intervals [302]:
				xmin = 59.6329
				xmax = 60.0029
				text = "AH1"
			intervals [303]:
				xmin = 60.0029
				xmax = 60.1288
				text = "sp"
			intervals [304]:
				xmin = 60.1288
				xmax = 60.2488
				text = "Y"
			intervals [305]:
				xmin = 60.2488
				xmax = 60.3288
				text = "UW1"
			intervals [306]:
				xmin = 60.3288
				xmax = 60.3688
				text = "N"
			intervals [307]:
				xmin = 60.3688
				xmax = 60.4288
				text = "OW1"
			intervals [308]:
				xmin = 60.4288
				xmax = 60.4788
				text = "IH0"
			intervals [309]:
				xmin = 60.4788
				xmax = 60.5288
				text = "G"
			intervals [310]:
				xmin = 60.5288
				xmax = 60.6388
				text = "Z"
			intervals [311]:
				xmin = 60.6388
				xmax = 60.7288
				text = "AE1"
			intervals [312]:
				xmin = 60.7288
				xmax = 60.7588
				text = "K"
			intervals [313]:
				xmin = 60.7588
				xmax = 60.7888
				text = "T"
			intervals [314]:
				xmin = 60.7888
				xmax = 60.8188
				text = "L"
			intervals [315]:
				xmin = 60.8188
				xmax = 60.8488
				text = "IY0"
			intervals [316]:
				xmin = 60.8488
				xmax = 60.8788
				text = "W"
			intervals [317]:
				xmin = 60.8788
				xmax = 60.9088
				text = "AH1"
			intervals [318]:
				xmin = 60.9088
				xmax = 60.9388
				text = "T"
			intervals [319]:
				xmin = 60.9388
				xmax = 60.9688
				text = "AH0"
			intervals [320]:
				xmin = 60.9688
				xmax = 60.9988
				text = "M"
			intervals [321]:
				xmin = 60.9988
				xmax = 61.0288
				text = "T"
			intervals [322]:
				xmin = 61.0288
				xmax = 61.0688
				text = "AO1"
			intervals [323]:
				xmin = 61.0688
				xmax = 61.0988
				text = "K"
			intervals [324]:
				xmin = 61.0988
				xmax = 61.1288
				text = "IH0"
			intervals [325]:
				xmin = 61.1288
				xmax = 61.1588
				text = "N"
			intervals [326]:
				xmin = 61.1588
				xmax = 61.1888
				text = "AH0"
			intervals [327]:
				xmin = 61.1888
				xmax = 61.2188
				text = "B"
			intervals [328]:
				xmin = 61.2188
				xmax = 61.2488
				text = "AW1"
			intervals [329]:
				xmin = 61.2488
				xmax = 61.2888
				text = "T"
			intervals [330]:
				xmin = 61.2888
				xmax = 61.6784
				text = ""
			intervals [331]:
				xmin = 61.6784
				xmax = 61.7184
				text = "sil"
			intervals [332]:
				xmin = 61.7184
				xmax = 61.7784
				text = "OW1"
			intervals [333]:
				xmin = 61.7784
				xmax = 61.8184
				text = "DH"
			intervals [334]:
				xmin = 61.8184
				xmax = 61.8484
				text = "AH0"
			intervals [335]:
				xmin = 61.8484
				xmax = 61.8784
				text = "T"
			intervals [336]:
				xmin = 61.8784
				xmax = 61.9184
				text = "L"
			intervals [337]:
				xmin = 61.9184
				xmax = 61.9684
				text = "UH1"
			intervals [338]:
				xmin = 61.9684
				xmax = 62.0084
				text = "K"
			intervals [339]:
				xmin = 62.0084
				xmax = 62.1284
				text = "T"
			intervals [340]:
				xmin = 62.1284
				xmax = 62.2184
				text = "AY1"
			intervals [341]:
				xmin = 62.2184
				xmax = 62.3184
				text = "T"
			intervals [342]:
				xmin = 62.3184
				xmax = 63.4198
				text = ""
			intervals [343]:
				xmin = 63.4198
				xmax = 63.5298
				text = "AO1"
			intervals [344]:
				xmin = 63.5298
				xmax = 63.5898
				text = "R"
			intervals [345]:
				xmin = 63.5898
				xmax = 63.6398
				text = "B"
			intervals [346]:
				xmin = 63.6398
				xmax = 63.7398
				text = "AH1"
			intervals [347]:
				xmin = 63.7398
				xmax = 63.7798
				text = "M"
			intervals [348]:
				xmin = 63.7798
				xmax = 63.8198
				text = "P"
			intervals [349]:
				xmin = 63.8198
				xmax = 63.8498
				text = "IH0"
			intervals [350]:
				xmin = 63.8498
				xmax = 63.9498
				text = "N"
			intervals [351]:
				xmin = 63.9498
				xmax = 63.9798
				text = "sp"
			intervals [352]:
				xmin = 63.9798
				xmax = 64.0498
				text = "W"
			intervals [353]:
				xmin = 64.0498
				xmax = 64.0998
				text = "AH1"
			intervals [354]:
				xmin = 64.0998
				xmax = 64.1898
				text = "Z"
			intervals [355]:
				xmin = 64.1898
				xmax = 64.2598
				text = "M"
			intervals [356]:
				xmin = 64.2598
				xmax = 64.3098
				text = "AY1"
			intervals [357]:
				xmin = 64.3098
				xmax = 64.4198
				text = "F"
			intervals [358]:
				xmin = 64.4198
				xmax = 64.5198
				text = "EY1"
			intervals [359]:
				xmin = 64.5198
				xmax = 64.5698
				text = "V"
			intervals [360]:
				xmin = 64.5698
				xmax = 64.5998
				text = "R"
			intervals [361]:
				xmin = 64.5998
				xmax = 64.6398
				text = "AH0"
			intervals [362]:
				xmin = 64.6398
				xmax = 64.6698
				text = "T"
			intervals [363]:
				xmin = 64.6698
				xmax = 64.7298
				text = "sp"
			intervals [364]:
				xmin = 64.7298
				xmax = 65.1798
				text = "AH1"
			intervals [365]:
				xmin = 65.1798
				xmax = 65.4198
				text = "spn"
			intervals [366]:
				xmin = 65.4198
				xmax = 66.3833
				text = ""
			intervals [367]:
				xmin = 66.3833
				xmax = 66.4233
				text = "sil"
			intervals [368]:
				xmin = 66.4233
				xmax = 66.4533
				text = "B"
			intervals [369]:
				xmin = 66.4533
				xmax = 66.5133
				text = "AH1"
			intervals [370]:
				xmin = 66.5133
				xmax = 66.5733
				text = "T"
			intervals [371]:
				xmin = 66.5733
				xmax = 66.6933
				text = "N"
			intervals [372]:
				xmin = 66.6933
				xmax = 66.9733
				text = "AW1"
			intervals [373]:
				xmin = 66.9733
				xmax = 67.0533
				text = "sp"
			intervals [374]:
				xmin = 67.0533
				xmax = 67.1233
				text = "DH"
			intervals [375]:
				xmin = 67.1233
				xmax = 67.2133
				text = "EY1"
			intervals [376]:
				xmin = 67.2133
				xmax = 67.3133
				text = "T"
			intervals [377]:
				xmin = 67.3133
				xmax = 67.3733
				text = "EY1"
			intervals [378]:
				xmin = 67.3733
				xmax = 67.4533
				text = "K"
			intervals [379]:
				xmin = 67.4533
				xmax = 67.5133
				text = "N"
			intervals [380]:
				xmin = 67.5133
				xmax = 67.6733
				text = "EY1"
			intervals [381]:
				xmin = 67.6733
				xmax = 67.8133
				text = "M"
			intervals [382]:
				xmin = 67.8133
				xmax = 67.9433
				text = "Z"
			intervals [383]:
				xmin = 67.9433
				xmax = 67.9733
				text = "AH0"
			intervals [384]:
				xmin = 67.9733
				xmax = 68.1333
				text = "N"
			intervals [385]:
				xmin = 68.1333
				xmax = 68.1733
				text = "Y"
			intervals [386]:
				xmin = 68.1733
				xmax = 68.2133
				text = "UW1"
			intervals [387]:
				xmin = 68.2133
				xmax = 68.2933
				text = "Z"
			intervals [388]:
				xmin = 68.2933
				xmax = 68.3433
				text = "IH0"
			intervals [389]:
				xmin = 68.3433
				xmax = 68.3733
				text = "T"
			intervals [390]:
				xmin = 68.3733
				xmax = 68.4033
				text = "EH1"
			intervals [391]:
				xmin = 68.4033
				xmax = 68.4433
				text = "Z"
			intervals [392]:
				xmin = 68.4433
				xmax = 68.5433
				text = "S"
			intervals [393]:
				xmin = 68.5433
				xmax = 68.6233
				text = "L"
			intervals [394]:
				xmin = 68.6233
				xmax = 68.6833
				text = "AE1"
			intervals [395]:
				xmin = 68.6833
				xmax = 68.7133
				text = "NG"
			intervals [396]:
				xmin = 68.7133
				xmax = 69.3826
				text = "sp"
			intervals [397]:
				xmin = 69.3826
				xmax = 69.4426
				text = "L"
			intervals [398]:
				xmin = 69.4426
				xmax = 69.4926
				text = "AY1"
			intervals [399]:
				xmin = 69.4926
				xmax = 69.5626
				text = "K"
			intervals [400]:
				xmin = 69.5626
				xmax = 69.7026
				text = "sp"
			intervals [401]:
				xmin = 69.7026
				xmax = 69.8926
				text = "K"
			intervals [402]:
				xmin = 69.8926
				xmax = 69.9526
				text = "AO1"
			intervals [403]:
				xmin = 69.9526
				xmax = 69.9826
				text = "L"
			intervals [404]:
				xmin = 69.9826
				xmax = 70.0126
				text = "IH0"
			intervals [405]:
				xmin = 70.0126
				xmax = 70.0426
				text = "N"
			intervals [406]:
				xmin = 70.0426
				xmax = 70.0726
				text = "M"
			intervals [407]:
				xmin = 70.0726
				xmax = 70.1426
				text = "IY1"
			intervals [408]:
				xmin = 70.1426
				xmax = 70.2626
				text = "B"
			intervals [409]:
				xmin = 70.2626
				xmax = 70.4626
				text = "AA1"
			intervals [410]:
				xmin = 70.4626
				xmax = 70.4926
				text = "B"
			intervals [411]:
				xmin = 70.4926
				xmax = 72.6774
				text = "sp"
			intervals [412]:
				xmin = 72.6774
				xmax = 72.8574
				text = "AH1"
			intervals [413]:
				xmin = 72.8574
				xmax = 73.0374
				text = "Y"
			intervals [414]:
				xmin = 73.0374
				xmax = 73.1574
				text = "AE1"
			intervals [415]:
				xmin = 73.1574
				xmax = 74.0305
				text = "sp"
			intervals [416]:
				xmin = 74.0305
				xmax = 74.0905
				text = "D"
			intervals [417]:
				xmin = 74.0905
				xmax = 74.1805
				text = "UW1"
			intervals [418]:
				xmin = 74.1805
				xmax = 74.2405
				text = "AY1"
			intervals [419]:
				xmin = 74.2405
				xmax = 74.2905
				text = "TH"
			intervals [420]:
				xmin = 74.2905
				xmax = 74.3205
				text = "IH1"
			intervals [421]:
				xmin = 74.3205
				xmax = 74.3505
				text = "NG"
			intervals [422]:
				xmin = 74.3505
				xmax = 74.3805
				text = "K"
			intervals [423]:
				xmin = 74.3805
				xmax = 74.4105
				text = "DH"
			intervals [424]:
				xmin = 74.4105
				xmax = 74.4605
				text = "EY1"
			intervals [425]:
				xmin = 74.4605
				xmax = 74.6005
				text = "T"
			intervals [426]:
				xmin = 74.6005
				xmax = 74.7005
				text = "AO1"
			intervals [427]:
				xmin = 74.7005
				xmax = 74.7705
				text = "K"
			intervals [428]:
				xmin = 74.7705
				xmax = 74.8005
				text = "D"
			intervals [429]:
				xmin = 74.8005
				xmax = 74.8705
				text = "IH1"
			intervals [430]:
				xmin = 74.8705
				xmax = 74.9505
				text = "F"
			intervals [431]:
				xmin = 74.9505
				xmax = 74.9805
				text = "R"
			intervals [432]:
				xmin = 74.9805
				xmax = 75.0105
				text = "AH0"
			intervals [433]:
				xmin = 75.0105
				xmax = 75.0405
				text = "N"
			intervals [434]:
				xmin = 75.0405
				xmax = 75.0705
				text = "T"
			intervals [435]:
				xmin = 75.0705
				xmax = 75.1005
				text = "L"
			intervals [436]:
				xmin = 75.1005
				xmax = 75.2405
				text = "IY0"
			intervals [437]:
				xmin = 75.2405
				xmax = 75.5014
				text = ""
			intervals [438]:
				xmin = 75.5014
				xmax = 75.5314
				text = "sil"
			intervals [439]:
				xmin = 75.5314
				xmax = 75.6314
				text = "Y"
			intervals [440]:
				xmin = 75.6314
				xmax = 75.7314
				text = "EH1"
			intervals [441]:
				xmin = 75.7314
				xmax = 75.9614
				text = "S"
			intervals [442]:
				xmin = 75.9614
				xmax = 77.2774
				text = ""
			intervals [443]:
				xmin = 77.2774
				xmax = 77.3074
				text = "sil"
			intervals [444]:
				xmin = 77.3074
				xmax = 77.3774
				text = "AY1"
			intervals [445]:
				xmin = 77.3774
				xmax = 77.4974
				text = "TH"
			intervals [446]:
				xmin = 77.4974
				xmax = 77.5574
				text = "IH1"
			intervals [447]:
				xmin = 77.5574
				xmax = 77.6574
				text = "NG"
			intervals [448]:
				xmin = 77.6574
				xmax = 77.7274
				text = "K"
			intervals [449]:
				xmin = 77.7274
				xmax = 78.0574
				text = "AH1"
			intervals [450]:
				xmin = 78.0574
				xmax = 78.2374
				text = "M"
			intervals [451]:
				xmin = 78.2374
				xmax = 79.7852
				text = "sp"
			intervals [452]:
				xmin = 79.7852
				xmax = 79.8452
				text = "AH0"
			intervals [453]:
				xmin = 79.8452
				xmax = 79.8752
				text = "L"
			intervals [454]:
				xmin = 79.8752
				xmax = 79.9352
				text = "AA1"
			intervals [455]:
				xmin = 79.9352
				xmax = 79.9852
				text = "T"
			intervals [456]:
				xmin = 79.9852
				xmax = 80.0152
				text = "AH0"
			intervals [457]:
				xmin = 80.0152
				xmax = 80.0552
				text = "V"
			intervals [458]:
				xmin = 80.0552
				xmax = 80.1052
				text = "P"
			intervals [459]:
				xmin = 80.1052
				xmax = 80.1452
				text = "IY1"
			intervals [460]:
				xmin = 80.1452
				xmax = 80.1752
				text = "P"
			intervals [461]:
				xmin = 80.1752
				xmax = 80.2052
				text = "AH0"
			intervals [462]:
				xmin = 80.2052
				xmax = 80.2352
				text = "L"
			intervals [463]:
				xmin = 80.2352
				xmax = 80.2852
				text = "G"
			intervals [464]:
				xmin = 80.2852
				xmax = 80.3452
				text = "IH1"
			intervals [465]:
				xmin = 80.3452
				xmax = 80.4052
				text = "T"
			intervals [466]:
				xmin = 80.4052
				xmax = 80.4752
				text = "L"
			intervals [467]:
				xmin = 80.4752
				xmax = 80.6552
				text = "EY1"
			intervals [468]:
				xmin = 80.6552
				xmax = 80.7752
				text = "Z"
			intervals [469]:
				xmin = 80.7752
				xmax = 80.9552
				text = "IY0"
			intervals [470]:
				xmin = 80.9552
				xmax = 81.8321
				text = ""
			intervals [471]:
				xmin = 81.8321
				xmax = 81.8621
				text = "sil"
			intervals [472]:
				xmin = 81.8621
				xmax = 81.9521
				text = "AY1"
			intervals [473]:
				xmin = 81.9521
				xmax = 82.0921
				text = "K"
			intervals [474]:
				xmin = 82.0921
				xmax = 82.1521
				text = "AO1"
			intervals [475]:
				xmin = 82.1521
				xmax = 82.1921
				text = "T"
			intervals [476]:
				xmin = 82.1921
				xmax = 82.2521
				text = "M"
			intervals [477]:
				xmin = 82.2521
				xmax = 82.3021
				text = "AY1"
			intervals [478]:
				xmin = 82.3021
				xmax = 82.4121
				text = "D"
			intervals [479]:
				xmin = 82.4121
				xmax = 82.5521
				text = "AO1"
			intervals [480]:
				xmin = 82.5521
				xmax = 82.5921
				text = "T"
			intervals [481]:
				xmin = 82.5921
				xmax = 82.6721
				text = "ER0"
			intervals [482]:
				xmin = 82.6721
				xmax = 82.7221
				text = "D"
			intervals [483]:
				xmin = 82.7221
				xmax = 82.8321
				text = "UW1"
			intervals [484]:
				xmin = 82.8321
				xmax = 82.8721
				text = "IH0"
			intervals [485]:
				xmin = 82.8721
				xmax = 82.9021
				text = "N"
			intervals [486]:
				xmin = 82.9021
				xmax = 82.9321
				text = "IH0"
			intervals [487]:
				xmin = 82.9321
				xmax = 82.9821
				text = "T"
			intervals [488]:
				xmin = 82.9821
				xmax = 83.0321
				text = "AH0"
			intervals [489]:
				xmin = 83.0321
				xmax = 83.0921
				text = "K"
			intervals [490]:
				xmin = 83.0921
				xmax = 83.1721
				text = "AH1"
			intervals [491]:
				xmin = 83.1721
				xmax = 83.2021
				text = "P"
			intervals [492]:
				xmin = 83.2021
				xmax = 83.2321
				text = "AH0"
			intervals [493]:
				xmin = 83.2321
				xmax = 83.2621
				text = "L"
			intervals [494]:
				xmin = 83.2621
				xmax = 83.3821
				text = "T"
			intervals [495]:
				xmin = 83.3821
				xmax = 83.4921
				text = "AY1"
			intervals [496]:
				xmin = 83.4921
				xmax = 83.5621
				text = "M"
			intervals [497]:
				xmin = 83.5621
				xmax = 83.6221
				text = "Z"
			intervals [498]:
				xmin = 83.6221
				xmax = 83.6621
				text = "AY1"
			intervals [499]:
				xmin = 83.6621
				xmax = 83.7821
				text = "T"
			intervals [500]:
				xmin = 83.7821
				xmax = 83.8221
				text = "OW1"
			intervals [501]:
				xmin = 83.8221
				xmax = 83.8521
				text = "L"
			intervals [502]:
				xmin = 83.8521
				xmax = 83.8821
				text = "D"
			intervals [503]:
				xmin = 83.8821
				xmax = 83.9121
				text = "HH"
			intervals [504]:
				xmin = 83.9121
				xmax = 83.9421
				text = "ER0"
			intervals [505]:
				xmin = 83.9421
				xmax = 83.9721
				text = "D"
			intervals [506]:
				xmin = 83.9721
				xmax = 84.0121
				text = "OW1"
			intervals [507]:
				xmin = 84.0121
				xmax = 84.0921
				text = "N"
			intervals [508]:
				xmin = 84.0921
				xmax = 84.1221
				text = "T"
			intervals [509]:
				xmin = 84.1221
				xmax = 84.1921
				text = "EH1"
			intervals [510]:
				xmin = 84.1921
				xmax = 84.2521
				text = "V"
			intervals [511]:
				xmin = 84.2521
				xmax = 84.3221
				text = "ER0"
			intervals [512]:
				xmin = 84.3221
				xmax = 84.4321
				text = "S"
			intervals [513]:
				xmin = 84.4321
				xmax = 84.4921
				text = "EY1"
			intervals [514]:
				xmin = 84.4921
				xmax = 84.5221
				text = "IH0"
			intervals [515]:
				xmin = 84.5221
				xmax = 84.5621
				text = "T"
			intervals [516]:
				xmin = 84.5621
				xmax = 84.6021
				text = "AH0"
			intervals [517]:
				xmin = 84.6021
				xmax = 84.6621
				text = "G"
			intervals [518]:
				xmin = 84.6621
				xmax = 84.7721
				text = "EH1"
			intervals [519]:
				xmin = 84.7721
				xmax = 84.8621
				text = "N"
			intervals [520]:
				xmin = 84.8621
				xmax = 85.4217
				text = ""
			intervals [521]:
				xmin = 85.4217
				xmax = 85.4917
				text = "AE1"
			intervals [522]:
				xmin = 85.4917
				xmax = 85.5317
				text = "N"
			intervals [523]:
				xmin = 85.5317
				xmax = 85.5717
				text = "DH"
			intervals [524]:
				xmin = 85.5717
				xmax = 85.6417
				text = "AH0"
			intervals [525]:
				xmin = 85.6417
				xmax = 85.7417
				text = "W"
			intervals [526]:
				xmin = 85.7417
				xmax = 85.9917
				text = "ER1"
			intervals [527]:
				xmin = 85.9917
				xmax = 86.1017
				text = "D"
			intervals [528]:
				xmin = 86.1017
				xmax = 86.9297
				text = ""
			intervals [529]:
				xmin = 86.9297
				xmax = 87.0197
				text = "P"
			intervals [530]:
				xmin = 87.0197
				xmax = 87.0497
				text = "UH1"
			intervals [531]:
				xmin = 87.0497
				xmax = 87.0897
				text = "T"
			intervals [532]:
				xmin = 87.0897
				xmax = 87.2097
				text = "EY1"
			intervals [533]:
				xmin = 87.2097
				xmax = 87.2397
				text = "sp"
			intervals [534]:
				xmin = 87.2397
				xmax = 87.6197
				text = "EY1"
			intervals [535]:
				xmin = 87.6197
				xmax = 87.6497
				text = "AE1"
			intervals [536]:
				xmin = 87.6497
				xmax = 87.6797
				text = "T"
			intervals [537]:
				xmin = 87.6797
				xmax = 87.7197
				text = "AO1"
			intervals [538]:
				xmin = 87.7197
				xmax = 87.7597
				text = "L"
			intervals [539]:
				xmin = 87.7597
				xmax = 87.8097
				text = "M"
			intervals [540]:
				xmin = 87.8097
				xmax = 87.8497
				text = "OW2"
			intervals [541]:
				xmin = 87.8497
				xmax = 87.9297
				text = "S"
			intervals [542]:
				xmin = 87.9297
				xmax = 87.9797
				text = "T"
			intervals [543]:
				xmin = 87.9797
				xmax = 88.0297
				text = "EH1"
			intervals [544]:
				xmin = 88.0297
				xmax = 88.0797
				text = "V"
			intervals [545]:
				xmin = 88.0797
				xmax = 88.1297
				text = "R"
			intervals [546]:
				xmin = 88.1297
				xmax = 88.1797
				text = "IY0"
			intervals [547]:
				xmin = 88.1797
				xmax = 88.2297
				text = "TH"
			intervals [548]:
				xmin = 88.2297
				xmax = 88.3097
				text = "IH2"
			intervals [549]:
				xmin = 88.3097
				xmax = 88.3797
				text = "NG"
			intervals [550]:
				xmin = 88.3797
				xmax = 88.4597
				text = "sp"
			intervals [551]:
				xmin = 88.4597
				xmax = 89.2804
				text = ""
			intervals [552]:
				xmin = 89.2804
				xmax = 89.3404
				text = "D"
			intervals [553]:
				xmin = 89.3404
				xmax = 89.5704
				text = "AE1"
			intervals [554]:
				xmin = 89.5704
				xmax = 89.6104
				text = "D"
			intervals [555]:
				xmin = 89.6104
				xmax = 89.9204
				text = "IY0"
			intervals [556]:
				xmin = 89.9204
				xmax = 90.3304
				text = "AH1"
			intervals [557]:
				xmin = 90.3304
				xmax = 91.3111
				text = ""
			intervals [558]:
				xmin = 91.3111
				xmax = 91.3711
				text = "sil"
			intervals [559]:
				xmin = 91.3711
				xmax = 91.4411
				text = "HH"
			intervals [560]:
				xmin = 91.4411
				xmax = 91.5411
				text = "W"
			intervals [561]:
				xmin = 91.5411
				xmax = 91.9211
				text = "AY1"
			intervals [562]:
				xmin = 91.9211
				xmax = 91.9511
				text = "sp"
			intervals [563]:
				xmin = 91.9511
				xmax = 92.3011
				text = "AH1"
			intervals [564]:
				xmin = 92.3011
				xmax = 92.7984
				text = ""
			intervals [565]:
				xmin = 92.7984
				xmax = 92.8684
				text = "DH"
			intervals [566]:
				xmin = 92.8684
				xmax = 92.9384
				text = "EY1"
			intervals [567]:
				xmin = 92.9384
				xmax = 93.0284
				text = "D"
			intervals [568]:
				xmin = 93.0284
				xmax = 93.1184
				text = "UW1"
			intervals [569]:
				xmin = 93.1184
				xmax = 93.1584
				text = "DH"
			intervals [570]:
				xmin = 93.1584
				xmax = 93.2284
				text = "AE1"
			intervals [571]:
				xmin = 93.2284
				xmax = 93.2584
				text = "T"
			intervals [572]:
				xmin = 93.2584
				xmax = 93.3384
				text = "AH0"
			intervals [573]:
				xmin = 93.3384
				xmax = 93.5784
				text = "HH"
			intervals [574]:
				xmin = 93.5784
				xmax = 93.6084
				text = "OW1"
			intervals [575]:
				xmin = 93.6084
				xmax = 93.8084
				text = "L"
			intervals [576]:
				xmin = 93.8084
				xmax = 93.8484
				text = "W"
			intervals [577]:
				xmin = 93.8484
				xmax = 93.9384
				text = "EH1"
			intervals [578]:
				xmin = 93.9384
				xmax = 93.9684
				text = "L"
			intervals [579]:
				xmin = 93.9684
				xmax = 94.0084
				text = "AH0"
			intervals [580]:
				xmin = 94.0084
				xmax = 94.0684
				text = "L"
			intervals [581]:
				xmin = 94.0684
				xmax = 94.1184
				text = "AA1"
			intervals [582]:
				xmin = 94.1184
				xmax = 94.1484
				text = "T"
			intervals [583]:
				xmin = 94.1484
				xmax = 94.1784
				text = "AH0"
			intervals [584]:
				xmin = 94.1784
				xmax = 94.2584
				text = "V"
			intervals [585]:
				xmin = 94.2584
				xmax = 94.3084
				text = "F"
			intervals [586]:
				xmin = 94.3084
				xmax = 94.3684
				text = "IY1"
			intervals [587]:
				xmin = 94.3684
				xmax = 94.4184
				text = "M"
			intervals [588]:
				xmin = 94.4184
				xmax = 94.4784
				text = "EY2"
			intervals [589]:
				xmin = 94.4784
				xmax = 94.5684
				text = "L"
			intervals [590]:
				xmin = 94.5684
				xmax = 94.6284
				text = "Z"
			intervals [591]:
				xmin = 94.6284
				xmax = 94.6884
				text = "D"
			intervals [592]:
				xmin = 94.6884
				xmax = 94.8084
				text = "UW1"
			intervals [593]:
				xmin = 94.8084
				xmax = 94.8584
				text = "sp"
			intervals [594]:
				xmin = 94.8584
				xmax = 95.3137
				text = ""
			intervals [595]:
				xmin = 95.3137
				xmax = 95.3737
				text = "D"
			intervals [596]:
				xmin = 95.3737
				xmax = 95.4337
				text = "UW1"
			intervals [597]:
				xmin = 95.4337
				xmax = 95.4937
				text = "DH"
			intervals [598]:
				xmin = 95.4937
				xmax = 95.5337
				text = "AE1"
			intervals [599]:
				xmin = 95.5337
				xmax = 95.5737
				text = "T"
			intervals [600]:
				xmin = 95.5737
				xmax = 95.6437
				text = "AH0"
			intervals [601]:
				xmin = 95.6437
				xmax = 95.7237
				text = "HH"
			intervals [602]:
				xmin = 95.7237
				xmax = 95.7837
				text = "OW1"
			intervals [603]:
				xmin = 95.7837
				xmax = 95.8537
				text = "L"
			intervals [604]:
				xmin = 95.8537
				xmax = 95.9037
				text = "L"
			intervals [605]:
				xmin = 95.9037
				xmax = 95.9537
				text = "AA1"
			intervals [606]:
				xmin = 95.9537
				xmax = 96.1137
				text = "T"
			intervals [607]:
				xmin = 96.1137
				xmax = 96.5237
				text = ""
			intervals [608]:
				xmin = 96.5237
				xmax = 96.6037
				text = "P"
			intervals [609]:
				xmin = 96.6037
				xmax = 96.6437
				text = "UH1"
			intervals [610]:
				xmin = 96.6437
				xmax = 96.6837
				text = "T"
			intervals [611]:
				xmin = 96.6837
				xmax = 96.8037
				text = "EY1"
			intervals [612]:
				xmin = 96.8037
				xmax = 96.8337
				text = "sp"
			intervals [613]:
				xmin = 96.8337
				xmax = 97.0237
				text = "EY1"
			intervals [614]:
				xmin = 97.0237
				xmax = 97.0737
				text = "AE1"
			intervals [615]:
				xmin = 97.0737
				xmax = 97.1237
				text = "T"
			intervals [616]:
				xmin = 97.1237
				xmax = 97.1537
				text = "DH"
			intervals [617]:
				xmin = 97.1537
				xmax = 97.2137
				text = "IY0"
			intervals [618]:
				xmin = 97.2137
				xmax = 97.2837
				text = "EH1"
			intervals [619]:
				xmin = 97.2837
				xmax = 97.3237
				text = "N"
			intervals [620]:
				xmin = 97.3237
				xmax = 97.3637
				text = "D"
			intervals [621]:
				xmin = 97.3637
				xmax = 97.3937
				text = "AH0"
			intervals [622]:
				xmin = 97.3937
				xmax = 97.4237
				text = "V"
			intervals [623]:
				xmin = 97.4237
				xmax = 97.5037
				text = "EH1"
			intervals [624]:
				xmin = 97.5037
				xmax = 97.5437
				text = "V"
			intervals [625]:
				xmin = 97.5437
				xmax = 97.5937
				text = "R"
			intervals [626]:
				xmin = 97.5937
				xmax = 97.6437
				text = "IY0"
			intervals [627]:
				xmin = 97.6437
				xmax = 97.7037
				text = "TH"
			intervals [628]:
				xmin = 97.7037
				xmax = 97.7537
				text = "IH2"
			intervals [629]:
				xmin = 97.7537
				xmax = 97.8337
				text = "NG"
			intervals [630]:
				xmin = 97.8337
				xmax = 97.8937
				text = "sp"
			intervals [631]:
				xmin = 97.8937
				xmax = 98.6584
				text = ""
			intervals [632]:
				xmin = 98.6584
				xmax = 98.7484
				text = "AY1"
			intervals [633]:
				xmin = 98.7484
				xmax = 98.8484
				text = "D"
			intervals [634]:
				xmin = 98.8484
				xmax = 98.9084
				text = "OW1"
			intervals [635]:
				xmin = 98.9084
				xmax = 98.9584
				text = "N"
			intervals [636]:
				xmin = 98.9584
				xmax = 99.0484
				text = "L"
			intervals [637]:
				xmin = 99.0484
				xmax = 99.1084
				text = "AY1"
			intervals [638]:
				xmin = 99.1084
				xmax = 99.1384
				text = "K"
			intervals [639]:
				xmin = 99.1384
				xmax = 99.1784
				text = "sp"
			intervals [640]:
				xmin = 99.1784
				xmax = 99.2384
				text = "IH0"
			intervals [641]:
				xmin = 99.2384
				xmax = 99.3284
				text = "T"
			intervals [642]:
				xmin = 99.3284
				xmax = 100.9369
				text = ""
			intervals [643]:
				xmin = 100.9369
				xmax = 100.9669
				text = "sil"
			intervals [644]:
				xmin = 100.9669
				xmax = 101.0269
				text = "AY1"
			intervals [645]:
				xmin = 101.0269
				xmax = 101.0569
				text = "D"
			intervals [646]:
				xmin = 101.0569
				xmax = 101.0869
				text = "OW1"
			intervals [647]:
				xmin = 101.0869
				xmax = 101.1369
				text = "N"
			intervals [648]:
				xmin = 101.1369
				xmax = 101.2169
				text = "S"
			intervals [649]:
				xmin = 101.2169
				xmax = 101.2569
				text = "IY1"
			intervals [650]:
				xmin = 101.2569
				xmax = 101.2869
				text = "IH1"
			intervals [651]:
				xmin = 101.2869
				xmax = 101.3369
				text = "T"
			intervals [652]:
				xmin = 101.3369
				xmax = 101.3669
				text = "AH0"
			intervals [653]:
				xmin = 101.3669
				xmax = 101.4069
				text = "N"
			intervals [654]:
				xmin = 101.4069
				xmax = 101.4369
				text = "IH0"
			intervals [655]:
				xmin = 101.4369
				xmax = 101.4669
				text = "T"
			intervals [656]:
				xmin = 101.4669
				xmax = 101.4969
				text = "W"
			intervals [657]:
				xmin = 101.4969
				xmax = 101.5669
				text = "AH1"
			intervals [658]:
				xmin = 101.5669
				xmax = 101.6569
				text = "Z"
			intervals [659]:
				xmin = 101.6569
				xmax = 101.6969
				text = "G"
			intervals [660]:
				xmin = 101.6969
				xmax = 101.7369
				text = "R"
			intervals [661]:
				xmin = 101.7369
				xmax = 101.8169
				text = "OW1"
			intervals [662]:
				xmin = 101.8169
				xmax = 101.8569
				text = "IH0"
			intervals [663]:
				xmin = 101.8569
				xmax = 101.8869
				text = "N"
			intervals [664]:
				xmin = 101.8869
				xmax = 101.9769
				text = "AH1"
			intervals [665]:
				xmin = 101.9769
				xmax = 102.0069
				text = "P"
			intervals [666]:
				xmin = 102.0069
				xmax = 102.0569
				text = "IH1"
			intervals [667]:
				xmin = 102.0569
				xmax = 102.0969
				text = "T"
			intervals [668]:
				xmin = 102.0969
				xmax = 102.1469
				text = "W"
			intervals [669]:
				xmin = 102.1469
				xmax = 102.1869
				text = "AH0"
			intervals [670]:
				xmin = 102.1869
				xmax = 102.2369
				text = "Z"
			intervals [671]:
				xmin = 102.2369
				xmax = 102.2869
				text = "L"
			intervals [672]:
				xmin = 102.2869
				xmax = 102.3269
				text = "AY1"
			intervals [673]:
				xmin = 102.3269
				xmax = 102.3969
				text = "K"
			intervals [674]:
				xmin = 102.3969
				xmax = 102.5769
				text = "F"
			intervals [675]:
				xmin = 102.5769
				xmax = 102.6769
				text = "AH1"
			intervals [676]:
				xmin = 102.6769
				xmax = 102.7269
				text = "N"
			intervals [677]:
				xmin = 102.7269
				xmax = 102.7969
				text = "IY0"
			intervals [678]:
				xmin = 102.7969
				xmax = 102.9269
				text = "N"
			intervals [679]:
				xmin = 102.9269
				xmax = 103.1069
				text = "AW1"
			intervals [680]:
				xmin = 103.1069
				xmax = 103.1969
				text = "Y"
			intervals [681]:
				xmin = 103.1969
				xmax = 103.2669
				text = "UW1"
			intervals [682]:
				xmin = 103.2669
				xmax = 103.3269
				text = "EH1"
			intervals [683]:
				xmin = 103.3269
				xmax = 103.3769
				text = "Z"
			intervals [684]:
				xmin = 103.3769
				xmax = 103.4169
				text = "Y"
			intervals [685]:
				xmin = 103.4169
				xmax = 103.5269
				text = "UW1"
			intervals [686]:
				xmin = 103.5269
				xmax = 103.5769
				text = "AH0"
			intervals [687]:
				xmin = 103.5769
				xmax = 103.6769
				text = "P"
			intervals [688]:
				xmin = 103.6769
				xmax = 103.7169
				text = "EH1"
			intervals [689]:
				xmin = 103.7169
				xmax = 103.7769
				text = "R"
			intervals [690]:
				xmin = 103.7769
				xmax = 103.8169
				text = "AH0"
			intervals [691]:
				xmin = 103.8169
				xmax = 103.8469
				text = "N"
			intervals [692]:
				xmin = 103.8469
				xmax = 103.9269
				text = "T"
			intervals [693]:
				xmin = 103.9269
				xmax = 103.9569
				text = "Y"
			intervals [694]:
				xmin = 103.9569
				xmax = 104.0369
				text = "UW1"
			intervals [695]:
				xmin = 104.0369
				xmax = 104.0969
				text = "W"
			intervals [696]:
				xmin = 104.0969
				xmax = 104.1269
				text = "AH0"
			intervals [697]:
				xmin = 104.1269
				xmax = 104.1969
				text = "Z"
			intervals [698]:
				xmin = 104.1969
				xmax = 104.2269
				text = "M"
			intervals [699]:
				xmin = 104.2269
				xmax = 104.2569
				text = "AE1"
			intervals [700]:
				xmin = 104.2569
				xmax = 104.2869
				text = "N"
			intervals [701]:
				xmin = 104.2869
				xmax = 104.3169
				text = "AY1"
			intervals [702]:
				xmin = 104.3169
				xmax = 104.3469
				text = "D"
			intervals [703]:
				xmin = 104.3469
				xmax = 104.3969
				text = "OW1"
			intervals [704]:
				xmin = 104.3969
				xmax = 104.4269
				text = "N"
			intervals [705]:
				xmin = 104.4269
				xmax = 104.4569
				text = "W"
			intervals [706]:
				xmin = 104.4569
				xmax = 104.4869
				text = "AA1"
			intervals [707]:
				xmin = 104.4869
				xmax = 104.5169
				text = "N"
			intervals [708]:
				xmin = 104.5169
				xmax = 104.5469
				text = "T"
			intervals [709]:
				xmin = 104.5469
				xmax = 104.5769
				text = "M"
			intervals [710]:
				xmin = 104.5769
				xmax = 104.6169
				text = "AY1"
			intervals [711]:
				xmin = 104.6169
				xmax = 104.7269
				text = "D"
			intervals [712]:
				xmin = 104.7269
				xmax = 104.8269
				text = "AO1"
			intervals [713]:
				xmin = 104.8269
				xmax = 104.8869
				text = "T"
			intervals [714]:
				xmin = 104.8869
				xmax = 104.9269
				text = "ER0"
			intervals [715]:
				xmin = 104.9269
				xmax = 105.0269
				text = "T"
			intervals [716]:
				xmin = 105.0269
				xmax = 105.1369
				text = "AO1"
			intervals [717]:
				xmin = 105.1369
				xmax = 105.1669
				text = "K"
			intervals [718]:
				xmin = 105.1669
				xmax = 105.1969
				text = "IH0"
			intervals [719]:
				xmin = 105.1969
				xmax = 105.2269
				text = "N"
			intervals [720]:
				xmin = 105.2269
				xmax = 105.2669
				text = "L"
			intervals [721]:
				xmin = 105.2669
				xmax = 105.3269
				text = "AY1"
			intervals [722]:
				xmin = 105.3269
				xmax = 105.3869
				text = "K"
			intervals [723]:
				xmin = 105.3869
				xmax = 105.4569
				text = "DH"
			intervals [724]:
				xmin = 105.4569
				xmax = 105.4869
				text = "AE1"
			intervals [725]:
				xmin = 105.4869
				xmax = 105.5969
				text = "T"
			intervals [726]:
				xmin = 105.5969
				xmax = 106.5486
				text = ""
			intervals [727]:
				xmin = 106.5486
				xmax = 106.5886
				text = "sil"
			intervals [728]:
				xmin = 106.5886
				xmax = 106.6186
				text = "B"
			intervals [729]:
				xmin = 106.6186
				xmax = 106.6686
				text = "IH0"
			intervals [730]:
				xmin = 106.6686
				xmax = 106.7386
				text = "K"
			intervals [731]:
				xmin = 106.7386
				xmax = 106.7886
				text = "AA1"
			intervals [732]:
				xmin = 106.7886
				xmax = 106.8186
				text = "Z"
			intervals [733]:
				xmin = 106.8186
				xmax = 106.8686
				text = "IH1"
			intervals [734]:
				xmin = 106.8686
				xmax = 106.9286
				text = "T"
			intervals [735]:
				xmin = 106.9286
				xmax = 107.0086
				text = "K"
			intervals [736]:
				xmin = 107.0086
				xmax = 107.0586
				text = "EH1"
			intervals [737]:
				xmin = 107.0586
				xmax = 107.1586
				text = "R"
			intervals [738]:
				xmin = 107.1586
				xmax = 107.2086
				text = "IY0"
			intervals [739]:
				xmin = 107.2086
				xmax = 107.3086
				text = "OW1"
			intervals [740]:
				xmin = 107.3086
				xmax = 107.3986
				text = "V"
			intervals [741]:
				xmin = 107.3986
				xmax = 107.4386
				text = "ER0"
			intervals [742]:
				xmin = 107.4386
				xmax = 107.4886
				text = "sp"
			intervals [743]:
				xmin = 107.4886
				xmax = 107.5391
				text = ""
			intervals [744]:
				xmin = 107.5391
				xmax = 107.6391
				text = "AH0"
			intervals [745]:
				xmin = 107.6391
				xmax = 107.6991
				text = "S"
			intervals [746]:
				xmin = 107.6991
				xmax = 107.7691
				text = "P"
			intervals [747]:
				xmin = 107.7691
				xmax = 107.8491
				text = "EH1"
			intervals [748]:
				xmin = 107.8491
				xmax = 107.9191
				text = "SH"
			intervals [749]:
				xmin = 107.9191
				xmax = 107.9791
				text = "L"
			intervals [750]:
				xmin = 107.9791
				xmax = 108.0191
				text = "IY0"
			intervals [751]:
				xmin = 108.0191
				xmax = 108.0891
				text = "D"
			intervals [752]:
				xmin = 108.0891
				xmax = 108.1391
				text = "UH1"
			intervals [753]:
				xmin = 108.1391
				xmax = 108.1691
				text = "R"
			intervals [754]:
				xmin = 108.1691
				xmax = 108.2091
				text = "IH0"
			intervals [755]:
				xmin = 108.2091
				xmax = 108.2391
				text = "N"
			intervals [756]:
				xmin = 108.2391
				xmax = 108.3491
				text = "T"
			intervals [757]:
				xmin = 108.3491
				xmax = 108.4291
				text = "EH1"
			intervals [758]:
				xmin = 108.4291
				xmax = 108.5391
				text = "K"
			intervals [759]:
				xmin = 108.5391
				xmax = 108.6191
				text = "S"
			intervals [760]:
				xmin = 108.6191
				xmax = 108.6791
				text = "T"
			intervals [761]:
				xmin = 108.6791
				xmax = 110.7365
				text = ""
			intervals [762]:
				xmin = 110.7365
				xmax = 110.8265
				text = "AY1"
			intervals [763]:
				xmin = 110.8265
				xmax = 110.9065
				text = "AY1"
			intervals [764]:
				xmin = 110.9065
				xmax = 111.1265
				text = "D"
			intervals [765]:
				xmin = 111.1265
				xmax = 111.1565
				text = "OW1"
			intervals [766]:
				xmin = 111.1565
				xmax = 111.2065
				text = "N"
			intervals [767]:
				xmin = 111.2065
				xmax = 111.2465
				text = "N"
			intervals [768]:
				xmin = 111.2465
				xmax = 111.2765
				text = "OW1"
			intervals [769]:
				xmin = 111.2765
				xmax = 111.3065
				text = "W"
			intervals [770]:
				xmin = 111.3065
				xmax = 111.3365
				text = "AH1"
			intervals [771]:
				xmin = 111.3365
				xmax = 111.3665
				text = "T"
			intervals [772]:
				xmin = 111.3665
				xmax = 111.4365
				text = "SH"
			intervals [773]:
				xmin = 111.4365
				xmax = 111.4765
				text = "IY1"
			intervals [774]:
				xmin = 111.4765
				xmax = 111.5265
				text = "D"
			intervals [775]:
				xmin = 111.5265
				xmax = 111.6765
				text = "AH1"
			intervals [776]:
				xmin = 111.6765
				xmax = 111.7565
				text = "Z"
			intervals [777]:
				xmin = 111.7565
				xmax = 111.7865
				text = "W"
			intervals [778]:
				xmin = 111.7865
				xmax = 111.8165
				text = "IH1"
			intervals [779]:
				xmin = 111.8165
				xmax = 111.8465
				text = "N"
			intervals [780]:
				xmin = 111.8465
				xmax = 111.8965
				text = "SH"
			intervals [781]:
				xmin = 111.8965
				xmax = 111.9465
				text = "IY1"
			intervals [782]:
				xmin = 111.9465
				xmax = 112.0565
				text = "T"
			intervals [783]:
				xmin = 112.0565
				xmax = 112.1065
				text = "EH1"
			intervals [784]:
				xmin = 112.1065
				xmax = 112.1465
				text = "K"
			intervals [785]:
				xmin = 112.1465
				xmax = 112.1765
				text = "S"
			intervals [786]:
				xmin = 112.1765
				xmax = 112.2165
				text = "T"
			intervals [787]:
				xmin = 112.2165
				xmax = 112.2765
				text = "AH1"
			intervals [788]:
				xmin = 112.2765
				xmax = 112.3365
				text = "DH"
			intervals [789]:
				xmin = 112.3365
				xmax = 112.3965
				text = "ER0"
			intervals [790]:
				xmin = 112.3965
				xmax = 112.4765
				text = "P"
			intervals [791]:
				xmin = 112.4765
				xmax = 112.5665
				text = "IY1"
			intervals [792]:
				xmin = 112.5665
				xmax = 112.6065
				text = "P"
			intervals [793]:
				xmin = 112.6065
				xmax = 112.6365
				text = "AH0"
			intervals [794]:
				xmin = 112.6365
				xmax = 112.6665
				text = "L"
			intervals [795]:
				xmin = 112.6665
				xmax = 112.6965
				text = "sp"
			intervals [796]:
				xmin = 112.6965
				xmax = 112.7565
				text = "B"
			intervals [797]:
				xmin = 112.7565
				xmax = 112.7965
				text = "AH1"
			intervals [798]:
				xmin = 112.7965
				xmax = 112.8465
				text = "T"
			intervals [799]:
				xmin = 112.8465
				xmax = 112.9365
				text = "SH"
			intervals [800]:
				xmin = 112.9365
				xmax = 113.0165
				text = "IY1"
			intervals [801]:
				xmin = 113.0165
				xmax = 113.0665
				text = "D"
			intervals [802]:
				xmin = 113.0665
				xmax = 113.1265
				text = "OW1"
			intervals [803]:
				xmin = 113.1265
				xmax = 113.1665
				text = "N"
			intervals [804]:
				xmin = 113.1665
				xmax = 113.1965
				text = "T"
			intervals [805]:
				xmin = 113.1965
				xmax = 113.2665
				text = "T"
			intervals [806]:
				xmin = 113.2665
				xmax = 113.3165
				text = "EH1"
			intervals [807]:
				xmin = 113.3165
				xmax = 113.3665
				text = "K"
			intervals [808]:
				xmin = 113.3665
				xmax = 113.4065
				text = "S"
			intervals [809]:
				xmin = 113.4065
				xmax = 113.4365
				text = "T"
			intervals [810]:
				xmin = 113.4365
				xmax = 113.4665
				text = "M"
			intervals [811]:
				xmin = 113.4665
				xmax = 113.5665
				text = "IY1"
			intervals [812]:
				xmin = 113.5665
				xmax = 113.5965
				text = "sp"
			intervals [813]:
				xmin = 113.5965
				xmax = 113.7165
				text = "D"
			intervals [814]:
				xmin = 113.7165
				xmax = 113.7465
				text = "AH1"
			intervals [815]:
				xmin = 113.7465
				xmax = 113.7765
				text = "B"
			intervals [816]:
				xmin = 113.7765
				xmax = 113.8065
				text = "AH0"
			intervals [817]:
				xmin = 113.8065
				xmax = 113.8365
				text = "L"
			intervals [818]:
				xmin = 113.8365
				xmax = 113.8665
				text = "Y"
			intervals [819]:
				xmin = 113.8665
				xmax = 113.8965
				text = "UW0"
			intervals [820]:
				xmin = 113.8965
				xmax = 114.0065
				text = "W"
			intervals [821]:
				xmin = 114.0065
				xmax = 114.0765
				text = "EY1"
			intervals [822]:
				xmin = 114.0765
				xmax = 114.1465
				text = "D"
			intervals [823]:
				xmin = 114.1465
				xmax = 114.3165
				text = "IY1"
			intervals [824]:
				xmin = 114.3165
				xmax = 115.450
				text = ""
			intervals [825]:
				xmin = 115.450
				xmax = 115.480
				text = "sil"
			intervals [826]:
				xmin = 115.480
				xmax = 115.570
				text = "Y"
			intervals [827]:
				xmin = 115.570
				xmax = 115.640
				text = "UW1"
			intervals [828]:
				xmin = 115.640
				xmax = 115.680
				text = "W"
			intervals [829]:
				xmin = 115.680
				xmax = 115.730
				text = "AA1"
			intervals [830]:
				xmin = 115.730
				xmax = 115.770
				text = "N"
			intervals [831]:
				xmin = 115.770
				xmax = 115.810
				text = "AH0"
			intervals [832]:
				xmin = 115.810
				xmax = 115.880
				text = "N"
			intervals [833]:
				xmin = 115.880
				xmax = 115.980
				text = "OW1"
			intervals [834]:
				xmin = 115.980
				xmax = 116.070
				text = "S"
			intervals [835]:
				xmin = 116.070
				xmax = 116.140
				text = "AH1"
			intervals [836]:
				xmin = 116.140
				xmax = 116.200
				text = "M"
			intervals [837]:
				xmin = 116.200
				xmax = 116.250
				text = "TH"
			intervals [838]:
				xmin = 116.250
				xmax = 116.290
				text = "IH0"
			intervals [839]:
				xmin = 116.290
				xmax = 116.430
				text = "N"
			intervals [840]:
				xmin = 116.430
				xmax = 116.550
				text = "S"
			intervals [841]:
				xmin = 116.550
				xmax = 116.610
				text = "P"
			intervals [842]:
				xmin = 116.610
				xmax = 116.680
				text = "EH1"
			intervals [843]:
				xmin = 116.680
				xmax = 116.740
				text = "L"
			intervals [844]:
				xmin = 116.740
				xmax = 116.770
				text = "IH0"
			intervals [845]:
				xmin = 116.770
				xmax = 116.810
				text = "T"
			intervals [846]:
				xmin = 116.810
				xmax = 116.860
				text = "AW1"
			intervals [847]:
				xmin = 116.860
				xmax = 117.010
				text = "T"
			intervals [848]:
				xmin = 117.010
				xmax = 117.9971
				text = ""
			intervals [849]:
				xmin = 117.9971
				xmax = 118.0271
				text = "sil"
			intervals [850]:
				xmin = 118.0271
				xmax = 118.0871
				text = "AH0"
			intervals [851]:
				xmin = 118.0871
				xmax = 118.1271
				text = "M"
			intervals [852]:
				xmin = 118.1271
				xmax = 118.2371
				text = "S"
			intervals [853]:
				xmin = 118.2371
				xmax = 118.3871
				text = "AA1"
			intervals [854]:
				xmin = 118.3871
				xmax = 118.4271
				text = "R"
			intervals [855]:
				xmin = 118.4271
				xmax = 118.4671
				text = "IY0"
			intervals [856]:
				xmin = 118.4671
				xmax = 118.6137
				text = "sp"
			intervals [857]:
				xmin = 118.6137
				xmax = 118.6737
				text = "SH"
			intervals [858]:
				xmin = 118.6737
				xmax = 118.7237
				text = "IY1"
			intervals [859]:
				xmin = 118.7237
				xmax = 118.7537
				text = "G"
			intervals [860]:
				xmin = 118.7537
				xmax = 118.8137
				text = "IH1"
			intervals [861]:
				xmin = 118.8137
				xmax = 118.8437
				text = "T"
			intervals [862]:
				xmin = 118.8437
				xmax = 118.9337
				text = "M"
			intervals [863]:
				xmin = 118.9337
				xmax = 119.1037
				text = "AE1"
			intervals [864]:
				xmin = 119.1037
				xmax = 119.1537
				text = "D"
			intervals [865]:
				xmin = 119.1537
				xmax = 119.1837
				text = "W"
			intervals [866]:
				xmin = 119.1837
				xmax = 119.2137
				text = "EH1"
			intervals [867]:
				xmin = 119.2137
				xmax = 119.2637
				text = "N"
			intervals [868]:
				xmin = 119.2637
				xmax = 119.3137
				text = "AY1"
			intervals [869]:
				xmin = 119.3137
				xmax = 119.4137
				text = "T"
			intervals [870]:
				xmin = 119.4137
				xmax = 119.4737
				text = "EH1"
			intervals [871]:
				xmin = 119.4737
				xmax = 119.5037
				text = "L"
			intervals [872]:
				xmin = 119.5037
				xmax = 119.5337
				text = "HH"
			intervals [873]:
				xmin = 119.5337
				xmax = 119.6637
				text = "ER0"
			intervals [874]:
				xmin = 119.6637
				xmax = 119.8372
				text = ""
			intervals [875]:
				xmin = 119.8372
				xmax = 119.8672
				text = "sil"
			intervals [876]:
				xmin = 119.8672
				xmax = 120.0472
				text = "AH1"
			intervals [877]:
				xmin = 120.0472
				xmax = 120.1272
				text = "K"
			intervals [878]:
				xmin = 120.1272
				xmax = 120.1672
				text = "AA1"
			intervals [879]:
				xmin = 120.1672
				xmax = 120.2372
				text = "Z"
			intervals [880]:
				xmin = 120.2372
				xmax = 120.3472
				text = "SH"
			intervals [881]:
				xmin = 120.3472
				xmax = 120.4272
				text = "sp"
			intervals [882]:
				xmin = 120.4272
				xmax = 120.5472
				text = "W"
			intervals [883]:
				xmin = 120.5472
				xmax = 120.5972
				text = "AH1"
			intervals [884]:
				xmin = 120.5972
				xmax = 120.6472
				text = "N"
			intervals [885]:
				xmin = 120.6472
				xmax = 120.7572
				text = "T"
			intervals [886]:
				xmin = 120.7572
				xmax = 120.8272
				text = "AY1"
			intervals [887]:
				xmin = 120.8272
				xmax = 120.8772
				text = "M"
			intervals [888]:
				xmin = 120.8772
				xmax = 120.9472
				text = "SH"
			intervals [889]:
				xmin = 120.9472
				xmax = 121.0072
				text = "IY1"
			intervals [890]:
				xmin = 121.0072
				xmax = 121.1172
				text = "T"
			intervals [891]:
				xmin = 121.1172
				xmax = 121.1772
				text = "EH1"
			intervals [892]:
				xmin = 121.1772
				xmax = 121.2272
				text = "K"
			intervals [893]:
				xmin = 121.2272
				xmax = 121.2672
				text = "S"
			intervals [894]:
				xmin = 121.2672
				xmax = 121.3072
				text = "T"
			intervals [895]:
				xmin = 121.3072
				xmax = 121.3372
				text = "M"
			intervals [896]:
				xmin = 121.3372
				xmax = 121.3772
				text = "IY1"
			intervals [897]:
				xmin = 121.3772
				xmax = 121.9505
				text = "sp"
			intervals [898]:
				xmin = 121.9505
				xmax = 122.0305
				text = "D"
			intervals [899]:
				xmin = 122.0305
				xmax = 122.0605
				text = "AH1"
			intervals [900]:
				xmin = 122.0605
				xmax = 122.0905
				text = "B"
			intervals [901]:
				xmin = 122.0905
				xmax = 122.1205
				text = "AH0"
			intervals [902]:
				xmin = 122.1205
				xmax = 122.1505
				text = "L"
			intervals [903]:
				xmin = 122.1505
				xmax = 122.1905
				text = "Y"
			intervals [904]:
				xmin = 122.1905
				xmax = 122.2905
				text = "UW0"
			intervals [905]:
				xmin = 122.2905
				xmax = 122.3905
				text = "AY1"
			intervals [906]:
				xmin = 122.3905
				xmax = 122.4605
				text = "D"
			intervals [907]:
				xmin = 122.4605
				xmax = 122.5805
				text = "IY1"
			intervals [908]:
				xmin = 122.5805
				xmax = 122.6805
				text = "W"
			intervals [909]:
				xmin = 122.6805
				xmax = 122.7305
				text = "AH1"
			intervals [910]:
				xmin = 122.7305
				xmax = 122.7805
				text = "T"
			intervals [911]:
				xmin = 122.7805
				xmax = 122.8305
				text = "D"
			intervals [912]:
				xmin = 122.8305
				xmax = 122.8605
				text = "AH1"
			intervals [913]:
				xmin = 122.8605
				xmax = 122.8905
				text = "B"
			intervals [914]:
				xmin = 122.8905
				xmax = 122.9205
				text = "AH0"
			intervals [915]:
				xmin = 122.9205
				xmax = 122.9505
				text = "L"
			intervals [916]:
				xmin = 122.9505
				xmax = 122.9805
				text = "Y"
			intervals [917]:
				xmin = 122.9805
				xmax = 123.0105
				text = "UW0"
			intervals [918]:
				xmin = 123.0105
				xmax = 123.1105
				text = "W"
			intervals [919]:
				xmin = 123.1105
				xmax = 123.1405
				text = "EY1"
			intervals [920]:
				xmin = 123.1405
				xmax = 123.2205
				text = "D"
			intervals [921]:
				xmin = 123.2205
				xmax = 123.3705
				text = "IY1"
			intervals [922]:
				xmin = 123.3705
				xmax = 124.6094
				text = "sp"
			intervals [923]:
				xmin = 124.6094
				xmax = 124.6594
				text = "S"
			intervals [924]:
				xmin = 124.6594
				xmax = 124.6894
				text = "OW1"
			intervals [925]:
				xmin = 124.6894
				xmax = 124.7494
				text = "sp"
			intervals [926]:
				xmin = 124.7494
				xmax = 124.7994
				text = "AY1"
			intervals [927]:
				xmin = 124.7994
				xmax = 124.8494
				text = "W"
			intervals [928]:
				xmin = 124.8494
				xmax = 124.8794
				text = "AH0"
			intervals [929]:
				xmin = 124.8794
				xmax = 124.9094
				text = "Z"
			intervals [930]:
				xmin = 124.9094
				xmax = 124.9394
				text = "L"
			intervals [931]:
				xmin = 124.9394
				xmax = 124.9694
				text = "AY1"
			intervals [932]:
				xmin = 124.9694
				xmax = 124.9994
				text = "K"
			intervals [933]:
				xmin = 124.9994
				xmax = 125.0694
				text = "W"
			intervals [934]:
				xmin = 125.0694
				xmax = 125.1094
				text = "AH1"
			intervals [935]:
				xmin = 125.1094
				xmax = 125.1594
				text = "T"
			intervals [936]:
				xmin = 125.1594
				xmax = 125.1894
				text = "sp"
			intervals [937]:
				xmin = 125.1894
				xmax = 125.2694
				text = "W"
			intervals [938]:
				xmin = 125.2694
				xmax = 125.3194
				text = "AH1"
			intervals [939]:
				xmin = 125.3194
				xmax = 125.3494
				text = "T"
			intervals [940]:
				xmin = 125.3494
				xmax = 125.3894
				text = "D"
			intervals [941]:
				xmin = 125.3894
				xmax = 125.4594
				text = "IH0"
			intervals [942]:
				xmin = 125.4594
				xmax = 125.4994
				text = "Z"
			intervals [943]:
				xmin = 125.4994
				xmax = 125.5294
				text = "DH"
			intervals [944]:
				xmin = 125.5294
				xmax = 125.5994
				text = "AE1"
			intervals [945]:
				xmin = 125.5994
				xmax = 125.6494
				text = "T"
			intervals [946]:
				xmin = 125.6494
				xmax = 125.6794
				text = "M"
			intervals [947]:
				xmin = 125.6794
				xmax = 125.7694
				text = "IY1"
			intervals [948]:
				xmin = 125.7694
				xmax = 125.7994
				text = "N"
			intervals [949]:
				xmin = 125.7994
				xmax = 125.8594
				text = "sp"
			intervals [950]:
				xmin = 125.8594
				xmax = 126.5058
				text = ""
			intervals [951]:
				xmin = 126.5058
				xmax = 126.6158
				text = "AY1"
			intervals [952]:
				xmin = 126.6158
				xmax = 126.6458
				text = "D"
			intervals [953]:
				xmin = 126.6458
				xmax = 126.6758
				text = "OW1"
			intervals [954]:
				xmin = 126.6758
				xmax = 126.7058
				text = "N"
			intervals [955]:
				xmin = 126.7058
				xmax = 126.7358
				text = "N"
			intervals [956]:
				xmin = 126.7358
				xmax = 126.7658
				text = "OW1"
			intervals [957]:
				xmin = 126.7658
				xmax = 126.7958
				text = "W"
			intervals [958]:
				xmin = 126.7958
				xmax = 126.8258
				text = "AH1"
			intervals [959]:
				xmin = 126.8258
				xmax = 126.8858
				text = "CH"
			intervals [960]:
				xmin = 126.8858
				xmax = 126.9158
				text = "UW0"
			intervals [961]:
				xmin = 126.9158
				xmax = 126.9958
				text = "T"
			intervals [962]:
				xmin = 126.9958
				xmax = 127.0858
				text = "AO1"
			intervals [963]:
				xmin = 127.0858
				xmax = 127.1258
				text = "K"
			intervals [964]:
				xmin = 127.1258
				xmax = 127.1558
				text = "IH0"
			intervals [965]:
				xmin = 127.1558
				xmax = 127.1858
				text = "N"
			intervals [966]:
				xmin = 127.1858
				xmax = 127.2158
				text = "AH0"
			intervals [967]:
				xmin = 127.2158
				xmax = 127.2658
				text = "B"
			intervals [968]:
				xmin = 127.2658
				xmax = 127.3358
				text = "AW1"
			intervals [969]:
				xmin = 127.3358
				xmax = 127.4058
				text = "T"
			intervals [970]:
				xmin = 127.4058
				xmax = 128.175
				text = ""
			intervals [971]:
				xmin = 128.175
				xmax = 128.205
				text = "sil"
			intervals [972]:
				xmin = 128.205
				xmax = 128.265
				text = "OW2"
			intervals [973]:
				xmin = 128.265
				xmax = 128.365
				text = "K"
			intervals [974]:
				xmin = 128.365
				xmax = 128.465
				text = "EY1"
			intervals [975]:
				xmin = 128.465
				xmax = 128.535
				text = "D"
			intervals [976]:
				xmin = 128.535
				xmax = 128.645
				text = "AE1"
			intervals [977]:
				xmin = 128.645
				xmax = 128.695
				text = "D"
			intervals [978]:
				xmin = 128.695
				xmax = 128.785
				text = "IY0"
			intervals [979]:
				xmin = 128.785
				xmax = 128.8427
				text = ""
			intervals [980]:
				xmin = 128.8427
				xmax = 128.9127
				text = "HH"
			intervals [981]:
				xmin = 128.9127
				xmax = 128.9627
				text = "W"
			intervals [982]:
				xmin = 128.9627
				xmax = 129.0027
				text = "AH1"
			intervals [983]:
				xmin = 129.0027
				xmax = 129.0327
				text = "T"
			intervals [984]:
				xmin = 129.0327
				xmax = 129.0627
				text = "ER0"
			intervals [985]:
				xmin = 129.0627
				xmax = 129.1527
				text = "Y"
			intervals [986]:
				xmin = 129.1527
				xmax = 129.2027
				text = "UW1"
			intervals [987]:
				xmin = 129.2027
				xmax = 129.2527
				text = "D"
			intervals [988]:
				xmin = 129.2527
				xmax = 129.3427
				text = "UW1"
			intervals [989]:
				xmin = 129.3427
				xmax = 129.7627
				text = "spn"
			intervals [990]:
				xmin = 129.7627
				xmax = 129.7927
				text = "HH"
			intervals [991]:
				xmin = 129.7927
				xmax = 129.8327
				text = "W"
			intervals [992]:
				xmin = 129.8327
				xmax = 129.8627
				text = "AH1"
			intervals [993]:
				xmin = 129.8627
				xmax = 129.8927
				text = "T"
			intervals [994]:
				xmin = 129.8927
				xmax = 129.9227
				text = "ER0"
			intervals [995]:
				xmin = 129.9227
				xmax = 129.9927
				text = "Y"
			intervals [996]:
				xmin = 129.9927
				xmax = 130.0427
				text = "UW1"
			intervals [997]:
				xmin = 130.0427
				xmax = 130.1027
				text = "D"
			intervals [998]:
				xmin = 130.1027
				xmax = 130.2427
				text = "UW1"
			intervals [999]:
				xmin = 130.2427
				xmax = 130.2727
				text = "IH0"
			intervals [1000]:
				xmin = 130.2727
				xmax = 130.3027
				text = "N"
			intervals [1001]:
				xmin = 130.3027
				xmax = 130.3527
				text = "sp"
			intervals [1002]:
				xmin = 130.3527
				xmax = 131.1645
				text = ""
			intervals [1003]:
				xmin = 131.1645
				xmax = 131.2445
				text = "DH"
			intervals [1004]:
				xmin = 131.2445
				xmax = 131.2945
				text = "EY1"
			intervals [1005]:
				xmin = 131.2945
				xmax = 131.3345
				text = "G"
			intervals [1006]:
				xmin = 131.3345
				xmax = 131.3745
				text = "IH1"
			intervals [1007]:
				xmin = 131.3745
				xmax = 131.4045
				text = "T"
			intervals [1008]:
				xmin = 131.4045
				xmax = 131.4345
				text = "IH0"
			intervals [1009]:
				xmin = 131.4345
				xmax = 131.4745
				text = "N"
			intervals [1010]:
				xmin = 131.4745
				xmax = 131.5345
				text = "L"
			intervals [1011]:
				xmin = 131.5345
				xmax = 131.5745
				text = "AA1"
			intervals [1012]:
				xmin = 131.5745
				xmax = 131.6045
				text = "sp"
			intervals [1013]:
				xmin = 131.6045
				xmax = 131.7345
				text = "AY1"
			intervals [1014]:
				xmin = 131.7345
				xmax = 131.7645
				text = "TH"
			intervals [1015]:
				xmin = 131.7645
				xmax = 131.8245
				text = "IH1"
			intervals [1016]:
				xmin = 131.8245
				xmax = 131.8545
				text = "NG"
			intervals [1017]:
				xmin = 131.8545
				xmax = 131.8845
				text = "K"
			intervals [1018]:
				xmin = 131.8845
				xmax = 131.9145
				text = "DH"
			intervals [1019]:
				xmin = 131.9145
				xmax = 131.9445
				text = "EH1"
			intervals [1020]:
				xmin = 131.9445
				xmax = 131.9945
				text = "R"
			intervals [1021]:
				xmin = 131.9945
				xmax = 132.0845
				text = "S"
			intervals [1022]:
				xmin = 132.0845
				xmax = 132.1445
				text = "P"
			intervals [1023]:
				xmin = 132.1445
				xmax = 132.2145
				text = "IY1"
			intervals [1024]:
				xmin = 132.2145
				xmax = 132.2545
				text = "CH"
			intervals [1025]:
				xmin = 132.2545
				xmax = 132.2945
				text = "IH0"
			intervals [1026]:
				xmin = 132.2945
				xmax = 132.3445
				text = "Z"
			intervals [1027]:
				xmin = 132.3445
				xmax = 132.3745
				text = "G"
			intervals [1028]:
				xmin = 132.3745
				xmax = 132.4145
				text = "IH1"
			intervals [1029]:
				xmin = 132.4145
				xmax = 132.4445
				text = "T"
			intervals [1030]:
				xmin = 132.4445
				xmax = 132.4745
				text = "IH0"
			intervals [1031]:
				xmin = 132.4745
				xmax = 132.5045
				text = "NG"
			intervals [1032]:
				xmin = 132.5045
				xmax = 132.5545
				text = "L"
			intervals [1033]:
				xmin = 132.5545
				xmax = 132.6745
				text = "EY1"
			intervals [1034]:
				xmin = 132.6745
				xmax = 132.7745
				text = "Z"
			intervals [1035]:
				xmin = 132.7745
				xmax = 132.8045
				text = "IY0"
			intervals [1036]:
				xmin = 132.8045
				xmax = 132.8445
				text = "DH"
			intervals [1037]:
				xmin = 132.8445
				xmax = 132.8945
				text = "OW1"
			intervals [1038]:
				xmin = 132.8945
				xmax = 133.9133
				text = "sp"
			intervals [1039]:
				xmin = 133.9133
				xmax = 134.0033
				text = "R"
			intervals [1040]:
				xmin = 134.0033
				xmax = 134.0433
				text = "IH1"
			intervals [1041]:
				xmin = 134.0433
				xmax = 134.1033
				text = "L"
			intervals [1042]:
				xmin = 134.1033
				xmax = 134.1433
				text = "IY0"
			intervals [1043]:
				xmin = 134.1433
				xmax = 134.2033
				text = "L"
			intervals [1044]:
				xmin = 134.2033
				xmax = 134.3033
				text = "EY1"
			intervals [1045]:
				xmin = 134.3033
				xmax = 134.3933
				text = "Z"
			intervals [1046]:
				xmin = 134.3933
				xmax = 134.4233
				text = "IY0"
			intervals [1047]:
				xmin = 134.4233
				xmax = 140.6216
				text = "sp"
			intervals [1048]:
				xmin = 140.6216
				xmax = 140.7416
				text = "OW1"
			intervals [1049]:
				xmin = 140.7416
				xmax = 140.7816
				text = "sp"
			intervals [1050]:
				xmin = 140.7816
				xmax = 140.8416
				text = "P"
			intervals [1051]:
				xmin = 140.8416
				xmax = 140.9916
				text = "SH"
			intervals [1052]:
				xmin = 140.9916
				xmax = 141.0416
				text = "sp"
			intervals [1053]:
				xmin = 141.0416
				xmax = 141.1516
				text = "W"
			intervals [1054]:
				xmin = 141.1516
				xmax = 141.2116
				text = "AH1"
			intervals [1055]:
				xmin = 141.2116
				xmax = 141.2616
				text = "T"
			intervals [1056]:
				xmin = 141.2616
				xmax = 141.3916
				text = "sp"
			intervals [1057]:
				xmin = 141.3916
				xmax = 141.4616
				text = "W"
			intervals [1058]:
				xmin = 141.4616
				xmax = 141.5016
				text = "IH0"
			intervals [1059]:
				xmin = 141.5016
				xmax = 141.5616
				text = "TH"
			intervals [1060]:
				xmin = 141.5616
				xmax = 141.6116
				text = "AW1"
			intervals [1061]:
				xmin = 141.6116
				xmax = 141.6416
				text = "T"
			intervals [1062]:
				xmin = 141.6416
				xmax = 141.6716
				text = "AH0"
			intervals [1063]:
				xmin = 141.6716
				xmax = 141.7216
				text = "D"
			intervals [1064]:
				xmin = 141.7216
				xmax = 141.8416
				text = "AW1"
			intervals [1065]:
				xmin = 141.8416
				xmax = 141.8916
				text = "T"
			intervals [1066]:
				xmin = 141.8916
				xmax = 142.0216
				text = "G"
			intervals [1067]:
				xmin = 142.0216
				xmax = 142.0516
				text = "R"
			intervals [1068]:
				xmin = 142.0516
				xmax = 142.1116
				text = "UW1"
			intervals [1069]:
				xmin = 142.1116
				xmax = 142.1816
				text = "AH1"
			intervals [1070]:
				xmin = 142.1816
				xmax = 142.2516
				text = "P"
			intervals [1071]:
				xmin = 142.2516
				xmax = 142.3216
				text = "S"
			intervals [1072]:
				xmin = 142.3216
				xmax = 142.3516
				text = "EY1"
			intervals [1073]:
				xmin = 142.3516
				xmax = 142.3816
				text = "IH0"
			intervals [1074]:
				xmin = 142.3816
				xmax = 142.4116
				text = "N"
			intervals [1075]:
				xmin = 142.4116
				xmax = 142.4416
				text = "DH"
			intervals [1076]:
				xmin = 142.4416
				xmax = 142.4816
				text = "AH0"
			intervals [1077]:
				xmin = 142.4816
				xmax = 142.5116
				text = "T"
			intervals [1078]:
				xmin = 142.5116
				xmax = 142.5816
				text = "W"
			intervals [1079]:
				xmin = 142.5816
				xmax = 142.7016
				text = "ER1"
			intervals [1080]:
				xmin = 142.7016
				xmax = 142.7616
				text = "D"
			intervals [1081]:
				xmin = 142.7616
				xmax = 143.9184
				text = ""
			intervals [1082]:
				xmin = 143.9184
				xmax = 143.9584
				text = "sil"
			intervals [1083]:
				xmin = 143.9584
				xmax = 144.4684
				text = "AH1"
			intervals [1084]:
				xmin = 144.4684
				xmax = 144.5484
				text = "IH1"
			intervals [1085]:
				xmin = 144.5484
				xmax = 144.5784
				text = "T"
			intervals [1086]:
				xmin = 144.5784
				xmax = 144.6384
				text = "M"
			intervals [1087]:
				xmin = 144.6384
				xmax = 144.7784
				text = "IY1"
			intervals [1088]:
				xmin = 144.7784
				xmax = 144.8884
				text = "N"
			intervals [1089]:
				xmin = 144.8884
				xmax = 145.0184
				text = "Z"
			intervals [1090]:
				xmin = 145.0184
				xmax = 145.0812
				text = ""
			intervals [1091]:
				xmin = 145.0812
				xmax = 145.1112
				text = "sil"
			intervals [1092]:
				xmin = 145.1112
				xmax = 145.1912
				text = "N"
			intervals [1093]:
				xmin = 145.1912
				xmax = 145.3412
				text = "OW1"
			intervals [1094]:
				xmin = 145.3412
				xmax = 145.4712
				text = "B"
			intervals [1095]:
				xmin = 145.4712
				xmax = 145.5812
				text = "AE1"
			intervals [1096]:
				xmin = 145.5812
				xmax = 145.6612
				text = "M"
			intervals [1097]:
				xmin = 145.6612
				xmax = 145.7112
				text = "AH0"
			intervals [1098]:
				xmin = 145.7112
				xmax = 145.7512
				text = "K"
			intervals [1099]:
				xmin = 145.7512
				xmax = 145.7812
				text = "UH1"
			intervals [1100]:
				xmin = 145.7812
				xmax = 145.8412
				text = "D"
			intervals [1101]:
				xmin = 145.8412
				xmax = 145.9212
				text = "B"
			intervals [1102]:
				xmin = 145.9212
				xmax = 146.0412
				text = "IY0"
			intervals [1103]:
				xmin = 146.0412
				xmax = 146.0812
				text = "DH"
			intervals [1104]:
				xmin = 146.0812
				xmax = 146.1312
				text = "AH0"
			intervals [1105]:
				xmin = 146.1312
				xmax = 146.2112
				text = "W"
			intervals [1106]:
				xmin = 146.2112
				xmax = 146.3012
				text = "EY1"
			intervals [1107]:
				xmin = 146.3012
				xmax = 146.3512
				text = "Y"
			intervals [1108]:
				xmin = 146.3512
				xmax = 146.4012
				text = "UW1"
			intervals [1109]:
				xmin = 146.4012
				xmax = 146.5012
				text = "D"
			intervals [1110]:
				xmin = 146.5012
				xmax = 146.5912
				text = "R"
			intervals [1111]:
				xmin = 146.5912
				xmax = 146.6912
				text = "EH1"
			intervals [1112]:
				xmin = 146.6912
				xmax = 146.9812
				text = "S"
			intervals [1113]:
				xmin = 146.9812
				xmax = 147.7655
				text = ""
			intervals [1114]:
				xmin = 147.7655
				xmax = 147.8655
				text = "AO1"
			intervals [1115]:
				xmin = 147.8655
				xmax = 147.9355
				text = "R"
			intervals [1116]:
				xmin = 147.9355
				xmax = 147.9955
				text = "Y"
			intervals [1117]:
				xmin = 147.9955
				xmax = 148.0455
				text = "UW1"
			intervals [1118]:
				xmin = 148.0455
				xmax = 148.1655
				text = "S"
			intervals [1119]:
				xmin = 148.1655
				xmax = 148.2455
				text = "EY1"
			intervals [1120]:
				xmin = 148.2455
				xmax = 148.3555
				text = "S"
			intervals [1121]:
				xmin = 148.3555
				xmax = 148.3855
				text = "AH1"
			intervals [1122]:
				xmin = 148.3855
				xmax = 148.4255
				text = "M"
			intervals [1123]:
				xmin = 148.4255
				xmax = 148.4555
				text = "TH"
			intervals [1124]:
				xmin = 148.4555
				xmax = 148.4855
				text = "IH0"
			intervals [1125]:
				xmin = 148.4855
				xmax = 148.5355
				text = "N"
			intervals [1126]:
				xmin = 148.5355
				xmax = 148.6655
				text = "S"
			intervals [1127]:
				xmin = 148.6655
				xmax = 148.7155
				text = "T"
			intervals [1128]:
				xmin = 148.7155
				xmax = 148.7955
				text = "UW1"
			intervals [1129]:
				xmin = 148.7955
				xmax = 148.8755
				text = "P"
			intervals [1130]:
				xmin = 148.8755
				xmax = 148.9555
				text = "IH0"
			intervals [1131]:
				xmin = 148.9555
				xmax = 149.0255
				text = "D"
			intervals [1132]:
				xmin = 149.0255
				xmax = 149.8073
				text = ""
			intervals [1133]:
				xmin = 149.8073
				xmax = 149.8473
				text = "sil"
			intervals [1134]:
				xmin = 149.8473
				xmax = 149.9473
				text = "B"
			intervals [1135]:
				xmin = 149.9473
				xmax = 150.0573
				text = "AE1"
			intervals [1136]:
				xmin = 150.0573
				xmax = 150.1073
				text = "M"
			intervals [1137]:
				xmin = 150.1073
				xmax = 150.1473
				text = "AH0"
			intervals [1138]:
				xmin = 150.1473
				xmax = 150.2973
				text = "Y"
			intervals [1139]:
				xmin = 150.2973
				xmax = 150.3473
				text = "UW1"
			intervals [1140]:
				xmin = 150.3473
				xmax = 150.3973
				text = "Z"
			intervals [1141]:
				xmin = 150.3973
				xmax = 150.4273
				text = "D"
			intervals [1142]:
				xmin = 150.4273
				xmax = 150.4573
				text = "T"
			intervals [1143]:
				xmin = 150.4573
				xmax = 150.5173
				text = "IH0"
			intervals [1144]:
				xmin = 150.5173
				xmax = 150.5673
				text = "B"
			intervals [1145]:
				xmin = 150.5673
				xmax = 150.6373
				text = "IY1"
			intervals [1146]:
				xmin = 150.6373
				xmax = 150.6673
				text = "DH"
			intervals [1147]:
				xmin = 150.6673
				xmax = 150.6973
				text = "IY0"
			intervals [1148]:
				xmin = 150.6973
				xmax = 150.7873
				text = "W"
			intervals [1149]:
				xmin = 150.7873
				xmax = 150.8773
				text = "EY1"
			intervals [1150]:
				xmin = 150.8773
				xmax = 150.9173
				text = "Y"
			intervals [1151]:
				xmin = 150.9173
				xmax = 150.9673
				text = "UW1"
			intervals [1152]:
				xmin = 150.9673
				xmax = 151.0273
				text = "D"
			intervals [1153]:
				xmin = 151.0273
				xmax = 151.0973
				text = "R"
			intervals [1154]:
				xmin = 151.0973
				xmax = 151.1573
				text = "EH1"
			intervals [1155]:
				xmin = 151.1573
				xmax = 151.2573
				text = "S"
			intervals [1156]:
				xmin = 151.2573
				xmax = 151.2873
				text = "T"
			intervals [1157]:
				xmin = 151.2873
				xmax = 151.3373
				text = "DH"
			intervals [1158]:
				xmin = 151.3373
				xmax = 151.4473
				text = "OW1"
			intervals [1159]:
				xmin = 151.4473
				xmax = 151.4873
				text = "sp"
			intervals [1160]:
				xmin = 151.4873
				xmax = 151.5273
				text = "B"
			intervals [1161]:
				xmin = 151.5273
				xmax = 151.5773
				text = "AH1"
			intervals [1162]:
				xmin = 151.5773
				xmax = 151.6073
				text = "T"
			intervals [1163]:
				xmin = 151.6073
				xmax = 151.7473
				text = "N"
			intervals [1164]:
				xmin = 151.7473
				xmax = 152.0873
				text = "AW1"
			intervals [1165]:
				xmin = 152.0873
				xmax = 152.8801
				text = "sp"
			intervals [1166]:
				xmin = 152.8801
				xmax = 152.9201
				text = "IH0"
			intervals [1167]:
				xmin = 152.9201
				xmax = 152.9901
				text = "F"
			intervals [1168]:
				xmin = 152.9901
				xmax = 153.0301
				text = "Y"
			intervals [1169]:
				xmin = 153.0301
				xmax = 153.0601
				text = "UW1"
			intervals [1170]:
				xmin = 153.0601
				xmax = 153.1201
				text = "D"
			intervals [1171]:
				xmin = 153.1201
				xmax = 153.2201
				text = "UW1"
			intervals [1172]:
				xmin = 153.2201
				xmax = 153.3201
				text = "S"
			intervals [1173]:
				xmin = 153.3201
				xmax = 153.3901
				text = "AH1"
			intervals [1174]:
				xmin = 153.3901
				xmax = 153.4401
				text = "M"
			intervals [1175]:
				xmin = 153.4401
				xmax = 153.4901
				text = "TH"
			intervals [1176]:
				xmin = 153.4901
				xmax = 153.5301
				text = "IH0"
			intervals [1177]:
				xmin = 153.5301
				xmax = 153.6001
				text = "N"
			intervals [1178]:
				xmin = 153.6001
				xmax = 153.6701
				text = "S"
			intervals [1179]:
				xmin = 153.6701
				xmax = 153.7201
				text = "OW1"
			intervals [1180]:
				xmin = 153.7201
				xmax = 153.7901
				text = "L"
			intervals [1181]:
				xmin = 153.7901
				xmax = 153.8601
				text = "AY1"
			intervals [1182]:
				xmin = 153.8601
				xmax = 153.9001
				text = "K"
			intervals [1183]:
				xmin = 153.9001
				xmax = 153.9301
				text = "IH0"
			intervals [1184]:
				xmin = 153.9301
				xmax = 153.9601
				text = "F"
			intervals [1185]:
				xmin = 153.9601
				xmax = 154.0101
				text = "Y"
			intervals [1186]:
				xmin = 154.0101
				xmax = 154.1001
				text = "UW1"
			intervals [1187]:
				xmin = 154.1001
				xmax = 154.4201
				text = "AH1"
			intervals [1188]:
				xmin = 154.4201
				xmax = 154.5201
				text = "M"
			intervals [1189]:
				xmin = 154.5201
				xmax = 154.6201
				text = "sp"
			intervals [1190]:
				xmin = 154.6201
				xmax = 156.6006
				text = ""
			intervals [1191]:
				xmin = 156.6006
				xmax = 156.6906
				text = "Y"
			intervals [1192]:
				xmin = 156.6906
				xmax = 156.7406
				text = "UW1"
			intervals [1193]:
				xmin = 156.7406
				xmax = 156.8706
				text = "S"
			intervals [1194]:
				xmin = 156.8706
				xmax = 156.9406
				text = "N"
			intervals [1195]:
				xmin = 156.9406
				xmax = 157.0006
				text = "IH1"
			intervals [1196]:
				xmin = 157.0006
				xmax = 157.0506
				text = "CH"
			intervals [1197]:
				xmin = 157.0506
				xmax = 157.0806
				text = "AA1"
			intervals [1198]:
				xmin = 157.0806
				xmax = 157.1306
				text = "N"
			intervals [1199]:
				xmin = 157.1306
				xmax = 157.2206
				text = "S"
			intervals [1200]:
				xmin = 157.2206
				xmax = 157.2606
				text = "AH1"
			intervals [1201]:
				xmin = 157.2606
				xmax = 157.3106
				text = "M"
			intervals [1202]:
				xmin = 157.3106
				xmax = 157.3506
				text = "B"
			intervals [1203]:
				xmin = 157.3506
				xmax = 157.4806
				text = "AA2"
			intervals [1204]:
				xmin = 157.4806
				xmax = 157.5306
				text = "D"
			intervals [1205]:
				xmin = 157.5306
				xmax = 157.5606
				text = "IY0"
			intervals [1206]:
				xmin = 157.5606
				xmax = 157.5906
				text = "AH0"
			intervals [1207]:
				xmin = 157.5906
				xmax = 157.6206
				text = "M"
			intervals [1208]:
				xmin = 157.6206
				xmax = 157.6506
				text = "sp"
			intervals [1209]:
				xmin = 157.6506
				xmax = 157.7406
				text = "S"
			intervals [1210]:
				xmin = 157.7406
				xmax = 157.7706
				text = "EY1"
			intervals [1211]:
				xmin = 157.7706
				xmax = 157.8006
				text = "IH0"
			intervals [1212]:
				xmin = 157.8006
				xmax = 157.8306
				text = "N"
			intervals [1213]:
				xmin = 157.8306
				xmax = 157.8606
				text = "M"
			intervals [1214]:
				xmin = 157.8606
				xmax = 157.9106
				text = "AE1"
			intervals [1215]:
				xmin = 157.9106
				xmax = 157.9406
				text = "N"
			intervals [1216]:
				xmin = 157.9406
				xmax = 157.9706
				text = "sp"
			intervals [1217]:
				xmin = 157.9706
				xmax = 158.0006
				text = "Y"
			intervals [1218]:
				xmin = 158.0006
				xmax = 158.0306
				text = "UW1"
			intervals [1219]:
				xmin = 158.0306
				xmax = 158.1506
				text = "AH0"
			intervals [1220]:
				xmin = 158.1506
				xmax = 158.2206
				text = "B"
			intervals [1221]:
				xmin = 158.2206
				xmax = 158.3806
				text = "AE1"
			intervals [1222]:
				xmin = 158.3806
				xmax = 158.4706
				text = "M"
			intervals [1223]:
				xmin = 158.4706
				xmax = 158.5006
				text = "AH0"
			intervals [1224]:
				xmin = 158.5006
				xmax = 158.5606
				text = "M"
			intervals [1225]:
				xmin = 158.5606
				xmax = 158.6406
				text = "AE1"
			intervals [1226]:
				xmin = 158.6406
				xmax = 158.7506
				text = "N"
			intervals [1227]:
				xmin = 158.7506
				xmax = 160.3981
				text = ""
			intervals [1228]:
				xmin = 160.3981
				xmax = 160.4681
				text = "IH0"
			intervals [1229]:
				xmin = 160.4681
				xmax = 160.4981
				text = "T"
			intervals [1230]:
				xmin = 160.4981
				xmax = 160.5381
				text = "Z"
			intervals [1231]:
				xmin = 160.5381
				xmax = 160.5681
				text = "DH"
			intervals [1232]:
				xmin = 160.5681
				xmax = 160.5981
				text = "AH1"
			intervals [1233]:
				xmin = 160.5981
				xmax = 160.6681
				text = "W"
			intervals [1234]:
				xmin = 160.6681
				xmax = 160.7381
				text = "EY1"
			intervals [1235]:
				xmin = 160.7381
				xmax = 160.7981
				text = "Y"
			intervals [1236]:
				xmin = 160.7981
				xmax = 160.8281
				text = "UW1"
			intervals [1237]:
				xmin = 160.8281
				xmax = 160.8981
				text = "D"
			intervals [1238]:
				xmin = 160.8981
				xmax = 160.9881
				text = "R"
			intervals [1239]:
				xmin = 160.9881
				xmax = 161.0581
				text = "EH1"
			intervals [1240]:
				xmin = 161.0581
				xmax = 161.2081
				text = "S"
			intervals [1241]:
				xmin = 161.2081
				xmax = 161.2481
				text = "AE1"
			intervals [1242]:
				xmin = 161.2481
				xmax = 161.2781
				text = "N"
			intervals [1243]:
				xmin = 161.2781
				xmax = 161.3281
				text = "D"
			intervals [1244]:
				xmin = 161.3281
				xmax = 161.4281
				text = "AY1"
			intervals [1245]:
				xmin = 161.4281
				xmax = 161.4981
				text = "G"
			intervals [1246]:
				xmin = 161.4981
				xmax = 161.5581
				text = "EH1"
			intervals [1247]:
				xmin = 161.5581
				xmax = 161.7081
				text = "S"
			intervals [1248]:
				xmin = 161.7081
				xmax = 161.8181
				text = "JH"
			intervals [1249]:
				xmin = 161.8181
				xmax = 161.9381
				text = "sp"
			intervals [1250]:
				xmin = 161.9381
				xmax = 162.1081
				text = "S"
			intervals [1251]:
				xmin = 162.1081
				xmax = 162.1481
				text = "AH1"
			intervals [1252]:
				xmin = 162.1481
				xmax = 162.1981
				text = "M"
			intervals [1253]:
				xmin = 162.1981
				xmax = 162.2881
				text = "sp"
			intervals [1254]:
				xmin = 162.2881
				xmax = 162.4781
				text = "AH1"
			intervals [1255]:
				xmin = 162.4781
				xmax = 162.5081
				text = "sp"
			intervals [1256]:
				xmin = 162.5081
				xmax = 162.6081
				text = "W"
			intervals [1257]:
				xmin = 162.6081
				xmax = 162.6381
				text = "AH2"
			intervals [1258]:
				xmin = 162.6381
				xmax = 162.6781
				text = "T"
			intervals [1259]:
				xmin = 162.6781
				xmax = 162.7181
				text = "EH1"
			intervals [1260]:
				xmin = 162.7181
				xmax = 162.7581
				text = "V"
			intervals [1261]:
				xmin = 162.7581
				xmax = 162.8081
				text = "ER0"
			intervals [1262]:
				xmin = 162.8081
				xmax = 162.9981
				text = "AE1"
			intervals [1263]:
				xmin = 162.9981
				xmax = 163.0581
				text = "K"
			intervals [1264]:
				xmin = 163.0581
				xmax = 163.1181
				text = "SH"
			intervals [1265]:
				xmin = 163.1181
				xmax = 163.1981
				text = "AH0"
			intervals [1266]:
				xmin = 163.1981
				xmax = 163.2481
				text = "N"
			intervals [1267]:
				xmin = 163.2481
				xmax = 163.3481
				text = "Y"
			intervals [1268]:
				xmin = 163.3481
				xmax = 163.3981
				text = "UW1"
			intervals [1269]:
				xmin = 163.3981
				xmax = 163.4481
				text = "D"
			intervals [1270]:
				xmin = 163.4481
				xmax = 163.4881
				text = "UW1"
			intervals [1271]:
				xmin = 163.4881
				xmax = 163.5181
				text = "sp"
			intervals [1272]:
				xmin = 163.5181
				xmax = 163.5981
				text = "Y"
			intervals [1273]:
				xmin = 163.5981
				xmax = 163.6381
				text = "UW1"
			intervals [1274]:
				xmin = 163.6381
				xmax = 163.6781
				text = "D"
			intervals [1275]:
				xmin = 163.6781
				xmax = 163.7281
				text = "UW1"
			intervals [1276]:
				xmin = 163.7281
				xmax = 163.7881
				text = "DH"
			intervals [1277]:
				xmin = 163.7881
				xmax = 163.8381
				text = "AE1"
			intervals [1278]:
				xmin = 163.8381
				xmax = 163.9781
				text = "T"
			intervals [1279]:
				xmin = 163.9781
				xmax = 164.0481
				text = "AY1"
			intervals [1280]:
				xmin = 164.0481
				xmax = 164.1381
				text = "D"
			intervals [1281]:
				xmin = 164.1381
				xmax = 164.1981
				text = "OW1"
			intervals [1282]:
				xmin = 164.1981
				xmax = 164.2581
				text = "N"
			intervals [1283]:
				xmin = 164.2581
				xmax = 164.2881
				text = "sp"
			intervals [1284]:
				xmin = 164.2881
				xmax = 164.3881
				text = "L"
			intervals [1285]:
				xmin = 164.3881
				xmax = 164.4581
				text = "AY1"
			intervals [1286]:
				xmin = 164.4581
				xmax = 164.5281
				text = "K"
			intervals [1287]:
				xmin = 164.5281
				xmax = 166.7346
				text = ""
			intervals [1288]:
				xmin = 166.7346
				xmax = 166.8646
				text = "Y"
			intervals [1289]:
				xmin = 166.8646
				xmax = 166.9446
				text = "AE1"
			intervals [1290]:
				xmin = 166.9446
				xmax = 169.6528
				text = "sp"
			intervals [1291]:
				xmin = 169.6528
				xmax = 169.7228
				text = "Y"
			intervals [1292]:
				xmin = 169.7228
				xmax = 169.8028
				text = "AE1"
			intervals [1293]:
				xmin = 169.8028
				xmax = 169.8328
				text = "DH"
			intervals [1294]:
				xmin = 169.8328
				xmax = 169.8628
				text = "AH0"
			intervals [1295]:
				xmin = 169.8628
				xmax = 169.8928
				text = "T"
			intervals [1296]:
				xmin = 169.8928
				xmax = 169.9228
				text = "M"
			intervals [1297]:
				xmin = 169.9228
				xmax = 169.9728
				text = "IY1"
			intervals [1298]:
				xmin = 169.9728
				xmax = 170.0228
				text = "N"
			intervals [1299]:
				xmin = 170.0228
				xmax = 170.0528
				text = "Y"
			intervals [1300]:
				xmin = 170.0528
				xmax = 170.1028
				text = "UW1"
			intervals [1301]:
				xmin = 170.1028
				xmax = 170.1328
				text = "IH0"
			intervals [1302]:
				xmin = 170.1328
				xmax = 170.1928
				text = "K"
			intervals [1303]:
				xmin = 170.1928
				xmax = 170.3028
				text = "S"
			intervals [1304]:
				xmin = 170.3028
				xmax = 170.3628
				text = "AY1"
			intervals [1305]:
				xmin = 170.3628
				xmax = 170.3928
				text = "T"
			intervals [1306]:
				xmin = 170.3928
				xmax = 170.4228
				text = "AH0"
			intervals [1307]:
				xmin = 170.4228
				xmax = 170.5428
				text = "D"
			intervals [1308]:
				xmin = 170.5428
				xmax = 173.9236
				text = ""
			intervals [1309]:
				xmin = 173.9236
				xmax = 174.0336
				text = "AY1"
			intervals [1310]:
				xmin = 174.0336
				xmax = 174.0936
				text = "sp"
			intervals [1311]:
				xmin = 174.0936
				xmax = 174.1736
				text = "HH"
			intervals [1312]:
				xmin = 174.1736
				xmax = 174.2336
				text = "EY1"
			intervals [1313]:
				xmin = 174.2336
				xmax = 174.2736
				text = "T"
			intervals [1314]:
				xmin = 174.2736
				xmax = 174.3336
				text = "DH"
			intervals [1315]:
				xmin = 174.3336
				xmax = 174.3636
				text = "AE1"
			intervals [1316]:
				xmin = 174.3636
				xmax = 174.4236
				text = "T"
			intervals [1317]:
				xmin = 174.4236
				xmax = 174.5036
				text = "W"
			intervals [1318]:
				xmin = 174.5036
				xmax = 174.6636
				text = "ER1"
			intervals [1319]:
				xmin = 174.6636
				xmax = 174.7136
				text = "D"
			intervals [1320]:
				xmin = 174.7136
				xmax = 176.9414
				text = ""
			intervals [1321]:
				xmin = 176.9414
				xmax = 176.9714
				text = "sil"
			intervals [1322]:
				xmin = 176.9714
				xmax = 177.0114
				text = "AY1"
			intervals [1323]:
				xmin = 177.0114
				xmax = 177.0614
				text = "HH"
			intervals [1324]:
				xmin = 177.0614
				xmax = 177.0914
				text = "EY1"
			intervals [1325]:
				xmin = 177.0914
				xmax = 177.1614
				text = "T"
			intervals [1326]:
				xmin = 177.1614
				xmax = 177.2414
				text = "HH"
			intervals [1327]:
				xmin = 177.2414
				xmax = 177.2714
				text = "EY1"
			intervals [1328]:
				xmin = 177.2714
				xmax = 177.3014
				text = "T"
			intervals [1329]:
				xmin = 177.3014
				xmax = 177.3314
				text = "T"
			intervals [1330]:
				xmin = 177.3314
				xmax = 177.3614
				text = "IH0"
			intervals [1331]:
				xmin = 177.3614
				xmax = 177.4214
				text = "K"
			intervals [1332]:
				xmin = 177.4214
				xmax = 177.4714
				text = "AH1"
			intervals [1333]:
				xmin = 177.4714
				xmax = 177.5014
				text = "M"
			intervals [1334]:
				xmin = 177.5014
				xmax = 177.6414
				text = "AO1"
			intervals [1335]:
				xmin = 177.6414
				xmax = 177.6914
				text = "F"
			intervals [1336]:
				xmin = 177.6914
				xmax = 177.7514
				text = "L"
			intervals [1337]:
				xmin = 177.7514
				xmax = 177.8214
				text = "AY1"
			intervals [1338]:
				xmin = 177.8214
				xmax = 177.8714
				text = "K"
			intervals [1339]:
				xmin = 177.8714
				xmax = 177.9214
				text = "DH"
			intervals [1340]:
				xmin = 177.9214
				xmax = 178.0014
				text = "AE1"
			intervals [1341]:
				xmin = 178.0014
				xmax = 178.1114
				text = "T"
			intervals [1342]:
				xmin = 178.1114
				xmax = 178.3946
				text = ""
			intervals [1343]:
				xmin = 178.3946
				xmax = 178.4446
				text = "sil"
			intervals [1344]:
				xmin = 178.4446
				xmax = 178.4946
				text = "B"
			intervals [1345]:
				xmin = 178.4946
				xmax = 178.5446
				text = "IH0"
			intervals [1346]:
				xmin = 178.5446
				xmax = 178.6146
				text = "K"
			intervals [1347]:
				xmin = 178.6146
				xmax = 178.9246
				text = "AA1"
			intervals [1348]:
				xmin = 178.9246
				xmax = 178.9546
				text = "Z"
			intervals [1349]:
				xmin = 178.9546
				xmax = 179.5046
				text = "sp"
			intervals [1350]:
				xmin = 179.5046
				xmax = 179.5546
				text = "DH"
			intervals [1351]:
				xmin = 179.5546
				xmax = 179.6446
				text = "AE1"
			intervals [1352]:
				xmin = 179.6446
				xmax = 179.7146
				text = "T"
			intervals [1353]:
				xmin = 179.7146
				xmax = 179.7646
				text = "M"
			intervals [1354]:
				xmin = 179.7646
				xmax = 180.0146
				text = "IY1"
			intervals [1355]:
				xmin = 180.0146
				xmax = 180.1246
				text = "N"
			intervals [1356]:
				xmin = 180.1246
				xmax = 180.3646
				text = "Z"
			intervals [1357]:
				xmin = 180.3646
				xmax = 180.3946
				text = "sp"
			intervals [1358]:
				xmin = 180.3946
				xmax = 180.7846
				text = "AH1"
			intervals [1359]:
				xmin = 180.7846
				xmax = 180.9746
				text = "M"
			intervals [1360]:
				xmin = 180.9746
				xmax = 184.5087
				text = ""
			intervals [1361]:
				xmin = 184.5087
				xmax = 184.5387
				text = "sil"
			intervals [1362]:
				xmin = 184.5387
				xmax = 184.5987
				text = "AA1"
			intervals [1363]:
				xmin = 184.5987
				xmax = 184.8587
				text = "HH"
			intervals [1364]:
				xmin = 184.8587
				xmax = 184.9587
				text = "AW1"
			intervals [1365]:
				xmin = 184.9587
				xmax = 184.9887
				text = "sp"
			intervals [1366]:
				xmin = 184.9887
				xmax = 185.0187
				text = "D"
			intervals [1367]:
				xmin = 185.0187
				xmax = 185.0987
				text = "AY1"
			intervals [1368]:
				xmin = 185.0987
				xmax = 185.1287
				text = "sp"
			intervals [1369]:
				xmin = 185.1287
				xmax = 185.1887
				text = "HH"
			intervals [1370]:
				xmin = 185.1887
				xmax = 185.2587
				text = "ER1"
			intervals [1371]:
				xmin = 185.2587
				xmax = 185.2987
				text = "D"
			intervals [1372]:
				xmin = 185.2987
				xmax = 185.3587
				text = "IH1"
			intervals [1373]:
				xmin = 185.3587
				xmax = 185.4387
				text = "T"
			intervals [1374]:
				xmin = 185.4387
				xmax = 185.5887
				text = "Y"
			intervals [1375]:
				xmin = 185.5887
				xmax = 185.6387
				text = "UW1"
			intervals [1376]:
				xmin = 185.6387
				xmax = 185.6687
				text = "Z"
			intervals [1377]:
				xmin = 185.6687
				xmax = 185.6987
				text = "D"
			intervals [1378]:
				xmin = 185.6987
				xmax = 185.8787
				text = "sp"
			intervals [1379]:
				xmin = 185.8787
				xmax = 188.8116
				text = ""
			intervals [1380]:
				xmin = 188.8116
				xmax = 188.9316
				text = "IH1"
			intervals [1381]:
				xmin = 188.9316
				xmax = 189.0216
				text = "F"
			intervals [1382]:
				xmin = 189.0216
				xmax = 189.0616
				text = "Y"
			intervals [1383]:
				xmin = 189.0616
				xmax = 189.3316
				text = "UW1"
			intervals [1384]:
				xmin = 189.3316
				xmax = 189.3716
				text = "sp"
			intervals [1385]:
				xmin = 189.3716
				xmax = 189.4816
				text = "IH1"
			intervals [1386]:
				xmin = 189.4816
				xmax = 189.5416
				text = "F"
			intervals [1387]:
				xmin = 189.5416
				xmax = 189.5916
				text = "Y"
			intervals [1388]:
				xmin = 189.5916
				xmax = 189.6916
				text = "UW1"
			intervals [1389]:
				xmin = 189.6916
				xmax = 189.7416
				text = "W"
			intervals [1390]:
				xmin = 189.7416
				xmax = 189.7916
				text = "AH0"
			intervals [1391]:
				xmin = 189.7916
				xmax = 189.8516
				text = "Z"
			intervals [1392]:
				xmin = 189.8516
				xmax = 189.9016
				text = "T"
			intervals [1393]:
				xmin = 189.9016
				xmax = 189.9716
				text = "AH0"
			intervals [1394]:
				xmin = 189.9716
				xmax = 190.2416
				text = "AH1"
			intervals [1395]:
				xmin = 190.2416
				xmax = 190.4916
				text = "M"
			intervals [1396]:
				xmin = 190.4916
				xmax = 194.2934
				text = "sp"
			intervals [1397]:
				xmin = 194.2934
				xmax = 194.3334
				text = "IH0"
			intervals [1398]:
				xmin = 194.3334
				xmax = 194.3934
				text = "F"
			intervals [1399]:
				xmin = 194.3934
				xmax = 194.4334
				text = "Y"
			intervals [1400]:
				xmin = 194.4334
				xmax = 194.4934
				text = "UW1"
			intervals [1401]:
				xmin = 194.4934
				xmax = 194.5434
				text = "W"
			intervals [1402]:
				xmin = 194.5434
				xmax = 194.5734
				text = "AH0"
			intervals [1403]:
				xmin = 194.5734
				xmax = 194.6034
				text = "Z"
			intervals [1404]:
				xmin = 194.6034
				xmax = 194.6334
				text = "T"
			intervals [1405]:
				xmin = 194.6334
				xmax = 194.6734
				text = "AH0"
			intervals [1406]:
				xmin = 194.6734
				xmax = 194.8534
				text = "AE1"
			intervals [1407]:
				xmin = 194.8534
				xmax = 194.9434
				text = "K"
			intervals [1408]:
				xmin = 194.9434
				xmax = 195.0034
				text = "S"
			intervals [1409]:
				xmin = 195.0034
				xmax = 195.0534
				text = "M"
			intervals [1410]:
				xmin = 195.0534
				xmax = 195.0834
				text = "IY1"
			intervals [1411]:
				xmin = 195.0834
				xmax = 195.1134
				text = "T"
			intervals [1412]:
				xmin = 195.1134
				xmax = 195.1834
				text = "IH0"
			intervals [1413]:
				xmin = 195.1834
				xmax = 195.2434
				text = "D"
			intervals [1414]:
				xmin = 195.2434
				xmax = 195.3534
				text = "UW1"
			intervals [1415]:
				xmin = 195.3534
				xmax = 195.4534
				text = "S"
			intervals [1416]:
				xmin = 195.4534
				xmax = 195.5234
				text = "AH1"
			intervals [1417]:
				xmin = 195.5234
				xmax = 195.5734
				text = "M"
			intervals [1418]:
				xmin = 195.5734
				xmax = 195.6234
				text = "TH"
			intervals [1419]:
				xmin = 195.6234
				xmax = 195.6634
				text = "IH0"
			intervals [1420]:
				xmin = 195.6634
				xmax = 195.7034
				text = "N"
			intervals [1421]:
				xmin = 195.7034
				xmax = 195.7334
				text = "DH"
			intervals [1422]:
				xmin = 195.7334
				xmax = 195.7934
				text = "EH1"
			intervals [1423]:
				xmin = 195.7934
				xmax = 195.8434
				text = "N"
			intervals [1424]:
				xmin = 195.8434
				xmax = 195.9234
				text = "AH1"
			intervals [1425]:
				xmin = 195.9234
				xmax = 196.0434
				text = "S"
			intervals [1426]:
				xmin = 196.0434
				xmax = 196.2434
				text = "EY1"
			intervals [1427]:
				xmin = 196.2434
				xmax = 196.2834
				text = "Y"
			intervals [1428]:
				xmin = 196.2834
				xmax = 196.3134
				text = "UW1"
			intervals [1429]:
				xmin = 196.3134
				xmax = 196.3434
				text = "W"
			intervals [1430]:
				xmin = 196.3434
				xmax = 196.3734
				text = "AH0"
			intervals [1431]:
				xmin = 196.3734
				xmax = 196.4034
				text = "Z"
			intervals [1432]:
				xmin = 196.4034
				xmax = 196.4334
				text = "L"
			intervals [1433]:
				xmin = 196.4334
				xmax = 196.4634
				text = "AY1"
			intervals [1434]:
				xmin = 196.4634
				xmax = 196.4934
				text = "K"
			intervals [1435]:
				xmin = 196.4934
				xmax = 196.8434
				text = "TN"
			intervals [1436]:
				xmin = 196.8434
				xmax = 197.1334
				text = "AH1"
			intervals [1437]:
				xmin = 197.1334
				xmax = 197.3334
				text = "M"
			intervals [1438]:
				xmin = 197.3334
				xmax = 198.0549
				text = "sp"
			intervals [1439]:
				xmin = 198.0549
				xmax = 198.0849
				text = "L"
			intervals [1440]:
				xmin = 198.0849
				xmax = 198.1149
				text = "EH1"
			intervals [1441]:
				xmin = 198.1149
				xmax = 198.1449
				text = "T"
			intervals [1442]:
				xmin = 198.1449
				xmax = 198.1749
				text = "M"
			intervals [1443]:
				xmin = 198.1749
				xmax = 198.2049
				text = "IY1"
			intervals [1444]:
				xmin = 198.2049
				xmax = 198.2749
				text = "B"
			intervals [1445]:
				xmin = 198.2749
				xmax = 198.3749
				text = "AA1"
			intervals [1446]:
				xmin = 198.3749
				xmax = 198.4049
				text = "R"
			intervals [1447]:
				xmin = 198.4049
				xmax = 198.4349
				text = "OW2"
			intervals [1448]:
				xmin = 198.4349
				xmax = 198.4649
				text = "AH0"
			intervals [1449]:
				xmin = 198.4649
				xmax = 198.5349
				text = "TH"
			intervals [1450]:
				xmin = 198.5349
				xmax = 198.6849
				text = "AW1"
			intervals [1451]:
				xmin = 198.6849
				xmax = 198.7549
				text = "Z"
			intervals [1452]:
				xmin = 198.7549
				xmax = 198.7849
				text = "AH0"
			intervals [1453]:
				xmin = 198.7849
				xmax = 198.8149
				text = "N"
			intervals [1454]:
				xmin = 198.8149
				xmax = 198.8449
				text = "D"
			intervals [1455]:
				xmin = 198.8449
				xmax = 198.8749
				text = "D"
			intervals [1456]:
				xmin = 198.8749
				xmax = 199.0049
				text = "AA1"
			intervals [1457]:
				xmin = 199.0049
				xmax = 199.0549
				text = "L"
			intervals [1458]:
				xmin = 199.0549
				xmax = 199.0949
				text = "ER0"
			intervals [1459]:
				xmin = 199.0949
				xmax = 199.2949
				text = "Z"
			intervals [1460]:
				xmin = 199.2949
				xmax = 199.3649
				text = "spn"
			intervals [1461]:
				xmin = 199.3649
				xmax = 199.4449
				text = "sp"
			intervals [1462]:
				xmin = 199.4449
				xmax = 199.5149
				text = "Y"
			intervals [1463]:
				xmin = 199.5149
				xmax = 199.5749
				text = "UW1"
			intervals [1464]:
				xmin = 199.5749
				xmax = 199.6349
				text = "G"
			intervals [1465]:
				xmin = 199.6349
				xmax = 199.6849
				text = "AA1"
			intervals [1466]:
				xmin = 199.6849
				xmax = 199.7449
				text = "T"
			intervals [1467]:
				xmin = 199.7449
				xmax = 199.7849
				text = "M"
			intervals [1468]:
				xmin = 199.7849
				xmax = 199.8549
				text = "IY1"
			intervals [1469]:
				xmin = 199.8549
				xmax = 199.9349
				text = "G"
			intervals [1470]:
				xmin = 199.9349
				xmax = 200.0549
				text = "AH1"
			intervals [1471]:
				xmin = 200.0549
				xmax = 202.0119
				text = "sp"
			intervals [1472]:
				xmin = 202.0119
				xmax = 202.0719
				text = "DH"
			intervals [1473]:
				xmin = 202.0719
				xmax = 202.1019
				text = "AE1"
			intervals [1474]:
				xmin = 202.1019
				xmax = 202.1519
				text = "T"
			intervals [1475]:
				xmin = 202.1519
				xmax = 202.1819
				text = "S"
			intervals [1476]:
				xmin = 202.1819
				xmax = 202.2219
				text = "HH"
			intervals [1477]:
				xmin = 202.2219
				xmax = 202.2519
				text = "AW1"
			intervals [1478]:
				xmin = 202.2519
				xmax = 202.3519
				text = "AY1"
			intervals [1479]:
				xmin = 202.3519
				xmax = 202.3919
				text = "V"
			intervals [1480]:
				xmin = 202.3919
				xmax = 202.4519
				text = "HH"
			intervals [1481]:
				xmin = 202.4519
				xmax = 202.5319
				text = "ER1"
			intervals [1482]:
				xmin = 202.5319
				xmax = 202.5619
				text = "D"
			intervals [1483]:
				xmin = 202.5619
				xmax = 202.5919
				text = "IH1"
			intervals [1484]:
				xmin = 202.5919
				xmax = 202.6419
				text = "T"
			intervals [1485]:
				xmin = 202.6419
				xmax = 202.6819
				text = "Y"
			intervals [1486]:
				xmin = 202.6819
				xmax = 202.7619
				text = "UW1"
			intervals [1487]:
				xmin = 202.7619
				xmax = 202.7919
				text = "Z"
			intervals [1488]:
				xmin = 202.7919
				xmax = 202.8219
				text = "D"
			intervals [1489]:
				xmin = 202.8219
				xmax = 202.8519
				text = "B"
			intervals [1490]:
				xmin = 202.8519
				xmax = 202.9219
				text = "IH0"
			intervals [1491]:
				xmin = 202.9219
				xmax = 203.0019
				text = "F"
			intervals [1492]:
				xmin = 203.0019
				xmax = 203.0819
				text = "AO1"
			intervals [1493]:
				xmin = 203.0819
				xmax = 203.1219
				text = "R"
			intervals [1494]:
				xmin = 203.1219
				xmax = 203.2019
				text = "IH1"
			intervals [1495]:
				xmin = 203.2019
				xmax = 203.2519
				text = "N"
			intervals [1496]:
				xmin = 203.2519
				xmax = 203.2919
				text = "DH"
			intervals [1497]:
				xmin = 203.2919
				xmax = 203.3819
				text = "AE1"
			intervals [1498]:
				xmin = 203.3819
				xmax = 203.4319
				text = "T"
			intervals [1499]:
				xmin = 203.4319
				xmax = 203.5319
				text = "T"
			intervals [1500]:
				xmin = 203.5319
				xmax = 203.7019
				text = "ER1"
			intervals [1501]:
				xmin = 203.7019
				xmax = 203.7419
				text = "M"
			intervals [1502]:
				xmin = 203.7419
				xmax = 203.7719
				text = "Z"
			intervals [1503]:
				xmin = 203.7719
				xmax = 203.8619
				text = "EH1"
			intervals [1504]:
				xmin = 203.8619
				xmax = 203.9719
				text = "Z"
			intervals [1505]:
				xmin = 203.9719
				xmax = 204.0119
				text = "DH"
			intervals [1506]:
				xmin = 204.0119
				xmax = 204.2219
				text = "OW1"
			intervals [1507]:
				xmin = 204.2219
				xmax = 204.9155
				text = "sp"
			intervals [1508]:
				xmin = 204.9155
				xmax = 204.9955
				text = "ER0"
			intervals [1509]:
				xmin = 204.9955
				xmax = 205.0655
				text = "Y"
			intervals [1510]:
				xmin = 205.0655
				xmax = 205.1155
				text = "UW1"
			intervals [1511]:
				xmin = 205.1155
				xmax = 205.2455
				text = "S"
			intervals [1512]:
				xmin = 205.2455
				xmax = 205.2955
				text = "IH1"
			intervals [1513]:
				xmin = 205.2955
				xmax = 205.3255
				text = "R"
			intervals [1514]:
				xmin = 205.3255
				xmax = 205.3555
				text = "IY0"
			intervals [1515]:
				xmin = 205.3555
				xmax = 205.4355
				text = "AH0"
			intervals [1516]:
				xmin = 205.4355
				xmax = 205.4755
				text = "S"
			intervals [1517]:
				xmin = 205.4755
				xmax = 205.5255
				text = "L"
			intervals [1518]:
				xmin = 205.5255
				xmax = 205.6255
				text = "IY0"
			intervals [1519]:
				xmin = 205.6255
				xmax = 205.7455
				text = "AE1"
			intervals [1520]:
				xmin = 205.7455
				xmax = 205.7955
				text = "K"
			intervals [1521]:
				xmin = 205.7955
				xmax = 205.8555
				text = "S"
			intervals [1522]:
				xmin = 205.8555
				xmax = 205.9155
				text = "IH0"
			intervals [1523]:
				xmin = 205.9155
				xmax = 205.9455
				text = "NG"
			intervals [1524]:
				xmin = 205.9455
				xmax = 205.9755
				text = "M"
			intervals [1525]:
				xmin = 205.9755
				xmax = 206.0055
				text = "IY1"
			intervals [1526]:
				xmin = 206.0055
				xmax = 206.0355
				text = "DH"
			intervals [1527]:
				xmin = 206.0355
				xmax = 206.0855
				text = "IH0"
			intervals [1528]:
				xmin = 206.0855
				xmax = 206.1855
				text = "S"
			intervals [1529]:
				xmin = 206.1855
				xmax = 206.2655
				text = "N"
			intervals [1530]:
				xmin = 206.2655
				xmax = 206.4555
				text = "AA1"
			intervals [1531]:
				xmin = 206.4555
				xmax = 206.5055
				text = "DH"
			intervals [1532]:
				xmin = 206.5055
				xmax = 206.5355
				text = "AH0"
			intervals [1533]:
				xmin = 206.5355
				xmax = 206.5655
				text = "T"
			intervals [1534]:
				xmin = 206.5655
				xmax = 206.6155
				text = "S"
			intervals [1535]:
				xmin = 206.6155
				xmax = 206.6655
				text = "N"
			intervals [1536]:
				xmin = 206.6655
				xmax = 206.7155
				text = "AA1"
			intervals [1537]:
				xmin = 206.7155
				xmax = 206.7455
				text = "T"
			intervals [1538]:
				xmin = 206.7455
				xmax = 206.7755
				text = "G"
			intervals [1539]:
				xmin = 206.7755
				xmax = 206.8155
				text = "AH1"
			intervals [1540]:
				xmin = 206.8155
				xmax = 206.8455
				text = "N"
			intervals [1541]:
				xmin = 206.8455
				xmax = 206.8755
				text = "AH0"
			intervals [1542]:
				xmin = 206.8755
				xmax = 206.9355
				text = "HH"
			intervals [1543]:
				xmin = 206.9355
				xmax = 207.0055
				text = "AE1"
			intervals [1544]:
				xmin = 207.0055
				xmax = 207.0655
				text = "P"
			intervals [1545]:
				xmin = 207.0655
				xmax = 207.0955
				text = "AH0"
			intervals [1546]:
				xmin = 207.0955
				xmax = 207.1755
				text = "N"
			intervals [1547]:
				xmin = 207.1755
				xmax = 208.8613
				text = ""
			intervals [1548]:
				xmin = 208.8613
				xmax = 208.9013
				text = "sil"
			intervals [1549]:
				xmin = 208.9013
				xmax = 209.1113
				text = "AO1"
			intervals [1550]:
				xmin = 209.1113
				xmax = 209.1613
				text = "R"
			intervals [1551]:
				xmin = 209.1613
				xmax = 209.2113
				text = "IH0"
			intervals [1552]:
				xmin = 209.2113
				xmax = 209.2613
				text = "T"
			intervals [1553]:
				xmin = 209.2613
				xmax = 209.2913
				text = "DH"
			intervals [1554]:
				xmin = 209.2913
				xmax = 209.3613
				text = "AH0"
			intervals [1555]:
				xmin = 209.3613
				xmax = 209.4613
				text = "S"
			intervals [1556]:
				xmin = 209.4613
				xmax = 209.5813
				text = "EY1"
			intervals [1557]:
				xmin = 209.5813
				xmax = 209.6413
				text = "M"
			intervals [1558]:
				xmin = 209.6413
				xmax = 209.7213
				text = "IH1"
			intervals [1559]:
				xmin = 209.7213
				xmax = 209.7613
				text = "Z"
			intervals [1560]:
				xmin = 209.7613
				xmax = 209.8013
				text = "Y"
			intervals [1561]:
				xmin = 209.8013
				xmax = 209.8413
				text = "UW1"
			intervals [1562]:
				xmin = 209.8413
				xmax = 209.8913
				text = "G"
			intervals [1563]:
				xmin = 209.8913
				xmax = 209.9313
				text = "AA1"
			intervals [1564]:
				xmin = 209.9313
				xmax = 209.9613
				text = "T"
			intervals [1565]:
				xmin = 209.9613
				xmax = 209.9913
				text = "M"
			intervals [1566]:
				xmin = 209.9913
				xmax = 210.0713
				text = "IY1"
			intervals [1567]:
				xmin = 210.0713
				xmax = 210.1213
				text = "M"
			intervals [1568]:
				xmin = 210.1213
				xmax = 210.1813
				text = "EH1"
			intervals [1569]:
				xmin = 210.1813
				xmax = 210.3013
				text = "S"
			intervals [1570]:
				xmin = 210.3013
				xmax = 210.3513
				text = "T"
			intervals [1571]:
				xmin = 210.3513
				xmax = 210.4413
				text = "AH1"
			intervals [1572]:
				xmin = 210.4413
				xmax = 210.5313
				text = "P"
			intervals [1573]:
				xmin = 210.5313
				xmax = 211.2674
				text = ""
			intervals [1574]:
				xmin = 211.2674
				xmax = 211.4174
				text = "sil"
			intervals [1575]:
				xmin = 211.4174
				xmax = 211.4474
				text = "IH1"
			intervals [1576]:
				xmin = 211.4474
				xmax = 211.4774
				text = "T"
			intervals [1577]:
				xmin = 211.4774
				xmax = 211.5074
				text = "M"
			intervals [1578]:
				xmin = 211.5074
				xmax = 211.5374
				text = "IY1"
			intervals [1579]:
				xmin = 211.5374
				xmax = 211.5674
				text = "N"
			intervals [1580]:
				xmin = 211.5674
				xmax = 211.5974
				text = "Z"
			intervals [1581]:
				xmin = 211.5974
				xmax = 211.6274
				text = "DH"
			intervals [1582]:
				xmin = 211.6274
				xmax = 211.6574
				text = "AH1"
			intervals [1583]:
				xmin = 211.6574
				xmax = 211.6874
				text = "IH0"
			intervals [1584]:
				xmin = 211.6874
				xmax = 211.7274
				text = "G"
			intervals [1585]:
				xmin = 211.7274
				xmax = 211.8174
				text = "Z"
			intervals [1586]:
				xmin = 211.8174
				xmax = 211.9074
				text = "AE1"
			intervals [1587]:
				xmin = 211.9074
				xmax = 211.9374
				text = "K"
			intervals [1588]:
				xmin = 211.9374
				xmax = 211.9674
				text = "T"
			intervals [1589]:
				xmin = 211.9674
				xmax = 212.0474
				text = "S"
			intervals [1590]:
				xmin = 212.0474
				xmax = 212.1074
				text = "EY1"
			intervals [1591]:
				xmin = 212.1074
				xmax = 212.1674
				text = "M"
			intervals [1592]:
				xmin = 212.1674
				xmax = 212.2274
				text = "EH1"
			intervals [1593]:
				xmin = 212.2274
				xmax = 212.2774
				text = "Z"
			intervals [1594]:
				xmin = 212.2774
				xmax = 212.3174
				text = "DH"
			intervals [1595]:
				xmin = 212.3174
				xmax = 212.3774
				text = "AE1"
			intervals [1596]:
				xmin = 212.3774
				xmax = 212.4874
				text = "T"
			intervals [1597]:
				xmin = 212.4874
				xmax = 213.133
				text = ""
			intervals [1598]:
				xmin = 213.133
				xmax = 213.193
				text = "sil"
			intervals [1599]:
				xmin = 213.193
				xmax = 213.333
				text = "Y"
			intervals [1600]:
				xmin = 213.333
				xmax = 213.423
				text = "AE1"
			intervals [1601]:
				xmin = 213.423
				xmax = 213.473
				text = "sp"
			intervals [1602]:
				xmin = 213.473
				xmax = 217.1736
				text = ""
			intervals [1603]:
				xmin = 217.1736
				xmax = 217.3036
				text = "T"
			intervals [1604]:
				xmin = 217.3036
				xmax = 217.3436
				text = "UW1"
			intervals [1605]:
				xmin = 217.3436
				xmax = 217.3836
				text = "D"
			intervals [1606]:
				xmin = 217.3836
				xmax = 217.4436
				text = "IH1"
			intervals [1607]:
				xmin = 217.4436
				xmax = 217.4736
				text = "F"
			intervals [1608]:
				xmin = 217.4736
				xmax = 217.5036
				text = "R"
			intervals [1609]:
				xmin = 217.5036
				xmax = 217.5336
				text = "AH0"
			intervals [1610]:
				xmin = 217.5336
				xmax = 217.5636
				text = "N"
			intervals [1611]:
				xmin = 217.5636
				xmax = 217.5936
				text = "T"
			intervals [1612]:
				xmin = 217.5936
				xmax = 217.6236
				text = "M"
			intervals [1613]:
				xmin = 217.6236
				xmax = 217.7136
				text = "IY1"
			intervals [1614]:
				xmin = 217.7136
				xmax = 217.7636
				text = "N"
			intervals [1615]:
				xmin = 217.7636
				xmax = 217.7936
				text = "IH0"
			intervals [1616]:
				xmin = 217.7936
				xmax = 217.8236
				text = "NG"
			intervals [1617]:
				xmin = 217.8236
				xmax = 218.0136
				text = "Z"
			intervals [1618]:
				xmin = 218.0136
				xmax = 218.8977
				text = ""
			intervals [1619]:
				xmin = 218.8977
				xmax = 219.0477
				text = "L"
			intervals [1620]:
				xmin = 219.0477
				xmax = 219.1077
				text = "AH1"
			intervals [1621]:
				xmin = 219.1077
				xmax = 219.1577
				text = "N"
			intervals [1622]:
				xmin = 219.1577
				xmax = 219.2477
				text = "CH"
			intervals [1623]:
				xmin = 219.2477
				xmax = 219.3577
				text = "IH0"
			intervals [1624]:
				xmin = 219.3577
				xmax = 219.3977
				text = "N"
			intervals [1625]:
				xmin = 219.3977
				xmax = 219.4377
				text = "M"
			intervals [1626]:
				xmin = 219.4377
				xmax = 219.6377
				text = "IY1"
			intervals [1627]:
				xmin = 219.6377
				xmax = 219.7577
				text = "N"
			intervals [1628]:
				xmin = 219.7577
				xmax = 219.9977
				text = "Z"
			intervals [1629]:
				xmin = 219.9977
				xmax = 220.408
				text = ""
			intervals [1630]:
				xmin = 220.408
				xmax = 220.538
				text = "S"
			intervals [1631]:
				xmin = 220.538
				xmax = 220.648
				text = "EY1"
			intervals [1632]:
				xmin = 220.648
				xmax = 220.738
				text = "M"
			intervals [1633]:
				xmin = 220.738
				xmax = 220.778
				text = "TH"
			intervals [1634]:
				xmin = 220.778
				xmax = 220.848
				text = "IH1"
			intervals [1635]:
				xmin = 220.848
				xmax = 221.008
				text = "NG"
			intervals [1636]:
				xmin = 221.008
				xmax = 221.058
				text = "sp"
			intervals [1637]:
				xmin = 221.058
				xmax = 221.3096
				text = ""
			intervals [1638]:
				xmin = 221.3096
				xmax = 221.3896
				text = "Y"
			intervals [1639]:
				xmin = 221.3896
				xmax = 221.4396
				text = "UW1"
			intervals [1640]:
				xmin = 221.4396
				xmax = 221.5396
				text = "K"
			intervals [1641]:
				xmin = 221.5396
				xmax = 221.6296
				text = "R"
			intervals [1642]:
				xmin = 221.6296
				xmax = 221.7496
				text = "EY1"
			intervals [1643]:
				xmin = 221.7496
				xmax = 221.8396
				text = "Z"
			intervals [1644]:
				xmin = 221.8396
				xmax = 221.8796
				text = "IY0"
			intervals [1645]:
				xmin = 221.8796
				xmax = 221.9296
				text = "Y"
			intervals [1646]:
				xmin = 221.9296
				xmax = 221.9696
				text = "UW1"
			intervals [1647]:
				xmin = 221.9696
				xmax = 221.9996
				text = "D"
			intervals [1648]:
				xmin = 221.9996
				xmax = 222.0396
				text = "AH1"
			intervals [1649]:
				xmin = 222.0396
				xmax = 222.0696
				text = "N"
			intervals [1650]:
				xmin = 222.0696
				xmax = 222.1296
				text = "L"
			intervals [1651]:
				xmin = 222.1296
				xmax = 222.2396
				text = "AO1"
			intervals [1652]:
				xmin = 222.2396
				xmax = 222.2796
				text = "S"
			intervals [1653]:
				xmin = 222.2796
				xmax = 222.3096
				text = "T"
			intervals [1654]:
				xmin = 222.3096
				xmax = 222.3396
				text = "Y"
			intervals [1655]:
				xmin = 222.3396
				xmax = 222.3696
				text = "UH1"
			intervals [1656]:
				xmin = 222.3696
				xmax = 222.3996
				text = "R"
			intervals [1657]:
				xmin = 222.3996
				xmax = 222.4496
				text = "M"
			intervals [1658]:
				xmin = 222.4496
				xmax = 222.5696
				text = "AY1"
			intervals [1659]:
				xmin = 222.5696
				xmax = 222.6096
				text = "N"
			intervals [1660]:
				xmin = 222.6096
				xmax = 222.6596
				text = "D"
			intervals [1661]:
				xmin = 222.6596
				xmax = 222.6896
				text = "sp"
			intervals [1662]:
				xmin = 222.6896
				xmax = 224.3938
				text = ""
			intervals [1663]:
				xmin = 224.3938
				xmax = 224.5138
				text = "L"
			intervals [1664]:
				xmin = 224.5138
				xmax = 224.6538
				text = "OW1"
			intervals [1665]:
				xmin = 224.6538
				xmax = 224.7238
				text = "F"
			intervals [1666]:
				xmin = 224.7238
				xmax = 224.7638
				text = "IH0"
			intervals [1667]:
				xmin = 224.7638
				xmax = 224.8138
				text = "N"
			intervals [1668]:
				xmin = 224.8138
				xmax = 224.8638
				text = "M"
			intervals [1669]:
				xmin = 224.8638
				xmax = 224.9838
				text = "IY1"
			intervals [1670]:
				xmin = 224.9838
				xmax = 225.1138
				text = "N"
			intervals [1671]:
				xmin = 225.1138
				xmax = 225.2338
				text = "Z"
			intervals [1672]:
				xmin = 225.2338
				xmax = 225.3438
				text = "L"
			intervals [1673]:
				xmin = 225.3438
				xmax = 225.4538
				text = "EY1"
			intervals [1674]:
				xmin = 225.4538
				xmax = 225.5738
				text = "Z"
			intervals [1675]:
				xmin = 225.5738
				xmax = 225.6038
				text = "IY0"
			intervals [1676]:
				xmin = 225.6038
				xmax = 227.3207
				text = "sp"
			intervals [1677]:
				xmin = 227.3207
				xmax = 227.3507
				text = "Y"
			intervals [1678]:
				xmin = 227.3507
				xmax = 227.3807
				text = "UW1"
			intervals [1679]:
				xmin = 227.3807
				xmax = 227.4107
				text = "L"
			intervals [1680]:
				xmin = 227.4107
				xmax = 227.4507
				text = "OW1"
			intervals [1681]:
				xmin = 227.4507
				xmax = 227.4807
				text = "F"
			intervals [1682]:
				xmin = 227.4807
				xmax = 227.5107
				text = "IH0"
			intervals [1683]:
				xmin = 227.5107
				xmax = 227.7507
				text = "NG"
			intervals [1684]:
				xmin = 227.7507
				xmax = 228.9543
				text = ""
			intervals [1685]:
				xmin = 228.9543
				xmax = 229.0843
				text = "Y"
			intervals [1686]:
				xmin = 229.0843
				xmax = 229.1343
				text = "UW1"
			intervals [1687]:
				xmin = 229.1343
				xmax = 229.1843
				text = "L"
			intervals [1688]:
				xmin = 229.1843
				xmax = 229.2843
				text = "OW1"
			intervals [1689]:
				xmin = 229.2843
				xmax = 229.3743
				text = "F"
			intervals [1690]:
				xmin = 229.3743
				xmax = 229.4043
				text = "IH0"
			intervals [1691]:
				xmin = 229.4043
				xmax = 229.4343
				text = "N"
			intervals [1692]:
				xmin = 229.4343
				xmax = 229.4643
				text = "AY1"
			intervals [1693]:
				xmin = 229.4643
				xmax = 229.5343
				text = "M"
			intervals [1694]:
				xmin = 229.5343
				xmax = 229.6543
				text = "IY1"
			intervals [1695]:
				xmin = 229.6543
				xmax = 229.7043
				text = "N"
			intervals [1696]:
				xmin = 229.7043
				xmax = 229.7943
				text = "Y"
			intervals [1697]:
				xmin = 229.7943
				xmax = 229.8543
				text = "UW1"
			intervals [1698]:
				xmin = 229.8543
				xmax = 229.8943
				text = "sp"
			intervals [1699]:
				xmin = 229.8943
				xmax = 230.1043
				text = "AY1"
			intervals [1700]:
				xmin = 230.1043
				xmax = 230.1443
				text = "DH"
			intervals [1701]:
				xmin = 230.1443
				xmax = 230.1943
				text = "ER0"
			intervals [1702]:
				xmin = 230.1943
				xmax = 230.2643
				text = "Y"
			intervals [1703]:
				xmin = 230.2643
				xmax = 230.3043
				text = "UW1"
			intervals [1704]:
				xmin = 230.3043
				xmax = 230.4143
				text = "L"
			intervals [1705]:
				xmin = 230.4143
				xmax = 230.5643
				text = "EY1"
			intervals [1706]:
				xmin = 230.5643
				xmax = 230.6643
				text = "Z"
			intervals [1707]:
				xmin = 230.6643
				xmax = 230.8743
				text = "IY0"
			intervals [1708]:
				xmin = 230.8743
				xmax = 231.4638
				text = ""
			intervals [1709]:
				xmin = 231.4638
				xmax = 231.5038
				text = "sil"
			intervals [1710]:
				xmin = 231.5038
				xmax = 231.5738
				text = "W"
			intervals [1711]:
				xmin = 231.5738
				xmax = 231.6038
				text = "EH1"
			intervals [1712]:
				xmin = 231.6038
				xmax = 231.6538
				text = "L"
			intervals [1713]:
				xmin = 231.6538
				xmax = 231.7338
				text = "Y"
			intervals [1714]:
				xmin = 231.7338
				xmax = 231.8338
				text = "AE1"
			intervals [1715]:
				xmin = 231.8338
				xmax = 231.9138
				text = "L"
			intervals [1716]:
				xmin = 231.9138
				xmax = 232.0238
				text = "EY1"
			intervals [1717]:
				xmin = 232.0238
				xmax = 232.1238
				text = "Z"
			intervals [1718]:
				xmin = 232.1238
				xmax = 232.2038
				text = "IY0"
			intervals [1719]:
				xmin = 232.2038
				xmax = 232.2938
				text = "sp"
			intervals [1720]:
				xmin = 232.2938
				xmax = 232.3538
				text = "P"
			intervals [1721]:
				xmin = 232.3538
				xmax = 232.3938
				text = "R"
			intervals [1722]:
				xmin = 232.3938
				xmax = 232.4238
				text = "IH1"
			intervals [1723]:
				xmin = 232.4238
				xmax = 232.4538
				text = "T"
			intervals [1724]:
				xmin = 232.4538
				xmax = 232.4838
				text = "IY0"
			intervals [1725]:
				xmin = 232.4838
				xmax = 232.5138
				text = "M"
			intervals [1726]:
				xmin = 232.5138
				xmax = 232.6238
				text = "AH1"
			intervals [1727]:
				xmin = 232.6238
				xmax = 232.6638
				text = "CH"
			intervals [1728]:
				xmin = 232.6638
				xmax = 232.7338
				text = "Y"
			intervals [1729]:
				xmin = 232.7338
				xmax = 232.8638
				text = "AE1"
			intervals [1730]:
				xmin = 232.8638
				xmax = 232.9238
				text = "sp"
			intervals [1731]:
				xmin = 232.9238
				xmax = 237.7368
				text = ""
			intervals [1732]:
				xmin = 237.7368
				xmax = 237.8868
				text = "JH"
			intervals [1733]:
				xmin = 237.8868
				xmax = 237.9768
				text = "OY1"
			intervals [1734]:
				xmin = 237.9768
				xmax = 238.0068
				text = "N"
			intervals [1735]:
				xmin = 238.0068
				xmax = 238.1068
				text = "T"
			intervals [1736]:
				xmin = 238.1068
				xmax = 239.008
				text = ""
			intervals [1737]:
				xmin = 239.008
				xmax = 239.098
				text = "sil"
			intervals [1738]:
				xmin = 239.098
				xmax = 239.148
				text = "DH"
			intervals [1739]:
				xmin = 239.148
				xmax = 239.178
				text = "AE1"
			intervals [1740]:
				xmin = 239.178
				xmax = 239.208
				text = "T"
			intervals [1741]:
				xmin = 239.208
				xmax = 239.238
				text = "HH"
			intervals [1742]:
				xmin = 239.238
				xmax = 239.278
				text = "AE1"
			intervals [1743]:
				xmin = 239.278
				xmax = 239.388
				text = "Z"
			intervals [1744]:
				xmin = 239.388
				xmax = 239.428
				text = "AH0"
			intervals [1745]:
				xmin = 239.428
				xmax = 239.478
				text = "L"
			intervals [1746]:
				xmin = 239.478
				xmax = 239.548
				text = "AA1"
			intervals [1747]:
				xmin = 239.548
				xmax = 239.578
				text = "T"
			intervals [1748]:
				xmin = 239.578
				xmax = 239.608
				text = "AH0"
			intervals [1749]:
				xmin = 239.608
				xmax = 239.638
				text = "V"
			intervals [1750]:
				xmin = 239.638
				xmax = 239.698
				text = "M"
			intervals [1751]:
				xmin = 239.698
				xmax = 239.758
				text = "IY1"
			intervals [1752]:
				xmin = 239.758
				xmax = 239.828
				text = "N"
			intervals [1753]:
				xmin = 239.828
				xmax = 239.858
				text = "IH0"
			intervals [1754]:
				xmin = 239.858
				xmax = 239.888
				text = "NG"
			intervals [1755]:
				xmin = 239.888
				xmax = 240.008
				text = "Z"
			intervals [1756]:
				xmin = 240.008
				xmax = 241.0526
				text = ""
			intervals [1757]:
				xmin = 241.0526
				xmax = 241.0926
				text = "sil"
			intervals [1758]:
				xmin = 241.0926
				xmax = 241.1926
				text = "spn"
			intervals [1759]:
				xmin = 241.1926
				xmax = 241.3443
				text = ""
			intervals [1760]:
				xmin = 241.3443
				xmax = 241.3743
				text = "sil"
			intervals [1761]:
				xmin = 241.3743
				xmax = 241.7943
				text = "AH1"
			intervals [1762]:
				xmin = 241.7943
				xmax = 242.0043
				text = "M"
			intervals [1763]:
				xmin = 242.0043
				xmax = 242.0643
				text = "sp"
			intervals [1764]:
				xmin = 242.0643
				xmax = 243.0279
				text = ""
			intervals [1765]:
				xmin = 243.0279
				xmax = 243.1079
				text = "IH1"
			intervals [1766]:
				xmin = 243.1079
				xmax = 243.1579
				text = "T"
			intervals [1767]:
				xmin = 243.1579
				xmax = 243.2779
				text = "Z"
			intervals [1768]:
				xmin = 243.2779
				xmax = 243.3179
				text = "Y"
			intervals [1769]:
				xmin = 243.3179
				xmax = 243.4479
				text = "UW1"
			intervals [1770]:
				xmin = 243.4479
				xmax = 243.5179
				text = "Z"
			intervals [1771]:
				xmin = 243.5179
				xmax = 243.5479
				text = "D"
			intervals [1772]:
				xmin = 243.5479
				xmax = 243.6279
				text = "IH0"
			intervals [1773]:
				xmin = 243.6279
				xmax = 243.6879
				text = "T"
			intervals [1774]:
				xmin = 243.6879
				xmax = 243.8379
				text = "T"
			intervals [1775]:
				xmin = 243.8379
				xmax = 243.9779
				text = "UW1"
			intervals [1776]:
				xmin = 243.9779
				xmax = 244.1379
				text = "sp"
			intervals [1777]:
				xmin = 244.1379
				xmax = 244.2279
				text = "D"
			intervals [1778]:
				xmin = 244.2279
				xmax = 244.2779
				text = "IH0"
			intervals [1779]:
				xmin = 244.2779
				xmax = 244.3579
				text = "S"
			intervals [1780]:
				xmin = 244.3579
				xmax = 244.4079
				text = "K"
			intervals [1781]:
				xmin = 244.4079
				xmax = 244.4679
				text = "R"
			intervals [1782]:
				xmin = 244.4679
				xmax = 244.6279
				text = "AY1"
			intervals [1783]:
				xmin = 244.6279
				xmax = 244.6979
				text = "B"
			intervals [1784]:
				xmin = 244.6979
				xmax = 244.7379
				text = "AH0"
			intervals [1785]:
				xmin = 244.7379
				xmax = 244.9379
				text = "AA1"
			intervals [1786]:
				xmin = 244.9379
				xmax = 244.9979
				text = "B"
			intervals [1787]:
				xmin = 244.9979
				xmax = 245.0479
				text = "JH"
			intervals [1788]:
				xmin = 245.0479
				xmax = 245.0979
				text = "EH0"
			intervals [1789]:
				xmin = 245.0979
				xmax = 245.1279
				text = "K"
			intervals [1790]:
				xmin = 245.1279
				xmax = 245.2179
				text = "T"
			intervals [1791]:
				xmin = 245.2179
				xmax = 245.7142
				text = ""
			intervals [1792]:
				xmin = 245.7142
				xmax = 245.7442
				text = "sil"
			intervals [1793]:
				xmin = 245.7442
				xmax = 245.7842
				text = "DH"
			intervals [1794]:
				xmin = 245.7842
				xmax = 245.8542
				text = "AE1"
			intervals [1795]:
				xmin = 245.8542
				xmax = 245.8942
				text = "T"
			intervals [1796]:
				xmin = 245.8942
				xmax = 246.0042
				text = "JH"
			intervals [1797]:
				xmin = 246.0042
				xmax = 246.0342
				text = "OY1"
			intervals [1798]:
				xmin = 246.0342
				xmax = 246.0642
				text = "N"
			intervals [1799]:
				xmin = 246.0642
				xmax = 246.0942
				text = "T"
			intervals [1800]:
				xmin = 246.0942
				xmax = 246.1242
				text = "L"
			intervals [1801]:
				xmin = 246.1242
				xmax = 246.1842
				text = "UH1"
			intervals [1802]:
				xmin = 246.1842
				xmax = 246.2142
				text = "K"
			intervals [1803]:
				xmin = 246.2142
				xmax = 246.3142
				text = "T"
			intervals [1804]:
				xmin = 246.3142
				xmax = 246.4042
				text = "AY1"
			intervals [1805]:
				xmin = 246.4042
				xmax = 246.4942
				text = "T"
			intervals [1806]:
				xmin = 246.4942
				xmax = 248.1688
				text = ""
			intervals [1807]:
				xmin = 248.1688
				xmax = 248.2088
				text = "sil"
			intervals [1808]:
				xmin = 248.2088
				xmax = 248.4488
				text = "AH1"
			intervals [1809]:
				xmin = 248.4488
				xmax = 248.5488
				text = "M"
			intervals [1810]:
				xmin = 248.5488
				xmax = 248.6288
				text = "sp"
			intervals [1811]:
				xmin = 248.6288
				xmax = 248.7788
				text = "JH"
			intervals [1812]:
				xmin = 248.7788
				xmax = 248.8588
				text = "OY1"
			intervals [1813]:
				xmin = 248.8588
				xmax = 248.8888
				text = "N"
			intervals [1814]:
				xmin = 248.8888
				xmax = 248.9188
				text = "T"
			intervals [1815]:
				xmin = 248.9188
				xmax = 248.9688
				text = "M"
			intervals [1816]:
				xmin = 248.9688
				xmax = 249.1288
				text = "IY1"
			intervals [1817]:
				xmin = 249.1288
				xmax = 249.1888
				text = "N"
			intervals [1818]:
				xmin = 249.1888
				xmax = 249.3088
				text = "Z"
			intervals [1819]:
				xmin = 249.3088
				xmax = 249.6388
				text = "AH1"
			intervals [1820]:
				xmin = 249.6388
				xmax = 249.7488
				text = "IH0"
			intervals [1821]:
				xmin = 249.7488
				xmax = 249.7888
				text = "N"
			intervals [1822]:
				xmin = 249.7888
				xmax = 249.8188
				text = "sp"
			intervals [1823]:
				xmin = 249.8188
				xmax = 250.2631
				text = ""
			intervals [1824]:
				xmin = 250.2631
				xmax = 250.3531
				text = "K"
			intervals [1825]:
				xmin = 250.3531
				xmax = 250.3931
				text = "AH1"
			intervals [1826]:
				xmin = 250.3931
				xmax = 250.4331
				text = "P"
			intervals [1827]:
				xmin = 250.4331
				xmax = 250.4631
				text = "AH0"
			intervals [1828]:
				xmin = 250.4631
				xmax = 250.4931
				text = "L"
			intervals [1829]:
				xmin = 250.4931
				xmax = 250.5331
				text = "Y"
			intervals [1830]:
				xmin = 250.5331
				xmax = 250.5931
				text = "IH1"
			intervals [1831]:
				xmin = 250.5931
				xmax = 250.6231
				text = "R"
			intervals [1832]:
				xmin = 250.6231
				xmax = 250.6831
				text = "Z"
			intervals [1833]:
				xmin = 250.6831
				xmax = 250.7131
				text = "AH0"
			intervals [1834]:
				xmin = 250.7131
				xmax = 250.7731
				text = "G"
			intervals [1835]:
				xmin = 250.7731
				xmax = 250.9831
				text = "OW1"
			intervals [1836]:
				xmin = 250.9831
				xmax = 251.2831
				text = "AH1"
			intervals [1837]:
				xmin = 251.2831
				xmax = 251.3631
				text = "M"
			intervals [1838]:
				xmin = 251.3631
				xmax = 251.4331
				text = "S"
			intervals [1839]:
				xmin = 251.4331
				xmax = 251.4731
				text = "AH1"
			intervals [1840]:
				xmin = 251.4731
				xmax = 251.5131
				text = "M"
			intervals [1841]:
				xmin = 251.5131
				xmax = 251.5431
				text = "TH"
			intervals [1842]:
				xmin = 251.5431
				xmax = 251.5731
				text = "IH0"
			intervals [1843]:
				xmin = 251.5731
				xmax = 251.6031
				text = "N"
			intervals [1844]:
				xmin = 251.6031
				xmax = 251.6431
				text = "Y"
			intervals [1845]:
				xmin = 251.6431
				xmax = 251.6831
				text = "UW1"
			intervals [1846]:
				xmin = 251.6831
				xmax = 251.7131
				text = "K"
			intervals [1847]:
				xmin = 251.7131
				xmax = 251.7431
				text = "UH1"
			intervals [1848]:
				xmin = 251.7431
				xmax = 251.7831
				text = "D"
			intervals [1849]:
				xmin = 251.7831
				xmax = 251.8731
				text = "S"
			intervals [1850]:
				xmin = 251.8731
				xmax = 251.9131
				text = "M"
			intervals [1851]:
				xmin = 251.9131
				xmax = 252.0331
				text = "OW1"
			intervals [1852]:
				xmin = 252.0331
				xmax = 252.0931
				text = "K"
			intervals [1853]:
				xmin = 252.0931
				xmax = 252.7957
				text = ""
			intervals [1854]:
				xmin = 252.7957
				xmax = 252.8357
				text = "sil"
			intervals [1855]:
				xmin = 252.8357
				xmax = 252.9057
				text = "Y"
			intervals [1856]:
				xmin = 252.9057
				xmax = 252.9357
				text = "AE1"
			intervals [1857]:
				xmin = 252.9357
				xmax = 253.0057
				text = "EH1"
			intervals [1858]:
				xmin = 253.0057
				xmax = 253.0457
				text = "V"
			intervals [1859]:
				xmin = 253.0457
				xmax = 253.0757
				text = "R"
			intervals [1860]:
				xmin = 253.0757
				xmax = 253.1057
				text = "IY0"
			intervals [1861]:
				xmin = 253.1057
				xmax = 253.1657
				text = "B"
			intervals [1862]:
				xmin = 253.1657
				xmax = 253.2057
				text = "AA2"
			intervals [1863]:
				xmin = 253.2057
				xmax = 253.2357
				text = "D"
			intervals [1864]:
				xmin = 253.2357
				xmax = 253.2657
				text = "IY0"
			intervals [1865]:
				xmin = 253.2657
				xmax = 253.3057
				text = "N"
			intervals [1866]:
				xmin = 253.3057
				xmax = 253.3957
				text = "OW1"
			intervals [1867]:
				xmin = 253.3957
				xmax = 253.4757
				text = "Z"
			intervals [1868]:
				xmin = 253.4757
				xmax = 253.5057
				text = "DH"
			intervals [1869]:
				xmin = 253.5057
				xmax = 253.5357
				text = "AH0"
			intervals [1870]:
				xmin = 253.5357
				xmax = 253.5657
				text = "T"
			intervals [1871]:
				xmin = 253.5657
				xmax = 253.9357
				text = "spn"
			intervals [1872]:
				xmin = 253.9357
				xmax = 253.9857
				text = "EH1"
			intervals [1873]:
				xmin = 253.9857
				xmax = 254.0157
				text = "V"
			intervals [1874]:
				xmin = 254.0157
				xmax = 254.0557
				text = "R"
			intervals [1875]:
				xmin = 254.0557
				xmax = 254.1057
				text = "IY0"
			intervals [1876]:
				xmin = 254.1057
				xmax = 254.1357
				text = "B"
			intervals [1877]:
				xmin = 254.1357
				xmax = 254.1657
				text = "AA2"
			intervals [1878]:
				xmin = 254.1657
				xmax = 254.1957
				text = "D"
			intervals [1879]:
				xmin = 254.1957
				xmax = 254.2257
				text = "IY0"
			intervals [1880]:
				xmin = 254.2257
				xmax = 254.2557
				text = "N"
			intervals [1881]:
				xmin = 254.2557
				xmax = 254.2857
				text = "OW1"
			intervals [1882]:
				xmin = 254.2857
				xmax = 254.3357
				text = "Z"
			intervals [1883]:
				xmin = 254.3357
				xmax = 254.3657
				text = "DH"
			intervals [1884]:
				xmin = 254.3657
				xmax = 254.4457
				text = "AE1"
			intervals [1885]:
				xmin = 254.4457
				xmax = 254.5357
				text = "T"
			intervals [1886]:
				xmin = 254.5357
				xmax = 255.4907
				text = ""
			intervals [1887]:
				xmin = 255.4907
				xmax = 255.5307
				text = "sil"
			intervals [1888]:
				xmin = 255.5307
				xmax = 256.0707
				text = "AH1"
			intervals [1889]:
				xmin = 256.0707
				xmax = 256.4507
				text = "M"
			intervals [1890]:
				xmin = 256.4507
				xmax = 257.1021
				text = ""
			intervals [1891]:
				xmin = 257.1021
				xmax = 257.2321
				text = "JH"
			intervals [1892]:
				xmin = 257.2321
				xmax = 257.2721
				text = "OY1"
			intervals [1893]:
				xmin = 257.2721
				xmax = 257.3021
				text = "N"
			intervals [1894]:
				xmin = 257.3021
				xmax = 257.3321
				text = "T"
			intervals [1895]:
				xmin = 257.3321
				xmax = 257.3621
				text = "K"
			intervals [1896]:
				xmin = 257.3621
				xmax = 257.3921
				text = "AH0"
			intervals [1897]:
				xmin = 257.3921
				xmax = 257.4221
				text = "N"
			intervals [1898]:
				xmin = 257.4221
				xmax = 257.4621
				text = "M"
			intervals [1899]:
				xmin = 257.4621
				xmax = 257.6721
				text = "IY1"
			intervals [1900]:
				xmin = 257.6721
				xmax = 257.7121
				text = "N"
			intervals [1901]:
				xmin = 257.7121
				xmax = 257.7421
				text = "EH1"
			intervals [1902]:
				xmin = 257.7421
				xmax = 257.7721
				text = "N"
			intervals [1903]:
				xmin = 257.7721
				xmax = 257.8121
				text = "IY0"
			intervals [1904]:
				xmin = 257.8121
				xmax = 257.8721
				text = "TH"
			intervals [1905]:
				xmin = 257.8721
				xmax = 257.9221
				text = "IH2"
			intervals [1906]:
				xmin = 257.9221
				xmax = 257.9921
				text = "NG"
			intervals [1907]:
				xmin = 257.9921
				xmax = 258.1521
				text = "AA1"
			intervals [1908]:
				xmin = 258.1521
				xmax = 258.2121
				text = "B"
			intervals [1909]:
				xmin = 258.2121
				xmax = 258.2621
				text = "JH"
			intervals [1910]:
				xmin = 258.2621
				xmax = 258.3821
				text = "EH0"
			intervals [1911]:
				xmin = 258.3821
				xmax = 258.4821
				text = "K"
			intervals [1912]:
				xmin = 258.4821
				xmax = 258.5121
				text = "T"
			intervals [1913]:
				xmin = 258.5121
				xmax = 259.0421
				text = "AH1"
			intervals [1914]:
				xmin = 259.0421
				xmax = 259.2334
				text = "sp"
			intervals [1915]:
				xmin = 259.2334
				xmax = 259.3434
				text = "AH0"
			intervals [1916]:
				xmin = 259.3434
				xmax = 259.3934
				text = "G"
			intervals [1917]:
				xmin = 259.3934
				xmax = 259.5634
				text = "AH1"
			intervals [1918]:
				xmin = 259.5634
				xmax = 259.6034
				text = "N"
			intervals [1919]:
				xmin = 259.6034
				xmax = 259.6934
				text = "sp"
			intervals [1920]:
				xmin = 259.6934
				xmax = 261.4344
				text = ""
			intervals [1921]:
				xmin = 261.4344
				xmax = 261.4944
				text = "IH1"
			intervals [1922]:
				xmin = 261.4944
				xmax = 261.5244
				text = "T"
			intervals [1923]:
				xmin = 261.5244
				xmax = 261.5544
				text = "K"
			intervals [1924]:
				xmin = 261.5544
				xmax = 261.5844
				text = "AH0"
			intervals [1925]:
				xmin = 261.5844
				xmax = 261.6144
				text = "N"
			intervals [1926]:
				xmin = 261.6144
				xmax = 261.6544
				text = "B"
			intervals [1927]:
				xmin = 261.6544
				xmax = 261.7344
				text = "IY1"
			intervals [1928]:
				xmin = 261.7344
				xmax = 261.7644
				text = "EH1"
			intervals [1929]:
				xmin = 261.7644
				xmax = 261.8144
				text = "N"
			intervals [1930]:
				xmin = 261.8144
				xmax = 261.8844
				text = "IY0"
			intervals [1931]:
				xmin = 261.8844
				xmax = 261.9344
				text = "TH"
			intervals [1932]:
				xmin = 261.9344
				xmax = 261.9744
				text = "IH2"
			intervals [1933]:
				xmin = 261.9744
				xmax = 262.0544
				text = "NG"
			intervals [1934]:
				xmin = 262.0544
				xmax = 265.4371
				text = "sp"
			intervals [1935]:
				xmin = 265.4371
				xmax = 265.5471
				text = "S"
			intervals [1936]:
				xmin = 265.5471
				xmax = 265.5871
				text = "AH1"
			intervals [1937]:
				xmin = 265.5871
				xmax = 265.6371
				text = "M"
			intervals [1938]:
				xmin = 265.6371
				xmax = 265.6671
				text = "TH"
			intervals [1939]:
				xmin = 265.6671
				xmax = 265.6971
				text = "IH0"
			intervals [1940]:
				xmin = 265.6971
				xmax = 265.7471
				text = "N"
			intervals [1941]:
				xmin = 265.7471
				xmax = 265.8571
				text = "S"
			intervals [1942]:
				xmin = 265.8571
				xmax = 265.9371
				text = "AW1"
			intervals [1943]:
				xmin = 265.9371
				xmax = 266.0271
				text = "N"
			intervals [1944]:
				xmin = 266.0271
				xmax = 266.0571
				text = "D"
			intervals [1945]:
				xmin = 266.0571
				xmax = 266.0871
				text = "G"
			intervals [1946]:
				xmin = 266.0871
				xmax = 266.1771
				text = "IH0"
			intervals [1947]:
				xmin = 266.1771
				xmax = 266.2671
				text = "D"
			intervals [1948]:
				xmin = 266.2671
				xmax = 266.3071
				text = "sp"
			intervals [1949]:
				xmin = 266.3071
				xmax = 266.4771
				text = "AH0"
			intervals [1950]:
				xmin = 266.4771
				xmax = 266.5371
				text = "B"
			intervals [1951]:
				xmin = 266.5371
				xmax = 266.7671
				text = "AE1"
			intervals [1952]:
				xmin = 266.7671
				xmax = 266.7971
				text = "N"
			intervals [1953]:
				xmin = 266.7971
				xmax = 266.8271
				text = "D"
			intervals [1954]:
				xmin = 266.8271
				xmax = 267.3778
				text = "sp"
			intervals [1955]:
				xmin = 267.3778
				xmax = 267.4678
				text = "B"
			intervals [1956]:
				xmin = 267.4678
				xmax = 267.6178
				text = "AE1"
			intervals [1957]:
				xmin = 267.6178
				xmax = 267.6478
				text = "N"
			intervals [1958]:
				xmin = 267.6478
				xmax = 267.6778
				text = "D"
			intervals [1959]:
				xmin = 267.6778
				xmax = 267.7578
				text = "Z"
			intervals [1960]:
				xmin = 267.7578
				xmax = 267.8078
				text = "K"
			intervals [1961]:
				xmin = 267.8078
				xmax = 267.8678
				text = "R"
			intervals [1962]:
				xmin = 267.8678
				xmax = 267.9278
				text = "AE1"
			intervals [1963]:
				xmin = 267.9278
				xmax = 267.9578
				text = "NG"
			intervals [1964]:
				xmin = 267.9578
				xmax = 268.0778
				text = "K"
			intervals [1965]:
				xmin = 268.0778
				xmax = 270.2805
				text = ""
			intervals [1966]:
				xmin = 270.2805
				xmax = 270.4705
				text = "OW1"
			intervals [1967]:
				xmin = 270.4705
				xmax = 270.6305
				text = "N"
			intervals [1968]:
				xmin = 270.6305
				xmax = 270.9205
				text = "OW1"
			intervals [1969]:
				xmin = 270.9205
				xmax = 271.0105
				text = "sp"
			intervals [1970]:
				xmin = 271.0105
				xmax = 271.1305
				text = "N"
			intervals [1971]:
				xmin = 271.1305
				xmax = 271.3905
				text = "OW1"
			intervals [1972]:
				xmin = 271.3905
				xmax = 272.3054
				text = ""
			intervals [1973]:
				xmin = 272.3054
				xmax = 272.3454
				text = "sil"
			intervals [1974]:
				xmin = 272.3454
				xmax = 272.4554
				text = "DH"
			intervals [1975]:
				xmin = 272.4554
				xmax = 272.5954
				text = "AE1"
			intervals [1976]:
				xmin = 272.5954
				xmax = 272.7054
				text = "T"
			intervals [1977]:
				xmin = 272.7054
				xmax = 273.0154
				text = "AE1"
			intervals [1978]:
				xmin = 273.0154
				xmax = 273.0654
				text = "N"
			intervals [1979]:
				xmin = 273.0654
				xmax = 273.1754
				text = "D"
			intervals [1980]:
				xmin = 273.1754
				xmax = 273.2454
				text = "AY1"
			intervals [1981]:
				xmin = 273.2454
				xmax = 273.2854
				text = "V"
			intervals [1982]:
				xmin = 273.2854
				xmax = 273.3454
				text = "HH"
			intervals [1983]:
				xmin = 273.3454
				xmax = 273.4054
				text = "ER1"
			intervals [1984]:
				xmin = 273.4054
				xmax = 273.4354
				text = "D"
			intervals [1985]:
				xmin = 273.4354
				xmax = 273.4754
				text = "IH1"
			intervals [1986]:
				xmin = 273.4754
				xmax = 273.5954
				text = "T"
			intervals [1987]:
				xmin = 273.5954
				xmax = 273.6454
				text = "Y"
			intervals [1988]:
				xmin = 273.6454
				xmax = 273.8154
				text = "UW1"
			intervals [1989]:
				xmin = 273.8154
				xmax = 273.8854
				text = "Z"
			intervals [1990]:
				xmin = 273.8854
				xmax = 273.9154
				text = "D"
			intervals [1991]:
				xmin = 273.9154
				xmax = 273.9454
				text = "HH"
			intervals [1992]:
				xmin = 273.9454
				xmax = 273.9754
				text = "W"
			intervals [1993]:
				xmin = 273.9754
				xmax = 274.1554
				text = "EH1"
			intervals [1994]:
				xmin = 274.1554
				xmax = 274.2354
				text = "R"
			intervals [1995]:
				xmin = 274.2354
				xmax = 274.2654
				text = "sp"
			intervals [1996]:
				xmin = 274.2654
				xmax = 274.5754
				text = "AH1"
			intervals [1997]:
				xmin = 274.5754
				xmax = 274.8454
				text = "M"
			intervals [1998]:
				xmin = 274.8454
				xmax = 275.0402
				text = ""
			intervals [1999]:
				xmin = 275.0402
				xmax = 275.0802
				text = "sil"
			intervals [2000]:
				xmin = 275.0802
				xmax = 275.1602
				text = "S"
			intervals [2001]:
				xmin = 275.1602
				xmax = 275.1902
				text = "AH1"
			intervals [2002]:
				xmin = 275.1902
				xmax = 275.2202
				text = "M"
			intervals [2003]:
				xmin = 275.2202
				xmax = 275.2502
				text = "B"
			intervals [2004]:
				xmin = 275.2502
				xmax = 275.3002
				text = "AA2"
			intervals [2005]:
				xmin = 275.3002
				xmax = 275.3802
				text = "D"
			intervals [2006]:
				xmin = 275.3802
				xmax = 275.4102
				text = "IY0"
			intervals [2007]:
				xmin = 275.4102
				xmax = 275.4402
				text = "D"
			intervals [2008]:
				xmin = 275.4402
				xmax = 275.4802
				text = "IH1"
			intervals [2009]:
				xmin = 275.4802
				xmax = 275.5102
				text = "N"
			intervals [2010]:
				xmin = 275.5102
				xmax = 275.5602
				text = "T"
			intervals [2011]:
				xmin = 275.5602
				xmax = 275.6702
				text = "S"
			intervals [2012]:
				xmin = 275.6702
				xmax = 275.7202
				text = "M"
			intervals [2013]:
				xmin = 275.7202
				xmax = 275.8302
				text = "EH1"
			intervals [2014]:
				xmin = 275.8302
				xmax = 275.9002
				text = "L"
			intervals [2015]:
				xmin = 275.9002
				xmax = 275.9302
				text = "W"
			intervals [2016]:
				xmin = 275.9302
				xmax = 276.0502
				text = "EH1"
			intervals [2017]:
				xmin = 276.0502
				xmax = 276.1502
				text = "L"
			intervals [2018]:
				xmin = 276.1502
				xmax = 276.2132
				text = ""
			intervals [2019]:
				xmin = 276.2132
				xmax = 276.2732
				text = "Y"
			intervals [2020]:
				xmin = 276.2732
				xmax = 276.3132
				text = "UH1"
			intervals [2021]:
				xmin = 276.3132
				xmax = 276.3432
				text = "R"
			intervals [2022]:
				xmin = 276.3432
				xmax = 276.3732
				text = "sp"
			intervals [2023]:
				xmin = 276.3732
				xmax = 276.5032
				text = "AA1"
			intervals [2024]:
				xmin = 276.5032
				xmax = 276.5532
				text = "R"
			intervals [2025]:
				xmin = 276.5532
				xmax = 276.5832
				text = "M"
			intervals [2026]:
				xmin = 276.5832
				xmax = 276.6632
				text = "Z"
			intervals [2027]:
				xmin = 276.6632
				xmax = 276.7132
				text = "ER0"
			intervals [2028]:
				xmin = 276.7132
				xmax = 276.7832
				text = "K"
			intervals [2029]:
				xmin = 276.7832
				xmax = 276.8432
				text = "R"
			intervals [2030]:
				xmin = 276.8432
				xmax = 276.8932
				text = "AE1"
			intervals [2031]:
				xmin = 276.8932
				xmax = 276.9232
				text = "NG"
			intervals [2032]:
				xmin = 276.9232
				xmax = 276.9732
				text = "K"
			intervals [2033]:
				xmin = 276.9732
				xmax = 277.0132
				text = "IH0"
			intervals [2034]:
				xmin = 277.0132
				xmax = 277.1032
				text = "N"
			intervals [2035]:
				xmin = 277.1032
				xmax = 278.3849
				text = ""
			intervals [2036]:
				xmin = 278.3849
				xmax = 278.4449
				text = "sil"
			intervals [2037]:
				xmin = 278.4449
				xmax = 278.5349
				text = "Y"
			intervals [2038]:
				xmin = 278.5349
				xmax = 278.6749
				text = "AE1"
			intervals [2039]:
				xmin = 278.6749
				xmax = 278.7449
				text = "sp"
			intervals [2040]:
				xmin = 278.7449
				xmax = 280.2851
				text = ""
			intervals [2041]:
				xmin = 280.2851
				xmax = 280.3951
				text = "Y"
			intervals [2042]:
				xmin = 280.3951
				xmax = 280.5151
				text = "EH1"
			intervals [2043]:
				xmin = 280.5151
				xmax = 280.8051
				text = "S"
			intervals [2044]:
				xmin = 280.8051
				xmax = 281.796
				text = ""
			intervals [2045]:
				xmin = 281.796
				xmax = 281.826
				text = "sil"
			intervals [2046]:
				xmin = 281.826
				xmax = 281.876
				text = "B"
			intervals [2047]:
				xmin = 281.876
				xmax = 281.956
				text = "AH1"
			intervals [2048]:
				xmin = 281.956
				xmax = 281.996
				text = "T"
			intervals [2049]:
				xmin = 281.996
				xmax = 282.076
				text = "ER0"
			intervals [2050]:
				xmin = 282.076
				xmax = 282.156
				text = "IH1"
			intervals [2051]:
				xmin = 282.156
				xmax = 282.216
				text = "JH"
			intervals [2052]:
				xmin = 282.216
				xmax = 282.256
				text = "AH0"
			intervals [2053]:
				xmin = 282.256
				xmax = 282.326
				text = "N"
			intervals [2054]:
				xmin = 282.326
				xmax = 282.396
				text = "AH0"
			intervals [2055]:
				xmin = 282.396
				xmax = 282.436
				text = "L"
			intervals [2056]:
				xmin = 282.436
				xmax = 282.496
				text = "IY0"
			intervals [2057]:
				xmin = 282.496
				xmax = 282.526
				text = "IH0"
			intervals [2058]:
				xmin = 282.526
				xmax = 282.566
				text = "T"
			intervals [2059]:
				xmin = 282.566
				xmax = 282.646
				text = "W"
			intervals [2060]:
				xmin = 282.646
				xmax = 282.716
				text = "AH0"
			intervals [2061]:
				xmin = 282.716
				xmax = 282.836
				text = "Z"
			intervals [2062]:
				xmin = 282.836
				xmax = 282.896
				text = "L"
			intervals [2063]:
				xmin = 282.896
				xmax = 282.966
				text = "AY1"
			intervals [2064]:
				xmin = 282.966
				xmax = 283.006
				text = "K"
			intervals [2065]:
				xmin = 283.006
				xmax = 283.036
				text = "sp"
			intervals [2066]:
				xmin = 283.036
				xmax = 283.066
				text = "EH1"
			intervals [2067]:
				xmin = 283.066
				xmax = 283.106
				text = "F"
			intervals [2068]:
				xmin = 283.106
				xmax = 283.166
				text = "sp"
			intervals [2069]:
				xmin = 283.166
				xmax = 283.386
				text = "Y"
			intervals [2070]:
				xmin = 283.386
				xmax = 283.486
				text = "UW1"
			intervals [2071]:
				xmin = 283.486
				xmax = 283.566
				text = "Z"
			intervals [2072]:
				xmin = 283.566
				xmax = 283.596
				text = "D"
			intervals [2073]:
				xmin = 283.596
				xmax = 283.676
				text = "IH1"
			intervals [2074]:
				xmin = 283.676
				xmax = 283.756
				text = "T"
			intervals [2075]:
				xmin = 283.756
				xmax = 284.3629
				text = "sp"
			intervals [2076]:
				xmin = 284.3629
				xmax = 284.4229
				text = "T"
			intervals [2077]:
				xmin = 284.4229
				xmax = 284.4929
				text = "UW1"
			intervals [2078]:
				xmin = 284.4929
				xmax = 284.5329
				text = "D"
			intervals [2079]:
				xmin = 284.5329
				xmax = 284.5829
				text = "IH0"
			intervals [2080]:
				xmin = 284.5829
				xmax = 284.6729
				text = "S"
			intervals [2081]:
				xmin = 284.6729
				xmax = 284.7029
				text = "K"
			intervals [2082]:
				xmin = 284.7029
				xmax = 284.7729
				text = "R"
			intervals [2083]:
				xmin = 284.7729
				xmax = 284.9429
				text = "AY1"
			intervals [2084]:
				xmin = 284.9429
				xmax = 285.0029
				text = "B"
			intervals [2085]:
				xmin = 285.0029
				xmax = 285.0729
				text = "L"
			intervals [2086]:
				xmin = 285.0729
				xmax = 285.1629
				text = "AY1"
			intervals [2087]:
				xmin = 285.1629
				xmax = 285.2329
				text = "K"
			intervals [2088]:
				xmin = 285.2329
				xmax = 285.3429
				text = "AH0"
			intervals [2089]:
				xmin = 285.3429
				xmax = 285.6529
				text = "AH1"
			intervals [2090]:
				xmin = 285.6529
				xmax = 285.7429
				text = "M"
			intervals [2091]:
				xmin = 285.7429
				xmax = 285.8029
				text = "sp"
			intervals [2092]:
				xmin = 285.8029
				xmax = 285.8429
				text = "DH"
			intervals [2093]:
				xmin = 285.8429
				xmax = 285.8929
				text = "AH0"
			intervals [2094]:
				xmin = 285.8929
				xmax = 286.0229
				text = "S"
			intervals [2095]:
				xmin = 286.0229
				xmax = 286.1529
				text = "AW1"
			intervals [2096]:
				xmin = 286.1529
				xmax = 286.1929
				text = "N"
			intervals [2097]:
				xmin = 286.1929
				xmax = 286.2229
				text = "D"
			intervals [2098]:
				xmin = 286.2229
				xmax = 286.2529
				text = "AH1"
			intervals [2099]:
				xmin = 286.2529
				xmax = 286.3229
				text = "V"
			intervals [2100]:
				xmin = 286.3229
				xmax = 286.4029
				text = "AH0"
			intervals [2101]:
				xmin = 286.4029
				xmax = 286.4729
				text = "B"
			intervals [2102]:
				xmin = 286.4729
				xmax = 286.6629
				text = "AE1"
			intervals [2103]:
				xmin = 286.6629
				xmax = 286.6929
				text = "N"
			intervals [2104]:
				xmin = 286.6929
				xmax = 286.7429
				text = "D"
			intervals [2105]:
				xmin = 286.7429
				xmax = 286.8229
				text = "S"
			intervals [2106]:
				xmin = 286.8229
				xmax = 286.8529
				text = "AH1"
			intervals [2107]:
				xmin = 286.8529
				xmax = 286.8929
				text = "M"
			intervals [2108]:
				xmin = 286.8929
				xmax = 286.9229
				text = "TH"
			intervals [2109]:
				xmin = 286.9229
				xmax = 286.9529
				text = "IH0"
			intervals [2110]:
				xmin = 286.9529
				xmax = 286.9929
				text = "N"
			intervals [2111]:
				xmin = 286.9929
				xmax = 287.1029
				text = "S"
			intervals [2112]:
				xmin = 287.1029
				xmax = 287.2229
				text = "AW1"
			intervals [2113]:
				xmin = 287.2229
				xmax = 287.2829
				text = "N"
			intervals [2114]:
				xmin = 287.2829
				xmax = 287.3629
				text = "Z"
			intervals [2115]:
				xmin = 287.3629
				xmax = 287.4129
				text = "G"
			intervals [2116]:
				xmin = 287.4129
				xmax = 287.5529
				text = "IH0"
			intervals [2117]:
				xmin = 287.5529
				xmax = 287.6329
				text = "D"
			intervals [2118]:
				xmin = 287.6329
				xmax = 287.9794
				text = ""
			intervals [2119]:
				xmin = 287.9794
				xmax = 288.0494
				text = "sil"
			intervals [2120]:
				xmin = 288.0494
				xmax = 288.0794
				text = "DH"
			intervals [2121]:
				xmin = 288.0794
				xmax = 288.1194
				text = "AE1"
			intervals [2122]:
				xmin = 288.1194
				xmax = 288.1694
				text = "T"
			intervals [2123]:
				xmin = 288.1694
				xmax = 288.2394
				text = "JH"
			intervals [2124]:
				xmin = 288.2394
				xmax = 288.2794
				text = "OY1"
			intervals [2125]:
				xmin = 288.2794
				xmax = 288.3094
				text = "N"
			intervals [2126]:
				xmin = 288.3094
				xmax = 288.3394
				text = "T"
			intervals [2127]:
				xmin = 288.3394
				xmax = 288.4294
				text = "K"
			intervals [2128]:
				xmin = 288.4294
				xmax = 288.4894
				text = "R"
			intervals [2129]:
				xmin = 288.4894
				xmax = 288.5394
				text = "AE1"
			intervals [2130]:
				xmin = 288.5394
				xmax = 288.5694
				text = "NG"
			intervals [2131]:
				xmin = 288.5694
				xmax = 288.7294
				text = "K"
			intervals [2132]:
				xmin = 288.7294
				xmax = 289.8132
				text = ""
			intervals [2133]:
				xmin = 289.8132
				xmax = 289.8432
				text = "sil"
			intervals [2134]:
				xmin = 289.8432
				xmax = 289.8932
				text = "B"
			intervals [2135]:
				xmin = 289.8932
				xmax = 289.9432
				text = "AH1"
			intervals [2136]:
				xmin = 289.9432
				xmax = 289.9832
				text = "T"
			intervals [2137]:
				xmin = 289.9832
				xmax = 290.1432
				text = "N"
			intervals [2138]:
				xmin = 290.1432
				xmax = 290.3632
				text = "AW1"
			intervals [2139]:
				xmin = 290.3632
				xmax = 290.6443
				text = "sp"
			intervals [2140]:
				xmin = 290.6443
				xmax = 290.7343
				text = "W"
			intervals [2141]:
				xmin = 290.7343
				xmax = 290.7643
				text = "EH1"
			intervals [2142]:
				xmin = 290.7643
				xmax = 290.7943
				text = "L"
			intervals [2143]:
				xmin = 290.7943
				xmax = 290.8443
				text = "N"
			intervals [2144]:
				xmin = 290.8443
				xmax = 290.9143
				text = "AA1"
			intervals [2145]:
				xmin = 290.9143
				xmax = 290.9643
				text = "T"
			intervals [2146]:
				xmin = 290.9643
				xmax = 291.0243
				text = "N"
			intervals [2147]:
				xmin = 291.0243
				xmax = 291.1143
				text = "AW1"
			intervals [2148]:
				xmin = 291.1143
				xmax = 291.2243
				text = "AY1"
			intervals [2149]:
				xmin = 291.2243
				xmax = 291.2643
				text = "V"
			intervals [2150]:
				xmin = 291.2643
				xmax = 291.3243
				text = "HH"
			intervals [2151]:
				xmin = 291.3243
				xmax = 291.3943
				text = "ER1"
			intervals [2152]:
				xmin = 291.3943
				xmax = 291.4243
				text = "D"
			intervals [2153]:
				xmin = 291.4243
				xmax = 291.4543
				text = "IH0"
			intervals [2154]:
				xmin = 291.4543
				xmax = 291.5043
				text = "T"
			intervals [2155]:
				xmin = 291.5043
				xmax = 291.5343
				text = "Y"
			intervals [2156]:
				xmin = 291.5343
				xmax = 291.7043
				text = "UW1"
			intervals [2157]:
				xmin = 291.7043
				xmax = 291.7543
				text = "Z"
			intervals [2158]:
				xmin = 291.7543
				xmax = 291.7843
				text = "D"
			intervals [2159]:
				xmin = 291.7843
				xmax = 291.8143
				text = "W"
			intervals [2160]:
				xmin = 291.8143
				xmax = 291.9843
				text = "EH1"
			intervals [2161]:
				xmin = 291.9843
				xmax = 292.0243
				text = "R"
			intervals [2162]:
				xmin = 292.0243
				xmax = 292.0743
				text = "IH0"
			intervals [2163]:
				xmin = 292.0743
				xmax = 292.1143
				text = "F"
			intervals [2164]:
				xmin = 292.1143
				xmax = 292.2143
				text = "Y"
			intervals [2165]:
				xmin = 292.2143
				xmax = 292.2643
				text = "AO1"
			intervals [2166]:
				xmin = 292.2643
				xmax = 292.3143
				text = "R"
			intervals [2167]:
				xmin = 292.3143
				xmax = 292.4543
				text = "AA1"
			intervals [2168]:
				xmin = 292.4543
				xmax = 292.4943
				text = "R"
			intervals [2169]:
				xmin = 292.4943
				xmax = 292.5243
				text = "M"
			intervals [2170]:
				xmin = 292.5243
				xmax = 292.5543
				text = "Z"
			intervals [2171]:
				xmin = 292.5543
				xmax = 292.5843
				text = "W"
			intervals [2172]:
				xmin = 292.5843
				xmax = 292.6143
				text = "AH0"
			intervals [2173]:
				xmin = 292.6143
				xmax = 292.6743
				text = "L"
			intervals [2174]:
				xmin = 292.6743
				xmax = 292.7643
				text = "S"
			intervals [2175]:
				xmin = 292.7643
				xmax = 292.8043
				text = "M"
			intervals [2176]:
				xmin = 292.8043
				xmax = 292.9043
				text = "EH1"
			intervals [2177]:
				xmin = 292.9043
				xmax = 293.0643
				text = "L"
			intervals [2178]:
				xmin = 293.0643
				xmax = 293.1243
				text = "M"
			intervals [2179]:
				xmin = 293.1243
				xmax = 293.1643
				text = "AE1"
			intervals [2180]:
				xmin = 293.1643
				xmax = 293.1943
				text = "N"
			intervals [2181]:
				xmin = 293.1943
				xmax = 293.2443
				text = "Y"
			intervals [2182]:
				xmin = 293.2443
				xmax = 293.2743
				text = "UH1"
			intervals [2183]:
				xmin = 293.2743
				xmax = 293.3943
				text = "R"
			intervals [2184]:
				xmin = 293.3943
				xmax = 293.4743
				text = "AA1"
			intervals [2185]:
				xmin = 293.4743
				xmax = 293.5043
				text = "R"
			intervals [2186]:
				xmin = 293.5043
				xmax = 293.5543
				text = "M"
			intervals [2187]:
				xmin = 293.5543
				xmax = 293.6443
				text = "Z"
			intervals [2188]:
				xmin = 293.6443
				xmax = 293.6843
				text = "K"
			intervals [2189]:
				xmin = 293.6843
				xmax = 293.7343
				text = "R"
			intervals [2190]:
				xmin = 293.7343
				xmax = 293.7743
				text = "AE1"
			intervals [2191]:
				xmin = 293.7743
				xmax = 293.8043
				text = "NG"
			intervals [2192]:
				xmin = 293.8043
				xmax = 293.8443
				text = "K"
			intervals [2193]:
				xmin = 293.8443
				xmax = 293.8843
				text = "IH0"
			intervals [2194]:
				xmin = 293.8843
				xmax = 293.9143
				text = "N"
			intervals [2195]:
				xmin = 293.9143
				xmax = 293.9543
				text = "R"
			intervals [2196]:
				xmin = 293.9543
				xmax = 294.0243
				text = "AY1"
			intervals [2197]:
				xmin = 294.0243
				xmax = 294.0543
				text = "T"
			intervals [2198]:
				xmin = 294.0543
				xmax = 294.1443
				text = "N"
			intervals [2199]:
				xmin = 294.1443
				xmax = 294.1743
				text = "AW1"
			intervals [2200]:
				xmin = 294.1743
				xmax = 294.4975
				text = "sp"
			intervals [2201]:
				xmin = 294.4975
				xmax = 294.5375
				text = "Y"
			intervals [2202]:
				xmin = 294.5375
				xmax = 294.5875
				text = "UH1"
			intervals [2203]:
				xmin = 294.5875
				xmax = 294.6675
				text = "R"
			intervals [2204]:
				xmin = 294.6675
				xmax = 294.6975
				text = "AA1"
			intervals [2205]:
				xmin = 294.6975
				xmax = 294.7275
				text = "R"
			intervals [2206]:
				xmin = 294.7275
				xmax = 294.7575
				text = "M"
			intervals [2207]:
				xmin = 294.7575
				xmax = 294.8375
				text = "Z"
			intervals [2208]:
				xmin = 294.8375
				xmax = 294.8675
				text = "K"
			intervals [2209]:
				xmin = 294.8675
				xmax = 294.9275
				text = "R"
			intervals [2210]:
				xmin = 294.9275
				xmax = 294.9575
				text = "AE1"
			intervals [2211]:
				xmin = 294.9575
				xmax = 294.9875
				text = "NG"
			intervals [2212]:
				xmin = 294.9875
				xmax = 295.0175
				text = "K"
			intervals [2213]:
				xmin = 295.0175
				xmax = 295.0475
				text = "IH0"
			intervals [2214]:
				xmin = 295.0475
				xmax = 295.0975
				text = "N"
			intervals [2215]:
				xmin = 295.0975
				xmax = 295.1375
				text = "R"
			intervals [2216]:
				xmin = 295.1375
				xmax = 295.2075
				text = "AY1"
			intervals [2217]:
				xmin = 295.2075
				xmax = 295.2375
				text = "T"
			intervals [2218]:
				xmin = 295.2375
				xmax = 295.2675
				text = "sp"
			intervals [2219]:
				xmin = 295.2675
				xmax = 295.3275
				text = "N"
			intervals [2220]:
				xmin = 295.3275
				xmax = 295.4175
				text = "AW1"
			intervals [2221]:
				xmin = 295.4175
				xmax = 295.4475
				text = "sp"
			intervals [2222]:
				xmin = 295.4475
				xmax = 298.6021
				text = ""
			intervals [2223]:
				xmin = 298.6021
				xmax = 299.1121
				text = "spn"
			intervals [2224]:
				xmin = 299.1121
				xmax = 299.1521
				text = "sp"
			intervals [2225]:
				xmin = 299.1521
				xmax = 303.8412
				text = ""
			intervals [2226]:
				xmin = 303.8412
				xmax = 304.0012
				text = "spn"
			intervals [2227]:
				xmin = 304.0012
				xmax = 304.9444
				text = ""
			intervals [2228]:
				xmin = 304.9444
				xmax = 304.9744
				text = "sil"
			intervals [2229]:
				xmin = 304.9744
				xmax = 305.3944
				text = "AH1"
			intervals [2230]:
				xmin = 305.3944
				xmax = 305.5844
				text = "M"
			intervals [2231]:
				xmin = 305.5844
				xmax = 306.213
				text = "sp"
			intervals [2232]:
				xmin = 306.213
				xmax = 306.493
				text = "spn"
			intervals [2233]:
				xmin = 306.493
				xmax = 306.5587
				text = ""
			intervals [2234]:
				xmin = 306.5587
				xmax = 306.6487
				text = "M"
			intervals [2235]:
				xmin = 306.6487
				xmax = 306.7187
				text = "AY1"
			intervals [2236]:
				xmin = 306.7187
				xmax = 306.8087
				text = "F"
			intervals [2237]:
				xmin = 306.8087
				xmax = 306.9487
				text = "AA1"
			intervals [2238]:
				xmin = 306.9487
				xmax = 306.9887
				text = "DH"
			intervals [2239]:
				xmin = 306.9887
				xmax = 307.0187
				text = "ER0"
			intervals [2240]:
				xmin = 307.0187
				xmax = 307.0587
				text = "Y"
			intervals [2241]:
				xmin = 307.0587
				xmax = 307.0887
				text = "UW1"
			intervals [2242]:
				xmin = 307.0887
				xmax = 307.1187
				text = "Z"
			intervals [2243]:
				xmin = 307.1187
				xmax = 307.1487
				text = "D"
			intervals [2244]:
				xmin = 307.1487
				xmax = 307.1787
				text = "T"
			intervals [2245]:
				xmin = 307.1787
				xmax = 307.2187
				text = "AH0"
			intervals [2246]:
				xmin = 307.2187
				xmax = 307.3087
				text = "S"
			intervals [2247]:
				xmin = 307.3087
				xmax = 307.3887
				text = "EY1"
			intervals [2248]:
				xmin = 307.3887
				xmax = 307.4187
				text = "DH"
			intervals [2249]:
				xmin = 307.4187
				xmax = 307.4787
				text = "IH1"
			intervals [2250]:
				xmin = 307.4787
				xmax = 307.5587
				text = "S"
			intervals [2251]:
				xmin = 307.5587
				xmax = 307.6487
				text = "AO1"
			intervals [2252]:
				xmin = 307.6487
				xmax = 307.7087
				text = "L"
			intervals [2253]:
				xmin = 307.7087
				xmax = 307.7387
				text = "DH"
			intervals [2254]:
				xmin = 307.7387
				xmax = 307.7687
				text = "AH0"
			intervals [2255]:
				xmin = 307.7687
				xmax = 307.8787
				text = "T"
			intervals [2256]:
				xmin = 307.8787
				xmax = 308.0187
				text = "AY1"
			intervals [2257]:
				xmin = 308.0187
				xmax = 308.1087
				text = "M"
			intervals [2258]:
				xmin = 308.1087
				xmax = 308.1987
				text = "sp"
			intervals [2259]:
				xmin = 308.1987
				xmax = 308.3353
				text = ""
			intervals [2260]:
				xmin = 308.3353
				xmax = 308.5353
				text = "AH1"
			intervals [2261]:
				xmin = 308.5353
				xmax = 308.6853
				text = "M"
			intervals [2262]:
				xmin = 308.6853
				xmax = 308.7253
				text = "sp"
			intervals [2263]:
				xmin = 308.7253
				xmax = 308.7553
				text = "IH0"
			intervals [2264]:
				xmin = 308.7553
				xmax = 308.8053
				text = "F"
			intervals [2265]:
				xmin = 308.8053
				xmax = 308.8753
				text = "Y"
			intervals [2266]:
				xmin = 308.8753
				xmax = 308.9253
				text = "UW1"
			intervals [2267]:
				xmin = 308.9253
				xmax = 309.0153
				text = "K"
			intervals [2268]:
				xmin = 309.0153
				xmax = 309.1253
				text = "AE1"
			intervals [2269]:
				xmin = 309.1253
				xmax = 309.1753
				text = "N"
			intervals [2270]:
				xmin = 309.1753
				xmax = 309.2453
				text = "S"
			intervals [2271]:
				xmin = 309.2453
				xmax = 309.3053
				text = "T"
			intervals [2272]:
				xmin = 309.3053
				xmax = 309.3953
				text = "AE1"
			intervals [2273]:
				xmin = 309.3953
				xmax = 309.4453
				text = "N"
			intervals [2274]:
				xmin = 309.4453
				xmax = 309.4953
				text = "D"
			intervals [2275]:
				xmin = 309.4953
				xmax = 309.5753
				text = "T"
			intervals [2276]:
				xmin = 309.5753
				xmax = 309.7553
				text = "AO1"
			intervals [2277]:
				xmin = 309.7553
				xmax = 309.8753
				text = "L"
			intervals [2278]:
				xmin = 309.8753
				xmax = 310.5473
				text = ""
			intervals [2279]:
				xmin = 310.5473
				xmax = 310.6373
				text = "D"
			intervals [2280]:
				xmin = 310.6373
				xmax = 310.6773
				text = "OW1"
			intervals [2281]:
				xmin = 310.6773
				xmax = 310.7573
				text = "N"
			intervals [2282]:
				xmin = 310.7573
				xmax = 310.8173
				text = "S"
			intervals [2283]:
				xmin = 310.8173
				xmax = 310.8773
				text = "T"
			intervals [2284]:
				xmin = 310.8773
				xmax = 310.9473
				text = "AE1"
			intervals [2285]:
				xmin = 310.9473
				xmax = 310.9773
				text = "N"
			intervals [2286]:
				xmin = 310.9773
				xmax = 311.0073
				text = "D"
			intervals [2287]:
				xmin = 311.0073
				xmax = 311.0373
				text = "AE1"
			intervals [2288]:
				xmin = 311.0373
				xmax = 311.0873
				text = "T"
			intervals [2289]:
				xmin = 311.0873
				xmax = 311.2473
				text = "AO1"
			intervals [2290]:
				xmin = 311.2473
				xmax = 311.3673
				text = "L"
			intervals [2291]:
				xmin = 311.3673
				xmax = 313.2186
				text = ""
			intervals [2292]:
				xmin = 313.2186
				xmax = 313.3586
				text = "AY1"
			intervals [2293]:
				xmin = 313.3586
				xmax = 313.4386
				text = "TH"
			intervals [2294]:
				xmin = 313.4386
				xmax = 313.4986
				text = "IH1"
			intervals [2295]:
				xmin = 313.4986
				xmax = 313.5886
				text = "NG"
			intervals [2296]:
				xmin = 313.5886
				xmax = 313.6786
				text = "K"
			intervals [2297]:
				xmin = 313.6786
				xmax = 314.022
				text = ""
			intervals [2298]:
				xmin = 314.022
				xmax = 314.142
				text = "AE1"
			intervals [2299]:
				xmin = 314.142
				xmax = 314.222
				text = "N"
			intervals [2300]:
				xmin = 314.222
				xmax = 314.272
				text = "W"
			intervals [2301]:
				xmin = 314.272
				xmax = 314.302
				text = "IH1"
			intervals [2302]:
				xmin = 314.302
				xmax = 314.332
				text = "N"
			intervals [2303]:
				xmin = 314.332
				xmax = 314.362
				text = "HH"
			intervals [2304]:
				xmin = 314.362
				xmax = 314.392
				text = "IY1"
			intervals [2305]:
				xmin = 314.392
				xmax = 314.502
				text = "F"
			intervals [2306]:
				xmin = 314.502
				xmax = 314.572
				text = "ER1"
			intervals [2307]:
				xmin = 314.572
				xmax = 314.602
				text = "S"
			intervals [2308]:
				xmin = 314.602
				xmax = 314.632
				text = "T"
			intervals [2309]:
				xmin = 314.632
				xmax = 314.662
				text = "S"
			intervals [2310]:
				xmin = 314.662
				xmax = 314.702
				text = "T"
			intervals [2311]:
				xmin = 314.702
				xmax = 314.762
				text = "AA1"
			intervals [2312]:
				xmin = 314.762
				xmax = 314.792
				text = "R"
			intervals [2313]:
				xmin = 314.792
				xmax = 314.822
				text = "T"
			intervals [2314]:
				xmin = 314.822
				xmax = 314.852
				text = "AH0"
			intervals [2315]:
				xmin = 314.852
				xmax = 314.882
				text = "D"
			intervals [2316]:
				xmin = 314.882
				xmax = 314.982
				text = "S"
			intervals [2317]:
				xmin = 314.982
				xmax = 315.072
				text = "EY1"
			intervals [2318]:
				xmin = 315.072
				xmax = 315.102
				text = "IH0"
			intervals [2319]:
				xmin = 315.102
				xmax = 315.132
				text = "N"
			intervals [2320]:
				xmin = 315.132
				xmax = 315.162
				text = "IH0"
			intervals [2321]:
				xmin = 315.162
				xmax = 315.192
				text = "T"
			intervals [2322]:
				xmin = 315.192
				xmax = 315.222
				text = "AY1"
			intervals [2323]:
				xmin = 315.222
				xmax = 315.252
				text = "Y"
			intervals [2324]:
				xmin = 315.252
				xmax = 315.292
				text = "UW1"
			intervals [2325]:
				xmin = 315.292
				xmax = 315.322
				text = "Z"
			intervals [2326]:
				xmin = 315.322
				xmax = 315.352
				text = "D"
			intervals [2327]:
				xmin = 315.352
				xmax = 315.382
				text = "T"
			intervals [2328]:
				xmin = 315.382
				xmax = 315.442
				text = "AH0"
			intervals [2329]:
				xmin = 315.442
				xmax = 315.512
				text = "L"
			intervals [2330]:
				xmin = 315.512
				xmax = 315.652
				text = "AE1"
			intervals [2331]:
				xmin = 315.652
				xmax = 315.752
				text = "F"
			intervals [2332]:
				xmin = 315.752
				xmax = 315.782
				text = "AE1"
			intervals [2333]:
				xmin = 315.782
				xmax = 315.812
				text = "T"
			intervals [2334]:
				xmin = 315.812
				xmax = 315.842
				text = "IH0"
			intervals [2335]:
				xmin = 315.842
				xmax = 315.872
				text = "M"
			intervals [2336]:
				xmin = 315.872
				xmax = 315.902
				text = "sp"
			intervals [2337]:
				xmin = 315.902
				xmax = 315.932
				text = "AY1"
			intervals [2338]:
				xmin = 315.932
				xmax = 315.962
				text = "sp"
			intervals [2339]:
				xmin = 315.962
				xmax = 315.992
				text = "W"
			intervals [2340]:
				xmin = 315.992
				xmax = 316.022
				text = "AH0"
			intervals [2341]:
				xmin = 316.022
				xmax = 316.062
				text = "Z"
			intervals [2342]:
				xmin = 316.062
				xmax = 316.092
				text = "L"
			intervals [2343]:
				xmin = 316.092
				xmax = 316.122
				text = "AY1"
			intervals [2344]:
				xmin = 316.122
				xmax = 316.162
				text = "K"
			intervals [2345]:
				xmin = 316.162
				xmax = 316.202
				text = "M"
			intervals [2346]:
				xmin = 316.202
				xmax = 316.262
				text = "AE1"
			intervals [2347]:
				xmin = 316.262
				xmax = 316.322
				text = "N"
			intervals [2348]:
				xmin = 316.322
				xmax = 316.382
				text = "sp"
			intervals [2349]:
				xmin = 316.382
				xmax = 316.412
				text = "W"
			intervals [2350]:
				xmin = 316.412
				xmax = 316.442
				text = "AH1"
			intervals [2351]:
				xmin = 316.442
				xmax = 316.472
				text = "T"
			intervals [2352]:
				xmin = 316.472
				xmax = 316.502
				text = "IH0"
			intervals [2353]:
				xmin = 316.502
				xmax = 316.532
				text = "Z"
			intervals [2354]:
				xmin = 316.532
				xmax = 316.562
				text = "DH"
			intervals [2355]:
				xmin = 316.562
				xmax = 316.592
				text = "IH0"
			intervals [2356]:
				xmin = 316.592
				xmax = 316.622
				text = "S"
			intervals [2357]:
				xmin = 316.622
				xmax = 316.712
				text = "D"
			intervals [2358]:
				xmin = 316.712
				xmax = 316.802
				text = "UW1"
			intervals [2359]:
				xmin = 316.802
				xmax = 316.832
				text = "D"
			intervals [2360]:
				xmin = 316.832
				xmax = 316.912
				text = "T"
			intervals [2361]:
				xmin = 316.912
				xmax = 316.942
				text = "AO1"
			intervals [2362]:
				xmin = 316.942
				xmax = 316.972
				text = "K"
			intervals [2363]:
				xmin = 316.972
				xmax = 317.002
				text = "IH0"
			intervals [2364]:
				xmin = 317.002
				xmax = 317.032
				text = "N"
			intervals [2365]:
				xmin = 317.032
				xmax = 317.062
				text = "sp"
			intervals [2366]:
				xmin = 317.062
				xmax = 317.152
				text = "AH0"
			intervals [2367]:
				xmin = 317.152
				xmax = 317.192
				text = "B"
			intervals [2368]:
				xmin = 317.192
				xmax = 317.222
				text = "AW1"
			intervals [2369]:
				xmin = 317.222
				xmax = 317.302
				text = "T"
			intervals [2370]:
				xmin = 317.302
				xmax = 318.1887
				text = "sp"
			intervals [2371]:
				xmin = 318.1887
				xmax = 318.2187
				text = "B"
			intervals [2372]:
				xmin = 318.2187
				xmax = 318.3587
				text = "AH1"
			intervals [2373]:
				xmin = 318.3587
				xmax = 318.4287
				text = "T"
			intervals [2374]:
				xmin = 318.4287
				xmax = 318.4887
				text = "EH1"
			intervals [2375]:
				xmin = 318.4887
				xmax = 318.5587
				text = "Z"
			intervals [2376]:
				xmin = 318.5587
				xmax = 318.6187
				text = "AY1"
			intervals [2377]:
				xmin = 318.6187
				xmax = 318.6687
				text = "G"
			intervals [2378]:
				xmin = 318.6687
				xmax = 318.7487
				text = "AA1"
			intervals [2379]:
				xmin = 318.7487
				xmax = 318.8087
				text = "T"
			intervals [2380]:
				xmin = 318.8087
				xmax = 318.9187
				text = "OW1"
			intervals [2381]:
				xmin = 318.9187
				xmax = 319.0087
				text = "L"
			intervals [2382]:
				xmin = 319.0087
				xmax = 319.0387
				text = "D"
			intervals [2383]:
				xmin = 319.0387
				xmax = 319.0787
				text = "ER0"
			intervals [2384]:
				xmin = 319.0787
				xmax = 319.1487
				text = "AY1"
			intervals [2385]:
				xmin = 319.1487
				xmax = 319.2487
				text = "N"
			intervals [2386]:
				xmin = 319.2487
				xmax = 319.3387
				text = "OW1"
			intervals [2387]:
				xmin = 319.3387
				xmax = 319.3987
				text = "DH"
			intervals [2388]:
				xmin = 319.3987
				xmax = 319.4287
				text = "AH0"
			intervals [2389]:
				xmin = 319.4287
				xmax = 319.4587
				text = "T"
			intervals [2390]:
				xmin = 319.4587
				xmax = 319.4987
				text = "HH"
			intervals [2391]:
				xmin = 319.4987
				xmax = 319.5687
				text = "IY1"
			intervals [2392]:
				xmin = 319.5687
				xmax = 319.6487
				text = "M"
			intervals [2393]:
				xmin = 319.6487
				xmax = 319.7287
				text = "EH1"
			intervals [2394]:
				xmin = 319.7287
				xmax = 319.7687
				text = "N"
			intervals [2395]:
				xmin = 319.7687
				xmax = 319.7987
				text = "T"
			intervals [2396]:
				xmin = 319.7987
				xmax = 319.8287
				text = "sp"
			intervals [2397]:
				xmin = 319.8287
				xmax = 319.8987
				text = "DH"
			intervals [2398]:
				xmin = 319.8987
				xmax = 319.9887
				text = "AE1"
			intervals [2399]:
				xmin = 319.9887
				xmax = 320.0387
				text = "T"
			intervals [2400]:
				xmin = 320.0387
				xmax = 320.2587
				text = "AH1"
			intervals [2401]:
				xmin = 320.2587
				xmax = 320.4687
				text = "M"
			intervals [2402]:
				xmin = 320.4687
				xmax = 320.5387
				text = "sp"
			intervals [2403]:
				xmin = 320.5387
				xmax = 322.7756
				text = ""
			intervals [2404]:
				xmin = 322.7756
				xmax = 322.8856
				text = "IH1"
			intervals [2405]:
				xmin = 322.8856
				xmax = 322.9756
				text = "N"
			intervals [2406]:
				xmin = 322.9756
				xmax = 323.0256
				text = "EH1"
			intervals [2407]:
				xmin = 323.0256
				xmax = 323.0656
				text = "V"
			intervals [2408]:
				xmin = 323.0656
				xmax = 323.0956
				text = "R"
			intervals [2409]:
				xmin = 323.0956
				xmax = 323.1556
				text = "IY0"
			intervals [2410]:
				xmin = 323.1556
				xmax = 323.1956
				text = "TH"
			intervals [2411]:
				xmin = 323.1956
				xmax = 323.2356
				text = "IH2"
			intervals [2412]:
				xmin = 323.2356
				xmax = 323.2956
				text = "NG"
			intervals [2413]:
				xmin = 323.2956
				xmax = 323.3956
				text = "Y"
			intervals [2414]:
				xmin = 323.3956
				xmax = 323.4956
				text = "UW1"
			intervals [2415]:
				xmin = 323.4956
				xmax = 323.5756
				text = "D"
			intervals [2416]:
				xmin = 323.5756
				xmax = 323.8456
				text = "UW1"
			intervals [2417]:
				xmin = 323.8456
				xmax = 324.5199
				text = ""
			intervals [2418]:
				xmin = 324.5199
				xmax = 324.5599
				text = "sil"
			intervals [2419]:
				xmin = 324.5599
				xmax = 324.6199
				text = "B"
			intervals [2420]:
				xmin = 324.6199
				xmax = 324.6799
				text = "IY1"
			intervals [2421]:
				xmin = 324.6799
				xmax = 324.7799
				text = "P"
			intervals [2422]:
				xmin = 324.7799
				xmax = 324.8699
				text = "R"
			intervals [2423]:
				xmin = 324.8699
				xmax = 324.9699
				text = "AW1"
			intervals [2424]:
				xmin = 324.9699
				xmax = 325.0099
				text = "D"
			intervals [2425]:
				xmin = 325.0099
				xmax = 325.0499
				text = "AH1"
			intervals [2426]:
				xmin = 325.0499
				xmax = 325.0899
				text = "V"
			intervals [2427]:
				xmin = 325.0899
				xmax = 325.1399
				text = "sp"
			intervals [2428]:
				xmin = 325.1399
				xmax = 325.1699
				text = "IH0"
			intervals [2429]:
				xmin = 325.1699
				xmax = 325.1999
				text = "T"
			intervals [2430]:
				xmin = 325.1999
				xmax = 326.3265
				text = "sp"
			intervals [2431]:
				xmin = 326.3265
				xmax = 326.6065
				text = "AH1"
			intervals [2432]:
				xmin = 326.6065
				xmax = 326.8365
				text = "M"
			intervals [2433]:
				xmin = 326.8365
				xmax = 326.9065
				text = "sp"
			intervals [2434]:
				xmin = 326.9065
				xmax = 327.8213
				text = ""
			intervals [2435]:
				xmin = 327.8213
				xmax = 327.9413
				text = "Y"
			intervals [2436]:
				xmin = 327.9413
				xmax = 327.9813
				text = "UW1"
			intervals [2437]:
				xmin = 327.9813
				xmax = 328.0713
				text = "M"
			intervals [2438]:
				xmin = 328.0713
				xmax = 328.1813
				text = "EY1"
			intervals [2439]:
				xmin = 328.1813
				xmax = 328.2213
				text = "K"
			intervals [2440]:
				xmin = 328.2213
				xmax = 328.2513
				text = "M"
			intervals [2441]:
				xmin = 328.2513
				xmax = 328.2813
				text = "IH0"
			intervals [2442]:
				xmin = 328.2813
				xmax = 328.3613
				text = "S"
			intervals [2443]:
				xmin = 328.3613
				xmax = 328.4213
				text = "T"
			intervals [2444]:
				xmin = 328.4213
				xmax = 328.5713
				text = "EY1"
			intervals [2445]:
				xmin = 328.5713
				xmax = 328.6413
				text = "K"
			intervals [2446]:
				xmin = 328.6413
				xmax = 328.8813
				text = "S"
			intervals [2447]:
				xmin = 328.8813
				xmax = 330.0998
				text = ""
			intervals [2448]:
				xmin = 330.0998
				xmax = 330.1898
				text = "B"
			intervals [2449]:
				xmin = 330.1898
				xmax = 330.2998
				text = "AH1"
			intervals [2450]:
				xmin = 330.2998
				xmax = 330.4398
				text = "T"
			intervals [2451]:
				xmin = 330.4398
				xmax = 330.5198
				text = "AE1"
			intervals [2452]:
				xmin = 330.5198
				xmax = 330.5898
				text = "Z"
			intervals [2453]:
				xmin = 330.5898
				xmax = 330.6398
				text = "Y"
			intervals [2454]:
				xmin = 330.6398
				xmax = 330.6698
				text = "UW1"
			intervals [2455]:
				xmin = 330.6698
				xmax = 330.7298
				text = "M"
			intervals [2456]:
				xmin = 330.7298
				xmax = 330.8098
				text = "EY1"
			intervals [2457]:
				xmin = 330.8098
				xmax = 330.8498
				text = "K"
			intervals [2458]:
				xmin = 330.8498
				xmax = 330.8798
				text = "DH"
			intervals [2459]:
				xmin = 330.8798
				xmax = 330.9198
				text = "AH0"
			intervals [2460]:
				xmin = 330.9198
				xmax = 330.9498
				text = "M"
			intervals [2461]:
				xmin = 330.9498
				xmax = 330.9998
				text = "IH0"
			intervals [2462]:
				xmin = 330.9998
				xmax = 331.0698
				text = "S"
			intervals [2463]:
				xmin = 331.0698
				xmax = 331.1398
				text = "T"
			intervals [2464]:
				xmin = 331.1398
				xmax = 331.2598
				text = "EY1"
			intervals [2465]:
				xmin = 331.2598
				xmax = 331.2898
				text = "K"
			intervals [2466]:
				xmin = 331.2898
				xmax = 331.8042
				text = ""
			intervals [2467]:
				xmin = 331.8042
				xmax = 331.9142
				text = "Y"
			intervals [2468]:
				xmin = 331.9142
				xmax = 331.9542
				text = "UH1"
			intervals [2469]:
				xmin = 331.9542
				xmax = 332.0142
				text = "R"
			intervals [2470]:
				xmin = 332.0142
				xmax = 332.1042
				text = "W"
			intervals [2471]:
				xmin = 332.1042
				xmax = 332.2442
				text = "AO1"
			intervals [2472]:
				xmin = 332.2442
				xmax = 332.3042
				text = "K"
			intervals [2473]:
				xmin = 332.3042
				xmax = 332.3342
				text = "IH0"
			intervals [2474]:
				xmin = 332.3342
				xmax = 332.4042
				text = "N"
			intervals [2475]:
				xmin = 332.4042
				xmax = 332.4942
				text = "P"
			intervals [2476]:
				xmin = 332.4942
				xmax = 332.6142
				text = "AE1"
			intervals [2477]:
				xmin = 332.6142
				xmax = 332.6642
				text = "S"
			intervals [2478]:
				xmin = 332.6642
				xmax = 332.6942
				text = "T"
			intervals [2479]:
				xmin = 332.6942
				xmax = 332.7242
				text = "DH"
			intervals [2480]:
				xmin = 332.7242
				xmax = 332.7542
				text = "AH0"
			intervals [2481]:
				xmin = 332.7542
				xmax = 332.7842
				text = "M"
			intervals [2482]:
				xmin = 332.7842
				xmax = 332.8442
				text = "IH0"
			intervals [2483]:
				xmin = 332.8442
				xmax = 332.9242
				text = "S"
			intervals [2484]:
				xmin = 332.9242
				xmax = 332.9942
				text = "T"
			intervals [2485]:
				xmin = 332.9942
				xmax = 333.0742
				text = "EY1"
			intervals [2486]:
				xmin = 333.0742
				xmax = 333.1142
				text = "K"
			intervals [2487]:
				xmin = 333.1142
				xmax = 333.1442
				text = "IH1"
			intervals [2488]:
				xmin = 333.1442
				xmax = 333.1842
				text = "T"
			intervals [2489]:
				xmin = 333.1842
				xmax = 333.2242
				text = "Z"
			intervals [2490]:
				xmin = 333.2242
				xmax = 333.2642
				text = "G"
			intervals [2491]:
				xmin = 333.2642
				xmax = 333.3242
				text = "AH1"
			intervals [2492]:
				xmin = 333.3242
				xmax = 333.3742
				text = "N"
			intervals [2493]:
				xmin = 333.3742
				xmax = 333.4142
				text = "AH0"
			intervals [2494]:
				xmin = 333.4142
				xmax = 333.4742
				text = "B"
			intervals [2495]:
				xmin = 333.4742
				xmax = 333.5442
				text = "IY1"
			intervals [2496]:
				xmin = 333.5442
				xmax = 333.5742
				text = "B"
			intervals [2497]:
				xmin = 333.5742
				xmax = 333.6642
				text = "IH0"
			intervals [2498]:
				xmin = 333.6642
				xmax = 333.7542
				text = "HH"
			intervals [2499]:
				xmin = 333.7542
				xmax = 333.8842
				text = "AY1"
			intervals [2500]:
				xmin = 333.8842
				xmax = 333.9142
				text = "N"
			intervals [2501]:
				xmin = 333.9142
				xmax = 333.9442
				text = "D"
			intervals [2502]:
				xmin = 333.9442
				xmax = 333.9742
				text = "Y"
			intervals [2503]:
				xmin = 333.9742
				xmax = 334.0342
				text = "UW1"
			intervals [2504]:
				xmin = 334.0342
				xmax = 335.2794
				text = "sp"
			intervals [2505]:
				xmin = 335.2794
				xmax = 335.4894
				text = "AH1"
			intervals [2506]:
				xmin = 335.4894
				xmax = 335.6294
				text = "M"
			intervals [2507]:
				xmin = 335.6294
				xmax = 335.6894
				text = "S"
			intervals [2508]:
				xmin = 335.6894
				xmax = 335.7594
				text = "T"
			intervals [2509]:
				xmin = 335.7594
				xmax = 335.8594
				text = "AE1"
			intervals [2510]:
				xmin = 335.8594
				xmax = 335.9094
				text = "N"
			intervals [2511]:
				xmin = 335.9094
				xmax = 335.9494
				text = "D"
			intervals [2512]:
				xmin = 335.9494
				xmax = 336.0494
				text = "T"
			intervals [2513]:
				xmin = 336.0494
				xmax = 336.1494
				text = "AO1"
			intervals [2514]:
				xmin = 336.1494
				xmax = 336.1794
				text = "L"
			intervals [2515]:
				xmin = 336.1794
				xmax = 336.2094
				text = "IH0"
			intervals [2516]:
				xmin = 336.2094
				xmax = 336.2394
				text = "N"
			intervals [2517]:
				xmin = 336.2394
				xmax = 336.3294
				text = "EH1"
			intervals [2518]:
				xmin = 336.3294
				xmax = 336.3894
				text = "V"
			intervals [2519]:
				xmin = 336.3894
				xmax = 336.4194
				text = "R"
			intervals [2520]:
				xmin = 336.4194
				xmax = 336.4494
				text = "IY0"
			intervals [2521]:
				xmin = 336.4494
				xmax = 336.4994
				text = "TH"
			intervals [2522]:
				xmin = 336.4994
				xmax = 336.5494
				text = "IH2"
			intervals [2523]:
				xmin = 336.5494
				xmax = 336.5894
				text = "NG"
			intervals [2524]:
				xmin = 336.5894
				xmax = 336.6294
				text = "DH"
			intervals [2525]:
				xmin = 336.6294
				xmax = 336.6594
				text = "AE1"
			intervals [2526]:
				xmin = 336.6594
				xmax = 336.7294
				text = "T"
			intervals [2527]:
				xmin = 336.7294
				xmax = 336.7994
				text = "Y"
			intervals [2528]:
				xmin = 336.7994
				xmax = 336.8594
				text = "UW1"
			intervals [2529]:
				xmin = 336.8594
				xmax = 336.9194
				text = "D"
			intervals [2530]:
				xmin = 336.9194
				xmax = 337.1194
				text = "UW1"
			intervals [2531]:
				xmin = 337.1194
				xmax = 337.1494
				text = "sp"
			intervals [2532]:
				xmin = 337.1494
				xmax = 337.2394
				text = "AY1"
			intervals [2533]:
				xmin = 337.2394
				xmax = 337.2994
				text = "M"
			intervals [2534]:
				xmin = 337.2994
				xmax = 337.3894
				text = "IY1"
			intervals [2535]:
				xmin = 337.3894
				xmax = 337.4394
				text = "N"
			intervals [2536]:
				xmin = 337.4394
				xmax = 337.4694
				text = "DH"
			intervals [2537]:
				xmin = 337.4694
				xmax = 337.5094
				text = "AE1"
			intervals [2538]:
				xmin = 337.5094
				xmax = 337.5794
				text = "T"
			intervals [2539]:
				xmin = 337.5794
				xmax = 337.8494
				text = "S"
			intervals [2540]:
				xmin = 337.8494
				xmax = 339.1543
				text = ""
			intervals [2541]:
				xmin = 339.1543
				xmax = 339.1843
				text = "sil"
			intervals [2542]:
				xmin = 339.1843
				xmax = 339.2543
				text = "N"
			intervals [2543]:
				xmin = 339.2543
				xmax = 339.3043
				text = "AA1"
			intervals [2544]:
				xmin = 339.3043
				xmax = 339.3443
				text = "T"
			intervals [2545]:
				xmin = 339.3443
				xmax = 339.3743
				text = "T"
			intervals [2546]:
				xmin = 339.3743
				xmax = 339.4243
				text = "IH0"
			intervals [2547]:
				xmin = 339.4243
				xmax = 339.5243
				text = "S"
			intervals [2548]:
				xmin = 339.5243
				xmax = 339.5643
				text = "EY1"
			intervals [2549]:
				xmin = 339.5643
				xmax = 339.6543
				text = "AY1"
			intervals [2550]:
				xmin = 339.6543
				xmax = 339.7143
				text = "M"
			intervals [2551]:
				xmin = 339.7143
				xmax = 339.7443
				text = "IY1"
			intervals [2552]:
				xmin = 339.7443
				xmax = 339.8043
				text = "N"
			intervals [2553]:
				xmin = 339.8043
				xmax = 339.9843
				text = "AY1"
			intervals [2554]:
				xmin = 339.9843
				xmax = 340.2575
				text = ""
			intervals [2555]:
				xmin = 340.2575
				xmax = 340.2875
				text = "sil"
			intervals [2556]:
				xmin = 340.2875
				xmax = 340.3375
				text = "L"
			intervals [2557]:
				xmin = 340.3375
				xmax = 340.3775
				text = "AY1"
			intervals [2558]:
				xmin = 340.3775
				xmax = 340.4275
				text = "K"
			intervals [2559]:
				xmin = 340.4275
				xmax = 340.4675
				text = "AY1"
			intervals [2560]:
				xmin = 340.4675
				xmax = 340.5475
				text = "S"
			intervals [2561]:
				xmin = 340.5475
				xmax = 340.5775
				text = "EH1"
			intervals [2562]:
				xmin = 340.5775
				xmax = 340.6075
				text = "D"
			intervals [2563]:
				xmin = 340.6075
				xmax = 340.6775
				text = "AY1"
			intervals [2564]:
				xmin = 340.6775
				xmax = 340.7675
				text = "N"
			intervals [2565]:
				xmin = 340.7675
				xmax = 340.8175
				text = "EH1"
			intervals [2566]:
				xmin = 340.8175
				xmax = 340.8675
				text = "V"
			intervals [2567]:
				xmin = 340.8675
				xmax = 340.9375
				text = "ER0"
			intervals [2568]:
				xmin = 340.9375
				xmax = 340.9875
				text = "B"
			intervals [2569]:
				xmin = 340.9875
				xmax = 341.0275
				text = "IH1"
			intervals [2570]:
				xmin = 341.0275
				xmax = 341.0575
				text = "N"
			intervals [2571]:
				xmin = 341.0575
				xmax = 341.0875
				text = "IH0"
			intervals [2572]:
				xmin = 341.0875
				xmax = 341.1175
				text = "N"
			intervals [2573]:
				xmin = 341.1175
				xmax = 341.1475
				text = "DH"
			intervals [2574]:
				xmin = 341.1475
				xmax = 341.1775
				text = "AE1"
			intervals [2575]:
				xmin = 341.1775
				xmax = 341.2175
				text = "T"
			intervals [2576]:
				xmin = 341.2175
				xmax = 341.2575
				text = "M"
			intervals [2577]:
				xmin = 341.2575
				xmax = 341.3275
				text = "AH1"
			intervals [2578]:
				xmin = 341.3275
				xmax = 341.3775
				text = "CH"
			intervals [2579]:
				xmin = 341.3775
				xmax = 341.4775
				text = "T"
			intervals [2580]:
				xmin = 341.4775
				xmax = 341.5275
				text = "R"
			intervals [2581]:
				xmin = 341.5275
				xmax = 341.5675
				text = "AH1"
			intervals [2582]:
				xmin = 341.5675
				xmax = 341.5975
				text = "B"
			intervals [2583]:
				xmin = 341.5975
				xmax = 341.6275
				text = "AH0"
			intervals [2584]:
				xmin = 341.6275
				xmax = 341.7475
				text = "L"
			intervals [2585]:
				xmin = 341.7475
				xmax = 342.5654
				text = ""
			intervals [2586]:
				xmin = 342.5654
				xmax = 342.6654
				text = "AY1"
			intervals [2587]:
				xmin = 342.6654
				xmax = 342.8054
				text = "M"
			intervals [2588]:
				xmin = 342.8054
				xmax = 342.9254
				text = "EY1"
			intervals [2589]:
				xmin = 342.9254
				xmax = 342.9654
				text = "D"
			intervals [2590]:
				xmin = 342.9654
				xmax = 343.0954
				text = "F"
			intervals [2591]:
				xmin = 343.0954
				xmax = 343.1354
				text = "Y"
			intervals [2592]:
				xmin = 343.1354
				xmax = 343.1754
				text = "UW1"
			intervals [2593]:
				xmin = 343.1754
				xmax = 343.2254
				text = "M"
			intervals [2594]:
				xmin = 343.2254
				xmax = 343.2754
				text = "IH0"
			intervals [2595]:
				xmin = 343.2754
				xmax = 343.3554
				text = "S"
			intervals [2596]:
				xmin = 343.3554
				xmax = 343.4254
				text = "T"
			intervals [2597]:
				xmin = 343.4254
				xmax = 343.5454
				text = "EY1"
			intervals [2598]:
				xmin = 343.5454
				xmax = 343.5854
				text = "K"
			intervals [2599]:
				xmin = 343.5854
				xmax = 343.6154
				text = "S"
			intervals [2600]:
				xmin = 343.6154
				xmax = 343.6554
				text = "B"
			intervals [2601]:
				xmin = 343.6554
				xmax = 343.6854
				text = "AH1"
			intervals [2602]:
				xmin = 343.6854
				xmax = 343.7154
				text = "T"
			intervals [2603]:
				xmin = 343.7154
				xmax = 343.7754
				text = "W"
			intervals [2604]:
				xmin = 343.7754
				xmax = 343.8154
				text = "EH1"
			intervals [2605]:
				xmin = 343.8154
				xmax = 343.8554
				text = "N"
			intervals [2606]:
				xmin = 343.8554
				xmax = 343.9654
				text = "AY1"
			intervals [2607]:
				xmin = 343.9654
				xmax = 344.1254
				text = "HH"
			intervals [2608]:
				xmin = 344.1254
				xmax = 344.3054
				text = "AE1"
			intervals [2609]:
				xmin = 344.3054
				xmax = 344.4854
				text = "V"
			intervals [2610]:
				xmin = 344.4854
				xmax = 345.1443
				text = ""
			intervals [2611]:
				xmin = 345.1443
				xmax = 345.1843
				text = "sil"
			intervals [2612]:
				xmin = 345.1843
				xmax = 345.2443
				text = "AY1"
			intervals [2613]:
				xmin = 345.2443
				xmax = 345.3043
				text = "M"
			intervals [2614]:
				xmin = 345.3043
				xmax = 345.4343
				text = "IY1"
			intervals [2615]:
				xmin = 345.4343
				xmax = 345.4743
				text = "N"
			intervals [2616]:
				xmin = 345.4743
				xmax = 345.5043
				text = "IH0"
			intervals [2617]:
				xmin = 345.5043
				xmax = 345.5343
				text = "T"
			intervals [2618]:
				xmin = 345.5343
				xmax = 345.6543
				text = "S"
			intervals [2619]:
				xmin = 345.6543
				xmax = 345.7343
				text = "N"
			intervals [2620]:
				xmin = 345.7343
				xmax = 345.8043
				text = "EH1"
			intervals [2621]:
				xmin = 345.8043
				xmax = 345.8343
				text = "V"
			intervals [2622]:
				xmin = 345.8343
				xmax = 345.9343
				text = "ER0"
			intervals [2623]:
				xmin = 345.9343
				xmax = 345.9843
				text = "R"
			intervals [2624]:
				xmin = 345.9843
				xmax = 346.0143
				text = "IH1"
			intervals [2625]:
				xmin = 346.0143
				xmax = 346.0643
				text = "L"
			intervals [2626]:
				xmin = 346.0643
				xmax = 346.1243
				text = "IY0"
			intervals [2627]:
				xmin = 346.1243
				xmax = 346.2243
				text = "AH0"
			intervals [2628]:
				xmin = 346.2243
				xmax = 346.3243
				text = "F"
			intervals [2629]:
				xmin = 346.3243
				xmax = 346.3843
				text = "EH1"
			intervals [2630]:
				xmin = 346.3843
				xmax = 346.4643
				text = "K"
			intervals [2631]:
				xmin = 346.4643
				xmax = 346.4943
				text = "T"
			intervals [2632]:
				xmin = 346.4943
				xmax = 346.5243
				text = "IH0"
			intervals [2633]:
				xmin = 346.5243
				xmax = 346.5643
				text = "D"
			intervals [2634]:
				xmin = 346.5643
				xmax = 346.5943
				text = "M"
			intervals [2635]:
				xmin = 346.5943
				xmax = 346.6743
				text = "IY1"
			intervals [2636]:
				xmin = 346.6743
				xmax = 346.7443
				text = "sp"
			intervals [2637]:
				xmin = 346.7443
				xmax = 346.8243
				text = "AY1"
			intervals [2638]:
				xmin = 346.8243
				xmax = 346.8843
				text = "W"
			intervals [2639]:
				xmin = 346.8843
				xmax = 346.9143
				text = "AH0"
			intervals [2640]:
				xmin = 346.9143
				xmax = 346.9443
				text = "Z"
			intervals [2641]:
				xmin = 346.9443
				xmax = 346.9843
				text = "L"
			intervals [2642]:
				xmin = 346.9843
				xmax = 347.0143
				text = "AY1"
			intervals [2643]:
				xmin = 347.0143
				xmax = 347.0443
				text = "K"
			intervals [2644]:
				xmin = 347.0443
				xmax = 347.0743
				text = "sp"
			intervals [2645]:
				xmin = 347.0743
				xmax = 347.2043
				text = "AY1"
			intervals [2646]:
				xmin = 347.2043
				xmax = 347.3443
				text = "AY1"
			intervals [2647]:
				xmin = 347.3443
				xmax = 347.3943
				text = "L"
			intervals [2648]:
				xmin = 347.3943
				xmax = 347.5243
				text = "ER1"
			intervals [2649]:
				xmin = 347.5243
				xmax = 347.5543
				text = "N"
			intervals [2650]:
				xmin = 347.5543
				xmax = 347.6243
				text = "F"
			intervals [2651]:
				xmin = 347.6243
				xmax = 347.7243
				text = "ER0"
			intervals [2652]:
				xmin = 347.7243
				xmax = 347.7643
				text = "M"
			intervals [2653]:
				xmin = 347.7643
				xmax = 347.8043
				text = "IH0"
			intervals [2654]:
				xmin = 347.8043
				xmax = 347.8543
				text = "T"
			intervals [2655]:
				xmin = 347.8543
				xmax = 348.3272
				text = ""
			intervals [2656]:
				xmin = 348.3272
				xmax = 348.4172
				text = "AY1"
			intervals [2657]:
				xmin = 348.4172
				xmax = 348.4572
				text = "D"
			intervals [2658]:
				xmin = 348.4572
				xmax = 348.4872
				text = "OW1"
			intervals [2659]:
				xmin = 348.4872
				xmax = 348.5572
				text = "N"
			intervals [2660]:
				xmin = 348.5572
				xmax = 348.6072
				text = "G"
			intervals [2661]:
				xmin = 348.6072
				xmax = 348.6872
				text = "OW1"
			intervals [2662]:
				xmin = 348.6872
				xmax = 348.7672
				text = "B"
			intervals [2663]:
				xmin = 348.7672
				xmax = 348.8772
				text = "AE1"
			intervals [2664]:
				xmin = 348.8772
				xmax = 348.9572
				text = "K"
			intervals [2665]:
				xmin = 348.9572
				xmax = 349.0272
				text = "T"
			intervals [2666]:
				xmin = 349.0272
				xmax = 349.1272
				text = "UW1"
			intervals [2667]:
				xmin = 349.1272
				xmax = 349.1972
				text = "IH0"
			intervals [2668]:
				xmin = 349.1972
				xmax = 349.2472
				text = "T"
			intervals [2669]:
				xmin = 349.2472
				xmax = 349.9791
				text = ""
			intervals [2670]:
				xmin = 349.9791
				xmax = 350.0291
				text = "sil"
			intervals [2671]:
				xmin = 350.0291
				xmax = 350.1291
				text = "S"
			intervals [2672]:
				xmin = 350.1291
				xmax = 350.1891
				text = "OW1"
			intervals [2673]:
				xmin = 350.1891
				xmax = 350.2691
				text = "AY1"
			intervals [2674]:
				xmin = 350.2691
				xmax = 350.3491
				text = "TH"
			intervals [2675]:
				xmin = 350.3491
				xmax = 350.3891
				text = "IH1"
			intervals [2676]:
				xmin = 350.3891
				xmax = 350.4191
				text = "NG"
			intervals [2677]:
				xmin = 350.4191
				xmax = 350.4491
				text = "K"
			intervals [2678]:
				xmin = 350.4491
				xmax = 350.4791
				text = "W"
			intervals [2679]:
				xmin = 350.4791
				xmax = 350.5191
				text = "EH1"
			intervals [2680]:
				xmin = 350.5191
				xmax = 350.5591
				text = "N"
			intervals [2681]:
				xmin = 350.5591
				xmax = 350.5991
				text = "Y"
			intervals [2682]:
				xmin = 350.5991
				xmax = 350.6491
				text = "UW1"
			intervals [2683]:
				xmin = 350.6491
				xmax = 350.7791
				text = "S"
			intervals [2684]:
				xmin = 350.7791
				xmax = 350.9191
				text = "EY1"
			intervals [2685]:
				xmin = 350.9191
				xmax = 350.9791
				text = "DH"
			intervals [2686]:
				xmin = 350.9791
				xmax = 351.0891
				text = "AE1"
			intervals [2687]:
				xmin = 351.0891
				xmax = 351.1591
				text = "T"
			intervals [2688]:
				xmin = 351.1591
				xmax = 351.2891
				text = "S"
			intervals [2689]:
				xmin = 351.2891
				xmax = 351.3391
				text = "sp"
			intervals [2690]:
				xmin = 351.3391
				xmax = 351.4491
				text = "IH1"
			intervals [2691]:
				xmin = 351.4491
				xmax = 351.5091
				text = "F"
			intervals [2692]:
				xmin = 351.5091
				xmax = 351.5791
				text = "Y"
			intervals [2693]:
				xmin = 351.5791
				xmax = 351.7091
				text = "UW1"
			intervals [2694]:
				xmin = 351.7091
				xmax = 351.7691
				text = "sp"
			intervals [2695]:
				xmin = 351.7691
				xmax = 351.8991
				text = "K"
			intervals [2696]:
				xmin = 351.8991
				xmax = 351.9591
				text = "AE1"
			intervals [2697]:
				xmin = 351.9591
				xmax = 352.0291
				text = "N"
			intervals [2698]:
				xmin = 352.0291
				xmax = 352.0891
				text = "S"
			intervals [2699]:
				xmin = 352.0891
				xmax = 352.1491
				text = "T"
			intervals [2700]:
				xmin = 352.1491
				xmax = 352.2391
				text = "AE1"
			intervals [2701]:
				xmin = 352.2391
				xmax = 352.2791
				text = "N"
			intervals [2702]:
				xmin = 352.2791
				xmax = 352.3091
				text = "D"
			intervals [2703]:
				xmin = 352.3091
				xmax = 352.3991
				text = "T"
			intervals [2704]:
				xmin = 352.3991
				xmax = 352.6291
				text = "AO1"
			intervals [2705]:
				xmin = 352.6291
				xmax = 352.7191
				text = "L"
			intervals [2706]:
				xmin = 352.7191
				xmax = 352.7591
				text = "sp"
			intervals [2707]:
				xmin = 352.7591
				xmax = 352.8691
				text = "D"
			intervals [2708]:
				xmin = 352.8691
				xmax = 352.9291
				text = "OW1"
			intervals [2709]:
				xmin = 352.9291
				xmax = 352.9991
				text = "N"
			intervals [2710]:
				xmin = 352.9991
				xmax = 353.0591
				text = "S"
			intervals [2711]:
				xmin = 353.0591
				xmax = 353.1191
				text = "T"
			intervals [2712]:
				xmin = 353.1191
				xmax = 353.1691
				text = "AE1"
			intervals [2713]:
				xmin = 353.1691
				xmax = 353.2091
				text = "N"
			intervals [2714]:
				xmin = 353.2091
				xmax = 353.2391
				text = "D"
			intervals [2715]:
				xmin = 353.2391
				xmax = 353.2691
				text = "AE1"
			intervals [2716]:
				xmin = 353.2691
				xmax = 353.3391
				text = "T"
			intervals [2717]:
				xmin = 353.3391
				xmax = 353.5191
				text = "AO1"
			intervals [2718]:
				xmin = 353.5191
				xmax = 353.6591
				text = "L"
			intervals [2719]:
				xmin = 353.6591
				xmax = 355.5022
				text = ""
			intervals [2720]:
				xmin = 355.5022
				xmax = 355.5622
				text = "sil"
			intervals [2721]:
				xmin = 355.5622
				xmax = 355.6522
				text = "DH"
			intervals [2722]:
				xmin = 355.6522
				xmax = 355.7422
				text = "AE1"
			intervals [2723]:
				xmin = 355.7422
				xmax = 355.7922
				text = "T"
			intervals [2724]:
				xmin = 355.7922
				xmax = 356.0622
				text = "AH1"
			intervals [2725]:
				xmin = 356.0622
				xmax = 356.3122
				text = "M"
			intervals [2726]:
				xmin = 356.3122
				xmax = 356.3522
				text = "sp"
			intervals [2727]:
				xmin = 356.3522
				xmax = 356.9567
				text = ""
			intervals [2728]:
				xmin = 356.9567
				xmax = 357.1067
				text = "IH1"
			intervals [2729]:
				xmin = 357.1067
				xmax = 357.1667
				text = "F"
			intervals [2730]:
				xmin = 357.1667
				xmax = 357.2067
				text = "Y"
			intervals [2731]:
				xmin = 357.2067
				xmax = 357.2567
				text = "UW1"
			intervals [2732]:
				xmin = 357.2567
				xmax = 357.2967
				text = "N"
			intervals [2733]:
				xmin = 357.2967
				xmax = 357.3667
				text = "AA1"
			intervals [2734]:
				xmin = 357.3667
				xmax = 357.4067
				text = "T"
			intervals [2735]:
				xmin = 357.4067
				xmax = 357.4367
				text = "G"
			intervals [2736]:
				xmin = 357.4367
				xmax = 357.4767
				text = "AH1"
			intervals [2737]:
				xmin = 357.4767
				xmax = 357.5167
				text = "N"
			intervals [2738]:
				xmin = 357.5167
				xmax = 357.6067
				text = "AH0"
			intervals [2739]:
				xmin = 357.6067
				xmax = 357.7567
				text = "F"
			intervals [2740]:
				xmin = 357.7567
				xmax = 357.8167
				text = "UH1"
			intervals [2741]:
				xmin = 357.8167
				xmax = 357.8967
				text = "L"
			intervals [2742]:
				xmin = 357.8967
				xmax = 357.9667
				text = "IY0"
			intervals [2743]:
				xmin = 357.9667
				xmax = 358.0467
				text = "D"
			intervals [2744]:
				xmin = 358.0467
				xmax = 358.1667
				text = "UW1"
			intervals [2745]:
				xmin = 358.1667
				xmax = 358.2667
				text = "S"
			intervals [2746]:
				xmin = 358.2667
				xmax = 358.3467
				text = "AH1"
			intervals [2747]:
				xmin = 358.3467
				xmax = 358.3967
				text = "M"
			intervals [2748]:
				xmin = 358.3967
				xmax = 358.4567
				text = "TH"
			intervals [2749]:
				xmin = 358.4567
				xmax = 358.5067
				text = "IH0"
			intervals [2750]:
				xmin = 358.5067
				xmax = 358.5467
				text = "N"
			intervals [2751]:
				xmin = 358.5467
				xmax = 358.7067
				text = "AO1"
			intervals [2752]:
				xmin = 358.7067
				xmax = 358.7767
				text = "R"
			intervals [2753]:
				xmin = 358.7767
				xmax = 358.9067
				text = "F"
			intervals [2754]:
				xmin = 358.9067
				xmax = 358.9567
				text = "UH1"
			intervals [2755]:
				xmin = 358.9567
				xmax = 359.0267
				text = "L"
			intervals [2756]:
				xmin = 359.0267
				xmax = 359.0767
				text = "IY0"
			intervals [2757]:
				xmin = 359.0767
				xmax = 359.1167
				text = "L"
			intervals [2758]:
				xmin = 359.1167
				xmax = 359.1767
				text = "AY1"
			intervals [2759]:
				xmin = 359.1767
				xmax = 359.2567
				text = "K"
			intervals [2760]:
				xmin = 359.2567
				xmax = 359.3567
				text = "G"
			intervals [2761]:
				xmin = 359.3567
				xmax = 359.4267
				text = "IH1"
			intervals [2762]:
				xmin = 359.4267
				xmax = 359.4667
				text = "T"
			intervals [2763]:
				xmin = 359.4667
				xmax = 359.4967
				text = "IH0"
			intervals [2764]:
				xmin = 359.4967
				xmax = 359.5467
				text = "N"
			intervals [2765]:
				xmin = 359.5467
				xmax = 359.6467
				text = "T"
			intervals [2766]:
				xmin = 359.6467
				xmax = 359.7067
				text = "UW1"
			intervals [2767]:
				xmin = 359.7067
				xmax = 359.8167
				text = "S"
			intervals [2768]:
				xmin = 359.8167
				xmax = 359.9067
				text = "AH1"
			intervals [2769]:
				xmin = 359.9067
				xmax = 359.9467
				text = "M"
			intervals [2770]:
				xmin = 359.9467
				xmax = 359.9967
				text = "TH"
			intervals [2771]:
				xmin = 359.9967
				xmax = 360.0467
				text = "IH0"
			intervals [2772]:
				xmin = 360.0467
				xmax = 360.0867
				text = "NG"
			intervals [2773]:
				xmin = 360.0867
				xmax = 360.1267
				text = "AY1"
			intervals [2774]:
				xmin = 360.1267
				xmax = 360.1967
				text = "M"
			intervals [2775]:
				xmin = 360.1967
				xmax = 360.2867
				text = "IY1"
			intervals [2776]:
				xmin = 360.2867
				xmax = 360.3367
				text = "N"
			intervals [2777]:
				xmin = 360.3367
				xmax = 360.3667
				text = "DH"
			intervals [2778]:
				xmin = 360.3667
				xmax = 360.4067
				text = "IH0"
			intervals [2779]:
				xmin = 360.4067
				xmax = 360.6067
				text = "S"
			intervals [2780]:
				xmin = 360.6067
				xmax = 360.9454
				text = ""
			intervals [2781]:
				xmin = 360.9454
				xmax = 361.0554
				text = "W"
			intervals [2782]:
				xmin = 361.0554
				xmax = 361.0854
				text = "EH1"
			intervals [2783]:
				xmin = 361.0854
				xmax = 361.1154
				text = "L"
			intervals [2784]:
				xmin = 361.1154
				xmax = 361.2354
				text = "T"
			intervals [2785]:
				xmin = 361.2354
				xmax = 361.2654
				text = "EY1"
			intervals [2786]:
				xmin = 361.2654
				xmax = 361.2954
				text = "K"
			intervals [2787]:
				xmin = 361.2954
				xmax = 361.3454
				text = "EY1"
			intervals [2788]:
				xmin = 361.3454
				xmax = 361.4654
				text = "S"
			intervals [2789]:
				xmin = 361.4654
				xmax = 361.5454
				text = "IY1"
			intervals [2790]:
				xmin = 361.5454
				xmax = 361.5954
				text = "T"
			intervals [2791]:
				xmin = 361.5954
				xmax = 361.6454
				text = "D"
			intervals [2792]:
				xmin = 361.6454
				xmax = 361.6954
				text = "OW1"
			intervals [2793]:
				xmin = 361.6954
				xmax = 361.7454
				text = "N"
			intervals [2794]:
				xmin = 361.7454
				xmax = 361.7754
				text = "T"
			intervals [2795]:
				xmin = 361.7754
				xmax = 361.8054
				text = "D"
			intervals [2796]:
				xmin = 361.8054
				xmax = 361.9154
				text = "UW1"
			intervals [2797]:
				xmin = 361.9154
				xmax = 361.9754
				text = "IH0"
			intervals [2798]:
				xmin = 361.9754
				xmax = 362.0154
				text = "T"
			intervals [2799]:
				xmin = 362.0154
				xmax = 362.0654
				text = "DH"
			intervals [2800]:
				xmin = 362.0654
				xmax = 362.0954
				text = "EH1"
			intervals [2801]:
				xmin = 362.0954
				xmax = 362.1254
				text = "N"
			intervals [2802]:
				xmin = 362.1254
				xmax = 363.575
				text = "sp"
			intervals [2803]:
				xmin = 363.575
				xmax = 363.625
				text = "B"
			intervals [2804]:
				xmin = 363.625
				xmax = 363.655
				text = "AH1"
			intervals [2805]:
				xmin = 363.655
				xmax = 363.685
				text = "T"
			intervals [2806]:
				xmin = 363.685
				xmax = 363.735
				text = "IH0"
			intervals [2807]:
				xmin = 363.735
				xmax = 363.785
				text = "N"
			intervals [2808]:
				xmin = 363.785
				xmax = 363.855
				text = "EH1"
			intervals [2809]:
				xmin = 363.855
				xmax = 363.895
				text = "V"
			intervals [2810]:
				xmin = 363.895
				xmax = 363.925
				text = "R"
			intervals [2811]:
				xmin = 363.925
				xmax = 363.975
				text = "IY0"
			intervals [2812]:
				xmin = 363.975
				xmax = 364.025
				text = "TH"
			intervals [2813]:
				xmin = 364.025
				xmax = 364.065
				text = "IH2"
			intervals [2814]:
				xmin = 364.065
				xmax = 364.155
				text = "N"
			intervals [2815]:
				xmin = 364.155
				xmax = 364.225
				text = "Y"
			intervals [2816]:
				xmin = 364.225
				xmax = 364.285
				text = "UW1"
			intervals [2817]:
				xmin = 364.285
				xmax = 364.335
				text = "D"
			intervals [2818]:
				xmin = 364.335
				xmax = 364.555
				text = "UW1"
			intervals [2819]:
				xmin = 364.555
				xmax = 364.635
				text = "B"
			intervals [2820]:
				xmin = 364.635
				xmax = 364.725
				text = "IY1"
			intervals [2821]:
				xmin = 364.725
				xmax = 364.855
				text = "P"
			intervals [2822]:
				xmin = 364.855
				xmax = 365.005
				text = "AA1"
			intervals [2823]:
				xmin = 365.005
				xmax = 365.125
				text = "Z"
			intervals [2824]:
				xmin = 365.125
				xmax = 365.155
				text = "AH0"
			intervals [2825]:
				xmin = 365.155
				xmax = 365.185
				text = "T"
			intervals [2826]:
				xmin = 365.185
				xmax = 365.215
				text = "IH0"
			intervals [2827]:
				xmin = 365.215
				xmax = 365.245
				text = "V"
			intervals [2828]:
				xmin = 365.245
				xmax = 365.345
				text = "W"
			intervals [2829]:
				xmin = 365.345
				xmax = 365.385
				text = "IH1"
			intervals [2830]:
				xmin = 365.385
				xmax = 365.415
				text = "DH"
			intervals [2831]:
				xmin = 365.415
				xmax = 365.475
				text = "IH1"
			intervals [2832]:
				xmin = 365.475
				xmax = 365.525
				text = "T"
			intervals [2833]:
				xmin = 365.525
				xmax = 365.555
				text = "sp"
[truncated: 65,468 more chars]
