# Supplementary material for: Considering Performance in the Automated and Manual Coding of Sociolinguistic Variables: Lessons From Variable (ING)
Source: Front Artif Intell. 2021 Apr 29;4:648543. doi: 10.3389/frai.2021.648543 (PMC8117961; doi:10.3389/frai.2021.648543)
Supplement: Supplementary file 6 [file Data_Sheet_6.ZIP › CORAAL_VARAligned_as_TextGrids_p2/DCB_se3_ag1_f_01_1.TextGrid]

File type = "ooTextFile"
Object class = "TextGrid"

xmin = 0.0
xmax = 2316.799954648526
tiers? <exists>
size = 6
item []:
	item [1]:
		class = "IntervalTier"
		name = "DCB_se3_ag1_f_01 - words"
		xmin = 0.0
		xmax = 2316.799954648526
		intervals: size = 7304
			intervals [1]:
				xmin = 0.0
				xmax = 2.1134
				text = ""
			intervals [2]:
				xmin = 2.1134
				xmax = 2.2334
				text = "my"
			intervals [3]:
				xmin = 2.2334
				xmax = 2.6034
				text = "birthday"
			intervals [4]:
				xmin = 2.6034
				xmax = 2.6734
				text = "s"
			intervals [5]:
				xmin = 2.6734
				xmax = 2.7034
				text = ""
			intervals [6]:
				xmin = 2.7034
				xmax = 3.0234
				text = "april"
			intervals [7]:
				xmin = 3.0234
				xmax = 3.5934
				text = "nineteenth"
			intervals [8]:
				xmin = 3.5934
				xmax = 7.6529
				text = ""
			intervals [9]:
				xmin = 7.6529
				xmax = 7.6929
				text = "ts"
			intervals [10]:
				xmin = 7.6929
				xmax = 7.8451
				text = ""
			intervals [11]:
				xmin = 7.8451
				xmax = 8.2751
				text = "washington"
			intervals [12]:
				xmin = 8.2751
				xmax = 8.6751
				text = "dc"
			intervals [13]:
				xmin = 8.6751
				xmax = 11.6168
				text = ""
			intervals [14]:
				xmin = 11.6168
				xmax = 11.7168
				text = "<unk>"
			intervals [15]:
				xmin = 11.7168
				xmax = 12.2608
				text = ""
			intervals [16]:
				xmin = 12.2608
				xmax = 12.8508
				text = "um"
			intervals [17]:
				xmin = 12.8508
				xmax = 13.5862
				text = ""
			intervals [18]:
				xmin = 13.5862
				xmax = 13.7362
				text = "well"
			intervals [19]:
				xmin = 13.7362
				xmax = 13.8162
				text = "it"
			intervals [20]:
				xmin = 13.8162
				xmax = 13.8762
				text = "s"
			intervals [21]:
				xmin = 13.8762
				xmax = 14.2162
				text = "kind"
			intervals [22]:
				xmin = 14.2162
				xmax = 14.4662
				text = "of"
			intervals [23]:
				xmin = 14.4662
				xmax = 14.6173
				text = ""
			intervals [24]:
				xmin = 14.6173
				xmax = 14.7773
				text = "i'm"
			intervals [25]:
				xmin = 14.7773
				xmax = 15.2173
				text = "moving"
			intervals [26]:
				xmin = 15.2173
				xmax = 15.3973
				text = "right"
			intervals [27]:
				xmin = 15.3973
				xmax = 15.6273
				text = "now"
			intervals [28]:
				xmin = 15.6273
				xmax = 15.6773
				text = ""
			intervals [29]:
				xmin = 15.6773
				xmax = 15.9673
				text = "so"
			intervals [30]:
				xmin = 15.9673
				xmax = 16.1173
				text = "i"
			intervals [31]:
				xmin = 16.1173
				xmax = 16.2773
				text = "don't"
			intervals [32]:
				xmin = 16.2773
				xmax = 16.4673
				text = "really"
			intervals [33]:
				xmin = 16.4673
				xmax = 16.7373
				text = "claim"
			intervals [34]:
				xmin = 16.7373
				xmax = 16.7873
				text = "a"
			intervals [35]:
				xmin = 16.7873
				xmax = 17.3873
				text = "neighborhood"
			intervals [36]:
				xmin = 17.3873
				xmax = 17.6369
				text = ""
			intervals [37]:
				xmin = 17.6369
				xmax = 17.8069
				text = "but"
			intervals [38]:
				xmin = 17.8069
				xmax = 18.0369
				text = "if"
			intervals [39]:
				xmin = 18.0369
				xmax = 18.1669
				text = "i"
			intervals [40]:
				xmin = 18.1669
				xmax = 18.9348
				text = ""
			intervals [41]:
				xmin = 18.9348
				xmax = 19.3148
				text = "before"
			intervals [42]:
				xmin = 19.3148
				xmax = 19.4748
				text = "i"
			intervals [43]:
				xmin = 19.4748
				xmax = 19.8748
				text = "lived"
			intervals [44]:
				xmin = 19.8748
				xmax = 19.9348
				text = ""
			intervals [45]:
				xmin = 19.9348
				xmax = 20.1048
				text = "on"
			intervals [46]:
				xmin = 20.1048
				xmax = 20.3048
				text = ""
			intervals [47]:
				xmin = 20.3048
				xmax = 20.5648
				text = "east"
			intervals [48]:
				xmin = 20.5648
				xmax = 21.1048
				text = "capitol"
			intervals [49]:
				xmin = 21.1048
				xmax = 21.2748
				text = "right"
			intervals [50]:
				xmin = 21.2748
				xmax = 21.4648
				text = "now"
			intervals [51]:
				xmin = 21.4648
				xmax = 21.5448
				text = "i'm"
			intervals [52]:
				xmin = 21.5448
				xmax = 21.7148
				text = "living"
			intervals [53]:
				xmin = 21.7148
				xmax = 21.8048
				text = "with"
			intervals [54]:
				xmin = 21.8048
				xmax = 21.9548
				text = "my"
			intervals [55]:
				xmin = 21.9548
				xmax = 21.9848
				text = ""
			intervals [56]:
				xmin = 21.9848
				xmax = 22.4248
				text = "grandma"
			intervals [57]:
				xmin = 22.4248
				xmax = 22.5148
				text = ""
			intervals [58]:
				xmin = 22.5148
				xmax = 22.7948
				text = "on"
			intervals [59]:
				xmin = 22.7948
				xmax = 23.3348
				text = "suitland"
			intervals [60]:
				xmin = 23.3348
				xmax = 23.6448
				text = "maryland"
			intervals [61]:
				xmin = 23.6448
				xmax = 24.0339
				text = ""
			intervals [62]:
				xmin = 24.0339
				xmax = 24.2339
				text = "in"
			intervals [63]:
				xmin = 24.2339
				xmax = 24.4385
				text = ""
			intervals [64]:
				xmin = 24.4385
				xmax = 24.7185
				text = "in"
			intervals [65]:
				xmin = 24.7185
				xmax = 25.0485
				text = "suitland"
			intervals [66]:
				xmin = 25.0485
				xmax = 25.2885
				text = "maryland"
			intervals [67]:
				xmin = 25.2885
				xmax = 33.7348
				text = ""
			intervals [68]:
				xmin = 33.7348
				xmax = 33.8748
				text = "i'm"
			intervals [69]:
				xmin = 33.8748
				xmax = 34.4448
				text = "moving"
			intervals [70]:
				xmin = 34.4448
				xmax = 34.4948
				text = ""
			intervals [71]:
				xmin = 34.4948
				xmax = 34.8348
				text = "to"
			intervals [72]:
				xmin = 34.8348
				xmax = 34.9248
				text = ""
			intervals [73]:
				xmin = 34.9248
				xmax = 35.5848
				text = "um"
			intervals [74]:
				xmin = 35.5848
				xmax = 35.6536
				text = ""
			intervals [75]:
				xmin = 35.6536
				xmax = 36.0836
				text = "clinton"
			intervals [76]:
				xmin = 36.0836
				xmax = 36.1136
				text = ""
			intervals [77]:
				xmin = 36.1136
				xmax = 36.6136
				text = "md"
			intervals [78]:
				xmin = 36.6136
				xmax = 46.5992
				text = ""
			intervals [79]:
				xmin = 46.5992
				xmax = 46.7392
				text = "i"
			intervals [80]:
				xmin = 46.7392
				xmax = 47.0592
				text = "go"
			intervals [81]:
				xmin = 47.0592
				xmax = 47.3692
				text = "to"
			intervals [82]:
				xmin = 47.3692
				xmax = 48.2592
				text = "rdx"
			intervals [83]:
				xmin = 48.2592
				xmax = 48.8092
				text = "side"
			intervals [84]:
				xmin = 48.8092
				xmax = 55.336
				text = ""
			intervals [85]:
				xmin = 55.336
				xmax = 55.656
				text = "k"
			intervals [86]:
				xmin = 55.656
				xmax = 55.746
				text = ""
			intervals [87]:
				xmin = 55.746
				xmax = 55.806
				text = "yeah"
			intervals [88]:
				xmin = 55.806
				xmax = 58.9028
				text = ""
			intervals [89]:
				xmin = 58.9028
				xmax = 59.2028
				text = "rdx"
			intervals [90]:
				xmin = 59.2028
				xmax = 64.7159
				text = ""
			intervals [91]:
				xmin = 64.7159
				xmax = 65.1559
				text = "no"
			intervals [92]:
				xmin = 65.1559
				xmax = 65.3859
				text = "i'm"
			intervals [93]:
				xmin = 65.3859
				xmax = 66.0859
				text = "going"
			intervals [94]:
				xmin = 66.0859
				xmax = 66.3851
				text = ""
			intervals [95]:
				xmin = 66.3851
				xmax = 66.5951
				text = "to"
			intervals [96]:
				xmin = 66.5951
				xmax = 66.6251
				text = ""
			intervals [97]:
				xmin = 66.6251
				xmax = 67.6851
				text = "rdx"
			intervals [98]:
				xmin = 67.6851
				xmax = 76.4089
				text = ""
			intervals [99]:
				xmin = 76.4089
				xmax = 76.8189
				text = "um"
			intervals [100]:
				xmin = 76.8189
				xmax = 77.2765
				text = ""
			intervals [101]:
				xmin = 77.2765
				xmax = 77.4665
				text = "my"
			intervals [102]:
				xmin = 77.4665
				xmax = 77.8465
				text = "dad"
			intervals [103]:
				xmin = 77.8465
				xmax = 78.0665
				text = "was"
			intervals [104]:
				xmin = 78.0665
				xmax = 78.2865
				text = "born"
			intervals [105]:
				xmin = 78.2865
				xmax = 78.3665
				text = "in"
			intervals [106]:
				xmin = 78.3665
				xmax = 79.1765
				text = "massachusetts"
			intervals [107]:
				xmin = 79.1765
				xmax = 79.3465
				text = ""
			intervals [108]:
				xmin = 79.3465
				xmax = 79.6565
				text = "but"
			intervals [109]:
				xmin = 79.6565
				xmax = 79.8365
				text = "he"
			intervals [110]:
				xmin = 79.8365
				xmax = 80.1865
				text = "wasn't"
			intervals [111]:
				xmin = 80.1865
				xmax = 80.3465
				text = "there"
			intervals [112]:
				xmin = 80.3465
				xmax = 80.6565
				text = "very"
			intervals [113]:
				xmin = 80.6565
				xmax = 80.9965
				text = "long"
			intervals [114]:
				xmin = 80.9965
				xmax = 81.1665
				text = ""
			intervals [115]:
				xmin = 81.1665
				xmax = 81.4765
				text = "and"
			intervals [116]:
				xmin = 81.4765
				xmax = 81.6965
				text = "my"
			intervals [117]:
				xmin = 81.6965
				xmax = 82.0465
				text = "mom"
			intervals [118]:
				xmin = 82.0465
				xmax = 82.2565
				text = "was"
			intervals [119]:
				xmin = 82.2565
				xmax = 82.3165
				text = ""
			intervals [120]:
				xmin = 82.3165
				xmax = 82.6165
				text = "born"
			intervals [121]:
				xmin = 82.6165
				xmax = 82.6465
				text = ""
			intervals [122]:
				xmin = 82.6465
				xmax = 82.8065
				text = "here"
			intervals [123]:
				xmin = 82.8065
				xmax = 82.9465
				text = "in"
			intervals [124]:
				xmin = 82.9465
				xmax = 82.9765
				text = ""
			intervals [125]:
				xmin = 82.9765
				xmax = 83.2565
				text = "dc"
			intervals [126]:
				xmin = 83.2565
				xmax = 85.5429
				text = ""
			intervals [127]:
				xmin = 85.5429
				xmax = 85.7529
				text = "my"
			intervals [128]:
				xmin = 85.7529
				xmax = 86.2929
				text = "mom"
			intervals [129]:
				xmin = 86.2929
				xmax = 86.3229
				text = ""
			intervals [130]:
				xmin = 86.3229
				xmax = 86.8929
				text = "works"
			intervals [131]:
				xmin = 86.8929
				xmax = 87.0829
				text = "in"
			intervals [132]:
				xmin = 87.0829
				xmax = 87.6029
				text = "like"
			intervals [133]:
				xmin = 87.6029
				xmax = 88.4457
				text = ""
			intervals [134]:
				xmin = 88.4457
				xmax = 88.9257
				text = "like"
			intervals [135]:
				xmin = 88.9257
				xmax = 89.0357
				text = "uh"
			intervals [136]:
				xmin = 89.0357
				xmax = 89.6157
				text = "managing"
			intervals [137]:
				xmin = 89.6157
				xmax = 89.8757
				text = "money"
			intervals [138]:
				xmin = 89.8757
				xmax = 90.0157
				text = "for"
			intervals [139]:
				xmin = 90.0157
				xmax = 90.2557
				text = "people"
			intervals [140]:
				xmin = 90.2557
				xmax = 90.3857
				text = "that"
			intervals [141]:
				xmin = 90.3857
				xmax = 90.5857
				text = "own"
			intervals [142]:
				xmin = 90.5857
				xmax = 90.8857
				text = "different"
			intervals [143]:
				xmin = 90.8857
				xmax = 91.2957
				text = "houses"
			intervals [144]:
				xmin = 91.2957
				xmax = 91.4057
				text = "and"
			intervals [145]:
				xmin = 91.4057
				xmax = 91.6757
				text = "stuff"
			intervals [146]:
				xmin = 91.6757
				xmax = 91.7757
				text = "and"
			intervals [147]:
				xmin = 91.7757
				xmax = 91.8957
				text = "my"
			intervals [148]:
				xmin = 91.8957
				xmax = 92.1157
				text = "dad"
			intervals [149]:
				xmin = 92.1157
				xmax = 92.1557
				text = "s"
			intervals [150]:
				xmin = 92.1557
				xmax = 92.2757
				text = "an"
			intervals [151]:
				xmin = 92.2757
				xmax = 93.0257
				text = "electrician"
			intervals [152]:
				xmin = 93.0257
				xmax = 93.1411
				text = ""
			intervals [153]:
				xmin = 93.1411
				xmax = 93.2611
				text = "my"
			intervals [154]:
				xmin = 93.2611
				xmax = 93.4811
				text = "mom"
			intervals [155]:
				xmin = 93.4811
				xmax = 93.7111
				text = "works"
			intervals [156]:
				xmin = 93.7111
				xmax = 93.7711
				text = "in"
			intervals [157]:
				xmin = 93.7711
				xmax = 94.5511
				text = "rdx"
			intervals [158]:
				xmin = 94.5511
				xmax = 94.6918
				text = ""
			intervals [159]:
				xmin = 94.6918
				xmax = 95.3718
				text = "headquarters"
			intervals [160]:
				xmin = 95.3718
				xmax = 120.9923
				text = ""
			intervals [161]:
				xmin = 120.9923
				xmax = 121.3523
				text = "well"
			intervals [162]:
				xmin = 121.3523
				xmax = 121.4923
				text = "i"
			intervals [163]:
				xmin = 121.4923
				xmax = 121.8123
				text = "lived"
			intervals [164]:
				xmin = 121.8123
				xmax = 121.9723
				text = "in"
			intervals [165]:
				xmin = 121.9723
				xmax = 122.0423
				text = "a"
			intervals [166]:
				xmin = 122.0423
				xmax = 122.3036
				text = ""
			intervals [167]:
				xmin = 122.3036
				xmax = 122.4836
				text = "an"
			intervals [168]:
				xmin = 122.4836
				xmax = 123.1536
				text = "apartment"
			intervals [169]:
				xmin = 123.1536
				xmax = 123.2546
				text = ""
			intervals [170]:
				xmin = 123.2546
				xmax = 123.4046
				text = "i"
			intervals [171]:
				xmin = 123.4046
				xmax = 123.7446
				text = "didn't"
			intervals [172]:
				xmin = 123.7446
				xmax = 123.9446
				text = "live"
			intervals [173]:
				xmin = 123.9446
				xmax = 123.9946
				text = ""
			intervals [174]:
				xmin = 123.9946
				xmax = 124.2846
				text = "in"
			intervals [175]:
				xmin = 124.2846
				xmax = 124.6546
				text = "um"
			intervals [176]:
				xmin = 124.6546
				xmax = 124.6946
				text = ""
			intervals [177]:
				xmin = 124.6946
				xmax = 124.8846
				text = "east"
			intervals [178]:
				xmin = 124.8846
				xmax = 125.2246
				text = "capitol"
			intervals [179]:
				xmin = 125.2246
				xmax = 125.3346
				text = "all"
			intervals [180]:
				xmin = 125.3346
				xmax = 125.5046
				text = "my"
			intervals [181]:
				xmin = 125.5046
				xmax = 125.7646
				text = "life"
			intervals [182]:
				xmin = 125.7646
				xmax = 125.8246
				text = "i"
			intervals [183]:
				xmin = 125.8246
				xmax = 126.0846
				text = "moved"
			intervals [184]:
				xmin = 126.0846
				xmax = 126.2546
				text = "there"
			intervals [185]:
				xmin = 126.2546
				xmax = 126.4046
				text = "when"
			intervals [186]:
				xmin = 126.4046
				xmax = 126.4746
				text = "i"
			intervals [187]:
				xmin = 126.4746
				xmax = 126.6046
				text = "was"
			intervals [188]:
				xmin = 126.6046
				xmax = 126.6946
				text = "in"
			intervals [189]:
				xmin = 126.6946
				xmax = 127.0446
				text = "first"
			intervals [190]:
				xmin = 127.0446
				xmax = 127.4146
				text = "grade"
			intervals [191]:
				xmin = 127.4146
				xmax = 127.8331
				text = ""
			intervals [192]:
				xmin = 127.8331
				xmax = 128.1431
				text = "so"
			intervals [193]:
				xmin = 128.1431
				xmax = 128.5231
				text = "before"
			intervals [194]:
				xmin = 128.5231
				xmax = 128.7131
				text = "that"
			intervals [195]:
				xmin = 128.7131
				xmax = 128.9031
				text = "i"
			intervals [196]:
				xmin = 128.9031
				xmax = 129.2431
				text = "lived"
			intervals [197]:
				xmin = 129.2431
				xmax = 129.4331
				text = "on"
			intervals [198]:
				xmin = 129.4331
				xmax = 129.4631
				text = ""
			intervals [199]:
				xmin = 129.4631
				xmax = 130.4431
				text = "rdx"
			intervals [200]:
				xmin = 130.4431
				xmax = 130.9028
				text = ""
			intervals [201]:
				xmin = 130.9028
				xmax = 131.3728
				text = "and"
			intervals [202]:
				xmin = 131.3728
				xmax = 131.4028
				text = ""
			intervals [203]:
				xmin = 131.4028
				xmax = 131.6428
				text = "i've"
			intervals [204]:
				xmin = 131.6428
				xmax = 131.8828
				text = "been"
			intervals [205]:
				xmin = 131.8828
				xmax = 132.0228
				text = "there"
			intervals [206]:
				xmin = 132.0228
				xmax = 132.2328
				text = "since"
			intervals [207]:
				xmin = 132.2328
				xmax = 132.2928
				text = "i"
			intervals [208]:
				xmin = 132.2928
				xmax = 132.5028
				text = "was"
			intervals [209]:
				xmin = 132.5028
				xmax = 132.7228
				text = "little"
			intervals [210]:
				xmin = 132.7228
				xmax = 132.9028
				text = "my"
			intervals [211]:
				xmin = 132.9028
				xmax = 132.9328
				text = ""
			intervals [212]:
				xmin = 132.9328
				xmax = 133.2928
				text = "grandma"
			intervals [213]:
				xmin = 133.2928
				xmax = 133.6128
				text = "lived"
			intervals [214]:
				xmin = 133.6128
				xmax = 133.9428
				text = "there"
			intervals [215]:
				xmin = 133.9428
				xmax = 134.0828
				text = "my"
			intervals [216]:
				xmin = 134.0828
				xmax = 134.2528
				text = "other"
			intervals [217]:
				xmin = 134.2528
				xmax = 134.6528
				text = "grandma"
			intervals [218]:
				xmin = 134.6528
				xmax = 134.8728
				text = "lived"
			intervals [219]:
				xmin = 134.8728
				xmax = 134.9028
				text = ""
			intervals [220]:
				xmin = 134.9028
				xmax = 135.3728
				text = "there"
			intervals [221]:
				xmin = 135.3728
				xmax = 135.6649
				text = ""
			intervals [222]:
				xmin = 135.6649
				xmax = 135.7449
				text = "and"
			intervals [223]:
				xmin = 135.7449
				xmax = 135.8349
				text = "we"
			intervals [224]:
				xmin = 135.8349
				xmax = 136.0349
				text = "had"
			intervals [225]:
				xmin = 136.0349
				xmax = 136.1749
				text = "like"
			intervals [226]:
				xmin = 136.1749
				xmax = 136.5949
				text = "family"
			intervals [227]:
				xmin = 136.5949
				xmax = 136.9049
				text = "members"
			intervals [228]:
				xmin = 136.9049
				xmax = 137.0649
				text = "that"
			intervals [229]:
				xmin = 137.0649
				xmax = 137.2849
				text = "lived"
			intervals [230]:
				xmin = 137.2849
				xmax = 137.3249
				text = ""
			intervals [231]:
				xmin = 137.3249
				xmax = 137.6149
				text = "there"
			intervals [232]:
				xmin = 137.6149
				xmax = 137.8104
				text = ""
			intervals [233]:
				xmin = 137.8104
				xmax = 138.0204
				text = "and"
			intervals [234]:
				xmin = 138.0204
				xmax = 138.1904
				text = "then"
			intervals [235]:
				xmin = 138.1904
				xmax = 138.3004
				text = "i"
			intervals [236]:
				xmin = 138.3004
				xmax = 138.4704
				text = "end"
			intervals [237]:
				xmin = 138.4704
				xmax = 138.5804
				text = "up"
			intervals [238]:
				xmin = 138.5804
				xmax = 139.1304
				text = "moving"
			intervals [239]:
				xmin = 139.1304
				xmax = 139.326
				text = ""
			intervals [240]:
				xmin = 139.326
				xmax = 139.516
				text = "and"
			intervals [241]:
				xmin = 139.516
				xmax = 139.666
				text = "but"
			intervals [242]:
				xmin = 139.666
				xmax = 139.796
				text = "i've"
			intervals [243]:
				xmin = 139.796
				xmax = 139.916
				text = "been"
			intervals [244]:
				xmin = 139.916
				xmax = 140.086
				text = "going"
			intervals [245]:
				xmin = 140.086
				xmax = 140.156
				text = "to"
			intervals [246]:
				xmin = 140.156
				xmax = 140.336
				text = "rdx"
			intervals [247]:
				xmin = 140.336
				xmax = 140.366
				text = ""
			intervals [248]:
				xmin = 140.366
				xmax = 140.456
				text = "all"
			intervals [249]:
				xmin = 140.456
				xmax = 140.606
				text = "my"
			intervals [250]:
				xmin = 140.606
				xmax = 140.936
				text = "life"
			intervals [251]:
				xmin = 140.936
				xmax = 141.1878
				text = ""
			intervals [252]:
				xmin = 141.1878
				xmax = 141.5778
				text = "so"
			intervals [253]:
				xmin = 141.5778
				xmax = 141.8429
				text = ""
			intervals [254]:
				xmin = 141.8429
				xmax = 142.0129
				text = "when"
			intervals [255]:
				xmin = 142.0129
				xmax = 142.1229
				text = "i"
			intervals [256]:
				xmin = 142.1229
				xmax = 142.3529
				text = "moved"
			intervals [257]:
				xmin = 142.3529
				xmax = 142.4329
				text = "to"
			intervals [258]:
				xmin = 142.4329
				xmax = 142.6829
				text = "east"
			intervals [259]:
				xmin = 142.6829
				xmax = 143.6029
				text = "capitol"
			intervals [260]:
				xmin = 143.6029
				xmax = 144.1106
				text = ""
			intervals [261]:
				xmin = 144.1106
				xmax = 144.5706
				text = "uh"
			intervals [262]:
				xmin = 144.5706
				xmax = 144.8255
				text = ""
			intervals [263]:
				xmin = 144.8255
				xmax = 144.9455
				text = "mm"
			intervals [264]:
				xmin = 144.9455
				xmax = 145.1055
				text = ""
			intervals [265]:
				xmin = 145.1055
				xmax = 145.2155
				text = "you"
			intervals [266]:
				xmin = 145.2155
				xmax = 145.3255
				text = "know"
			intervals [267]:
				xmin = 145.3255
				xmax = 145.3555
				text = "i"
			intervals [268]:
				xmin = 145.3555
				xmax = 145.5155
				text = "had"
			intervals [269]:
				xmin = 145.5155
				xmax = 145.6055
				text = "to"
			intervals [270]:
				xmin = 145.6055
				xmax = 145.7755
				text = "wait"
			intervals [271]:
				xmin = 145.7755
				xmax = 145.8755
				text = "for"
			intervals [272]:
				xmin = 145.8755
				xmax = 145.9355
				text = "a"
			intervals [273]:
				xmin = 145.9355
				xmax = 146.1355
				text = "bunch"
			intervals [274]:
				xmin = 146.1355
				xmax = 146.2055
				text = "of"
			intervals [275]:
				xmin = 146.2055
				xmax = 146.5255
				text = "stuff"
			intervals [276]:
				xmin = 146.5255
				xmax = 146.6155
				text = "when"
			intervals [277]:
				xmin = 146.6155
				xmax = 146.6655
				text = "i"
			intervals [278]:
				xmin = 146.6655
				xmax = 146.9555
				text = "first"
			intervals [279]:
				xmin = 146.9555
				xmax = 147.1955
				text = "got"
			intervals [280]:
				xmin = 147.1955
				xmax = 147.3255
				text = "there"
			intervals [281]:
				xmin = 147.3255
				xmax = 147.4755
				text = "had"
			intervals [282]:
				xmin = 147.4755
				xmax = 147.6155
				text = "to"
			intervals [283]:
				xmin = 147.6155
				xmax = 147.6455
				text = ""
			intervals [284]:
				xmin = 147.6455
				xmax = 147.9255
				text = "set"
			intervals [285]:
				xmin = 147.9255
				xmax = 147.9955
				text = "up"
			intervals [286]:
				xmin = 147.9955
				xmax = 148.1855
				text = "my"
			intervals [287]:
				xmin = 148.1855
				xmax = 148.4755
				text = "room"
			intervals [288]:
				xmin = 148.4755
				xmax = 148.7627
				text = ""
			intervals [289]:
				xmin = 148.7627
				xmax = 148.8827
				text = "i"
			intervals [290]:
				xmin = 148.8827
				xmax = 149.0427
				text = "was"
			intervals [291]:
				xmin = 149.0427
				xmax = 149.3827
				text = "actually"
			intervals [292]:
				xmin = 149.3827
				xmax = 149.6527
				text = "sleeping"
			intervals [293]:
				xmin = 149.6527
				xmax = 149.8127
				text = "in"
			intervals [294]:
				xmin = 149.8127
				xmax = 149.8827
				text = "a"
			intervals [295]:
				xmin = 149.8827
				xmax = 150.2027
				text = "sleeping"
			intervals [296]:
				xmin = 150.2027
				xmax = 150.5427
				text = "bag"
			intervals [297]:
				xmin = 150.5427
				xmax = 150.8027
				text = "until"
			intervals [298]:
				xmin = 150.8027
				xmax = 150.8927
				text = "i"
			intervals [299]:
				xmin = 150.8927
				xmax = 151.0527
				text = "got"
			intervals [300]:
				xmin = 151.0527
				xmax = 151.2127
				text = "my"
			intervals [301]:
				xmin = 151.2127
				xmax = 151.6827
				text = "bed"
			intervals [302]:
				xmin = 151.6827
				xmax = 151.9766
				text = ""
			intervals [303]:
				xmin = 151.9766
				xmax = 152.0666
				text = "and"
			intervals [304]:
				xmin = 152.0666
				xmax = 152.1266
				text = "it"
			intervals [305]:
				xmin = 152.1266
				xmax = 152.2866
				text = "had"
			intervals [306]:
				xmin = 152.2866
				xmax = 152.3966
				text = "like"
			intervals [307]:
				xmin = 152.3966
				xmax = 152.5466
				text = "this"
			intervals [308]:
				xmin = 152.5466
				xmax = 152.7366
				text = "little"
			intervals [309]:
				xmin = 152.7366
				xmax = 153.1566
				text = "small"
			intervals [310]:
				xmin = 153.1566
				xmax = 153.6066
				text = "tv"
			intervals [311]:
				xmin = 153.6066
				xmax = 154.2655
				text = ""
			intervals [312]:
				xmin = 154.2655
				xmax = 154.5455
				text = "but"
			intervals [313]:
				xmin = 154.5455
				xmax = 154.9996
				text = ""
			intervals [314]:
				xmin = 154.9996
				xmax = 155.1596
				text = "it"
			intervals [315]:
				xmin = 155.1596
				xmax = 155.2696
				text = "was"
			intervals [316]:
				xmin = 155.2696
				xmax = 155.5596
				text = "still"
			intervals [317]:
				xmin = 155.5596
				xmax = 155.767
				text = ""
			intervals [318]:
				xmin = 155.767
				xmax = 155.967
				text = "my"
			intervals [319]:
				xmin = 155.967
				xmax = 156.227
				text = "room"
			intervals [320]:
				xmin = 156.227
				xmax = 156.4977
				text = ""
			intervals [321]:
				xmin = 156.4977
				xmax = 156.5677
				text = "we"
			intervals [322]:
				xmin = 156.5677
				xmax = 156.6977
				text = "ain't"
			intervals [323]:
				xmin = 156.6977
				xmax = 156.8677
				text = "have"
			intervals [324]:
				xmin = 156.8677
				xmax = 157.2626
				text = ""
			intervals [325]:
				xmin = 157.2626
				xmax = 157.5026
				text = "well"
			intervals [326]:
				xmin = 157.5026
				xmax = 157.5926
				text = "in"
			intervals [327]:
				xmin = 157.5926
				xmax = 157.7926
				text = "my"
			intervals [328]:
				xmin = 157.7926
				xmax = 158.0326
				text = "room"
			intervals [329]:
				xmin = 158.0326
				xmax = 158.1626
				text = "we"
			intervals [330]:
				xmin = 158.1626
				xmax = 158.2526
				text = "ain't"
			intervals [331]:
				xmin = 158.2526
				xmax = 158.4426
				text = "have"
			intervals [332]:
				xmin = 158.4426
				xmax = 158.7926
				text = "cable"
			intervals [333]:
				xmin = 158.7926
				xmax = 158.9526
				text = "so"
			intervals [334]:
				xmin = 158.9526
				xmax = 159.0326
				text = "i"
			intervals [335]:
				xmin = 159.0326
				xmax = 159.2026
				text = "used"
			intervals [336]:
				xmin = 159.2026
				xmax = 159.2926
				text = "to"
			intervals [337]:
				xmin = 159.2926
				xmax = 159.5126
				text = "watch"
			intervals [338]:
				xmin = 159.5126
				xmax = 159.5726
				text = "a"
			intervals [339]:
				xmin = 159.5726
				xmax = 159.8326
				text = "bunch"
			intervals [340]:
				xmin = 159.8326
				xmax = 159.8926
				text = "of"
			intervals [341]:
				xmin = 159.8926
				xmax = 160.6326
				text = "dvds"
			intervals [342]:
				xmin = 160.6326
				xmax = 160.9829
				text = ""
			intervals [343]:
				xmin = 160.9829
				xmax = 161.0929
				text = "and"
			intervals [344]:
				xmin = 161.0929
				xmax = 161.3029
				text = "i"
			intervals [345]:
				xmin = 161.3029
				xmax = 161.3929
				text = ""
			intervals [346]:
				xmin = 161.3929
				xmax = 161.6429
				text = "played"
			intervals [347]:
				xmin = 161.6429
				xmax = 161.7729
				text = "them"
			intervals [348]:
				xmin = 161.7729
				xmax = 162.0429
				text = "every"
			intervals [349]:
				xmin = 162.0429
				xmax = 162.4229
				text = "time"
			intervals [350]:
				xmin = 162.4229
				xmax = 162.5129
				text = "and"
			intervals [351]:
				xmin = 162.5129
				xmax = 162.6029
				text = "i"
			intervals [352]:
				xmin = 162.6029
				xmax = 162.7129
				text = "end"
			intervals [353]:
				xmin = 162.7129
				xmax = 162.8929
				text = "up"
			intervals [354]:
				xmin = 162.8929
				xmax = 163.2829
				text = "liking"
			intervals [355]:
				xmin = 163.2829
				xmax = 163.3129
				text = ""
			intervals [356]:
				xmin = 163.3129
				xmax = 163.6129
				text = "them"
			intervals [357]:
				xmin = 163.6129
				xmax = 164.1635
				text = ""
			intervals [358]:
				xmin = 164.1635
				xmax = 164.3635
				text = "so"
			intervals [359]:
				xmin = 164.3635
				xmax = 164.5935
				text = "like"
			intervals [360]:
				xmin = 164.5935
				xmax = 164.6735
				text = "i"
			intervals [361]:
				xmin = 164.6735
				xmax = 164.8435
				text = "like"
			intervals [362]:
				xmin = 164.8435
				xmax = 164.8735
				text = ""
			intervals [363]:
				xmin = 164.8735
				xmax = 165.0935
				text = "know"
			intervals [364]:
				xmin = 165.0935
				xmax = 165.2735
				text = "all"
			intervals [365]:
				xmin = 165.2735
				xmax = 165.3935
				text = "the"
			intervals [366]:
				xmin = 165.3935
				xmax = 165.8235
				text = "words"
			intervals [367]:
				xmin = 165.8235
				xmax = 165.9135
				text = "and"
			intervals [368]:
				xmin = 165.9135
				xmax = 166.2035
				text = "stuff"
			intervals [369]:
				xmin = 166.2035
				xmax = 166.5558
				text = ""
			intervals [370]:
				xmin = 166.5558
				xmax = 166.7958
				text = "and"
			intervals [371]:
				xmin = 166.7958
				xmax = 167.0058
				text = "that"
			intervals [372]:
				xmin = 167.0058
				xmax = 167.1958
				text = "was"
			intervals [373]:
				xmin = 167.1958
				xmax = 167.6458
				text = "basically"
			intervals [374]:
				xmin = 167.6458
				xmax = 167.6758
				text = ""
			intervals [375]:
				xmin = 167.6758
				xmax = 167.8758
				text = "it"
			intervals [376]:
				xmin = 167.8758
				xmax = 167.9958
				text = "and"
			intervals [377]:
				xmin = 167.9958
				xmax = 168.0958
				text = "when"
			intervals [378]:
				xmin = 168.0958
				xmax = 168.1758
				text = "we"
			intervals [379]:
				xmin = 168.1758
				xmax = 168.4058
				text = "got"
			intervals [380]:
				xmin = 168.4058
				xmax = 169.0158
				text = "cable"
			intervals [381]:
				xmin = 169.0158
				xmax = 169.396
				text = ""
			intervals [382]:
				xmin = 169.396
				xmax = 169.766
				text = "we"
			intervals [383]:
				xmin = 169.766
				xmax = 169.936
				text = "end"
			intervals [384]:
				xmin = 169.936
				xmax = 170.116
				text = "up"
			intervals [385]:
				xmin = 170.116
				xmax = 170.556
				text = "getting"
			intervals [386]:
				xmin = 170.556
				xmax = 170.656
				text = "a"
			intervals [387]:
				xmin = 170.656
				xmax = 170.916
				text = "bigger"
			intervals [388]:
				xmin = 170.916
				xmax = 171.146
				text = "tv"
			intervals [389]:
				xmin = 171.146
				xmax = 171.206
				text = "in"
			intervals [390]:
				xmin = 171.206
				xmax = 171.366
				text = "the"
			intervals [391]:
				xmin = 171.366
				xmax = 171.656
				text = "living"
			intervals [392]:
				xmin = 171.656
				xmax = 171.966
				text = "room"
			intervals [393]:
				xmin = 171.966
				xmax = 172.5858
				text = ""
			intervals [394]:
				xmin = 172.5858
				xmax = 173.0758
				text = "and"
			intervals [395]:
				xmin = 173.0758
				xmax = 173.1258
				text = ""
			intervals [396]:
				xmin = 173.1258
				xmax = 173.3258
				text = "a"
			intervals [397]:
				xmin = 173.3258
				xmax = 173.6158
				text = "bunch"
			intervals [398]:
				xmin = 173.6158
				xmax = 173.6958
				text = "of"
			intervals [399]:
				xmin = 173.6958
				xmax = 174.0758
				text = "like"
			intervals [400]:
				xmin = 174.0758
				xmax = 174.4617
				text = ""
			intervals [401]:
				xmin = 174.4617
				xmax = 174.6817
				text = "different"
			intervals [402]:
				xmin = 174.6817
				xmax = 174.8617
				text = "stuff"
			intervals [403]:
				xmin = 174.8617
				xmax = 174.9417
				text = "i"
			intervals [404]:
				xmin = 174.9417
				xmax = 175.2217
				text = "got"
			intervals [405]:
				xmin = 175.2217
				xmax = 175.2517
				text = ""
			intervals [406]:
				xmin = 175.2517
				xmax = 175.3917
				text = "a"
			intervals [407]:
				xmin = 175.3917
				xmax = 175.7317
				text = "different"
			intervals [408]:
				xmin = 175.7317
				xmax = 176.4617
				text = "dresser"
			intervals [409]:
				xmin = 176.4617
				xmax = 176.5917
				text = "i"
			intervals [410]:
				xmin = 176.5917
				xmax = 176.8317
				text = "got"
			intervals [411]:
				xmin = 176.8317
				xmax = 176.9876
				text = ""
			intervals [412]:
				xmin = 176.9876
				xmax = 177.1976
				text = "my"
			intervals [413]:
				xmin = 177.1976
				xmax = 177.4276
				text = "room"
			intervals [414]:
				xmin = 177.4276
				xmax = 177.7876
				text = "ended"
			intervals [415]:
				xmin = 177.7876
				xmax = 177.9176
				text = "up"
			intervals [416]:
				xmin = 177.9176
				xmax = 178.2976
				text = "getting"
			intervals [417]:
				xmin = 178.2976
				xmax = 178.4176
				text = ""
			intervals [418]:
				xmin = 178.4176
				xmax = 178.6976
				text = "filled"
			intervals [419]:
				xmin = 178.6976
				xmax = 178.8676
				text = "with"
			intervals [420]:
				xmin = 178.8676
				xmax = 179.4576
				text = "clothes"
			intervals [421]:
				xmin = 179.4576
				xmax = 179.6176
				text = "and"
			intervals [422]:
				xmin = 179.6176
				xmax = 180.1476
				text = "stuff"
			intervals [423]:
				xmin = 180.1476
				xmax = 180.3276
				text = ""
			intervals [424]:
				xmin = 180.3276
				xmax = 180.4576
				text = "but"
			intervals [425]:
				xmin = 180.4576
				xmax = 180.5976
				text = "the"
			intervals [426]:
				xmin = 180.5976
				xmax = 180.8076
				text = "thing"
			intervals [427]:
				xmin = 180.8076
				xmax = 181.0776
				text = "is"
			intervals [428]:
				xmin = 181.0776
				xmax = 181.1676
				text = ""
			intervals [429]:
				xmin = 181.1676
				xmax = 181.2976
				text = "i"
			intervals [430]:
				xmin = 181.2976
				xmax = 181.5576
				text = "seem"
			intervals [431]:
				xmin = 181.5576
				xmax = 181.6876
				text = "to"
			intervals [432]:
				xmin = 181.6876
				xmax = 181.9276
				text = "not"
			intervals [433]:
				xmin = 181.9276
				xmax = 182.1176
				text = "use"
			intervals [434]:
				xmin = 182.1176
				xmax = 182.2676
				text = "my"
			intervals [435]:
				xmin = 182.2676
				xmax = 182.7076
				text = "closet"
			intervals [436]:
				xmin = 182.7076
				xmax = 182.8576
				text = "at"
			intervals [437]:
				xmin = 182.8576
				xmax = 183.1776
				text = "all"
			intervals [438]:
				xmin = 183.1776
				xmax = 183.9352
				text = ""
			intervals [439]:
				xmin = 183.9352
				xmax = 183.9652
				text = "i"
			intervals [440]:
				xmin = 183.9652
				xmax = 184.0152
				text = ""
			intervals [441]:
				xmin = 184.0152
				xmax = 184.1152
				text = "don't"
			intervals [442]:
				xmin = 184.1152
				xmax = 184.1952
				text = ""
			intervals [443]:
				xmin = 184.1952
				xmax = 184.3852
				text = "know"
			intervals [444]:
				xmin = 184.3852
				xmax = 184.7352
				text = "why"
			intervals [445]:
				xmin = 184.7352
				xmax = 185.2231
				text = ""
			intervals [446]:
				xmin = 185.2231
				xmax = 185.5831
				text = "um"
			intervals [447]:
				xmin = 185.5831
				xmax = 186.0839
				text = ""
			intervals [448]:
				xmin = 186.0839
				xmax = 186.2839
				text = "then"
			intervals [449]:
				xmin = 186.2839
				xmax = 186.4939
				text = "i"
			intervals [450]:
				xmin = 186.4939
				xmax = 186.7539
				text = "ended"
			intervals [451]:
				xmin = 186.7539
				xmax = 186.8439
				text = "up"
			intervals [452]:
				xmin = 186.8439
				xmax = 186.9139
				text = "m-"
			intervals [453]:
				xmin = 186.9139
				xmax = 187.1625
				text = ""
			intervals [454]:
				xmin = 187.1625
				xmax = 187.2825
				text = "i"
			intervals [455]:
				xmin = 187.2825
				xmax = 187.5625
				text = "didn't"
			intervals [456]:
				xmin = 187.5625
				xmax = 187.7525
				text = "go"
			intervals [457]:
				xmin = 187.7525
				xmax = 188.3525
				text = "outside"
			intervals [458]:
				xmin = 188.3525
				xmax = 188.4425
				text = ""
			intervals [459]:
				xmin = 188.4425
				xmax = 188.7725
				text = "around"
			intervals [460]:
				xmin = 188.7725
				xmax = 188.9025
				text = "there"
			intervals [461]:
				xmin = 188.9025
				xmax = 189.0125
				text = "at"
			intervals [462]:
				xmin = 189.0125
				xmax = 189.3825
				text = "first"
			intervals [463]:
				xmin = 189.3825
				xmax = 189.6125
				text = "cause"
			intervals [464]:
				xmin = 189.6125
				xmax = 189.7025
				text = "you"
			intervals [465]:
				xmin = 189.7025
				xmax = 189.9225
				text = "know"
			intervals [466]:
				xmin = 189.9225
				xmax = 189.9825
				text = "it"
			intervals [467]:
				xmin = 189.9825
				xmax = 190.1625
				text = "was"
			intervals [468]:
				xmin = 190.1625
				xmax = 190.5525
				text = "like"
			intervals [469]:
				xmin = 190.5525
				xmax = 191.2798
				text = ""
			intervals [470]:
				xmin = 191.2798
				xmax = 191.4098
				text = "i'm"
			intervals [471]:
				xmin = 191.4098
				xmax = 191.6498
				text = "still"
			intervals [472]:
				xmin = 191.6498
				xmax = 191.9898
				text = "little"
			intervals [473]:
				xmin = 191.9898
				xmax = 192.5119
				text = ""
			intervals [474]:
				xmin = 192.5119
				xmax = 192.9319
				text = "so"
			intervals [475]:
				xmin = 192.9319
				xmax = 193.2059
				text = ""
			intervals [476]:
				xmin = 193.2059
				xmax = 193.3459
				text = "i"
			intervals [477]:
				xmin = 193.3459
				xmax = 193.5259
				text = "didn't"
			intervals [478]:
				xmin = 193.5259
				xmax = 193.7359
				text = "start"
			intervals [479]:
				xmin = 193.7359
				xmax = 193.9459
				text = "going"
			intervals [480]:
				xmin = 193.9459
				xmax = 194.3059
				text = "outside"
			intervals [481]:
				xmin = 194.3059
				xmax = 194.4459
				text = "really"
			intervals [482]:
				xmin = 194.4459
				xmax = 194.6259
				text = "until"
			intervals [483]:
				xmin = 194.6259
				xmax = 194.6559
				text = "i"
			intervals [484]:
				xmin = 194.6559
				xmax = 194.7759
				text = "was"
			intervals [485]:
				xmin = 194.7759
				xmax = 194.8759
				text = "like"
			intervals [486]:
				xmin = 194.8759
				xmax = 194.9759
				text = ""
			intervals [487]:
				xmin = 194.9759
				xmax = 195.3159
				text = "third"
			intervals [488]:
				xmin = 195.3159
				xmax = 195.6159
				text = "grade"
			intervals [489]:
				xmin = 195.6159
				xmax = 196.1759
				text = "probably"
			intervals [490]:
				xmin = 196.1759
				xmax = 196.409
				text = ""
			intervals [491]:
				xmin = 196.409
				xmax = 196.539
				text = "and"
			intervals [492]:
				xmin = 196.539
				xmax = 196.819
				text = "then"
			intervals [493]:
				xmin = 196.819
				xmax = 196.919
				text = "i"
			intervals [494]:
				xmin = 196.919
				xmax = 197.209
				text = "only"
			intervals [495]:
				xmin = 197.209
				xmax = 197.239
				text = ""
			intervals [496]:
				xmin = 197.239
				xmax = 197.359
				text = "i"
			intervals [497]:
				xmin = 197.359
				xmax = 197.489
				text = "ain't"
			intervals [498]:
				xmin = 197.489
				xmax = 197.669
				text = "went"
			intervals [499]:
				xmin = 197.669
				xmax = 197.809
				text = "out"
			intervals [500]:
				xmin = 197.809
				xmax = 197.839
				text = ""
			intervals [501]:
				xmin = 197.839
				xmax = 197.979
				text = "i"
			intervals [502]:
				xmin = 197.979
				xmax = 198.189
				text = "didn't"
			intervals [503]:
				xmin = 198.189
				xmax = 198.349
				text = "go"
			intervals [504]:
				xmin = 198.349
				xmax = 198.799
				text = "outside"
			intervals [505]:
				xmin = 198.799
				xmax = 198.939
				text = "that"
			intervals [506]:
				xmin = 198.939
				xmax = 199.199
				text = "much"
			intervals [507]:
				xmin = 199.199
				xmax = 199.529
				text = "then"
			intervals [508]:
				xmin = 199.529
				xmax = 200.0033
				text = ""
			intervals [509]:
				xmin = 200.0033
				xmax = 200.4033
				text = "so"
			intervals [510]:
				xmin = 200.4033
				xmax = 200.7074
				text = ""
			intervals [511]:
				xmin = 200.7074
				xmax = 200.9274
				text = "my"
			intervals [512]:
				xmin = 200.9274
				xmax = 201.3174
				text = "brothers"
			intervals [513]:
				xmin = 201.3174
				xmax = 201.4674
				text = "used"
			intervals [514]:
				xmin = 201.4674
				xmax = 201.5574
				text = "to"
			intervals [515]:
				xmin = 201.5574
				xmax = 201.7574
				text = "come"
			intervals [516]:
				xmin = 201.7574
				xmax = 201.9674
				text = "over"
			intervals [517]:
				xmin = 201.9674
				xmax = 202.2274
				text = "every"
			intervals [518]:
				xmin = 202.2274
				xmax = 202.4474
				text = "other"
			intervals [519]:
				xmin = 202.4474
				xmax = 203.0174
				text = "weekend"
			intervals [520]:
				xmin = 203.0174
				xmax = 203.1103
				text = ""
			intervals [521]:
				xmin = 203.1103
				xmax = 203.4203
				text = "though"
			intervals [522]:
				xmin = 203.4203
				xmax = 203.4503
				text = ""
			intervals [523]:
				xmin = 203.4503
				xmax = 203.8903
				text = "other"
			intervals [524]:
				xmin = 203.8903
				xmax = 204.1503
				text = "days"
			intervals [525]:
				xmin = 204.1503
				xmax = 204.3003
				text = "they're"
			intervals [526]:
				xmin = 204.3003
				xmax = 204.4403
				text = "with"
			intervals [527]:
				xmin = 204.4403
				xmax = 204.5803
				text = "their"
			intervals [528]:
				xmin = 204.5803
				xmax = 204.8303
				text = "mom"
			intervals [529]:
				xmin = 204.8303
				xmax = 204.9503
				text = "so"
			intervals [530]:
				xmin = 204.9503
				xmax = 205.2003
				text = "every"
			intervals [531]:
				xmin = 205.2003
				xmax = 205.4103
				text = "other"
			intervals [532]:
				xmin = 205.4103
				xmax = 205.6903
				text = "weekend"
			intervals [533]:
				xmin = 205.6903
				xmax = 205.7903
				text = "they"
			intervals [534]:
				xmin = 205.7903
				xmax = 206.0403
				text = "come"
			intervals [535]:
				xmin = 206.0403
				xmax = 206.2603
				text = "over"
			intervals [536]:
				xmin = 206.2603
				xmax = 206.5003
				text = "with"
			intervals [537]:
				xmin = 206.5003
				xmax = 206.6603
				text = "my"
			intervals [538]:
				xmin = 206.6603
				xmax = 207.0003
				text = "dad"
			intervals [539]:
				xmin = 207.0003
				xmax = 207.1903
				text = "and"
			intervals [540]:
				xmin = 207.1903
				xmax = 207.3303
				text = "my"
			intervals [541]:
				xmin = 207.3303
				xmax = 207.6003
				text = "mom"
			intervals [542]:
				xmin = 207.6003
				xmax = 207.6903
				text = "and"
			intervals [543]:
				xmin = 207.6903
				xmax = 207.8803
				text = "me"
			intervals [544]:
				xmin = 207.8803
				xmax = 208.381
				text = ""
			intervals [545]:
				xmin = 208.381
				xmax = 208.621
				text = "and"
			intervals [546]:
				xmin = 208.621
				xmax = 208.841
				text = "those"
			intervals [547]:
				xmin = 208.841
				xmax = 209.211
				text = "weekends"
			intervals [548]:
				xmin = 209.211
				xmax = 209.391
				text = "was"
			intervals [549]:
				xmin = 209.391
				xmax = 209.751
				text = "probably"
			intervals [550]:
				xmin = 209.751
				xmax = 210.031
				text = "more"
			intervals [551]:
				xmin = 210.031
				xmax = 210.101
				text = "of"
			intervals [552]:
				xmin = 210.101
				xmax = 210.191
				text = "the"
			intervals [553]:
				xmin = 210.191
				xmax = 210.531
				text = "weekends"
			intervals [554]:
				xmin = 210.531
				xmax = 210.641
				text = "when"
			intervals [555]:
				xmin = 210.641
				xmax = 210.711
				text = "i"
			intervals [556]:
				xmin = 210.711
				xmax = 210.891
				text = "went"
			intervals [557]:
				xmin = 210.891
				xmax = 211.321
				text = "outside"
			intervals [558]:
				xmin = 211.321
				xmax = 211.501
				text = "like"
			intervals [559]:
				xmin = 211.501
				xmax = 211.661
				text = "me"
			intervals [560]:
				xmin = 211.661
				xmax = 211.721
				text = "and"
			intervals [561]:
				xmin = 211.721
				xmax = 211.871
				text = "my"
			intervals [562]:
				xmin = 211.871
				xmax = 212.431
				text = "brother"
			intervals [563]:
				xmin = 212.431
				xmax = 212.6802
				text = ""
			intervals [564]:
				xmin = 212.6802
				xmax = 213.1102
				text = "and"
			intervals [565]:
				xmin = 213.1102
				xmax = 213.3052
				text = ""
			intervals [566]:
				xmin = 213.3052
				xmax = 213.5452
				text = "some"
			intervals [567]:
				xmin = 213.5452
				xmax = 213.7552
				text = "fellow"
			intervals [568]:
				xmin = 213.7552
				xmax = 214.0852
				text = "students"
			intervals [569]:
				xmin = 214.0852
				xmax = 214.2252
				text = "from"
			intervals [570]:
				xmin = 214.2252
				xmax = 214.3152
				text = "the"
			intervals [571]:
				xmin = 214.3152
				xmax = 214.7152
				text = "club"
			intervals [572]:
				xmin = 214.7152
				xmax = 214.7452
				text = ""
			intervals [573]:
				xmin = 214.7452
				xmax = 215.1452
				text = "like"
			intervals [574]:
				xmin = 215.1452
				xmax = 215.4552
				text = ""
			intervals [575]:
				xmin = 215.4552
				xmax = 216.6752
				text = "rdx"
			intervals [576]:
				xmin = 216.6752
				xmax = 216.7744
				text = ""
			intervals [577]:
				xmin = 216.7744
				xmax = 217.2744
				text = "and"
			intervals [578]:
				xmin = 217.2744
				xmax = 217.828
				text = ""
			intervals [579]:
				xmin = 217.828
				xmax = 218.588
				text = "rdx"
			intervals [580]:
				xmin = 218.588
				xmax = 220.058
				text = ""
			intervals [581]:
				xmin = 220.058
				xmax = 220.518
				text = "son"
			intervals [582]:
				xmin = 220.518
				xmax = 222.9412
				text = ""
			intervals [583]:
				xmin = 222.9412
				xmax = 223.1612
				text = "bunch"
			intervals [584]:
				xmin = 223.1612
				xmax = 223.2412
				text = "of"
			intervals [585]:
				xmin = 223.2412
				xmax = 223.4612
				text = "them"
			intervals [586]:
				xmin = 223.4612
				xmax = 223.6712
				text = "live"
			intervals [587]:
				xmin = 223.6712
				xmax = 223.8912
				text = "other"
			intervals [588]:
				xmin = 223.8912
				xmax = 223.9212
				text = ""
			intervals [589]:
				xmin = 223.9212
				xmax = 224.1712
				text = "there"
			intervals [590]:
				xmin = 224.1712
				xmax = 224.3512
				text = "and"
			intervals [591]:
				xmin = 224.3512
				xmax = 224.5012
				text = "we"
			intervals [592]:
				xmin = 224.5012
				xmax = 224.5312
				text = ""
			intervals [593]:
				xmin = 224.5312
				xmax = 224.6512
				text = "would"
			intervals [594]:
				xmin = 224.6512
				xmax = 224.9812
				text = "all"
			intervals [595]:
				xmin = 224.9812
				xmax = 225.1512
				text = "be"
			intervals [596]:
				xmin = 225.1512
				xmax = 225.5112
				text = "outside"
			intervals [597]:
				xmin = 225.5112
				xmax = 225.9312
				text = "together"
			intervals [598]:
				xmin = 225.9312
				xmax = 226.2412
				text = "playing"
			intervals [599]:
				xmin = 226.2412
				xmax = 226.3212
				text = "and"
			intervals [600]:
				xmin = 226.3212
				xmax = 226.6712
				text = "stuff"
			intervals [601]:
				xmin = 226.6712
				xmax = 228.5134
				text = ""
			intervals [602]:
				xmin = 228.5134
				xmax = 228.6034
				text = "it"
			intervals [603]:
				xmin = 228.6034
				xmax = 228.8334
				text = "was"
			intervals [604]:
				xmin = 228.8334
				xmax = 228.8634
				text = ""
			intervals [605]:
				xmin = 228.8634
				xmax = 228.9234
				text = "f"
			intervals [606]:
				xmin = 228.9234
				xmax = 229.1299
				text = ""
			intervals [607]:
				xmin = 229.1299
				xmax = 229.2299
				text = "it"
			intervals [608]:
				xmin = 229.2299
				xmax = 229.4399
				text = "was"
			intervals [609]:
				xmin = 229.4399
				xmax = 229.4899
				text = ""
			intervals [610]:
				xmin = 229.4899
				xmax = 229.7899
				text = "fun"
			intervals [611]:
				xmin = 229.7899
				xmax = 232.9287
				text = ""
			intervals [612]:
				xmin = 232.9287
				xmax = 233.4887
				text = "we"
			intervals [613]:
				xmin = 233.4887
				xmax = 233.5487
				text = ""
			intervals [614]:
				xmin = 233.5487
				xmax = 233.5887
				text = "d"
			intervals [615]:
				xmin = 233.5887
				xmax = 233.7499
				text = ""
			intervals [616]:
				xmin = 233.7499
				xmax = 233.9499
				text = "like"
			intervals [617]:
				xmin = 233.9499
				xmax = 234.1499
				text = ""
			intervals [618]:
				xmin = 234.1499
				xmax = 234.3399
				text = "we"
			intervals [619]:
				xmin = 234.3399
				xmax = 234.5399
				text = "run"
			intervals [620]:
				xmin = 234.5399
				xmax = 234.9099
				text = "around"
			intervals [621]:
				xmin = 234.9099
				xmax = 235.0299
				text = "we"
			intervals [622]:
				xmin = 235.0299
				xmax = 235.3699
				text = "play"
			intervals [623]:
				xmin = 235.3699
				xmax = 235.7299
				text = "tag"
			intervals [624]:
				xmin = 235.7299
				xmax = 236.2499
				text = "sometimes"
			intervals [625]:
				xmin = 236.2499
				xmax = 236.3399
				text = "we"
			intervals [626]:
				xmin = 236.3399
				xmax = 236.3699
				text = ""
			intervals [627]:
				xmin = 236.3699
				xmax = 236.7399
				text = "walked"
			intervals [628]:
				xmin = 236.7399
				xmax = 236.8023
				text = ""
			intervals [629]:
				xmin = 236.8023
				xmax = 236.9923
				text = "to"
			intervals [630]:
				xmin = 236.9923
				xmax = 237.1223
				text = "the"
			intervals [631]:
				xmin = 237.1223
				xmax = 237.7623
				text = "store"
			intervals [632]:
				xmin = 237.7623
				xmax = 237.8953
				text = ""
			intervals [633]:
				xmin = 237.8953
				xmax = 238.6753
				text = "sometimes"
			intervals [634]:
				xmin = 238.6753
				xmax = 238.7753
				text = "we"
			intervals [635]:
				xmin = 238.7753
				xmax = 238.8153
				text = ""
			intervals [636]:
				xmin = 238.8153
				xmax = 239.1653
				text = "stay"
			intervals [637]:
				xmin = 239.1653
				xmax = 239.4353
				text = "out"
			intervals [638]:
				xmin = 239.4353
				xmax = 239.6453
				text = "there"
			intervals [639]:
				xmin = 239.6453
				xmax = 239.7953
				text = "til"
			intervals [640]:
				xmin = 239.7953
				xmax = 239.9153
				text = "like"
			intervals [641]:
				xmin = 239.9153
				xmax = 239.9953
				text = ""
			intervals [642]:
				xmin = 239.9953
				xmax = 240.2853
				text = "ten"
			intervals [643]:
				xmin = 240.2853
				xmax = 240.3553
				text = ""
			intervals [644]:
				xmin = 240.3553
				xmax = 240.8453
				text = "o'clock"
			intervals [645]:
				xmin = 240.8453
				xmax = 240.9453
				text = "and"
			intervals [646]:
				xmin = 240.9453
				xmax = 241.1253
				text = "then"
			intervals [647]:
				xmin = 241.1253
				xmax = 241.1553
				text = ""
			intervals [648]:
				xmin = 241.1553
				xmax = 241.3553
				text = "i"
			intervals [649]:
				xmin = 241.3553
				xmax = 241.4553
				text = ""
			intervals [650]:
				xmin = 241.4553
				xmax = 241.5953
				text = "get"
			intervals [651]:
				xmin = 241.5953
				xmax = 241.8153
				text = ""
			intervals [652]:
				xmin = 241.8153
				xmax = 242.1353
				text = "annoyed"
			intervals [653]:
				xmin = 242.1353
				xmax = 243.030
				text = ""
			intervals [654]:
				xmin = 243.030
				xmax = 243.240
				text = "and"
			intervals [655]:
				xmin = 243.240
				xmax = 243.540
				text = "like"
			intervals [656]:
				xmin = 243.540
				xmax = 243.6915
				text = ""
			intervals [657]:
				xmin = 243.6915
				xmax = 244.0015
				text = "w"
			intervals [658]:
				xmin = 244.0015
				xmax = 244.1915
				text = "well"
			intervals [659]:
				xmin = 244.1915
				xmax = 244.2515
				text = "we"
			intervals [660]:
				xmin = 244.2515
				xmax = 244.4915
				text = "most"
			intervals [661]:
				xmin = 244.4915
				xmax = 244.5515
				text = "of"
			intervals [662]:
				xmin = 244.5515
				xmax = 244.6115
				text = "the"
			intervals [663]:
				xmin = 244.6115
				xmax = 244.9015
				text = "time"
			intervals [664]:
				xmin = 244.9015
				xmax = 245.2015
				text = "we"
			intervals [665]:
				xmin = 245.2015
				xmax = 245.4471
				text = ""
			intervals [666]:
				xmin = 245.4471
				xmax = 245.6271
				text = "during"
			intervals [667]:
				xmin = 245.6271
				xmax = 245.7071
				text = "the"
			intervals [668]:
				xmin = 245.7071
				xmax = 245.9871
				text = "summer"
			intervals [669]:
				xmin = 245.9871
				xmax = 246.0971
				text = "we're"
			intervals [670]:
				xmin = 246.0971
				xmax = 246.5371
				text = "probably"
			intervals [671]:
				xmin = 246.5371
				xmax = 246.7671
				text = "like"
			intervals [672]:
				xmin = 246.7671
				xmax = 246.8271
				text = ""
			intervals [673]:
				xmin = 246.8271
				xmax = 247.2671
				text = "hanging"
			intervals [674]:
				xmin = 247.2671
				xmax = 247.5471
				text = "around"
			intervals [675]:
				xmin = 247.5471
				xmax = 247.6271
				text = "the"
			intervals [676]:
				xmin = 247.6271
				xmax = 247.9571
				text = "pool"
			intervals [677]:
				xmin = 247.9571
				xmax = 249.5002
				text = ""
			intervals [678]:
				xmin = 249.5002
				xmax = 249.6902
				text = "and"
			intervals [679]:
				xmin = 249.6902
				xmax = 249.8602
				text = "that"
			intervals [680]:
				xmin = 249.8602
				xmax = 250.0702
				text = "s"
			intervals [681]:
				xmin = 250.0702
				xmax = 250.661
				text = ""
			intervals [682]:
				xmin = 250.661
				xmax = 251.221
				text = "basically"
			intervals [683]:
				xmin = 251.221
				xmax = 251.321
				text = ""
			intervals [684]:
				xmin = 251.321
				xmax = 251.471
				text = "oh"
			intervals [685]:
				xmin = 251.471
				xmax = 251.761
				text = "we"
			intervals [686]:
				xmin = 251.761
				xmax = 252.001
				text = "rode"
			intervals [687]:
				xmin = 252.001
				xmax = 252.151
				text = "our"
			intervals [688]:
				xmin = 252.151
				xmax = 252.681
				text = "bikes"
			intervals [689]:
				xmin = 252.681
				xmax = 252.7174
				text = ""
			intervals [690]:
				xmin = 252.7174
				xmax = 253.2274
				text = "and"
			intervals [691]:
				xmin = 253.2274
				xmax = 253.2674
				text = ""
			intervals [692]:
				xmin = 253.2674
				xmax = 253.5074
				text = "i"
			intervals [693]:
				xmin = 253.5074
				xmax = 253.7774
				text = "ended"
			intervals [694]:
				xmin = 253.7774
				xmax = 253.9174
				text = "up"
			intervals [695]:
				xmin = 253.9174
				xmax = 254.1874
				text = "learning"
			intervals [696]:
				xmin = 254.1874
				xmax = 254.2174
				text = ""
			intervals [697]:
				xmin = 254.2174
				xmax = 254.3774
				text = "how"
			intervals [698]:
				xmin = 254.3774
				xmax = 254.5274
				text = "to"
			intervals [699]:
				xmin = 254.5274
				xmax = 254.7774
				text = "ride"
			intervals [700]:
				xmin = 254.7774
				xmax = 254.9274
				text = "a"
			intervals [701]:
				xmin = 254.9274
				xmax = 255.3474
				text = "bike"
			intervals [702]:
				xmin = 255.3474
				xmax = 255.607
				text = ""
			intervals [703]:
				xmin = 255.607
				xmax = 255.827
				text = "when"
			intervals [704]:
				xmin = 255.827
				xmax = 256.257
				text = "rdx"
			intervals [705]:
				xmin = 256.257
				xmax = 256.447
				text = "taught"
			intervals [706]:
				xmin = 256.447
				xmax = 256.637
				text = "me"
			intervals [707]:
				xmin = 256.637
				xmax = 257.2303
				text = ""
			intervals [708]:
				xmin = 257.2303
				xmax = 257.3903
				text = "and"
			intervals [709]:
				xmin = 257.3903
				xmax = 257.5403
				text = "my"
			intervals [710]:
				xmin = 257.5403
				xmax = 257.8503
				text = "brother"
			intervals [711]:
				xmin = 257.8503
				xmax = 257.9103
				text = "it"
			intervals [712]:
				xmin = 257.9103
				xmax = 258.0003
				text = "was"
			intervals [713]:
				xmin = 258.0003
				xmax = 258.4303
				text = "rdx"
			intervals [714]:
				xmin = 258.4303
				xmax = 258.4903
				text = "and"
			intervals [715]:
				xmin = 258.4903
				xmax = 258.6503
				text = "my"
			intervals [716]:
				xmin = 258.6503
				xmax = 259.0903
				text = "brother"
			intervals [717]:
				xmin = 259.0903
				xmax = 259.3616
				text = ""
			intervals [718]:
				xmin = 259.3616
				xmax = 259.5716
				text = "every"
			intervals [719]:
				xmin = 259.5716
				xmax = 259.7716
				text = "time"
			intervals [720]:
				xmin = 259.7716
				xmax = 259.8216
				text = "i"
			intervals [721]:
				xmin = 259.8216
				xmax = 260.0716
				text = "fell"
			intervals [722]:
				xmin = 260.0716
				xmax = 260.1316
				text = "he"
			intervals [723]:
				xmin = 260.1316
				xmax = 260.1616
				text = "d"
			intervals [724]:
				xmin = 260.1616
				xmax = 260.1916
				text = ""
			intervals [725]:
				xmin = 260.1916
				xmax = 260.3116
				text = "pick"
			intervals [726]:
				xmin = 260.3116
				xmax = 260.3616
				text = ""
			intervals [727]:
				xmin = 260.3616
				xmax = 260.4616
				text = "me"
			intervals [728]:
				xmin = 260.4616
				xmax = 260.7516
				text = "back"
			intervals [729]:
				xmin = 260.7516
				xmax = 260.9116
				text = "up"
			intervals [730]:
				xmin = 260.9116
				xmax = 260.9416
				text = ""
			intervals [731]:
				xmin = 260.9416
				xmax = 261.0316
				text = "and"
			intervals [732]:
				xmin = 261.0316
				xmax = 261.1316
				text = "made"
			intervals [733]:
				xmin = 261.1316
				xmax = 261.1616
				text = ""
			intervals [734]:
				xmin = 261.1616
				xmax = 261.2516
				text = "me"
			intervals [735]:
				xmin = 261.2516
				xmax = 261.4916
				text = "try"
			intervals [736]:
				xmin = 261.4916
				xmax = 261.7916
				text = "again"
			intervals [737]:
				xmin = 261.7916
				xmax = 262.3035
				text = ""
			intervals [738]:
				xmin = 262.3035
				xmax = 262.4735
				text = "that"
			intervals [739]:
				xmin = 262.4735
				xmax = 262.5335
				text = "s"
			intervals [740]:
				xmin = 262.5335
				xmax = 262.8735
				text = "basically"
			intervals [741]:
				xmin = 262.8735
				xmax = 262.9735
				text = "what"
			intervals [742]:
				xmin = 262.9735
				xmax = 263.0535
				text = "we"
			intervals [743]:
				xmin = 263.0535
				xmax = 263.0935
				text = ""
			intervals [744]:
				xmin = 263.0935
				xmax = 263.3035
				text = "did"
			intervals [745]:
				xmin = 263.3035
				xmax = 265.360
				text = ""
			intervals [746]:
				xmin = 265.360
				xmax = 265.460
				text = "of"
			intervals [747]:
				xmin = 265.460
				xmax = 265.490
				text = ""
			intervals [748]:
				xmin = 265.490
				xmax = 265.630
				text = "my"
			intervals [749]:
				xmin = 265.630
				xmax = 265.950
				text = "brothers"
			intervals [750]:
				xmin = 265.950
				xmax = 266.030
				text = "and"
			intervals [751]:
				xmin = 266.030
				xmax = 266.480
				text = "sisters"
			intervals [752]:
				xmin = 266.480
				xmax = 266.510
				text = ""
			intervals [753]:
				xmin = 266.510
				xmax = 267.080
				text = "yes"
			intervals [754]:
				xmin = 267.080
				xmax = 268.0165
				text = ""
			intervals [755]:
				xmin = 268.0165
				xmax = 268.1565
				text = "no"
			intervals [756]:
				xmin = 268.1565
				xmax = 268.2965
				text = "of"
			intervals [757]:
				xmin = 268.2965
				xmax = 268.4765
				text = "the"
			intervals [758]:
				xmin = 268.4765
				xmax = 268.7165
				text = "group"
			intervals [759]:
				xmin = 268.7165
				xmax = 268.8165
				text = "of"
			intervals [760]:
				xmin = 268.8165
				xmax = 268.9965
				text = "my"
			intervals [761]:
				xmin = 268.9965
				xmax = 269.3865
				text = "friends"
			intervals [762]:
				xmin = 269.3865
				xmax = 269.8752
				text = ""
			intervals [763]:
				xmin = 269.8752
				xmax = 270.2752
				text = "um"
			intervals [764]:
				xmin = 270.2752
				xmax = 270.9099
				text = ""
			intervals [765]:
				xmin = 270.9099
				xmax = 270.9699
				text = "am"
			intervals [766]:
				xmin = 270.9699
				xmax = 271.1099
				text = ""
			intervals [767]:
				xmin = 271.1099
				xmax = 271.1399
				text = "i"
			intervals [768]:
				xmin = 271.1399
				xmax = 271.4102
				text = ""
			intervals [769]:
				xmin = 271.4102
				xmax = 272.0002
				text = "no"
			intervals [770]:
				xmin = 272.0002
				xmax = 272.2007
				text = ""
			intervals [771]:
				xmin = 272.2007
				xmax = 272.6907
				text = "rdx-"
			intervals [772]:
				xmin = 272.6907
				xmax = 272.9115
				text = ""
			intervals [773]:
				xmin = 272.9115
				xmax = 273.5015
				text = "rdx"
			intervals [774]:
				xmin = 273.5015
				xmax = 274.4015
				text = "was"
			intervals [775]:
				xmin = 274.4015
				xmax = 274.5515
				text = ""
			intervals [776]:
				xmin = 274.5515
				xmax = 274.8815
				text = "n-"
			intervals [777]:
				xmin = 274.8815
				xmax = 275.1774
				text = ""
			intervals [778]:
				xmin = 275.1774
				xmax = 275.5074
				text = "no"
			intervals [779]:
				xmin = 275.5074
				xmax = 275.5874
				text = "it"
			intervals [780]:
				xmin = 275.5874
				xmax = 275.7074
				text = "was"
			intervals [781]:
				xmin = 275.7074
				xmax = 275.8374
				text = "like"
			intervals [782]:
				xmin = 275.8374
				xmax = 275.8874
				text = ""
			intervals [783]:
				xmin = 275.8874
				xmax = 276.1074
				text = "two"
			intervals [784]:
				xmin = 276.1074
				xmax = 276.4674
				text = "more"
			intervals [785]:
				xmin = 276.4674
				xmax = 276.7774
				text = "other"
			intervals [786]:
				xmin = 276.7774
				xmax = 277.0274
				text = "people"
			intervals [787]:
				xmin = 277.0274
				xmax = 277.1874
				text = "that"
			intervals [788]:
				xmin = 277.1874
				xmax = 277.2574
				text = "were"
			intervals [789]:
				xmin = 277.2574
				xmax = 277.5074
				text = "younger"
			intervals [790]:
				xmin = 277.5074
				xmax = 277.6374
				text = "than"
			intervals [791]:
				xmin = 277.6374
				xmax = 277.6674
				text = ""
			intervals [792]:
				xmin = 277.6674
				xmax = 277.8774
				text = "me"
			intervals [793]:
				xmin = 277.8774
				xmax = 284.3401
				text = ""
			intervals [794]:
				xmin = 284.3401
				xmax = 284.9601
				text = "well"
			intervals [795]:
				xmin = 284.9601
				xmax = 286.1573
				text = ""
			intervals [796]:
				xmin = 286.1573
				xmax = 286.3473
				text = "it"
			intervals [797]:
				xmin = 286.3473
				xmax = 286.6073
				text = "was"
			intervals [798]:
				xmin = 286.6073
				xmax = 286.8173
				text = "i"
			intervals [799]:
				xmin = 286.8173
				xmax = 286.9773
				text = "was"
			intervals [800]:
				xmin = 286.9773
				xmax = 287.2473
				text = "always"
			intervals [801]:
				xmin = 287.2473
				xmax = 287.9773
				text = "safe"
			intervals [802]:
				xmin = 287.9773
				xmax = 288.2996
				text = ""
			intervals [803]:
				xmin = 288.2996
				xmax = 288.6796
				text = "in"
			intervals [804]:
				xmin = 288.6796
				xmax = 288.8896
				text = "my"
			intervals [805]:
				xmin = 288.8896
				xmax = 289.1296
				text = "way"
			intervals [806]:
				xmin = 289.1296
				xmax = 289.4596
				text = "but"
			intervals [807]:
				xmin = 289.4596
				xmax = 289.4896
				text = ""
			intervals [808]:
				xmin = 289.4896
				xmax = 289.8596
				text = "around"
			intervals [809]:
				xmin = 289.8596
				xmax = 289.9596
				text = "the"
			intervals [810]:
				xmin = 289.9596
				xmax = 290.6696
				text = "neighborhood"
			intervals [811]:
				xmin = 290.6696
				xmax = 291.0659
				text = ""
			intervals [812]:
				xmin = 291.0659
				xmax = 291.2659
				text = "not"
			intervals [813]:
				xmin = 291.2659
				xmax = 291.4159
				text = "so"
			intervals [814]:
				xmin = 291.4159
				xmax = 291.8159
				text = "much"
			intervals [815]:
				xmin = 291.8159
				xmax = 291.8459
				text = ""
			intervals [816]:
				xmin = 291.8459
				xmax = 292.0859
				text = "lot"
			intervals [817]:
				xmin = 292.0859
				xmax = 292.1459
				text = "of"
			intervals [818]:
				xmin = 292.1459
				xmax = 292.3159
				text = "acc-"
			intervals [819]:
				xmin = 292.3159
				xmax = 292.8085
				text = ""
			intervals [820]:
				xmin = 292.8085
				xmax = 293.0785
				text = "not"
			intervals [821]:
				xmin = 293.0785
				xmax = 293.1285
				text = "a"
			intervals [822]:
				xmin = 293.1285
				xmax = 293.3385
				text = "like"
			intervals [823]:
				xmin = 293.3385
				xmax = 293.4085
				text = "a"
			intervals [824]:
				xmin = 293.4085
				xmax = 293.6085
				text = "lot"
			intervals [825]:
				xmin = 293.6085
				xmax = 293.6785
				text = "a"
			intervals [826]:
				xmin = 293.6785
				xmax = 293.8685
				text = "lot"
			intervals [827]:
				xmin = 293.8685
				xmax = 294.0485
				text = "like"
			intervals [828]:
				xmin = 294.0485
				xmax = 294.1585
				text = "it"
			intervals [829]:
				xmin = 294.1585
				xmax = 294.4085
				text = "wasn't"
			intervals [830]:
				xmin = 294.4085
				xmax = 294.4785
				text = ""
			intervals [831]:
				xmin = 294.4785
				xmax = 294.9085
				text = "daily"
			intervals [832]:
				xmin = 294.9085
				xmax = 295.0985
				text = "but"
			intervals [833]:
				xmin = 295.0985
				xmax = 295.2685
				text = "there"
			intervals [834]:
				xmin = 295.2685
				xmax = 295.5285
				text = "were"
			intervals [835]:
				xmin = 295.5285
				xmax = 295.5585
				text = ""
			intervals [836]:
				xmin = 295.5585
				xmax = 296.2585
				text = "accidents"
			intervals [837]:
				xmin = 296.2585
				xmax = 296.4485
				text = "there"
			intervals [838]:
				xmin = 296.4485
				xmax = 296.6385
				text = "were"
			intervals [839]:
				xmin = 296.6385
				xmax = 296.7185
				text = ""
			intervals [840]:
				xmin = 296.7185
				xmax = 297.4785
				text = "gunshots"
			intervals [841]:
				xmin = 297.4785
				xmax = 298.2185
				text = "sometimes"
			intervals [842]:
				xmin = 298.2185
				xmax = 298.2485
				text = ""
			intervals [843]:
				xmin = 298.2485
				xmax = 298.5585
				text = "but"
			intervals [844]:
				xmin = 298.5585
				xmax = 299.4356
				text = ""
			intervals [845]:
				xmin = 299.4356
				xmax = 299.6056
				text = "i"
			intervals [846]:
				xmin = 299.6056
				xmax = 299.7856
				text = "was"
			intervals [847]:
				xmin = 299.7856
				xmax = 299.8756
				text = "i"
			intervals [848]:
				xmin = 299.8756
				xmax = 300.0656
				text = "was"
			intervals [849]:
				xmin = 300.0656
				xmax = 300.3156
				text = "always"
			intervals [850]:
				xmin = 300.3156
				xmax = 300.6156
				text = "safe"
			intervals [851]:
				xmin = 300.6156
				xmax = 300.8956
				text = "like"
			intervals [852]:
				xmin = 300.8956
				xmax = 301.4068
				text = ""
			intervals [853]:
				xmin = 301.4068
				xmax = 301.6668
				text = "uh"
			intervals [854]:
				xmin = 301.6668
				xmax = 301.8868
				text = "if"
			intervals [855]:
				xmin = 301.8868
				xmax = 302.0868
				text = "my"
			intervals [856]:
				xmin = 302.0868
				xmax = 302.4768
				text = "mom"
			intervals [857]:
				xmin = 302.4768
				xmax = 302.5068
				text = ""
			intervals [858]:
				xmin = 302.5068
				xmax = 302.8768
				text = "heard"
			intervals [859]:
				xmin = 302.8768
				xmax = 302.9068
				text = ""
			intervals [860]:
				xmin = 302.9068
				xmax = 303.4668
				text = "anything"
			intervals [861]:
				xmin = 303.4668
				xmax = 303.6968
				text = "she"
			intervals [862]:
				xmin = 303.6968
				xmax = 303.7768
				text = "d"
			intervals [863]:
				xmin = 303.7768
				xmax = 304.1368
				text = "always"
			intervals [864]:
				xmin = 304.1368
				xmax = 304.4168
				text = "make"
			intervals [865]:
				xmin = 304.4168
				xmax = 304.5668
				text = "us"
			intervals [866]:
				xmin = 304.5668
				xmax = 305.0968
				text = "huddle"
			intervals [867]:
				xmin = 305.0968
				xmax = 305.5268
				text = "together"
			intervals [868]:
				xmin = 305.5268
				xmax = 305.6768
				text = "it"
			intervals [869]:
				xmin = 305.6768
				xmax = 305.8568
				text = "was"
			intervals [870]:
				xmin = 305.8568
				xmax = 306.1168
				text = "one"
			intervals [871]:
				xmin = 306.1168
				xmax = 306.3768
				text = "night"
			intervals [872]:
				xmin = 306.3768
				xmax = 306.6297
				text = ""
			intervals [873]:
				xmin = 306.6297
				xmax = 306.7797
				text = "when"
			intervals [874]:
				xmin = 306.7797
				xmax = 306.8997
				text = "my"
			intervals [875]:
				xmin = 306.8997
				xmax = 307.2497
				text = "mother"
			intervals [876]:
				xmin = 307.2497
				xmax = 307.5897
				text = "heard"
			intervals [877]:
				xmin = 307.5897
				xmax = 307.7097
				text = "it"
			intervals [878]:
				xmin = 307.7097
				xmax = 307.8197
				text = "and"
			intervals [879]:
				xmin = 307.8197
				xmax = 307.9397
				text = "my"
			intervals [880]:
				xmin = 307.9397
				xmax = 308.3297
				text = "dad"
			intervals [881]:
				xmin = 308.3297
				xmax = 308.5702
				text = ""
			intervals [882]:
				xmin = 308.5702
				xmax = 308.7002
				text = "and"
			intervals [883]:
				xmin = 308.7002
				xmax = 308.8302
				text = "my"
			intervals [884]:
				xmin = 308.8302
				xmax = 309.0602
				text = "mother"
			intervals [885]:
				xmin = 309.0602
				xmax = 309.1902
				text = "was"
			intervals [886]:
				xmin = 309.1902
				xmax = 309.4002
				text = "like"
			intervals [887]:
				xmin = 309.4002
				xmax = 309.8802
				text = "rdx"
			intervals [888]:
				xmin = 309.8802
				xmax = 310.0202
				text = "no"
			intervals [889]:
				xmin = 310.0202
				xmax = 310.1302
				text = "we"
			intervals [890]:
				xmin = 310.1302
				xmax = 310.1602
				text = ""
			intervals [891]:
				xmin = 310.1602
				xmax = 310.3102
				text = "have"
			intervals [892]:
				xmin = 310.3102
				xmax = 310.3402
				text = ""
			intervals [893]:
				xmin = 310.3402
				xmax = 310.4602
				text = "to"
			intervals [894]:
				xmin = 310.4602
				xmax = 310.6302
				text = "get"
			intervals [895]:
				xmin = 310.6302
				xmax = 310.6602
				text = ""
			intervals [896]:
				xmin = 310.6602
				xmax = 310.9202
				text = "all"
			intervals [897]:
				xmin = 310.9202
				xmax = 310.9802
				text = "of"
			intervals [898]:
				xmin = 310.9802
				xmax = 311.0202
				text = ""
			intervals [899]:
				xmin = 311.0202
				xmax = 311.2002
				text = "them"
			intervals [900]:
				xmin = 311.2002
				xmax = 311.5204
				text = ""
			intervals [901]:
				xmin = 311.5204
				xmax = 311.6904
				text = "and"
			intervals [902]:
				xmin = 311.6904
				xmax = 311.8104
				text = "we"
			intervals [903]:
				xmin = 311.8104
				xmax = 311.9304
				text = "were"
			intervals [904]:
				xmin = 311.9304
				xmax = 312.3804
				text = "huddled"
			intervals [905]:
				xmin = 312.3804
				xmax = 312.4104
				text = ""
			intervals [906]:
				xmin = 312.4104
				xmax = 312.5704
				text = "i"
			intervals [907]:
				xmin = 312.5704
				xmax = 312.8304
				text = "think"
			intervals [908]:
				xmin = 312.8304
				xmax = 312.9304
				text = "in"
			intervals [909]:
				xmin = 312.9304
				xmax = 313.1604
				text = "my"
			intervals [910]:
				xmin = 313.1604
				xmax = 313.5304
				text = "room"
			intervals [911]:
				xmin = 313.5304
				xmax = 313.5804
				text = ""
			intervals [912]:
				xmin = 313.5804
				xmax = 313.9804
				text = "w"
			intervals [913]:
				xmin = 313.9804
				xmax = 314.0404
				text = ""
			intervals [914]:
				xmin = 314.0404
				xmax = 314.1304
				text = "no"
			intervals [915]:
				xmin = 314.1304
				xmax = 314.2104
				text = "we"
			intervals [916]:
				xmin = 314.2104
				xmax = 314.3004
				text = "was"
			intervals [917]:
				xmin = 314.3004
				xmax = 314.5704
				text = "huddled"
			intervals [918]:
				xmin = 314.5704
				xmax = 314.8304
				text = "like"
			intervals [919]:
				xmin = 314.8304
				xmax = 314.9404
				text = "right"
			intervals [920]:
				xmin = 314.9404
				xmax = 315.0304
				text = "there"
			intervals [921]:
				xmin = 315.0304
				xmax = 315.1104
				text = "in"
			intervals [922]:
				xmin = 315.1104
				xmax = 315.2004
				text = "the"
			intervals [923]:
				xmin = 315.2004
				xmax = 315.4304
				text = "middle"
			intervals [924]:
				xmin = 315.4304
				xmax = 315.6558
				text = ""
			intervals [925]:
				xmin = 315.6558
				xmax = 315.8258
				text = "of"
			intervals [926]:
				xmin = 315.8258
				xmax = 315.8558
				text = ""
			intervals [927]:
				xmin = 315.8558
				xmax = 315.9658
				text = "the"
			intervals [928]:
				xmin = 315.9658
				xmax = 316.4758
				text = "hallway"
			intervals [929]:
				xmin = 316.4758
				xmax = 316.5358
				text = "we"
			intervals [930]:
				xmin = 316.5358
				xmax = 316.6258
				text = "were"
			intervals [931]:
				xmin = 316.6258
				xmax = 316.8158
				text = "like"
			intervals [932]:
				xmin = 316.8158
				xmax = 317.0358
				text = "huddled"
			intervals [933]:
				xmin = 317.0358
				xmax = 317.5058
				text = "together"
			intervals [934]:
				xmin = 317.5058
				xmax = 317.6758
				text = "for"
			intervals [935]:
				xmin = 317.6758
				xmax = 317.7358
				text = "at"
			intervals [936]:
				xmin = 317.7358
				xmax = 317.9958
				text = "least"
			intervals [937]:
				xmin = 317.9958
				xmax = 318.3158
				text = "five"
			intervals [938]:
				xmin = 318.3158
				xmax = 318.7158
				text = "minutes"
			intervals [939]:
				xmin = 318.7158
				xmax = 319.0345
				text = ""
			intervals [940]:
				xmin = 319.0345
				xmax = 319.1345
				text = "and"
			intervals [941]:
				xmin = 319.1345
				xmax = 319.2345
				text = "then"
			intervals [942]:
				xmin = 319.2345
				xmax = 319.3345
				text = "my"
			intervals [943]:
				xmin = 319.3345
				xmax = 319.5145
				text = "dad"
			intervals [944]:
				xmin = 319.5145
				xmax = 319.6245
				text = "was"
			intervals [945]:
				xmin = 319.6245
				xmax = 319.8045
				text = "like"
			intervals [946]:
				xmin = 319.8045
				xmax = 319.8745
				text = "it"
			intervals [947]:
				xmin = 319.8745
				xmax = 319.9545
				text = "s"
			intervals [948]:
				xmin = 319.9545
				xmax = 320.1445
				text = "okay"
			intervals [949]:
				xmin = 320.1445
				xmax = 320.5245
				text = "everything"
			intervals [950]:
				xmin = 320.5245
				xmax = 320.6345
				text = "s"
			intervals [951]:
				xmin = 320.6345
				xmax = 320.9945
				text = "over"
			intervals [952]:
				xmin = 320.9945
				xmax = 321.4486
				text = ""
			intervals [953]:
				xmin = 321.4486
				xmax = 321.7986
				text = "and"
			intervals [954]:
				xmin = 321.7986
				xmax = 321.9186
				text = "we"
			intervals [955]:
				xmin = 321.9186
				xmax = 322.1486
				text = "were"
			intervals [956]:
				xmin = 322.1486
				xmax = 322.4576
				text = ""
			intervals [957]:
				xmin = 322.4576
				xmax = 322.5176
				text = "we"
			intervals [958]:
				xmin = 322.5176
				xmax = 322.7176
				text = "were"
			intervals [959]:
				xmin = 322.7176
				xmax = 323.0976
				text = "okay"
			intervals [960]:
				xmin = 323.0976
				xmax = 323.3751
				text = ""
			intervals [961]:
				xmin = 323.3751
				xmax = 323.4751
				text = "it"
			intervals [962]:
				xmin = 323.4751
				xmax = 323.6051
				text = "was"
			intervals [963]:
				xmin = 323.6051
				xmax = 323.7551
				text = "like"
			intervals [964]:
				xmin = 323.7551
				xmax = 323.8851
				text = "me"
			intervals [965]:
				xmin = 323.8851
				xmax = 323.9451
				text = "and"
			intervals [966]:
				xmin = 323.9451
				xmax = 324.0551
				text = "my"
			intervals [967]:
				xmin = 324.0551
				xmax = 324.3051
				text = "brother"
			intervals [968]:
				xmin = 324.3051
				xmax = 324.4051
				text = "my"
			intervals [969]:
				xmin = 324.4051
				xmax = 324.7051
				text = "sister"
			intervals [970]:
				xmin = 324.7051
				xmax = 324.8051
				text = "my"
			intervals [971]:
				xmin = 324.8051
				xmax = 324.9851
				text = "mom"
			intervals [972]:
				xmin = 324.9851
				xmax = 325.0151
				text = ""
			intervals [973]:
				xmin = 325.0151
				xmax = 325.1451
				text = "and"
			intervals [974]:
				xmin = 325.1451
				xmax = 325.1851
				text = ""
			intervals [975]:
				xmin = 325.1851
				xmax = 325.2851
				text = "my"
			intervals [976]:
				xmin = 325.2851
				xmax = 325.3151
				text = ""
			intervals [977]:
				xmin = 325.3151
				xmax = 325.5751
				text = "dad"
			intervals [978]:
				xmin = 325.5751
				xmax = 327.0657
				text = ""
			intervals [979]:
				xmin = 327.0657
				xmax = 327.3057
				text = "but"
			intervals [980]:
				xmin = 327.3057
				xmax = 327.3357
				text = ""
			intervals [981]:
				xmin = 327.3357
				xmax = 327.7057
				text = "um"
			intervals [982]:
				xmin = 327.7057
				xmax = 328.6197
				text = ""
			intervals [983]:
				xmin = 328.6197
				xmax = 328.8997
				text = "it"
			intervals [984]:
				xmin = 328.8997
				xmax = 329.4297
				text = "was"
			intervals [985]:
				xmin = 329.4297
				xmax = 329.9197
				text = "fun"
			intervals [986]:
				xmin = 329.9197
				xmax = 330.1297
				text = "my"
			intervals [987]:
				xmin = 330.1297
				xmax = 330.4797
				text = "funnest"
			intervals [988]:
				xmin = 330.4797
				xmax = 330.9197
				text = "memories"
			intervals [989]:
				xmin = 330.9197
				xmax = 331.0897
				text = "from"
			intervals [990]:
				xmin = 331.0897
				xmax = 331.3597
				text = "living"
			intervals [991]:
				xmin = 331.3597
				xmax = 331.5897
				text = "over"
			intervals [992]:
				xmin = 331.5897
				xmax = 331.8297
				text = "there"
			intervals [993]:
				xmin = 331.8297
				xmax = 332.2697
				text = "was"
			intervals [994]:
				xmin = 332.2697
				xmax = 332.333
				text = ""
			intervals [995]:
				xmin = 332.333
				xmax = 332.503
				text = "the"
			intervals [996]:
				xmin = 332.503
				xmax = 332.563
				text = ""
			intervals [997]:
				xmin = 332.563
				xmax = 333.293
				text = "days"
			intervals [998]:
				xmin = 333.293
				xmax = 333.453
				text = "we"
			intervals [999]:
				xmin = 333.453
				xmax = 333.773
				text = "had"
			intervals [1000]:
				xmin = 333.773
				xmax = 334.013
				text = "sn-"
			intervals [1001]:
				xmin = 334.013
				xmax = 334.103
				text = ""
			intervals [1002]:
				xmin = 334.103
				xmax = 334.313
				text = "got"
			intervals [1003]:
				xmin = 334.313
				xmax = 334.723
				text = "snowed"
			intervals [1004]:
				xmin = 334.723
				xmax = 334.953
				text = "in"
			intervals [1005]:
				xmin = 334.953
				xmax = 335.1884
				text = ""
			intervals [1006]:
				xmin = 335.1884
				xmax = 335.3784
				text = "cause"
			intervals [1007]:
				xmin = 335.3784
				xmax = 335.5284
				text = "my"
			intervals [1008]:
				xmin = 335.5284
				xmax = 335.8384
				text = "brother"
			intervals [1009]:
				xmin = 335.8384
				xmax = 335.9784
				text = "was"
			intervals [1010]:
				xmin = 335.9784
				xmax = 336.2284
				text = "over"
			intervals [1011]:
				xmin = 336.2284
				xmax = 336.3784
				text = "there"
			intervals [1012]:
				xmin = 336.3784
				xmax = 336.5584
				text = "my"
			intervals [1013]:
				xmin = 336.5584
				xmax = 336.8184
				text = "aunt"
			intervals [1014]:
				xmin = 336.8184
				xmax = 336.9884
				text = "my"
			intervals [1015]:
				xmin = 336.9884
				xmax = 337.4484
				text = "cousin"
			intervals [1016]:
				xmin = 337.4484
				xmax = 337.5884
				text = "my"
			intervals [1017]:
				xmin = 337.5884
				xmax = 337.9184
				text = "mom"
			intervals [1018]:
				xmin = 337.9184
				xmax = 338.1184
				text = "my"
			intervals [1019]:
				xmin = 338.1184
				xmax = 338.1684
				text = ""
			intervals [1020]:
				xmin = 338.1684
				xmax = 338.5684
				text = "dad"
			intervals [1021]:
				xmin = 338.5684
				xmax = 338.9426
				text = ""
			intervals [1022]:
				xmin = 338.9426
				xmax = 339.0326
				text = "s"
			intervals [1023]:
				xmin = 339.0326
				xmax = 339.4426
				text = "fortunately"
			intervals [1024]:
				xmin = 339.4426
				xmax = 339.5726
				text = "my"
			intervals [1025]:
				xmin = 339.5726
				xmax = 339.9126
				text = "sister"
			intervals [1026]:
				xmin = 339.9126
				xmax = 340.1926
				text = "wasn't"
			intervals [1027]:
				xmin = 340.1926
				xmax = 340.4626
				text = "there"
			intervals [1028]:
				xmin = 340.4626
				xmax = 340.5626
				text = "but"
			intervals [1029]:
				xmin = 340.5626
				xmax = 340.6526
				text = "it"
			intervals [1030]:
				xmin = 340.6526
				xmax = 340.7526
				text = "was"
			intervals [1031]:
				xmin = 340.7526
				xmax = 341.0026
				text = "still"
			intervals [1032]:
				xmin = 341.0026
				xmax = 341.2526
				text = "fun"
			intervals [1033]:
				xmin = 341.2526
				xmax = 341.6426
				text = "because"
			intervals [1034]:
				xmin = 341.6426
				xmax = 342.0037
				text = ""
			intervals [1035]:
				xmin = 342.0037
				xmax = 342.5737
				text = "everybody"
			intervals [1036]:
				xmin = 342.5737
				xmax = 342.7437
				text = "that"
			intervals [1037]:
				xmin = 342.7437
				xmax = 342.9037
				text = "was"
			intervals [1038]:
				xmin = 342.9037
				xmax = 343.1737
				text = "around"
			intervals [1039]:
				xmin = 343.1737
				xmax = 343.2337
				text = "the"
			intervals [1040]:
				xmin = 343.2337
				xmax = 343.8037
				text = "neighborhood"
			intervals [1041]:
				xmin = 343.8037
				xmax = 344.1046
				text = ""
			intervals [1042]:
				xmin = 344.1046
				xmax = 344.2946
				text = "went"
			intervals [1043]:
				xmin = 344.2946
				xmax = 344.3946
				text = "to"
			intervals [1044]:
				xmin = 344.3946
				xmax = 344.5846
				text = "play"
			intervals [1045]:
				xmin = 344.5846
				xmax = 344.6546
				text = "in"
			intervals [1046]:
				xmin = 344.6546
				xmax = 344.7446
				text = "the"
			intervals [1047]:
				xmin = 344.7446
				xmax = 345.0446
				text = "snow"
			intervals [1048]:
				xmin = 345.0446
				xmax = 345.1046
				text = "and"
			intervals [1049]:
				xmin = 345.1046
				xmax = 345.2346
				text = "all"
			intervals [1050]:
				xmin = 345.2346
				xmax = 345.4046
				text = "my"
			intervals [1051]:
				xmin = 345.4046
				xmax = 345.6746
				text = "friends"
			intervals [1052]:
				xmin = 345.6746
				xmax = 345.7646
				text = "were"
			intervals [1053]:
				xmin = 345.7646
				xmax = 346.2646
				text = "outside"
			intervals [1054]:
				xmin = 346.2646
				xmax = 346.3446
				text = "we"
			intervals [1055]:
				xmin = 346.3446
				xmax = 346.4546
				text = "was"
			intervals [1056]:
				xmin = 346.4546
				xmax = 346.6746
				text = "throwing"
			intervals [1057]:
				xmin = 346.6746
				xmax = 347.5046
				text = "snowballs"
			intervals [1058]:
				xmin = 347.5046
				xmax = 347.771
				text = ""
			intervals [1059]:
				xmin = 347.771
				xmax = 347.841
				text = "we"
			intervals [1060]:
				xmin = 347.841
				xmax = 347.941
				text = "was"
			intervals [1061]:
				xmin = 347.941
				xmax = 348.251
				text = "knocking"
			intervals [1062]:
				xmin = 348.251
				xmax = 348.381
				text = "on"
			intervals [1063]:
				xmin = 348.381
				xmax = 348.581
				text = "each"
			intervals [1064]:
				xmin = 348.581
				xmax = 348.781
				text = "other"
			intervals [1065]:
				xmin = 348.781
				xmax = 349.091
				text = "door"
			intervals [1066]:
				xmin = 349.091
				xmax = 349.381
				text = "tryna"
			intervals [1067]:
				xmin = 349.381
				xmax = 349.531
				text = "get"
			intervals [1068]:
				xmin = 349.531
				xmax = 349.751
				text = "each"
			intervals [1069]:
				xmin = 349.751
				xmax = 349.901
				text = "other"
			intervals [1070]:
				xmin = 349.901
				xmax = 350.001
				text = "to"
			intervals [1071]:
				xmin = 350.001
				xmax = 350.271
				text = "come"
			intervals [1072]:
				xmin = 350.271
				xmax = 350.721
				text = "out"
			intervals [1073]:
				xmin = 350.721
				xmax = 350.9994
				text = ""
			intervals [1074]:
				xmin = 350.9994
				xmax = 351.1794
				text = "that"
			intervals [1075]:
				xmin = 351.1794
				xmax = 351.3994
				text = "had"
			intervals [1076]:
				xmin = 351.3994
				xmax = 351.5094
				text = "to"
			intervals [1077]:
				xmin = 351.5094
				xmax = 351.6694
				text = "be"
			intervals [1078]:
				xmin = 351.6694
				xmax = 351.8494
				text = "like"
			intervals [1079]:
				xmin = 351.8494
				xmax = 351.9694
				text = "the"
			intervals [1080]:
				xmin = 351.9694
				xmax = 352.3894
				text = "funnest"
			intervals [1081]:
				xmin = 352.3894
				xmax = 352.6694
				text = "moment"
			intervals [1082]:
				xmin = 352.6694
				xmax = 352.7394
				text = "of"
			intervals [1083]:
				xmin = 352.7394
				xmax = 352.9794
				text = "living"
			intervals [1084]:
				xmin = 352.9794
				xmax = 353.1394
				text = "over"
			intervals [1085]:
				xmin = 353.1394
				xmax = 353.1694
				text = ""
			intervals [1086]:
				xmin = 353.1694
				xmax = 353.3294
				text = "there"
			intervals [1087]:
				xmin = 353.3294
				xmax = 362.3098
				text = ""
			intervals [1088]:
				xmin = 362.3098
				xmax = 363.0698
				text = "probably"
			intervals [1089]:
				xmin = 363.0698
				xmax = 363.5498
				text = "like"
			intervals [1090]:
				xmin = 363.5498
				xmax = 363.8168
				text = ""
			intervals [1091]:
				xmin = 363.8168
				xmax = 364.0968
				text = "all"
			intervals [1092]:
				xmin = 364.0968
				xmax = 364.2368
				text = "of"
			intervals [1093]:
				xmin = 364.2368
				xmax = 364.3068
				text = ""
			intervals [1094]:
				xmin = 364.3068
				xmax = 364.5968
				text = "the"
			intervals [1095]:
				xmin = 364.5968
				xmax = 365.9615
				text = ""
			intervals [1096]:
				xmin = 365.9615
				xmax = 366.2215
				text = "all"
			intervals [1097]:
				xmin = 366.2215
				xmax = 366.3115
				text = "of"
			intervals [1098]:
				xmin = 366.3115
				xmax = 366.5015
				text = "the"
			intervals [1099]:
				xmin = 366.5015
				xmax = 366.9048
				text = ""
			intervals [1100]:
				xmin = 366.9048
				xmax = 367.4648
				text = "gunshots"
			intervals [1101]:
				xmin = 367.4648
				xmax = 367.5648
				text = "and"
			intervals [1102]:
				xmin = 367.5648
				xmax = 367.7548
				text = "stuff"
			intervals [1103]:
				xmin = 367.7548
				xmax = 367.7948
				text = ""
			intervals [1104]:
				xmin = 367.7948
				xmax = 367.9048
				text = "that"
			intervals [1105]:
				xmin = 367.9048
				xmax = 368.2348
				text = "happen"
			intervals [1106]:
				xmin = 368.2348
				xmax = 368.6048
				text = "around"
			intervals [1107]:
				xmin = 368.6048
				xmax = 368.8948
				text = "there"
			intervals [1108]:
				xmin = 368.8948
				xmax = 369.4456
				text = ""
			intervals [1109]:
				xmin = 369.4456
				xmax = 369.6656
				text = "all"
			intervals [1110]:
				xmin = 369.6656
				xmax = 369.7256
				text = "of"
			intervals [1111]:
				xmin = 369.7256
				xmax = 369.7956
				text = "the"
			intervals [1112]:
				xmin = 369.7956
				xmax = 369.8456
				text = ""
			intervals [1113]:
				xmin = 369.8456
				xmax = 370.2056
				text = "guys"
			intervals [1114]:
				xmin = 370.2056
				xmax = 370.3356
				text = "that"
			intervals [1115]:
				xmin = 370.3356
				xmax = 370.4456
				text = "would"
			intervals [1116]:
				xmin = 370.4456
				xmax = 370.7156
				text = "always"
			intervals [1117]:
				xmin = 370.7156
				xmax = 371.1156
				text = "stand"
			intervals [1118]:
				xmin = 371.1156
				xmax = 372.1156
				text = "outside"
			intervals [1119]:
				xmin = 372.1156
				xmax = 372.5464
				text = ""
			intervals [1120]:
				xmin = 372.5464
				xmax = 372.6764
				text = "on"
			intervals [1121]:
				xmin = 372.6764
				xmax = 372.7164
				text = ""
			intervals [1122]:
				xmin = 372.7164
				xmax = 372.7864
				text = "the"
			intervals [1123]:
				xmin = 372.7864
				xmax = 372.8564
				text = ""
			intervals [1124]:
				xmin = 372.8564
				xmax = 373.3464
				text = "corner"
			intervals [1125]:
				xmin = 373.3464
				xmax = 373.5364
				text = "doing"
			intervals [1126]:
				xmin = 373.5364
				xmax = 373.5864
				text = ""
			intervals [1127]:
				xmin = 373.5864
				xmax = 373.7964
				text = "things"
			intervals [1128]:
				xmin = 373.7964
				xmax = 373.9164
				text = "they're"
			intervals [1129]:
				xmin = 373.9164
				xmax = 374.1064
				text = "not"
			intervals [1130]:
				xmin = 374.1064
				xmax = 374.1364
				text = ""
			intervals [1131]:
				xmin = 374.1364
				xmax = 374.7564
				text = "supposed"
			intervals [1132]:
				xmin = 374.7564
				xmax = 375.1764
				text = "to"
			intervals [1133]:
				xmin = 375.1764
				xmax = 375.2064
				text = ""
			intervals [1134]:
				xmin = 375.2064
				xmax = 375.3564
				text = "all"
			intervals [1135]:
				xmin = 375.3564
				xmax = 375.3864
				text = ""
			intervals [1136]:
				xmin = 375.3864
				xmax = 375.4564
				text = "the"
			intervals [1137]:
				xmin = 375.4564
				xmax = 375.5064
				text = ""
			intervals [1138]:
				xmin = 375.5064
				xmax = 376.2564
				text = "gunshots"
			intervals [1139]:
				xmin = 376.2564
				xmax = 376.3664
				text = "all"
			intervals [1140]:
				xmin = 376.3664
				xmax = 376.5864
				text = "the"
			intervals [1141]:
				xmin = 376.5864
				xmax = 377.5564
				text = "accidents"
			intervals [1142]:
				xmin = 377.5564
				xmax = 378.0605
				text = ""
			intervals [1143]:
				xmin = 378.0605
				xmax = 378.3105
				text = "stu-"
			intervals [1144]:
				xmin = 378.3105
				xmax = 378.3705
				text = ""
			intervals [1145]:
				xmin = 378.3705
				xmax = 378.7005
				text = "stuff"
			intervals [1146]:
				xmin = 378.7005
				xmax = 378.8205
				text = "like"
			intervals [1147]:
				xmin = 378.8205
				xmax = 378.9905
				text = "that"
			intervals [1148]:
				xmin = 378.9905
				xmax = 379.2205
				text = "stuff"
			intervals [1149]:
				xmin = 379.2205
				xmax = 379.3105
				text = "that"
			intervals [1150]:
				xmin = 379.3105
				xmax = 379.4405
				text = "was"
			intervals [1151]:
				xmin = 379.4405
				xmax = 379.6705
				text = "more"
			intervals [1152]:
				xmin = 379.6705
				xmax = 379.9817
				text = ""
			intervals [1153]:
				xmin = 379.9817
				xmax = 380.1517
				text = "that"
			intervals [1154]:
				xmin = 380.1517
				xmax = 380.2617
				text = "was"
			intervals [1155]:
				xmin = 380.2617
				xmax = 380.7517
				text = "dangerous"
			intervals [1156]:
				xmin = 380.7517
				xmax = 380.8817
				text = "for"
			intervals [1157]:
				xmin = 380.8817
				xmax = 380.9917
				text = "the"
			intervals [1158]:
				xmin = 380.9917
				xmax = 381.3417
				text = "kids"
			intervals [1159]:
				xmin = 381.3417
				xmax = 381.5117
				text = "to"
			intervals [1160]:
				xmin = 381.5117
				xmax = 381.5617
				text = ""
			intervals [1161]:
				xmin = 381.5617
				xmax = 381.8017
				text = "hang"
			intervals [1162]:
				xmin = 381.8017
				xmax = 382.3417
				text = "outside"
			intervals [1163]:
				xmin = 382.3417
				xmax = 389.780
				text = ""
			intervals [1164]:
				xmin = 389.780
				xmax = 389.970
				text = "no"
			intervals [1165]:
				xmin = 389.970
				xmax = 391.489
				text = ""
			intervals [1166]:
				xmin = 391.489
				xmax = 391.609
				text = "they"
			intervals [1167]:
				xmin = 391.609
				xmax = 391.709
				text = "were"
			intervals [1168]:
				xmin = 391.709
				xmax = 391.779
				text = ""
			intervals [1169]:
				xmin = 391.779
				xmax = 392.039
				text = "there"
			intervals [1170]:
				xmin = 392.039
				xmax = 393.1087
				text = ""
			intervals [1171]:
				xmin = 393.1087
				xmax = 393.2287
				text = "and"
			intervals [1172]:
				xmin = 393.2287
				xmax = 393.3787
				text = "i"
			intervals [1173]:
				xmin = 393.3787
				xmax = 393.4087
				text = ""
			intervals [1174]:
				xmin = 393.4087
				xmax = 393.7087
				text = "knew"
			intervals [1175]:
				xmin = 393.7087
				xmax = 393.8087
				text = "it"
			intervals [1176]:
				xmin = 393.8087
				xmax = 393.8587
				text = ""
			intervals [1177]:
				xmin = 393.8587
				xmax = 393.9787
				text = "but"
			intervals [1178]:
				xmin = 393.9787
				xmax = 394.1487
				text = "like"
			intervals [1179]:
				xmin = 394.1487
				xmax = 394.4087
				text = ""
			intervals [1180]:
				xmin = 394.4087
				xmax = 394.8987
				text = "nothing"
			intervals [1181]:
				xmin = 394.8987
				xmax = 394.9287
				text = ""
			intervals [1182]:
				xmin = 394.9287
				xmax = 395.2787
				text = "really"
			intervals [1183]:
				xmin = 395.2787
				xmax = 395.5613
				text = ""
			intervals [1184]:
				xmin = 395.5613
				xmax = 395.7513
				text = "it"
			intervals [1185]:
				xmin = 395.7513
				xmax = 396.0613
				text = "wasn't"
			intervals [1186]:
				xmin = 396.0613
				xmax = 396.3613
				text = "even"
			intervals [1187]:
				xmin = 396.3613
				xmax = 396.5613
				text = "more"
			intervals [1188]:
				xmin = 396.5613
				xmax = 396.7513
				text = "where"
			intervals [1189]:
				xmin = 396.7513
				xmax = 397.0113
				text = "i"
			intervals [1190]:
				xmin = 397.0113
				xmax = 397.2613
				text = "lived"
			intervals [1191]:
				xmin = 397.2613
				xmax = 397.4313
				text = "at"
			intervals [1192]:
				xmin = 397.4313
				xmax = 397.5813
				text = "cause"
			intervals [1193]:
				xmin = 397.5813
				xmax = 397.7213
				text = "i"
			intervals [1194]:
				xmin = 397.7213
				xmax = 397.9613
				text = "lived"
			intervals [1195]:
				xmin = 397.9613
				xmax = 398.0513
				text = "on"
			intervals [1196]:
				xmin = 398.0513
				xmax = 398.1613
				text = "the"
			intervals [1197]:
				xmin = 398.1613
				xmax = 398.5513
				text = "top"
			intervals [1198]:
				xmin = 398.5513
				xmax = 398.9918
				text = ""
			intervals [1199]:
				xmin = 398.9918
				xmax = 399.2118
				text = "it"
			intervals [1200]:
				xmin = 399.2118
				xmax = 399.4118
				text = "s"
			intervals [1201]:
				xmin = 399.4118
				xmax = 399.6518
				text = "like"
			intervals [1202]:
				xmin = 399.6518
				xmax = 399.8818
				text = ""
			intervals [1203]:
				xmin = 399.8818
				xmax = 400.3418
				text = "down"
			intervals [1204]:
				xmin = 400.3418
				xmax = 400.3718
				text = ""
			intervals [1205]:
				xmin = 400.3718
				xmax = 400.7818
				text = "there"
			intervals [1206]:
				xmin = 400.7818
				xmax = 400.9818
				text = "where"
			intervals [1207]:
				xmin = 400.9818
				xmax = 401.1018
				text = "cause"
			intervals [1208]:
				xmin = 401.1018
				xmax = 401.1718
				text = "it"
			intervals [1209]:
				xmin = 401.1718
				xmax = 401.2418
				text = "s"
			intervals [1210]:
				xmin = 401.2418
				xmax = 401.3918
				text = "like"
			intervals [1211]:
				xmin = 401.3918
				xmax = 401.4518
				text = "a"
			intervals [1212]:
				xmin = 401.4518
				xmax = 401.7218
				text = "top"
			intervals [1213]:
				xmin = 401.7218
				xmax = 401.8718
				text = "thing"
			intervals [1214]:
				xmin = 401.8718
				xmax = 402.1218
				text = "take"
			intervals [1215]:
				xmin = 402.1218
				xmax = 402.4318
				text = "steps"
			intervals [1216]:
				xmin = 402.4318
				xmax = 402.5318
				text = "to"
			intervals [1217]:
				xmin = 402.5318
				xmax = 402.6718
				text = "go"
			intervals [1218]:
				xmin = 402.6718
				xmax = 402.8818
				text = "down"
			intervals [1219]:
				xmin = 402.8818
				xmax = 403.0718
				text = "there"
			intervals [1220]:
				xmin = 403.0718
				xmax = 403.2418
				text = "that"
			intervals [1221]:
				xmin = 403.2418
				xmax = 403.3018
				text = "s"
			intervals [1222]:
				xmin = 403.3018
				xmax = 403.3918
				text = "where"
			intervals [1223]:
				xmin = 403.3918
				xmax = 403.7818
				text = "everything"
			intervals [1224]:
				xmin = 403.7818
				xmax = 403.8118
				text = ""
			intervals [1225]:
				xmin = 403.8118
				xmax = 404.2518
				text = "happened"
			intervals [1226]:
				xmin = 404.2518
				xmax = 404.3918
				text = "that"
			intervals [1227]:
				xmin = 404.3918
				xmax = 404.4518
				text = "s"
			intervals [1228]:
				xmin = 404.4518
				xmax = 404.5918
				text = "why"
			intervals [1229]:
				xmin = 404.5918
				xmax = 404.6818
				text = "i"
			intervals [1230]:
				xmin = 404.6818
				xmax = 405.0318
				text = "wasn't"
			intervals [1231]:
				xmin = 405.0318
				xmax = 405.4957
				text = ""
			intervals [1232]:
				xmin = 405.4957
				xmax = 405.6257
				text = "that"
			intervals [1233]:
				xmin = 405.6257
				xmax = 405.6957
				text = "s"
			intervals [1234]:
				xmin = 405.6957
				xmax = 405.9257
				text = "probably"
			intervals [1235]:
				xmin = 405.9257
				xmax = 406.1157
				text = "why"
			intervals [1236]:
				xmin = 406.1157
				xmax = 406.1957
				text = "it"
			intervals [1237]:
				xmin = 406.1957
				xmax = 406.4157
				text = "wasn't"
			intervals [1238]:
				xmin = 406.4157
				xmax = 406.5557
				text = "so"
			intervals [1239]:
				xmin = 406.5557
				xmax = 406.9457
				text = "affective"
			intervals [1240]:
				xmin = 406.9457
				xmax = 407.0957
				text = "to"
			intervals [1241]:
				xmin = 407.0957
				xmax = 407.3557
				text = "me"
			intervals [1242]:
				xmin = 407.3557
				xmax = 407.7339
				text = ""
			intervals [1243]:
				xmin = 407.7339
				xmax = 407.9139
				text = "but"
			intervals [1244]:
				xmin = 407.9139
				xmax = 407.9939
				text = ""
			intervals [1245]:
				xmin = 407.9939
				xmax = 408.0739
				text = "yeah"
			intervals [1246]:
				xmin = 408.0739
				xmax = 421.463
				text = ""
			intervals [1247]:
				xmin = 421.463
				xmax = 421.863
				text = "um"
			intervals [1248]:
				xmin = 421.863
				xmax = 422.2015
				text = ""
			intervals [1249]:
				xmin = 422.2015
				xmax = 422.4715
				text = "i"
			intervals [1250]:
				xmin = 422.4715
				xmax = 423.0612
				text = ""
			intervals [1251]:
				xmin = 423.0612
				xmax = 423.3012
				text = "to"
			intervals [1252]:
				xmin = 423.3012
				xmax = 423.5012
				text = "me"
			intervals [1253]:
				xmin = 423.5012
				xmax = 423.7512
				text = "i"
			intervals [1254]:
				xmin = 423.7512
				xmax = 424.0212
				text = "don't"
			intervals [1255]:
				xmin = 424.0212
				xmax = 424.4712
				text = "know"
			intervals [1256]:
				xmin = 424.4712
				xmax = 424.5412
				text = ""
			intervals [1257]:
				xmin = 424.5412
				xmax = 424.7412
				text = "cause"
			intervals [1258]:
				xmin = 424.7412
				xmax = 424.7812
				text = "i"
			intervals [1259]:
				xmin = 424.7812
				xmax = 424.9712
				text = "haven't"
			intervals [1260]:
				xmin = 424.9712
				xmax = 425.1312
				text = "been"
			intervals [1261]:
				xmin = 425.1312
				xmax = 425.2912
				text = "around"
			intervals [1262]:
				xmin = 425.2912
				xmax = 425.4912
				text = "there"
			intervals [1263]:
				xmin = 425.4912
				xmax = 425.8009
				text = ""
			intervals [1264]:
				xmin = 425.8009
				xmax = 426.1609
				text = "but"
			intervals [1265]:
				xmin = 426.1609
				xmax = 426.1909
				text = ""
			intervals [1266]:
				xmin = 426.1909
				xmax = 426.3809
				text = "i"
			intervals [1267]:
				xmin = 426.3809
				xmax = 426.7609
				text = "do"
			intervals [1268]:
				xmin = 426.7609
				xmax = 426.9209
				text = "know"
			intervals [1269]:
				xmin = 426.9209
				xmax = 427.1409
				text = "they're"
			intervals [1270]:
				xmin = 427.1409
				xmax = 427.8709
				text = "rebuilding"
			intervals [1271]:
				xmin = 427.8709
				xmax = 427.9009
				text = ""
			intervals [1272]:
				xmin = 427.9009
				xmax = 428.5609
				text = "everything"
			intervals [1273]:
				xmin = 428.5609
				xmax = 428.7709
				text = "they've"
			intervals [1274]:
				xmin = 428.7709
				xmax = 428.8009
				text = ""
			intervals [1275]:
				xmin = 428.8009
				xmax = 429.2809
				text = "redone"
			intervals [1276]:
				xmin = 429.2809
				xmax = 430.2309
				text = "apartments"
			intervals [1277]:
				xmin = 430.2309
				xmax = 430.2609
				text = ""
			intervals [1278]:
				xmin = 430.2609
				xmax = 430.4409
				text = "and"
			intervals [1279]:
				xmin = 430.4409
				xmax = 430.6709
				text = "bunch"
			intervals [1280]:
				xmin = 430.6709
				xmax = 430.7409
				text = "of"
			intervals [1281]:
				xmin = 430.7409
				xmax = 430.9709
				text = "thing"
			intervals [1282]:
				xmin = 430.9709
				xmax = 431.1309
				text = "they're"
			intervals [1283]:
				xmin = 431.1309
				xmax = 431.1609
				text = ""
			intervals [1284]:
				xmin = 431.1609
				xmax = 431.6509
				text = "redoing"
			intervals [1285]:
				xmin = 431.6509
				xmax = 431.6809
				text = ""
			intervals [1286]:
				xmin = 431.6809
				xmax = 431.7409
				text = "the"
			intervals [1287]:
				xmin = 431.7409
				xmax = 431.7909
				text = ""
			intervals [1288]:
				xmin = 431.7909
				xmax = 432.1509
				text = "pool"
			intervals [1289]:
				xmin = 432.1509
				xmax = 432.3409
				text = "so"
			intervals [1290]:
				xmin = 432.3409
				xmax = 433.1309
				text = "hopefully"
			intervals [1291]:
				xmin = 433.1309
				xmax = 434.1253
				text = ""
			intervals [1292]:
				xmin = 434.1253
				xmax = 434.2453
				text = "you"
			intervals [1293]:
				xmin = 434.2453
				xmax = 434.4753
				text = "know"
			intervals [1294]:
				xmin = 434.4753
				xmax = 434.8744
				text = ""
			intervals [1295]:
				xmin = 434.8744
				xmax = 435.2244
				text = "things"
			intervals [1296]:
				xmin = 435.2244
				xmax = 435.3244
				text = ""
			intervals [1297]:
				xmin = 435.3244
				xmax = 435.4244
				text = "will"
			intervals [1298]:
				xmin = 435.4244
				xmax = 435.9844
				text = "change"
			intervals [1299]:
				xmin = 435.9844
				xmax = 438.6635
				text = ""
			intervals [1300]:
				xmin = 438.6635
				xmax = 438.7635
				text = "<unk>"
			intervals [1301]:
				xmin = 438.7635
				xmax = 439.5827
				text = ""
			intervals [1302]:
				xmin = 439.5827
				xmax = 440.1927
				text = "um"
			intervals [1303]:
				xmin = 440.1927
				xmax = 444.2124
				text = ""
			intervals [1304]:
				xmin = 444.2124
				xmax = 444.3824
				text = "mm"
			intervals [1305]:
				xmin = 444.3824
				xmax = 445.2724
				text = ""
			intervals [1306]:
				xmin = 445.2724
				xmax = 445.4124
				text = "i"
			intervals [1307]:
				xmin = 445.4124
				xmax = 445.7124
				text = "don't"
			intervals [1308]:
				xmin = 445.7124
				xmax = 446.5002
				text = ""
			intervals [1309]:
				xmin = 446.5002
				xmax = 446.5302
				text = "i"
			intervals [1310]:
				xmin = 446.5302
				xmax = 446.7302
				text = "don't"
			intervals [1311]:
				xmin = 446.7302
				xmax = 446.9102
				text = "really"
			intervals [1312]:
				xmin = 446.9102
				xmax = 446.9502
				text = ""
			intervals [1313]:
				xmin = 446.9502
				xmax = 447.1902
				text = "know"
			intervals [1314]:
				xmin = 447.1902
				xmax = 447.3302
				text = "i"
			intervals [1315]:
				xmin = 447.3302
				xmax = 447.6502
				text = "don't"
			intervals [1316]:
				xmin = 447.6502
				xmax = 448.3217
				text = ""
			intervals [1317]:
				xmin = 448.3217
				xmax = 448.3917
				text = "i"
			intervals [1318]:
				xmin = 448.3917
				xmax = 448.5317
				text = "don't"
			intervals [1319]:
				xmin = 448.5317
				xmax = 448.6417
				text = ""
			intervals [1320]:
				xmin = 448.6417
				xmax = 448.9517
				text = "think"
			intervals [1321]:
				xmin = 448.9517
				xmax = 449.1917
				text = "so"
			intervals [1322]:
				xmin = 449.1917
				xmax = 449.3417
				text = ""
			intervals [1323]:
				xmin = 449.3417
				xmax = 449.6317
				text = "things"
			intervals [1324]:
				xmin = 449.6317
				xmax = 449.7117
				text = "are"
			intervals [1325]:
				xmin = 449.7117
				xmax = 449.9917
				text = "kind"
			intervals [1326]:
				xmin = 449.9917
				xmax = 450.0717
				text = "of"
			intervals [1327]:
				xmin = 450.0717
				xmax = 450.4317
				text = "staying"
			intervals [1328]:
				xmin = 450.4317
				xmax = 450.4917
				text = "the"
			intervals [1329]:
				xmin = 450.4917
				xmax = 450.5217
				text = ""
			intervals [1330]:
				xmin = 450.5217
				xmax = 451.0417
				text = "same"
			intervals [1331]:
				xmin = 451.0417
				xmax = 451.6191
				text = ""
			intervals [1332]:
				xmin = 451.6191
				xmax = 451.7391
				text = "to"
			intervals [1333]:
				xmin = 451.7391
				xmax = 451.9891
				text = "me"
			intervals [1334]:
				xmin = 451.9891
				xmax = 452.0191
				text = ""
			intervals [1335]:
				xmin = 452.0191
				xmax = 452.2491
				text = "mo"
			intervals [1336]:
				xmin = 452.2491
				xmax = 452.425
				text = ""
			intervals [1337]:
				xmin = 452.425
				xmax = 452.785
				text = "people"
			intervals [1338]:
				xmin = 452.785
				xmax = 452.935
				text = "are"
			intervals [1339]:
				xmin = 452.935
				xmax = 453.265
				text = "getting"
			intervals [1340]:
				xmin = 453.265
				xmax = 453.515
				text = "more"
			intervals [1341]:
				xmin = 453.515
				xmax = 454.225
				text = "influenced"
			intervals [1342]:
				xmin = 454.225
				xmax = 454.255
				text = ""
			intervals [1343]:
				xmin = 454.255
				xmax = 454.625
				text = "by"
			intervals [1344]:
				xmin = 454.625
				xmax = 455.1049
				text = ""
			intervals [1345]:
				xmin = 455.1049
				xmax = 455.5249
				text = "bad"
			intervals [1346]:
				xmin = 455.5249
				xmax = 455.6212
				text = ""
			intervals [1347]:
				xmin = 455.6212
				xmax = 456.2112
				text = "things"
			intervals [1348]:
				xmin = 456.2112
				xmax = 456.3412
				text = "to"
			intervals [1349]:
				xmin = 456.3412
				xmax = 456.5512
				text = "me"
			intervals [1350]:
				xmin = 456.5512
				xmax = 457.3812
				text = "sometimes"
			intervals [1351]:
				xmin = 457.3812
				xmax = 458.3398
				text = ""
			intervals [1352]:
				xmin = 458.3398
				xmax = 458.6498
				text = "but"
			intervals [1353]:
				xmin = 458.6498
				xmax = 458.9498
				text = "other"
			intervals [1354]:
				xmin = 458.9498
				xmax = 459.0598
				text = "than"
			intervals [1355]:
				xmin = 459.0598
				xmax = 459.2698
				text = "that"
			intervals [1356]:
				xmin = 459.2698
				xmax = 459.4198
				text = "it"
			intervals [1357]:
				xmin = 459.4198
				xmax = 459.4498
				text = "s"
			intervals [1358]:
				xmin = 459.4498
				xmax = 459.7798
				text = "still"
			intervals [1359]:
				xmin = 459.7798
				xmax = 459.8098
				text = ""
			intervals [1360]:
				xmin = 459.8098
				xmax = 459.9498
				text = "the"
			intervals [1361]:
				xmin = 459.9498
				xmax = 460.5798
				text = "same"
			intervals [1362]:
				xmin = 460.5798
				xmax = 460.6098
				text = ""
			intervals [1363]:
				xmin = 460.6098
				xmax = 460.8098
				text = "i"
			intervals [1364]:
				xmin = 460.8098
				xmax = 460.8398
				text = ""
			intervals [1365]:
				xmin = 460.8398
				xmax = 461.0698
				text = "really"
			intervals [1366]:
				xmin = 461.0698
				xmax = 461.3398
				text = "never"
			intervals [1367]:
				xmin = 461.3398
				xmax = 461.3798
				text = ""
			intervals [1368]:
				xmin = 461.3798
				xmax = 461.5598
				text = "thought"
			intervals [1369]:
				xmin = 461.5598
				xmax = 461.7198
				text = "about"
			intervals [1370]:
				xmin = 461.7198
				xmax = 461.7498
				text = ""
			intervals [1371]:
				xmin = 461.7498
				xmax = 461.8098
				text = "it"
			intervals [1372]:
				xmin = 461.8098
				xmax = 461.8798
				text = ""
			intervals [1373]:
				xmin = 461.8798
				xmax = 461.9898
				text = "that"
			intervals [1374]:
				xmin = 461.9898
				xmax = 462.2498
				text = ""
			intervals [1375]:
				xmin = 462.2498
				xmax = 462.3098
				text = "way"
			intervals [1376]:
				xmin = 462.3098
				xmax = 475.4408
				text = ""
			intervals [1377]:
				xmin = 475.4408
				xmax = 475.8608
				text = "um"
			intervals [1378]:
				xmin = 475.8608
				xmax = 476.1812
				text = ""
			intervals [1379]:
				xmin = 476.1812
				xmax = 476.3212
				text = "we"
			intervals [1380]:
				xmin = 476.3212
				xmax = 476.5912
				text = "just"
			intervals [1381]:
				xmin = 476.5912
				xmax = 476.7412
				text = "been"
			intervals [1382]:
				xmin = 476.7412
				xmax = 476.8512
				text = "there"
			intervals [1383]:
				xmin = 476.8512
				xmax = 476.9912
				text = "for"
			intervals [1384]:
				xmin = 476.9912
				xmax = 477.0412
				text = "a"
			intervals [1385]:
				xmin = 477.0412
				xmax = 477.2212
				text = "long"
			intervals [1386]:
				xmin = 477.2212
				xmax = 477.5512
				text = "time"
			intervals [1387]:
				xmin = 477.5512
				xmax = 477.6912
				text = "and"
			intervals [1388]:
				xmin = 477.6912
				xmax = 477.7912
				text = "then"
			intervals [1389]:
				xmin = 477.7912
				xmax = 477.9212
				text = "my"
			intervals [1390]:
				xmin = 477.9212
				xmax = 478.2312
				text = "parents"
			intervals [1391]:
				xmin = 478.2312
				xmax = 478.3612
				text = "been"
			intervals [1392]:
				xmin = 478.3612
				xmax = 478.6412
				text = "wanting"
			intervals [1393]:
				xmin = 478.6412
				xmax = 478.7212
				text = "a"
			intervals [1394]:
				xmin = 478.7212
				xmax = 479.1112
				text = "house"
			intervals [1395]:
				xmin = 479.1112
				xmax = 479.6912
				text = "because"
			intervals [1396]:
				xmin = 479.6912
				xmax = 479.7592
				text = ""
			intervals [1397]:
				xmin = 479.7592
				xmax = 479.8792
				text = "you"
			intervals [1398]:
				xmin = 479.8792
				xmax = 480.0392
				text = "know"
			intervals [1399]:
				xmin = 480.0392
				xmax = 480.5392
				text = "kids"
			intervals [1400]:
				xmin = 480.5392
				xmax = 480.5692
				text = ""
			intervals [1401]:
				xmin = 480.5692
				xmax = 480.8892
				text = "need"
			intervals [1402]:
				xmin = 480.8892
				xmax = 481.1392
				text = "more"
			intervals [1403]:
				xmin = 481.1392
				xmax = 481.5492
				text = "space"
			intervals [1404]:
				xmin = 481.5492
				xmax = 481.6792
				text = "and"
			intervals [1405]:
				xmin = 481.6792
				xmax = 482.1392
				text = "everything"
			intervals [1406]:
				xmin = 482.1392
				xmax = 482.6512
				text = ""
			intervals [1407]:
				xmin = 482.6512
				xmax = 483.3112
				text = "and"
			intervals [1408]:
				xmin = 483.3112
				xmax = 483.3412
				text = ""
			intervals [1409]:
				xmin = 483.3412
				xmax = 483.4612
				text = "and"
			intervals [1410]:
				xmin = 483.4612
				xmax = 483.6112
				text = "my"
			intervals [1411]:
				xmin = 483.6112
				xmax = 484.1773
				text = ""
			intervals [1412]:
				xmin = 484.1773
				xmax = 484.3273
				text = "my"
			intervals [1413]:
				xmin = 484.3273
				xmax = 484.6273
				text = "father"
			intervals [1414]:
				xmin = 484.6273
				xmax = 484.7873
				text = "want"
			intervals [1415]:
				xmin = 484.7873
				xmax = 484.8473
				text = "it"
			intervals [1416]:
				xmin = 484.8473
				xmax = 484.9573
				text = "my"
			intervals [1417]:
				xmin = 484.9573
				xmax = 485.2573
				text = "mom"
			intervals [1418]:
				xmin = 485.2573
				xmax = 485.5573
				text = "wanted"
			intervals [1419]:
				xmin = 485.5573
				xmax = 485.6773
				text = "it"
			intervals [1420]:
				xmin = 485.6773
				xmax = 485.8673
				text = "i"
			intervals [1421]:
				xmin = 485.8673
				xmax = 486.2273
				text = "wanted"
			intervals [1422]:
				xmin = 486.2273
				xmax = 486.3573
				text = "it"
			intervals [1423]:
				xmin = 486.3573
				xmax = 486.5882
				text = ""
			intervals [1424]:
				xmin = 486.5882
				xmax = 486.7682
				text = "it"
			intervals [1425]:
				xmin = 486.7682
				xmax = 487.0182
				text = "wasn't"
			intervals [1426]:
				xmin = 487.0182
				xmax = 487.1382
				text = "a"
			intervals [1427]:
				xmin = 487.1382
				xmax = 488.1682
				text = "particular"
			intervals [1428]:
				xmin = 488.1682
				xmax = 488.6882
				text = "reason"
			intervals [1429]:
				xmin = 488.6882
				xmax = 489.2088
				text = ""
			intervals [1430]:
				xmin = 489.2088
				xmax = 489.4288
				text = "but"
			intervals [1431]:
				xmin = 489.4288
				xmax = 489.5488
				text = "we"
			intervals [1432]:
				xmin = 489.5488
				xmax = 489.8588
				text = "wanted"
			intervals [1433]:
				xmin = 489.8588
				xmax = 489.9488
				text = "the"
			intervals [1434]:
				xmin = 489.9488
				xmax = 490.2588
				text = "house"
			intervals [1435]:
				xmin = 490.2588
				xmax = 490.5288
				text = "so"
			intervals [1436]:
				xmin = 490.5288
				xmax = 490.9816
				text = ""
			intervals [1437]:
				xmin = 490.9816
				xmax = 491.0816
				text = "we're"
			intervals [1438]:
				xmin = 491.0816
				xmax = 491.4216
				text = "moving"
			intervals [1439]:
				xmin = 491.4216
				xmax = 491.4916
				text = ""
			intervals [1440]:
				xmin = 491.4916
				xmax = 491.6616
				text = "to"
			intervals [1441]:
				xmin = 491.6616
				xmax = 491.7116
				text = ""
			intervals [1442]:
				xmin = 491.7116
				xmax = 491.7716
				text = "the"
			intervals [1443]:
				xmin = 491.7716
				xmax = 491.8016
				text = ""
			intervals [1444]:
				xmin = 491.8016
				xmax = 492.3216
				text = "house"
			intervals [1445]:
				xmin = 492.3216
				xmax = 495.2276
				text = ""
			intervals [1446]:
				xmin = 495.2276
				xmax = 495.6476
				text = "yeah"
			intervals [1447]:
				xmin = 495.6476
				xmax = 495.7376
				text = "it"
			intervals [1448]:
				xmin = 495.7376
				xmax = 495.8376
				text = "s"
			intervals [1449]:
				xmin = 495.8376
				xmax = 496.1176
				text = "like"
			intervals [1450]:
				xmin = 496.1176
				xmax = 496.2176
				text = ""
			intervals [1451]:
				xmin = 496.2176
				xmax = 496.6776
				text = "five"
			intervals [1452]:
				xmin = 496.6776
				xmax = 497.6476
				text = "bedrooms"
			intervals [1453]:
				xmin = 497.6476
				xmax = 498.2435
				text = ""
			intervals [1454]:
				xmin = 498.2435
				xmax = 498.9635
				text = "there"
			intervals [1455]:
				xmin = 498.9635
				xmax = 498.9935
				text = ""
			intervals [1456]:
				xmin = 498.9935
				xmax = 499.2435
				text = "s"
			intervals [1457]:
				xmin = 499.2435
				xmax = 499.5873
				text = ""
			intervals [1458]:
				xmin = 499.5873
				xmax = 499.8773
				text = "um"
			intervals [1459]:
				xmin = 499.8773
				xmax = 500.0373
				text = "a"
			intervals [1460]:
				xmin = 500.0373
				xmax = 500.5373
				text = "bathroom"
			intervals [1461]:
				xmin = 500.5373
				xmax = 500.5973
				text = "in"
			intervals [1462]:
				xmin = 500.5973
				xmax = 500.6473
				text = ""
			intervals [1463]:
				xmin = 500.6473
				xmax = 500.8673
				text = "a"
			intervals [1464]:
				xmin = 500.8673
				xmax = 501.1173
				text = "full"
			intervals [1465]:
				xmin = 501.1173
				xmax = 501.4573
				text = "bathroom"
			intervals [1466]:
				xmin = 501.4573
				xmax = 501.5573
				text = "in"
			intervals [1467]:
				xmin = 501.5573
				xmax = 501.6473
				text = "the"
			intervals [1468]:
				xmin = 501.6473
				xmax = 502.4173
				text = "basement"
			intervals [1469]:
				xmin = 502.4173
				xmax = 502.7168
				text = ""
			intervals [1470]:
				xmin = 502.7168
				xmax = 503.1868
				text = "and"
			intervals [1471]:
				xmin = 503.1868
				xmax = 503.6018
				text = ""
			intervals [1472]:
				xmin = 503.6018
				xmax = 503.8018
				text = "it"
			intervals [1473]:
				xmin = 503.8018
				xmax = 503.9218
				text = "s"
			intervals [1474]:
				xmin = 503.9218
				xmax = 504.2418
				text = "like"
			intervals [1475]:
				xmin = 504.2418
				xmax = 504.3518
				text = "a"
			intervals [1476]:
				xmin = 504.3518
				xmax = 504.6618
				text = "big"
			intervals [1477]:
				xmin = 504.6618
				xmax = 505.0318
				text = "bedroom"
			intervals [1478]:
				xmin = 505.0318
				xmax = 505.1118
				text = "in"
			intervals [1479]:
				xmin = 505.1118
				xmax = 505.2118
				text = "the"
			intervals [1480]:
				xmin = 505.2118
				xmax = 505.7118
				text = "basement"
			intervals [1481]:
				xmin = 505.7118
				xmax = 505.8418
				text = "and"
			intervals [1482]:
				xmin = 505.8418
				xmax = 505.9718
				text = "then"
			intervals [1483]:
				xmin = 505.9718
				xmax = 506.1818
				text = "two"
			intervals [1484]:
				xmin = 506.1818
				xmax = 506.4618
				text = "other"
			intervals [1485]:
				xmin = 506.4618
				xmax = 506.4918
				text = ""
			intervals [1486]:
				xmin = 506.4918
				xmax = 506.9518
				text = "rooms"
			intervals [1487]:
				xmin = 506.9518
				xmax = 507.1918
				text = "they're"
			intervals [1488]:
				xmin = 507.1918
				xmax = 507.4218
				text = "they're"
			intervals [1489]:
				xmin = 507.4218
				xmax = 507.6918
				text = "normal"
			intervals [1490]:
				xmin = 507.6918
				xmax = 507.9718
				text = "size"
			intervals [1491]:
				xmin = 507.9718
				xmax = 508.0818
				text = "and"
			intervals [1492]:
				xmin = 508.0818
				xmax = 508.2518
				text = "then"
			intervals [1493]:
				xmin = 508.2518
				xmax = 508.3118
				text = "it"
			intervals [1494]:
				xmin = 508.3118
				xmax = 508.3618
				text = "s"
			intervals [1495]:
				xmin = 508.3618
				xmax = 508.5118
				text = "like"
			intervals [1496]:
				xmin = 508.5118
				xmax = 508.5918
				text = "the"
			intervals [1497]:
				xmin = 508.5918
				xmax = 508.8918
				text = "master"
			intervals [1498]:
				xmin = 508.8918
				xmax = 509.0618
				text = "room"
			intervals [1499]:
				xmin = 509.0618
				xmax = 509.5118
				text = "upstairs"
			intervals [1500]:
				xmin = 509.5118
				xmax = 509.6318
				text = "and"
			intervals [1501]:
				xmin = 509.6318
				xmax = 509.7818
				text = "two"
			intervals [1502]:
				xmin = 509.7818
				xmax = 509.9618
				text = ""
			intervals [1503]:
				xmin = 509.9618
				xmax = 510.2618
				text = "other"
			intervals [1504]:
				xmin = 510.2618
				xmax = 510.5773
				text = ""
			intervals [1505]:
				xmin = 510.5773
				xmax = 510.7073
				text = "and"
			intervals [1506]:
				xmin = 510.7073
				xmax = 510.9573
				text = "then"
			intervals [1507]:
				xmin = 510.9573
				xmax = 510.9873
				text = ""
			intervals [1508]:
				xmin = 510.9873
				xmax = 511.2573
				text = "one"
			intervals [1509]:
				xmin = 511.2573
				xmax = 511.4173
				text = "more"
			intervals [1510]:
				xmin = 511.4173
				xmax = 511.6273
				text = "room"
			intervals [1511]:
				xmin = 511.6273
				xmax = 512.1573
				text = "upstairs"
			intervals [1512]:
				xmin = 512.1573
				xmax = 512.5816
				text = ""
			intervals [1513]:
				xmin = 512.5816
				xmax = 512.8616
				text = "and"
			intervals [1514]:
				xmin = 512.8616
				xmax = 512.8916
				text = ""
			intervals [1515]:
				xmin = 512.8916
				xmax = 513.1116
				text = "if"
			intervals [1516]:
				xmin = 513.1116
				xmax = 513.2516
				text = "i"
			intervals [1517]:
				xmin = 513.2516
				xmax = 513.2816
				text = ""
			intervals [1518]:
				xmin = 513.2816
				xmax = 513.5016
				text = "don't"
			intervals [1519]:
				xmin = 513.5016
				xmax = 513.6816
				text = "take"
			intervals [1520]:
				xmin = 513.6816
				xmax = 513.7916
				text = "the"
			intervals [1521]:
				xmin = 513.7916
				xmax = 513.9616
				text = "room"
			intervals [1522]:
				xmin = 513.9616
				xmax = 514.4116
				text = "upstairs"
			intervals [1523]:
				xmin = 514.4116
				xmax = 514.5316
				text = "i"
			intervals [1524]:
				xmin = 514.5316
				xmax = 514.5616
				text = "<unk>"
			intervals [1525]:
				xmin = 514.5616
				xmax = 514.6916
				text = "get"
			intervals [1526]:
				xmin = 514.6916
				xmax = 514.8216
				text = "the"
			intervals [1527]:
				xmin = 514.8216
				xmax = 515.1416
				text = "bigger"
			intervals [1528]:
				xmin = 515.1416
				xmax = 515.3716
				text = "one"
			intervals [1529]:
				xmin = 515.3716
				xmax = 515.4816
				text = "in"
			intervals [1530]:
				xmin = 515.4816
				xmax = 515.5916
				text = "the"
			intervals [1531]:
				xmin = 515.5916
				xmax = 516.0916
				text = "basement"
			intervals [1532]:
				xmin = 516.0916
				xmax = 516.2416
				text = "with"
			intervals [1533]:
				xmin = 516.2416
				xmax = 516.3816
				text = "my"
			intervals [1534]:
				xmin = 516.3816
				xmax = 516.5416
				text = "own"
			intervals [1535]:
				xmin = 516.5416
				xmax = 517.0316
				text = "bathroom"
			intervals [1536]:
				xmin = 517.0316
				xmax = 517.3452
				text = ""
			intervals [1537]:
				xmin = 517.3452
				xmax = 517.5052
				text = "that"
			intervals [1538]:
				xmin = 517.5052
				xmax = 517.5652
				text = "s"
			intervals [1539]:
				xmin = 517.5652
				xmax = 517.6752
				text = "what"
			intervals [1540]:
				xmin = 517.6752
				xmax = 517.8052
				text = "i'm"
			intervals [1541]:
				xmin = 517.8052
				xmax = 518.1952
				text = "debating"
			intervals [1542]:
				xmin = 518.1952
				xmax = 518.4352
				text = "about"
			intervals [1543]:
				xmin = 518.4352
				xmax = 518.6052
				text = "whether"
			intervals [1544]:
				xmin = 518.6052
				xmax = 518.6452
				text = "i"
			intervals [1545]:
				xmin = 518.6452
				xmax = 518.8252
				text = "wanna"
			intervals [1546]:
				xmin = 518.8252
				xmax = 518.9152
				text = "be"
			intervals [1547]:
				xmin = 518.9152
				xmax = 519.2952
				text = "upstairs"
			intervals [1548]:
				xmin = 519.2952
				xmax = 519.3652
				text = "or"
			intervals [1549]:
				xmin = 519.3652
				xmax = 519.9652
				text = "downstairs"
			intervals [1550]:
				xmin = 519.9652
				xmax = 520.4419
				text = ""
			intervals [1551]:
				xmin = 520.4419
				xmax = 520.6719
				text = "but"
			intervals [1552]:
				xmin = 520.6719
				xmax = 520.9865
				text = ""
			intervals [1553]:
				xmin = 520.9865
				xmax = 521.2265
				text = "if"
			intervals [1554]:
				xmin = 521.2265
				xmax = 521.3465
				text = "i"
			intervals [1555]:
				xmin = 521.3465
				xmax = 521.5365
				text = "do"
			intervals [1556]:
				xmin = 521.5365
				xmax = 521.6765
				text = "go"
			intervals [1557]:
				xmin = 521.6765
				xmax = 522.2765
				text = "downstairs"
			intervals [1558]:
				xmin = 522.2765
				xmax = 522.3265
				text = ""
			intervals [1559]:
				xmin = 522.3265
				xmax = 522.6165
				text = "that"
			intervals [1560]:
				xmin = 522.6165
				xmax = 522.6965
				text = ""
			intervals [1561]:
				xmin = 522.6965
				xmax = 523.0565
				text = "room"
			intervals [1562]:
				xmin = 523.0565
				xmax = 523.1565
				text = "will"
			intervals [1563]:
				xmin = 523.1565
				xmax = 523.2565
				text = "be"
			intervals [1564]:
				xmin = 523.2565
				xmax = 523.2865
				text = ""
			intervals [1565]:
				xmin = 523.2865
				xmax = 523.3965
				text = "the"
			intervals [1566]:
				xmin = 523.3965
				xmax = 523.6665
				text = "guest"
			intervals [1567]:
				xmin = 523.6665
				xmax = 523.7765
				text = "room"
			intervals [1568]:
				xmin = 523.7765
				xmax = 523.8065
				text = ""
			intervals [1569]:
				xmin = 523.8065
				xmax = 523.8865
				text = "th-"
			intervals [1570]:
				xmin = 523.8865
				xmax = 523.9265
				text = ""
			intervals [1571]:
				xmin = 523.9265
				xmax = 524.1365
				text = "their"
			intervals [1572]:
				xmin = 524.1365
				xmax = 524.2165
				text = ""
			intervals [1573]:
				xmin = 524.2165
				xmax = 524.3365
				text = "room"
			intervals [1574]:
				xmin = 524.3365
				xmax = 525.6017
				text = ""
			intervals [1575]:
				xmin = 525.6017
				xmax = 525.8117
				text = "mm-hm"
			intervals [1576]:
				xmin = 525.8117
				xmax = 531.2347
				text = ""
			intervals [1577]:
				xmin = 531.2347
				xmax = 531.5047
				text = "mm-mm"
			intervals [1578]:
				xmin = 531.5047
				xmax = 532.0681
				text = ""
			intervals [1579]:
				xmin = 532.0681
				xmax = 532.2781
				text = "haven't"
			intervals [1580]:
				xmin = 532.2781
				xmax = 532.4381
				text = "been"
			intervals [1581]:
				xmin = 532.4381
				xmax = 532.6281
				text = "around"
			intervals [1582]:
				xmin = 532.6281
				xmax = 532.8081
				text = "there"
			intervals [1583]:
				xmin = 532.8081
				xmax = 534.0162
				text = ""
			intervals [1584]:
				xmin = 534.0162
				xmax = 534.1262
				text = "yeah"
			intervals [1585]:
				xmin = 534.1262
				xmax = 534.8144
				text = ""
			intervals [1586]:
				xmin = 534.8144
				xmax = 534.9344
				text = "oh"
			intervals [1587]:
				xmin = 534.9344
				xmax = 535.2144
				text = "wait"
			intervals [1588]:
				xmin = 535.2144
				xmax = 535.3791
				text = ""
			intervals [1589]:
				xmin = 535.3791
				xmax = 535.8091
				text = "excuse"
			intervals [1590]:
				xmin = 535.8091
				xmax = 535.9091
				text = "me"
			intervals [1591]:
				xmin = 535.9091
				xmax = 535.9391
				text = ""
			intervals [1592]:
				xmin = 535.9391
				xmax = 536.0091
				text = "it"
			intervals [1593]:
				xmin = 536.0091
				xmax = 536.1491
				text = "s"
			intervals [1594]:
				xmin = 536.1491
				xmax = 536.1791
				text = ""
			intervals [1595]:
				xmin = 536.1791
				xmax = 536.4291
				text = "two"
			intervals [1596]:
				xmin = 536.4291
				xmax = 536.6491
				text = "rooms"
			intervals [1597]:
				xmin = 536.6491
				xmax = 536.9991
				text = "upstairs"
			intervals [1598]:
				xmin = 536.9991
				xmax = 537.0691
				text = "and"
			intervals [1599]:
				xmin = 537.0691
				xmax = 537.2391
				text = "three"
			intervals [1600]:
				xmin = 537.2391
				xmax = 537.8291
				text = "rooms"
			intervals [1601]:
				xmin = 537.8291
				xmax = 537.8591
				text = ""
			intervals [1602]:
				xmin = 537.8591
				xmax = 537.9291
				text = "in"
			intervals [1603]:
				xmin = 537.9291
				xmax = 537.9591
				text = ""
			intervals [1604]:
				xmin = 537.9591
				xmax = 538.0191
				text = "the"
			intervals [1605]:
				xmin = 538.0191
				xmax = 538.4591
				text = "basement"
			intervals [1606]:
				xmin = 538.4591
				xmax = 539.1226
				text = ""
			intervals [1607]:
				xmin = 539.1226
				xmax = 539.3426
				text = "yeah"
			intervals [1608]:
				xmin = 539.3426
				xmax = 539.4526
				text = "it"
			intervals [1609]:
				xmin = 539.4526
				xmax = 539.5026
				text = "s"
			intervals [1610]:
				xmin = 539.5026
				xmax = 539.7395
				text = ""
			intervals [1611]:
				xmin = 539.7395
				xmax = 539.9595
				text = "t"
			intervals [1612]:
				xmin = 539.9595
				xmax = 539.9895
				text = ""
			intervals [1613]:
				xmin = 539.9895
				xmax = 540.0595
				text = "it"
			intervals [1614]:
				xmin = 540.0595
				xmax = 540.1595
				text = "s"
			intervals [1615]:
				xmin = 540.1595
				xmax = 540.2295
				text = "a"
			intervals [1616]:
				xmin = 540.2295
				xmax = 540.5595
				text = "five"
			intervals [1617]:
				xmin = 540.5595
				xmax = 540.9595
				text = "bedroom"
			intervals [1618]:
				xmin = 540.9595
				xmax = 541.3064
				text = ""
			intervals [1619]:
				xmin = 541.3064
				xmax = 541.4964
				text = "three"
			intervals [1620]:
				xmin = 541.4964
				xmax = 541.6764
				text = "rooms"
			intervals [1621]:
				xmin = 541.6764
				xmax = 541.7464
				text = "in"
			intervals [1622]:
				xmin = 541.7464
				xmax = 541.8064
				text = "the"
			intervals [1623]:
				xmin = 541.8064
				xmax = 542.2164
				text = "basement"
			intervals [1624]:
				xmin = 542.2164
				xmax = 542.2564
				text = ""
			intervals [1625]:
				xmin = 542.2564
				xmax = 542.4064
				text = "two"
			intervals [1626]:
				xmin = 542.4064
				xmax = 542.8564
				text = "upstairs"
			intervals [1627]:
				xmin = 542.8564
				xmax = 546.0427
				text = ""
			intervals [1628]:
				xmin = 546.0427
				xmax = 546.1827
				text = "the"
			intervals [1629]:
				xmin = 546.1827
				xmax = 550.5409
				text = ""
			intervals [1630]:
				xmin = 550.5409
				xmax = 550.6109
				text = "no"
			intervals [1631]:
				xmin = 550.6109
				xmax = 550.6709
				text = "m-"
			intervals [1632]:
				xmin = 550.6709
				xmax = 551.2409
				text = ""
			intervals [1633]:
				xmin = 551.2409
				xmax = 551.4009
				text = "no"
			intervals [1634]:
				xmin = 551.4009
				xmax = 551.5809
				text = "more"
			intervals [1635]:
				xmin = 551.5809
				xmax = 551.8709
				text = "scary"
			intervals [1636]:
				xmin = 551.8709
				xmax = 552.2409
				text = "movies"
			intervals [1637]:
				xmin = 552.2409
				xmax = 552.3409
				text = "though"
			intervals [1638]:
				xmin = 552.3409
				xmax = 555.1068
				text = ""
			intervals [1639]:
				xmin = 555.1068
				xmax = 555.3268
				text = "yeah"
			intervals [1640]:
				xmin = 555.3268
				xmax = 555.4268
				text = "i"
			intervals [1641]:
				xmin = 555.4268
				xmax = 555.4668
				text = ""
			intervals [1642]:
				xmin = 555.4668
				xmax = 555.6768
				text = "really"
			intervals [1643]:
				xmin = 555.6768
				xmax = 555.7068
				text = ""
			intervals [1644]:
				xmin = 555.7068
				xmax = 555.8068
				text = "don't"
			intervals [1645]:
				xmin = 555.8068
				xmax = 555.9868
				text = ""
			intervals [1646]:
				xmin = 555.9868
				xmax = 556.2468
				text = "but"
			intervals [1647]:
				xmin = 556.2468
				xmax = 558.0739
				text = ""
			intervals [1648]:
				xmin = 558.0739
				xmax = 558.1939
				text = "but"
			intervals [1649]:
				xmin = 558.1939
				xmax = 558.3139
				text = "it"
			intervals [1650]:
				xmin = 558.3139
				xmax = 558.4039
				text = "would"
			intervals [1651]:
				xmin = 558.4039
				xmax = 558.6839
				text = "be"
			intervals [1652]:
				xmin = 558.6839
				xmax = 558.9639
				text = "it"
			intervals [1653]:
				xmin = 558.9639
				xmax = 559.0139
				text = "d"
			intervals [1654]:
				xmin = 559.0139
				xmax = 559.1739
				text = "the"
			intervals [1655]:
				xmin = 559.1739
				xmax = 559.7839
				text = "basement"
			intervals [1656]:
				xmin = 559.7839
				xmax = 559.9139
				text = "will"
			intervals [1657]:
				xmin = 559.9139
				xmax = 560.0739
				text = "be"
			intervals [1658]:
				xmin = 560.0739
				xmax = 560.4239
				text = "more"
			intervals [1659]:
				xmin = 560.4239
				xmax = 561.1039
				text = "family"
			intervals [1660]:
				xmin = 561.1039
				xmax = 561.5839
				text = "like"
			intervals [1661]:
				xmin = 561.5839
				xmax = 561.7511
				text = ""
			intervals [1662]:
				xmin = 561.7511
				xmax = 562.1711
				text = "home"
			intervals [1663]:
				xmin = 562.1711
				xmax = 562.3611
				text = "y"
			intervals [1664]:
				xmin = 562.3611
				xmax = 562.4111
				text = ""
			intervals [1665]:
				xmin = 562.4111
				xmax = 562.5811
				text = "to"
			intervals [1666]:
				xmin = 562.5811
				xmax = 562.8011
				text = "me"
			intervals [1667]:
				xmin = 562.8011
				xmax = 563.0978
				text = ""
			intervals [1668]:
				xmin = 563.0978
				xmax = 563.4178
				text = "cause"
			intervals [1669]:
				xmin = 563.4178
				xmax = 564.1268
				text = ""
			intervals [1670]:
				xmin = 564.1268
				xmax = 564.5568
				text = "anyway"
			intervals [1671]:
				xmin = 564.5568
				xmax = 564.6668
				text = "my"
			intervals [1672]:
				xmin = 564.6668
				xmax = 564.8968
				text = "father"
			intervals [1673]:
				xmin = 564.8968
				xmax = 564.9368
				text = "s"
			intervals [1674]:
				xmin = 564.9368
				xmax = 565.0568
				text = "gonna"
			intervals [1675]:
				xmin = 565.0568
				xmax = 565.1968
				text = "make"
			intervals [1676]:
				xmin = 565.1968
				xmax = 565.2868
				text = "the"
			intervals [1677]:
				xmin = 565.2868
				xmax = 565.6568
				text = "basement"
			intervals [1678]:
				xmin = 565.6568
				xmax = 565.7968
				text = "like"
			intervals [1679]:
				xmin = 565.7968
				xmax = 565.9368
				text = "his"
			intervals [1680]:
				xmin = 565.9368
				xmax = 566.1168
				text = "little"
			intervals [1681]:
				xmin = 566.1168
				xmax = 566.6068
				text = "man"
			intervals [1682]:
				xmin = 566.6068
				xmax = 567.1268
				text = "cave"
			intervals [1683]:
				xmin = 567.1268
				xmax = 567.5368
				text = "so"
			intervals [1684]:
				xmin = 567.5368
				xmax = 568.3557
				text = ""
			intervals [1685]:
				xmin = 568.3557
				xmax = 568.4657
				text = "it"
			intervals [1686]:
				xmin = 568.4657
				xmax = 568.5657
				text = "<unk>"
			intervals [1687]:
				xmin = 568.5657
				xmax = 568.8457
				text = "be"
			intervals [1688]:
				xmin = 568.8457
				xmax = 568.9057
				text = "it"
			intervals [1689]:
				xmin = 568.9057
				xmax = 569.0157
				text = "<unk>"
			intervals [1690]:
				xmin = 569.0157
				xmax = 569.1757
				text = "be"
			intervals [1691]:
				xmin = 569.1757
				xmax = 569.5257
				text = "very"
			intervals [1692]:
				xmin = 569.5257
				xmax = 569.8157
				text = "home"
			intervals [1693]:
				xmin = 569.8157
				xmax = 569.8957
				text = "y"
			intervals [1694]:
				xmin = 569.8957
				xmax = 569.9257
				text = ""
			intervals [1695]:
				xmin = 569.9257
				xmax = 570.0957
				text = "like"
			intervals [1696]:
				xmin = 570.0957
				xmax = 570.1857
				text = "it"
			intervals [1697]:
				xmin = 570.1857
				xmax = 570.2557
				text = "<unk>"
			intervals [1698]:
				xmin = 570.2557
				xmax = 570.4257
				text = "be"
			intervals [1699]:
				xmin = 570.4257
				xmax = 570.6157
				text = "like"
			intervals [1700]:
				xmin = 570.6157
				xmax = 570.8757
				text = "people"
			intervals [1701]:
				xmin = 570.8757
				xmax = 570.9057
				text = ""
			intervals [1702]:
				xmin = 570.9057
				xmax = 571.1657
				text = "down"
			intervals [1703]:
				xmin = 571.1657
				xmax = 571.1957
				text = ""
			intervals [1704]:
				xmin = 571.1957
				xmax = 571.2857
				text = "there"
			intervals [1705]:
				xmin = 571.2857
				xmax = 571.3557
				text = ""
			intervals [1706]:
				xmin = 571.3557
				xmax = 571.4857
				text = "but"
			intervals [1707]:
				xmin = 571.4857
				xmax = 571.5957
				text = "it"
			intervals [1708]:
				xmin = 571.5957
				xmax = 571.919
				text = ""
			intervals [1709]:
				xmin = 571.919
				xmax = 572.289
				text = "like"
			intervals [1710]:
				xmin = 572.289
				xmax = 572.6417
				text = ""
			intervals [1711]:
				xmin = 572.6417
				xmax = 572.7617
				text = "you"
			intervals [1712]:
				xmin = 572.7617
				xmax = 572.7917
				text = ""
			intervals [1713]:
				xmin = 572.7917
				xmax = 572.9617
				text = "won't"
			intervals [1714]:
				xmin = 572.9617
				xmax = 573.0617
				text = ""
			intervals [1715]:
				xmin = 573.0617
				xmax = 573.1817
				text = "know"
			intervals [1716]:
				xmin = 573.1817
				xmax = 574.7265
				text = ""
			intervals [1717]:
				xmin = 574.7265
				xmax = 575.0065
				text = "yeah"
			intervals [1718]:
				xmin = 575.0065
				xmax = 579.5138
				text = ""
			intervals [1719]:
				xmin = 579.5138
				xmax = 579.7338
				text = "mm-mm"
			intervals [1720]:
				xmin = 579.7338
				xmax = 582.8955
				text = ""
			intervals [1721]:
				xmin = 582.8955
				xmax = 583.0155
				text = "yeah"
			intervals [1722]:
				xmin = 583.0155
				xmax = 583.1755
				text = "they"
			intervals [1723]:
				xmin = 583.1755
				xmax = 583.2255
				text = "<unk>"
			intervals [1724]:
				xmin = 583.2255
				xmax = 583.3555
				text = "have"
			intervals [1725]:
				xmin = 583.3555
				xmax = 583.4355
				text = "a"
			intervals [1726]:
				xmin = 583.4355
				xmax = 583.6255
				text = "room"
			intervals [1727]:
				xmin = 583.6255
				xmax = 584.2155
				text = "downstairs"
			intervals [1728]:
				xmin = 584.2155
				xmax = 602.4197
				text = ""
			intervals [1729]:
				xmin = 602.4197
				xmax = 602.8197
				text = "<unk>"
			intervals [1730]:
				xmin = 602.8197
				xmax = 611.4574
				text = ""
			intervals [1731]:
				xmin = 611.4574
				xmax = 611.8574
				text = "okay"
			intervals [1732]:
				xmin = 611.8574
				xmax = 611.9074
				text = ""
			intervals [1733]:
				xmin = 611.9074
				xmax = 612.0574
				text = "so"
			intervals [1734]:
				xmin = 612.0574
				xmax = 612.1774
				text = ""
			intervals [1735]:
				xmin = 612.1774
				xmax = 613.2974
				text = "<unk>"
			intervals [1736]:
				xmin = 613.2974
				xmax = 613.5174
				text = "no"
			intervals [1737]:
				xmin = 613.5174
				xmax = 614.115
				text = ""
			intervals [1738]:
				xmin = 614.115
				xmax = 614.145
				text = "n-"
			intervals [1739]:
				xmin = 614.145
				xmax = 614.625
				text = ""
			intervals [1740]:
				xmin = 614.625
				xmax = 614.655
				text = "n-"
			intervals [1741]:
				xmin = 614.655
				xmax = 615.3892
				text = ""
			intervals [1742]:
				xmin = 615.3892
				xmax = 615.5192
				text = "there"
			intervals [1743]:
				xmin = 615.5192
				xmax = 615.5792
				text = "s"
			intervals [1744]:
				xmin = 615.5792
				xmax = 615.8192
				text = "always"
			intervals [1745]:
				xmin = 615.8192
				xmax = 615.8892
				text = "a"
			intervals [1746]:
				xmin = 615.8892
				xmax = 616.0992
				text = "story"
			intervals [1747]:
				xmin = 616.0992
				xmax = 616.3092
				text = "about"
			intervals [1748]:
				xmin = 616.3092
				xmax = 616.5392
				text = "school"
			intervals [1749]:
				xmin = 616.5392
				xmax = 616.6692
				text = "for"
			intervals [1750]:
				xmin = 616.6692
				xmax = 616.8892
				text = "every"
			intervals [1751]:
				xmin = 616.8892
				xmax = 617.1492
				text = "kid"
			intervals [1752]:
				xmin = 617.1492
				xmax = 617.2692
				text = "to"
			intervals [1753]:
				xmin = 617.2692
				xmax = 617.5792
				text = "me"
			intervals [1754]:
				xmin = 617.5792
				xmax = 617.8092
				text = "but"
			intervals [1755]:
				xmin = 617.8092
				xmax = 618.2642
				text = ""
			intervals [1756]:
				xmin = 618.2642
				xmax = 618.5942
				text = "i"
			intervals [1757]:
				xmin = 618.5942
				xmax = 619.4337
				text = ""
			intervals [1758]:
				xmin = 619.4337
				xmax = 619.5437
				text = "it"
			intervals [1759]:
				xmin = 619.5437
				xmax = 619.6137
				text = "s"
			intervals [1760]:
				xmin = 619.6137
				xmax = 619.8537
				text = "not"
			intervals [1761]:
				xmin = 619.8537
				xmax = 619.8837
				text = ""
			intervals [1762]:
				xmin = 619.8837
				xmax = 620.0737
				text = "i"
			intervals [1763]:
				xmin = 620.0737
				xmax = 620.1937
				text = ""
			intervals [1764]:
				xmin = 620.1937
				xmax = 620.5937
				text = "don't"
			intervals [1765]:
				xmin = 620.5937
				xmax = 620.8537
				text = "like"
			intervals [1766]:
				xmin = 620.8537
				xmax = 621.2937
				text = "school"
			intervals [1767]:
				xmin = 621.2937
				xmax = 621.8723
				text = ""
			intervals [1768]:
				xmin = 621.8723
				xmax = 622.0823
				text = "i"
			intervals [1769]:
				xmin = 622.0823
				xmax = 622.4223
				text = "like"
			intervals [1770]:
				xmin = 622.4223
				xmax = 622.8223
				text = "school"
			intervals [1771]:
				xmin = 622.8223
				xmax = 622.9123
				text = "i'm"
			intervals [1772]:
				xmin = 622.9123
				xmax = 623.2323
				text = "very"
			intervals [1773]:
				xmin = 623.2323
				xmax = 623.5023
				text = "good"
			intervals [1774]:
				xmin = 623.5023
				xmax = 623.6623
				text = "at"
			intervals [1775]:
				xmin = 623.6623
				xmax = 624.0323
				text = "everything"
			intervals [1776]:
				xmin = 624.0323
				xmax = 624.1923
				text = "in"
			intervals [1777]:
				xmin = 624.1923
				xmax = 624.6623
				text = "school"
			intervals [1778]:
				xmin = 624.6623
				xmax = 625.2288
				text = ""
			intervals [1779]:
				xmin = 625.2288
				xmax = 625.4988
				text = "it"
			intervals [1780]:
				xmin = 625.4988
				xmax = 625.6288
				text = "s"
			intervals [1781]:
				xmin = 625.6288
				xmax = 626.2788
				text = "just"
			intervals [1782]:
				xmin = 626.2788
				xmax = 626.955
				text = ""
			intervals [1783]:
				xmin = 626.955
				xmax = 627.335
				text = "kids"
			intervals [1784]:
				xmin = 627.335
				xmax = 627.525
				text = "are"
			intervals [1785]:
				xmin = 627.525
				xmax = 627.845
				text = "annoying"
			intervals [1786]:
				xmin = 627.845
				xmax = 628.355
				text = "sometimes"
			intervals [1787]:
				xmin = 628.355
				xmax = 628.385
				text = ""
			intervals [1788]:
				xmin = 628.385
				xmax = 628.575
				text = "and"
			intervals [1789]:
				xmin = 628.575
				xmax = 628.795
				text = "then"
			intervals [1790]:
				xmin = 628.795
				xmax = 628.825
				text = ""
			intervals [1791]:
				xmin = 628.825
				xmax = 628.935
				text = "the"
			intervals [1792]:
				xmin = 628.935
				xmax = 628.985
				text = ""
			intervals [1793]:
				xmin = 628.985
				xmax = 629.505
				text = "teachers"
			intervals [1794]:
				xmin = 629.505
				xmax = 629.655
				text = "they"
			intervals [1795]:
				xmin = 629.655
				xmax = 629.835
				text = "don't"
			intervals [1796]:
				xmin = 629.835
				xmax = 630.435
				text = "understand"
			intervals [1797]:
				xmin = 630.435
				xmax = 630.645
				text = "from"
			intervals [1798]:
				xmin = 630.645
				xmax = 630.725
				text = "a"
			intervals [1799]:
				xmin = 630.725
				xmax = 630.975
				text = "kid"
			intervals [1800]:
				xmin = 630.975
				xmax = 631.135
				text = "s"
			intervals [1801]:
				xmin = 631.135
				xmax = 631.5155
				text = ""
			intervals [1802]:
				xmin = 631.5155
				xmax = 632.2755
				text = "perspective"
			intervals [1803]:
				xmin = 632.2755
				xmax = 632.4355
				text = "of"
			intervals [1804]:
				xmin = 632.4355
				xmax = 632.8855
				text = "different"
			intervals [1805]:
				xmin = 632.8855
				xmax = 632.947
				text = ""
			intervals [1806]:
				xmin = 632.947
				xmax = 633.357
				text = "things"
			intervals [1807]:
				xmin = 633.357
				xmax = 633.567
				text = "so"
			intervals [1808]:
				xmin = 633.567
				xmax = 633.747
				text = "like"
			intervals [1809]:
				xmin = 633.747
				xmax = 633.777
				text = ""
			intervals [1810]:
				xmin = 633.777
				xmax = 633.947
				text = "they're"
			intervals [1811]:
				xmin = 633.947
				xmax = 634.527
				text = "always"
			intervals [1812]:
				xmin = 634.527
				xmax = 634.877
				text = "yelling"
			intervals [1813]:
				xmin = 634.877
				xmax = 635.037
				text = "at"
			intervals [1814]:
				xmin = 635.037
				xmax = 635.187
				text = "you"
			intervals [1815]:
				xmin = 635.187
				xmax = 635.277
				text = "and"
			intervals [1816]:
				xmin = 635.277
				xmax = 635.357
				text = "it"
			intervals [1817]:
				xmin = 635.357
				xmax = 635.557
				text = "gets"
			intervals [1818]:
				xmin = 635.557
				xmax = 635.807
				text = "so"
			intervals [1819]:
				xmin = 635.807
				xmax = 636.327
				text = "annoying"
			intervals [1820]:
				xmin = 636.327
				xmax = 636.357
				text = ""
			intervals [1821]:
				xmin = 636.357
				xmax = 636.467
				text = "you're"
			intervals [1822]:
				xmin = 636.467
				xmax = 636.677
				text = "like"
			intervals [1823]:
				xmin = 636.677
				xmax = 636.9742
				text = ""
			intervals [1824]:
				xmin = 636.9742
				xmax = 637.0542
				text = "oh"
			intervals [1825]:
				xmin = 637.0542
				xmax = 637.2442
				text = "my"
			intervals [1826]:
				xmin = 637.2442
				xmax = 637.2742
				text = ""
			intervals [1827]:
				xmin = 637.2742
				xmax = 637.6142
				text = "god"
			intervals [1828]:
				xmin = 637.6142
				xmax = 637.7497
				text = ""
			intervals [1829]:
				xmin = 637.7497
				xmax = 637.9197
				text = "i"
			intervals [1830]:
				xmin = 637.9197
				xmax = 637.9597
				text = ""
			intervals [1831]:
				xmin = 637.9597
				xmax = 638.2397
				text = "don't"
			intervals [1832]:
				xmin = 638.2397
				xmax = 638.4597
				text = "like"
			intervals [1833]:
				xmin = 638.4597
				xmax = 638.5697
				text = "you"
			intervals [1834]:
				xmin = 638.5697
				xmax = 638.7097
				text = "get"
			intervals [1835]:
				xmin = 638.7097
				xmax = 638.7897
				text = "out"
			intervals [1836]:
				xmin = 638.7897
				xmax = 638.8497
				text = "of"
			intervals [1837]:
				xmin = 638.8497
				xmax = 638.9397
				text = "my"
			intervals [1838]:
				xmin = 638.9397
				xmax = 639.3197
				text = "face"
			intervals [1839]:
				xmin = 639.3197
				xmax = 639.5582
				text = ""
			intervals [1840]:
				xmin = 639.5582
				xmax = 639.7382
				text = "and"
			intervals [1841]:
				xmin = 639.7382
				xmax = 639.8082
				text = "you"
			intervals [1842]:
				xmin = 639.8082
				xmax = 639.9582
				text = "know"
			intervals [1843]:
				xmin = 639.9582
				xmax = 640.2282
				text = "kids"
			intervals [1844]:
				xmin = 640.2282
				xmax = 640.3182
				text = "be"
			intervals [1845]:
				xmin = 640.3182
				xmax = 640.9482
				text = "disrespectful"
			intervals [1846]:
				xmin = 640.9482
				xmax = 641.0082
				text = "to"
			intervals [1847]:
				xmin = 641.0082
				xmax = 641.0682
				text = "the"
			intervals [1848]:
				xmin = 641.0682
				xmax = 641.5882
				text = "teachers"
			intervals [1849]:
				xmin = 641.5882
				xmax = 642.1884
				text = ""
			intervals [1850]:
				xmin = 642.1884
				xmax = 642.4684
				text = "most"
			intervals [1851]:
				xmin = 642.4684
				xmax = 642.5284
				text = "of"
			intervals [1852]:
				xmin = 642.5284
				xmax = 642.6084
				text = "the"
			intervals [1853]:
				xmin = 642.6084
				xmax = 642.8884
				text = "time"
			intervals [1854]:
				xmin = 642.8884
				xmax = 643.0084
				text = "i"
			intervals [1855]:
				xmin = 643.0084
				xmax = 643.0384
				text = "<unk>"
			intervals [1856]:
				xmin = 643.0384
				xmax = 643.1784
				text = "just"
			intervals [1857]:
				xmin = 643.1784
				xmax = 643.3284
				text = "tell"
			intervals [1858]:
				xmin = 643.3284
				xmax = 643.4984
				text = "them"
			intervals [1859]:
				xmin = 643.4984
				xmax = 643.8284
				text = "okay"
			intervals [1860]:
				xmin = 643.8284
				xmax = 644.1584
				text = "okay"
			intervals [1861]:
				xmin = 644.1584
				xmax = 644.2284
				text = ""
			intervals [1862]:
				xmin = 644.2284
				xmax = 644.6884
				text = "okay"
			intervals [1863]:
				xmin = 644.6884
				xmax = 645.0059
				text = ""
			intervals [1864]:
				xmin = 645.0059
				xmax = 645.1459
				text = "i"
			intervals [1865]:
				xmin = 645.1459
				xmax = 645.4059
				text = "get"
			intervals [1866]:
				xmin = 645.4059
				xmax = 645.4659
				text = "it"
			intervals [1867]:
				xmin = 645.4659
				xmax = 645.6759
				text = "i'm"
			intervals [1868]:
				xmin = 645.6759
				xmax = 646.1959
				text = "sorry"
			intervals [1869]:
				xmin = 646.1959
				xmax = 646.2859
				text = "i"
			intervals [1870]:
				xmin = 646.2859
				xmax = 646.5359
				text = "won't"
			intervals [1871]:
				xmin = 646.5359
				xmax = 646.6859
				text = "do"
			intervals [1872]:
				xmin = 646.6859
				xmax = 646.7159
				text = ""
			intervals [1873]:
				xmin = 646.7159
				xmax = 646.8059
				text = "it"
			intervals [1874]:
				xmin = 646.8059
				xmax = 647.1259
				text = "again"
			intervals [1875]:
				xmin = 647.1259
				xmax = 647.5086
				text = ""
			intervals [1876]:
				xmin = 647.5086
				xmax = 647.6986
				text = "like"
			intervals [1877]:
				xmin = 647.6986
				xmax = 647.8086
				text = "i"
			intervals [1878]:
				xmin = 647.8086
				xmax = 648.0286
				text = "just"
			intervals [1879]:
				xmin = 648.0286
				xmax = 648.2486
				text = "try"
			intervals [1880]:
				xmin = 648.2486
				xmax = 648.5286
				text = "to"
			intervals [1881]:
				xmin = 648.5286
				xmax = 648.7086
				text = ""
			intervals [1882]:
				xmin = 648.7086
				xmax = 648.8786
				text = "i"
			intervals [1883]:
				xmin = 648.8786
				xmax = 649.0986
				text = "try"
			intervals [1884]:
				xmin = 649.0986
				xmax = 649.1786
				text = "to"
			intervals [1885]:
				xmin = 649.1786
				xmax = 649.4086
				text = "even"
			intervals [1886]:
				xmin = 649.4086
				xmax = 649.5386
				text = "with"
			intervals [1887]:
				xmin = 649.5386
				xmax = 649.6886
				text = "them"
			intervals [1888]:
				xmin = 649.6886
				xmax = 649.8686
				text = "cause"
			intervals [1889]:
				xmin = 649.8686
				xmax = 649.9786
				text = "at"
			intervals [1890]:
				xmin = 649.9786
				xmax = 650.0586
				text = "the"
			intervals [1891]:
				xmin = 650.0586
				xmax = 650.1986
				text = "end"
			intervals [1892]:
				xmin = 650.1986
				xmax = 650.2586
				text = "of"
			intervals [1893]:
				xmin = 650.2586
				xmax = 650.3286
				text = "the"
			intervals [1894]:
				xmin = 650.3286
				xmax = 650.3886
				text = "day"
			intervals [1895]:
				xmin = 650.3886
				xmax = 650.4686
				text = "i'm"
			intervals [1896]:
				xmin = 650.4686
				xmax = 650.5986
				text = "not"
			intervals [1897]:
				xmin = 650.5986
				xmax = 650.7686
				text = "gonna"
			intervals [1898]:
				xmin = 650.7686
				xmax = 651.0186
				text = "win"
			intervals [1899]:
				xmin = 651.0186
				xmax = 651.1286
				text = "the"
			intervals [1900]:
				xmin = 651.1286
				xmax = 651.3986
				text = "fight"
			intervals [1901]:
				xmin = 651.3986
				xmax = 651.4286
				text = ""
			intervals [1902]:
				xmin = 651.4286
				xmax = 652.1986
				text = "obviously"
			intervals [1903]:
				xmin = 652.1986
				xmax = 652.726
				text = ""
			intervals [1904]:
				xmin = 652.726
				xmax = 652.916
				text = "cause"
			intervals [1905]:
				xmin = 652.916
				xmax = 652.996
				text = "it"
			intervals [1906]:
				xmin = 652.996
				xmax = 653.276
				text = "seems"
			intervals [1907]:
				xmin = 653.276
				xmax = 653.446
				text = "like"
			intervals [1908]:
				xmin = 653.446
				xmax = 653.576
				text = "they"
			intervals [1909]:
				xmin = 653.576
				xmax = 653.746
				text = "just"
			intervals [1910]:
				xmin = 653.746
				xmax = 653.986
				text = "have"
			intervals [1911]:
				xmin = 653.986
				xmax = 654.106
				text = "to"
			intervals [1912]:
				xmin = 654.106
				xmax = 654.246
				text = "be"
			intervals [1913]:
				xmin = 654.246
				xmax = 654.476
				text = "right"
			intervals [1914]:
				xmin = 654.476
				xmax = 654.666
				text = "since"
			intervals [1915]:
				xmin = 654.666
				xmax = 654.836
				text = "they're"
			intervals [1916]:
				xmin = 654.836
				xmax = 654.906
				text = "the"
			intervals [1917]:
				xmin = 654.906
				xmax = 655.496
				text = "teachers"
			intervals [1918]:
				xmin = 655.496
				xmax = 656.3536
				text = ""
			intervals [1919]:
				xmin = 656.3536
				xmax = 656.5836
				text = "but"
			intervals [1920]:
				xmin = 656.5836
				xmax = 656.7336
				text = "it"
			intervals [1921]:
				xmin = 656.7336
				xmax = 656.7936
				text = "s"
			intervals [1922]:
				xmin = 656.7936
				xmax = 657.0336
				text = "those"
			intervals [1923]:
				xmin = 657.0336
				xmax = 657.2636
				text = "little"
			intervals [1924]:
				xmin = 657.2636
				xmax = 657.8636
				text = "times"
			intervals [1925]:
				xmin = 657.8636
				xmax = 658.0535
				text = ""
			intervals [1926]:
				xmin = 658.0535
				xmax = 658.2035
				text = "when"
			intervals [1927]:
				xmin = 658.2035
				xmax = 658.2335
				text = ""
			intervals [1928]:
				xmin = 658.2335
				xmax = 658.4335
				text = "they're"
			intervals [1929]:
				xmin = 658.4335
				xmax = 658.5735
				text = ""
			intervals [1930]:
				xmin = 658.5735
				xmax = 658.8435
				text = "wrong"
			intervals [1931]:
				xmin = 658.8435
				xmax = 658.9135
				text = ""
			intervals [1932]:
				xmin = 658.9135
				xmax = 659.0435
				text = "and"
			intervals [1933]:
				xmin = 659.0435
				xmax = 659.1935
				text = "they"
			intervals [1934]:
				xmin = 659.1935
				xmax = 659.2535
				text = ""
			intervals [1935]:
				xmin = 659.2535
				xmax = 659.4835
				text = "figure"
			intervals [1936]:
				xmin = 659.4835
				xmax = 659.5135
				text = ""
			intervals [1937]:
				xmin = 659.5135
				xmax = 659.6635
				text = "that"
			intervals [1938]:
				xmin = 659.6635
				xmax = 659.8335
				text = "out"
			intervals [1939]:
				xmin = 659.8335
				xmax = 660.0389
				text = ""
			intervals [1940]:
				xmin = 660.0389
				xmax = 660.1789
				text = "then"
			intervals [1941]:
				xmin = 660.1789
				xmax = 660.2589
				text = "they"
			intervals [1942]:
				xmin = 660.2589
				xmax = 660.2989
				text = ""
			intervals [1943]:
				xmin = 660.2989
				xmax = 660.4089
				text = "come"
			intervals [1944]:
				xmin = 660.4089
				xmax = 660.4689
				text = "and"
			intervals [1945]:
				xmin = 660.4689
				xmax = 660.5189
				text = ""
			intervals [1946]:
				xmin = 660.5189
				xmax = 661.2089
				text = "apologize"
			intervals [1947]:
				xmin = 661.2089
				xmax = 661.3689
				text = "to"
			intervals [1948]:
				xmin = 661.3689
				xmax = 661.4889
				text = "you"
			intervals [1949]:
				xmin = 661.4889
				xmax = 661.5689
				text = "and"
			intervals [1950]:
				xmin = 661.5689
				xmax = 661.6289
				text = "it"
			intervals [1951]:
				xmin = 661.6289
				xmax = 661.8089
				text = "makes"
			intervals [1952]:
				xmin = 661.8089
				xmax = 661.8689
				text = "you"
			intervals [1953]:
				xmin = 661.8689
				xmax = 662.0289
				text = "feel"
			intervals [1954]:
				xmin = 662.0289
				xmax = 662.1489
				text = "so"
			intervals [1955]:
				xmin = 662.1489
				xmax = 662.3989
				text = "much"
			intervals [1956]:
				xmin = 662.3989
				xmax = 662.4289
				text = ""
			intervals [1957]:
				xmin = 662.4289
				xmax = 662.7589
				text = "better"
			intervals [1958]:
				xmin = 662.7589
				xmax = 663.2068
				text = ""
			intervals [1959]:
				xmin = 663.2068
				xmax = 663.3268
				text = "but"
			intervals [1960]:
				xmin = 663.3268
				xmax = 663.5768
				text = "like"
			intervals [1961]:
				xmin = 663.5768
				xmax = 663.8958
				text = ""
			intervals [1962]:
				xmin = 663.8958
				xmax = 664.5958
				text = "besides"
			intervals [1963]:
				xmin = 664.5958
				xmax = 664.649
				text = ""
			intervals [1964]:
				xmin = 664.649
				xmax = 665.509
				text = "teachers"
			intervals [1965]:
				xmin = 665.509
				xmax = 665.770
				text = ""
			intervals [1966]:
				xmin = 665.770
				xmax = 666.280
				text = "and"
			intervals [1967]:
				xmin = 666.280
				xmax = 666.6282
				text = ""
			intervals [1968]:
				xmin = 666.6282
				xmax = 666.7282
				text = "the"
			intervals [1969]:
				xmin = 666.7282
				xmax = 666.9882
				text = "kids"
			intervals [1970]:
				xmin = 666.9882
				xmax = 667.0982
				text = "at"
			intervals [1971]:
				xmin = 667.0982
				xmax = 667.6582
				text = "school"
			intervals [1972]:
				xmin = 667.6582
				xmax = 668.4182
				text = ""
			intervals [1973]:
				xmin = 668.4182
				xmax = 668.6182
				text = "i"
			intervals [1974]:
				xmin = 668.6182
				xmax = 668.8582
				text = "like"
			intervals [1975]:
				xmin = 668.8582
				xmax = 669.0882
				text = "school"
			intervals [1976]:
				xmin = 669.0882
				xmax = 669.2382
				text = "cause"
			intervals [1977]:
				xmin = 669.2382
				xmax = 669.4182
				text = "i'm"
			intervals [1978]:
				xmin = 669.4182
				xmax = 669.6182
				text = "good"
			intervals [1979]:
				xmin = 669.6182
				xmax = 669.7582
				text = "at"
			intervals [1980]:
				xmin = 669.7582
				xmax = 669.9682
				text = "it"
			intervals [1981]:
				xmin = 669.9682
				xmax = 670.4202
				text = ""
			intervals [1982]:
				xmin = 670.4202
				xmax = 670.7502
				text = "and"
			intervals [1983]:
				xmin = 670.7502
				xmax = 670.8402
				text = "it"
			intervals [1984]:
				xmin = 670.8402
				xmax = 670.9402
				text = "s"
			intervals [1985]:
				xmin = 670.9402
				xmax = 671.4202
				text = "like"
			intervals [1986]:
				xmin = 671.4202
				xmax = 671.5729
				text = ""
			intervals [1987]:
				xmin = 671.5729
				xmax = 671.7529
				text = "i"
			intervals [1988]:
				xmin = 671.7529
				xmax = 672.0229
				text = "like"
			intervals [1989]:
				xmin = 672.0229
				xmax = 672.3729
				text = "math"
			intervals [1990]:
				xmin = 672.3729
				xmax = 672.4029
				text = ""
			intervals [1991]:
				xmin = 672.4029
				xmax = 672.5829
				text = "i"
			intervals [1992]:
				xmin = 672.5829
				xmax = 672.7529
				text = "like"
			intervals [1993]:
				xmin = 672.7529
				xmax = 672.8529
				text = ""
			intervals [1994]:
				xmin = 672.8529
				xmax = 673.5829
				text = "numbers"
			intervals [1995]:
				xmin = 673.5829
				xmax = 674.0055
				text = ""
			intervals [1996]:
				xmin = 674.0055
				xmax = 674.1355
				text = "i"
			intervals [1997]:
				xmin = 674.1355
				xmax = 674.3955
				text = "just"
			intervals [1998]:
				xmin = 674.3955
				xmax = 674.6365
				text = ""
			intervals [1999]:
				xmin = 674.6365
				xmax = 674.8765
				text = "kind"
			intervals [2000]:
				xmin = 674.8765
				xmax = 674.9365
				text = "of"
			intervals [2001]:
				xmin = 674.9365
				xmax = 675.1165
				text = "don't"
			intervals [2002]:
				xmin = 675.1165
				xmax = 675.2765
				text = "like"
			intervals [2003]:
				xmin = 675.2765
				xmax = 675.3065
				text = ""
			intervals [2004]:
				xmin = 675.3065
				xmax = 675.5965
				text = "how"
			intervals [2005]:
				xmin = 675.5965
				xmax = 675.7665
				text = "you"
			intervals [2006]:
				xmin = 675.7665
				xmax = 675.9865
				text = "have"
			intervals [2007]:
				xmin = 675.9865
				xmax = 676.1365
				text = "to"
			intervals [2008]:
				xmin = 676.1365
				xmax = 676.3946
				text = ""
			intervals [2009]:
				xmin = 676.3946
				xmax = 676.6346
				text = "do"
			intervals [2010]:
				xmin = 676.6346
				xmax = 676.8446
				text = "it"
			intervals [2011]:
				xmin = 676.8446
				xmax = 676.9746
				text = "in"
			intervals [2012]:
				xmin = 676.9746
				xmax = 677.1646
				text = "like"
			intervals [2013]:
				xmin = 677.1646
				xmax = 677.4746
				text = "school"
			intervals [2014]:
				xmin = 677.4746
				xmax = 677.5746
				text = "how"
			intervals [2015]:
				xmin = 677.5746
				xmax = 677.6946
				text = "they"
			intervals [2016]:
				xmin = 677.6946
				xmax = 677.7346
				text = ""
			intervals [2017]:
				xmin = 677.7346
				xmax = 678.0046
				text = "teach"
			intervals [2018]:
				xmin = 678.0046
				xmax = 678.0646
				text = "you"
			intervals [2019]:
				xmin = 678.0646
				xmax = 678.1546
				text = "how"
			intervals [2020]:
				xmin = 678.1546
				xmax = 678.2746
				text = "to"
			intervals [2021]:
				xmin = 678.2746
				xmax = 678.4246
				text = "do"
			intervals [2022]:
				xmin = 678.4246
				xmax = 678.5046
				text = "it"
			intervals [2023]:
				xmin = 678.5046
				xmax = 678.756
				text = ""
			intervals [2024]:
				xmin = 678.756
				xmax = 678.886
				text = "i"
			intervals [2025]:
				xmin = 678.886
				xmax = 679.036
				text = "just"
			intervals [2026]:
				xmin = 679.036
				xmax = 679.146
				text = "like"
			intervals [2027]:
				xmin = 679.146
				xmax = 679.196
				text = ""
			intervals [2028]:
				xmin = 679.196
				xmax = 679.416
				text = "doing"
			intervals [2029]:
				xmin = 679.416
				xmax = 679.486
				text = "the"
			intervals [2030]:
				xmin = 679.486
				xmax = 679.956
				text = "numbers"
			intervals [2031]:
				xmin = 679.956
				xmax = 680.076
				text = "by"
			intervals [2032]:
				xmin = 680.076
				xmax = 680.556
				text = "myself"
			intervals [2033]:
				xmin = 680.556
				xmax = 680.9564
				text = ""
			intervals [2034]:
				xmin = 680.9564
				xmax = 681.2164
				text = "and"
			intervals [2035]:
				xmin = 681.2164
				xmax = 681.4464
				text = "then"
			intervals [2036]:
				xmin = 681.4464
				xmax = 681.5764
				text = "in"
			intervals [2037]:
				xmin = 681.5764
				xmax = 681.7464
				text = "like"
			intervals [2038]:
				xmin = 681.7464
				xmax = 682.0648
				text = ""
			intervals [2039]:
				xmin = 682.0648
				xmax = 682.4948
				text = "social"
			intervals [2040]:
				xmin = 682.4948
				xmax = 682.6748
				text = "studies"
			intervals [2041]:
				xmin = 682.6748
				xmax = 682.7748
				text = "and"
			intervals [2042]:
				xmin = 682.7748
				xmax = 683.3348
				text = "science"
			intervals [2043]:
				xmin = 683.3348
				xmax = 683.9833
				text = ""
			intervals [2044]:
				xmin = 683.9833
				xmax = 684.3833
				text = "history"
			intervals [2045]:
				xmin = 684.3833
				xmax = 684.4733
				text = "and"
			intervals [2046]:
				xmin = 684.4733
				xmax = 684.8733
				text = "science"
			intervals [2047]:
				xmin = 684.8733
				xmax = 684.9633
				text = ""
			intervals [2048]:
				xmin = 684.9633
				xmax = 685.3733
				text = "i"
			intervals [2049]:
				xmin = 685.3733
				xmax = 685.6481
				text = ""
			intervals [2050]:
				xmin = 685.6481
				xmax = 685.8181
				text = "i"
			intervals [2051]:
				xmin = 685.8181
				xmax = 686.2081
				text = "don't"
			intervals [2052]:
				xmin = 686.2081
				xmax = 686.4165
				text = ""
			intervals [2053]:
				xmin = 686.4165
				xmax = 686.7365
				text = "i'm"
			intervals [2054]:
				xmin = 686.7365
				xmax = 686.9365
				text = "good"
			intervals [2055]:
				xmin = 686.9365
				xmax = 687.2465
				text = "at"
			intervals [2056]:
				xmin = 687.2465
				xmax = 687.6765
				text = "both"
			intervals [2057]:
				xmin = 687.6765
				xmax = 688.2576
				text = ""
			intervals [2058]:
				xmin = 688.2576
				xmax = 688.4676
				text = "it"
			intervals [2059]:
				xmin = 688.4676
				xmax = 688.6476
				text = "s"
			intervals [2060]:
				xmin = 688.6476
				xmax = 688.9076
				text = "just"
			intervals [2061]:
				xmin = 688.9076
				xmax = 689.0576
				text = "the"
			intervals [2062]:
				xmin = 689.0576
				xmax = 689.1076
				text = ""
			intervals [2063]:
				xmin = 689.1076
				xmax = 689.7376
				text = "kids"
			intervals [2064]:
				xmin = 689.7376
				xmax = 689.8076
				text = ""
			intervals [2065]:
				xmin = 689.8076
				xmax = 690.1576
				text = "that"
			intervals [2066]:
				xmin = 690.1576
				xmax = 690.7406
				text = ""
			intervals [2067]:
				xmin = 690.7406
				xmax = 691.2006
				text = "talk"
			intervals [2068]:
				xmin = 691.2006
				xmax = 691.3706
				text = "all"
			intervals [2069]:
				xmin = 691.3706
				xmax = 691.4706
				text = "the"
			intervals [2070]:
				xmin = 691.4706
				xmax = 691.8206
				text = "time"
			intervals [2071]:
				xmin = 691.8206
				xmax = 691.9406
				text = "and"
			intervals [2072]:
				xmin = 691.9406
				xmax = 692.5506
				text = "distract"
			intervals [2073]:
				xmin = 692.5506
				xmax = 692.8106
				text = "you"
			intervals [2074]:
				xmin = 692.8106
				xmax = 692.8406
				text = ""
			intervals [2075]:
				xmin = 692.8406
				xmax = 692.9806
				text = "then"
			intervals [2076]:
				xmin = 692.9806
				xmax = 693.0706
				text = "you"
			intervals [2077]:
				xmin = 693.0706
				xmax = 693.3606
				text = "can't"
			intervals [2078]:
				xmin = 693.3606
				xmax = 693.4606
				text = "do"
			intervals [2079]:
				xmin = 693.4606
				xmax = 693.7506
				text = "your"
			intervals [2080]:
				xmin = 693.7506
				xmax = 694.1906
				text = "work"
			intervals [2081]:
				xmin = 694.1906
				xmax = 694.462
				text = ""
			intervals [2082]:
				xmin = 694.462
				xmax = 694.662
				text = "and"
			intervals [2083]:
				xmin = 694.662
				xmax = 695.022
				text = "then"
			intervals [2084]:
				xmin = 695.022
				xmax = 695.152
				text = ""
			intervals [2085]:
				xmin = 695.152
				xmax = 695.372
				text = "you"
			intervals [2086]:
				xmin = 695.372
				xmax = 695.692
				text = "end"
			intervals [2087]:
				xmin = 695.692
				xmax = 695.902
				text = "up"
			intervals [2088]:
				xmin = 695.902
				xmax = 696.3022
				text = ""
			intervals [2089]:
				xmin = 696.3022
				xmax = 696.5122
				text = "not"
			intervals [2090]:
				xmin = 696.5122
				xmax = 696.5822
				text = ""
			intervals [2091]:
				xmin = 696.5822
				xmax = 696.8022
				text = "doing"
			intervals [2092]:
				xmin = 696.8022
				xmax = 696.9622
				text = ""
			intervals [2093]:
				xmin = 696.9622
				xmax = 697.2222
				text = "great"
			intervals [2094]:
				xmin = 697.2222
				xmax = 697.2522
				text = ""
			intervals [2095]:
				xmin = 697.2522
				xmax = 697.4422
				text = "so"
			intervals [2096]:
				xmin = 697.4422
				xmax = 697.5922
				text = "i"
			intervals [2097]:
				xmin = 697.5922
				xmax = 697.9122
				text = "try"
			intervals [2098]:
				xmin = 697.9122
				xmax = 697.9822
				text = ""
			intervals [2099]:
				xmin = 697.9822
				xmax = 698.1022
				text = "to"
			intervals [2100]:
				xmin = 698.1022
				xmax = 698.4822
				text = "always"
			intervals [2101]:
				xmin = 698.4822
				xmax = 699.1571
				text = ""
			intervals [2102]:
				xmin = 699.1571
				xmax = 699.3971
				text = "mm"
			intervals [2103]:
				xmin = 699.3971
				xmax = 699.4771
				text = ""
			intervals [2104]:
				xmin = 699.4771
				xmax = 699.7871
				text = "sorry"
			intervals [2105]:
				xmin = 699.7871
				xmax = 700.124
				text = ""
			intervals [2106]:
				xmin = 700.124
				xmax = 700.304
				text = "i"
			intervals [2107]:
				xmin = 700.304
				xmax = 700.484
				text = "try"
			intervals [2108]:
				xmin = 700.484
				xmax = 700.544
				text = "to"
			intervals [2109]:
				xmin = 700.544
				xmax = 700.874
				text = "always"
			intervals [2110]:
				xmin = 700.874
				xmax = 701.144
				text = "move"
			intervals [2111]:
				xmin = 701.144
				xmax = 701.604
				text = "myself"
			intervals [2112]:
				xmin = 701.604
				xmax = 701.684
				text = "in"
			intervals [2113]:
				xmin = 701.684
				xmax = 701.974
				text = "social"
			intervals [2114]:
				xmin = 701.974
				xmax = 702.424
				text = "studies"
			intervals [2115]:
				xmin = 702.424
				xmax = 702.714
				text = "i"
			intervals [2116]:
				xmin = 702.714
				xmax = 703.3266
				text = ""
			intervals [2117]:
				xmin = 703.3266
				xmax = 703.5866
				text = "um"
			intervals [2118]:
				xmin = 703.5866
				xmax = 703.6166
				text = ""
			intervals [2119]:
				xmin = 703.6166
				xmax = 704.1166
				text = "excuse"
			intervals [2120]:
				xmin = 704.1166
				xmax = 704.1966
				text = "me"
			intervals [2121]:
				xmin = 704.1966
				xmax = 704.2366
				text = ""
			intervals [2122]:
				xmin = 704.2366
				xmax = 704.3666
				text = "i"
			intervals [2123]:
				xmin = 704.3666
				xmax = 704.5066
				text = "gave"
			intervals [2124]:
				xmin = 704.5066
				xmax = 704.8566
				text = "myself"
			intervals [2125]:
				xmin = 704.8566
				xmax = 704.9266
				text = "a"
			intervals [2126]:
				xmin = 704.9266
				xmax = 705.5366
				text = "independent"
			intervals [2127]:
				xmin = 705.5366
				xmax = 705.5766
				text = ""
			intervals [2128]:
				xmin = 705.5766
				xmax = 705.8866
				text = "seat"
			intervals [2129]:
				xmin = 705.8866
				xmax = 706.5019
				text = ""
			intervals [2130]:
				xmin = 706.5019
				xmax = 706.7519
				text = "and"
			intervals [2131]:
				xmin = 706.7519
				xmax = 706.8519
				text = "i've"
			intervals [2132]:
				xmin = 706.8519
				xmax = 707.0019
				text = "been"
			intervals [2133]:
				xmin = 707.0019
				xmax = 707.2319
				text = "doing"
			intervals [2134]:
				xmin = 707.2319
				xmax = 707.4219
				text = "good"
			intervals [2135]:
				xmin = 707.4219
				xmax = 707.5019
				text = "at"
			intervals [2136]:
				xmin = 707.5019
				xmax = 707.8619
				text = "social"
			intervals [2137]:
				xmin = 707.8619
				xmax = 708.4519
				text = "studies"
			intervals [2138]:
				xmin = 708.4519
				xmax = 708.8246
				text = ""
			intervals [2139]:
				xmin = 708.8246
				xmax = 709.0646
				text = "and"
			intervals [2140]:
				xmin = 709.0646
				xmax = 709.2346
				text = "then"
			intervals [2141]:
				xmin = 709.2346
				xmax = 709.4046
				text = "in"
			intervals [2142]:
				xmin = 709.4046
				xmax = 710.0346
				text = "science"
			intervals [2143]:
				xmin = 710.0346
				xmax = 710.251
				text = ""
			intervals [2144]:
				xmin = 710.251
				xmax = 710.491
				text = "those"
			intervals [2145]:
				xmin = 710.491
				xmax = 710.651
				text = "old"
			intervals [2146]:
				xmin = 710.651
				xmax = 710.921
				text = "little"
			intervals [2147]:
				xmin = 710.921
				xmax = 711.381
				text = "times"
			intervals [2148]:
				xmin = 711.381
				xmax = 711.501
				text = "when"
			intervals [2149]:
				xmin = 711.501
				xmax = 711.581
				text = "you"
			intervals [2150]:
				xmin = 711.581
				xmax = 711.751
				text = "get"
			intervals [2151]:
				xmin = 711.751
				xmax = 712.471
				text = "chatty"
			intervals [2152]:
				xmin = 712.471
				xmax = 712.708
				text = ""
			intervals [2153]:
				xmin = 712.708
				xmax = 712.808
				text = "and"
			intervals [2154]:
				xmin = 712.808
				xmax = 712.868
				text = "i"
			intervals [2155]:
				xmin = 712.868
				xmax = 713.148
				text = "have"
			intervals [2156]:
				xmin = 713.148
				xmax = 713.238
				text = ""
			intervals [2157]:
				xmin = 713.238
				xmax = 713.478
				text = "done"
			intervals [2158]:
				xmin = 713.478
				xmax = 713.688
				text = "that"
			intervals [2159]:
				xmin = 713.688
				xmax = 713.718
				text = "i"
			intervals [2160]:
				xmin = 713.718
				xmax = 713.748
				text = ""
			intervals [2161]:
				xmin = 713.748
				xmax = 714.038
				text = "have"
			intervals [2162]:
				xmin = 714.038
				xmax = 714.068
				text = ""
			intervals [2163]:
				xmin = 714.068
				xmax = 714.348
				text = "gotten"
			intervals [2164]:
				xmin = 714.348
				xmax = 714.668
				text = "chatty"
			intervals [2165]:
				xmin = 714.668
				xmax = 714.718
				text = "i"
			intervals [2166]:
				xmin = 714.718
				xmax = 714.958
				text = "gotten"
			intervals [2167]:
				xmin = 714.958
				xmax = 715.268
				text = "chatty"
			intervals [2168]:
				xmin = 715.268
				xmax = 715.708
				text = "today"
			intervals [2169]:
				xmin = 715.708
				xmax = 716.1258
				text = ""
			intervals [2170]:
				xmin = 716.1258
				xmax = 716.2458
				text = "and"
			intervals [2171]:
				xmin = 716.2458
				xmax = 716.3658
				text = "that"
			intervals [2172]:
				xmin = 716.3658
				xmax = 716.4658
				text = "was"
			intervals [2173]:
				xmin = 716.4658
				xmax = 716.5858
				text = "my"
			intervals [2174]:
				xmin = 716.5858
				xmax = 716.7458
				text = "fault"
			intervals [2175]:
				xmin = 716.7458
				xmax = 716.8458
				text = "but"
			intervals [2176]:
				xmin = 716.8458
				xmax = 716.9258
				text = "i"
			intervals [2177]:
				xmin = 716.9258
				xmax = 717.0658
				text = "end"
			intervals [2178]:
				xmin = 717.0658
				xmax = 717.1758
				text = "up"
			intervals [2179]:
				xmin = 717.1758
				xmax = 717.3458
				text = "getting"
			intervals [2180]:
				xmin = 717.3458
				xmax = 717.5458
				text = "back"
			intervals [2181]:
				xmin = 717.5458
				xmax = 717.6458
				text = "on"
			intervals [2182]:
				xmin = 717.6458
				xmax = 718.0358
				text = "task"
			intervals [2183]:
				xmin = 718.0358
				xmax = 718.0758
				text = "i"
			intervals [2184]:
				xmin = 718.0758
				xmax = 718.3958
				text = "always"
			intervals [2185]:
				xmin = 718.3958
				xmax = 718.5358
				text = "get"
			intervals [2186]:
				xmin = 718.5358
				xmax = 718.7258
				text = "back"
			intervals [2187]:
				xmin = 718.7258
				xmax = 718.8058
				text = "on"
			intervals [2188]:
				xmin = 718.8058
				xmax = 719.2258
				text = "task"
			intervals [2189]:
				xmin = 719.2258
				xmax = 719.6703
				text = ""
			intervals [2190]:
				xmin = 719.6703
				xmax = 720.0003
				text = "and"
			intervals [2191]:
				xmin = 720.0003
				xmax = 720.0303
				text = ""
			intervals [2192]:
				xmin = 720.0303
				xmax = 720.2703
				text = "i"
			intervals [2193]:
				xmin = 720.2703
				xmax = 720.6003
				text = "always"
			intervals [2194]:
				xmin = 720.6003
				xmax = 720.7403
				text = "end"
			intervals [2195]:
				xmin = 720.7403
				xmax = 720.8503
				text = "up"
			intervals [2196]:
				xmin = 720.8503
				xmax = 721.0003
				text = "doing"
			intervals [2197]:
				xmin = 721.0003
				xmax = 721.2003
				text = "my"
			intervals [2198]:
				xmin = 721.2003
				xmax = 721.5103
				text = "work"
			intervals [2199]:
				xmin = 721.5103
				xmax = 721.6603
				text = "it"
			intervals [2200]:
				xmin = 721.6603
				xmax = 721.7103
				text = "s"
			intervals [2201]:
				xmin = 721.7103
				xmax = 721.8803
				text = "just"
			intervals [2202]:
				xmin = 721.8803
				xmax = 722.1403
				text = "still"
			intervals [2203]:
				xmin = 722.1403
				xmax = 722.3803
				text = "those"
			intervals [2204]:
				xmin = 722.3803
				xmax = 722.6303
				text = "kids"
			intervals [2205]:
				xmin = 722.6303
				xmax = 723.0003
				text = "around"
			intervals [2206]:
				xmin = 723.0003
				xmax = 723.0703
				text = "are"
			intervals [2207]:
				xmin = 723.0703
				xmax = 723.5703
				text = "always"
			intervals [2208]:
				xmin = 723.5703
				xmax = 724.014
				text = ""
			intervals [2209]:
				xmin = 724.014
				xmax = 724.224
				text = "wanna"
			intervals [2210]:
				xmin = 724.224
				xmax = 724.294
				text = ""
			intervals [2211]:
				xmin = 724.294
				xmax = 724.714
				text = "talk"
			intervals [2212]:
				xmin = 724.714
				xmax = 724.844
				text = "and"
			intervals [2213]:
				xmin = 724.844
				xmax = 725.404
				text = "everything"
			intervals [2214]:
				xmin = 725.404
				xmax = 726.5361
				text = ""
			intervals [2215]:
				xmin = 726.5361
				xmax = 726.6161
				text = "it"
			intervals [2216]:
				xmin = 726.6161
				xmax = 726.6561
				text = ""
			intervals [2217]:
				xmin = 726.6561
				xmax = 726.7561
				text = "s"
			intervals [2218]:
				xmin = 726.7561
				xmax = 726.7861
				text = ""
			intervals [2219]:
				xmin = 726.7861
				xmax = 726.8461
				text = "h"
			intervals [2220]:
				xmin = 726.8461
				xmax = 727.2961
				text = ""
			intervals [2221]:
				xmin = 727.2961
				xmax = 727.3561
				text = "it"
			intervals [2222]:
				xmin = 727.3561
				xmax = 727.3861
				text = "s"
			intervals [2223]:
				xmin = 727.3861
				xmax = 727.4161
				text = ""
			intervals [2224]:
				xmin = 727.4161
				xmax = 728.0461
				text = "hard"
			intervals [2225]:
				xmin = 728.0461
				xmax = 728.5236
				text = ""
			intervals [2226]:
				xmin = 728.5236
				xmax = 728.6836
				text = "but"
			intervals [2227]:
				xmin = 728.6836
				xmax = 728.7136
				text = ""
			intervals [2228]:
				xmin = 728.7136
				xmax = 728.8636
				text = "i"
			intervals [2229]:
				xmin = 728.8636
				xmax = 729.1036
				text = "always"
			intervals [2230]:
				xmin = 729.1036
				xmax = 729.2336
				text = "like"
			intervals [2231]:
				xmin = 729.2336
				xmax = 729.3236
				text = "do"
			intervals [2232]:
				xmin = 729.3236
				xmax = 729.4136
				text = "it"
			intervals [2233]:
				xmin = 729.4136
				xmax = 729.6236
				text = "those"
			intervals [2234]:
				xmin = 729.6236
				xmax = 729.8136
				text = "just"
			intervals [2235]:
				xmin = 729.8136
				xmax = 730.0636
				text = "those"
			intervals [2236]:
				xmin = 730.0636
				xmax = 730.1936
				text = "two"
			intervals [2237]:
				xmin = 730.1936
				xmax = 730.2836
				text = ""
			intervals [2238]:
				xmin = 730.2836
				xmax = 730.6736
				text = "classes"
			intervals [2239]:
				xmin = 730.6736
				xmax = 731.0136
				text = "most"
			intervals [2240]:
				xmin = 731.0136
				xmax = 731.0736
				text = "of"
			intervals [2241]:
				xmin = 731.0736
				xmax = 731.1636
				text = "the"
			intervals [2242]:
				xmin = 731.1636
				xmax = 731.5536
				text = "time"
			intervals [2243]:
				xmin = 731.5536
				xmax = 732.1096
				text = ""
			intervals [2244]:
				xmin = 732.1096
				xmax = 732.2896
				text = "most"
			intervals [2245]:
				xmin = 732.2896
				xmax = 732.3496
				text = "of"
			intervals [2246]:
				xmin = 732.3496
				xmax = 732.4096
				text = "the"
			intervals [2247]:
				xmin = 732.4096
				xmax = 732.5396
				text = "time"
			intervals [2248]:
				xmin = 732.5396
				xmax = 732.9396
				text = "everybody"
			intervals [2249]:
				xmin = 732.9396
				xmax = 733.0996
				text = "else"
			intervals [2250]:
				xmin = 733.0996
				xmax = 733.2196
				text = "is"
			intervals [2251]:
				xmin = 733.2196
				xmax = 733.2496
				text = ""
			intervals [2252]:
				xmin = 733.2496
				xmax = 733.6496
				text = "good"
			intervals [2253]:
				xmin = 733.6496
				xmax = 737.4192
				text = ""
			intervals [2254]:
				xmin = 737.4192
				xmax = 737.5392
				text = "do"
			intervals [2255]:
				xmin = 737.5392
				xmax = 737.6092
				text = ""
			intervals [2256]:
				xmin = 737.6092
				xmax = 737.6592
				text = "i"
			intervals [2257]:
				xmin = 737.6592
				xmax = 737.7192
				text = ""
			intervals [2258]:
				xmin = 737.7192
				xmax = 737.8092
				text = "have"
			intervals [2259]:
				xmin = 737.8092
				xmax = 737.8392
				text = "a"
			intervals [2260]:
				xmin = 737.8392
				xmax = 738.2792
				text = ""
			intervals [2261]:
				xmin = 738.2792
				xmax = 738.4692
				text = "favorite"
			intervals [2262]:
				xmin = 738.4692
				xmax = 738.4992
				text = ""
			intervals [2263]:
				xmin = 738.4992
				xmax = 738.6792
				text = "teacher"
			intervals [2264]:
				xmin = 738.6792
				xmax = 741.7446
				text = ""
			intervals [2265]:
				xmin = 741.7446
				xmax = 741.9746
				text = "uh"
			intervals [2266]:
				xmin = 741.9746
				xmax = 742.1546
				text = "favorite"
			intervals [2267]:
				xmin = 742.1546
				xmax = 742.6946
				text = ""
			intervals [2268]:
				xmin = 742.6946
				xmax = 743.8946
				text = "teachers"
			intervals [2269]:
				xmin = 743.8946
				xmax = 743.9646
				text = ""
			intervals [2270]:
				xmin = 743.9646
				xmax = 744.1646
				text = "would"
			intervals [2271]:
				xmin = 744.1646
				xmax = 744.4046
				text = "have"
			intervals [2272]:
				xmin = 744.4046
				xmax = 744.4546
				text = ""
			intervals [2273]:
				xmin = 744.4546
				xmax = 744.6246
				text = "to"
			intervals [2274]:
				xmin = 744.6246
				xmax = 745.1046
				text = "be"
			intervals [2275]:
				xmin = 745.1046
				xmax = 745.9591
				text = ""
			intervals [2276]:
				xmin = 745.9591
				xmax = 746.3091
				text = "miss"
			intervals [2277]:
				xmin = 746.3091
				xmax = 746.3391
				text = ""
			intervals [2278]:
				xmin = 746.3391
				xmax = 746.5991
				text = "no"
			intervals [2279]:
				xmin = 746.5991
				xmax = 746.7291
				text = "i"
			intervals [2280]:
				xmin = 746.7291
				xmax = 746.8391
				text = "do"
			intervals [2281]:
				xmin = 746.8391
				xmax = 746.9991
				text = "have"
			intervals [2282]:
				xmin = 746.9991
				xmax = 747.0591
				text = "a"
			intervals [2283]:
				xmin = 747.0591
				xmax = 747.2991
				text = "favorite"
			intervals [2284]:
				xmin = 747.2991
				xmax = 747.5191
				text = "teacher"
			intervals [2285]:
				xmin = 747.5191
				xmax = 747.6891
				text = "this"
			intervals [2286]:
				xmin = 747.6891
				xmax = 747.7991
				text = "year"
			intervals [2287]:
				xmin = 747.7991
				xmax = 747.9991
				text = "his"
			intervals [2288]:
				xmin = 747.9991
				xmax = 748.3791
				text = "name"
			intervals [2289]:
				xmin = 748.3791
				xmax = 748.6291
				text = "is"
			intervals [2290]:
				xmin = 748.6291
				xmax = 748.9391
				text = "mr"
			intervals [2291]:
				xmin = 748.9391
				xmax = 748.9791
				text = ""
			intervals [2292]:
				xmin = 748.9791
				xmax = 750.0091
				text = "rdx"
			intervals [2293]:
				xmin = 750.0091
				xmax = 751.0272
				text = ""
			intervals [2294]:
				xmin = 751.0272
				xmax = 751.1372
				text = "and"
			intervals [2295]:
				xmin = 751.1372
				xmax = 751.2072
				text = "you"
			intervals [2296]:
				xmin = 751.2072
				xmax = 751.3272
				text = "know"
			intervals [2297]:
				xmin = 751.3272
				xmax = 751.7172
				text = "everybody"
			intervals [2298]:
				xmin = 751.7172
				xmax = 751.9272
				text = "got"
			intervals [2299]:
				xmin = 751.9272
				xmax = 752.1972
				text = "press"
			intervals [2300]:
				xmin = 752.1972
				xmax = 752.2872
				text = "when"
			intervals [2301]:
				xmin = 752.2872
				xmax = 752.4072
				text = "they"
			intervals [2302]:
				xmin = 752.4072
				xmax = 752.5172
				text = "heard"
			intervals [2303]:
				xmin = 752.5172
				xmax = 752.6572
				text = "his"
			intervals [2304]:
				xmin = 752.6572
				xmax = 752.9072
				text = "name"
			intervals [2305]:
				xmin = 752.9072
				xmax = 753.0172
				text = "cause"
			intervals [2306]:
				xmin = 753.0172
				xmax = 753.1072
				text = "rdx"
			intervals [2307]:
				xmin = 753.1072
				xmax = 753.7872
				text = ""
			intervals [2308]:
				xmin = 753.7872
				xmax = 753.8672
				text = "you"
			intervals [2309]:
				xmin = 753.8672
				xmax = 754.0372
				text = "know"
			intervals [2310]:
				xmin = 754.0372
				xmax = 754.0672
				text = ""
			intervals [2311]:
				xmin = 754.0672
				xmax = 754.5072
				text = "everybody"
			intervals [2312]:
				xmin = 754.5072
				xmax = 754.8991
				text = ""
			intervals [2313]:
				xmin = 754.8991
				xmax = 755.0491
				text = "but"
			intervals [2314]:
				xmin = 755.0491
				xmax = 755.1891
				text = "yeah"
			intervals [2315]:
				xmin = 755.1891
				xmax = 755.3791
				text = "that"
			intervals [2316]:
				xmin = 755.3791
				xmax = 755.4391
				text = "s"
			intervals [2317]:
				xmin = 755.4391
				xmax = 755.5791
				text = "my"
			intervals [2318]:
				xmin = 755.5791
				xmax = 755.7891
				text = "favorite"
			intervals [2319]:
				xmin = 755.7891
				xmax = 756.0091
				text = "teacher"
			intervals [2320]:
				xmin = 756.0091
				xmax = 756.2191
				text = "this"
			intervals [2321]:
				xmin = 756.2191
				xmax = 756.3291
				text = "year"
			intervals [2322]:
				xmin = 756.3291
				xmax = 756.6691
				text = "last"
			intervals [2323]:
				xmin = 756.6691
				xmax = 756.9291
				text = "year"
			intervals [2324]:
				xmin = 756.9291
				xmax = 757.3498
				text = ""
			intervals [2325]:
				xmin = 757.3498
				xmax = 757.5298
				text = "my"
			intervals [2326]:
				xmin = 757.5298
				xmax = 757.8998
				text = "favorite"
			intervals [2327]:
				xmin = 757.8998
				xmax = 758.1798
				text = "teacher"
			intervals [2328]:
				xmin = 758.1798
				xmax = 758.2798
				text = "would"
			intervals [2329]:
				xmin = 758.2798
				xmax = 758.4698
				text = "have"
			intervals [2330]:
				xmin = 758.4698
				xmax = 758.4998
				text = ""
			intervals [2331]:
				xmin = 758.4998
				xmax = 758.5898
				text = "to"
			intervals [2332]:
				xmin = 758.5898
				xmax = 759.1198
				text = "be"
			intervals [2333]:
				xmin = 759.1198
				xmax = 759.7135
				text = ""
			intervals [2334]:
				xmin = 759.7135
				xmax = 759.8735
				text = "not"
			intervals [2335]:
				xmin = 759.8735
				xmax = 760.1435
				text = "last"
			intervals [2336]:
				xmin = 760.1435
				xmax = 760.2335
				text = "year"
			intervals [2337]:
				xmin = 760.2335
				xmax = 760.3735
				text = "but"
			intervals [2338]:
				xmin = 760.3735
				xmax = 760.5435
				text = "like"
			intervals [2339]:
				xmin = 760.5435
				xmax = 760.6235
				text = ""
			intervals [2340]:
				xmin = 760.6235
				xmax = 761.1035
				text = "back"
			intervals [2341]:
				xmin = 761.1035
				xmax = 761.3228
				text = ""
			intervals [2342]:
				xmin = 761.3228
				xmax = 761.4928
				text = "my"
			intervals [2343]:
				xmin = 761.4928
				xmax = 761.7628
				text = "favorite"
			intervals [2344]:
				xmin = 761.7628
				xmax = 762.1428
				text = "teachers"
			intervals [2345]:
				xmin = 762.1428
				xmax = 762.2528
				text = "would"
			intervals [2346]:
				xmin = 762.2528
				xmax = 762.3928
				text = "have"
			intervals [2347]:
				xmin = 762.3928
				xmax = 762.4228
				text = ""
			intervals [2348]:
				xmin = 762.4228
				xmax = 762.5528
				text = "to"
			intervals [2349]:
				xmin = 762.5528
				xmax = 762.9328
				text = "be"
			intervals [2350]:
				xmin = 762.9328
				xmax = 763.3133
				text = ""
			intervals [2351]:
				xmin = 763.3133
				xmax = 763.5433
				text = "miss"
			intervals [2352]:
				xmin = 763.5433
				xmax = 763.5733
				text = ""
			intervals [2353]:
				xmin = 763.5733
				xmax = 764.5733
				text = "rdx"
			intervals [2354]:
				xmin = 764.5733
				xmax = 765.2926
				text = ""
			intervals [2355]:
				xmin = 765.2926
				xmax = 765.6726
				text = "and"
			intervals [2356]:
				xmin = 765.6726
				xmax = 765.8526
				text = "miss"
			intervals [2357]:
				xmin = 765.8526
				xmax = 766.6026
				text = "rdx"
			intervals [2358]:
				xmin = 766.6026
				xmax = 766.7024
				text = ""
			intervals [2359]:
				xmin = 766.7024
				xmax = 766.9024
				text = "those"
			intervals [2360]:
				xmin = 766.9024
				xmax = 767.0124
				text = "are"
			intervals [2361]:
				xmin = 767.0124
				xmax = 767.2224
				text = "from"
			intervals [2362]:
				xmin = 767.2224
				xmax = 767.5724
				text = "like"
			intervals [2363]:
				xmin = 767.5724
				xmax = 768.096
				text = ""
			intervals [2364]:
				xmin = 768.096
				xmax = 768.416
				text = "pre"
			intervals [2365]:
				xmin = 768.416
				xmax = 768.516
				text = ""
			intervals [2366]:
				xmin = 768.516
				xmax = 769.036
				text = "k"
			intervals [2367]:
				xmin = 769.036
				xmax = 769.2352
				text = ""
			intervals [2368]:
				xmin = 769.2352
				xmax = 769.8052
				text = "and"
			intervals [2369]:
				xmin = 769.8052
				xmax = 769.9552
				text = ""
			intervals [2370]:
				xmin = 769.9552
				xmax = 770.5352
				text = "kindergarten"
			intervals [2371]:
				xmin = 770.5352
				xmax = 776.0494
				text = ""
			intervals [2372]:
				xmin = 776.0494
				xmax = 776.4994
				text = "okay"
			intervals [2373]:
				xmin = 776.4994
				xmax = 777.0456
				text = ""
			intervals [2374]:
				xmin = 777.0456
				xmax = 777.4356
				text = "<unk>"
			intervals [2375]:
				xmin = 777.4356
				xmax = 777.5956
				text = "me"
			intervals [2376]:
				xmin = 777.5956
				xmax = 777.7556
				text = "too"
			intervals [2377]:
				xmin = 777.7556
				xmax = 778.2253
				text = ""
			intervals [2378]:
				xmin = 778.2253
				xmax = 778.4953
				text = "mr"
			intervals [2379]:
				xmin = 778.4953
				xmax = 778.8653
				text = "rdx"
			intervals [2380]:
				xmin = 778.8653
				xmax = 778.8953
				text = ""
			intervals [2381]:
				xmin = 778.8953
				xmax = 779.0353
				text = "my"
			intervals [2382]:
				xmin = 779.0353
				xmax = 779.4353
				text = "favorite"
			intervals [2383]:
				xmin = 779.4353
				xmax = 779.7453
				text = "cause"
			intervals [2384]:
				xmin = 779.7453
				xmax = 779.9237
				text = ""
			intervals [2385]:
				xmin = 779.9237
				xmax = 780.1537
				text = "he"
			intervals [2386]:
				xmin = 780.1537
				xmax = 780.8537
				text = "understands"
			intervals [2387]:
				xmin = 780.8537
				xmax = 781.0937
				text = "where"
			intervals [2388]:
				xmin = 781.0937
				xmax = 781.2937
				text = "your"
			intervals [2389]:
				xmin = 781.2937
				xmax = 781.6237
				text = "point"
			intervals [2390]:
				xmin = 781.6237
				xmax = 781.6537
				text = ""
			intervals [2391]:
				xmin = 781.6537
				xmax = 782.0937
				text = "comes"
			intervals [2392]:
				xmin = 782.0937
				xmax = 782.3037
				text = "from"
			intervals [2393]:
				xmin = 782.3037
				xmax = 782.4537
				text = "like"
			intervals [2394]:
				xmin = 782.4537
				xmax = 782.6737
				text = "he"
			intervals [2395]:
				xmin = 782.6737
				xmax = 782.8937
				text = "ac-"
			intervals [2396]:
				xmin = 782.8937
				xmax = 782.9537
				text = "he"
			intervals [2397]:
				xmin = 782.9537
				xmax = 782.9837
				text = ""
			intervals [2398]:
				xmin = 782.9837
				xmax = 783.2737
				text = "will"
			intervals [2399]:
				xmin = 783.2737
				xmax = 783.6437
				text = "actually"
			intervals [2400]:
				xmin = 783.6437
				xmax = 783.8737
				text = "not"
			intervals [2401]:
				xmin = 783.8737
				xmax = 783.9337
				text = ""
			intervals [2402]:
				xmin = 783.9337
				xmax = 784.4737
				text = "debate"
			intervals [2403]:
				xmin = 784.4737
				xmax = 784.5037
				text = ""
			intervals [2404]:
				xmin = 784.5037
				xmax = 784.8137
				text = "with"
			intervals [2405]:
				xmin = 784.8137
				xmax = 784.9937
				text = "you"
			intervals [2406]:
				xmin = 784.9937
				xmax = 785.0237
				text = ""
			intervals [2407]:
				xmin = 785.0237
				xmax = 785.1537
				text = "he"
			intervals [2408]:
				xmin = 785.1537
				xmax = 785.3437
				text = "will"
			intervals [2409]:
				xmin = 785.3437
				xmax = 785.4237
				text = ""
			intervals [2410]:
				xmin = 785.4237
				xmax = 785.7937
				text = "actually"
			intervals [2411]:
				xmin = 785.7937
				xmax = 786.0437
				text = "try"
			intervals [2412]:
				xmin = 786.0437
				xmax = 786.1437
				text = "and"
			intervals [2413]:
				xmin = 786.1437
				xmax = 786.1737
				text = ""
			intervals [2414]:
				xmin = 786.1737
				xmax = 787.0837
				text = "understand"
			intervals [2415]:
				xmin = 787.0837
				xmax = 787.2737
				text = "you"
			intervals [2416]:
				xmin = 787.2737
				xmax = 787.7446
				text = ""
			intervals [2417]:
				xmin = 787.7446
				xmax = 788.0946
				text = "so"
			intervals [2418]:
				xmin = 788.0946
				xmax = 788.5776
				text = ""
			intervals [2419]:
				xmin = 788.5776
				xmax = 788.8376
				text = "mr"
			intervals [2420]:
				xmin = 788.8376
				xmax = 789.5176
				text = "rdx"
			intervals [2421]:
				xmin = 789.5176
				xmax = 789.5476
				text = ""
			intervals [2422]:
				xmin = 789.5476
				xmax = 789.9276
				text = "he"
			intervals [2423]:
				xmin = 789.9276
				xmax = 790.2968
				text = ""
			intervals [2424]:
				xmin = 790.2968
				xmax = 790.5268
				text = "he"
			intervals [2425]:
				xmin = 790.5268
				xmax = 790.6368
				text = ""
			intervals [2426]:
				xmin = 790.6368
				xmax = 791.0168
				text = "tal-"
			intervals [2427]:
				xmin = 791.0168
				xmax = 791.1268
				text = "he"
			intervals [2428]:
				xmin = 791.1268
				xmax = 791.3468
				text = "like"
			intervals [2429]:
				xmin = 791.3468
				xmax = 791.7568
				text = "talks"
			intervals [2430]:
				xmin = 791.7568
				xmax = 791.8768
				text = "to"
			intervals [2431]:
				xmin = 791.8768
				xmax = 792.0468
				text = "you"
			intervals [2432]:
				xmin = 792.0468
				xmax = 792.2068
				text = "he"
			intervals [2433]:
				xmin = 792.2068
				xmax = 792.3368
				text = "will"
			intervals [2434]:
				xmin = 792.3368
				xmax = 792.4861
				text = ""
			intervals [2435]:
				xmin = 792.4861
				xmax = 792.6561
				text = "he"
			intervals [2436]:
				xmin = 792.6561
				xmax = 792.6861
				text = "<unk>"
			intervals [2437]:
				xmin = 792.6861
				xmax = 792.8961
				text = "te-"
			intervals [2438]:
				xmin = 792.8961
				xmax = 793.0661
				text = "he"
			intervals [2439]:
				xmin = 793.0661
				xmax = 793.3661
				text = "wants"
			intervals [2440]:
				xmin = 793.3661
				xmax = 793.4761
				text = "you"
			intervals [2441]:
				xmin = 793.4761
				xmax = 793.5961
				text = "to"
			intervals [2442]:
				xmin = 793.5961
				xmax = 793.9561
				text = "tell"
			intervals [2443]:
				xmin = 793.9561
				xmax = 794.2161
				text = "him"
			intervals [2444]:
				xmin = 794.2161
				xmax = 794.6899
				text = ""
			intervals [2445]:
				xmin = 794.6899
				xmax = 794.8699
				text = "what"
			intervals [2446]:
				xmin = 794.8699
				xmax = 794.9999
				text = "s"
			intervals [2447]:
				xmin = 794.9999
				xmax = 795.2399
				text = "wrong"
			intervals [2448]:
				xmin = 795.2399
				xmax = 795.3099
				text = "and"
			intervals [2449]:
				xmin = 795.3099
				xmax = 795.4399
				text = "how"
			intervals [2450]:
				xmin = 795.4399
				xmax = 795.6099
				text = "you"
			intervals [2451]:
				xmin = 795.6099
				xmax = 795.7499
				text = "feel"
			intervals [2452]:
				xmin = 795.7499
				xmax = 795.8599
				text = "like"
			intervals [2453]:
				xmin = 795.8599
				xmax = 795.8899
				text = ""
			intervals [2454]:
				xmin = 795.8899
				xmax = 795.9699
				text = "you"
			intervals [2455]:
				xmin = 795.9699
				xmax = 796.1099
				text = "could"
			intervals [2456]:
				xmin = 796.1099
				xmax = 796.1599
				text = ""
			intervals [2457]:
				xmin = 796.1599
				xmax = 796.3899
				text = "fix"
			intervals [2458]:
				xmin = 796.3899
				xmax = 796.4499
				text = "it"
			intervals [2459]:
				xmin = 796.4499
				xmax = 796.5399
				text = "and"
			intervals [2460]:
				xmin = 796.5399
				xmax = 796.6599
				text = "then"
			intervals [2461]:
				xmin = 796.6599
				xmax = 796.7999
				text = "he"
			intervals [2462]:
				xmin = 796.7999
				xmax = 796.8299
				text = "<unk>"
			intervals [2463]:
				xmin = 796.8299
				xmax = 796.8699
				text = ""
			intervals [2464]:
				xmin = 796.8699
				xmax = 797.1799
				text = "tell"
			intervals [2465]:
				xmin = 797.1799
				xmax = 797.3299
				text = "you"
			intervals [2466]:
				xmin = 797.3299
				xmax = 797.6339
				text = ""
			intervals [2467]:
				xmin = 797.6339
				xmax = 797.9539
				text = "what"
			intervals [2468]:
				xmin = 797.9539
				xmax = 798.1339
				text = ""
			intervals [2469]:
				xmin = 798.1339
				xmax = 798.4139
				text = "he"
			intervals [2470]:
				xmin = 798.4139
				xmax = 798.7439
				text = "actually"
			intervals [2471]:
				xmin = 798.7439
				xmax = 798.8139
				text = ""
			intervals [2472]:
				xmin = 798.8139
				xmax = 799.0639
				text = "thinks"
			intervals [2473]:
				xmin = 799.0639
				xmax = 799.1439
				text = "on"
			intervals [2474]:
				xmin = 799.1439
				xmax = 799.2139
				text = "the"
			intervals [2475]:
				xmin = 799.2139
				xmax = 799.7839
				text = "situation"
			intervals [2476]:
				xmin = 799.7839
				xmax = 799.9039
				text = "and"
			intervals [2477]:
				xmin = 799.9039
				xmax = 800.0139
				text = "then"
			intervals [2478]:
				xmin = 800.0139
				xmax = 800.2139
				text = "how"
			intervals [2479]:
				xmin = 800.2139
				xmax = 800.2539
				text = ""
			intervals [2480]:
				xmin = 800.2539
				xmax = 800.3539
				text = "he"
			intervals [2481]:
				xmin = 800.3539
				xmax = 800.3839
				text = "<unk>"
			intervals [2482]:
				xmin = 800.3839
				xmax = 800.4139
				text = ""
			intervals [2483]:
				xmin = 800.4139
				xmax = 800.7039
				text = "try"
			intervals [2484]:
				xmin = 800.7039
				xmax = 800.8139
				text = "to"
			intervals [2485]:
				xmin = 800.8139
				xmax = 801.1539
				text = "fix"
			intervals [2486]:
				xmin = 801.1539
				xmax = 801.3339
				text = "it"
			intervals [2487]:
				xmin = 801.3339
				xmax = 801.6649
				text = ""
			intervals [2488]:
				xmin = 801.6649
				xmax = 801.8149
				text = "and"
			intervals [2489]:
				xmin = 801.8149
				xmax = 801.9549
				text = "he"
			intervals [2490]:
				xmin = 801.9549
				xmax = 802.0249
				text = "s"
			intervals [2491]:
				xmin = 802.0249
				xmax = 802.0949
				text = "a"
			intervals [2492]:
				xmin = 802.0949
				xmax = 802.2849
				text = "good"
			intervals [2493]:
				xmin = 802.2849
				xmax = 802.5849
				text = "teacher"
			intervals [2494]:
				xmin = 802.5849
				xmax = 802.7449
				text = "like"
			intervals [2495]:
				xmin = 802.7449
				xmax = 802.7849
				text = ""
			intervals [2496]:
				xmin = 802.7849
				xmax = 803.1249
				text = "just"
			intervals [2497]:
				xmin = 803.1249
				xmax = 803.3705
				text = ""
			intervals [2498]:
				xmin = 803.3705
				xmax = 803.5505
				text = "just"
			intervals [2499]:
				xmin = 803.5505
				xmax = 803.7105
				text = "show"
			intervals [2500]:
				xmin = 803.7105
				xmax = 803.8605
				text = "your"
			intervals [2501]:
				xmin = 803.8605
				xmax = 804.1405
				text = "teacher"
			intervals [2502]:
				xmin = 804.1405
				xmax = 804.1705
				text = ""
			intervals [2503]:
				xmin = 804.1705
				xmax = 804.9305
				text = "respect"
			intervals [2504]:
				xmin = 804.9305
				xmax = 804.9868
				text = ""
			intervals [2505]:
				xmin = 804.9868
				xmax = 805.2468
				text = "and"
			intervals [2506]:
				xmin = 805.2468
				xmax = 805.3868
				text = "they"
			intervals [2507]:
				xmin = 805.3868
				xmax = 805.4168
				text = "<unk>"
			intervals [2508]:
				xmin = 805.4168
				xmax = 806.1355
				text = ""
			intervals [2509]:
				xmin = 806.1355
				xmax = 806.3155
				text = "they"
			intervals [2510]:
				xmin = 806.3155
				xmax = 806.3455
				text = "<unk>"
			intervals [2511]:
				xmin = 806.3455
				xmax = 806.5955
				text = "help"
			intervals [2512]:
				xmin = 806.5955
				xmax = 806.7555
				text = "you"
			intervals [2513]:
				xmin = 806.7555
				xmax = 806.8855
				text = "out"
			intervals [2514]:
				xmin = 806.8855
				xmax = 806.9255
				text = ""
			intervals [2515]:
				xmin = 806.9255
				xmax = 807.1155
				text = "too"
			intervals [2516]:
				xmin = 807.1155
				xmax = 807.9066
				text = ""
			intervals [2517]:
				xmin = 807.9066
				xmax = 807.9766
				text = "we"
			intervals [2518]:
				xmin = 807.9766
				xmax = 808.1366
				text = "all"
			intervals [2519]:
				xmin = 808.1366
				xmax = 808.2766
				text = "be"
			intervals [2520]:
				xmin = 808.2766
				xmax = 808.5666
				text = "even"
			intervals [2521]:
				xmin = 808.5666
				xmax = 808.6766
				text = "with"
			intervals [2522]:
				xmin = 808.6766
				xmax = 808.8966
				text = "each"
			intervals [2523]:
				xmin = 808.8966
				xmax = 809.1666
				text = "other"
			intervals [2524]:
				xmin = 809.1666
				xmax = 809.3662
				text = ""
			intervals [2525]:
				xmin = 809.3662
				xmax = 809.4462
				text = "it"
			intervals [2526]:
				xmin = 809.4462
				xmax = 809.4762
				text = ""
			intervals [2527]:
				xmin = 809.4762
				xmax = 809.5062
				text = "<unk>"
			intervals [2528]:
				xmin = 809.5062
				xmax = 809.6462
				text = "be"
			intervals [2529]:
				xmin = 809.6462
				xmax = 809.6862
				text = "a"
			intervals [2530]:
				xmin = 809.6862
				xmax = 810.1862
				text = "nice"
			intervals [2531]:
				xmin = 810.1862
				xmax = 810.3581
				text = ""
			intervals [2532]:
				xmin = 810.3581
				xmax = 810.6081
				text = "game"
			intervals [2533]:
				xmin = 810.6081
				xmax = 810.6781
				text = "of"
			intervals [2534]:
				xmin = 810.6781
				xmax = 811.1481
				text = "tennis"
			intervals [2535]:
				xmin = 811.1481
				xmax = 811.2099
				text = ""
			intervals [2536]:
				xmin = 811.2099
				xmax = 811.3399
				text = "kind"
			intervals [2537]:
				xmin = 811.3399
				xmax = 811.3799
				text = ""
			intervals [2538]:
				xmin = 811.3799
				xmax = 811.4399
				text = "of"
			intervals [2539]:
				xmin = 811.4399
				xmax = 811.5299
				text = "like"
			intervals [2540]:
				xmin = 811.5299
				xmax = 812.9612
				text = ""
			intervals [2541]:
				xmin = 812.9612
				xmax = 813.1112
				text = "and"
			intervals [2542]:
				xmin = 813.1112
				xmax = 813.3012
				text = "then"
			intervals [2543]:
				xmin = 813.3012
				xmax = 813.4712
				text = "miss"
			intervals [2544]:
				xmin = 813.4712
				xmax = 814.2412
				text = "rdx"
			intervals [2545]:
				xmin = 814.2412
				xmax = 814.6726
				text = ""
			intervals [2546]:
				xmin = 814.6726
				xmax = 814.8026
				text = "she"
			intervals [2547]:
				xmin = 814.8026
				xmax = 815.2226
				text = "was"
			intervals [2548]:
				xmin = 815.2226
				xmax = 815.6026
				text = ""
			intervals [2549]:
				xmin = 815.6026
				xmax = 815.7526
				text = "always"
			intervals [2550]:
				xmin = 815.7526
				xmax = 815.7826
				text = "a"
			intervals [2551]:
				xmin = 815.7826
				xmax = 815.9126
				text = "good"
			intervals [2552]:
				xmin = 815.9126
				xmax = 816.0026
				text = ""
			intervals [2553]:
				xmin = 816.0026
				xmax = 816.1926
				text = "pre"
			intervals [2554]:
				xmin = 816.1926
				xmax = 816.3726
				text = "k"
			intervals [2555]:
				xmin = 816.3726
				xmax = 816.7626
				text = "teacher"
			intervals [2556]:
				xmin = 816.7626
				xmax = 816.9626
				text = "like"
			intervals [2557]:
				xmin = 816.9626
				xmax = 817.0926
				text = "if"
			intervals [2558]:
				xmin = 817.0926
				xmax = 817.1726
				text = "i"
			intervals [2559]:
				xmin = 817.1726
				xmax = 817.3426
				text = "was"
			intervals [2560]:
				xmin = 817.3426
				xmax = 817.7126
				text = "sad"
			intervals [2561]:
				xmin = 817.7126
				xmax = 817.8726
				text = "she"
			intervals [2562]:
				xmin = 817.8726
				xmax = 818.0526
				text = "would"
			intervals [2563]:
				xmin = 818.0526
				xmax = 818.3926
				text = "always"
			intervals [2564]:
				xmin = 818.3926
				xmax = 818.588
				text = ""
			intervals [2565]:
				xmin = 818.588
				xmax = 818.888
				text = "find"
			intervals [2566]:
				xmin = 818.888
				xmax = 818.928
				text = "a"
			intervals [2567]:
				xmin = 818.928
				xmax = 818.968
				text = ""
			intervals [2568]:
				xmin = 818.968
				xmax = 819.098
				text = "way"
			intervals [2569]:
				xmin = 819.098
				xmax = 819.158
				text = "to"
			intervals [2570]:
				xmin = 819.158
				xmax = 819.448
				text = ""
			intervals [2571]:
				xmin = 819.448
				xmax = 819.698
				text = "fix"
			intervals [2572]:
				xmin = 819.698
				xmax = 819.728
				text = ""
			intervals [2573]:
				xmin = 819.728
				xmax = 819.848
				text = "it"
			intervals [2574]:
				xmin = 819.848
				xmax = 819.878
				text = ""
			intervals [2575]:
				xmin = 819.878
				xmax = 820.018
				text = "she"
			intervals [2576]:
				xmin = 820.018
				xmax = 820.128
				text = "was"
			intervals [2577]:
				xmin = 820.128
				xmax = 820.368
				text = "so"
			intervals [2578]:
				xmin = 820.368
				xmax = 820.398
				text = ""
			intervals [2579]:
				xmin = 820.398
				xmax = 821.458
				text = "nice"
			intervals [2580]:
				xmin = 821.458
				xmax = 822.3366
				text = ""
			intervals [2581]:
				xmin = 822.3366
				xmax = 822.4666
				text = "i"
			intervals [2582]:
				xmin = 822.4666
				xmax = 822.6166
				text = "don't"
			intervals [2583]:
				xmin = 822.6166
				xmax = 823.0566
				text = "know"
			intervals [2584]:
				xmin = 823.0566
				xmax = 823.805
				text = ""
			intervals [2585]:
				xmin = 823.805
				xmax = 823.945
				text = "i"
			intervals [2586]:
				xmin = 823.945
				xmax = 824.125
				text = ""
			intervals [2587]:
				xmin = 824.125
				xmax = 824.245
				text = "i"
			intervals [2588]:
				xmin = 824.245
				xmax = 824.345
				text = ""
			intervals [2589]:
				xmin = 824.345
				xmax = 824.575
				text = "really"
			intervals [2590]:
				xmin = 824.575
				xmax = 824.785
				text = "liked"
			intervals [2591]:
				xmin = 824.785
				xmax = 824.815
				text = ""
			intervals [2592]:
				xmin = 824.815
				xmax = 825.015
				text = "pre"
			intervals [2593]:
				xmin = 825.015
				xmax = 825.345
				text = "k"
			intervals [2594]:
				xmin = 825.345
				xmax = 826.1324
				text = ""
			intervals [2595]:
				xmin = 826.1324
				xmax = 826.3224
				text = "and"
			intervals [2596]:
				xmin = 826.3224
				xmax = 826.3524
				text = ""
			intervals [2597]:
				xmin = 826.3524
				xmax = 826.5524
				text = "i"
			intervals [2598]:
				xmin = 826.5524
				xmax = 826.7624
				text = ""
			intervals [2599]:
				xmin = 826.7624
				xmax = 826.8524
				text = "it"
			intervals [2600]:
				xmin = 826.8524
				xmax = 826.9224
				text = "s"
			intervals [2601]:
				xmin = 826.9224
				xmax = 827.1824
				text = "probably"
			intervals [2602]:
				xmin = 827.1824
				xmax = 827.9824
				text = "because"
			intervals [2603]:
				xmin = 827.9824
				xmax = 828.0339
				text = ""
			intervals [2604]:
				xmin = 828.0339
				xmax = 828.2039
				text = "i"
			intervals [2605]:
				xmin = 828.2039
				xmax = 828.2639
				text = ""
			intervals [2606]:
				xmin = 828.2639
				xmax = 828.4139
				text = "got"
			intervals [2607]:
				xmin = 828.4139
				xmax = 828.4439
				text = ""
			intervals [2608]:
				xmin = 828.4439
				xmax = 828.7039
				text = "to"
			intervals [2609]:
				xmin = 828.7039
				xmax = 828.7639
				text = ""
			intervals [2610]:
				xmin = 828.7639
				xmax = 829.1439
				text = "nap"
			intervals [2611]:
				xmin = 829.1439
				xmax = 829.2039
				text = ""
			intervals [2612]:
				xmin = 829.2039
				xmax = 829.4039
				text = "so"
			intervals [2613]:
				xmin = 829.4039
				xmax = 829.4339
				text = ""
			intervals [2614]:
				xmin = 829.4339
				xmax = 829.5139
				text = "it"
			intervals [2615]:
				xmin = 829.5139
				xmax = 829.5639
				text = ""
			intervals [2616]:
				xmin = 829.5639
				xmax = 829.7739
				text = "was"
			intervals [2617]:
				xmin = 829.7739
				xmax = 829.8139
				text = ""
			intervals [2618]:
				xmin = 829.8139
				xmax = 830.1339
				text = "more"
			intervals [2619]:
				xmin = 830.1339
				xmax = 830.4039
				text = "nice"
			intervals [2620]:
				xmin = 830.4039
				xmax = 831.2581
				text = ""
			intervals [2621]:
				xmin = 831.2581
				xmax = 831.4581
				text = "and"
			intervals [2622]:
				xmin = 831.4581
				xmax = 831.6081
				text = "miss"
			intervals [2623]:
				xmin = 831.6081
				xmax = 832.1681
				text = "rdx"
			intervals [2624]:
				xmin = 832.1681
				xmax = 832.1981
				text = ""
			intervals [2625]:
				xmin = 832.1981
				xmax = 832.2881
				text = "she"
			intervals [2626]:
				xmin = 832.2881
				xmax = 832.3981
				text = "was"
			intervals [2627]:
				xmin = 832.3981
				xmax = 832.7581
				text = "always"
			intervals [2628]:
				xmin = 832.7581
				xmax = 833.1181
				text = "fun"
			intervals [2629]:
				xmin = 833.1181
				xmax = 833.4381
				text = "like"
			intervals [2630]:
				xmin = 833.4381
				xmax = 833.6886
				text = ""
			intervals [2631]:
				xmin = 833.6886
				xmax = 833.9486
				text = "she"
			intervals [2632]:
				xmin = 833.9486
				xmax = 834.4386
				text = "makes"
			intervals [2633]:
				xmin = 834.4386
				xmax = 834.7286
				text = "learning"
			intervals [2634]:
				xmin = 834.7286
				xmax = 834.8186
				text = ""
			intervals [2635]:
				xmin = 834.8186
				xmax = 835.1386
				text = "fun"
			intervals [2636]:
				xmin = 835.1386
				xmax = 835.1786
				text = ""
			intervals [2637]:
				xmin = 835.1786
				xmax = 835.4686
				text = "same"
			intervals [2638]:
				xmin = 835.4686
				xmax = 835.6486
				text = "thing"
			intervals [2639]:
				xmin = 835.6486
				xmax = 835.7786
				text = "with"
			intervals [2640]:
				xmin = 835.7786
				xmax = 836.1586
				text = "mr"
			intervals [2641]:
				xmin = 836.1586
				xmax = 836.7186
				text = "rdx"
			intervals [2642]:
				xmin = 836.7186
				xmax = 836.8486
				text = "she"
			intervals [2643]:
				xmin = 836.8486
				xmax = 837.0086
				text = "was"
			intervals [2644]:
				xmin = 837.0086
				xmax = 837.0886
				text = "a"
			intervals [2645]:
				xmin = 837.0886
				xmax = 837.5186
				text = "nice"
			intervals [2646]:
				xmin = 837.5186
				xmax = 837.7986
				text = "fun"
			intervals [2647]:
				xmin = 837.7986
				xmax = 837.8486
				text = ""
			intervals [2648]:
				xmin = 837.8486
				xmax = 838.4286
				text = "teacher"
			intervals [2649]:
				xmin = 838.4286
				xmax = 838.9328
				text = ""
			intervals [2650]:
				xmin = 838.9328
				xmax = 839.0628
				text = "who"
			intervals [2651]:
				xmin = 839.0628
				xmax = 839.5228
				text = "always"
			intervals [2652]:
				xmin = 839.5228
				xmax = 840.0428
				text = "cared"
			intervals [2653]:
				xmin = 840.0428
				xmax = 840.1628
				text = "and"
			intervals [2654]:
				xmin = 840.1628
				xmax = 840.2728
				text = "you"
			intervals [2655]:
				xmin = 840.2728
				xmax = 840.5328
				text = "know"
			intervals [2656]:
				xmin = 840.5328
				xmax = 840.8927
				text = ""
			intervals [2657]:
				xmin = 840.8927
				xmax = 841.1327
				text = "she"
			intervals [2658]:
				xmin = 841.1327
				xmax = 841.5327
				text = "always"
			intervals [2659]:
				xmin = 841.5327
				xmax = 841.8027
				text = "made"
			intervals [2660]:
				xmin = 841.8027
				xmax = 841.8327
				text = ""
			intervals [2661]:
				xmin = 841.8327
				xmax = 842.1127
				text = "sure"
			intervals [2662]:
				xmin = 842.1127
				xmax = 842.2627
				text = "i"
			intervals [2663]:
				xmin = 842.2627
				xmax = 842.4827
				text = "was"
			intervals [2664]:
				xmin = 842.4827
				xmax = 842.9527
				text = "okay"
			intervals [2665]:
				xmin = 842.9527
				xmax = 843.0927
				text = ""
			intervals [2666]:
				xmin = 843.0927
				xmax = 843.2227
				text = "like"
			intervals [2667]:
				xmin = 843.2227
				xmax = 844.0893
				text = ""
			intervals [2668]:
				xmin = 844.0893
				xmax = 844.3493
				text = "those"
			intervals [2669]:
				xmin = 844.3493
				xmax = 844.4993
				text = "were"
			intervals [2670]:
				xmin = 844.4993
				xmax = 844.7193
				text = "just"
			intervals [2671]:
				xmin = 844.7193
				xmax = 844.8593
				text = "like"
			intervals [2672]:
				xmin = 844.8593
				xmax = 844.9893
				text = "my"
			intervals [2673]:
				xmin = 844.9893
				xmax = 845.2593
				text = "favorite"
			intervals [2674]:
				xmin = 845.2593
				xmax = 845.6093
				text = "teachers"
			intervals [2675]:
				xmin = 845.6093
				xmax = 845.6393
				text = "i"
			intervals [2676]:
				xmin = 845.6393
				xmax = 846.0493
				text = "always"
			intervals [2677]:
				xmin = 846.0493
				xmax = 846.2593
				text = "got"
			intervals [2678]:
				xmin = 846.2593
				xmax = 846.5893
				text = "along"
			intervals [2679]:
				xmin = 846.5893
				xmax = 846.6493
				text = ""
			intervals [2680]:
				xmin = 846.6493
				xmax = 846.8993
				text = "well"
			intervals [2681]:
				xmin = 846.8993
				xmax = 847.0893
				text = "with"
			intervals [2682]:
				xmin = 847.0893
				xmax = 847.1993
				text = ""
			intervals [2683]:
				xmin = 847.1993
				xmax = 847.4693
				text = "them"
			intervals [2684]:
				xmin = 847.4693
				xmax = 847.5193
				text = "i"
			intervals [2685]:
				xmin = 847.5193
				xmax = 847.7293
				text = "never"
			intervals [2686]:
				xmin = 847.7293
				xmax = 847.7593
				text = ""
			intervals [2687]:
				xmin = 847.7593
				xmax = 848.0293
				text = "tried"
			intervals [2688]:
				xmin = 848.0293
				xmax = 848.1493
				text = "to"
			intervals [2689]:
				xmin = 848.1493
				xmax = 848.3393
				text = "de"
			intervals [2690]:
				xmin = 848.3393
				xmax = 848.8114
				text = ""
			intervals [2691]:
				xmin = 848.8114
				xmax = 849.0614
				text = "bate"
			intervals [2692]:
				xmin = 849.0614
				xmax = 849.1314
				text = ""
			intervals [2693]:
				xmin = 849.1314
				xmax = 849.2514
				text = "with"
			intervals [2694]:
				xmin = 849.2514
				xmax = 849.4214
				text = ""
			intervals [2695]:
				xmin = 849.4214
				xmax = 849.6114
				text = "them"
			intervals [2696]:
				xmin = 849.6114
				xmax = 849.6414
				text = ""
			intervals [2697]:
				xmin = 849.6414
				xmax = 849.7814
				text = "or"
			intervals [2698]:
				xmin = 849.7814
				xmax = 850.0014
				text = ""
			intervals [2699]:
				xmin = 850.0014
				xmax = 850.2714
				text = "nothing"
			intervals [2700]:
				xmin = 850.2714
				xmax = 850.6288
				text = ""
			intervals [2701]:
				xmin = 850.6288
				xmax = 850.7488
				text = "but"
			intervals [2702]:
				xmin = 850.7488
				xmax = 850.9488
				text = "mr"
			intervals [2703]:
				xmin = 850.9488
				xmax = 851.4088
				text = "rdx"
			intervals [2704]:
				xmin = 851.4088
				xmax = 851.4388
				text = ""
			intervals [2705]:
				xmin = 851.4388
				xmax = 851.4988
				text = "he"
			intervals [2706]:
				xmin = 851.4988
				xmax = 851.7688
				text = "makes"
			intervals [2707]:
				xmin = 851.7688
				xmax = 852.0788
				text = "learning"
			intervals [2708]:
				xmin = 852.0788
				xmax = 852.2888
				text = "real"
			intervals [2709]:
				xmin = 852.2888
				xmax = 852.5488
				text = "fun"
			intervals [2710]:
				xmin = 852.5488
				xmax = 852.7488
				text = "like"
			intervals [2711]:
				xmin = 852.7488
				xmax = 852.8588
				text = "i"
			intervals [2712]:
				xmin = 852.8588
				xmax = 853.2488
				text = "just"
			intervals [2713]:
				xmin = 853.2488
				xmax = 853.2879
				text = ""
			intervals [2714]:
				xmin = 853.2879
				xmax = 853.6979
				text = "sometimes"
			intervals [2715]:
				xmin = 853.6979
				xmax = 853.7679
				text = "i"
			intervals [2716]:
				xmin = 853.7679
				xmax = 854.0179
				text = "wish"
			intervals [2717]:
				xmin = 854.0179
				xmax = 854.0679
				text = "i"
			intervals [2718]:
				xmin = 854.0679
				xmax = 854.2579
				text = "could"
			intervals [2719]:
				xmin = 854.2579
				xmax = 854.3979
				text = "just"
			intervals [2720]:
				xmin = 854.3979
				xmax = 854.9179
				text = "skip"
			intervals [2721]:
				xmin = 854.9179
				xmax = 855.2083
				text = ""
			intervals [2722]:
				xmin = 855.2083
				xmax = 855.3483
				text = "to"
			intervals [2723]:
				xmin = 855.3483
				xmax = 855.4983
				text = "his"
			intervals [2724]:
				xmin = 855.4983
				xmax = 855.8083
				text = "seventh"
			intervals [2725]:
				xmin = 855.8083
				xmax = 855.9783
				text = ""
			intervals [2726]:
				xmin = 855.9783
				xmax = 856.1683
				text = "and"
			intervals [2727]:
				xmin = 856.1683
				xmax = 856.2283
				text = ""
			intervals [2728]:
				xmin = 856.2283
				xmax = 856.4883
				text = "eighth"
			intervals [2729]:
				xmin = 856.4883
				xmax = 856.7983
				text = "grade"
			intervals [2730]:
				xmin = 856.7983
				xmax = 857.0883
				text = "social"
			intervals [2731]:
				xmin = 857.0883
				xmax = 857.4483
				text = "studies"
			intervals [2732]:
				xmin = 857.4483
				xmax = 858.0683
				text = "classes"
			intervals [2733]:
				xmin = 858.0683
				xmax = 858.3883
				text = ""
			intervals [2734]:
				xmin = 858.3883
				xmax = 858.5283
				text = "so"
			intervals [2735]:
				xmin = 858.5283
				xmax = 858.6183
				text = "i"
			intervals [2736]:
				xmin = 858.6183
				xmax = 858.7783
				text = "could"
			intervals [2737]:
				xmin = 858.7783
				xmax = 858.9483
				text = "be"
			intervals [2738]:
				xmin = 858.9483
				xmax = 859.0483
				text = "in"
			intervals [2739]:
				xmin = 859.0483
				xmax = 859.1483
				text = "there"
			intervals [2740]:
				xmin = 859.1483
				xmax = 859.3083
				text = "cause"
			intervals [2741]:
				xmin = 859.3083
				xmax = 859.3683
				text = "i"
			intervals [2742]:
				xmin = 859.3683
				xmax = 859.5083
				text = "know"
			intervals [2743]:
				xmin = 859.5083
				xmax = 859.6183
				text = "he"
			intervals [2744]:
				xmin = 859.6183
				xmax = 859.9383
				text = "probably"
			intervals [2745]:
				xmin = 859.9383
				xmax = 860.0483
				text = "be"
			intervals [2746]:
				xmin = 860.0483
				xmax = 860.5583
				text = "dressing"
			intervals [2747]:
				xmin = 860.5583
				xmax = 860.9883
				text = "up"
			intervals [2748]:
				xmin = 860.9883
				xmax = 861.3047
				text = ""
			intervals [2749]:
				xmin = 861.3047
				xmax = 861.7447
				text = "and"
			intervals [2750]:
				xmin = 861.7447
				xmax = 862.1547
				text = "really"
			intervals [2751]:
				xmin = 862.1547
				xmax = 862.3938
				text = ""
			intervals [2752]:
				xmin = 862.3938
				xmax = 862.8438
				text = "bringing"
			intervals [2753]:
				xmin = 862.8438
				xmax = 863.0538
				text = "this"
			intervals [2754]:
				xmin = 863.0538
				xmax = 863.2138
				text = "thing"
			intervals [2755]:
				xmin = 863.2138
				xmax = 863.2638
				text = ""
			intervals [2756]:
				xmin = 863.2638
				xmax = 863.4638
				text = "to"
			intervals [2757]:
				xmin = 863.4638
				xmax = 863.7338
				text = "life"
			intervals [2758]:
				xmin = 863.7338
				xmax = 863.8438
				text = "with"
			intervals [2759]:
				xmin = 863.8438
				xmax = 863.9938
				text = "his"
			intervals [2760]:
				xmin = 863.9938
				xmax = 864.4938
				text = "students"
			intervals [2761]:
				xmin = 864.4938
				xmax = 864.7138
				text = "cause"
			intervals [2762]:
				xmin = 864.7138
				xmax = 864.8138
				text = "it"
			intervals [2763]:
				xmin = 864.8138
				xmax = 864.9838
				text = "like"
			intervals [2764]:
				xmin = 864.9838
				xmax = 865.1338
				text = "he"
			intervals [2765]:
				xmin = 865.1338
				xmax = 865.3338
				text = "do"
			intervals [2766]:
				xmin = 865.3338
				xmax = 865.3638
				text = ""
			intervals [2767]:
				xmin = 865.3638
				xmax = 865.5438
				text = "like"
			intervals [2768]:
				xmin = 865.5438
				xmax = 865.8001
				text = ""
			intervals [2769]:
				xmin = 865.8001
				xmax = 866.2801
				text = "today"
			intervals [2770]:
				xmin = 866.2801
				xmax = 866.603
				text = ""
			intervals [2771]:
				xmin = 866.603
				xmax = 866.753
				text = "in"
			intervals [2772]:
				xmin = 866.753
				xmax = 866.983
				text = "social"
			intervals [2773]:
				xmin = 866.983
				xmax = 867.333
				text = "studies"
			intervals [2774]:
				xmin = 867.333
				xmax = 867.403
				text = "we"
			intervals [2775]:
				xmin = 867.403
				xmax = 867.583
				text = "got"
			intervals [2776]:
				xmin = 867.583
				xmax = 867.673
				text = "to"
			intervals [2777]:
				xmin = 867.673
				xmax = 867.923
				text = "play"
			intervals [2778]:
				xmin = 867.923
				xmax = 867.993
				text = "a"
			intervals [2779]:
				xmin = 867.993
				xmax = 868.423
				text = "game"
			intervals [2780]:
				xmin = 868.423
				xmax = 868.9561
				text = ""
			intervals [2781]:
				xmin = 868.9561
				xmax = 869.3161
				text = "about"
			intervals [2782]:
				xmin = 869.3161
				xmax = 869.4561
				text = "to"
			intervals [2783]:
				xmin = 869.4561
				xmax = 869.6861
				text = "learn"
			intervals [2784]:
				xmin = 869.6861
				xmax = 870.0261
				text = "about"
			intervals [2785]:
				xmin = 870.0261
				xmax = 870.377
				text = ""
			intervals [2786]:
				xmin = 870.377
				xmax = 871.117
				text = "egyptian"
			intervals [2787]:
				xmin = 871.117
				xmax = 871.5726
				text = ""
			intervals [2788]:
				xmin = 871.5726
				xmax = 872.0526
				text = "stuff"
			intervals [2789]:
				xmin = 872.0526
				xmax = 872.9499
				text = ""
			intervals [2790]:
				xmin = 872.9499
				xmax = 873.1799
				text = "so"
			intervals [2791]:
				xmin = 873.1799
				xmax = 873.2499
				text = "it"
			intervals [2792]:
				xmin = 873.2499
				xmax = 873.2999
				text = "s"
			intervals [2793]:
				xmin = 873.2999
				xmax = 873.4499
				text = "like"
			intervals [2794]:
				xmin = 873.4499
				xmax = 873.5199
				text = "it"
			intervals [2795]:
				xmin = 873.5199
				xmax = 873.5799
				text = "s"
			intervals [2796]:
				xmin = 873.5799
				xmax = 873.7799
				text = "more"
			intervals [2797]:
				xmin = 873.7799
				xmax = 874.2599
				text = "fun"
			intervals [2798]:
				xmin = 874.2599
				xmax = 876.6071
				text = ""
			intervals [2799]:
				xmin = 876.6071
				xmax = 876.7571
				text = "we"
			intervals [2800]:
				xmin = 876.7571
				xmax = 877.1171
				text = "learned"
			intervals [2801]:
				xmin = 877.1171
				xmax = 877.2871
				text = "like"
			intervals [2802]:
				xmin = 877.2871
				xmax = 877.4771
				text = "how"
			intervals [2803]:
				xmin = 877.4771
				xmax = 877.5971
				text = "to"
			intervals [2804]:
				xmin = 877.5971
				xmax = 877.8271
				text = "buil-"
			intervals [2805]:
				xmin = 877.8271
				xmax = 877.9171
				text = "like"
			intervals [2806]:
				xmin = 877.9171
				xmax = 878.1571
				text = "how"
			intervals [2807]:
				xmin = 878.1571
				xmax = 878.2771
				text = "the"
			intervals [2808]:
				xmin = 878.2771
				xmax = 878.7471
				text = "mummies"
			intervals [2809]:
				xmin = 878.7471
				xmax = 878.9271
				text = "are"
			intervals [2810]:
				xmin = 878.9271
				xmax = 879.2771
				text = "built"
			intervals [2811]:
				xmin = 879.2771
				xmax = 879.4871
				text = ""
			intervals [2812]:
				xmin = 879.4871
				xmax = 879.8471
				text = "like"
			intervals [2813]:
				xmin = 879.8471
				xmax = 880.7677
				text = ""
			intervals [2814]:
				xmin = 880.7677
				xmax = 881.0177
				text = "how"
			intervals [2815]:
				xmin = 881.0177
				xmax = 881.1577
				text = "you"
			intervals [2816]:
				xmin = 881.1577
				xmax = 881.3877
				text = "w"
			intervals [2817]:
				xmin = 881.3877
				xmax = 881.554
				text = ""
			intervals [2818]:
				xmin = 881.554
				xmax = 881.664
				text = "would"
			intervals [2819]:
				xmin = 881.664
				xmax = 881.784
				text = ""
			intervals [2820]:
				xmin = 881.784
				xmax = 882.064
				text = "take"
			intervals [2821]:
				xmin = 882.064
				xmax = 882.244
				text = "out"
			intervals [2822]:
				xmin = 882.244
				xmax = 882.424
				text = "they"
			intervals [2823]:
				xmin = 882.424
				xmax = 883.054
				text = "brain"
			intervals [2824]:
				xmin = 883.054
				xmax = 883.1672
				text = ""
			intervals [2825]:
				xmin = 883.1672
				xmax = 883.3572
				text = "through"
			intervals [2826]:
				xmin = 883.3572
				xmax = 883.5372
				text = "some"
			intervals [2827]:
				xmin = 883.5372
				xmax = 883.8072
				text = "type"
			intervals [2828]:
				xmin = 883.8072
				xmax = 883.8772
				text = "of"
			intervals [2829]:
				xmin = 883.8772
				xmax = 884.1272
				text = "needle"
			intervals [2830]:
				xmin = 884.1272
				xmax = 884.3272
				text = "through"
			intervals [2831]:
				xmin = 884.3272
				xmax = 884.4072
				text = "the"
			intervals [2832]:
				xmin = 884.4072
				xmax = 884.7172
				text = "nose"
			intervals [2833]:
				xmin = 884.7172
				xmax = 884.8172
				text = "and"
			intervals [2834]:
				xmin = 884.8172
				xmax = 885.0572
				text = "take"
			intervals [2835]:
				xmin = 885.0572
				xmax = 885.1672
				text = "out"
			intervals [2836]:
				xmin = 885.1672
				xmax = 885.2672
				text = "they"
			intervals [2837]:
				xmin = 885.2672
				xmax = 885.6072
				text = "brain"
			intervals [2838]:
				xmin = 885.6072
				xmax = 885.7272
				text = "and"
			intervals [2839]:
				xmin = 885.7272
				xmax = 885.9472
				text = "then"
			intervals [2840]:
				xmin = 885.9472
				xmax = 886.0572
				text = "like"
			intervals [2841]:
				xmin = 886.0572
				xmax = 886.1072
				text = ""
			intervals [2842]:
				xmin = 886.1072
				xmax = 886.3972
				text = "dump"
			intervals [2843]:
				xmin = 886.3972
				xmax = 886.5272
				text = "it"
			intervals [2844]:
				xmin = 886.5272
				xmax = 886.7472
				text = "out"
			intervals [2845]:
				xmin = 886.7472
				xmax = 886.8472
				text = "and"
			intervals [2846]:
				xmin = 886.8472
				xmax = 886.9872
				text = "all"
			intervals [2847]:
				xmin = 886.9872
				xmax = 887.2483
				text = ""
			intervals [2848]:
				xmin = 887.2483
				xmax = 887.6483
				text = "whatever"
			intervals [2849]:
				xmin = 887.6483
				xmax = 887.8983
				text = "then"
			intervals [2850]:
				xmin = 887.8983
				xmax = 887.9283
				text = ""
			intervals [2851]:
				xmin = 887.9283
				xmax = 888.0983
				text = "like"
			intervals [2852]:
				xmin = 888.0983
				xmax = 888.2583
				text = "you"
			intervals [2853]:
				xmin = 888.2583
				xmax = 888.5183
				text = "wipe"
			intervals [2854]:
				xmin = 888.5183
				xmax = 888.7083
				text = "some"
			intervals [2855]:
				xmin = 888.7083
				xmax = 889.0183
				text = "stuff"
			intervals [2856]:
				xmin = 889.0183
				xmax = 889.1783
				text = "on"
			intervals [2857]:
				xmin = 889.1783
				xmax = 889.3683
				text = "them"
			intervals [2858]:
				xmin = 889.3683
				xmax = 889.5983
				text = "and"
			intervals [2859]:
				xmin = 889.5983
				xmax = 889.8583
				text = "wrap"
			intervals [2860]:
				xmin = 889.8583
				xmax = 890.0583
				text = "them"
			intervals [2861]:
				xmin = 890.0583
				xmax = 890.2983
				text = "with"
			intervals [2862]:
				xmin = 890.2983
				xmax = 890.6159
				text = ""
			intervals [2863]:
				xmin = 890.6159
				xmax = 890.7259
				text = "i"
			intervals [2864]:
				xmin = 890.7259
				xmax = 890.8359
				text = "don't"
			intervals [2865]:
				xmin = 890.8359
				xmax = 890.9059
				text = "know"
			intervals [2866]:
				xmin = 890.9059
				xmax = 891.0059
				text = "how"
			intervals [2867]:
				xmin = 891.0059
				xmax = 891.1159
				text = "to"
			intervals [2868]:
				xmin = 891.1159
				xmax = 891.3759
				text = "say"
			intervals [2869]:
				xmin = 891.3759
				xmax = 891.4959
				text = "the"
			intervals [2870]:
				xmin = 891.4959
				xmax = 891.7059
				text = "name"
			intervals [2871]:
				xmin = 891.7059
				xmax = 891.7659
				text = "i"
			intervals [2872]:
				xmin = 891.7659
				xmax = 891.9859
				text = "think"
			intervals [2873]:
				xmin = 891.9859
				xmax = 892.0459
				text = "it"
			intervals [2874]:
				xmin = 892.0459
				xmax = 892.0759
				text = "s"
			intervals [2875]:
				xmin = 892.0759
				xmax = 892.3559
				text = "spelled"
			intervals [2876]:
				xmin = 892.3559
				xmax = 892.6259
				text = "like"
			intervals [2877]:
				xmin = 892.6259
				xmax = 892.7416
				text = ""
			intervals [2878]:
				xmin = 892.7416
				xmax = 893.0716
				text = "l-"
			intervals [2879]:
				xmin = 893.0716
				xmax = 893.3316
				text = "i"
			intervals [2880]:
				xmin = 893.3316
				xmax = 893.4216
				text = ""
			intervals [2881]:
				xmin = 893.4216
				xmax = 893.5616
				text = "n-"
			intervals [2882]:
				xmin = 893.5616
				xmax = 893.7016
				text = ""
			intervals [2883]:
				xmin = 893.7016
				xmax = 893.9216
				text = "e"
			intervals [2884]:
				xmin = 893.9216
				xmax = 894.0216
				text = ""
			intervals [2885]:
				xmin = 894.0216
				xmax = 894.4016
				text = "n"
			intervals [2886]:
				xmin = 894.4016
				xmax = 895.7152
				text = ""
			intervals [2887]:
				xmin = 895.7152
				xmax = 896.0752
				text = "yeah"
			intervals [2888]:
				xmin = 896.0752
				xmax = 896.1052
				text = ""
			intervals [2889]:
				xmin = 896.1052
				xmax = 896.4152
				text = "that"
			intervals [2890]:
				xmin = 896.4152
				xmax = 896.5652
				text = "and"
			intervals [2891]:
				xmin = 896.5652
				xmax = 896.6552
				text = "you"
			intervals [2892]:
				xmin = 896.6552
				xmax = 896.9852
				text = "wrap"
			intervals [2893]:
				xmin = 896.9852
				xmax = 897.1352
				text = "'em"
			intervals [2894]:
				xmin = 897.1352
				xmax = 897.3552
				text = "with"
			intervals [2895]:
				xmin = 897.3552
				xmax = 897.5352
				text = "them"
			intervals [2896]:
				xmin = 897.5352
				xmax = 897.7152
				text = "like"
			intervals [2897]:
				xmin = 897.7152
				xmax = 897.7752
				text = "a"
			intervals [2898]:
				xmin = 897.7752
				xmax = 898.2052
				text = "fabric"
			intervals [2899]:
				xmin = 898.2052
				xmax = 898.2752
				text = "or"
			intervals [2900]:
				xmin = 898.2752
				xmax = 898.7452
				text = "something"
			intervals [2901]:
				xmin = 898.7452
				xmax = 899.1009
				text = ""
			intervals [2902]:
				xmin = 899.1009
				xmax = 899.2709
				text = "we"
			intervals [2903]:
				xmin = 899.2709
				xmax = 899.4909
				text = "learned"
			intervals [2904]:
				xmin = 899.4909
				xmax = 899.6709
				text = "how"
			intervals [2905]:
				xmin = 899.6709
				xmax = 899.8909
				text = "to"
			intervals [2906]:
				xmin = 899.8909
				xmax = 899.9209
				text = ""
			intervals [2907]:
				xmin = 899.9209
				xmax = 900.2109
				text = "like"
			intervals [2908]:
				xmin = 900.2109
				xmax = 900.5209
				text = "wrap"
			intervals [2909]:
				xmin = 900.5209
				xmax = 900.6209
				text = "the"
			intervals [2910]:
				xmin = 900.6209
				xmax = 901.0109
				text = "mummy"
			intervals [2911]:
				xmin = 901.0109
				xmax = 901.0409
				text = ""
			intervals [2912]:
				xmin = 901.0409
				xmax = 901.1309
				text = "and"
			intervals [2913]:
				xmin = 901.1309
				xmax = 901.4109
				text = "stuff"
			intervals [2914]:
				xmin = 901.4109
				xmax = 902.3889
				text = ""
			intervals [2915]:
				xmin = 902.3889
				xmax = 902.4689
				text = "and"
			intervals [2916]:
				xmin = 902.4689
				xmax = 902.6489
				text = "like"
			intervals [2917]:
				xmin = 902.6489
				xmax = 902.7489
				text = "the"
			intervals [2918]:
				xmin = 902.7489
				xmax = 902.7989
				text = ""
			intervals [2919]:
				xmin = 902.7989
				xmax = 903.5389
				text = "pyramids"
			intervals [2920]:
				xmin = 903.5389
				xmax = 903.6989
				text = "we"
			intervals [2921]:
				xmin = 903.6989
				xmax = 903.8389
				text = "been"
			intervals [2922]:
				xmin = 903.8389
				xmax = 904.0089
				text = "learning"
			intervals [2923]:
				xmin = 904.0089
				xmax = 904.2189
				text = "about"
			intervals [2924]:
				xmin = 904.2189
				xmax = 904.5189
				text = "like"
			intervals [2925]:
				xmin = 904.5189
				xmax = 904.7601
				text = ""
			intervals [2926]:
				xmin = 904.7601
				xmax = 904.8801
				text = "the"
			intervals [2927]:
				xmin = 904.8801
				xmax = 904.9201
				text = ""
			intervals [2928]:
				xmin = 904.9201
				xmax = 905.3701
				text = "pyramids"
			intervals [2929]:
				xmin = 905.3701
				xmax = 905.4601
				text = "the"
			intervals [2930]:
				xmin = 905.4601
				xmax = 905.8401
				text = "mummies"
			intervals [2931]:
				xmin = 905.8401
				xmax = 906.0601
				text = "live"
			intervals [2932]:
				xmin = 906.0601
				xmax = 906.0901
				text = ""
			intervals [2933]:
				xmin = 906.0901
				xmax = 906.5301
				text = "then"
			intervals [2934]:
				xmin = 906.5301
				xmax = 906.7801
				text = "and"
			intervals [2935]:
				xmin = 906.7801
				xmax = 907.1038
				text = ""
			intervals [2936]:
				xmin = 907.1038
				xmax = 907.5138
				text = "how"
			intervals [2937]:
				xmin = 907.5138
				xmax = 908.2136
				text = ""
			intervals [2938]:
				xmin = 908.2136
				xmax = 908.4436
				text = "how"
			intervals [2939]:
				xmin = 908.4436
				xmax = 908.8536
				text = "everything"
			intervals [2940]:
				xmin = 908.8536
				xmax = 908.8836
				text = ""
			intervals [2941]:
				xmin = 908.8836
				xmax = 909.0336
				text = "was"
			intervals [2942]:
				xmin = 909.0336
				xmax = 909.3836
				text = "settled"
			intervals [2943]:
				xmin = 909.3836
				xmax = 909.6036
				text = "like"
			intervals [2944]:
				xmin = 909.6036
				xmax = 909.6836
				text = ""
			intervals [2945]:
				xmin = 909.6836
				xmax = 910.3136
				text = "how"
			intervals [2946]:
				xmin = 910.3136
				xmax = 910.3536
				text = ""
			intervals [2947]:
				xmin = 910.3536
				xmax = 910.6936
				text = "you"
			intervals [2948]:
				xmin = 910.6936
				xmax = 911.0836
				text = "were"
			intervals [2949]:
				xmin = 911.0836
				xmax = 911.666
				text = ""
			intervals [2950]:
				xmin = 911.666
				xmax = 912.156
				text = "your"
			intervals [2951]:
				xmin = 912.156
				xmax = 912.236
				text = ""
			intervals [2952]:
				xmin = 912.236
				xmax = 912.746
				text = "ranking"
			intervals [2953]:
				xmin = 912.746
				xmax = 913.2049
				text = ""
			intervals [2954]:
				xmin = 913.2049
				xmax = 913.3549
				text = "of"
			intervals [2955]:
				xmin = 913.3549
				xmax = 913.5349
				text = "what"
			intervals [2956]:
				xmin = 913.5349
				xmax = 913.7049
				text = "you"
			intervals [2957]:
				xmin = 913.7049
				xmax = 913.8849
				text = "were"
			intervals [2958]:
				xmin = 913.8849
				xmax = 914.1649
				text = "back"
			intervals [2959]:
				xmin = 914.1649
				xmax = 914.2749
				text = "then"
			intervals [2960]:
				xmin = 914.2749
				xmax = 914.4049
				text = ""
			intervals [2961]:
				xmin = 914.4049
				xmax = 914.6149
				text = "like"
			intervals [2962]:
				xmin = 914.6149
				xmax = 914.9286
				text = ""
			intervals [2963]:
				xmin = 914.9286
				xmax = 915.0786
				text = "if"
			intervals [2964]:
				xmin = 915.0786
				xmax = 915.2186
				text = "you"
			intervals [2965]:
				xmin = 915.2186
				xmax = 915.4986
				text = "came"
			intervals [2966]:
				xmin = 915.4986
				xmax = 915.5786
				text = ""
			intervals [2967]:
				xmin = 915.5786
				xmax = 915.7486
				text = "from"
			intervals [2968]:
				xmin = 915.7486
				xmax = 915.8186
				text = "a"
			intervals [2969]:
				xmin = 915.8186
				xmax = 915.8486
				text = ""
			intervals [2970]:
				xmin = 915.8486
				xmax = 916.2086
				text = "rich"
			intervals [2971]:
				xmin = 916.2086
				xmax = 916.8686
				text = "family"
			intervals [2972]:
				xmin = 916.8686
				xmax = 917.198
				text = ""
			intervals [2973]:
				xmin = 917.198
				xmax = 917.658
				text = "or"
			intervals [2974]:
				xmin = 917.658
				xmax = 917.9862
				text = ""
			intervals [2975]:
				xmin = 917.9862
				xmax = 918.2862
				text = "uh"
			intervals [2976]:
				xmin = 918.2862
				xmax = 918.3262
				text = ""
			intervals [2977]:
				xmin = 918.3262
				xmax = 918.6762
				text = "or"
			intervals [2978]:
				xmin = 918.6762
				xmax = 918.7878
				text = ""
			intervals [2979]:
				xmin = 918.7878
				xmax = 919.1178
				text = "the"
			intervals [2980]:
				xmin = 919.1178
				xmax = 919.1978
				text = ""
			intervals [2981]:
				xmin = 919.1978
				xmax = 919.6878
				text = "daughter"
			intervals [2982]:
				xmin = 919.6878
				xmax = 919.7778
				text = "or"
			intervals [2983]:
				xmin = 919.7778
				xmax = 919.9978
				text = "son"
			intervals [2984]:
				xmin = 919.9978
				xmax = 920.1678
				text = "of"
			intervals [2985]:
				xmin = 920.1678
				xmax = 920.2878
				text = "a"
			intervals [2986]:
				xmin = 920.2878
				xmax = 920.4278
				text = ""
			intervals [2987]:
				xmin = 920.4278
				xmax = 920.9778
				text = "god"
			intervals [2988]:
				xmin = 920.9778
				xmax = 921.3618
				text = ""
			intervals [2989]:
				xmin = 921.3618
				xmax = 921.6218
				text = "you"
			intervals [2990]:
				xmin = 921.6218
				xmax = 921.8618
				text = "were"
			intervals [2991]:
				xmin = 921.8618
				xmax = 921.8918
				text = ""
			intervals [2992]:
				xmin = 921.8918
				xmax = 922.1218
				text = "ranked"
			intervals [2993]:
				xmin = 922.1218
				xmax = 922.2218
				text = ""
			intervals [2994]:
				xmin = 922.2218
				xmax = 922.9218
				text = "higher"
			intervals [2995]:
				xmin = 922.9218
				xmax = 922.9756
				text = ""
			intervals [2996]:
				xmin = 922.9756
				xmax = 923.2156
				text = "and"
			intervals [2997]:
				xmin = 923.2156
				xmax = 923.3956
				text = "then"
			intervals [2998]:
				xmin = 923.3956
				xmax = 923.4256
				text = ""
			intervals [2999]:
				xmin = 923.4256
				xmax = 923.7256
				text = "even"
			intervals [3000]:
				xmin = 923.7256
				xmax = 923.8356
				text = "a"
			intervals [3001]:
				xmin = 923.8356
				xmax = 924.1256
				text = "person"
			intervals [3002]:
				xmin = 924.1256
				xmax = 924.2756
				text = "that"
			intervals [3003]:
				xmin = 924.2756
				xmax = 924.3456
				text = "s"
			intervals [3004]:
				xmin = 924.3456
				xmax = 924.4356
				text = "on"
			intervals [3005]:
				xmin = 924.4356
				xmax = 924.4956
				text = "a"
			intervals [3006]:
				xmin = 924.4956
				xmax = 924.5456
				text = ""
			intervals [3007]:
				xmin = 924.5456
				xmax = 925.1856
				text = "farm"
			intervals [3008]:
				xmin = 925.1856
				xmax = 925.4066
				text = ""
			intervals [3009]:
				xmin = 925.4066
				xmax = 925.5766
				text = "could"
			intervals [3010]:
				xmin = 925.5766
				xmax = 925.6766
				text = "do"
			intervals [3011]:
				xmin = 925.6766
				xmax = 925.9566
				text = "whatever"
			intervals [3012]:
				xmin = 925.9566
				xmax = 926.0766
				text = "they"
			intervals [3013]:
				xmin = 926.0766
				xmax = 926.3666
				text = "can"
			intervals [3014]:
				xmin = 926.3666
				xmax = 926.4766
				text = "to"
			intervals [3015]:
				xmin = 926.4766
				xmax = 926.6966
				text = "get"
			intervals [3016]:
				xmin = 926.6966
				xmax = 926.8066
				text = ""
			intervals [3017]:
				xmin = 926.8066
				xmax = 927.0966
				text = "ranked"
			intervals [3018]:
				xmin = 927.0966
				xmax = 927.4266
				text = "higher"
			intervals [3019]:
				xmin = 927.4266
				xmax = 927.5366
				text = "so"
			intervals [3020]:
				xmin = 927.5366
				xmax = 927.6466
				text = "you"
			intervals [3021]:
				xmin = 927.6466
				xmax = 927.7966
				text = "could"
			intervals [3022]:
				xmin = 927.7966
				xmax = 928.0766
				text = "always"
			intervals [3023]:
				xmin = 928.0766
				xmax = 928.3566
				text = "move"
			intervals [3024]:
				xmin = 928.3566
				xmax = 928.7266
				text = "up"
			intervals [3025]:
				xmin = 928.7266
				xmax = 932.4065
				text = ""
			intervals [3026]:
				xmin = 932.4065
				xmax = 932.9765
				text = "everybody"
			intervals [3027]:
				xmin = 932.9765
				xmax = 933.2165
				text = "can"
			intervals [3028]:
				xmin = 933.2165
				xmax = 933.4865
				text = "move"
			intervals [3029]:
				xmin = 933.4865
				xmax = 933.7665
				text = "up"
			intervals [3030]:
				xmin = 933.7665
				xmax = 934.0865
				text = "yes"
			intervals [3031]:
				xmin = 934.0865
				xmax = 934.7965
				text = "because"
			intervals [3032]:
				xmin = 934.7965
				xmax = 935.284
				text = ""
			intervals [3033]:
				xmin = 935.284
				xmax = 935.494
				text = "my"
			intervals [3034]:
				xmin = 935.494
				xmax = 935.884
				text = "parents"
			intervals [3035]:
				xmin = 935.884
				xmax = 935.944
				text = "are"
			intervals [3036]:
				xmin = 935.944
				xmax = 936.184
				text = "trying"
			intervals [3037]:
				xmin = 936.184
				xmax = 936.314
				text = "to"
			intervals [3038]:
				xmin = 936.314
				xmax = 936.454
				text = ""
			intervals [3039]:
				xmin = 936.454
				xmax = 936.554
				text = "m-"
			intervals [3040]:
				xmin = 936.554
				xmax = 936.794
				text = ""
			intervals [3041]:
				xmin = 936.794
				xmax = 937.164
				text = "move"
			intervals [3042]:
				xmin = 937.164
				xmax = 937.594
				text = "up"
			intervals [3043]:
				xmin = 937.594
				xmax = 937.8863
				text = ""
			intervals [3044]:
				xmin = 937.8863
				xmax = 938.4263
				text = "and"
			intervals [3045]:
				xmin = 938.4263
				xmax = 938.6825
				text = ""
			intervals [3046]:
				xmin = 938.6825
				xmax = 938.9325
				text = "they're"
			intervals [3047]:
				xmin = 938.9325
				xmax = 939.1625
				text = "and"
			intervals [3048]:
				xmin = 939.1625
				xmax = 939.3625
				text = "they're"
			intervals [3049]:
				xmin = 939.3625
				xmax = 939.6325
				text = "really"
			intervals [3050]:
				xmin = 939.6325
				xmax = 939.8125
				text = "doing"
			intervals [3051]:
				xmin = 939.8125
				xmax = 940.1425
				text = "it"
			intervals [3052]:
				xmin = 940.1425
				xmax = 940.4699
				text = ""
			intervals [3053]:
				xmin = 940.4699
				xmax = 940.6999
				text = "my"
			intervals [3054]:
				xmin = 940.6999
				xmax = 941.3199
				text = "dad"
			intervals [3055]:
				xmin = 941.3199
				xmax = 941.737
				text = ""
			intervals [3056]:
				xmin = 941.737
				xmax = 941.947
				text = "has"
			intervals [3057]:
				xmin = 941.947
				xmax = 942.347
				text = "been"
			intervals [3058]:
				xmin = 942.347
				xmax = 942.7428
				text = ""
			intervals [3059]:
				xmin = 942.7428
				xmax = 943.2228
				text = "um"
			intervals [3060]:
				xmin = 943.2228
				xmax = 943.3028
				text = ""
			intervals [3061]:
				xmin = 943.3028
				xmax = 943.4328
				text = "he"
			intervals [3062]:
				xmin = 943.4328
				xmax = 943.6828
				text = "worked"
			intervals [3063]:
				xmin = 943.6828
				xmax = 943.8428
				text = "with"
			intervals [3064]:
				xmin = 943.8428
				xmax = 944.6628
				text = "rdx"
			intervals [3065]:
				xmin = 944.6628
				xmax = 944.6928
				text = ""
			intervals [3066]:
				xmin = 944.6928
				xmax = 944.7528
				text = "he"
			intervals [3067]:
				xmin = 944.7528
				xmax = 944.8628
				text = "s"
			intervals [3068]:
				xmin = 944.8628
				xmax = 945.1328
				text = "been"
			intervals [3069]:
				xmin = 945.1328
				xmax = 945.387
				text = ""
			intervals [3070]:
				xmin = 945.387
				xmax = 945.757
				text = "in"
			intervals [3071]:
				xmin = 945.757
				xmax = 945.857
				text = ""
			intervals [3072]:
				xmin = 945.857
				xmax = 946.567
				text = "electricity"
			intervals [3073]:
				xmin = 946.567
				xmax = 946.697
				text = "for"
			intervals [3074]:
				xmin = 946.697
				xmax = 946.737
				text = "a"
			intervals [3075]:
				xmin = 946.737
				xmax = 946.917
				text = "long"
			intervals [3076]:
				xmin = 946.917
				xmax = 947.107
				text = "time"
			intervals [3077]:
				xmin = 947.107
				xmax = 947.137
				text = ""
			intervals [3078]:
				xmin = 947.137
				xmax = 947.257
				text = "he"
			intervals [3079]:
				xmin = 947.257
				xmax = 947.527
				text = "even"
			intervals [3080]:
				xmin = 947.527
				xmax = 947.807
				text = "takes"
			intervals [3081]:
				xmin = 947.807
				xmax = 948.167
				text = "school"
			intervals [3082]:
				xmin = 948.167
				xmax = 948.377
				text = "work"
			intervals [3083]:
				xmin = 948.377
				xmax = 948.537
				text = "for"
			intervals [3084]:
				xmin = 948.537
				xmax = 949.237
				text = "electricity"
			intervals [3085]:
				xmin = 949.237
				xmax = 949.5175
				text = ""
			intervals [3086]:
				xmin = 949.5175
				xmax = 949.6575
				text = "and"
			intervals [3087]:
				xmin = 949.6575
				xmax = 949.7975
				text = "he"
			intervals [3088]:
				xmin = 949.7975
				xmax = 950.6675
				text = "graduates"
			intervals [3089]:
				xmin = 950.6675
				xmax = 950.902
				text = ""
			intervals [3090]:
				xmin = 950.902
				xmax = 950.972
				text = "in"
			intervals [3091]:
				xmin = 950.972
				xmax = 951.142
				text = "like"
			intervals [3092]:
				xmin = 951.142
				xmax = 951.342
				text = "three"
			intervals [3093]:
				xmin = 951.342
				xmax = 951.542
				text = "more"
			intervals [3094]:
				xmin = 951.542
				xmax = 951.992
				text = "years"
			intervals [3095]:
				xmin = 951.992
				xmax = 952.0465
				text = ""
			intervals [3096]:
				xmin = 952.0465
				xmax = 952.3865
				text = "counting"
			intervals [3097]:
				xmin = 952.3865
				xmax = 952.5665
				text = "this"
			intervals [3098]:
				xmin = 952.5665
				xmax = 952.7265
				text = "year"
			intervals [3099]:
				xmin = 952.7265
				xmax = 953.2859
				text = ""
			intervals [3100]:
				xmin = 953.2859
				xmax = 953.4659
				text = "and"
			intervals [3101]:
				xmin = 953.4659
				xmax = 953.8759
				text = "so"
			intervals [3102]:
				xmin = 953.8759
				xmax = 954.1042
				text = ""
			intervals [3103]:
				xmin = 954.1042
				xmax = 954.3242
				text = "and"
			intervals [3104]:
				xmin = 954.3242
				xmax = 954.6142
				text = "then"
			intervals [3105]:
				xmin = 954.6142
				xmax = 955.0742
				text = "he"
			intervals [3106]:
				xmin = 955.0742
				xmax = 955.5942
				text = "is"
			intervals [3107]:
				xmin = 955.5942
				xmax = 955.6442
				text = ""
			intervals [3108]:
				xmin = 955.6442
				xmax = 955.9442
				text = "a"
			intervals [3109]:
				xmin = 955.9442
				xmax = 956.1642
				text = ""
			intervals [3110]:
				xmin = 956.1642
				xmax = 956.6342
				text = "business"
			intervals [3111]:
				xmin = 956.6342
				xmax = 957.1642
				text = "manager"
			intervals [3112]:
				xmin = 957.1642
				xmax = 957.4642
				text = "for"
			intervals [3113]:
				xmin = 957.4642
				xmax = 957.8742
				text = "my"
			intervals [3114]:
				xmin = 957.8742
				xmax = 957.9842
				text = ""
			intervals [3115]:
				xmin = 957.9842
				xmax = 958.3142
				text = "uncle"
			intervals [3116]:
				xmin = 958.3142
				xmax = 958.4042
				text = "and"
			intervals [3117]:
				xmin = 958.4042
				xmax = 958.5542
				text = "my"
			intervals [3118]:
				xmin = 958.5542
				xmax = 958.9642
				text = "cousin"
			intervals [3119]:
				xmin = 958.9642
				xmax = 959.6165
				text = ""
			intervals [3120]:
				xmin = 959.6165
				xmax = 959.8365
				text = "who"
			intervals [3121]:
				xmin = 959.8365
				xmax = 959.8665
				text = ""
			intervals [3122]:
				xmin = 959.8665
				xmax = 960.1365
				text = "rap"
			intervals [3123]:
				xmin = 960.1365
				xmax = 960.1765
				text = ""
			intervals [3124]:
				xmin = 960.1765
				xmax = 960.3565
				text = "and"
			intervals [3125]:
				xmin = 960.3565
				xmax = 960.5265
				text = "then"
			intervals [3126]:
				xmin = 960.5265
				xmax = 960.6965
				text = "my"
			intervals [3127]:
				xmin = 960.6965
				xmax = 961.1665
				text = "mom"
			intervals [3128]:
				xmin = 961.1665
				xmax = 961.4911
				text = ""
			intervals [3129]:
				xmin = 961.4911
				xmax = 961.6811
				text = "does"
			intervals [3130]:
				xmin = 961.6811
				xmax = 961.8511
				text = "this"
			intervals [3131]:
				xmin = 961.8511
				xmax = 961.9811
				text = "thing"
			intervals [3132]:
				xmin = 961.9811
				xmax = 962.1811
				text = "called"
			intervals [3133]:
				xmin = 962.1811
				xmax = 962.2111
				text = ""
			intervals [3134]:
				xmin = 962.2111
				xmax = 962.3611
				text = "it"
			intervals [3135]:
				xmin = 962.3611
				xmax = 962.5722
				text = ""
			intervals [3136]:
				xmin = 962.5722
				xmax = 962.9322
				text = "works"
			intervals [3137]:
				xmin = 962.9322
				xmax = 963.0322
				text = "where"
			intervals [3138]:
				xmin = 963.0322
				xmax = 963.1822
				text = "she"
			intervals [3139]:
				xmin = 963.1822
				xmax = 963.2622
				text = "s"
			intervals [3140]:
				xmin = 963.2622
				xmax = 963.3222
				text = "a"
			intervals [3141]:
				xmin = 963.3222
				xmax = 964.2122
				text = "distributor"
			intervals [3142]:
				xmin = 964.2122
				xmax = 964.4551
				text = ""
			intervals [3143]:
				xmin = 964.4551
				xmax = 964.9751
				text = "and"
			intervals [3144]:
				xmin = 964.9751
				xmax = 965.2512
				text = ""
			intervals [3145]:
				xmin = 965.2512
				xmax = 965.3912
				text = "you"
			intervals [3146]:
				xmin = 965.3912
				xmax = 965.5612
				text = "get"
			intervals [3147]:
				xmin = 965.5612
				xmax = 965.6012
				text = ""
			intervals [3148]:
				xmin = 965.6012
				xmax = 965.9912
				text = "money"
			intervals [3149]:
				xmin = 965.9912
				xmax = 966.2412
				text = "for"
			intervals [3150]:
				xmin = 966.2412
				xmax = 966.2712
				text = ""
			intervals [3151]:
				xmin = 966.2712
				xmax = 966.4612
				text = "all"
			intervals [3152]:
				xmin = 966.4612
				xmax = 966.5912
				text = "the"
			intervals [3153]:
				xmin = 966.5912
				xmax = 967.3312
				text = "customers"
			intervals [3154]:
				xmin = 967.3312
				xmax = 967.5412
				text = "under"
			intervals [3155]:
				xmin = 967.5412
				xmax = 967.7212
				text = "you"
			intervals [3156]:
				xmin = 967.7212
				xmax = 967.7512
				text = ""
			intervals [3157]:
				xmin = 967.7512
				xmax = 967.9312
				text = "that"
			intervals [3158]:
				xmin = 967.9312
				xmax = 967.9612
				text = ""
			intervals [3159]:
				xmin = 967.9612
				xmax = 968.1812
				text = "pay"
			intervals [3160]:
				xmin = 968.1812
				xmax = 968.3712
				text = "for"
			intervals [3161]:
				xmin = 968.3712
				xmax = 968.5312
				text = "their"
			intervals [3162]:
				xmin = 968.5312
				xmax = 968.6112
				text = ""
			intervals [3163]:
				xmin = 968.6112
				xmax = 968.9612
				text = "things"
			intervals [3164]:
				xmin = 968.9612
				xmax = 970.5585
				text = ""
			intervals [3165]:
				xmin = 970.5585
				xmax = 970.6985
				text = "so"
			intervals [3166]:
				xmin = 970.6985
				xmax = 989.3041
				text = ""
			intervals [3167]:
				xmin = 989.3041
				xmax = 989.4141
				text = "they"
			intervals [3168]:
				xmin = 989.4141
				xmax = 989.5041
				text = "have"
			intervals [3169]:
				xmin = 989.5041
				xmax = 989.6541
				text = ""
			intervals [3170]:
				xmin = 989.6541
				xmax = 989.7341
				text = "to"
			intervals [3171]:
				xmin = 989.7341
				xmax = 989.9141
				text = "keep"
			intervals [3172]:
				xmin = 989.9141
				xmax = 990.2141
				text = "moving"
			intervals [3173]:
				xmin = 990.2141
				xmax = 990.3441
				text = "up"
			intervals [3174]:
				xmin = 990.3441
				xmax = 990.5341
				text = "cause"
			intervals [3175]:
				xmin = 990.5341
				xmax = 990.6941
				text = "you"
			intervals [3176]:
				xmin = 990.6941
				xmax = 991.0241
				text = "always"
			intervals [3177]:
				xmin = 991.0241
				xmax = 991.3341
				text = "do"
			intervals [3178]:
				xmin = 991.3341
				xmax = 991.6395
				text = ""
			intervals [3179]:
				xmin = 991.6395
				xmax = 991.7995
				text = "but"
			intervals [3180]:
				xmin = 991.7995
				xmax = 991.9995
				text = "i"
			intervals [3181]:
				xmin = 991.9995
				xmax = 992.2695
				text = "do"
			intervals [3182]:
				xmin = 992.2695
				xmax = 992.4495
				text = "feel"
			intervals [3183]:
				xmin = 992.4495
				xmax = 992.6195
				text = "like"
			intervals [3184]:
				xmin = 992.6195
				xmax = 992.7195
				text = "we're"
			intervals [3185]:
				xmin = 992.7195
				xmax = 992.9795
				text = "middle"
			intervals [3186]:
				xmin = 992.9795
				xmax = 993.2895
				text = "class"
			intervals [3187]:
				xmin = 993.2895
				xmax = 993.5195
				text = "cause"
			intervals [3188]:
				xmin = 993.5195
				xmax = 993.6695
				text = "i"
			intervals [3189]:
				xmin = 993.6695
				xmax = 993.9095
				text = "do"
			intervals [3190]:
				xmin = 993.9095
				xmax = 994.1795
				text = "have"
			intervals [3191]:
				xmin = 994.1795
				xmax = 994.5842
				text = ""
			intervals [3192]:
				xmin = 994.5842
				xmax = 994.6942
				text = "a"
			intervals [3193]:
				xmin = 994.6942
				xmax = 994.8842
				text = "lot"
			intervals [3194]:
				xmin = 994.8842
				xmax = 994.9942
				text = "of"
			intervals [3195]:
				xmin = 994.9942
				xmax = 995.0242
				text = ""
			intervals [3196]:
				xmin = 995.0242
				xmax = 995.5642
				text = "things"
			intervals [3197]:
				xmin = 995.5642
				xmax = 995.6739
				text = ""
			intervals [3198]:
				xmin = 995.6739
				xmax = 996.0739
				text = "different"
			intervals [3199]:
				xmin = 996.0739
				xmax = 996.1639
				text = ""
			intervals [3200]:
				xmin = 996.1639
				xmax = 996.7139
				text = "kids"
			intervals [3201]:
				xmin = 996.7139
				xmax = 996.7439
				text = ""
			intervals [3202]:
				xmin = 996.7439
				xmax = 997.0139
				text = "don't"
			intervals [3203]:
				xmin = 997.0139
				xmax = 997.0739
				text = ""
			intervals [3204]:
				xmin = 997.0739
				xmax = 997.2839
				text = "like"
			intervals [3205]:
				xmin = 997.2839
				xmax = 997.7839
				text = "especially"
			intervals [3206]:
				xmin = 997.7839
				xmax = 997.8539
				text = "in"
			intervals [3207]:
				xmin = 997.8539
				xmax = 998.1039
				text = "middle"
			intervals [3208]:
				xmin = 998.1039
				xmax = 998.2939
				text = "eastern"
			intervals [3209]:
				xmin = 998.2939
				xmax = 998.6339
				text = "parts"
			intervals [3210]:
				xmin = 998.6339
				xmax = 998.7239
				text = "of"
			intervals [3211]:
				xmin = 998.7239
				xmax = 998.8239
				text = "the"
			intervals [3212]:
				xmin = 998.8239
				xmax = 999.2139
				text = "world"
			intervals [3213]:
				xmin = 999.2139
				xmax = 999.7067
				text = ""
			intervals [3214]:
				xmin = 999.7067
				xmax = 999.7367
				text = "th-"
			intervals [3215]:
				xmin = 999.7367
				xmax = 999.9967
				text = ""
			intervals [3216]:
				xmin = 999.9967
				xmax = 1000.3867
				text = "in"
			intervals [3217]:
				xmin = 1000.3867
				xmax = 1000.5091
				text = ""
			intervals [3218]:
				xmin = 1000.5091
				xmax = 1000.6391
				text = "the"
			intervals [3219]:
				xmin = 1000.6391
				xmax = 1000.9991
				text = "case"
			intervals [3220]:
				xmin = 1000.9991
				xmax = 1001.0291
				text = ""
			intervals [3221]:
				xmin = 1001.0291
				xmax = 1001.2491
				text = "of"
			intervals [3222]:
				xmin = 1001.2491
				xmax = 1001.2791
				text = ""
			intervals [3223]:
				xmin = 1001.2791
				xmax = 1001.7291
				text = "this"
			intervals [3224]:
				xmin = 1001.7291
				xmax = 1001.8891
				text = "like"
			intervals [3225]:
				xmin = 1001.8891
				xmax = 1001.9191
				text = ""
			intervals [3226]:
				xmin = 1001.9191
				xmax = 1002.3691
				text = "district"
			intervals [3227]:
				xmin = 1002.3691
				xmax = 1002.4491
				text = "and"
			intervals [3228]:
				xmin = 1002.4491
				xmax = 1002.8791
				text = "everything"
			intervals [3229]:
				xmin = 1002.8791
				xmax = 1003.1691
				text = ""
			intervals [3230]:
				xmin = 1003.1691
				xmax = 1003.3991
				text = "they"
			intervals [3231]:
				xmin = 1003.3991
				xmax = 1003.4391
				text = "d"
			intervals [3232]:
				xmin = 1003.4391
				xmax = 1003.6191
				text = "be"
			intervals [3233]:
				xmin = 1003.6191
				xmax = 1004.4791
				text = "consider"
			intervals [3234]:
				xmin = 1004.4791
				xmax = 1005.0737
				text = ""
			intervals [3235]:
				xmin = 1005.0737
				xmax = 1005.3237
				text = "third"
			intervals [3236]:
				xmin = 1005.3237
				xmax = 1005.9037
				text = "class"
			intervals [3237]:
				xmin = 1005.9037
				xmax = 1006.3023
				text = ""
			intervals [3238]:
				xmin = 1006.3023
				xmax = 1006.4923
				text = "due"
			intervals [3239]:
				xmin = 1006.4923
				xmax = 1006.6923
				text = "to"
			intervals [3240]:
				xmin = 1006.6923
				xmax = 1006.8423
				text = ""
			intervals [3241]:
				xmin = 1006.8423
				xmax = 1007.1223
				text = "not"
			intervals [3242]:
				xmin = 1007.1223
				xmax = 1007.4723
				text = "everything"
			intervals [3243]:
				xmin = 1007.4723
				xmax = 1007.6023
				text = "that"
			intervals [3244]:
				xmin = 1007.6023
				xmax = 1007.7423
				text = "they"
			intervals [3245]:
				xmin = 1007.7423
				xmax = 1008.0723
				text = "have"
			intervals [3246]:
				xmin = 1008.0723
				xmax = 1008.4662
				text = ""
			intervals [3247]:
				xmin = 1008.4662
				xmax = 1008.6562
				text = "and"
			intervals [3248]:
				xmin = 1008.6562
				xmax = 1008.7262
				text = "i"
			intervals [3249]:
				xmin = 1008.7262
				xmax = 1008.8562
				text = "do"
			intervals [3250]:
				xmin = 1008.8562
				xmax = 1009.0062
				text = "feel"
			intervals [3251]:
				xmin = 1009.0062
				xmax = 1009.1062
				text = "like"
			intervals [3252]:
				xmin = 1009.1062
				xmax = 1009.2362
				text = "i"
			intervals [3253]:
				xmin = 1009.2362
				xmax = 1009.3762
				text = ""
			intervals [3254]:
				xmin = 1009.3762
				xmax = 1009.5762
				text = "have"
			intervals [3255]:
				xmin = 1009.5762
				xmax = 1009.6362
				text = "a"
			intervals [3256]:
				xmin = 1009.6362
				xmax = 1009.8062
				text = "lot"
			intervals [3257]:
				xmin = 1009.8062
				xmax = 1009.9062
				text = "of"
			intervals [3258]:
				xmin = 1009.9062
				xmax = 1010.0556
				text = ""
			intervals [3259]:
				xmin = 1010.0556
				xmax = 1010.6656
				text = "things"
			intervals [3260]:
				xmin = 1010.6656
				xmax = 1010.936
				text = ""
			intervals [3261]:
				xmin = 1010.936
				xmax = 1011.016
				text = "and"
			intervals [3262]:
				xmin = 1011.016
				xmax = 1011.086
				text = "i'm"
			intervals [3263]:
				xmin = 1011.086
				xmax = 1011.296
				text = "very"
			intervals [3264]:
				xmin = 1011.296
				xmax = 1011.356
				text = ""
			intervals [3265]:
				xmin = 1011.356
				xmax = 1011.736
				text = "grateful"
			intervals [3266]:
				xmin = 1011.736
				xmax = 1011.836
				text = "and"
			intervals [3267]:
				xmin = 1011.836
				xmax = 1011.916
				text = "it"
			intervals [3268]:
				xmin = 1011.916
				xmax = 1011.966
				text = "s"
			intervals [3269]:
				xmin = 1011.966
				xmax = 1012.096
				text = "like"
			intervals [3270]:
				xmin = 1012.096
				xmax = 1012.3728
				text = ""
			intervals [3271]:
				xmin = 1012.3728
				xmax = 1012.5428
				text = "i"
			intervals [3272]:
				xmin = 1012.5428
				xmax = 1012.7528
				text = "do"
			intervals [3273]:
				xmin = 1012.7528
				xmax = 1012.7928
				text = ""
			intervals [3274]:
				xmin = 1012.7928
				xmax = 1013.1528
				text = "have"
			intervals [3275]:
				xmin = 1013.1528
				xmax = 1013.304
				text = ""
			intervals [3276]:
				xmin = 1013.304
				xmax = 1013.424
				text = "we"
			intervals [3277]:
				xmin = 1013.424
				xmax = 1013.564
				text = "do"
			intervals [3278]:
				xmin = 1013.564
				xmax = 1013.804
				text = "have"
			intervals [3279]:
				xmin = 1013.804
				xmax = 1013.844
				text = "a"
			intervals [3280]:
				xmin = 1013.844
				xmax = 1014.034
				text = "lot"
			intervals [3281]:
				xmin = 1014.034
				xmax = 1014.094
				text = "of"
			intervals [3282]:
				xmin = 1014.094
				xmax = 1014.464
				text = "money"
			intervals [3283]:
				xmin = 1014.464
				xmax = 1014.554
				text = "and"
			intervals [3284]:
				xmin = 1014.554
				xmax = 1015.014
				text = "everything"
			intervals [3285]:
				xmin = 1015.014
				xmax = 1015.154
				text = "you"
			intervals [3286]:
				xmin = 1015.154
				xmax = 1015.404
				text = "know"
			intervals [3287]:
				xmin = 1015.404
				xmax = 1015.6028
				text = ""
			intervals [3288]:
				xmin = 1015.6028
				xmax = 1015.7228
				text = "we"
			intervals [3289]:
				xmin = 1015.7228
				xmax = 1015.7728
				text = "are"
			intervals [3290]:
				xmin = 1015.7728
				xmax = 1015.9528
				text = "ve-"
			intervals [3291]:
				xmin = 1015.9528
				xmax = 1016.0028
				text = ""
			intervals [3292]:
				xmin = 1016.0028
				xmax = 1016.1828
				text = "we"
			intervals [3293]:
				xmin = 1016.1828
				xmax = 1016.3828
				text = "are"
			intervals [3294]:
				xmin = 1016.3828
				xmax = 1016.8428
				text = "wealthy"
			intervals [3295]:
				xmin = 1016.8428
				xmax = 1017.1709
				text = ""
			intervals [3296]:
				xmin = 1017.1709
				xmax = 1017.3109
				text = "but"
			intervals [3297]:
				xmin = 1017.3109
				xmax = 1017.4609
				text = "we're"
			intervals [3298]:
				xmin = 1017.4609
				xmax = 1017.6109
				text = "not"
			intervals [3299]:
				xmin = 1017.6109
				xmax = 1017.7809
				text = "like"
			intervals [3300]:
				xmin = 1017.7809
				xmax = 1017.9009
				text = "the"
			intervals [3301]:
				xmin = 1017.9009
				xmax = 1017.9709
				text = ""
			intervals [3302]:
				xmin = 1017.9709
				xmax = 1019.0509
				text = "wealthiest"
			intervals [3303]:
				xmin = 1019.0509
				xmax = 1019.4335
				text = ""
			intervals [3304]:
				xmin = 1019.4335
				xmax = 1019.5735
				text = "but"
			intervals [3305]:
				xmin = 1019.5735
				xmax = 1019.6435
				text = "we're"
			intervals [3306]:
				xmin = 1019.6435
				xmax = 1020.0535
				text = "wealthy"
			intervals [3307]:
				xmin = 1020.0535
				xmax = 1020.1635
				text = "so"
			intervals [3308]:
				xmin = 1020.1635
				xmax = 1020.2435
				text = "i"
			intervals [3309]:
				xmin = 1020.2435
				xmax = 1020.4335
				text = "feel"
			intervals [3310]:
				xmin = 1020.4335
				xmax = 1020.6035
				text = "like"
			intervals [3311]:
				xmin = 1020.6035
				xmax = 1020.7135
				text = "we're"
			intervals [3312]:
				xmin = 1020.7135
				xmax = 1020.8535
				text = "like"
			intervals [3313]:
				xmin = 1020.8535
				xmax = 1020.8835
				text = ""
			intervals [3314]:
				xmin = 1020.8835
				xmax = 1021.1635
				text = "middle"
			intervals [3315]:
				xmin = 1021.1635
				xmax = 1021.6635
				text = "class"
			intervals [3316]:
				xmin = 1021.6635
				xmax = 1021.8937
				text = ""
			intervals [3317]:
				xmin = 1021.8937
				xmax = 1022.1037
				text = "cause"
			intervals [3318]:
				xmin = 1022.1037
				xmax = 1022.2137
				text = "we're"
			intervals [3319]:
				xmin = 1022.2137
				xmax = 1022.5837
				text = "not"
			intervals [3320]:
				xmin = 1022.5837
				xmax = 1023.1203
				text = ""
			intervals [3321]:
				xmin = 1023.1203
				xmax = 1023.2503
				text = "we're"
			intervals [3322]:
				xmin = 1023.2503
				xmax = 1023.4103
				text = "not"
			intervals [3323]:
				xmin = 1023.4103
				xmax = 1023.4403
				text = ""
			intervals [3324]:
				xmin = 1023.4403
				xmax = 1023.6103
				text = "third"
			intervals [3325]:
				xmin = 1023.6103
				xmax = 1023.6503
				text = ""
			intervals [3326]:
				xmin = 1023.6503
				xmax = 1024.0303
				text = "class"
			intervals [3327]:
				xmin = 1024.0303
				xmax = 1024.3503
				text = "cause"
			intervals [3328]:
				xmin = 1024.3503
				xmax = 1024.5841
				text = ""
			intervals [3329]:
				xmin = 1024.5841
				xmax = 1024.8241
				text = "third"
			intervals [3330]:
				xmin = 1024.8241
				xmax = 1025.1141
				text = "class"
			intervals [3331]:
				xmin = 1025.1141
				xmax = 1025.2341
				text = "is"
			intervals [3332]:
				xmin = 1025.2341
				xmax = 1025.4741
				text = "some"
			intervals [3333]:
				xmin = 1025.4741
				xmax = 1025.8241
				text = "kids"
			intervals [3334]:
				xmin = 1025.8241
				xmax = 1025.9941
				text = "that"
			intervals [3335]:
				xmin = 1025.9941
				xmax = 1026.0241
				text = ""
			intervals [3336]:
				xmin = 1026.0241
				xmax = 1026.3241
				text = "don't"
			intervals [3337]:
				xmin = 1026.3241
				xmax = 1026.3541
				text = ""
			intervals [3338]:
				xmin = 1026.3541
				xmax = 1026.6041
				text = "get"
			intervals [3339]:
				xmin = 1026.6041
				xmax = 1026.6541
				text = ""
			intervals [3340]:
				xmin = 1026.6541
				xmax = 1026.9741
				text = "every"
			intervals [3341]:
				xmin = 1026.9741
				xmax = 1027.0441
				text = ""
			intervals [3342]:
				xmin = 1027.0441
				xmax = 1027.6641
				text = "privilege"
			intervals [3343]:
				xmin = 1027.6641
				xmax = 1027.8245
				text = ""
			intervals [3344]:
				xmin = 1027.8245
				xmax = 1028.2645
				text = "kids"
			intervals [3345]:
				xmin = 1028.2645
				xmax = 1028.5145
				text = "here"
			intervals [3346]:
				xmin = 1028.5145
				xmax = 1028.5745
				text = ""
			intervals [3347]:
				xmin = 1028.5745
				xmax = 1028.7645
				text = "do"
			intervals [3348]:
				xmin = 1028.7645
				xmax = 1040.0969
				text = ""
			intervals [3349]:
				xmin = 1040.0969
				xmax = 1040.2369
				text = "thank"
			intervals [3350]:
				xmin = 1040.2369
				xmax = 1040.2969
				text = "you"
			intervals [3351]:
				xmin = 1040.2969
				xmax = 1047.6844
				text = ""
			intervals [3352]:
				xmin = 1047.6844
				xmax = 1047.9444
				text = "thank"
			intervals [3353]:
				xmin = 1047.9444
				xmax = 1048.0044
				text = "you"
			intervals [3354]:
				xmin = 1048.0044
				xmax = 1059.9263
				text = ""
			intervals [3355]:
				xmin = 1059.9263
				xmax = 1060.6363
				text = "no"
			intervals [3356]:
				xmin = 1060.6363
				xmax = 1060.7859
				text = ""
			intervals [3357]:
				xmin = 1060.7859
				xmax = 1061.3759
				text = "because"
			intervals [3358]:
				xmin = 1061.3759
				xmax = 1061.9808
				text = ""
			intervals [3359]:
				xmin = 1061.9808
				xmax = 1062.4908
				text = "different"
			intervals [3360]:
				xmin = 1062.4908
				xmax = 1062.8708
				text = "jobs"
			intervals [3361]:
				xmin = 1062.8708
				xmax = 1063.3908
				text = "depend"
			intervals [3362]:
				xmin = 1063.3908
				xmax = 1063.4208
				text = ""
			intervals [3363]:
				xmin = 1063.4208
				xmax = 1063.7408
				text = "on"
			intervals [3364]:
				xmin = 1063.7408
				xmax = 1064.2308
				text = "like"
			intervals [3365]:
				xmin = 1064.2308
				xmax = 1064.7411
				text = ""
			intervals [3366]:
				xmin = 1064.7411
				xmax = 1064.9011
				text = "i"
			intervals [3367]:
				xmin = 1064.9011
				xmax = 1065.1811
				text = "n-"
			intervals [3368]:
				xmin = 1065.1811
				xmax = 1065.3711
				text = "no"
			intervals [3369]:
				xmin = 1065.3711
				xmax = 1065.5211
				text = "i"
			intervals [3370]:
				xmin = 1065.5211
				xmax = 1065.7711
				text = "don't"
			intervals [3371]:
				xmin = 1065.7711
				xmax = 1065.8011
				text = ""
			intervals [3372]:
				xmin = 1065.8011
				xmax = 1066.1311
				text = "believe"
			intervals [3373]:
				xmin = 1066.1311
				xmax = 1066.2111
				text = "it"
			intervals [3374]:
				xmin = 1066.2111
				xmax = 1066.2511
				text = ""
			intervals [3375]:
				xmin = 1066.2511
				xmax = 1066.8611
				text = "because"
			intervals [3376]:
				xmin = 1066.8611
				xmax = 1067.3872
				text = ""
			intervals [3377]:
				xmin = 1067.3872
				xmax = 1067.8572
				text = "you"
			intervals [3378]:
				xmin = 1067.8572
				xmax = 1067.9572
				text = ""
			intervals [3379]:
				xmin = 1067.9572
				xmax = 1068.2072
				text = "get"
			intervals [3380]:
				xmin = 1068.2072
				xmax = 1068.3972
				text = "your"
			intervals [3381]:
				xmin = 1068.3972
				xmax = 1068.7172
				text = "job"
			intervals [3382]:
				xmin = 1068.7172
				xmax = 1068.7472
				text = ""
			intervals [3383]:
				xmin = 1068.7472
				xmax = 1068.9772
				text = "on"
			intervals [3384]:
				xmin = 1068.9772
				xmax = 1069.2772
				text = "based"
			intervals [3385]:
				xmin = 1069.2772
				xmax = 1069.4172
				text = "on"
			intervals [3386]:
				xmin = 1069.4172
				xmax = 1069.6072
				text = "what"
			intervals [3387]:
				xmin = 1069.6072
				xmax = 1069.9372
				text = "you"
			intervals [3388]:
				xmin = 1069.9372
				xmax = 1070.1672
				text = "can"
			intervals [3389]:
				xmin = 1070.1672
				xmax = 1070.3672
				text = "do"
			intervals [3390]:
				xmin = 1070.3672
				xmax = 1070.5472
				text = "and"
			intervals [3391]:
				xmin = 1070.5472
				xmax = 1070.8372
				text = "your"
			intervals [3392]:
				xmin = 1070.8372
				xmax = 1071.4472
				text = "talents"
			intervals [3393]:
				xmin = 1071.4472
				xmax = 1071.4772
				text = ""
			intervals [3394]:
				xmin = 1071.4772
				xmax = 1071.7272
				text = "and"
			intervals [3395]:
				xmin = 1071.7272
				xmax = 1072.0072
				text = "you"
			intervals [3396]:
				xmin = 1072.0072
				xmax = 1072.2724
				text = ""
			intervals [3397]:
				xmin = 1072.2724
				xmax = 1072.5924
				text = "not"
			intervals [3398]:
				xmin = 1072.5924
				xmax = 1072.8024
				text = "cause"
			intervals [3399]:
				xmin = 1072.8024
				xmax = 1072.9224
				text = "of"
			intervals [3400]:
				xmin = 1072.9224
				xmax = 1073.1324
				text = "your"
			intervals [3401]:
				xmin = 1073.1324
				xmax = 1073.2324
				text = ""
			intervals [3402]:
				xmin = 1073.2324
				xmax = 1073.6324
				text = "wealth"
			intervals [3403]:
				xmin = 1073.6324
				xmax = 1073.9146
				text = ""
			intervals [3404]:
				xmin = 1073.9146
				xmax = 1074.0646
				text = "but"
			intervals [3405]:
				xmin = 1074.0646
				xmax = 1074.2846
				text = "if"
			intervals [3406]:
				xmin = 1074.2846
				xmax = 1074.3746
				text = "it"
			intervals [3407]:
				xmin = 1074.3746
				xmax = 1074.4946
				text = "s"
			intervals [3408]:
				xmin = 1074.4946
				xmax = 1074.6446
				text = "a"
			intervals [3409]:
				xmin = 1074.6446
				xmax = 1074.7246
				text = ""
			intervals [3410]:
				xmin = 1074.7246
				xmax = 1074.9646
				text = "case"
			intervals [3411]:
				xmin = 1074.9646
				xmax = 1075.4746
				text = "scenario"
			intervals [3412]:
				xmin = 1075.4746
				xmax = 1075.6346
				text = "where"
			intervals [3413]:
				xmin = 1075.6346
				xmax = 1075.9146
				text = "people"
			intervals [3414]:
				xmin = 1075.9146
				xmax = 1076.1646
				text = "only"
			intervals [3415]:
				xmin = 1076.1646
				xmax = 1076.2346
				text = ""
			intervals [3416]:
				xmin = 1076.2346
				xmax = 1076.4746
				text = "pick"
			intervals [3417]:
				xmin = 1076.4746
				xmax = 1076.5546
				text = "you"
			intervals [3418]:
				xmin = 1076.5546
				xmax = 1076.8546
				text = "because"
			intervals [3419]:
				xmin = 1076.8546
				xmax = 1076.9646
				text = "of"
			intervals [3420]:
				xmin = 1076.9646
				xmax = 1077.0946
				text = "your"
			intervals [3421]:
				xmin = 1077.0946
				xmax = 1077.4846
				text = "wealth"
			intervals [3422]:
				xmin = 1077.4846
				xmax = 1077.8544
				text = ""
			intervals [3423]:
				xmin = 1077.8544
				xmax = 1078.1644
				text = "then"
			intervals [3424]:
				xmin = 1078.1644
				xmax = 1078.2644
				text = "i"
			intervals [3425]:
				xmin = 1078.2644
				xmax = 1078.5144
				text = "guess"
			intervals [3426]:
				xmin = 1078.5144
				xmax = 1078.5744
				text = "it"
			intervals [3427]:
				xmin = 1078.5744
				xmax = 1078.9044
				text = "counts"
			intervals [3428]:
				xmin = 1078.9044
				xmax = 1079.0844
				text = "then"
			intervals [3429]:
				xmin = 1079.0844
				xmax = 1079.2044
				text = "but"
			intervals [3430]:
				xmin = 1079.2044
				xmax = 1079.4744
				text = "most"
			intervals [3431]:
				xmin = 1079.4744
				xmax = 1079.5344
				text = "of"
			intervals [3432]:
				xmin = 1079.5344
				xmax = 1079.6244
				text = "the"
			intervals [3433]:
				xmin = 1079.6244
				xmax = 1079.8644
				text = "time"
			intervals [3434]:
				xmin = 1079.8644
				xmax = 1079.9844
				text = "i"
			intervals [3435]:
				xmin = 1079.9844
				xmax = 1080.1844
				text = "just"
			intervals [3436]:
				xmin = 1080.1844
				xmax = 1080.5244
				text = "feel"
			intervals [3437]:
				xmin = 1080.5244
				xmax = 1080.9044
				text = "like"
			intervals [3438]:
				xmin = 1080.9044
				xmax = 1081.3427
				text = ""
			intervals [3439]:
				xmin = 1081.3427
				xmax = 1081.6027
				text = "your"
			intervals [3440]:
				xmin = 1081.6027
				xmax = 1081.6727
				text = ""
			intervals [3441]:
				xmin = 1081.6727
				xmax = 1081.9827
				text = "jo-"
			intervals [3442]:
				xmin = 1081.9827
				xmax = 1082.0227
				text = ""
			intervals [3443]:
				xmin = 1082.0227
				xmax = 1082.1427
				text = "the"
			intervals [3444]:
				xmin = 1082.1427
				xmax = 1082.4927
				text = "job"
			intervals [3445]:
				xmin = 1082.4927
				xmax = 1082.6527
				text = "you"
			intervals [3446]:
				xmin = 1082.6527
				xmax = 1082.6827
				text = ""
			intervals [3447]:
				xmin = 1082.6827
				xmax = 1082.9227
				text = "get"
			intervals [3448]:
				xmin = 1082.9227
				xmax = 1083.0327
				text = "or"
			intervals [3449]:
				xmin = 1083.0327
				xmax = 1083.1427
				text = "the"
			intervals [3450]:
				xmin = 1083.1427
				xmax = 1083.4027
				text = "things"
			intervals [3451]:
				xmin = 1083.4027
				xmax = 1083.4927
				text = "you"
			intervals [3452]:
				xmin = 1083.4927
				xmax = 1083.6327
				text = "get"
			intervals [3453]:
				xmin = 1083.6327
				xmax = 1083.8127
				text = "to"
			intervals [3454]:
				xmin = 1083.8127
				xmax = 1083.8427
				text = ""
			intervals [3455]:
				xmin = 1083.8427
				xmax = 1084.1527
				text = "do"
			intervals [3456]:
				xmin = 1084.1527
				xmax = 1084.4058
				text = ""
			intervals [3457]:
				xmin = 1084.4058
				xmax = 1084.6158
				text = "is"
			intervals [3458]:
				xmin = 1084.6158
				xmax = 1084.9558
				text = "based"
			intervals [3459]:
				xmin = 1084.9558
				xmax = 1085.2458
				text = "on"
			intervals [3460]:
				xmin = 1085.2458
				xmax = 1085.3858
				text = ""
			intervals [3461]:
				xmin = 1085.3858
				xmax = 1085.6858
				text = "you"
			intervals [3462]:
				xmin = 1085.6858
				xmax = 1085.8258
				text = "and"
			intervals [3463]:
				xmin = 1085.8258
				xmax = 1086.0458
				text = "how"
			intervals [3464]:
				xmin = 1086.0458
				xmax = 1086.2258
				text = "you"
			intervals [3465]:
				xmin = 1086.2258
				xmax = 1086.2958
				text = ""
			intervals [3466]:
				xmin = 1086.2958
				xmax = 1086.7258
				text = "act"
			intervals [3467]:
				xmin = 1086.7258
				xmax = 1086.7558
				text = ""
			intervals [3468]:
				xmin = 1086.7558
				xmax = 1087.1458
				text = "and"
			intervals [3469]:
				xmin = 1087.1458
				xmax = 1087.2376
				text = ""
			intervals [3470]:
				xmin = 1087.2376
				xmax = 1087.4876
				text = "what"
			intervals [3471]:
				xmin = 1087.4876
				xmax = 1087.7376
				text = "you"
			intervals [3472]:
				xmin = 1087.7376
				xmax = 1087.7676
				text = ""
			intervals [3473]:
				xmin = 1087.7676
				xmax = 1087.9576
				text = "do"
			intervals [3474]:
				xmin = 1087.9576
				xmax = 1088.1676
				text = "not"
			intervals [3475]:
				xmin = 1088.1676
				xmax = 1088.2976
				text = ""
			intervals [3476]:
				xmin = 1088.2976
				xmax = 1088.4576
				text = "your"
			intervals [3477]:
				xmin = 1088.4576
				xmax = 1088.8076
				text = "money"
			intervals [3478]:
				xmin = 1088.8076
				xmax = 1090.1148
				text = ""
			intervals [3479]:
				xmin = 1090.1148
				xmax = 1090.4648
				text = "cause"
			intervals [3480]:
				xmin = 1090.4648
				xmax = 1090.4948
				text = ""
			intervals [3481]:
				xmin = 1090.4948
				xmax = 1090.8548
				text = "money"
			intervals [3482]:
				xmin = 1090.8548
				xmax = 1091.2748
				text = "wasn't"
			intervals [3483]:
				xmin = 1091.2748
				xmax = 1091.3448
				text = ""
			intervals [3484]:
				xmin = 1091.3448
				xmax = 1091.8748
				text = "always"
			intervals [3485]:
				xmin = 1091.8748
				xmax = 1091.9248
				text = ""
			intervals [3486]:
				xmin = 1091.9248
				xmax = 1091.9848
				text = "the"
			intervals [3487]:
				xmin = 1091.9848
				xmax = 1092.0748
				text = ""
			intervals [3488]:
				xmin = 1092.0748
				xmax = 1092.7248
				text = "case"
			intervals [3489]:
				xmin = 1092.7248
				xmax = 1096.7723
				text = ""
			intervals [3490]:
				xmin = 1096.7723
				xmax = 1096.9423
				text = "i"
			intervals [3491]:
				xmin = 1096.9423
				xmax = 1097.1723
				text = "don't"
			intervals [3492]:
				xmin = 1097.1723
				xmax = 1097.2387
				text = ""
			intervals [3493]:
				xmin = 1097.2387
				xmax = 1097.5987
				text = "i"
			intervals [3494]:
				xmin = 1097.5987
				xmax = 1097.6687
				text = ""
			intervals [3495]:
				xmin = 1097.6687
				xmax = 1097.8787
				text = "feel"
			intervals [3496]:
				xmin = 1097.8787
				xmax = 1098.1187
				text = "like"
			intervals [3497]:
				xmin = 1098.1187
				xmax = 1098.3987
				text = "race"
			intervals [3498]:
				xmin = 1098.3987
				xmax = 1098.4287
				text = ""
			intervals [3499]:
				xmin = 1098.4287
				xmax = 1098.8487
				text = "shouldn't"
			intervals [3500]:
				xmin = 1098.8487
				xmax = 1099.2687
				text = "matters"
			intervals [3501]:
				xmin = 1099.2687
				xmax = 1099.4587
				text = "but"
			intervals [3502]:
				xmin = 1099.4587
				xmax = 1099.4887
				text = ""
			intervals [3503]:
				xmin = 1099.4887
				xmax = 1099.8287
				text = "some"
			intervals [3504]:
				xmin = 1099.8287
				xmax = 1099.8887
				text = ""
			intervals [3505]:
				xmin = 1099.8887
				xmax = 1100.5687
				text = "people"
			intervals [3506]:
				xmin = 1100.5687
				xmax = 1101.2172
				text = ""
			intervals [3507]:
				xmin = 1101.2172
				xmax = 1101.9472
				text = "judgmental"
			intervals [3508]:
				xmin = 1101.9472
				xmax = 1101.9972
				text = ""
			intervals [3509]:
				xmin = 1101.9972
				xmax = 1102.5472
				text = "people"
			intervals [3510]:
				xmin = 1102.5472
				xmax = 1102.6072
				text = "and"
			intervals [3511]:
				xmin = 1102.6072
				xmax = 1103.0372
				text = "harsh"
			intervals [3512]:
				xmin = 1103.0372
				xmax = 1103.5672
				text = "people"
			intervals [3513]:
				xmin = 1103.5672
				xmax = 1103.8033
				text = ""
			intervals [3514]:
				xmin = 1103.8033
				xmax = 1104.2433
				text = "do"
			intervals [3515]:
				xmin = 1104.2433
				xmax = 1104.9256
				text = ""
			intervals [3516]:
				xmin = 1104.9256
				xmax = 1105.3756
				text = "but"
			intervals [3517]:
				xmin = 1105.3756
				xmax = 1105.4438
				text = ""
			intervals [3518]:
				xmin = 1105.4438
				xmax = 1105.5438
				text = "but"
			intervals [3519]:
				xmin = 1105.5438
				xmax = 1105.8438
				text = "most"
			intervals [3520]:
				xmin = 1105.8438
				xmax = 1105.9138
				text = "of"
			intervals [3521]:
				xmin = 1105.9138
				xmax = 1106.0338
				text = "the"
			intervals [3522]:
				xmin = 1106.0338
				xmax = 1106.3838
				text = "time"
			intervals [3523]:
				xmin = 1106.3838
				xmax = 1106.6238
				text = "it"
			intervals [3524]:
				xmin = 1106.6238
				xmax = 1106.6738
				text = ""
			intervals [3525]:
				xmin = 1106.6738
				xmax = 1106.9338
				text = "most"
			intervals [3526]:
				xmin = 1106.9338
				xmax = 1107.0138
				text = "of"
			intervals [3527]:
				xmin = 1107.0138
				xmax = 1107.1538
				text = "the"
			intervals [3528]:
				xmin = 1107.1538
				xmax = 1107.4338
				text = "time"
			intervals [3529]:
				xmin = 1107.4338
				xmax = 1107.5738
				text = "it"
			intervals [3530]:
				xmin = 1107.5738
				xmax = 1108.0438
				text = "doesn't"
			intervals [3531]:
				xmin = 1108.0438
				xmax = 1108.3084
				text = ""
			intervals [3532]:
				xmin = 1108.3084
				xmax = 1108.5184
				text = "but"
			intervals [3533]:
				xmin = 1108.5184
				xmax = 1108.6184
				text = ""
			intervals [3534]:
				xmin = 1108.6184
				xmax = 1108.7984
				text = "in"
			intervals [3535]:
				xmin = 1108.7984
				xmax = 1109.0084
				text = "some"
			intervals [3536]:
				xmin = 1109.0084
				xmax = 1109.7084
				text = "categories"
			intervals [3537]:
				xmin = 1109.7084
				xmax = 1109.7384
				text = ""
			intervals [3538]:
				xmin = 1109.7384
				xmax = 1109.9184
				text = "it"
			intervals [3539]:
				xmin = 1109.9184
				xmax = 1109.9884
				text = ""
			intervals [3540]:
				xmin = 1109.9884
				xmax = 1110.4184
				text = "does"
			intervals [3541]:
				xmin = 1110.4184
				xmax = 1110.6084
				text = "with"
			intervals [3542]:
				xmin = 1110.6084
				xmax = 1110.6384
				text = ""
			intervals [3543]:
				xmin = 1110.6384
				xmax = 1110.9984
				text = "different"
			intervals [3544]:
				xmin = 1110.9984
				xmax = 1111.0284
				text = ""
			intervals [3545]:
				xmin = 1111.0284
				xmax = 1111.5484
				text = "things"
			intervals [3546]:
				xmin = 1111.5484
				xmax = 1111.9152
				text = ""
			intervals [3547]:
				xmin = 1111.9152
				xmax = 1112.1052
				text = "and"
			intervals [3548]:
				xmin = 1112.1052
				xmax = 1112.2352
				text = "i"
			intervals [3549]:
				xmin = 1112.2352
				xmax = 1112.3652
				text = "feel"
			intervals [3550]:
				xmin = 1112.3652
				xmax = 1112.5352
				text = "like"
			intervals [3551]:
				xmin = 1112.5352
				xmax = 1112.6252
				text = "it"
			intervals [3552]:
				xmin = 1112.6252
				xmax = 1113.1152
				text = "shouldn't"
			intervals [3553]:
				xmin = 1113.1152
				xmax = 1113.3552
				text = "be"
			intervals [3554]:
				xmin = 1113.3552
				xmax = 1113.4152
				text = ""
			intervals [3555]:
				xmin = 1113.4152
				xmax = 1113.6952
				text = "but"
			intervals [3556]:
				xmin = 1113.6952
				xmax = 1113.9052
				text = ""
			intervals [3557]:
				xmin = 1113.9052
				xmax = 1114.0152
				text = "you"
			intervals [3558]:
				xmin = 1114.0152
				xmax = 1114.2152
				text = "know"
			intervals [3559]:
				xmin = 1114.2152
				xmax = 1114.3052
				text = "you"
			intervals [3560]:
				xmin = 1114.3052
				xmax = 1114.3752
				text = ""
			intervals [3561]:
				xmin = 1114.3752
				xmax = 1114.6152
				text = "can't"
			intervals [3562]:
				xmin = 1114.6152
				xmax = 1122.0469
				text = ""
			intervals [3563]:
				xmin = 1122.0469
				xmax = 1122.0969
				text = "<unk>"
			intervals [3564]:
				xmin = 1122.0969
				xmax = 1128.1376
				text = ""
			intervals [3565]:
				xmin = 1128.1376
				xmax = 1128.5476
				text = "rdx"
			intervals [3566]:
				xmin = 1128.5476
				xmax = 1137.6321
				text = ""
			intervals [3567]:
				xmin = 1137.6321
				xmax = 1137.7921
				text = "i"
			intervals [3568]:
				xmin = 1137.7921
				xmax = 1138.1421
				text = "mean"
			intervals [3569]:
				xmin = 1138.1421
				xmax = 1138.7157
				text = ""
			intervals [3570]:
				xmin = 1138.7157
				xmax = 1139.2157
				text = "not"
			intervals [3571]:
				xmin = 1139.2157
				xmax = 1139.7257
				text = "really"
			intervals [3572]:
				xmin = 1139.7257
				xmax = 1139.8657
				text = "but"
			intervals [3573]:
				xmin = 1139.8657
				xmax = 1140.0257
				text = ""
			intervals [3574]:
				xmin = 1140.0257
				xmax = 1140.6457
				text = "kind"
			intervals [3575]:
				xmin = 1140.6457
				xmax = 1140.9257
				text = "of"
			intervals [3576]:
				xmin = 1140.9257
				xmax = 1141.1474
				text = ""
			intervals [3577]:
				xmin = 1141.1474
				xmax = 1141.2974
				text = "i"
			intervals [3578]:
				xmin = 1141.2974
				xmax = 1141.7574
				text = "could"
			intervals [3579]:
				xmin = 1141.7574
				xmax = 1142.5671
				text = ""
			intervals [3580]:
				xmin = 1142.5671
				xmax = 1142.7271
				text = "i"
			intervals [3581]:
				xmin = 1142.7271
				xmax = 1142.9371
				text = "could"
			intervals [3582]:
				xmin = 1142.9371
				xmax = 1142.9971
				text = ""
			intervals [3583]:
				xmin = 1142.9971
				xmax = 1143.2771
				text = "throw"
			intervals [3584]:
				xmin = 1143.2771
				xmax = 1143.3671
				text = "a"
			intervals [3585]:
				xmin = 1143.3671
				xmax = 1143.9071
				text = "football"
			intervals [3586]:
				xmin = 1143.9071
				xmax = 1143.9371
				text = ""
			intervals [3587]:
				xmin = 1143.9371
				xmax = 1144.1071
				text = "real"
			intervals [3588]:
				xmin = 1144.1071
				xmax = 1144.3971
				text = "good"
			intervals [3589]:
				xmin = 1144.3971
				xmax = 1144.9361
				text = ""
			intervals [3590]:
				xmin = 1144.9361
				xmax = 1145.1461
				text = "and"
			intervals [3591]:
				xmin = 1145.1461
				xmax = 1145.6661
				text = "then"
			intervals [3592]:
				xmin = 1145.6661
				xmax = 1145.6961
				text = ""
			intervals [3593]:
				xmin = 1145.6961
				xmax = 1145.8361
				text = "the"
			intervals [3594]:
				xmin = 1145.8361
				xmax = 1146.0561
				text = "boys"
			intervals [3595]:
				xmin = 1146.0561
				xmax = 1146.1561
				text = "was"
			intervals [3596]:
				xmin = 1146.1561
				xmax = 1146.3361
				text = "like"
			intervals [3597]:
				xmin = 1146.3361
				xmax = 1146.6261
				text = "oh"
			intervals [3598]:
				xmin = 1146.6261
				xmax = 1146.6561
				text = "a"
			intervals [3599]:
				xmin = 1146.6561
				xmax = 1146.8961
				text = "girl"
			intervals [3600]:
				xmin = 1146.8961
				xmax = 1147.0361
				text = "was"
			intervals [3601]:
				xmin = 1147.0361
				xmax = 1147.3261
				text = "throwing"
			intervals [3602]:
				xmin = 1147.3261
				xmax = 1147.4561
				text = "the"
			intervals [3603]:
				xmin = 1147.4561
				xmax = 1148.1961
				text = "football"
			intervals [3604]:
				xmin = 1148.1961
				xmax = 1148.2261
				text = "i"
			intervals [3605]:
				xmin = 1148.2261
				xmax = 1148.3861
				text = "was"
			intervals [3606]:
				xmin = 1148.3861
				xmax = 1148.6461
				text = "like"
			intervals [3607]:
				xmin = 1148.6461
				xmax = 1148.898
				text = ""
			intervals [3608]:
				xmin = 1148.898
				xmax = 1149.068
				text = "and"
			intervals [3609]:
				xmin = 1149.068
				xmax = 1149.228
				text = "then"
			intervals [3610]:
				xmin = 1149.228
				xmax = 1149.308
				text = "i"
			intervals [3611]:
				xmin = 1149.308
				xmax = 1149.458
				text = "was"
			intervals [3612]:
				xmin = 1149.458
				xmax = 1149.658
				text = "kind"
			intervals [3613]:
				xmin = 1149.658
				xmax = 1149.738
				text = "of"
			intervals [3614]:
				xmin = 1149.738
				xmax = 1150.008
				text = "looking"
			intervals [3615]:
				xmin = 1150.008
				xmax = 1150.208
				text = "like"
			intervals [3616]:
				xmin = 1150.208
				xmax = 1151.4062
				text = ""
			intervals [3617]:
				xmin = 1151.4062
				xmax = 1151.4362
				text = "a"
			intervals [3618]:
				xmin = 1151.4362
				xmax = 1151.4962
				text = ""
			intervals [3619]:
				xmin = 1151.4962
				xmax = 1151.5962
				text = "girl"
			intervals [3620]:
				xmin = 1151.5962
				xmax = 1151.6762
				text = ""
			intervals [3621]:
				xmin = 1151.6762
				xmax = 1151.7962
				text = "s"
			intervals [3622]:
				xmin = 1151.7962
				xmax = 1151.8362
				text = ""
			intervals [3623]:
				xmin = 1151.8362
				xmax = 1152.0362
				text = "throwing"
			intervals [3624]:
				xmin = 1152.0362
				xmax = 1152.4062
				text = ""
			intervals [3625]:
				xmin = 1152.4062
				xmax = 1152.5162
				text = "a"
			intervals [3626]:
				xmin = 1152.5162
				xmax = 1152.5562
				text = ""
			intervals [3627]:
				xmin = 1152.5562
				xmax = 1152.7562
				text = "girl"
			intervals [3628]:
				xmin = 1152.7562
				xmax = 1152.8162
				text = "s"
			intervals [3629]:
				xmin = 1152.8162
				xmax = 1152.8462
				text = ""
			intervals [3630]:
				xmin = 1152.8462
				xmax = 1153.0262
				text = "throwing"
			intervals [3631]:
				xmin = 1153.0262
				xmax = 1153.0562
				text = "a"
			intervals [3632]:
				xmin = 1153.0562
				xmax = 1153.1262
				text = ""
			intervals [3633]:
				xmin = 1153.1262
				xmax = 1153.5862
				text = "football"
			intervals [3634]:
				xmin = 1153.5862
				xmax = 1153.8262
				text = "me"
			intervals [3635]:
				xmin = 1153.8262
				xmax = 1154.0162
				text = "i'm"
			intervals [3636]:
				xmin = 1154.0162
				xmax = 1154.0462
				text = ""
			intervals [3637]:
				xmin = 1154.0462
				xmax = 1154.1962
				text = "that"
			intervals [3638]:
				xmin = 1154.1962
				xmax = 1154.2562
				text = ""
			intervals [3639]:
				xmin = 1154.2562
				xmax = 1154.6462
				text = "girl"
			intervals [3640]:
				xmin = 1154.6462
				xmax = 1155.005
				text = ""
			intervals [3641]:
				xmin = 1155.005
				xmax = 1155.325
				text = "and"
			intervals [3642]:
				xmin = 1155.325
				xmax = 1155.4722
				text = ""
			intervals [3643]:
				xmin = 1155.4722
				xmax = 1155.7022
				text = "it"
			intervals [3644]:
				xmin = 1155.7022
				xmax = 1156.0522
				text = "wasn't"
			intervals [3645]:
				xmin = 1156.0522
				xmax = 1156.0822
				text = ""
			intervals [3646]:
				xmin = 1156.0822
				xmax = 1156.1922
				text = "i"
			intervals [3647]:
				xmin = 1156.1922
				xmax = 1156.4322
				text = "knew"
			intervals [3648]:
				xmin = 1156.4322
				xmax = 1156.5722
				text = "that"
			intervals [3649]:
				xmin = 1156.5722
				xmax = 1156.7322
				text = "he"
			intervals [3650]:
				xmin = 1156.7322
				xmax = 1156.8822
				text = "really"
			intervals [3651]:
				xmin = 1156.8822
				xmax = 1156.9122
				text = ""
			intervals [3652]:
				xmin = 1156.9122
				xmax = 1157.1722
				text = "wasn't"
			intervals [3653]:
				xmin = 1157.1722
				xmax = 1157.4122
				text = "trying"
			intervals [3654]:
				xmin = 1157.4122
				xmax = 1157.5022
				text = "to"
			intervals [3655]:
				xmin = 1157.5022
				xmax = 1157.7722
				text = "say"
			intervals [3656]:
				xmin = 1157.7722
				xmax = 1158.0622
				text = "nothing"
			intervals [3657]:
				xmin = 1158.0622
				xmax = 1158.1222
				text = ""
			intervals [3658]:
				xmin = 1158.1222
				xmax = 1158.4022
				text = "to"
			intervals [3659]:
				xmin = 1158.4022
				xmax = 1158.4822
				text = "it"
			intervals [3660]:
				xmin = 1158.4822
				xmax = 1158.5922
				text = "but"
			intervals [3661]:
				xmin = 1158.5922
				xmax = 1158.7122
				text = "it"
			intervals [3662]:
				xmin = 1158.7122
				xmax = 1158.7422
				text = "s"
			intervals [3663]:
				xmin = 1158.7422
				xmax = 1159.0922
				text = "still"
			intervals [3664]:
				xmin = 1159.0922
				xmax = 1159.3722
				text = "like"
			intervals [3665]:
				xmin = 1159.3722
				xmax = 1159.4622
				text = "a"
			intervals [3666]:
				xmin = 1159.4622
				xmax = 1159.7122
				text = "girl"
			intervals [3667]:
				xmin = 1159.7122
				xmax = 1159.8622
				text = "can"
			intervals [3668]:
				xmin = 1159.8622
				xmax = 1160.0122
				text = "do"
			intervals [3669]:
				xmin = 1160.0122
				xmax = 1160.3922
				text = "anything"
			intervals [3670]:
				xmin = 1160.3922
				xmax = 1160.4222
				text = ""
			intervals [3671]:
				xmin = 1160.4222
				xmax = 1160.4922
				text = "a"
			intervals [3672]:
				xmin = 1160.4922
				xmax = 1160.5622
				text = ""
			intervals [3673]:
				xmin = 1160.5622
				xmax = 1160.7022
				text = "boy"
			intervals [3674]:
				xmin = 1160.7022
				xmax = 1160.7622
				text = ""
			intervals [3675]:
				xmin = 1160.7622
				xmax = 1160.8922
				text = "can"
			intervals [3676]:
				xmin = 1160.8922
				xmax = 1160.9222
				text = ""
			intervals [3677]:
				xmin = 1160.9222
				xmax = 1161.1122
				text = "do"
			intervals [3678]:
				xmin = 1161.1122
				xmax = 1161.4541
				text = ""
			intervals [3679]:
				xmin = 1161.4541
				xmax = 1161.6441
				text = "but"
			intervals [3680]:
				xmin = 1161.6441
				xmax = 1161.7341
				text = ""
			intervals [3681]:
				xmin = 1161.7341
				xmax = 1162.0341
				text = "other"
			intervals [3682]:
				xmin = 1162.0341
				xmax = 1162.2741
				text = "than"
			intervals [3683]:
				xmin = 1162.2741
				xmax = 1162.5241
				text = "that"
			intervals [3684]:
				xmin = 1162.5241
				xmax = 1162.8041
				text = "not"
			intervals [3685]:
				xmin = 1162.8041
				xmax = 1163.3041
				text = "really"
			intervals [3686]:
				xmin = 1163.3041
				xmax = 1164.485
				text = ""
			intervals [3687]:
				xmin = 1164.485
				xmax = 1164.535
				text = "i"
			intervals [3688]:
				xmin = 1164.535
				xmax = 1164.565
				text = ""
			intervals [3689]:
				xmin = 1164.565
				xmax = 1164.745
				text = "mean"
			intervals [3690]:
				xmin = 1164.745
				xmax = 1166.1049
				text = ""
			intervals [3691]:
				xmin = 1166.1049
				xmax = 1166.1849
				text = "no"
			intervals [3692]:
				xmin = 1166.1849
				xmax = 1169.8901
				text = ""
			intervals [3693]:
				xmin = 1169.8901
				xmax = 1170.2701
				text = "i"
			intervals [3694]:
				xmin = 1170.2701
				xmax = 1170.6477
				text = ""
			intervals [3695]:
				xmin = 1170.6477
				xmax = 1170.8877
				text = "like"
			intervals [3696]:
				xmin = 1170.8877
				xmax = 1170.9477
				text = ""
			intervals [3697]:
				xmin = 1170.9477
				xmax = 1171.0477
				text = "to"
			intervals [3698]:
				xmin = 1171.0477
				xmax = 1171.0777
				text = ""
			intervals [3699]:
				xmin = 1171.0777
				xmax = 1171.6177
				text = "act"
			intervals [3700]:
				xmin = 1171.6177
				xmax = 1172.543
				text = ""
			intervals [3701]:
				xmin = 1172.543
				xmax = 1173.003
				text = "and"
			intervals [3702]:
				xmin = 1173.003
				xmax = 1173.2964
				text = ""
			intervals [3703]:
				xmin = 1173.2964
				xmax = 1173.5764
				text = "i've"
			intervals [3704]:
				xmin = 1173.5764
				xmax = 1173.9164
				text = "tried"
			intervals [3705]:
				xmin = 1173.9164
				xmax = 1174.0464
				text = "out"
			intervals [3706]:
				xmin = 1174.0464
				xmax = 1174.1164
				text = ""
			intervals [3707]:
				xmin = 1174.1164
				xmax = 1174.1964
				text = "for"
			intervals [3708]:
				xmin = 1174.1964
				xmax = 1174.7164
				text = "acting"
			intervals [3709]:
				xmin = 1174.7164
				xmax = 1175.0573
				text = ""
			intervals [3710]:
				xmin = 1175.0573
				xmax = 1175.6473
				text = "before"
			intervals [3711]:
				xmin = 1175.6473
				xmax = 1177.0464
				text = ""
			intervals [3712]:
				xmin = 1177.0464
				xmax = 1177.3364
				text = "and"
			intervals [3713]:
				xmin = 1177.3364
				xmax = 1177.4364
				text = ""
			intervals [3714]:
				xmin = 1177.4364
				xmax = 1177.6664
				text = "i"
			intervals [3715]:
				xmin = 1177.6664
				xmax = 1177.8464
				text = ""
			intervals [3716]:
				xmin = 1177.8464
				xmax = 1178.1364
				text = "got"
			intervals [3717]:
				xmin = 1178.1364
				xmax = 1178.3664
				text = "it"
			intervals [3718]:
				xmin = 1178.3664
				xmax = 1178.939
				text = ""
			intervals [3719]:
				xmin = 1178.939
				xmax = 1179.109
				text = "i"
			intervals [3720]:
				xmin = 1179.109
				xmax = 1179.389
				text = "got"
			intervals [3721]:
				xmin = 1179.389
				xmax = 1179.549
				text = "the"
			intervals [3722]:
				xmin = 1179.549
				xmax = 1179.699
				text = "i"
			intervals [3723]:
				xmin = 1179.699
				xmax = 1179.929
				text = "when"
			intervals [3724]:
				xmin = 1179.929
				xmax = 1180.029
				text = "i"
			intervals [3725]:
				xmin = 1180.029
				xmax = 1180.199
				text = "went"
			intervals [3726]:
				xmin = 1180.199
				xmax = 1180.289
				text = "to"
			intervals [3727]:
				xmin = 1180.289
				xmax = 1180.379
				text = "the"
			intervals [3728]:
				xmin = 1180.379
				xmax = 1180.599
				text = "thing"
			intervals [3729]:
				xmin = 1180.599
				xmax = 1180.689
				text = "i"
			intervals [3730]:
				xmin = 1180.689
				xmax = 1180.919
				text = "got"
			intervals [3731]:
				xmin = 1180.919
				xmax = 1181.009
				text = "the"
			intervals [3732]:
				xmin = 1181.009
				xmax = 1181.309
				text = "call"
			intervals [3733]:
				xmin = 1181.309
				xmax = 1181.489
				text = "back"
			intervals [3734]:
				xmin = 1181.489
				xmax = 1181.519
				text = ""
			intervals [3735]:
				xmin = 1181.519
				xmax = 1181.639
				text = "to"
			intervals [3736]:
				xmin = 1181.639
				xmax = 1181.869
				text = "come"
			intervals [3737]:
				xmin = 1181.869
				xmax = 1182.109
				text = "again"
			intervals [3738]:
				xmin = 1182.109
				xmax = 1182.209
				text = "the"
			intervals [3739]:
				xmin = 1182.209
				xmax = 1182.549
				text = "next"
			intervals [3740]:
				xmin = 1182.549
				xmax = 1182.809
				text = "day"
			intervals [3741]:
				xmin = 1182.809
				xmax = 1183.1857
				text = ""
			intervals [3742]:
				xmin = 1183.1857
				xmax = 1183.3257
				text = "but"
			intervals [3743]:
				xmin = 1183.3257
				xmax = 1183.5057
				text = "that"
			intervals [3744]:
				xmin = 1183.5057
				xmax = 1183.6357
				text = "day"
			intervals [3745]:
				xmin = 1183.6357
				xmax = 1183.8157
				text = "was"
			intervals [3746]:
				xmin = 1183.8157
				xmax = 1183.9457
				text = "my"
			intervals [3747]:
				xmin = 1183.9457
				xmax = 1184.3057
				text = "sister"
			intervals [3748]:
				xmin = 1184.3057
				xmax = 1184.4357
				text = "s"
			intervals [3749]:
				xmin = 1184.4357
				xmax = 1184.4757
				text = ""
			intervals [3750]:
				xmin = 1184.4757
				xmax = 1184.9357
				text = "birthday"
			intervals [3751]:
				xmin = 1184.9357
				xmax = 1184.9857
				text = ""
			intervals [3752]:
				xmin = 1184.9857
				xmax = 1185.1757
				text = "so"
			intervals [3753]:
				xmin = 1185.1757
				xmax = 1185.2557
				text = "i"
			intervals [3754]:
				xmin = 1185.2557
				xmax = 1185.5557
				text = "never"
			intervals [3755]:
				xmin = 1185.5557
				xmax = 1185.7057
				text = "went"
			intervals [3756]:
				xmin = 1185.7057
				xmax = 1185.8257
				text = ""
			intervals [3757]:
				xmin = 1185.8257
				xmax = 1186.2457
				text = "back"
			intervals [3758]:
				xmin = 1186.2457
				xmax = 1186.943
				text = ""
			intervals [3759]:
				xmin = 1186.943
				xmax = 1187.113
				text = "and"
			intervals [3760]:
				xmin = 1187.113
				xmax = 1187.213
				text = "i"
			intervals [3761]:
				xmin = 1187.213
				xmax = 1187.423
				text = "like"
			intervals [3762]:
				xmin = 1187.423
				xmax = 1187.623
				text = "to"
			intervals [3763]:
				xmin = 1187.623
				xmax = 1188.043
				text = "act"
			intervals [3764]:
				xmin = 1188.043
				xmax = 1188.4717
				text = ""
			intervals [3765]:
				xmin = 1188.4717
				xmax = 1188.6917
				text = "i"
			intervals [3766]:
				xmin = 1188.6917
				xmax = 1188.7717
				text = ""
			intervals [3767]:
				xmin = 1188.7717
				xmax = 1189.0917
				text = "could"
			intervals [3768]:
				xmin = 1189.0917
				xmax = 1189.2217
				text = "be"
			intervals [3769]:
				xmin = 1189.2217
				xmax = 1189.3217
				text = "a"
			intervals [3770]:
				xmin = 1189.3217
				xmax = 1189.7717
				text = "lawyer"
			intervals [3771]:
				xmin = 1189.7717
				xmax = 1189.8217
				text = ""
			intervals [3772]:
				xmin = 1189.8217
				xmax = 1189.9617
				text = "and"
			intervals [3773]:
				xmin = 1189.9617
				xmax = 1190.0417
				text = "i"
			intervals [3774]:
				xmin = 1190.0417
				xmax = 1190.0917
				text = ""
			intervals [3775]:
				xmin = 1190.0917
				xmax = 1190.1917
				text = "feel"
			intervals [3776]:
				xmin = 1190.1917
				xmax = 1190.3417
				text = "like"
			intervals [3777]:
				xmin = 1190.3417
				xmax = 1190.3917
				text = "i"
			intervals [3778]:
				xmin = 1190.3917
				xmax = 1190.4617
				text = ""
			intervals [3779]:
				xmin = 1190.4617
				xmax = 1190.8317
				text = "could"
			intervals [3780]:
				xmin = 1190.8317
				xmax = 1190.9517
				text = "be"
			intervals [3781]:
				xmin = 1190.9517
				xmax = 1190.9917
				text = "a"
			intervals [3782]:
				xmin = 1190.9917
				xmax = 1191.4817
				text = "doctor"
			intervals [3783]:
				xmin = 1191.4817
				xmax = 1192.312
				text = ""
			intervals [3784]:
				xmin = 1192.312
				xmax = 1192.712
				text = "but"
			intervals [3785]:
				xmin = 1192.712
				xmax = 1193.4675
				text = ""
			intervals [3786]:
				xmin = 1193.4675
				xmax = 1193.7575
				text = "even"
			intervals [3787]:
				xmin = 1193.7575
				xmax = 1193.8375
				text = "though"
			intervals [3788]:
				xmin = 1193.8375
				xmax = 1193.8675
				text = ""
			intervals [3789]:
				xmin = 1193.8675
				xmax = 1194.0875
				text = "i"
			intervals [3790]:
				xmin = 1194.0875
				xmax = 1194.1175
				text = ""
			intervals [3791]:
				xmin = 1194.1175
				xmax = 1194.3775
				text = "could"
			intervals [3792]:
				xmin = 1194.3775
				xmax = 1194.4775
				text = "be"
			intervals [3793]:
				xmin = 1194.4775
				xmax = 1194.5975
				text = "all"
			intervals [3794]:
				xmin = 1194.5975
				xmax = 1194.7475
				text = "those"
			intervals [3795]:
				xmin = 1194.7475
				xmax = 1195.0275
				text = "things"
			intervals [3796]:
				xmin = 1195.0275
				xmax = 1195.0575
				text = ""
			intervals [3797]:
				xmin = 1195.0575
				xmax = 1195.2475
				text = "i"
			intervals [3798]:
				xmin = 1195.2475
				xmax = 1195.2975
				text = "d"
			intervals [3799]:
				xmin = 1195.2975
				xmax = 1195.8575
				text = "rather"
			intervals [3800]:
				xmin = 1195.8575
				xmax = 1195.9775
				text = ""
			intervals [3801]:
				xmin = 1195.9775
				xmax = 1196.1875
				text = "be"
			intervals [3802]:
				xmin = 1196.1875
				xmax = 1196.4275
				text = "like"
			intervals [3803]:
				xmin = 1196.4275
				xmax = 1196.5375
				text = ""
			intervals [3804]:
				xmin = 1196.5375
				xmax = 1196.6675
				text = "a"
			intervals [3805]:
				xmin = 1196.6675
				xmax = 1196.7375
				text = ""
			intervals [3806]:
				xmin = 1196.7375
				xmax = 1197.7175
				text = "businesswoman"
			intervals [3807]:
				xmin = 1197.7175
				xmax = 1197.9475
				text = "like"
			intervals [3808]:
				xmin = 1197.9475
				xmax = 1198.0575
				text = ""
			intervals [3809]:
				xmin = 1198.0575
				xmax = 1198.2175
				text = "i"
			intervals [3810]:
				xmin = 1198.2175
				xmax = 1198.4075
				text = "don't"
			intervals [3811]:
				xmin = 1198.4075
				xmax = 1198.4375
				text = ""
			intervals [3812]:
				xmin = 1198.4375
				xmax = 1198.6575
				text = "have"
			intervals [3813]:
				xmin = 1198.6575
				xmax = 1198.7875
				text = "to"
			intervals [3814]:
				xmin = 1198.7875
				xmax = 1198.9275
				text = "go"
			intervals [3815]:
				xmin = 1198.9275
				xmax = 1199.0475
				text = "to"
			intervals [3816]:
				xmin = 1199.0475
				xmax = 1199.3675
				text = "work"
			intervals [3817]:
				xmin = 1199.3675
				xmax = 1199.5475
				text = "i"
			intervals [3818]:
				xmin = 1199.5475
				xmax = 1199.7975
				text = "own"
			intervals [3819]:
				xmin = 1199.7975
				xmax = 1199.8675
				text = "a"
			intervals [3820]:
				xmin = 1199.8675
				xmax = 1200.4975
				text = "business"
			intervals [3821]:
				xmin = 1200.4975
				xmax = 1200.7651
				text = ""
			intervals [3822]:
				xmin = 1200.7651
				xmax = 1200.9151
				text = "like"
			intervals [3823]:
				xmin = 1200.9151
				xmax = 1201.0251
				text = "my"
			intervals [3824]:
				xmin = 1201.0251
				xmax = 1201.2651
				text = "mom"
			intervals [3825]:
				xmin = 1201.2651
				xmax = 1201.2951
				text = "s"
			intervals [3826]:
				xmin = 1201.2951
				xmax = 1201.4951
				text = "trying"
			intervals [3827]:
				xmin = 1201.4951
				xmax = 1201.5851
				text = "to"
			intervals [3828]:
				xmin = 1201.5851
				xmax = 1201.7851
				text = "do"
			intervals [3829]:
				xmin = 1201.7851
				xmax = 1201.9051
				text = "she"
			intervals [3830]:
				xmin = 1201.9051
				xmax = 1202.0651
				text = "has"
			intervals [3831]:
				xmin = 1202.0651
				xmax = 1202.1251
				text = "her"
			intervals [3832]:
				xmin = 1202.1251
				xmax = 1202.2751
				text = "own"
			intervals [3833]:
				xmin = 1202.2751
				xmax = 1202.6651
				text = "clothing"
			intervals [3834]:
				xmin = 1202.6651
				xmax = 1202.8751
				text = "line"
			intervals [3835]:
				xmin = 1202.8751
				xmax = 1203.1151
				text = "too"
			intervals [3836]:
				xmin = 1203.1151
				xmax = 1203.7327
				text = ""
			intervals [3837]:
				xmin = 1203.7327
				xmax = 1203.9727
				text = "so"
			intervals [3838]:
				xmin = 1203.9727
				xmax = 1204.1027
				text = "i"
			intervals [3839]:
				xmin = 1204.1027
				xmax = 1204.1527
				text = "d"
			intervals [3840]:
				xmin = 1204.1527
				xmax = 1204.2127
				text = ""
			intervals [3841]:
				xmin = 1204.2127
				xmax = 1204.4527
				text = "i"
			intervals [3842]:
				xmin = 1204.4527
				xmax = 1204.5427
				text = "d"
			intervals [3843]:
				xmin = 1204.5427
				xmax = 1204.8527
				text = "rather"
			intervals [3844]:
				xmin = 1204.8527
				xmax = 1205.0327
				text = "be"
			intervals [3845]:
				xmin = 1205.0327
				xmax = 1205.3127
				text = "that"
			intervals [3846]:
				xmin = 1205.3127
				xmax = 1205.6179
				text = ""
			intervals [3847]:
				xmin = 1205.6179
				xmax = 1206.0379
				text = "or"
			intervals [3848]:
				xmin = 1206.0379
				xmax = 1206.365
				text = ""
			intervals [3849]:
				xmin = 1206.365
				xmax = 1206.525
				text = "an"
			intervals [3850]:
				xmin = 1206.525
				xmax = 1207.065
				text = "actress"
			intervals [3851]:
				xmin = 1207.065
				xmax = 1221.4686
				text = ""
			intervals [3852]:
				xmin = 1221.4686
				xmax = 1221.8186
				text = "entrepreneur"
			intervals [3853]:
				xmin = 1221.8186
				xmax = 1229.4607
				text = ""
			intervals [3854]:
				xmin = 1229.4607
				xmax = 1229.7807
				text = "i'm"
			intervals [3855]:
				xmin = 1229.7807
				xmax = 1229.8207
				text = ""
			intervals [3856]:
				xmin = 1229.8207
				xmax = 1230.3207
				text = "just"
			intervals [3857]:
				xmin = 1230.3207
				xmax = 1230.4707
				text = ""
			intervals [3858]:
				xmin = 1230.4707
				xmax = 1230.7607
				text = "really"
			intervals [3859]:
				xmin = 1230.7607
				xmax = 1230.8607
				text = ""
			intervals [3860]:
				xmin = 1230.8607
				xmax = 1231.0907
				text = "good"
			intervals [3861]:
				xmin = 1231.0907
				xmax = 1231.2307
				text = "of"
			intervals [3862]:
				xmin = 1231.2307
				xmax = 1231.3707
				text = "it"
			intervals [3863]:
				xmin = 1231.3707
				xmax = 1231.6107
				text = ""
			intervals [3864]:
				xmin = 1231.6107
				xmax = 1231.9807
				text = "really"
			intervals [3865]:
				xmin = 1231.9807
				xmax = 1232.1307
				text = "good"
			intervals [3866]:
				xmin = 1232.1307
				xmax = 1232.2507
				text = "at"
			intervals [3867]:
				xmin = 1232.2507
				xmax = 1232.3607
				text = "it"
			intervals [3868]:
				xmin = 1232.3607
				xmax = 1232.7707
				text = "everybody"
			intervals [3869]:
				xmin = 1232.7707
				xmax = 1233.0207
				text = "always"
			intervals [3870]:
				xmin = 1233.0207
				xmax = 1233.2707
				text = "telling"
			intervals [3871]:
				xmin = 1233.2707
				xmax = 1233.3807
				text = "me"
			intervals [3872]:
				xmin = 1233.3807
				xmax = 1233.7107
				text = "like"
			intervals [3873]:
				xmin = 1233.7107
				xmax = 1234.2519
				text = ""
			intervals [3874]:
				xmin = 1234.2519
				xmax = 1234.5919
				text = "i'm"
			intervals [3875]:
				xmin = 1234.5919
				xmax = 1234.8519
				text = "really"
			intervals [3876]:
				xmin = 1234.8519
				xmax = 1235.0219
				text = "good"
			intervals [3877]:
				xmin = 1235.0219
				xmax = 1235.1419
				text = "at"
			intervals [3878]:
				xmin = 1235.1419
				xmax = 1235.6619
				text = "crying"
			intervals [3879]:
				xmin = 1235.6619
				xmax = 1236.0019
				text = "on"
			intervals [3880]:
				xmin = 1236.0019
				xmax = 1236.0619
				text = ""
			intervals [3881]:
				xmin = 1236.0619
				xmax = 1236.6519
				text = "scene"
			intervals [3882]:
				xmin = 1236.6519
				xmax = 1236.8019
				text = "when"
			intervals [3883]:
				xmin = 1236.8019
				xmax = 1236.9019
				text = "you"
			intervals [3884]:
				xmin = 1236.9019
				xmax = 1237.6019
				text = "aks"
			intervals [3885]:
				xmin = 1237.6019
				xmax = 1237.9346
				text = ""
			intervals [3886]:
				xmin = 1237.9346
				xmax = 1238.1246
				text = "about"
			intervals [3887]:
				xmin = 1238.1246
				xmax = 1238.1846
				text = "to"
			intervals [3888]:
				xmin = 1238.1846
				xmax = 1238.4146
				text = "start"
			intervals [3889]:
				xmin = 1238.4146
				xmax = 1238.6646
				text = "crying"
			intervals [3890]:
				xmin = 1238.6646
				xmax = 1239.0446
				text = "now"
			intervals [3891]:
				xmin = 1239.0446
				xmax = 1239.0746
				text = ""
			intervals [3892]:
				xmin = 1239.0746
				xmax = 1239.2146
				text = "don't"
			intervals [3893]:
				xmin = 1239.2146
				xmax = 1239.3146
				text = ""
			intervals [3894]:
				xmin = 1239.3146
				xmax = 1239.3446
				text = "<unk>"
			intervals [3895]:
				xmin = 1239.3446
				xmax = 1239.3746
				text = ""
			intervals [3896]:
				xmin = 1239.3746
				xmax = 1239.5046
				text = "know"
			intervals [3897]:
				xmin = 1239.5046
				xmax = 1239.5346
				text = ""
			intervals [3898]:
				xmin = 1239.5346
				xmax = 1239.8146
				text = "why"
			intervals [3899]:
				xmin = 1239.8146
				xmax = 1240.1927
				text = ""
			intervals [3900]:
				xmin = 1240.1927
				xmax = 1240.4027
				text = "but"
			intervals [3901]:
				xmin = 1240.4027
				xmax = 1240.4327
				text = ""
			intervals [3902]:
				xmin = 1240.4327
				xmax = 1240.5227
				text = "like"
			intervals [3903]:
				xmin = 1240.5227
				xmax = 1240.5827
				text = "i'm"
			intervals [3904]:
				xmin = 1240.5827
				xmax = 1240.8127
				text = "really"
			intervals [3905]:
				xmin = 1240.8127
				xmax = 1241.1127
				text = "good"
			intervals [3906]:
				xmin = 1241.1127
				xmax = 1241.2774
				text = ""
			intervals [3907]:
				xmin = 1241.2774
				xmax = 1241.4774
				text = "on"
			intervals [3908]:
				xmin = 1241.4774
				xmax = 1241.8574
				text = "crying"
			intervals [3909]:
				xmin = 1241.8574
				xmax = 1241.9574
				text = "on"
			intervals [3910]:
				xmin = 1241.9574
				xmax = 1241.9974
				text = ""
			intervals [3911]:
				xmin = 1241.9974
				xmax = 1242.3074
				text = "scene"
			intervals [3912]:
				xmin = 1242.3074
				xmax = 1242.3774
				text = "and"
			intervals [3913]:
				xmin = 1242.3774
				xmax = 1242.8174
				text = "stuff"
			intervals [3914]:
				xmin = 1242.8174
				xmax = 1242.8474
				text = ""
			intervals [3915]:
				xmin = 1242.8474
				xmax = 1243.0474
				text = "i'm"
			intervals [3916]:
				xmin = 1243.0474
				xmax = 1243.2574
				text = "really"
			intervals [3917]:
				xmin = 1243.2574
				xmax = 1243.3974
				text = "good"
			intervals [3918]:
				xmin = 1243.3974
				xmax = 1243.4774
				text = "at"
			intervals [3919]:
				xmin = 1243.4774
				xmax = 1243.7874
				text = "acting"
			intervals [3920]:
				xmin = 1243.7874
				xmax = 1244.1074
				text = "and"
			intervals [3921]:
				xmin = 1244.1074
				xmax = 1244.4259
				text = ""
			intervals [3922]:
				xmin = 1244.4259
				xmax = 1244.5959
				text = "i've"
			intervals [3923]:
				xmin = 1244.5959
				xmax = 1244.8559
				text = "al"
			intervals [3924]:
				xmin = 1244.8559
				xmax = 1245.0059
				text = ""
			intervals [3925]:
				xmin = 1245.0059
				xmax = 1245.1459
				text = "and"
			intervals [3926]:
				xmin = 1245.1459
				xmax = 1245.2059
				text = "i"
			intervals [3927]:
				xmin = 1245.2059
				xmax = 1245.4859
				text = "have"
			intervals [3928]:
				xmin = 1245.4859
				xmax = 1245.6759
				text = "said"
			intervals [3929]:
				xmin = 1245.6759
				xmax = 1245.7259
				text = "i"
			intervals [3930]:
				xmin = 1245.7259
				xmax = 1245.9959
				text = "wanted"
			intervals [3931]:
				xmin = 1245.9959
				xmax = 1246.0959
				text = "to"
			intervals [3932]:
				xmin = 1246.0959
				xmax = 1246.2259
				text = "be"
			intervals [3933]:
				xmin = 1246.2259
				xmax = 1246.3059
				text = "a"
			intervals [3934]:
				xmin = 1246.3059
				xmax = 1246.6059
				text = "lawyer"
			intervals [3935]:
				xmin = 1246.6059
				xmax = 1246.7659
				text = "but"
			intervals [3936]:
				xmin = 1246.7659
				xmax = 1246.8959
				text = "i"
			intervals [3937]:
				xmin = 1246.8959
				xmax = 1247.4159
				text = "realized"
			intervals [3938]:
				xmin = 1247.4159
				xmax = 1247.6159
				text = "that"
			intervals [3939]:
				xmin = 1247.6159
				xmax = 1247.6659
				text = "s"
			intervals [3940]:
				xmin = 1247.6659
				xmax = 1247.6959
				text = ""
			intervals [3941]:
				xmin = 1247.6959
				xmax = 1247.8359
				text = "what"
			intervals [3942]:
				xmin = 1247.8359
				xmax = 1247.8659
				text = ""
			intervals [3943]:
				xmin = 1247.8659
				xmax = 1248.6359
				text = "everybody"
			intervals [3944]:
				xmin = 1248.6359
				xmax = 1248.6659
				text = ""
			intervals [3945]:
				xmin = 1248.6659
				xmax = 1249.1359
				text = "said"
			intervals [3946]:
				xmin = 1249.1359
				xmax = 1249.1659
				text = ""
			intervals [3947]:
				xmin = 1249.1659
				xmax = 1249.3659
				text = "like"
			intervals [3948]:
				xmin = 1249.3659
				xmax = 1249.4859
				text = "i"
			intervals [3949]:
				xmin = 1249.4859
				xmax = 1249.8559
				text = "really"
			intervals [3950]:
				xmin = 1249.8559
				xmax = 1250.1266
				text = ""
			intervals [3951]:
				xmin = 1250.1266
				xmax = 1250.3766
				text = "wanted"
			intervals [3952]:
				xmin = 1250.3766
				xmax = 1250.4466
				text = ""
			intervals [3953]:
				xmin = 1250.4466
				xmax = 1250.6066
				text = "to"
			intervals [3954]:
				xmin = 1250.6066
				xmax = 1250.7566
				text = "be"
			intervals [3955]:
				xmin = 1250.7566
				xmax = 1250.8566
				text = ""
			intervals [3956]:
				xmin = 1250.8566
				xmax = 1251.3666
				text = "different"
			intervals [3957]:
				xmin = 1251.3666
				xmax = 1251.5841
				text = ""
			intervals [3958]:
				xmin = 1251.5841
				xmax = 1251.6941
				text = "and"
			intervals [3959]:
				xmin = 1251.6941
				xmax = 1251.8141
				text = "then"
			intervals [3960]:
				xmin = 1251.8141
				xmax = 1251.8841
				text = "i"
			intervals [3961]:
				xmin = 1251.8841
				xmax = 1252.0541
				text = "had"
			intervals [3962]:
				xmin = 1252.0541
				xmax = 1252.2041
				text = "to"
			intervals [3963]:
				xmin = 1252.2041
				xmax = 1252.4441
				text = "think"
			intervals [3964]:
				xmin = 1252.4441
				xmax = 1252.6641
				text = "about"
			intervals [3965]:
				xmin = 1252.6641
				xmax = 1252.7241
				text = "it"
			intervals [3966]:
				xmin = 1252.7241
				xmax = 1252.8241
				text = "and"
			intervals [3967]:
				xmin = 1252.8241
				xmax = 1252.9241
				text = "i've"
			intervals [3968]:
				xmin = 1252.9241
				xmax = 1253.0641
				text = "been"
			intervals [3969]:
				xmin = 1253.0641
				xmax = 1253.3441
				text = "thinking"
			intervals [3970]:
				xmin = 1253.3441
				xmax = 1253.6041
				text = "about"
			intervals [3971]:
				xmin = 1253.6041
				xmax = 1253.7641
				text = "it"
			intervals [3972]:
				xmin = 1253.7641
				xmax = 1254.0249
				text = ""
			intervals [3973]:
				xmin = 1254.0249
				xmax = 1254.2049
				text = "i"
			intervals [3974]:
				xmin = 1254.2049
				xmax = 1254.2349
				text = ""
			intervals [3975]:
				xmin = 1254.2349
				xmax = 1254.7149
				text = "really"
			intervals [3976]:
				xmin = 1254.7149
				xmax = 1254.8538
				text = ""
			intervals [3977]:
				xmin = 1254.8538
				xmax = 1255.2638
				text = "acting"
			intervals [3978]:
				xmin = 1255.2638
				xmax = 1255.4538
				text = "is"
			intervals [3979]:
				xmin = 1255.4538
				xmax = 1255.6638
				text = "really"
			intervals [3980]:
				xmin = 1255.6638
				xmax = 1256.0038
				text = "something"
			intervals [3981]:
				xmin = 1256.0038
				xmax = 1256.0838
				text = ""
			intervals [3982]:
				xmin = 1256.0838
				xmax = 1256.3038
				text = "i"
			intervals [3983]:
				xmin = 1256.3038
				xmax = 1256.5273
				text = ""
			intervals [3984]:
				xmin = 1256.5273
				xmax = 1256.9073
				text = "do"
			intervals [3985]:
				xmin = 1256.9073
				xmax = 1256.9373
				text = ""
			intervals [3986]:
				xmin = 1256.9373
				xmax = 1257.5573
				text = "instead"
			intervals [3987]:
				xmin = 1257.5573
				xmax = 1257.9371
				text = ""
			intervals [3988]:
				xmin = 1257.9371
				xmax = 1258.1471
				text = "and"
			intervals [3989]:
				xmin = 1258.1471
				xmax = 1258.3771
				text = "then"
			intervals [3990]:
				xmin = 1258.3771
				xmax = 1258.5571
				text = "being"
			intervals [3991]:
				xmin = 1258.5571
				xmax = 1258.6071
				text = "a"
			intervals [3992]:
				xmin = 1258.6071
				xmax = 1259.1271
				text = "businesswoman"
			intervals [3993]:
				xmin = 1259.1271
				xmax = 1259.1571
				text = ""
			intervals [3994]:
				xmin = 1259.1571
				xmax = 1259.2371
				text = "i"
			intervals [3995]:
				xmin = 1259.2371
				xmax = 1259.4471
				text = "don't"
			intervals [3996]:
				xmin = 1259.4471
				xmax = 1259.6771
				text = "like"
			intervals [3997]:
				xmin = 1259.6771
				xmax = 1260.0771
				text = "listening"
			intervals [3998]:
				xmin = 1260.0771
				xmax = 1260.1671
				text = "to"
			intervals [3999]:
				xmin = 1260.1671
				xmax = 1260.4271
				text = "other"
			intervals [4000]:
				xmin = 1260.4271
				xmax = 1261.0471
				text = "people"
			intervals [4001]:
				xmin = 1261.0471
				xmax = 1261.5465
				text = ""
			intervals [4002]:
				xmin = 1261.5465
				xmax = 1261.6665
				text = "i"
			intervals [4003]:
				xmin = 1261.6665
				xmax = 1261.9165
				text = "don't"
			intervals [4004]:
				xmin = 1261.9165
				xmax = 1262.1265
				text = "like"
			intervals [4005]:
				xmin = 1262.1265
				xmax = 1262.1565
				text = ""
			intervals [4006]:
				xmin = 1262.1565
				xmax = 1262.5865
				text = "having"
			intervals [4007]:
				xmin = 1262.5865
				xmax = 1262.6165
				text = ""
			intervals [4008]:
				xmin = 1262.6165
				xmax = 1262.7765
				text = "to"
			intervals [4009]:
				xmin = 1262.7765
				xmax = 1263.0665
				text = "do"
			intervals [4010]:
				xmin = 1263.0665
				xmax = 1263.1565
				text = "what"
			intervals [4011]:
				xmin = 1263.1565
				xmax = 1263.2065
				text = ""
			intervals [4012]:
				xmin = 1263.2065
				xmax = 1263.4665
				text = "other"
			intervals [4013]:
				xmin = 1263.4665
				xmax = 1263.5065
				text = ""
			intervals [4014]:
				xmin = 1263.5065
				xmax = 1263.8565
				text = "people"
			intervals [4015]:
				xmin = 1263.8565
				xmax = 1264.1965
				text = "say"
			intervals [4016]:
				xmin = 1264.1965
				xmax = 1264.2465
				text = ""
			intervals [4017]:
				xmin = 1264.2465
				xmax = 1264.4665
				text = "cause"
			intervals [4018]:
				xmin = 1264.4665
				xmax = 1264.5765
				text = "i'm"
			intervals [4019]:
				xmin = 1264.5765
				xmax = 1264.7065
				text = "like"
			intervals [4020]:
				xmin = 1264.7065
				xmax = 1264.7365
				text = ""
			intervals [4021]:
				xmin = 1264.7365
				xmax = 1264.9465
				text = "who"
			intervals [4022]:
				xmin = 1264.9465
				xmax = 1264.9765
				text = ""
			intervals [4023]:
				xmin = 1264.9765
				xmax = 1265.1865
				text = "does"
			intervals [4024]:
				xmin = 1265.1865
				xmax = 1265.2665
				text = "who"
			intervals [4025]:
				xmin = 1265.2665
				xmax = 1265.4165
				text = "wants"
			intervals [4026]:
				xmin = 1265.4165
				xmax = 1265.4865
				text = "to"
			intervals [4027]:
				xmin = 1265.4865
				xmax = 1265.7165
				text = "come"
			intervals [4028]:
				xmin = 1265.7165
				xmax = 1265.8365
				text = "and"
			intervals [4029]:
				xmin = 1265.8365
				xmax = 1266.0065
				text = "work"
			intervals [4030]:
				xmin = 1266.0065
				xmax = 1266.0565
				text = ""
			intervals [4031]:
				xmin = 1266.0565
				xmax = 1266.2165
				text = "then"
			intervals [4032]:
				xmin = 1266.2165
				xmax = 1266.3965
				text = "be"
			intervals [4033]:
				xmin = 1266.3965
				xmax = 1266.8565
				text = "bossed"
			intervals [4034]:
				xmin = 1266.8565
				xmax = 1267.0165
				text = "by"
			intervals [4035]:
				xmin = 1267.0165
				xmax = 1267.8265
				text = "somebody"
			intervals [4036]:
				xmin = 1267.8265
				xmax = 1268.3104
				text = ""
			intervals [4037]:
				xmin = 1268.3104
				xmax = 1268.7604
				text = "bossed"
			intervals [4038]:
				xmin = 1268.7604
				xmax = 1269.0804
				text = "around"
			intervals [4039]:
				xmin = 1269.0804
				xmax = 1269.1404
				text = "and"
			intervals [4040]:
				xmin = 1269.1404
				xmax = 1269.3204
				text = "have"
			intervals [4041]:
				xmin = 1269.3204
				xmax = 1269.3504
				text = ""
			intervals [4042]:
				xmin = 1269.3504
				xmax = 1269.5704
				text = "to"
			intervals [4043]:
				xmin = 1269.5704
				xmax = 1269.7504
				text = "do"
			intervals [4044]:
				xmin = 1269.7504
				xmax = 1269.8104
				text = "a"
			intervals [4045]:
				xmin = 1269.8104
				xmax = 1270.1104
				text = "ton"
			intervals [4046]:
				xmin = 1270.1104
				xmax = 1270.2404
				text = "of"
			intervals [4047]:
				xmin = 1270.2404
				xmax = 1270.3104
				text = ""
			intervals [4048]:
				xmin = 1270.3104
				xmax = 1270.7004
				text = "work"
			intervals [4049]:
				xmin = 1270.7004
				xmax = 1270.7804
				text = "of"
			intervals [4050]:
				xmin = 1270.7804
				xmax = 1271.0204
				text = "course"
			intervals [4051]:
				xmin = 1271.0204
				xmax = 1271.1404
				text = "as"
			intervals [4052]:
				xmin = 1271.1404
				xmax = 1271.2304
				text = "a"
			intervals [4053]:
				xmin = 1271.2304
				xmax = 1271.7504
				text = "businesswoman"
			intervals [4054]:
				xmin = 1271.7504
				xmax = 1271.8404
				text = "you're"
			intervals [4055]:
				xmin = 1271.8404
				xmax = 1271.9804
				text = "gonna"
			intervals [4056]:
				xmin = 1271.9804
				xmax = 1272.1004
				text = "have"
			intervals [4057]:
				xmin = 1272.1004
				xmax = 1272.1604
				text = "to"
			intervals [4058]:
				xmin = 1272.1604
				xmax = 1272.2704
				text = "do"
			intervals [4059]:
				xmin = 1272.2704
				xmax = 1272.3204
				text = "a"
			intervals [4060]:
				xmin = 1272.3204
				xmax = 1272.4904
				text = "ton"
			intervals [4061]:
				xmin = 1272.4904
				xmax = 1272.5904
				text = "of"
			intervals [4062]:
				xmin = 1272.5904
				xmax = 1272.8304
				text = "work"
			intervals [4063]:
				xmin = 1272.8304
				xmax = 1273.0463
				text = ""
			intervals [4064]:
				xmin = 1273.0463
				xmax = 1273.1463
				text = "but"
			intervals [4065]:
				xmin = 1273.1463
				xmax = 1273.2363
				text = "it"
			intervals [4066]:
				xmin = 1273.2363
				xmax = 1273.4063
				text = "s"
			intervals [4067]:
				xmin = 1273.4063
				xmax = 1273.6363
				text = "your"
			intervals [4068]:
				xmin = 1273.6363
				xmax = 1273.7663
				text = ""
			intervals [4069]:
				xmin = 1273.7663
				xmax = 1274.5563
				text = "business"
			intervals [4070]:
				xmin = 1274.5563
				xmax = 1275.7493
				text = ""
			intervals [4071]:
				xmin = 1275.7493
				xmax = 1275.8293
				text = "it"
			intervals [4072]:
				xmin = 1275.8293
				xmax = 1275.8693
				text = "s"
			intervals [4073]:
				xmin = 1275.8693
				xmax = 1275.9893
				text = "how"
			intervals [4074]:
				xmin = 1275.9893
				xmax = 1276.1593
				text = "i"
			intervals [4075]:
				xmin = 1276.1593
				xmax = 1276.1893
				text = ""
			intervals [4076]:
				xmin = 1276.1893
				xmax = 1276.5393
				text = "feel"
			intervals [4077]:
				xmin = 1276.5393
				xmax = 1276.867
				text = ""
			intervals [4078]:
				xmin = 1276.867
				xmax = 1276.977
				text = "that"
			intervals [4079]:
				xmin = 1276.977
				xmax = 1277.007
				text = "s"
			intervals [4080]:
				xmin = 1277.007
				xmax = 1277.097
				text = "how"
			intervals [4081]:
				xmin = 1277.097
				xmax = 1277.157
				text = "i"
			intervals [4082]:
				xmin = 1277.157
				xmax = 1277.377
				text = "feel"
			intervals [4083]:
				xmin = 1277.377
				xmax = 1277.467
				text = "on"
			intervals [4084]:
				xmin = 1277.467
				xmax = 1277.807
				text = "different"
			intervals [4085]:
				xmin = 1277.807
				xmax = 1277.847
				text = ""
			intervals [4086]:
				xmin = 1277.847
				xmax = 1278.187
				text = "things"
			intervals [4087]:
				xmin = 1278.187
				xmax = 1278.317
				text = "but"
			intervals [4088]:
				xmin = 1278.317
				xmax = 1278.507
				text = "like"
			intervals [4089]:
				xmin = 1278.507
				xmax = 1278.587
				text = "a"
			intervals [4090]:
				xmin = 1278.587
				xmax = 1278.787
				text = "lawyer"
			intervals [4091]:
				xmin = 1278.787
				xmax = 1278.887
				text = "and"
			intervals [4092]:
				xmin = 1278.887
				xmax = 1278.957
				text = "a"
			intervals [4093]:
				xmin = 1278.957
				xmax = 1279.237
				text = "doctor"
			intervals [4094]:
				xmin = 1279.237
				xmax = 1279.457
				text = "those"
			intervals [4095]:
				xmin = 1279.457
				xmax = 1279.537
				text = "are"
			intervals [4096]:
				xmin = 1279.537
				xmax = 1279.787
				text = "cool"
			intervals [4097]:
				xmin = 1279.787
				xmax = 1279.977
				text = "too"
			intervals [4098]:
				xmin = 1279.977
				xmax = 1280.127
				text = "i've"
			intervals [4099]:
				xmin = 1280.127
				xmax = 1280.157
				text = ""
			intervals [4100]:
				xmin = 1280.157
				xmax = 1280.447
				text = "always"
			intervals [4101]:
				xmin = 1280.447
				xmax = 1280.607
				text = "thought"
			intervals [4102]:
				xmin = 1280.607
				xmax = 1280.857
				text = "about"
			intervals [4103]:
				xmin = 1280.857
				xmax = 1280.887
				text = ""
			intervals [4104]:
				xmin = 1280.887
				xmax = 1281.387
				text = "those"
			intervals [4105]:
				xmin = 1281.387
				xmax = 1281.7771
				text = ""
			intervals [4106]:
				xmin = 1281.7771
				xmax = 1282.1571
				text = "too"
			intervals [4107]:
				xmin = 1282.1571
				xmax = 1282.4684
				text = ""
			intervals [4108]:
				xmin = 1282.4684
				xmax = 1282.6784
				text = "in"
			intervals [4109]:
				xmin = 1282.6784
				xmax = 1282.7984
				text = ""
			intervals [4110]:
				xmin = 1282.7984
				xmax = 1283.1184
				text = "case"
			intervals [4111]:
				xmin = 1283.1184
				xmax = 1283.1484
				text = ""
			intervals [4112]:
				xmin = 1283.1484
				xmax = 1283.5184
				text = "everything"
			intervals [4113]:
				xmin = 1283.5184
				xmax = 1283.6484
				text = "i"
			intervals [4114]:
				xmin = 1283.6484
				xmax = 1283.9584
				text = "else"
			intervals [4115]:
				xmin = 1283.9584
				xmax = 1284.1793
				text = ""
			intervals [4116]:
				xmin = 1284.1793
				xmax = 1284.4793
				text = "else"
			intervals [4117]:
				xmin = 1284.4793
				xmax = 1284.6492
				text = ""
			intervals [4118]:
				xmin = 1284.6492
				xmax = 1285.0192
				text = "everything"
			intervals [4119]:
				xmin = 1285.0192
				xmax = 1285.0592
				text = ""
			intervals [4120]:
				xmin = 1285.0592
				xmax = 1285.2792
				text = "else"
			intervals [4121]:
				xmin = 1285.2792
				xmax = 1285.3592
				text = "i"
			intervals [4122]:
				xmin = 1285.3592
				xmax = 1285.5892
				text = "wanted"
			intervals [4123]:
				xmin = 1285.5892
				xmax = 1285.6192
				text = ""
			intervals [4124]:
				xmin = 1285.6192
				xmax = 1285.7292
				text = "to"
			intervals [4125]:
				xmin = 1285.7292
				xmax = 1285.8792
				text = "do"
			intervals [4126]:
				xmin = 1285.8792
				xmax = 1286.1592
				text = "didn't"
			intervals [4127]:
				xmin = 1286.1592
				xmax = 1286.4292
				text = "work"
			intervals [4128]:
				xmin = 1286.4292
				xmax = 1286.5892
				text = "out"
			intervals [4129]:
				xmin = 1286.5892
				xmax = 1291.8716
				text = ""
			intervals [4130]:
				xmin = 1291.8716
				xmax = 1291.9416
				text = "uh"
			intervals [4131]:
				xmin = 1291.9416
				xmax = 1292.0257
				text = ""
			intervals [4132]:
				xmin = 1292.0257
				xmax = 1292.1557
				text = "i"
			intervals [4133]:
				xmin = 1292.1557
				xmax = 1292.4757
				text = "don't"
			intervals [4134]:
				xmin = 1292.4757
				xmax = 1293.0471
				text = ""
			intervals [4135]:
				xmin = 1293.0471
				xmax = 1293.1871
				text = "i"
			intervals [4136]:
				xmin = 1293.1871
				xmax = 1293.2171
				text = ""
			intervals [4137]:
				xmin = 1293.2171
				xmax = 1293.6671
				text = "actually"
			intervals [4138]:
				xmin = 1293.6671
				xmax = 1293.7671
				text = ""
			intervals [4139]:
				xmin = 1293.7671
				xmax = 1294.2571
				text = "don't"
			intervals [4140]:
				xmin = 1294.2571
				xmax = 1294.2871
				text = ""
			intervals [4141]:
				xmin = 1294.2871
				xmax = 1294.7971
				text = "know"
			intervals [4142]:
				xmin = 1294.7971
				xmax = 1294.8543
				text = ""
			intervals [4143]:
				xmin = 1294.8543
				xmax = 1294.9943
				text = "it"
			intervals [4144]:
				xmin = 1294.9943
				xmax = 1295.0343
				text = "s"
			intervals [4145]:
				xmin = 1295.0343
				xmax = 1295.3143
				text = "just"
			intervals [4146]:
				xmin = 1295.3143
				xmax = 1295.8343
				text = "because"
			intervals [4147]:
				xmin = 1295.8343
				xmax = 1296.1243
				text = "like"
			intervals [4148]:
				xmin = 1296.1243
				xmax = 1296.3632
				text = ""
			intervals [4149]:
				xmin = 1296.3632
				xmax = 1296.5432
				text = "every"
			intervals [4150]:
				xmin = 1296.5432
				xmax = 1296.7432
				text = "time"
			intervals [4151]:
				xmin = 1296.7432
				xmax = 1296.8032
				text = "you"
			intervals [4152]:
				xmin = 1296.8032
				xmax = 1296.8932
				text = "go"
			intervals [4153]:
				xmin = 1296.8932
				xmax = 1296.9932
				text = "to"
			intervals [4154]:
				xmin = 1296.9932
				xmax = 1297.3032
				text = "school"
			intervals [4155]:
				xmin = 1297.3032
				xmax = 1297.3832
				text = "you"
			intervals [4156]:
				xmin = 1297.3832
				xmax = 1297.5932
				text = "got"
			intervals [4157]:
				xmin = 1297.5932
				xmax = 1297.6232
				text = ""
			intervals [4158]:
				xmin = 1297.6232
				xmax = 1297.8432
				text = "all"
			intervals [4159]:
				xmin = 1297.8432
				xmax = 1297.9332
				text = "the"
			intervals [4160]:
				xmin = 1297.9332
				xmax = 1298.4632
				text = "flags"
			intervals [4161]:
				xmin = 1298.4632
				xmax = 1298.5532
				text = "of"
			intervals [4162]:
				xmin = 1298.5532
				xmax = 1298.5832
				text = ""
			intervals [4163]:
				xmin = 1298.5832
				xmax = 1298.9032
				text = "all"
			intervals [4164]:
				xmin = 1298.9032
				xmax = 1299.0032
				text = "the"
			intervals [4165]:
				xmin = 1299.0032
				xmax = 1299.4232
				text = "schools"
			intervals [4166]:
				xmin = 1299.4232
				xmax = 1299.6832
				text = "every"
			intervals [4167]:
				xmin = 1299.6832
				xmax = 1300.0532
				text = "teacher"
			intervals [4168]:
				xmin = 1300.0532
				xmax = 1300.2232
				text = "who"
			intervals [4169]:
				xmin = 1300.2232
				xmax = 1300.4532
				text = "done"
			intervals [4170]:
				xmin = 1300.4532
				xmax = 1300.6532
				text = "went"
			intervals [4171]:
				xmin = 1300.6532
				xmax = 1300.7032
				text = ""
			intervals [4172]:
				xmin = 1300.7032
				xmax = 1301.2832
				text = "to"
			intervals [4173]:
				xmin = 1301.2832
				xmax = 1301.6484
				text = ""
			intervals [4174]:
				xmin = 1301.6484
				xmax = 1301.7884
				text = "and"
			intervals [4175]:
				xmin = 1301.7884
				xmax = 1301.8584
				text = "you"
			intervals [4176]:
				xmin = 1301.8584
				xmax = 1302.0884
				text = "think"
			intervals [4177]:
				xmin = 1302.0884
				xmax = 1302.3084
				text = "about"
			intervals [4178]:
				xmin = 1302.3084
				xmax = 1302.4684
				text = "how"
			intervals [4179]:
				xmin = 1302.4684
				xmax = 1302.5584
				text = "the"
			intervals [4180]:
				xmin = 1302.5584
				xmax = 1302.5984
				text = ""
			intervals [4181]:
				xmin = 1302.5984
				xmax = 1303.0184
				text = "teacher"
			intervals [4182]:
				xmin = 1303.0184
				xmax = 1303.1484
				text = "is"
			intervals [4183]:
				xmin = 1303.1484
				xmax = 1303.4084
				text = "such"
			intervals [4184]:
				xmin = 1303.4084
				xmax = 1303.4484
				text = "a"
			intervals [4185]:
				xmin = 1303.4484
				xmax = 1303.6684
				text = "great"
			intervals [4186]:
				xmin = 1303.6684
				xmax = 1303.7284
				text = ""
			intervals [4187]:
				xmin = 1303.7284
				xmax = 1304.2584
				text = "teacher"
			intervals [4188]:
				xmin = 1304.2584
				xmax = 1304.3484
				text = "and"
			intervals [4189]:
				xmin = 1304.3484
				xmax = 1304.7384
				text = "stuff"
			intervals [4190]:
				xmin = 1304.7384
				xmax = 1305.215
				text = ""
			intervals [4191]:
				xmin = 1305.215
				xmax = 1305.435
				text = "you're"
			intervals [4192]:
				xmin = 1305.435
				xmax = 1305.695
				text = "like"
			intervals [4193]:
				xmin = 1305.695
				xmax = 1305.945
				text = ""
			intervals [4194]:
				xmin = 1305.945
				xmax = 1306.095
				text = "i"
			intervals [4195]:
				xmin = 1306.095
				xmax = 1306.255
				text = "don't"
			intervals [4196]:
				xmin = 1306.255
				xmax = 1306.285
				text = ""
			intervals [4197]:
				xmin = 1306.285
				xmax = 1306.415
				text = "know"
			intervals [4198]:
				xmin = 1306.415
				xmax = 1306.815
				text = "which"
			intervals [4199]:
				xmin = 1306.815
				xmax = 1307.215
				text = "school"
			intervals [4200]:
				xmin = 1307.215
				xmax = 1307.355
				text = "i"
			intervals [4201]:
				xmin = 1307.355
				xmax = 1307.715
				text = "should"
			intervals [4202]:
				xmin = 1307.715
				xmax = 1307.815
				text = "be"
			intervals [4203]:
				xmin = 1307.815
				xmax = 1307.855
				text = ""
			intervals [4204]:
				xmin = 1307.855
				xmax = 1308.205
				text = "going"
			intervals [4205]:
				xmin = 1308.205
				xmax = 1308.295
				text = ""
			intervals [4206]:
				xmin = 1308.295
				xmax = 1308.635
				text = "to"
			intervals [4207]:
				xmin = 1308.635
				xmax = 1308.845
				text = "so"
			intervals [4208]:
				xmin = 1308.845
				xmax = 1309.075
				text = "i"
			intervals [4209]:
				xmin = 1309.075
				xmax = 1309.175
				text = ""
			intervals [4210]:
				xmin = 1309.175
				xmax = 1309.415
				text = "i"
			intervals [4211]:
				xmin = 1309.415
				xmax = 1309.525
				text = "d"
			intervals [4212]:
				xmin = 1309.525
				xmax = 1309.8459
				text = ""
			intervals [4213]:
				xmin = 1309.8459
				xmax = 1310.0259
				text = "i"
			intervals [4214]:
				xmin = 1310.0259
				xmax = 1310.2659
				text = "don't"
			intervals [4215]:
				xmin = 1310.2659
				xmax = 1310.4659
				text = "really"
			intervals [4216]:
				xmin = 1310.4659
				xmax = 1310.6659
				text = "try"
			intervals [4217]:
				xmin = 1310.6659
				xmax = 1310.7959
				text = "to"
			intervals [4218]:
				xmin = 1310.7959
				xmax = 1311.0359
				text = "think"
			intervals [4219]:
				xmin = 1311.0359
				xmax = 1311.2459
				text = "about"
			intervals [4220]:
				xmin = 1311.2459
				xmax = 1311.3059
				text = "it"
			intervals [4221]:
				xmin = 1311.3059
				xmax = 1311.4359
				text = "too"
			intervals [4222]:
				xmin = 1311.4359
				xmax = 1311.7359
				text = "much"
			intervals [4223]:
				xmin = 1311.7359
				xmax = 1311.9159
				text = "cause"
			intervals [4224]:
				xmin = 1311.9159
				xmax = 1312.0359
				text = "it"
			intervals [4225]:
				xmin = 1312.0359
				xmax = 1312.2059
				text = "like"
			intervals [4226]:
				xmin = 1312.2059
				xmax = 1312.4659
				text = "kind"
			intervals [4227]:
				xmin = 1312.4659
				xmax = 1312.5359
				text = "of"
			intervals [4228]:
				xmin = 1312.5359
				xmax = 1313.2059
				text = "overwhelms"
			intervals [4229]:
				xmin = 1313.2059
				xmax = 1313.4702
				text = ""
			intervals [4230]:
				xmin = 1313.4702
				xmax = 1314.0702
				text = "overwhelms"
			intervals [4231]:
				xmin = 1314.0702
				xmax = 1314.3102
				text = "me"
			intervals [4232]:
				xmin = 1314.3102
				xmax = 1314.8385
				text = ""
			intervals [4233]:
				xmin = 1314.8385
				xmax = 1314.9985
				text = "but"
			intervals [4234]:
				xmin = 1314.9985
				xmax = 1315.1285
				text = "i"
			intervals [4235]:
				xmin = 1315.1285
				xmax = 1315.3285
				text = "don't"
			intervals [4236]:
				xmin = 1315.3285
				xmax = 1315.3585
				text = ""
			intervals [4237]:
				xmin = 1315.3585
				xmax = 1315.5085
				text = "i"
			intervals [4238]:
				xmin = 1315.5085
				xmax = 1315.7285
				text = "really"
			intervals [4239]:
				xmin = 1315.7285
				xmax = 1315.9385
				text = "don't"
			intervals [4240]:
				xmin = 1315.9385
				xmax = 1316.0985
				text = "know"
			intervals [4241]:
				xmin = 1316.0985
				xmax = 1316.3185
				text = "which"
			intervals [4242]:
				xmin = 1316.3185
				xmax = 1316.8685
				text = "college"
			intervals [4243]:
				xmin = 1316.8685
				xmax = 1317.7283
				text = ""
			intervals [4244]:
				xmin = 1317.7283
				xmax = 1317.8883
				text = "mm"
			intervals [4245]:
				xmin = 1317.8883
				xmax = 1321.4159
				text = ""
			intervals [4246]:
				xmin = 1321.4159
				xmax = 1321.7359
				text = "not"
			intervals [4247]:
				xmin = 1321.7359
				xmax = 1322.2759
				text = "everything"
			intervals [4248]:
				xmin = 1322.2759
				xmax = 1322.5858
				text = ""
			intervals [4249]:
				xmin = 1322.5858
				xmax = 1322.8658
				text = "can't"
			intervals [4250]:
				xmin = 1322.8658
				xmax = 1322.9558
				text = "be"
			intervals [4251]:
				xmin = 1322.9558
				xmax = 1323.5258
				text = "perfect"
			intervals [4252]:
				xmin = 1323.5258
				xmax = 1323.6358
				text = "all"
			intervals [4253]:
				xmin = 1323.6358
				xmax = 1323.6758
				text = ""
			intervals [4254]:
				xmin = 1323.6758
				xmax = 1323.7458
				text = "the"
			intervals [4255]:
				xmin = 1323.7458
				xmax = 1323.8358
				text = ""
			intervals [4256]:
				xmin = 1323.8358
				xmax = 1323.9858
				text = "time"
			intervals [4257]:
				xmin = 1323.9858
				xmax = 1328.7173
				text = ""
			intervals [4258]:
				xmin = 1328.7173
				xmax = 1329.0473
				text = "not"
			intervals [4259]:
				xmin = 1329.0473
				xmax = 1329.1173
				text = ""
			intervals [4260]:
				xmin = 1329.1173
				xmax = 1329.9173
				text = "perfect"
			intervals [4261]:
				xmin = 1329.9173
				xmax = 1330.0253
				text = ""
			intervals [4262]:
				xmin = 1330.0253
				xmax = 1330.1353
				text = "i"
			intervals [4263]:
				xmin = 1330.1353
				xmax = 1330.7853
				text = "consider"
			intervals [4264]:
				xmin = 1330.7853
				xmax = 1330.8653
				text = ""
			intervals [4265]:
				xmin = 1330.8653
				xmax = 1331.1353
				text = "right"
			intervals [4266]:
				xmin = 1331.1353
				xmax = 1332.7733
				text = ""
			intervals [4267]:
				xmin = 1332.7733
				xmax = 1333.2633
				text = "consider"
			intervals [4268]:
				xmin = 1333.2633
				xmax = 1333.6033
				text = "being"
			intervals [4269]:
				xmin = 1333.6033
				xmax = 1333.8433
				text = "right"
			intervals [4270]:
				xmin = 1333.8433
				xmax = 1333.8733
				text = ""
			intervals [4271]:
				xmin = 1333.8733
				xmax = 1334.1033
				text = "most"
			intervals [4272]:
				xmin = 1334.1033
				xmax = 1334.8333
				text = "sometimes"
			intervals [4273]:
				xmin = 1334.8333
				xmax = 1335.209
				text = ""
			intervals [4274]:
				xmin = 1335.209
				xmax = 1335.329
				text = "but"
			intervals [4275]:
				xmin = 1335.329
				xmax = 1335.439
				text = "i"
			intervals [4276]:
				xmin = 1335.439
				xmax = 1335.629
				text = "don't"
			intervals [4277]:
				xmin = 1335.629
				xmax = 1335.919
				text = "think"
			intervals [4278]:
				xmin = 1335.919
				xmax = 1336.049
				text = "of"
			intervals [4279]:
				xmin = 1336.049
				xmax = 1336.129
				text = "it"
			intervals [4280]:
				xmin = 1336.129
				xmax = 1336.359
				text = "all"
			intervals [4281]:
				xmin = 1336.359
				xmax = 1336.479
				text = "the"
			intervals [4282]:
				xmin = 1336.479
				xmax = 1336.929
				text = "times"
			intervals [4283]:
				xmin = 1336.929
				xmax = 1337.189
				text = "like"
			intervals [4284]:
				xmin = 1337.189
				xmax = 1337.289
				text = "i"
			intervals [4285]:
				xmin = 1337.289
				xmax = 1338.019
				text = "remember"
			intervals [4286]:
				xmin = 1338.019
				xmax = 1338.9083
				text = ""
			intervals [4287]:
				xmin = 1338.9083
				xmax = 1339.1683
				text = "when"
			intervals [4288]:
				xmin = 1339.1683
				xmax = 1339.3283
				text = "in"
			intervals [4289]:
				xmin = 1339.3283
				xmax = 1339.9383
				text = "school"
			intervals [4290]:
				xmin = 1339.9383
				xmax = 1340.343
				text = ""
			intervals [4291]:
				xmin = 1340.343
				xmax = 1340.733
				text = "every"
			intervals [4292]:
				xmin = 1340.733
				xmax = 1340.8331
				text = ""
			intervals [4293]:
				xmin = 1340.8331
				xmax = 1341.1931
				text = "uh"
			intervals [4294]:
				xmin = 1341.1931
				xmax = 1341.2631
				text = ""
			intervals [4295]:
				xmin = 1341.2631
				xmax = 1341.4631
				text = "a"
			intervals [4296]:
				xmin = 1341.4631
				xmax = 1341.9431
				text = "girl"
			intervals [4297]:
				xmin = 1341.9431
				xmax = 1342.0331
				text = ""
			intervals [4298]:
				xmin = 1342.0331
				xmax = 1342.2231
				text = "was"
			intervals [4299]:
				xmin = 1342.2231
				xmax = 1342.7831
				text = "said"
			intervals [4300]:
				xmin = 1342.7831
				xmax = 1342.9431
				text = "she"
			intervals [4301]:
				xmin = 1342.9431
				xmax = 1343.2331
				text = "didn't"
			intervals [4302]:
				xmin = 1343.2331
				xmax = 1343.4731
				text = "like"
			intervals [4303]:
				xmin = 1343.4731
				xmax = 1343.5831
				text = "me"
			intervals [4304]:
				xmin = 1343.5831
				xmax = 1344.2031
				text = "because"
			intervals [4305]:
				xmin = 1344.2031
				xmax = 1344.4179
				text = ""
			intervals [4306]:
				xmin = 1344.4179
				xmax = 1344.5979
				text = "she"
			intervals [4307]:
				xmin = 1344.5979
				xmax = 1344.9079
				text = "said"
			intervals [4308]:
				xmin = 1344.9079
				xmax = 1345.0279
				text = "i"
			intervals [4309]:
				xmin = 1345.0279
				xmax = 1345.3479
				text = "think"
			intervals [4310]:
				xmin = 1345.3479
				xmax = 1345.4379
				text = "i'm"
			intervals [4311]:
				xmin = 1345.4379
				xmax = 1345.5379
				text = ""
			intervals [4312]:
				xmin = 1345.5379
				xmax = 1345.7079
				text = "so"
			intervals [4313]:
				xmin = 1345.7079
				xmax = 1346.1179
				text = "perfect"
			intervals [4314]:
				xmin = 1346.1179
				xmax = 1346.3279
				text = "cause"
			intervals [4315]:
				xmin = 1346.3279
				xmax = 1346.4079
				text = "i"
			intervals [4316]:
				xmin = 1346.4079
				xmax = 1346.4379
				text = ""
			intervals [4317]:
				xmin = 1346.4379
				xmax = 1346.7479
				text = "answer"
			intervals [4318]:
				xmin = 1346.7479
				xmax = 1346.9279
				text = "all"
			intervals [4319]:
				xmin = 1346.9279
				xmax = 1347.0379
				text = "the"
			intervals [4320]:
				xmin = 1347.0379
				xmax = 1347.6979
				text = "questions"
			intervals [4321]:
				xmin = 1347.6979
				xmax = 1347.8577
				text = ""
			intervals [4322]:
				xmin = 1347.8577
				xmax = 1348.0577
				text = "cause"
			intervals [4323]:
				xmin = 1348.0577
				xmax = 1348.1477
				text = "i"
			intervals [4324]:
				xmin = 1348.1477
				xmax = 1348.3377
				text = "be"
			intervals [4325]:
				xmin = 1348.3377
				xmax = 1348.5777
				text = "raising"
			intervals [4326]:
				xmin = 1348.5777
				xmax = 1348.6577
				text = "my"
			intervals [4327]:
				xmin = 1348.6577
				xmax = 1348.6877
				text = ""
			intervals [4328]:
				xmin = 1348.6877
				xmax = 1348.8677
				text = "hand"
			intervals [4329]:
				xmin = 1348.8677
				xmax = 1348.9577
				text = "to"
			intervals [4330]:
				xmin = 1348.9577
				xmax = 1349.4177
				text = "answer"
			intervals [4331]:
				xmin = 1349.4177
				xmax = 1349.7677
				text = "questions"
			intervals [4332]:
				xmin = 1349.7677
				xmax = 1349.8777
				text = "in"
			intervals [4333]:
				xmin = 1349.8777
				xmax = 1350.2077
				text = "class"
			intervals [4334]:
				xmin = 1350.2077
				xmax = 1350.3077
				text = "and"
			intervals [4335]:
				xmin = 1350.3077
				xmax = 1350.3977
				text = "i"
			intervals [4336]:
				xmin = 1350.3977
				xmax = 1350.5877
				text = "get"
			intervals [4337]:
				xmin = 1350.5877
				xmax = 1350.6177
				text = ""
			intervals [4338]:
				xmin = 1350.6177
				xmax = 1350.8277
				text = "good"
			intervals [4339]:
				xmin = 1350.8277
				xmax = 1351.2077
				text = "grades"
			intervals [4340]:
				xmin = 1351.2077
				xmax = 1351.5453
				text = ""
			intervals [4341]:
				xmin = 1351.5453
				xmax = 1351.7053
				text = "i"
			intervals [4342]:
				xmin = 1351.7053
				xmax = 1351.9253
				text = "don't"
			intervals [4343]:
				xmin = 1351.9253
				xmax = 1351.9553
				text = ""
			intervals [4344]:
				xmin = 1351.9553
				xmax = 1352.2553
				text = "think"
			intervals [4345]:
				xmin = 1352.2553
				xmax = 1352.4553
				text = "i'm"
			intervals [4346]:
				xmin = 1352.4553
				xmax = 1352.5153
				text = ""
			intervals [4347]:
				xmin = 1352.5153
				xmax = 1352.9853
				text = "perfect"
			intervals [4348]:
				xmin = 1352.9853
				xmax = 1353.1453
				text = "at"
			intervals [4349]:
				xmin = 1353.1453
				xmax = 1353.3753
				text = "all"
			intervals [4350]:
				xmin = 1353.3753
				xmax = 1353.8566
				text = ""
			intervals [4351]:
				xmin = 1353.8566
				xmax = 1354.0166
				text = "cause"
			intervals [4352]:
				xmin = 1354.0166
				xmax = 1354.1066
				text = "i"
			intervals [4353]:
				xmin = 1354.1066
				xmax = 1354.2766
				text = "have"
			intervals [4354]:
				xmin = 1354.2766
				xmax = 1354.4866
				text = "made"
			intervals [4355]:
				xmin = 1354.4866
				xmax = 1355.0466
				text = "mistakes"
			intervals [4356]:
				xmin = 1355.0466
				xmax = 1355.3303
				text = ""
			intervals [4357]:
				xmin = 1355.3303
				xmax = 1355.5303
				text = "it"
			intervals [4358]:
				xmin = 1355.5303
				xmax = 1355.6203
				text = "s"
			intervals [4359]:
				xmin = 1355.6203
				xmax = 1355.8803
				text = "just"
			intervals [4360]:
				xmin = 1355.8803
				xmax = 1356.0203
				text = "i"
			intervals [4361]:
				xmin = 1356.0203
				xmax = 1356.2503
				text = "try"
			intervals [4362]:
				xmin = 1356.2503
				xmax = 1356.6403
				text = ""
			intervals [4363]:
				xmin = 1356.6403
				xmax = 1356.8003
				text = "to"
			intervals [4364]:
				xmin = 1356.8003
				xmax = 1356.9703
				text = "be"
			intervals [4365]:
				xmin = 1356.9703
				xmax = 1357.2003
				text = "right"
			intervals [4366]:
				xmin = 1357.2003
				xmax = 1357.3903
				text = "cause"
			intervals [4367]:
				xmin = 1357.3903
				xmax = 1357.4703
				text = "i"
			intervals [4368]:
				xmin = 1357.4703
				xmax = 1357.7703
				text = "don't"
			intervals [4369]:
				xmin = 1357.7703
				xmax = 1357.9203
				text = ""
			intervals [4370]:
				xmin = 1357.9203
				xmax = 1358.2003
				text = "like"
			intervals [4371]:
				xmin = 1358.2003
				xmax = 1358.957
				text = ""
			intervals [4372]:
				xmin = 1358.957
				xmax = 1359.367
				text = "being"
			intervals [4373]:
				xmin = 1359.367
				xmax = 1359.397
				text = ""
			intervals [4374]:
				xmin = 1359.397
				xmax = 1359.847
				text = "wrong"
			intervals [4375]:
				xmin = 1359.847
				xmax = 1361.0661
				text = ""
			intervals [4376]:
				xmin = 1361.0661
				xmax = 1361.1461
				text = "i"
			intervals [4377]:
				xmin = 1361.1461
				xmax = 1361.3961
				text = "don't"
			intervals [4378]:
				xmin = 1361.3961
				xmax = 1361.5461
				text = "like"
			intervals [4379]:
				xmin = 1361.5461
				xmax = 1361.8761
				text = "feeling"
			intervals [4380]:
				xmin = 1361.8761
				xmax = 1362.0861
				text = "like"
			intervals [4381]:
				xmin = 1362.0861
				xmax = 1362.1961
				text = "i've"
			intervals [4382]:
				xmin = 1362.1961
				xmax = 1362.2261
				text = ""
			intervals [4383]:
				xmin = 1362.2261
				xmax = 1362.4661
				text = "done"
			intervals [4384]:
				xmin = 1362.4661
				xmax = 1362.5161
				text = ""
			intervals [4385]:
				xmin = 1362.5161
				xmax = 1362.8261
				text = "did"
			intervals [4386]:
				xmin = 1362.8261
				xmax = 1362.9661
				text = ""
			intervals [4387]:
				xmin = 1362.9661
				xmax = 1363.3761
				text = "something"
			intervals [4388]:
				xmin = 1363.3761
				xmax = 1363.4461
				text = ""
			intervals [4389]:
				xmin = 1363.4461
				xmax = 1363.7661
				text = "wrong"
			intervals [4390]:
				xmin = 1363.7661
				xmax = 1363.9361
				text = ""
			intervals [4391]:
				xmin = 1363.9361
				xmax = 1364.1761
				text = "so"
			intervals [4392]:
				xmin = 1364.1761
				xmax = 1364.620
				text = ""
			intervals [4393]:
				xmin = 1364.620
				xmax = 1364.650
				text = "i"
			intervals [4394]:
				xmin = 1364.650
				xmax = 1364.960
				text = "always"
			intervals [4395]:
				xmin = 1364.960
				xmax = 1365.270
				text = "try"
			intervals [4396]:
				xmin = 1365.270
				xmax = 1365.5513
				text = ""
			intervals [4397]:
				xmin = 1365.5513
				xmax = 1365.6613
				text = "to"
			intervals [4398]:
				xmin = 1365.6613
				xmax = 1365.8713
				text = "be"
			intervals [4399]:
				xmin = 1365.8713
				xmax = 1366.1813
				text = "right"
			intervals [4400]:
				xmin = 1366.1813
				xmax = 1366.2713
				text = "and"
			intervals [4401]:
				xmin = 1366.2713
				xmax = 1366.3713
				text = "i"
			intervals [4402]:
				xmin = 1366.3713
				xmax = 1366.5213
				text = "ha"
			intervals [4403]:
				xmin = 1366.5213
				xmax = 1366.7932
				text = ""
			intervals [4404]:
				xmin = 1366.7932
				xmax = 1367.1032
				text = "and"
			intervals [4405]:
				xmin = 1367.1032
				xmax = 1367.2825
				text = ""
			intervals [4406]:
				xmin = 1367.2825
				xmax = 1367.4625
				text = "i"
			intervals [4407]:
				xmin = 1367.4625
				xmax = 1367.6625
				text = "do"
			intervals [4408]:
				xmin = 1367.6625
				xmax = 1367.9625
				text = "forget"
			intervals [4409]:
				xmin = 1367.9625
				xmax = 1368.0925
				text = "to"
			intervals [4410]:
				xmin = 1368.0925
				xmax = 1368.3525
				text = "think"
			intervals [4411]:
				xmin = 1368.3525
				xmax = 1368.6325
				text = "about"
			intervals [4412]:
				xmin = 1368.6325
				xmax = 1368.7025
				text = "it"
			intervals [4413]:
				xmin = 1368.7025
				xmax = 1369.1825
				text = "sometimes"
			intervals [4414]:
				xmin = 1369.1825
				xmax = 1369.4525
				text = "before"
			intervals [4415]:
				xmin = 1369.4525
				xmax = 1369.5425
				text = "i"
			intervals [4416]:
				xmin = 1369.5425
				xmax = 1369.8325
				text = "say"
			intervals [4417]:
				xmin = 1369.8325
				xmax = 1369.9525
				text = "it"
			intervals [4418]:
				xmin = 1369.9525
				xmax = 1370.2148
				text = ""
			intervals [4419]:
				xmin = 1370.2148
				xmax = 1370.4948
				text = "but"
			intervals [4420]:
				xmin = 1370.4948
				xmax = 1370.7547
				text = ""
			intervals [4421]:
				xmin = 1370.7547
				xmax = 1370.8347
				text = "you"
			intervals [4422]:
				xmin = 1370.8347
				xmax = 1371.0047
				text = "know"
			intervals [4423]:
				xmin = 1371.0047
				xmax = 1371.5311
				text = ""
			intervals [4424]:
				xmin = 1371.5311
				xmax = 1371.8711
				text = "almost"
			intervals [4425]:
				xmin = 1371.8711
				xmax = 1372.0111
				text = "every"
			intervals [4426]:
				xmin = 1372.0111
				xmax = 1372.2411
				text = "time"
			intervals [4427]:
				xmin = 1372.2411
				xmax = 1380.840
				text = ""
			intervals [4428]:
				xmin = 1380.840
				xmax = 1380.980
				text = "i"
			intervals [4429]:
				xmin = 1380.980
				xmax = 1381.250
				text = "do"
			intervals [4430]:
				xmin = 1381.250
				xmax = 1381.490
				text = "think"
			intervals [4431]:
				xmin = 1381.490
				xmax = 1381.540
				text = ""
			intervals [4432]:
				xmin = 1381.540
				xmax = 1381.780
				text = "i'm"
			intervals [4433]:
				xmin = 1381.780
				xmax = 1381.840
				text = "a"
			intervals [4434]:
				xmin = 1381.840
				xmax = 1381.940
				text = ""
			intervals [4435]:
				xmin = 1381.940
				xmax = 1382.090
				text = "good"
			intervals [4436]:
				xmin = 1382.090
				xmax = 1382.670
				text = "friend"
			intervals [4437]:
				xmin = 1382.670
				xmax = 1382.800
				text = "i'm"
			intervals [4438]:
				xmin = 1382.800
				xmax = 1383.190
				text = "very"
			intervals [4439]:
				xmin = 1383.190
				xmax = 1383.6301
				text = ""
			intervals [4440]:
				xmin = 1383.6301
				xmax = 1383.9901
				text = "very"
			intervals [4441]:
				xmin = 1383.9901
				xmax = 1384.4401
				text = "loyal"
			intervals [4442]:
				xmin = 1384.4401
				xmax = 1384.7401
				text = "very"
			intervals [4443]:
				xmin = 1384.7401
				xmax = 1385.6101
				text = "trustworthy"
			intervals [4444]:
				xmin = 1385.6101
				xmax = 1386.0293
				text = ""
			intervals [4445]:
				xmin = 1386.0293
				xmax = 1386.1993
				text = "there"
			intervals [4446]:
				xmin = 1386.1993
				xmax = 1386.3193
				text = "be"
			intervals [4447]:
				xmin = 1386.3193
				xmax = 1386.5193
				text = "some"
			intervals [4448]:
				xmin = 1386.5193
				xmax = 1386.9293
				text = "times"
			intervals [4449]:
				xmin = 1386.9293
				xmax = 1387.0993
				text = "when"
			intervals [4450]:
				xmin = 1387.0993
				xmax = 1387.1993
				text = "i"
			intervals [4451]:
				xmin = 1387.1993
				xmax = 1387.2293
				text = ""
			intervals [4452]:
				xmin = 1387.2293
				xmax = 1387.4593
				text = "can"
			intervals [4453]:
				xmin = 1387.4593
				xmax = 1387.5893
				text = "be"
			intervals [4454]:
				xmin = 1387.5893
				xmax = 1387.6293
				text = ""
			intervals [4455]:
				xmin = 1387.6293
				xmax = 1387.8293
				text = "big"
			intervals [4456]:
				xmin = 1387.8293
				xmax = 1387.9093
				text = "out"
			intervals [4457]:
				xmin = 1387.9093
				xmax = 1387.9493
				text = ""
			intervals [4458]:
				xmin = 1387.9493
				xmax = 1388.0693
				text = "my"
			intervals [4459]:
				xmin = 1388.0693
				xmax = 1388.0993
				text = ""
			intervals [4460]:
				xmin = 1388.0993
				xmax = 1388.3893
				text = "mouth"
			intervals [4461]:
				xmin = 1388.3893
				xmax = 1388.9242
				text = ""
			intervals [4462]:
				xmin = 1388.9242
				xmax = 1389.0342
				text = "but"
			intervals [4463]:
				xmin = 1389.0342
				xmax = 1389.1342
				text = "other"
			intervals [4464]:
				xmin = 1389.1342
				xmax = 1389.1742
				text = ""
			intervals [4465]:
				xmin = 1389.1742
				xmax = 1389.4742
				text = "than"
			intervals [4466]:
				xmin = 1389.4742
				xmax = 1389.6442
				text = "that"
			intervals [4467]:
				xmin = 1389.6442
				xmax = 1389.6942
				text = ""
			intervals [4468]:
				xmin = 1389.6942
				xmax = 1389.8442
				text = "i"
			intervals [4469]:
				xmin = 1389.8442
				xmax = 1390.0942
				text = "can"
			intervals [4470]:
				xmin = 1390.0942
				xmax = 1390.3042
				text = "keep"
			intervals [4471]:
				xmin = 1390.3042
				xmax = 1390.3742
				text = "a"
			intervals [4472]:
				xmin = 1390.3742
				xmax = 1390.6242
				text = "secret"
			intervals [4473]:
				xmin = 1390.6242
				xmax = 1390.7542
				text = "like"
			intervals [4474]:
				xmin = 1390.7542
				xmax = 1391.0831
				text = ""
			intervals [4475]:
				xmin = 1391.0831
				xmax = 1391.2631
				text = "if"
			intervals [4476]:
				xmin = 1391.2631
				xmax = 1391.4231
				text = "you're"
			intervals [4477]:
				xmin = 1391.4231
				xmax = 1391.9131
				text = "showing"
			intervals [4478]:
				xmin = 1391.9131
				xmax = 1392.1331
				text = "me"
			intervals [4479]:
				xmin = 1392.1331
				xmax = 1392.1631
				text = ""
			intervals [4480]:
				xmin = 1392.1631
				xmax = 1392.3531
				text = "that"
			intervals [4481]:
				xmin = 1392.3531
				xmax = 1392.5931
				text = "i'm"
			intervals [4482]:
				xmin = 1392.5931
				xmax = 1392.9631
				text = "really"
			intervals [4483]:
				xmin = 1392.9631
				xmax = 1392.9931
				text = ""
			intervals [4484]:
				xmin = 1392.9931
				xmax = 1393.4931
				text = "being"
			intervals [4485]:
				xmin = 1393.4931
				xmax = 1393.7209
				text = ""
			intervals [4486]:
				xmin = 1393.7209
				xmax = 1393.9409
				text = "that"
			intervals [4487]:
				xmin = 1393.9409
				xmax = 1394.0609
				text = "you"
			intervals [4488]:
				xmin = 1394.0609
				xmax = 1394.0909
				text = ""
			intervals [4489]:
				xmin = 1394.0909
				xmax = 1394.3109
				text = "really"
			intervals [4490]:
				xmin = 1394.3109
				xmax = 1394.4709
				text = "don't"
			intervals [4491]:
				xmin = 1394.4709
				xmax = 1394.7709
				text = "trust"
			intervals [4492]:
				xmin = 1394.7709
				xmax = 1394.8409
				text = "me"
			intervals [4493]:
				xmin = 1394.8409
				xmax = 1394.9409
				text = "with"
			intervals [4494]:
				xmin = 1394.9409
				xmax = 1395.2709
				text = "something"
			intervals [4495]:
				xmin = 1395.2709
				xmax = 1395.4609
				text = "i'm"
			intervals [4496]:
				xmin = 1395.4609
				xmax = 1395.6509
				text = "really"
			intervals [4497]:
				xmin = 1395.6509
				xmax = 1395.9009
				text = "gonna"
			intervals [4498]:
				xmin = 1395.9009
				xmax = 1396.2009
				text = "fix"
			intervals [4499]:
				xmin = 1396.2009
				xmax = 1396.2609
				text = "it"
			intervals [4500]:
				xmin = 1396.2609
				xmax = 1396.3909
				text = "cause"
			intervals [4501]:
				xmin = 1396.3909
				xmax = 1396.4509
				text = "you"
			intervals [4502]:
				xmin = 1396.4509
				xmax = 1396.7509
				text = "supposed"
			intervals [4503]:
				xmin = 1396.7509
				xmax = 1396.8109
				text = "to"
			intervals [4504]:
				xmin = 1396.8109
				xmax = 1396.9509
				text = "be"
			intervals [4505]:
				xmin = 1396.9509
				xmax = 1397.2209
				text = "friends"
			intervals [4506]:
				xmin = 1397.2209
				xmax = 1397.2909
				text = "we"
			intervals [4507]:
				xmin = 1397.2909
				xmax = 1397.4609
				text = "should"
			intervals [4508]:
				xmin = 1397.4609
				xmax = 1397.5709
				text = "be"
			intervals [4509]:
				xmin = 1397.5709
				xmax = 1397.6909
				text = "able"
			intervals [4510]:
				xmin = 1397.6909
				xmax = 1397.7509
				text = "to"
			intervals [4511]:
				xmin = 1397.7509
				xmax = 1397.7909
				text = ""
			intervals [4512]:
				xmin = 1397.7909
				xmax = 1398.0909
				text = "trust"
			intervals [4513]:
				xmin = 1398.0909
				xmax = 1398.2709
				text = "each"
			intervals [4514]:
				xmin = 1398.2709
				xmax = 1398.4909
				text = "other"
			intervals [4515]:
				xmin = 1398.4909
				xmax = 1398.9489
				text = ""
			intervals [4516]:
				xmin = 1398.9489
				xmax = 1399.3489
				text = "and"
			intervals [4517]:
				xmin = 1399.3489
				xmax = 1399.5626
				text = ""
			intervals [4518]:
				xmin = 1399.5626
				xmax = 1399.7226
				text = "that"
			intervals [4519]:
				xmin = 1399.7226
				xmax = 1399.9226
				text = "has"
			intervals [4520]:
				xmin = 1399.9226
				xmax = 1400.3626
				text = "happened"
			intervals [4521]:
				xmin = 1400.3626
				xmax = 1400.4726
				text = "and"
			intervals [4522]:
				xmin = 1400.4726
				xmax = 1400.8026
				text = "people"
			intervals [4523]:
				xmin = 1400.8026
				xmax = 1401.1824
				text = ""
			intervals [4524]:
				xmin = 1401.1824
				xmax = 1401.5424
				text = "and"
			intervals [4525]:
				xmin = 1401.5424
				xmax = 1401.6724
				text = "my"
			intervals [4526]:
				xmin = 1401.6724
				xmax = 1401.9124
				text = "friend"
			intervals [4527]:
				xmin = 1401.9124
				xmax = 1402.1624
				text = "had"
			intervals [4528]:
				xmin = 1402.1624
				xmax = 1402.2224
				text = ""
			intervals [4529]:
				xmin = 1402.2224
				xmax = 1402.4224
				text = "felt"
			intervals [4530]:
				xmin = 1402.4224
				xmax = 1402.5624
				text = "like"
			intervals [4531]:
				xmin = 1402.5624
				xmax = 1402.6924
				text = "she"
			intervals [4532]:
				xmin = 1402.6924
				xmax = 1403.0324
				text = "really"
			intervals [4533]:
				xmin = 1403.0324
				xmax = 1403.2924
				text = "couldn't"
			intervals [4534]:
				xmin = 1403.2924
				xmax = 1403.5524
				text = "trust"
			intervals [4535]:
				xmin = 1403.5524
				xmax = 1403.6124
				text = "me"
			intervals [4536]:
				xmin = 1403.6124
				xmax = 1403.7024
				text = "with"
			intervals [4537]:
				xmin = 1403.7024
				xmax = 1404.1124
				text = "something"
			intervals [4538]:
				xmin = 1404.1124
				xmax = 1404.3717
				text = ""
			intervals [4539]:
				xmin = 1404.3717
				xmax = 1404.5217
				text = "but"
			intervals [4540]:
				xmin = 1404.5217
				xmax = 1404.5917
				text = "i"
			intervals [4541]:
				xmin = 1404.5917
				xmax = 1404.8117
				text = "kept"
			intervals [4542]:
				xmin = 1404.8117
				xmax = 1404.9417
				text = "my"
			intervals [4543]:
				xmin = 1404.9417
				xmax = 1405.2117
				text = "mouth"
			intervals [4544]:
				xmin = 1405.2117
				xmax = 1405.4217
				text = "shut"
			intervals [4545]:
				xmin = 1405.4217
				xmax = 1405.5417
				text = "and"
			intervals [4546]:
				xmin = 1405.5417
				xmax = 1405.7617
				text = "i've"
			intervals [4547]:
				xmin = 1405.7617
				xmax = 1405.7917
				text = ""
			intervals [4548]:
				xmin = 1405.7917
				xmax = 1406.0317
				text = "kept"
			intervals [4549]:
				xmin = 1406.0317
				xmax = 1406.1617
				text = "my"
			intervals [4550]:
				xmin = 1406.1617
				xmax = 1406.3517
				text = "mouth"
			intervals [4551]:
				xmin = 1406.3517
				xmax = 1406.5317
				text = "shut"
			intervals [4552]:
				xmin = 1406.5317
				xmax = 1406.6317
				text = "the"
			intervals [4553]:
				xmin = 1406.6317
				xmax = 1406.8417
				text = "whole"
			intervals [4554]:
				xmin = 1406.8417
				xmax = 1407.1217
				text = "time"
			intervals [4555]:
				xmin = 1407.1217
				xmax = 1407.4217
				text = "she"
			intervals [4556]:
				xmin = 1407.4217
				xmax = 1407.5517
				text = "s"
			intervals [4557]:
				xmin = 1407.5517
				xmax = 1407.7617
				text = "told"
			intervals [4558]:
				xmin = 1407.7617
				xmax = 1407.7917
				text = ""
			intervals [4559]:
				xmin = 1407.7917
				xmax = 1408.0717
				text = "people"
			intervals [4560]:
				xmin = 1408.0717
				xmax = 1408.3117
				text = "instead"
			intervals [4561]:
				xmin = 1408.3117
				xmax = 1408.3917
				text = "of"
			intervals [4562]:
				xmin = 1408.3917
				xmax = 1408.4217
				text = ""
			intervals [4563]:
				xmin = 1408.4217
				xmax = 1408.6417
				text = "me"
			intervals [4564]:
				xmin = 1408.6417
				xmax = 1408.6717
				text = ""
			intervals [4565]:
				xmin = 1408.6717
				xmax = 1409.0217
				text = "telling"
			intervals [4566]:
				xmin = 1409.0217
				xmax = 1409.1417
				text = "them"
			intervals [4567]:
				xmin = 1409.1417
				xmax = 1409.4542
				text = ""
			intervals [4568]:
				xmin = 1409.4542
				xmax = 1409.5342
				text = "and"
			intervals [4569]:
				xmin = 1409.5342
				xmax = 1409.6042
				text = "i"
			intervals [4570]:
				xmin = 1409.6042
				xmax = 1409.8242
				text = "really"
			intervals [4571]:
				xmin = 1409.8242
				xmax = 1410.0442
				text = "wanna"
			intervals [4572]:
				xmin = 1410.0442
				xmax = 1410.2942
				text = "work"
			intervals [4573]:
				xmin = 1410.2942
				xmax = 1410.4142
				text = "on"
			intervals [4574]:
				xmin = 1410.4142
				xmax = 1410.6742
				text = "that"
			intervals [4575]:
				xmin = 1410.6742
				xmax = 1410.8312
				text = ""
			intervals [4576]:
				xmin = 1410.8312
				xmax = 1411.0312
				text = "cause"
			intervals [4577]:
				xmin = 1411.0312
				xmax = 1411.2312
				text = "i'm"
			intervals [4578]:
				xmin = 1411.2312
				xmax = 1411.4112
				text = ""
			intervals [4579]:
				xmin = 1411.4112
				xmax = 1411.6212
				text = "i've"
			intervals [4580]:
				xmin = 1411.6212
				xmax = 1411.7412
				text = ""
			intervals [4581]:
				xmin = 1411.7412
				xmax = 1411.9612
				text = "i'm"
			intervals [4582]:
				xmin = 1411.9612
				xmax = 1412.2312
				text = "really"
			intervals [4583]:
				xmin = 1412.2312
				xmax = 1412.3112
				text = "a"
			intervals [4584]:
				xmin = 1412.3112
				xmax = 1412.5512
				text = "great"
			intervals [4585]:
				xmin = 1412.5512
				xmax = 1412.9212
				text = "friend"
			intervals [4586]:
				xmin = 1412.9212
				xmax = 1413.3142
				text = ""
			intervals [4587]:
				xmin = 1413.3142
				xmax = 1413.5942
				text = "i"
			intervals [4588]:
				xmin = 1413.5942
				xmax = 1413.6442
				text = "i"
			intervals [4589]:
				xmin = 1413.6442
				xmax = 1413.7742
				text = "know"
			intervals [4590]:
				xmin = 1413.7742
				xmax = 1413.8142
				text = "i"
			intervals [4591]:
				xmin = 1413.8142
				xmax = 1413.8642
				text = ""
			intervals [4592]:
				xmin = 1413.8642
				xmax = 1414.0542
				text = "could"
			intervals [4593]:
				xmin = 1414.0542
				xmax = 1414.1942
				text = "look"
			intervals [4594]:
				xmin = 1414.1942
				xmax = 1414.2742
				text = ""
			intervals [4595]:
				xmin = 1414.2742
				xmax = 1414.6442
				text = "mean"
			intervals [4596]:
				xmin = 1414.6442
				xmax = 1414.942
				text = ""
			intervals [4597]:
				xmin = 1414.942
				xmax = 1415.042
				text = "and"
			intervals [4598]:
				xmin = 1415.042
				xmax = 1415.112
				text = "i"
			intervals [4599]:
				xmin = 1415.112
				xmax = 1415.142
				text = ""
			intervals [4600]:
				xmin = 1415.142
				xmax = 1415.272
				text = "could"
			intervals [4601]:
				xmin = 1415.272
				xmax = 1415.422
				text = "act"
			intervals [4602]:
				xmin = 1415.422
				xmax = 1415.452
				text = ""
			intervals [4603]:
				xmin = 1415.452
				xmax = 1415.622
				text = "mean"
			intervals [4604]:
				xmin = 1415.622
				xmax = 1416.102
				text = "sometimes"
			intervals [4605]:
				xmin = 1416.102
				xmax = 1416.3522
				text = ""
			intervals [4606]:
				xmin = 1416.3522
				xmax = 1416.4922
				text = "it"
			intervals [4607]:
				xmin = 1416.4922
				xmax = 1416.5422
				text = "s"
			intervals [4608]:
				xmin = 1416.5422
				xmax = 1416.7322
				text = "just"
			intervals [4609]:
				xmin = 1416.7322
				xmax = 1416.9922
				text = "cause"
			intervals [4610]:
				xmin = 1416.9922
				xmax = 1417.1877
				text = ""
			intervals [4611]:
				xmin = 1417.1877
				xmax = 1417.2977
				text = "you"
			intervals [4612]:
				xmin = 1417.2977
				xmax = 1417.4677
				text = "have"
			intervals [4613]:
				xmin = 1417.4677
				xmax = 1417.5577
				text = "to"
			intervals [4614]:
				xmin = 1417.5577
				xmax = 1417.7577
				text = "have"
			intervals [4615]:
				xmin = 1417.7577
				xmax = 1417.9377
				text = "that"
			intervals [4616]:
				xmin = 1417.9377
				xmax = 1418.2177
				text = "vibe"
			intervals [4617]:
				xmin = 1418.2177
				xmax = 1418.2477
				text = ""
			intervals [4618]:
				xmin = 1418.2477
				xmax = 1418.8377
				text = "especially"
			intervals [4619]:
				xmin = 1418.8377
				xmax = 1418.9277
				text = "at"
			intervals [4620]:
				xmin = 1418.9277
				xmax = 1419.2777
				text = "school"
			intervals [4621]:
				xmin = 1419.2777
				xmax = 1419.5477
				text = "cause"
			intervals [4622]:
				xmin = 1419.5477
				xmax = 1420.0577
				text = "kids"
			intervals [4623]:
				xmin = 1420.0577
				xmax = 1420.3086
				text = ""
			intervals [4624]:
				xmin = 1420.3086
				xmax = 1420.4886
				text = "are"
			intervals [4625]:
				xmin = 1420.4886
				xmax = 1421.0386
				text = "very"
			intervals [4626]:
				xmin = 1421.0386
				xmax = 1421.6965
				text = ""
			intervals [4627]:
				xmin = 1421.6965
				xmax = 1422.0165
				text = "like"
			intervals [4628]:
				xmin = 1422.0165
				xmax = 1422.3365
				text = "mean"
			intervals [4629]:
				xmin = 1422.3365
				xmax = 1422.4765
				text = "like"
			intervals [4630]:
				xmin = 1422.4765
				xmax = 1422.5465
				text = ""
			intervals [4631]:
				xmin = 1422.5465
				xmax = 1422.7265
				text = "they"
			intervals [4632]:
				xmin = 1422.7265
				xmax = 1422.8965
				text = "<unk>"
			intervals [4633]:
				xmin = 1422.8965
				xmax = 1423.1703
				text = ""
			intervals [4634]:
				xmin = 1423.1703
				xmax = 1423.5703
				text = "wear"
			intervals [4635]:
				xmin = 1423.5703
				xmax = 1423.8003
				text = "on"
			intervals [4636]:
				xmin = 1423.8003
				xmax = 1423.9203
				text = "you"
			intervals [4637]:
				xmin = 1423.9203
				xmax = 1424.1303
				text = "like"
			intervals [4638]:
				xmin = 1424.1303
				xmax = 1424.2603
				text = "if"
			intervals [4639]:
				xmin = 1424.2603
				xmax = 1424.3903
				text = "you're"
			intervals [4640]:
				xmin = 1424.3903
				xmax = 1424.4203
				text = ""
			intervals [4641]:
				xmin = 1424.4203
				xmax = 1424.6803
				text = "very"
			intervals [4642]:
				xmin = 1424.6803
				xmax = 1424.7203
				text = ""
			intervals [4643]:
				xmin = 1424.7203
				xmax = 1425.1703
				text = "nice"
			intervals [4644]:
				xmin = 1425.1703
				xmax = 1425.3203
				text = "and"
			intervals [4645]:
				xmin = 1425.3203
				xmax = 1425.3503
				text = ""
			intervals [4646]:
				xmin = 1425.3503
				xmax = 1425.8303
				text = "smart"
			intervals [4647]:
				xmin = 1425.8303
				xmax = 1425.8803
				text = ""
			intervals [4648]:
				xmin = 1425.8803
				xmax = 1426.0003
				text = "they"
			intervals [4649]:
				xmin = 1426.0003
				xmax = 1426.0303
				text = "<unk>"
			intervals [4650]:
				xmin = 1426.0303
				xmax = 1426.0603
				text = ""
			intervals [4651]:
				xmin = 1426.0603
				xmax = 1426.3703
				text = "try"
			intervals [4652]:
				xmin = 1426.3703
				xmax = 1426.5704
				text = ""
			intervals [4653]:
				xmin = 1426.5704
				xmax = 1426.6604
				text = "they"
			intervals [4654]:
				xmin = 1426.6604
				xmax = 1426.7104
				text = "<unk>"
			intervals [4655]:
				xmin = 1426.7104
				xmax = 1426.7404
				text = ""
			intervals [4656]:
				xmin = 1426.7404
				xmax = 1426.9704
				text = "think"
			intervals [4657]:
				xmin = 1426.9704
				xmax = 1427.1104
				text = "you're"
			intervals [4658]:
				xmin = 1427.1104
				xmax = 1427.1704
				text = ""
			intervals [4659]:
				xmin = 1427.1704
				xmax = 1427.4204
				text = "weak"
			intervals [4660]:
				xmin = 1427.4204
				xmax = 1427.5404
				text = ""
			intervals [4661]:
				xmin = 1427.5404
				xmax = 1427.6904
				text = "and"
			intervals [4662]:
				xmin = 1427.6904
				xmax = 1427.8104
				text = "that"
			intervals [4663]:
				xmin = 1427.8104
				xmax = 1428.1204
				text = "has"
			intervals [4664]:
				xmin = 1428.1204
				xmax = 1428.4904
				text = "happened"
			intervals [4665]:
				xmin = 1428.4904
				xmax = 1428.6804
				text = "to"
			intervals [4666]:
				xmin = 1428.6804
				xmax = 1428.7104
				text = ""
			intervals [4667]:
				xmin = 1428.7104
				xmax = 1428.8004
				text = "me"
			intervals [4668]:
				xmin = 1428.8004
				xmax = 1428.8504
				text = ""
			intervals [4669]:
				xmin = 1428.8504
				xmax = 1429.0904
				text = "people"
			intervals [4670]:
				xmin = 1429.0904
				xmax = 1429.2504
				text = "thought"
			intervals [4671]:
				xmin = 1429.2504
				xmax = 1429.3204
				text = "i"
			intervals [4672]:
				xmin = 1429.3204
				xmax = 1429.5204
				text = "was"
			intervals [4673]:
				xmin = 1429.5204
				xmax = 1429.5504
				text = ""
			intervals [4674]:
				xmin = 1429.5504
				xmax = 1429.9204
				text = "weak"
			intervals [4675]:
				xmin = 1429.9204
				xmax = 1430.3167
				text = ""
			intervals [4676]:
				xmin = 1430.3167
				xmax = 1430.5167
				text = "but"
			intervals [4677]:
				xmin = 1430.5167
				xmax = 1430.8267
				text = "then"
			intervals [4678]:
				xmin = 1430.8267
				xmax = 1430.9567
				text = "when"
			intervals [4679]:
				xmin = 1430.9567
				xmax = 1431.0467
				text = "i"
			intervals [4680]:
				xmin = 1431.0467
				xmax = 1431.3867
				text = "showed"
			intervals [4681]:
				xmin = 1431.3867
				xmax = 1431.5567
				text = "them"
			intervals [4682]:
				xmin = 1431.5567
				xmax = 1431.8931
				text = ""
			intervals [4683]:
				xmin = 1431.8931
				xmax = 1432.2131
				text = "that"
			intervals [4684]:
				xmin = 1432.2131
				xmax = 1432.4417
				text = ""
			intervals [4685]:
				xmin = 1432.4417
				xmax = 1432.5317
				text = "you"
			intervals [4686]:
				xmin = 1432.5317
				xmax = 1432.8417
				text = "can't"
			intervals [4687]:
				xmin = 1432.8417
				xmax = 1432.8817
				text = ""
			intervals [4688]:
				xmin = 1432.8817
				xmax = 1433.3417
				text = "just"
			intervals [4689]:
				xmin = 1433.3417
				xmax = 1433.460
				text = ""
			intervals [4690]:
				xmin = 1433.460
				xmax = 1433.680
				text = "feel"
			intervals [4691]:
				xmin = 1433.680
				xmax = 1433.900
				text = "some"
			intervals [4692]:
				xmin = 1433.900
				xmax = 1434.140
				text = "type"
			intervals [4693]:
				xmin = 1434.140
				xmax = 1434.220
				text = "of"
			intervals [4694]:
				xmin = 1434.220
				xmax = 1434.370
				text = "way"
			intervals [4695]:
				xmin = 1434.370
				xmax = 1434.640
				text = "about"
			intervals [4696]:
				xmin = 1434.640
				xmax = 1434.730
				text = "me"
			intervals [4697]:
				xmin = 1434.730
				xmax = 1434.880
				text = "like"
			intervals [4698]:
				xmin = 1434.880
				xmax = 1434.980
				text = "you"
			intervals [4699]:
				xmin = 1434.980
				xmax = 1435.220
				text = "can't"
			intervals [4700]:
				xmin = 1435.220
				xmax = 1435.460
				text = "just"
			intervals [4701]:
				xmin = 1435.460
				xmax = 1435.6802
				text = ""
			intervals [4702]:
				xmin = 1435.6802
				xmax = 1436.0102
				text = "act"
			intervals [4703]:
				xmin = 1436.0102
				xmax = 1436.0402
				text = ""
			intervals [4704]:
				xmin = 1436.0402
				xmax = 1436.3402
				text = "this"
			intervals [4705]:
				xmin = 1436.3402
				xmax = 1436.4502
				text = "s"
			intervals [4706]:
				xmin = 1436.4502
				xmax = 1436.5202
				text = ""
			intervals [4707]:
				xmin = 1436.5202
				xmax = 1436.7902
				text = "some"
			intervals [4708]:
				xmin = 1436.7902
				xmax = 1436.9302
				text = "way"
			intervals [4709]:
				xmin = 1436.9302
				xmax = 1437.3902
				text = "towards"
			intervals [4710]:
				xmin = 1437.3902
				xmax = 1437.6302
				text = "me"
			intervals [4711]:
				xmin = 1437.6302
				xmax = 1437.8149
				text = ""
			intervals [4712]:
				xmin = 1437.8149
				xmax = 1437.9649
				text = "they"
			intervals [4713]:
				xmin = 1437.9649
				xmax = 1438.2149
				text = "ended"
			intervals [4714]:
				xmin = 1438.2149
				xmax = 1438.3149
				text = "up"
			intervals [4715]:
				xmin = 1438.3149
				xmax = 1438.6049
				text = "not"
			intervals [4716]:
				xmin = 1438.6049
				xmax = 1438.9949
				text = "liking"
			intervals [4717]:
				xmin = 1438.9949
				xmax = 1439.0549
				text = "it"
			intervals [4718]:
				xmin = 1439.0549
				xmax = 1439.2049
				text = "and"
			intervals [4719]:
				xmin = 1439.2049
				xmax = 1439.3049
				text = "they"
			intervals [4720]:
				xmin = 1439.3049
				xmax = 1439.4549
				text = "didn't"
			intervals [4721]:
				xmin = 1439.4549
				xmax = 1439.7049
				text = "wanna"
			intervals [4722]:
				xmin = 1439.7049
				xmax = 1440.0049
				text = "talk"
			intervals [4723]:
				xmin = 1440.0049
				xmax = 1440.0449
				text = ""
			intervals [4724]:
				xmin = 1440.0449
				xmax = 1440.2049
				text = "to"
			intervals [4725]:
				xmin = 1440.2049
				xmax = 1440.4249
				text = "me"
			intervals [4726]:
				xmin = 1440.4249
				xmax = 1440.6483
				text = ""
			intervals [4727]:
				xmin = 1440.6483
				xmax = 1440.7583
				text = "but"
			intervals [4728]:
				xmin = 1440.7583
				xmax = 1440.8783
				text = "they"
			intervals [4729]:
				xmin = 1440.8783
				xmax = 1441.1583
				text = "ended"
			intervals [4730]:
				xmin = 1441.1583
				xmax = 1441.3683
				text = "up"
			intervals [4731]:
				xmin = 1441.3683
				xmax = 1442.2583
				text = "apologizing"
			intervals [4732]:
				xmin = 1442.2583
				xmax = 1442.4951
				text = ""
			intervals [4733]:
				xmin = 1442.4951
				xmax = 1442.7051
				text = "and"
			intervals [4734]:
				xmin = 1442.7051
				xmax = 1443.1451
				text = "say"
			intervals [4735]:
				xmin = 1443.1451
				xmax = 1443.2051
				text = ""
			intervals [4736]:
				xmin = 1443.2051
				xmax = 1443.4251
				text = "that"
			intervals [4737]:
				xmin = 1443.4251
				xmax = 1443.5351
				text = ""
			intervals [4738]:
				xmin = 1443.5351
				xmax = 1443.6951
				text = "they"
			intervals [4739]:
				xmin = 1443.6951
				xmax = 1443.7451
				text = ""
			intervals [4740]:
				xmin = 1443.7451
				xmax = 1443.8751
				text = "were"
			intervals [4741]:
				xmin = 1443.8751
				xmax = 1443.9251
				text = ""
			intervals [4742]:
				xmin = 1443.9251
				xmax = 1444.1651
				text = "wrong"
			intervals [4743]:
				xmin = 1444.1651
				xmax = 1444.2651
				text = ""
			intervals [4744]:
				xmin = 1444.2651
				xmax = 1444.3451
				text = "for"
			intervals [4745]:
				xmin = 1444.3451
				xmax = 1444.4351
				text = "what"
			intervals [4746]:
				xmin = 1444.4351
				xmax = 1444.5451
				text = ""
			intervals [4747]:
				xmin = 1444.5451
				xmax = 1444.6251
				text = "they"
			intervals [4748]:
				xmin = 1444.6251
				xmax = 1444.7551
				text = ""
			intervals [4749]:
				xmin = 1444.7551
				xmax = 1444.9851
				text = "done"
			intervals [4750]:
				xmin = 1444.9851
				xmax = 1445.4865
				text = ""
			intervals [4751]:
				xmin = 1445.4865
				xmax = 1445.7865
				text = "and"
			intervals [4752]:
				xmin = 1445.7865
				xmax = 1445.8165
				text = ""
			intervals [4753]:
				xmin = 1445.8165
				xmax = 1446.1065
				text = "other"
			intervals [4754]:
				xmin = 1446.1065
				xmax = 1446.2865
				text = "than"
			intervals [4755]:
				xmin = 1446.2865
				xmax = 1446.4565
				text = "that"
			intervals [4756]:
				xmin = 1446.4565
				xmax = 1446.5765
				text = "i"
			intervals [4757]:
				xmin = 1446.5765
				xmax = 1446.8965
				text = "know"
			intervals [4758]:
				xmin = 1446.8965
				xmax = 1447.1985
				text = ""
			intervals [4759]:
				xmin = 1447.1985
				xmax = 1447.3085
				text = "a"
			intervals [4760]:
				xmin = 1447.3085
				xmax = 1447.5385
				text = "friend"
			intervals [4761]:
				xmin = 1447.5385
				xmax = 1447.6985
				text = "had"
			intervals [4762]:
				xmin = 1447.6985
				xmax = 1447.8885
				text = "told"
			intervals [4763]:
				xmin = 1447.8885
				xmax = 1448.1285
				text = "me"
			intervals [4764]:
				xmin = 1448.1285
				xmax = 1448.4174
				text = ""
			intervals [4765]:
				xmin = 1448.4174
				xmax = 1448.7574
				text = "uh"
			intervals [4766]:
				xmin = 1448.7574
				xmax = 1448.9474
				text = "she"
			intervals [4767]:
				xmin = 1448.9474
				xmax = 1449.2174
				text = "felt"
			intervals [4768]:
				xmin = 1449.2174
				xmax = 1449.3274
				text = "like"
			intervals [4769]:
				xmin = 1449.3274
				xmax = 1449.3774
				text = "i"
			intervals [4770]:
				xmin = 1449.3774
				xmax = 1449.5874
				text = "was"
			intervals [4771]:
				xmin = 1449.5874
				xmax = 1449.7974
				text = "being"
			intervals [4772]:
				xmin = 1449.7974
				xmax = 1449.8774
				text = ""
			intervals [4773]:
				xmin = 1449.8774
				xmax = 1450.0774
				text = "fake"
			intervals [4774]:
				xmin = 1450.0774
				xmax = 1450.4974
				text = "towards"
			intervals [4775]:
				xmin = 1450.4974
				xmax = 1450.6874
				text = "her"
			intervals [4776]:
				xmin = 1450.6874
				xmax = 1451.5503
				text = ""
			intervals [4777]:
				xmin = 1451.5503
				xmax = 1451.7503
				text = "so"
			intervals [4778]:
				xmin = 1451.7503
				xmax = 1451.8803
				text = "we"
			intervals [4779]:
				xmin = 1451.8803
				xmax = 1452.0503
				text = "but"
			intervals [4780]:
				xmin = 1452.0503
				xmax = 1452.1603
				text = "we"
			intervals [4781]:
				xmin = 1452.1603
				xmax = 1452.5203
				text = "talked"
			intervals [4782]:
				xmin = 1452.5203
				xmax = 1452.6303
				text = "it"
			intervals [4783]:
				xmin = 1452.6303
				xmax = 1452.7903
				text = "out"
			intervals [4784]:
				xmin = 1452.7903
				xmax = 1452.8203
				text = ""
			intervals [4785]:
				xmin = 1452.8203
				xmax = 1453.0703
				text = "cause"
			intervals [4786]:
				xmin = 1453.0703
				xmax = 1453.3381
				text = ""
			intervals [4787]:
				xmin = 1453.3381
				xmax = 1453.4181
				text = "i"
			intervals [4788]:
				xmin = 1453.4181
				xmax = 1453.6581
				text = "wanted"
			intervals [4789]:
				xmin = 1453.6581
				xmax = 1453.7681
				text = "to"
			intervals [4790]:
				xmin = 1453.7681
				xmax = 1453.9981
				text = "talk"
			intervals [4791]:
				xmin = 1453.9981
				xmax = 1454.0881
				text = "it"
			intervals [4792]:
				xmin = 1454.0881
				xmax = 1454.1781
				text = "out"
			intervals [4793]:
				xmin = 1454.1781
				xmax = 1454.3181
				text = "cause"
			intervals [4794]:
				xmin = 1454.3181
				xmax = 1454.4281
				text = "that"
			intervals [4795]:
				xmin = 1454.4281
				xmax = 1454.4981
				text = "s"
			intervals [4796]:
				xmin = 1454.4981
				xmax = 1454.5581
				text = "a"
			intervals [4797]:
				xmin = 1454.5581
				xmax = 1454.7981
				text = "friend"
			intervals [4798]:
				xmin = 1454.7981
				xmax = 1455.1081
				text = "from"
			intervals [4799]:
				xmin = 1455.1081
				xmax = 1455.1681
				text = ""
			intervals [4800]:
				xmin = 1455.1681
				xmax = 1455.3081
				text = "a"
			intervals [4801]:
				xmin = 1455.3081
				xmax = 1455.4181
				text = "long"
			intervals [4802]:
				xmin = 1455.4181
				xmax = 1455.5181
				text = ""
			intervals [4803]:
				xmin = 1455.5181
				xmax = 1455.8981
				text = "time"
			intervals [4804]:
				xmin = 1455.8981
				xmax = 1456.2568
				text = ""
			intervals [4805]:
				xmin = 1456.2568
				xmax = 1456.3268
				text = "and"
			intervals [4806]:
				xmin = 1456.3268
				xmax = 1456.3768
				text = "i"
			intervals [4807]:
				xmin = 1456.3768
				xmax = 1456.5668
				text = "wanted"
			intervals [4808]:
				xmin = 1456.5668
				xmax = 1456.6268
				text = "to"
			intervals [4809]:
				xmin = 1456.6268
				xmax = 1456.7868
				text = "make"
			intervals [4810]:
				xmin = 1456.7868
				xmax = 1456.9368
				text = "sure"
			intervals [4811]:
				xmin = 1456.9368
				xmax = 1457.0468
				text = "we"
			intervals [4812]:
				xmin = 1457.0468
				xmax = 1457.1868
				text = "were"
			intervals [4813]:
				xmin = 1457.1868
				xmax = 1457.4168
				text = "cool"
			intervals [4814]:
				xmin = 1457.4168
				xmax = 1457.6268
				text = "cause"
			intervals [4815]:
				xmin = 1457.6268
				xmax = 1457.8068
				text = "we"
			intervals [4816]:
				xmin = 1457.8068
				xmax = 1458.0785
				text = ""
			intervals [4817]:
				xmin = 1458.0785
				xmax = 1458.2285
				text = "no"
			intervals [4818]:
				xmin = 1458.2285
				xmax = 1458.3885
				text = "f"
			intervals [4819]:
				xmin = 1458.3885
				xmax = 1458.6127
				text = ""
			intervals [4820]:
				xmin = 1458.6127
				xmax = 1458.6427
				text = "<unk>"
			intervals [4821]:
				xmin = 1458.6427
				xmax = 1459.0035
				text = ""
			intervals [4822]:
				xmin = 1459.0035
				xmax = 1459.4235
				text = "um"
			intervals [4823]:
				xmin = 1459.4235
				xmax = 1459.4835
				text = ""
			intervals [4824]:
				xmin = 1459.4835
				xmax = 1459.8635
				text = "friend"
			intervals [4825]:
				xmin = 1459.8635
				xmax = 1460.5335
				text = "relationship"
			intervals [4826]:
				xmin = 1460.5335
				xmax = 1460.7035
				text = "should"
			intervals [4827]:
				xmin = 1460.7035
				xmax = 1460.8235
				text = "be"
			intervals [4828]:
				xmin = 1460.8235
				xmax = 1460.9035
				text = ""
			intervals [4829]:
				xmin = 1460.9035
				xmax = 1461.4235
				text = "ended"
			intervals [4830]:
				xmin = 1461.4235
				xmax = 1461.8508
				text = ""
			intervals [4831]:
				xmin = 1461.8508
				xmax = 1462.0908
				text = "over"
			intervals [4832]:
				xmin = 1462.0908
				xmax = 1462.3608
				text = "something"
			intervals [4833]:
				xmin = 1462.3608
				xmax = 1462.4408
				text = ""
			intervals [4834]:
				xmin = 1462.4408
				xmax = 1462.5608
				text = "the"
			intervals [4835]:
				xmin = 1462.5608
				xmax = 1462.7308
				text = "other"
			intervals [4836]:
				xmin = 1462.7308
				xmax = 1463.0408
				text = "person"
			intervals [4837]:
				xmin = 1463.0408
				xmax = 1463.2908
				text = "doing"
			intervals [4838]:
				xmin = 1463.2908
				xmax = 1463.4408
				text = "like"
			intervals [4839]:
				xmin = 1463.4408
				xmax = 1463.4708
				text = "i"
			intervals [4840]:
				xmin = 1463.4708
				xmax = 1463.7308
				text = "always"
			intervals [4841]:
				xmin = 1463.7308
				xmax = 1463.8608
				text = "aks"
			intervals [4842]:
				xmin = 1463.8608
				xmax = 1463.9808
				text = "my"
			intervals [4843]:
				xmin = 1463.9808
				xmax = 1464.3208
				text = "friends"
			intervals [4844]:
				xmin = 1464.3208
				xmax = 1464.5878
				text = ""
			intervals [4845]:
				xmin = 1464.5878
				xmax = 1464.7578
				text = "what"
			intervals [4846]:
				xmin = 1464.7578
				xmax = 1464.8178
				text = "do"
			intervals [4847]:
				xmin = 1464.8178
				xmax = 1464.9378
				text = "you"
			intervals [4848]:
				xmin = 1464.9378
				xmax = 1465.1678
				text = "think"
			intervals [4849]:
				xmin = 1465.1678
				xmax = 1465.2678
				text = "i"
			intervals [4850]:
				xmin = 1465.2678
				xmax = 1465.4578
				text = "do"
			intervals [4851]:
				xmin = 1465.4578
				xmax = 1465.7478
				text = "wrong"
			intervals [4852]:
				xmin = 1465.7478
				xmax = 1465.8278
				text = "in"
			intervals [4853]:
				xmin = 1465.8278
				xmax = 1465.9778
				text = "our"
			intervals [4854]:
				xmin = 1465.9778
				xmax = 1466.0378
				text = ""
			intervals [4855]:
				xmin = 1466.0378
				xmax = 1466.4578
				text = "friendship"
			intervals [4856]:
				xmin = 1466.4578
				xmax = 1466.5478
				text = "so"
			intervals [4857]:
				xmin = 1466.5478
				xmax = 1466.6078
				text = "i"
			intervals [4858]:
				xmin = 1466.6078
				xmax = 1466.7278
				text = "could"
			intervals [4859]:
				xmin = 1466.7278
				xmax = 1466.8778
				text = ""
			intervals [4860]:
				xmin = 1466.8778
				xmax = 1467.1678
				text = "fix"
			intervals [4861]:
				xmin = 1467.1678
				xmax = 1467.2878
				text = "it"
			intervals [4862]:
				xmin = 1467.2878
				xmax = 1467.5131
				text = ""
			intervals [4863]:
				xmin = 1467.5131
				xmax = 1467.7031
				text = "cause"
			intervals [4864]:
				xmin = 1467.7031
				xmax = 1467.7331
				text = "i"
			intervals [4865]:
				xmin = 1467.7331
				xmax = 1467.9531
				text = "wanna"
			intervals [4866]:
				xmin = 1467.9531
				xmax = 1468.1331
				text = "keep"
			intervals [4867]:
				xmin = 1468.1331
				xmax = 1468.2131
				text = "a"
			intervals [4868]:
				xmin = 1468.2131
				xmax = 1468.5931
				text = "friendship"
			intervals [4869]:
				xmin = 1468.5931
				xmax = 1468.7731
				text = "that"
			intervals [4870]:
				xmin = 1468.7731
				xmax = 1468.8031
				text = "i"
			intervals [4871]:
				xmin = 1468.8031
				xmax = 1468.9931
				text = "know"
			intervals [4872]:
				xmin = 1468.9931
				xmax = 1469.1131
				text = "is"
			intervals [4873]:
				xmin = 1469.1131
				xmax = 1469.4731
				text = "actually"
			intervals [4874]:
				xmin = 1469.4731
				xmax = 1469.5031
				text = "a"
			intervals [4875]:
				xmin = 1469.5031
				xmax = 1469.5831
				text = ""
			intervals [4876]:
				xmin = 1469.5831
				xmax = 1470.1831
				text = "friendship"
			intervals [4877]:
				xmin = 1470.1831
				xmax = 1473.1419
				text = ""
			intervals [4878]:
				xmin = 1473.1419
				xmax = 1473.3019
				text = "i"
			intervals [4879]:
				xmin = 1473.3019
				xmax = 1473.4619
				text = "do"
			intervals [4880]:
				xmin = 1473.4619
				xmax = 1473.7819
				text = "value"
			intervals [4881]:
				xmin = 1473.7819
				xmax = 1474.1419
				text = "friendship"
			intervals [4882]:
				xmin = 1474.1419
				xmax = 1474.7119
				text = "because"
			intervals [4883]:
				xmin = 1474.7119
				xmax = 1475.3119
				text = ""
			intervals [4884]:
				xmin = 1475.3119
				xmax = 1475.5819
				text = "you"
			intervals [4885]:
				xmin = 1475.5819
				xmax = 1475.8889
				text = ""
			intervals [4886]:
				xmin = 1475.8889
				xmax = 1476.1789
				text = "can't"
			intervals [4887]:
				xmin = 1476.1789
				xmax = 1476.4689
				text = "always"
			intervals [4888]:
				xmin = 1476.4689
				xmax = 1476.6189
				text = "have"
			intervals [4889]:
				xmin = 1476.6189
				xmax = 1476.6589
				text = "a"
			intervals [4890]:
				xmin = 1476.6589
				xmax = 1476.8389
				text = "lot"
			intervals [4891]:
				xmin = 1476.8389
				xmax = 1476.8989
				text = "of"
			intervals [4892]:
				xmin = 1476.8989
				xmax = 1477.3789
				text = "friends"
			intervals [4893]:
				xmin = 1477.3789
				xmax = 1477.5789
				text = "cause"
			intervals [4894]:
				xmin = 1477.5789
				xmax = 1477.7289
				text = "you"
			intervals [4895]:
				xmin = 1477.7289
				xmax = 1477.9789
				text = "never"
			intervals [4896]:
				xmin = 1477.9789
				xmax = 1478.1789
				text = "know"
			intervals [4897]:
				xmin = 1478.1789
				xmax = 1478.2189
				text = ""
			intervals [4898]:
				xmin = 1478.2189
				xmax = 1478.4989
				text = "who"
			intervals [4899]:
				xmin = 1478.4989
				xmax = 1478.5289
				text = ""
			intervals [4900]:
				xmin = 1478.5289
				xmax = 1478.6289
				text = "s"
			intervals [4901]:
				xmin = 1478.6289
				xmax = 1478.8789
				text = "really"
			intervals [4902]:
				xmin = 1478.8789
				xmax = 1479.0289
				text = "your"
			intervals [4903]:
				xmin = 1479.0289
				xmax = 1479.4489
				text = "friend"
			intervals [4904]:
				xmin = 1479.4489
				xmax = 1479.9207
				text = ""
			intervals [4905]:
				xmin = 1479.9207
				xmax = 1480.1307
				text = "and"
			intervals [4906]:
				xmin = 1480.1307
				xmax = 1480.2707
				text = "that"
			intervals [4907]:
				xmin = 1480.2707
				xmax = 1480.4707
				text = "has"
			intervals [4908]:
				xmin = 1480.4707
				xmax = 1480.7907
				text = "happened"
			intervals [4909]:
				xmin = 1480.7907
				xmax = 1480.9007
				text = "to"
			intervals [4910]:
				xmin = 1480.9007
				xmax = 1481.0107
				text = "me"
			intervals [4911]:
				xmin = 1481.0107
				xmax = 1481.0807
				text = "i"
			intervals [4912]:
				xmin = 1481.0807
				xmax = 1481.2907
				text = "thought"
			intervals [4913]:
				xmin = 1481.2907
				xmax = 1481.3807
				text = "a"
			intervals [4914]:
				xmin = 1481.3807
				xmax = 1481.6407
				text = "bunch"
			intervals [4915]:
				xmin = 1481.6407
				xmax = 1481.7407
				text = "of"
			intervals [4916]:
				xmin = 1481.7407
				xmax = 1481.8407
				text = ""
			intervals [4917]:
				xmin = 1481.8407
				xmax = 1481.9807
				text = "i"
			intervals [4918]:
				xmin = 1481.9807
				xmax = 1482.1907
				text = "thought"
			intervals [4919]:
				xmin = 1482.1907
				xmax = 1482.2507
				text = "a"
			intervals [4920]:
				xmin = 1482.2507
				xmax = 1482.4707
				text = "bunch"
			intervals [4921]:
				xmin = 1482.4707
				xmax = 1482.5307
				text = "of"
			intervals [4922]:
				xmin = 1482.5307
				xmax = 1482.7107
				text = "girls"
			intervals [4923]:
				xmin = 1482.7107
				xmax = 1482.8807
				text = "my"
			intervals [4924]:
				xmin = 1482.8807
				xmax = 1483.1007
				text = "friend"
			intervals [4925]:
				xmin = 1483.1007
				xmax = 1483.2007
				text = "my"
			intervals [4926]:
				xmin = 1483.2007
				xmax = 1483.6607
				text = "parents"
			intervals [4927]:
				xmin = 1483.6607
				xmax = 1484.0111
				text = ""
			intervals [4928]:
				xmin = 1484.0111
				xmax = 1484.3411
				text = "everybody"
			intervals [4929]:
				xmin = 1484.3411
				xmax = 1484.4011
				text = "in"
			intervals [4930]:
				xmin = 1484.4011
				xmax = 1484.4811
				text = "my"
			intervals [4931]:
				xmin = 1484.4811
				xmax = 1484.7311
				text = "family"
			intervals [4932]:
				xmin = 1484.7311
				xmax = 1484.8211
				text = "would"
			intervals [4933]:
				xmin = 1484.8211
				xmax = 1485.1711
				text = "tell"
			intervals [4934]:
				xmin = 1485.1711
				xmax = 1485.2548
				text = ""
			intervals [4935]:
				xmin = 1485.2548
				xmax = 1485.7048
				text = "everybody"
			intervals [4936]:
				xmin = 1485.7048
				xmax = 1485.7648
				text = "s"
			intervals [4937]:
				xmin = 1485.7648
				xmax = 1485.9448
				text = "not"
			intervals [4938]:
				xmin = 1485.9448
				xmax = 1486.0348
				text = "your"
			intervals [4939]:
				xmin = 1486.0348
				xmax = 1486.3048
				text = "friend"
			intervals [4940]:
				xmin = 1486.3048
				xmax = 1486.4448
				text = "cause"
			intervals [4941]:
				xmin = 1486.4448
				xmax = 1486.5248
				text = "you"
			intervals [4942]:
				xmin = 1486.5248
				xmax = 1486.6448
				text = "be"
			intervals [4943]:
				xmin = 1486.6448
				xmax = 1486.9648
				text = "naming"
			intervals [4944]:
				xmin = 1486.9648
				xmax = 1487.1448
				text = "this"
			intervals [4945]:
				xmin = 1487.1448
				xmax = 1487.4848
				text = "person"
			intervals [4946]:
				xmin = 1487.4848
				xmax = 1487.6248
				text = "that"
			intervals [4947]:
				xmin = 1487.6248
				xmax = 1487.6548
				text = ""
			intervals [4948]:
				xmin = 1487.6548
				xmax = 1487.9148
				text = "person"
			intervals [4949]:
				xmin = 1487.9148
				xmax = 1488.0348
				text = ""
			intervals [4950]:
				xmin = 1488.0348
				xmax = 1488.2748
				text = "all"
			intervals [4951]:
				xmin = 1488.2748
				xmax = 1488.4448
				text = "them"
			intervals [4952]:
				xmin = 1488.4448
				xmax = 1488.5448
				text = "are"
			intervals [4953]:
				xmin = 1488.5448
				xmax = 1488.7848
				text = "not"
			intervals [4954]:
				xmin = 1488.7848
				xmax = 1488.9048
				text = "your"
			intervals [4955]:
				xmin = 1488.9048
				xmax = 1489.2748
				text = "friends"
			intervals [4956]:
				xmin = 1489.2748
				xmax = 1489.6109
				text = ""
			intervals [4957]:
				xmin = 1489.6109
				xmax = 1489.7609
				text = "and"
			intervals [4958]:
				xmin = 1489.7609
				xmax = 1489.8909
				text = "i'm"
			intervals [4959]:
				xmin = 1489.8909
				xmax = 1490.1109
				text = "like"
			intervals [4960]:
				xmin = 1490.1109
				xmax = 1490.3109
				text = "yes"
			intervals [4961]:
				xmin = 1490.3109
				xmax = 1490.4409
				text = "they"
			intervals [4962]:
				xmin = 1490.4409
				xmax = 1490.9409
				text = "are"
			intervals [4963]:
				xmin = 1490.9409
				xmax = 1491.2891
				text = ""
			intervals [4964]:
				xmin = 1491.2891
				xmax = 1491.4291
				text = "and"
			intervals [4965]:
				xmin = 1491.4291
				xmax = 1491.7391
				text = "then"
			intervals [4966]:
				xmin = 1491.7391
				xmax = 1491.7934
				text = ""
			intervals [4967]:
				xmin = 1491.7934
				xmax = 1491.9534
				text = "it"
			intervals [4968]:
				xmin = 1491.9534
				xmax = 1492.1634
				text = "end"
			intervals [4969]:
				xmin = 1492.1634
				xmax = 1492.3334
				text = "up"
			intervals [4970]:
				xmin = 1492.3334
				xmax = 1493.0434
				text = "happening"
			intervals [4971]:
				xmin = 1493.0434
				xmax = 1493.0734
				text = ""
			intervals [4972]:
				xmin = 1493.0734
				xmax = 1493.2634
				text = "when"
			intervals [4973]:
				xmin = 1493.2634
				xmax = 1493.3434
				text = "y-"
			intervals [4974]:
				xmin = 1493.3434
				xmax = 1493.4334
				text = ""
			intervals [4975]:
				xmin = 1493.4334
				xmax = 1493.7234
				text = "i"
			intervals [4976]:
				xmin = 1493.7234
				xmax = 1493.7534
				text = ""
			intervals [4977]:
				xmin = 1493.7534
				xmax = 1493.9034
				text = "it"
			intervals [4978]:
				xmin = 1493.9034
				xmax = 1494.0134
				text = "was"
			intervals [4979]:
				xmin = 1494.0134
				xmax = 1494.0734
				text = "a"
			intervals [4980]:
				xmin = 1494.0734
				xmax = 1494.3134
				text = "time"
			intervals [4981]:
				xmin = 1494.3134
				xmax = 1494.4534
				text = "where"
			intervals [4982]:
				xmin = 1494.4534
				xmax = 1494.6034
				text = "i"
			intervals [4983]:
				xmin = 1494.6034
				xmax = 1495.0634
				text = "lost"
			intervals [4984]:
				xmin = 1495.0634
				xmax = 1495.3634
				text = "friends"
			intervals [4985]:
				xmin = 1495.3634
				xmax = 1495.7634
				text = "one"
			intervals [4986]:
				xmin = 1495.7634
				xmax = 1496.1339
				text = ""
			intervals [4987]:
				xmin = 1496.1339
				xmax = 1496.2839
				text = "by"
			intervals [4988]:
				xmin = 1496.2839
				xmax = 1496.7039
				text = "one"
			intervals [4989]:
				xmin = 1496.7039
				xmax = 1497.1508
				text = ""
			intervals [4990]:
				xmin = 1497.1508
				xmax = 1497.3308
				text = "then"
			intervals [4991]:
				xmin = 1497.3308
				xmax = 1497.6608
				text = "gained"
			intervals [4992]:
				xmin = 1497.6608
				xmax = 1497.8108
				text = "'em"
			intervals [4993]:
				xmin = 1497.8108
				xmax = 1498.0008
				text = "then"
			intervals [4994]:
				xmin = 1498.0008
				xmax = 1498.3208
				text = "lost"
			intervals [4995]:
				xmin = 1498.3208
				xmax = 1498.4708
				text = "them"
			intervals [4996]:
				xmin = 1498.4708
				xmax = 1498.9208
				text = "again"
			intervals [4997]:
				xmin = 1498.9208
				xmax = 1499.5002
				text = ""
			intervals [4998]:
				xmin = 1499.5002
				xmax = 1499.8102
				text = "and"
			intervals [4999]:
				xmin = 1499.8102
				xmax = 1500.0724
				text = ""
			intervals [5000]:
				xmin = 1500.0724
				xmax = 1500.2624
				text = "and"
			intervals [5001]:
				xmin = 1500.2624
				xmax = 1500.5024
				text = "once"
			intervals [5002]:
				xmin = 1500.5024
				xmax = 1500.6324
				text = "i"
			intervals [5003]:
				xmin = 1500.6324
				xmax = 1501.2124
				text = "gained"
			intervals [5004]:
				xmin = 1501.2124
				xmax = 1501.2839
				text = ""
			intervals [5005]:
				xmin = 1501.2839
				xmax = 1501.5539
				text = "all"
			intervals [5006]:
				xmin = 1501.5539
				xmax = 1501.6939
				text = "the"
			intervals [5007]:
				xmin = 1501.6939
				xmax = 1502.0039
				text = "friends"
			intervals [5008]:
				xmin = 1502.0039
				xmax = 1502.0839
				text = "i"
			intervals [5009]:
				xmin = 1502.0839
				xmax = 1502.3739
				text = "knew"
			intervals [5010]:
				xmin = 1502.3739
				xmax = 1502.5039
				text = "were"
			intervals [5011]:
				xmin = 1502.5039
				xmax = 1502.9539
				text = "friends"
			intervals [5012]:
				xmin = 1502.9539
				xmax = 1503.3433
				text = ""
			intervals [5013]:
				xmin = 1503.3433
				xmax = 1503.4933
				text = "i"
			intervals [5014]:
				xmin = 1503.4933
				xmax = 1503.7033
				text = "knew"
			intervals [5015]:
				xmin = 1503.7033
				xmax = 1503.7333
				text = "i"
			intervals [5016]:
				xmin = 1503.7333
				xmax = 1503.7633
				text = ""
			intervals [5017]:
				xmin = 1503.7633
				xmax = 1503.9233
				text = "had"
			intervals [5018]:
				xmin = 1503.9233
				xmax = 1504.1833
				text = "gained"
			intervals [5019]:
				xmin = 1504.1833
				xmax = 1504.2133
				text = ""
			intervals [5020]:
				xmin = 1504.2133
				xmax = 1504.3633
				text = "all"
			intervals [5021]:
				xmin = 1504.3633
				xmax = 1504.4533
				text = "the"
			intervals [5022]:
				xmin = 1504.4533
				xmax = 1504.6533
				text = "friends"
			intervals [5023]:
				xmin = 1504.6533
				xmax = 1504.7633
				text = "that"
			intervals [5024]:
				xmin = 1504.7633
				xmax = 1504.8433
				text = "i"
			intervals [5025]:
				xmin = 1504.8433
				xmax = 1504.9833
				text = "knew"
			intervals [5026]:
				xmin = 1504.9833
				xmax = 1505.1133
				text = "were"
			intervals [5027]:
				xmin = 1505.1133
				xmax = 1505.3433
				text = "friends"
			intervals [5028]:
				xmin = 1505.3433
				xmax = 1505.6633
				text = "because"
			intervals [5029]:
				xmin = 1505.6633
				xmax = 1505.7933
				text = "they"
			intervals [5030]:
				xmin = 1505.7933
				xmax = 1506.0733
				text = "ended"
			intervals [5031]:
				xmin = 1506.0733
				xmax = 1506.1333
				text = "up"
			intervals [5032]:
				xmin = 1506.1333
				xmax = 1506.1733
				text = ""
			intervals [5033]:
				xmin = 1506.1733
				xmax = 1506.4633
				text = "coming"
			intervals [5034]:
				xmin = 1506.4633
				xmax = 1506.6533
				text = "back"
			intervals [5035]:
				xmin = 1506.6533
				xmax = 1506.8033
				text = "cause"
			intervals [5036]:
				xmin = 1506.8033
				xmax = 1506.9233
				text = "they"
			intervals [5037]:
				xmin = 1506.9233
				xmax = 1507.2133
				text = "wanted"
			intervals [5038]:
				xmin = 1507.2133
				xmax = 1507.3533
				text = "to"
			intervals [5039]:
				xmin = 1507.3533
				xmax = 1507.6533
				text = "try"
			intervals [5040]:
				xmin = 1507.6533
				xmax = 1507.7433
				text = "and"
			intervals [5041]:
				xmin = 1507.7433
				xmax = 1507.8333
				text = ""
			intervals [5042]:
				xmin = 1507.8333
				xmax = 1508.0333
				text = "fight"
			intervals [5043]:
				xmin = 1508.0333
				xmax = 1508.0633
				text = ""
			intervals [5044]:
				xmin = 1508.0633
				xmax = 1508.3033
				text = "again"
			intervals [5045]:
				xmin = 1508.3033
				xmax = 1508.4533
				text = "for"
			intervals [5046]:
				xmin = 1508.4533
				xmax = 1508.5233
				text = "the"
			intervals [5047]:
				xmin = 1508.5233
				xmax = 1509.1733
				text = "friendship"
			intervals [5048]:
				xmin = 1509.1733
				xmax = 1510.9154
				text = ""
			intervals [5049]:
				xmin = 1510.9154
				xmax = 1511.1054
				text = "and"
			intervals [5050]:
				xmin = 1511.1054
				xmax = 1511.4354
				text = "now"
			intervals [5051]:
				xmin = 1511.4354
				xmax = 1511.632
				text = ""
			intervals [5052]:
				xmin = 1511.632
				xmax = 1511.812
				text = "i"
			intervals [5053]:
				xmin = 1511.812
				xmax = 1512.062
				text = "d"
			intervals [5054]:
				xmin = 1512.062
				xmax = 1512.092
				text = ""
			intervals [5055]:
				xmin = 1512.092
				xmax = 1512.262
				text = "the"
			intervals [5056]:
				xmin = 1512.262
				xmax = 1512.582
				text = "girls"
			intervals [5057]:
				xmin = 1512.582
				xmax = 1512.672
				text = "that"
			intervals [5058]:
				xmin = 1512.672
				xmax = 1512.852
				text = "i"
			intervals [5059]:
				xmin = 1512.852
				xmax = 1513.082
				text = "found"
			intervals [5060]:
				xmin = 1513.082
				xmax = 1513.202
				text = "out"
			intervals [5061]:
				xmin = 1513.202
				xmax = 1513.372
				text = "weren't"
			intervals [5062]:
				xmin = 1513.372
				xmax = 1513.512
				text = "my"
			intervals [5063]:
				xmin = 1513.512
				xmax = 1513.862
				text = "friends"
			intervals [5064]:
				xmin = 1513.862
				xmax = 1514.2774
				text = ""
			intervals [5065]:
				xmin = 1514.2774
				xmax = 1514.4374
				text = "i"
			intervals [5066]:
				xmin = 1514.4374
				xmax = 1514.7574
				text = "st-"
			intervals [5067]:
				xmin = 1514.7574
				xmax = 1514.8061
				text = ""
			intervals [5068]:
				xmin = 1514.8061
				xmax = 1514.9861
				text = "i"
			intervals [5069]:
				xmin = 1514.9861
				xmax = 1515.0661
				text = ""
			intervals [5070]:
				xmin = 1515.0661
				xmax = 1515.4361
				text = "talk"
			intervals [5071]:
				xmin = 1515.4361
				xmax = 1515.5561
				text = "to"
			intervals [5072]:
				xmin = 1515.5561
				xmax = 1515.7961
				text = "them"
			intervals [5073]:
				xmin = 1515.7961
				xmax = 1516.0838
				text = ""
			intervals [5074]:
				xmin = 1516.0838
				xmax = 1516.2838
				text = "but"
			intervals [5075]:
				xmin = 1516.2838
				xmax = 1516.4238
				text = "it"
			intervals [5076]:
				xmin = 1516.4238
				xmax = 1516.4938
				text = "s"
			intervals [5077]:
				xmin = 1516.4938
				xmax = 1516.8038
				text = "not"
			intervals [5078]:
				xmin = 1516.8038
				xmax = 1517.0738
				text = "like"
			intervals [5079]:
				xmin = 1517.0738
				xmax = 1517.2138
				text = "we're"
			intervals [5080]:
				xmin = 1517.2138
				xmax = 1517.2438
				text = ""
			intervals [5081]:
				xmin = 1517.2438
				xmax = 1517.7438
				text = "like"
			intervals [5082]:
				xmin = 1517.7438
				xmax = 1518.4218
				text = ""
			intervals [5083]:
				xmin = 1518.4218
				xmax = 1518.5718
				text = "you"
			intervals [5084]:
				xmin = 1518.5718
				xmax = 1518.7618
				text = "know"
			intervals [5085]:
				xmin = 1518.7618
				xmax = 1521.571
				text = ""
			intervals [5086]:
				xmin = 1521.571
				xmax = 1521.691
				text = "it"
			intervals [5087]:
				xmin = 1521.691
				xmax = 1521.911
				text = "s"
			intervals [5088]:
				xmin = 1521.911
				xmax = 1522.3159
				text = ""
			intervals [5089]:
				xmin = 1522.3159
				xmax = 1522.5259
				text = "we"
			intervals [5090]:
				xmin = 1522.5259
				xmax = 1522.7059
				text = "like"
			intervals [5091]:
				xmin = 1522.7059
				xmax = 1522.7859
				text = "i"
			intervals [5092]:
				xmin = 1522.7859
				xmax = 1522.8159
				text = "<unk>"
			intervals [5093]:
				xmin = 1522.8159
				xmax = 1523.0459
				text = "talk"
			intervals [5094]:
				xmin = 1523.0459
				xmax = 1523.1559
				text = "to"
			intervals [5095]:
				xmin = 1523.1559
				xmax = 1523.2659
				text = "them"
			intervals [5096]:
				xmin = 1523.2659
				xmax = 1523.4359
				text = "like"
			intervals [5097]:
				xmin = 1523.4359
				xmax = 1523.5859
				text = "i"
			intervals [5098]:
				xmin = 1523.5859
				xmax = 1523.7859
				text = "even"
			intervals [5099]:
				xmin = 1523.7859
				xmax = 1524.0359
				text = "sit"
			intervals [5100]:
				xmin = 1524.0359
				xmax = 1524.1859
				text = "by"
			intervals [5101]:
				xmin = 1524.1859
				xmax = 1524.4359
				text = "one"
			intervals [5102]:
				xmin = 1524.4359
				xmax = 1524.6159
				text = "of"
			intervals [5103]:
				xmin = 1524.6159
				xmax = 1524.7759
				text = "'em"
			intervals [5104]:
				xmin = 1524.7759
				xmax = 1525.0292
				text = ""
			intervals [5105]:
				xmin = 1525.0292
				xmax = 1525.2492
				text = "and"
			intervals [5106]:
				xmin = 1525.2492
				xmax = 1525.4292
				text = "we"
			intervals [5107]:
				xmin = 1525.4292
				xmax = 1525.6192
				text = "we"
			intervals [5108]:
				xmin = 1525.6192
				xmax = 1525.9392
				text = "play"
			intervals [5109]:
				xmin = 1525.9392
				xmax = 1526.2092
				text = "around"
			intervals [5110]:
				xmin = 1526.2092
				xmax = 1526.3392
				text = "and"
			intervals [5111]:
				xmin = 1526.3392
				xmax = 1526.7592
				text = "everything"
			intervals [5112]:
				xmin = 1526.7592
				xmax = 1527.131
				text = ""
			intervals [5113]:
[truncated: 2,226,431 more chars]
