# Supplementary material for: Considering Performance in the Automated and Manual Coding of Sociolinguistic Variables: Lessons From Variable (ING)
Source: Front Artif Intell. 2021 Apr 29;4:648543. doi: 10.3389/frai.2021.648543 (PMC8117961; doi:10.3389/frai.2021.648543)
Supplement: Supplementary file 6 [file Data_Sheet_6.ZIP › CORAAL_VARAligned_as_TextGrids_p2/DCB_se3_ag4_m_02_2.TextGrid]

File type = "ooTextFile"
Object class = "TextGrid"

xmin = 0.0
xmax = 391.3
tiers? <exists>
size = 4
item []:
	item [1]:
		class = "IntervalTier"
		name = "DCB_se3_ag4_m_02 - words"
		xmin = 0.0
		xmax = 391.3
		intervals: size = 1189
			intervals [1]:
				xmin = 0.0
				xmax = 15.3316
				text = ""
			intervals [2]:
				xmin = 15.3316
				xmax = 15.7016
				text = "right"
			intervals [3]:
				xmin = 15.7016
				xmax = 16.3444
				text = ""
			intervals [4]:
				xmin = 16.3444
				xmax = 16.5144
				text = "right"
			intervals [5]:
				xmin = 16.5144
				xmax = 20.199
				text = ""
			intervals [6]:
				xmin = 20.199
				xmax = 20.389
				text = "i"
			intervals [7]:
				xmin = 20.389
				xmax = 20.879
				text = "was"
			intervals [8]:
				xmin = 20.879
				xmax = 40.670
				text = ""
			intervals [9]:
				xmin = 40.670
				xmax = 41.220
				text = "yes"
			intervals [10]:
				xmin = 41.220
				xmax = 41.250
				text = ""
			intervals [11]:
				xmin = 41.250
				xmax = 41.890
				text = "and"
			intervals [12]:
				xmin = 41.890
				xmax = 42.2735
				text = ""
			intervals [13]:
				xmin = 42.2735
				xmax = 42.4035
				text = "you"
			intervals [14]:
				xmin = 42.4035
				xmax = 42.5135
				text = "know"
			intervals [15]:
				xmin = 42.5135
				xmax = 43.3335
				text = "sometimes"
			intervals [16]:
				xmin = 43.3335
				xmax = 43.5435
				text = "as"
			intervals [17]:
				xmin = 43.5435
				xmax = 43.7435
				text = "you're"
			intervals [18]:
				xmin = 43.7435
				xmax = 44.1035
				text = "going"
			intervals [19]:
				xmin = 44.1035
				xmax = 44.3735
				text = "through"
			intervals [20]:
				xmin = 44.3735
				xmax = 44.9735
				text = "things"
			intervals [21]:
				xmin = 44.9735
				xmax = 45.3033
				text = ""
			intervals [22]:
				xmin = 45.3033
				xmax = 45.4333
				text = "you"
			intervals [23]:
				xmin = 45.4333
				xmax = 45.6633
				text = "don't"
			intervals [24]:
				xmin = 45.6633
				xmax = 46.5933
				text = "appreciate"
			intervals [25]:
				xmin = 46.5933
				xmax = 46.8749
				text = ""
			intervals [26]:
				xmin = 46.8749
				xmax = 47.0149
				text = "the"
			intervals [27]:
				xmin = 47.0149
				xmax = 47.7649
				text = "historical"
			intervals [28]:
				xmin = 47.7649
				xmax = 48.4949
				text = "significance"
			intervals [29]:
				xmin = 48.4949
				xmax = 48.6349
				text = "of"
			intervals [30]:
				xmin = 48.6349
				xmax = 48.7049
				text = "it"
			intervals [31]:
				xmin = 48.7049
				xmax = 48.7349
				text = ""
			intervals [32]:
				xmin = 48.7349
				xmax = 49.2049
				text = "until"
			intervals [33]:
				xmin = 49.2049
				xmax = 49.3449
				text = ""
			intervals [34]:
				xmin = 49.3449
				xmax = 49.6549
				text = "until"
			intervals [35]:
				xmin = 49.6549
				xmax = 49.9449
				text = "much"
			intervals [36]:
				xmin = 49.9449
				xmax = 50.3249
				text = "later"
			intervals [37]:
				xmin = 50.3249
				xmax = 50.7795
				text = ""
			intervals [38]:
				xmin = 50.7795
				xmax = 51.3595
				text = "um"
			intervals [39]:
				xmin = 51.3595
				xmax = 51.706
				text = ""
			intervals [40]:
				xmin = 51.706
				xmax = 51.756
				text = "<unk>"
			intervals [41]:
				xmin = 51.756
				xmax = 51.826
				text = ""
			intervals [42]:
				xmin = 51.826
				xmax = 52.066
				text = "what"
			intervals [43]:
				xmin = 52.066
				xmax = 52.196
				text = "i"
			intervals [44]:
				xmin = 52.196
				xmax = 53.116
				text = "remember"
			intervals [45]:
				xmin = 53.116
				xmax = 53.5307
				text = ""
			intervals [46]:
				xmin = 53.5307
				xmax = 54.0307
				text = "uh"
			intervals [47]:
				xmin = 54.0307
				xmax = 54.2457
				text = ""
			intervals [48]:
				xmin = 54.2457
				xmax = 54.6957
				text = "about"
			intervals [49]:
				xmin = 54.6957
				xmax = 54.9157
				text = "the"
			intervals [50]:
				xmin = 54.9157
				xmax = 54.9557
				text = ""
			intervals [51]:
				xmin = 54.9557
				xmax = 55.0957
				text = "the"
			intervals [52]:
				xmin = 55.0957
				xmax = 55.6957
				text = "riots"
			intervals [53]:
				xmin = 55.6957
				xmax = 56.2357
				text = "when"
			intervals [54]:
				xmin = 56.2357
				xmax = 56.2757
				text = ""
			intervals [55]:
				xmin = 56.2757
				xmax = 56.5757
				text = "doctor"
			intervals [56]:
				xmin = 56.5757
				xmax = 56.8257
				text = "king"
			intervals [57]:
				xmin = 56.8257
				xmax = 57.0057
				text = "was"
			intervals [58]:
				xmin = 57.0057
				xmax = 57.3657
				text = "killed"
			intervals [59]:
				xmin = 57.3657
				xmax = 57.6957
				text = "was"
			intervals [60]:
				xmin = 57.6957
				xmax = 58.1245
				text = ""
			intervals [61]:
				xmin = 58.1245
				xmax = 58.4745
				text = "that"
			intervals [62]:
				xmin = 58.4745
				xmax = 58.5245
				text = ""
			intervals [63]:
				xmin = 58.5245
				xmax = 58.8145
				text = "uh"
			intervals [64]:
				xmin = 58.8145
				xmax = 58.8545
				text = ""
			intervals [65]:
				xmin = 58.8545
				xmax = 58.9845
				text = "i"
			intervals [66]:
				xmin = 58.9845
				xmax = 59.1345
				text = "was"
			intervals [67]:
				xmin = 59.1345
				xmax = 59.2745
				text = "at"
			intervals [68]:
				xmin = 59.2745
				xmax = 59.6145
				text = "school"
			intervals [69]:
				xmin = 59.6145
				xmax = 60.5301
				text = ""
			intervals [70]:
				xmin = 60.5301
				xmax = 61.3001
				text = "and"
			intervals [71]:
				xmin = 61.3001
				xmax = 61.4101
				text = ""
			intervals [72]:
				xmin = 61.4101
				xmax = 61.6901
				text = "they"
			intervals [73]:
				xmin = 61.6901
				xmax = 62.2519
				text = ""
			intervals [74]:
				xmin = 62.2519
				xmax = 62.3119
				text = "c"
			intervals [75]:
				xmin = 62.3119
				xmax = 62.7096
				text = ""
			intervals [76]:
				xmin = 62.7096
				xmax = 62.7896
				text = "i"
			intervals [77]:
				xmin = 62.7896
				xmax = 62.9296
				text = "got"
			intervals [78]:
				xmin = 62.9296
				xmax = 63.1696
				text = "called"
			intervals [79]:
				xmin = 63.1696
				xmax = 63.2996
				text = "to"
			intervals [80]:
				xmin = 63.2996
				xmax = 63.3596
				text = "the"
			intervals [81]:
				xmin = 63.3596
				xmax = 63.7596
				text = "principal"
			intervals [82]:
				xmin = 63.7596
				xmax = 63.8396
				text = "s"
			intervals [83]:
				xmin = 63.8396
				xmax = 64.3696
				text = "office"
			intervals [84]:
				xmin = 64.3696
				xmax = 65.0481
				text = ""
			intervals [85]:
				xmin = 65.0481
				xmax = 65.1081
				text = "and"
			intervals [86]:
				xmin = 65.1081
				xmax = 65.1381
				text = ""
			intervals [87]:
				xmin = 65.1381
				xmax = 65.2981
				text = "i"
			intervals [88]:
				xmin = 65.2981
				xmax = 65.4281
				text = ""
			intervals [89]:
				xmin = 65.4281
				xmax = 65.6981
				text = "thought"
			intervals [90]:
				xmin = 65.6981
				xmax = 66.4505
				text = ""
			intervals [91]:
				xmin = 66.4505
				xmax = 66.6205
				text = "what"
			intervals [92]:
				xmin = 66.6205
				xmax = 66.7605
				text = "have"
			intervals [93]:
				xmin = 66.7605
				xmax = 66.7905
				text = ""
			intervals [94]:
				xmin = 66.7905
				xmax = 66.9605
				text = "i"
			intervals [95]:
				xmin = 66.9605
				xmax = 67.0205
				text = ""
			intervals [96]:
				xmin = 67.0205
				xmax = 67.4205
				text = "done"
			intervals [97]:
				xmin = 67.4205
				xmax = 68.7583
				text = ""
			intervals [98]:
				xmin = 68.7583
				xmax = 69.4783
				text = "um"
			intervals [99]:
				xmin = 69.4783
				xmax = 69.5483
				text = ""
			intervals [100]:
				xmin = 69.5483
				xmax = 69.6383
				text = "i"
			intervals [101]:
				xmin = 69.6383
				xmax = 69.7583
				text = "said"
			intervals [102]:
				xmin = 69.7583
				xmax = 69.7883
				text = "i"
			intervals [103]:
				xmin = 69.7883
				xmax = 69.9883
				text = "haven't"
			intervals [104]:
				xmin = 69.9883
				xmax = 70.0183
				text = ""
			intervals [105]:
				xmin = 70.0183
				xmax = 70.1683
				text = "done"
			intervals [106]:
				xmin = 70.1683
				xmax = 70.4883
				text = "anything"
			intervals [107]:
				xmin = 70.4883
				xmax = 70.6683
				text = "why"
			intervals [108]:
				xmin = 70.6683
				xmax = 70.7083
				text = "are"
			intervals [109]:
				xmin = 70.7083
				xmax = 70.7883
				text = "they"
			intervals [110]:
				xmin = 70.7883
				xmax = 71.0583
				text = "calling"
			intervals [111]:
				xmin = 71.0583
				xmax = 71.1483
				text = "me"
			intervals [112]:
				xmin = 71.1483
				xmax = 71.2783
				text = "to"
			intervals [113]:
				xmin = 71.2783
				xmax = 71.3483
				text = "the"
			intervals [114]:
				xmin = 71.3483
				xmax = 71.7283
				text = "principal"
			intervals [115]:
				xmin = 71.7283
				xmax = 71.8383
				text = "s"
			intervals [116]:
				xmin = 71.8383
				xmax = 72.2483
				text = "office"
			intervals [117]:
				xmin = 72.2483
				xmax = 72.7695
				text = ""
			intervals [118]:
				xmin = 72.7695
				xmax = 72.9495
				text = "and"
			intervals [119]:
				xmin = 72.9495
				xmax = 73.2795
				text = "so"
			intervals [120]:
				xmin = 73.2795
				xmax = 73.5695
				text = "they"
			intervals [121]:
				xmin = 73.5695
				xmax = 73.6795
				text = ""
			intervals [122]:
				xmin = 73.6795
				xmax = 73.9595
				text = "they"
			intervals [123]:
				xmin = 73.9595
				xmax = 73.9995
				text = ""
			intervals [124]:
				xmin = 73.9995
				xmax = 74.1395
				text = "they"
			intervals [125]:
				xmin = 74.1395
				xmax = 74.4195
				text = "called"
			intervals [126]:
				xmin = 74.4195
				xmax = 74.5195
				text = "me"
			intervals [127]:
				xmin = 74.5195
				xmax = 74.7595
				text = "into"
			intervals [128]:
				xmin = 74.7595
				xmax = 74.8195
				text = "the"
			intervals [129]:
				xmin = 74.8195
				xmax = 75.2495
				text = "principal"
			intervals [130]:
				xmin = 75.2495
				xmax = 75.3295
				text = "s"
			intervals [131]:
				xmin = 75.3295
				xmax = 75.7195
				text = "office"
			intervals [132]:
				xmin = 75.7195
				xmax = 75.9195
				text = "and"
			intervals [133]:
				xmin = 75.9195
				xmax = 76.1595
				text = "they"
			intervals [134]:
				xmin = 76.1595
				xmax = 76.8182
				text = ""
			intervals [135]:
				xmin = 76.8182
				xmax = 77.1482
				text = "they"
			intervals [136]:
				xmin = 77.1482
				xmax = 77.2482
				text = ""
			intervals [137]:
				xmin = 77.2482
				xmax = 77.3882
				text = "they"
			intervals [138]:
				xmin = 77.3882
				xmax = 77.6982
				text = "said"
			intervals [139]:
				xmin = 77.6982
				xmax = 77.7382
				text = ""
			intervals [140]:
				xmin = 77.7382
				xmax = 78.2682
				text = "um"
			intervals [141]:
				xmin = 78.2682
				xmax = 78.7158
				text = ""
			intervals [142]:
				xmin = 78.7158
				xmax = 78.7858
				text = "<unk>"
			intervals [143]:
				xmin = 78.7858
				xmax = 78.8958
				text = ""
			intervals [144]:
				xmin = 78.8958
				xmax = 79.1858
				text = "rdx"
			intervals [145]:
				xmin = 79.1858
				xmax = 79.5958
				text = "we've"
			intervals [146]:
				xmin = 79.5958
				xmax = 80.4514
				text = ""
			intervals [147]:
				xmin = 80.4514
				xmax = 80.6314
				text = "th-"
			intervals [148]:
				xmin = 80.6314
				xmax = 80.6714
				text = ""
			intervals [149]:
				xmin = 80.6714
				xmax = 80.8214
				text = "they're"
			intervals [150]:
				xmin = 80.8214
				xmax = 81.1314
				text = "having"
			intervals [151]:
				xmin = 81.1314
				xmax = 81.5014
				text = "riots"
			intervals [152]:
				xmin = 81.5014
				xmax = 81.9814
				text = "downtown"
			intervals [153]:
				xmin = 81.9814
				xmax = 82.0614
				text = ""
			intervals [154]:
				xmin = 82.0614
				xmax = 82.3514
				text = "and"
			intervals [155]:
				xmin = 82.3514
				xmax = 82.3914
				text = ""
			intervals [156]:
				xmin = 82.3914
				xmax = 82.8214
				text = "and"
			intervals [157]:
				xmin = 82.8214
				xmax = 82.8614
				text = ""
			intervals [158]:
				xmin = 82.8614
				xmax = 83.1414
				text = "um"
			intervals [159]:
				xmin = 83.1414
				xmax = 83.1714
				text = ""
			intervals [160]:
				xmin = 83.1714
				xmax = 83.2914
				text = "they've"
			intervals [161]:
				xmin = 83.2914
				xmax = 83.3214
				text = ""
			intervals [162]:
				xmin = 83.3214
				xmax = 83.5514
				text = "called"
			intervals [163]:
				xmin = 83.5514
				xmax = 83.6514
				text = "out"
			intervals [164]:
				xmin = 83.6514
				xmax = 83.7314
				text = "the"
			intervals [165]:
				xmin = 83.7314
				xmax = 84.1814
				text = "national"
			intervals [166]:
				xmin = 84.1814
				xmax = 84.6314
				text = "guard"
			intervals [167]:
				xmin = 84.6314
				xmax = 84.8014
				text = "and"
			intervals [168]:
				xmin = 84.8014
				xmax = 85.4037
				text = ""
			intervals [169]:
				xmin = 85.4037
				xmax = 85.5437
				text = "it"
			intervals [170]:
				xmin = 85.5437
				xmax = 85.8837
				text = "s"
			intervals [171]:
				xmin = 85.8837
				xmax = 85.9654
				text = ""
			intervals [172]:
				xmin = 85.9654
				xmax = 86.1454
				text = "they're"
			intervals [173]:
				xmin = 86.1454
				xmax = 86.4854
				text = "burning"
			intervals [174]:
				xmin = 86.4854
				xmax = 87.0954
				text = "buildings"
			intervals [175]:
				xmin = 87.0954
				xmax = 87.3654
				text = "and"
			intervals [176]:
				xmin = 87.3654
				xmax = 87.935
				text = ""
			intervals [177]:
				xmin = 87.935
				xmax = 88.105
				text = "all"
			intervals [178]:
				xmin = 88.105
				xmax = 88.335
				text = "kinds"
			intervals [179]:
				xmin = 88.335
				xmax = 88.405
				text = "of"
			intervals [180]:
				xmin = 88.405
				xmax = 88.635
				text = "things"
			intervals [181]:
				xmin = 88.635
				xmax = 88.665
				text = "are"
			intervals [182]:
				xmin = 88.665
				xmax = 88.905
				text = "going"
			intervals [183]:
				xmin = 88.905
				xmax = 89.125
				text = "on"
			intervals [184]:
				xmin = 89.125
				xmax = 89.5744
				text = ""
			intervals [185]:
				xmin = 89.5744
				xmax = 89.6344
				text = "and"
			intervals [186]:
				xmin = 89.6344
				xmax = 89.6944
				text = "of"
			intervals [187]:
				xmin = 89.6944
				xmax = 89.9944
				text = "course"
			intervals [188]:
				xmin = 89.9944
				xmax = 90.0944
				text = "we"
			intervals [189]:
				xmin = 90.0944
				xmax = 90.2844
				text = "didn't"
			intervals [190]:
				xmin = 90.2844
				xmax = 90.9344
				text = "have"
			intervals [191]:
				xmin = 90.9344
				xmax = 91.203
				text = ""
			intervals [192]:
				xmin = 91.203
				xmax = 91.553
				text = "ready"
			intervals [193]:
				xmin = 91.553
				xmax = 92.423
				text = "access"
			intervals [194]:
				xmin = 92.423
				xmax = 92.7558
				text = ""
			intervals [195]:
				xmin = 92.7558
				xmax = 93.0258
				text = "to"
			intervals [196]:
				xmin = 93.0258
				xmax = 93.1458
				text = "the"
			intervals [197]:
				xmin = 93.1458
				xmax = 93.9958
				text = "media"
			intervals [198]:
				xmin = 93.9958
				xmax = 94.0258
				text = ""
			intervals [199]:
				xmin = 94.0258
				xmax = 94.1158
				text = "and"
			intervals [200]:
				xmin = 94.1158
				xmax = 94.2858
				text = "the"
			intervals [201]:
				xmin = 94.2858
				xmax = 95.0058
				text = "tvs"
			intervals [202]:
				xmin = 95.0058
				xmax = 95.1958
				text = "and"
			intervals [203]:
				xmin = 95.1958
				xmax = 95.2658
				text = ""
			intervals [204]:
				xmin = 95.2658
				xmax = 95.4158
				text = "all"
			intervals [205]:
				xmin = 95.4158
				xmax = 95.5458
				text = "that"
			intervals [206]:
				xmin = 95.5458
				xmax = 95.6958
				text = "kind"
			intervals [207]:
				xmin = 95.6958
				xmax = 95.7858
				text = "of"
			intervals [208]:
				xmin = 95.7858
				xmax = 96.3858
				text = "information"
			intervals [209]:
				xmin = 96.3858
				xmax = 96.5158
				text = "like"
			intervals [210]:
				xmin = 96.5158
				xmax = 96.5458
				text = ""
			intervals [211]:
				xmin = 96.5458
				xmax = 96.6358
				text = "we"
			intervals [212]:
				xmin = 96.6358
				xmax = 96.7658
				text = "do"
			intervals [213]:
				xmin = 96.7658
				xmax = 96.7958
				text = ""
			intervals [214]:
				xmin = 96.7958
				xmax = 97.0158
				text = "now"
			intervals [215]:
				xmin = 97.0158
				xmax = 97.3354
				text = ""
			intervals [216]:
				xmin = 97.3354
				xmax = 97.5754
				text = "so"
			intervals [217]:
				xmin = 97.5754
				xmax = 97.6354
				text = "i"
			intervals [218]:
				xmin = 97.6354
				xmax = 97.8054
				text = "didn't"
			intervals [219]:
				xmin = 97.8054
				xmax = 97.8354
				text = ""
			intervals [220]:
				xmin = 97.8354
				xmax = 98.1654
				text = "know"
			intervals [221]:
				xmin = 98.1654
				xmax = 98.872
				text = ""
			intervals [222]:
				xmin = 98.872
				xmax = 99.392
				text = "and"
			intervals [223]:
				xmin = 99.392
				xmax = 99.812
				text = "um"
			intervals [224]:
				xmin = 99.812
				xmax = 99.852
				text = ""
			intervals [225]:
				xmin = 99.852
				xmax = 100.082
				text = "they"
			intervals [226]:
				xmin = 100.082
				xmax = 100.259
				text = ""
			intervals [227]:
				xmin = 100.259
				xmax = 100.539
				text = "they"
			intervals [228]:
				xmin = 100.539
				xmax = 100.7084
				text = ""
			intervals [229]:
				xmin = 100.7084
				xmax = 101.0684
				text = "told"
			intervals [230]:
				xmin = 101.0684
				xmax = 101.2984
				text = "me"
			intervals [231]:
				xmin = 101.2984
				xmax = 101.3284
				text = ""
			intervals [232]:
				xmin = 101.3284
				xmax = 101.5584
				text = "that"
			intervals [233]:
				xmin = 101.5584
				xmax = 101.6084
				text = ""
			intervals [234]:
				xmin = 101.6084
				xmax = 101.7984
				text = "they"
			intervals [235]:
				xmin = 101.7984
				xmax = 101.9884
				text = "had"
			intervals [236]:
				xmin = 101.9884
				xmax = 102.7284
				text = "arranged"
			intervals [237]:
				xmin = 102.7284
				xmax = 103.2984
				text = "for"
			intervals [238]:
				xmin = 103.2984
				xmax = 103.8521
				text = ""
			intervals [239]:
				xmin = 103.8521
				xmax = 104.1921
				text = "all"
			intervals [240]:
				xmin = 104.1921
				xmax = 104.3121
				text = "of"
			intervals [241]:
				xmin = 104.3121
				xmax = 104.3621
				text = ""
			intervals [242]:
				xmin = 104.3621
				xmax = 104.7021
				text = "the"
			intervals [243]:
				xmin = 104.7021
				xmax = 104.9635
				text = ""
			intervals [244]:
				xmin = 104.9635
				xmax = 105.2735
				text = "black"
			intervals [245]:
				xmin = 105.2735
				xmax = 105.7835
				text = "students"
			intervals [246]:
				xmin = 105.7835
				xmax = 105.9235
				text = "to"
			intervals [247]:
				xmin = 105.9235
				xmax = 106.0835
				text = "go"
			intervals [248]:
				xmin = 106.0835
				xmax = 106.5235
				text = "home"
			intervals [249]:
				xmin = 106.5235
				xmax = 106.6535
				text = "with"
			intervals [250]:
				xmin = 106.6535
				xmax = 106.6835
				text = ""
			intervals [251]:
				xmin = 106.6835
				xmax = 107.1435
				text = "either"
			intervals [252]:
				xmin = 107.1435
				xmax = 107.5615
				text = ""
			intervals [253]:
				xmin = 107.5615
				xmax = 108.0115
				text = "faculty"
			intervals [254]:
				xmin = 108.0115
				xmax = 108.5515
				text = "members"
			intervals [255]:
				xmin = 108.5515
				xmax = 108.6615
				text = "or"
			intervals [256]:
				xmin = 108.6615
				xmax = 108.7115
				text = ""
			intervals [257]:
				xmin = 108.7115
				xmax = 108.9715
				text = "other"
			intervals [258]:
				xmin = 108.9715
				xmax = 109.6115
				text = "students"
			intervals [259]:
				xmin = 109.6115
				xmax = 109.9246
				text = ""
			intervals [260]:
				xmin = 109.9246
				xmax = 110.1046
				text = "so"
			intervals [261]:
				xmin = 110.1046
				xmax = 110.2146
				text = "that"
			intervals [262]:
				xmin = 110.2146
				xmax = 110.3246
				text = "you"
			intervals [263]:
				xmin = 110.3246
				xmax = 110.5346
				text = "wouldn't"
			intervals [264]:
				xmin = 110.5346
				xmax = 110.6446
				text = "have"
			intervals [265]:
				xmin = 110.6446
				xmax = 110.7346
				text = "to"
			intervals [266]:
				xmin = 110.7346
				xmax = 110.8946
				text = "go"
			intervals [267]:
				xmin = 110.8946
				xmax = 111.2846
				text = "down"
			intervals [268]:
				xmin = 111.2846
				xmax = 111.8135
				text = ""
			intervals [269]:
				xmin = 111.8135
				xmax = 111.9435
				text = "and"
			intervals [270]:
				xmin = 111.9435
				xmax = 112.2535
				text = "be"
			intervals [271]:
				xmin = 112.2535
				xmax = 112.4635
				text = "in"
			intervals [272]:
				xmin = 112.4635
				xmax = 112.7404
				text = ""
			intervals [273]:
				xmin = 112.7404
				xmax = 112.9604
				text = "in"
			intervals [274]:
				xmin = 112.9604
				xmax = 113.0404
				text = "the"
			intervals [275]:
				xmin = 113.0404
				xmax = 113.4404
				text = "city"
			intervals [276]:
				xmin = 113.4404
				xmax = 113.5204
				text = "and"
			intervals [277]:
				xmin = 113.5204
				xmax = 113.9204
				text = "be"
			intervals [278]:
				xmin = 113.9204
				xmax = 115.3779
				text = ""
			intervals [279]:
				xmin = 115.3779
				xmax = 115.6679
				text = "near"
			intervals [280]:
				xmin = 115.6679
				xmax = 115.8379
				text = "the"
			intervals [281]:
				xmin = 115.8379
				xmax = 116.6096
				text = ""
			intervals [282]:
				xmin = 116.6096
				xmax = 116.7796
				text = "the"
			intervals [283]:
				xmin = 116.7796
				xmax = 117.2496
				text = "riots"
			intervals [284]:
				xmin = 117.2496
				xmax = 117.3796
				text = "and"
			intervals [285]:
				xmin = 117.3796
				xmax = 117.7493
				text = ""
			intervals [286]:
				xmin = 117.7493
				xmax = 117.9793
				text = "that"
			intervals [287]:
				xmin = 117.9793
				xmax = 118.1493
				text = "sort"
			intervals [288]:
				xmin = 118.1493
				xmax = 118.2493
				text = "of"
			intervals [289]:
				xmin = 118.2493
				xmax = 118.3393
				text = "thing"
			intervals [290]:
				xmin = 118.3393
				xmax = 118.3793
				text = ""
			intervals [291]:
				xmin = 118.3793
				xmax = 118.4093
				text = "i"
			intervals [292]:
				xmin = 118.4093
				xmax = 118.4393
				text = ""
			intervals [293]:
				xmin = 118.4393
				xmax = 118.6493
				text = "said"
			intervals [294]:
				xmin = 118.6493
				xmax = 118.9093
				text = "well"
			intervals [295]:
				xmin = 118.9093
				xmax = 119.8163
				text = ""
			intervals [296]:
				xmin = 119.8163
				xmax = 120.0363
				text = "that"
			intervals [297]:
				xmin = 120.0363
				xmax = 120.1563
				text = "s"
			intervals [298]:
				xmin = 120.1563
				xmax = 120.4163
				text = "not"
			intervals [299]:
				xmin = 120.4163
				xmax = 120.762
				text = ""
			intervals [300]:
				xmin = 120.762
				xmax = 121.062
				text = "thank"
			intervals [301]:
				xmin = 121.062
				xmax = 121.262
				text = "you"
			intervals [302]:
				xmin = 121.262
				xmax = 121.422
				text = ""
			intervals [303]:
				xmin = 121.422
				xmax = 121.582
				text = "but"
			intervals [304]:
				xmin = 121.582
				xmax = 121.682
				text = ""
			intervals [305]:
				xmin = 121.682
				xmax = 121.862
				text = "that"
			intervals [306]:
				xmin = 121.862
				xmax = 121.952
				text = "s"
			intervals [307]:
				xmin = 121.952
				xmax = 122.082
				text = "not"
			intervals [308]:
				xmin = 122.082
				xmax = 122.632
				text = "necessary"
			intervals [309]:
				xmin = 122.632
				xmax = 123.2538
				text = ""
			intervals [310]:
				xmin = 123.2538
				xmax = 123.4238
				text = "there"
			intervals [311]:
				xmin = 123.4238
				xmax = 123.5238
				text = "were"
			intervals [312]:
				xmin = 123.5238
				xmax = 123.9938
				text = "only"
			intervals [313]:
				xmin = 123.9938
				xmax = 126.4222
				text = ""
			intervals [314]:
				xmin = 126.4222
				xmax = 126.4522
				text = "i"
			intervals [315]:
				xmin = 126.4522
				xmax = 126.4822
				text = ""
			intervals [316]:
				xmin = 126.4822
				xmax = 126.6922
				text = "think"
			intervals [317]:
				xmin = 126.6922
				xmax = 126.9022
				text = "two"
			intervals [318]:
				xmin = 126.9022
				xmax = 127.3222
				text = "students"
			intervals [319]:
				xmin = 127.3222
				xmax = 127.4522
				text = "who"
			intervals [320]:
				xmin = 127.4522
				xmax = 127.9222
				text = "lived"
			intervals [321]:
				xmin = 127.9222
				xmax = 128.9965
				text = ""
			intervals [322]:
				xmin = 128.9965
				xmax = 129.3665
				text = "anywhere"
			intervals [323]:
				xmin = 129.3665
				xmax = 129.6665
				text = "near"
			intervals [324]:
				xmin = 129.6665
				xmax = 129.8665
				text = "where"
			intervals [325]:
				xmin = 129.8665
				xmax = 129.9865
				text = "the"
			intervals [326]:
				xmin = 129.9865
				xmax = 130.1365
				text = ""
			intervals [327]:
				xmin = 130.1365
				xmax = 130.2865
				text = "the"
			intervals [328]:
				xmin = 130.2865
				xmax = 130.7262
				text = ""
			intervals [329]:
				xmin = 130.7262
				xmax = 130.8662
				text = "the"
			intervals [330]:
				xmin = 130.8662
				xmax = 131.2462
				text = "rioting"
			intervals [331]:
				xmin = 131.2462
				xmax = 131.3862
				text = "was"
			intervals [332]:
				xmin = 131.3862
				xmax = 131.6462
				text = "taking"
			intervals [333]:
				xmin = 131.6462
				xmax = 132.0962
				text = "place"
			intervals [334]:
				xmin = 132.0962
				xmax = 132.1262
				text = ""
			intervals [335]:
				xmin = 132.1262
				xmax = 132.3762
				text = "most"
			intervals [336]:
				xmin = 132.3762
				xmax = 132.4662
				text = "of"
			intervals [337]:
				xmin = 132.4662
				xmax = 132.6362
				text = "us"
			intervals [338]:
				xmin = 132.6362
				xmax = 132.9862
				text = "lived"
			intervals [339]:
				xmin = 132.9862
				xmax = 133.4308
				text = ""
			intervals [340]:
				xmin = 133.4308
				xmax = 133.6508
				text = "towards"
			intervals [341]:
				xmin = 133.6508
				xmax = 133.7208
				text = "the"
			intervals [342]:
				xmin = 133.7208
				xmax = 133.9508
				text = "outer"
			intervals [343]:
				xmin = 133.9508
				xmax = 134.2008
				text = "edge"
			intervals [344]:
				xmin = 134.2008
				xmax = 134.2708
				text = "of"
			intervals [345]:
				xmin = 134.2708
				xmax = 134.3708
				text = "the"
			intervals [346]:
				xmin = 134.3708
				xmax = 134.7808
				text = "city"
			intervals [347]:
				xmin = 134.7808
				xmax = 135.0573
				text = ""
			intervals [348]:
				xmin = 135.0573
				xmax = 135.1173
				text = "and"
			intervals [349]:
				xmin = 135.1173
				xmax = 135.3473
				text = "most"
			intervals [350]:
				xmin = 135.3473
				xmax = 135.4273
				text = "of"
			intervals [351]:
				xmin = 135.4273
				xmax = 135.5773
				text = "us"
			intervals [352]:
				xmin = 135.5773
				xmax = 135.7573
				text = "lived"
			intervals [353]:
				xmin = 135.7573
				xmax = 136.0273
				text = "fairly"
			intervals [354]:
				xmin = 136.0273
				xmax = 136.2473
				text = "close"
			intervals [355]:
				xmin = 136.2473
				xmax = 136.6673
				text = "together"
			intervals [356]:
				xmin = 136.6673
				xmax = 137.3071
				text = ""
			intervals [357]:
				xmin = 137.3071
				xmax = 138.0771
				text = "so"
			intervals [358]:
				xmin = 138.0771
				xmax = 138.4576
				text = ""
			intervals [359]:
				xmin = 138.4576
				xmax = 138.8376
				text = "i"
			intervals [360]:
				xmin = 138.8376
				xmax = 139.5553
				text = ""
			intervals [361]:
				xmin = 139.5553
				xmax = 139.7953
				text = "just"
			intervals [362]:
				xmin = 139.7953
				xmax = 140.0053
				text = "told"
			intervals [363]:
				xmin = 140.0053
				xmax = 140.1453
				text = "'em"
			intervals [364]:
				xmin = 140.1453
				xmax = 140.2153
				text = "i"
			intervals [365]:
				xmin = 140.2153
				xmax = 140.4253
				text = "said"
			intervals [366]:
				xmin = 140.4253
				xmax = 140.5953
				text = "i"
			intervals [367]:
				xmin = 140.5953
				xmax = 140.6353
				text = ""
			intervals [368]:
				xmin = 140.6353
				xmax = 140.8153
				text = "i"
			intervals [369]:
				xmin = 140.8153
				xmax = 140.9553
				text = "can"
			intervals [370]:
				xmin = 140.9553
				xmax = 141.1453
				text = "take"
			intervals [371]:
				xmin = 141.1453
				xmax = 141.5253
				text = "everybody"
			intervals [372]:
				xmin = 141.5253
				xmax = 141.5553
				text = ""
			intervals [373]:
				xmin = 141.5553
				xmax = 141.8753
				text = "home"
			intervals [374]:
				xmin = 141.8753
				xmax = 142.112
				text = ""
			intervals [375]:
				xmin = 142.112
				xmax = 142.352
				text = "i"
			intervals [376]:
				xmin = 142.352
				xmax = 142.462
				text = ""
			intervals [377]:
				xmin = 142.462
				xmax = 142.642
				text = "that"
			intervals [378]:
				xmin = 142.642
				xmax = 142.682
				text = "s"
			intervals [379]:
				xmin = 142.682
				xmax = 142.932
				text = "fine"
			intervals [380]:
				xmin = 142.932
				xmax = 143.002
				text = "i"
			intervals [381]:
				xmin = 143.002
				xmax = 143.122
				text = "was"
			intervals [382]:
				xmin = 143.122
				xmax = 143.492
				text = "driving"
			intervals [383]:
				xmin = 143.492
				xmax = 143.562
				text = "at"
			intervals [384]:
				xmin = 143.562
				xmax = 143.662
				text = "the"
			intervals [385]:
				xmin = 143.662
				xmax = 143.992
				text = "time"
			intervals [386]:
				xmin = 143.992
				xmax = 144.441
				text = ""
			intervals [387]:
				xmin = 144.441
				xmax = 145.051
				text = "so"
			intervals [388]:
				xmin = 145.051
				xmax = 145.161
				text = "i"
			intervals [389]:
				xmin = 145.161
				xmax = 145.531
				text = "piled"
			intervals [390]:
				xmin = 145.531
				xmax = 145.941
				text = "everybody"
			intervals [391]:
				xmin = 145.941
				xmax = 146.011
				text = "in"
			intervals [392]:
				xmin = 146.011
				xmax = 146.161
				text = "my"
			intervals [393]:
				xmin = 146.161
				xmax = 146.491
				text = "car"
			intervals [394]:
				xmin = 146.491
				xmax = 146.9103
				text = ""
			intervals [395]:
				xmin = 146.9103
				xmax = 147.6103
				text = "and"
			intervals [396]:
				xmin = 147.6103
				xmax = 147.9403
				text = "um"
			intervals [397]:
				xmin = 147.9403
				xmax = 148.2378
				text = ""
			intervals [398]:
				xmin = 148.2378
				xmax = 148.5178
				text = "one"
			intervals [399]:
				xmin = 148.5178
				xmax = 148.6878
				text = "young"
			intervals [400]:
				xmin = 148.6878
				xmax = 148.8978
				text = "lady"
			intervals [401]:
				xmin = 148.8978
				xmax = 149.0578
				text = "one"
			intervals [402]:
				xmin = 149.0578
				xmax = 149.4778
				text = "student"
			intervals [403]:
				xmin = 149.4778
				xmax = 149.7478
				text = "female"
			intervals [404]:
				xmin = 149.7478
				xmax = 150.0178
				text = "student"
			intervals [405]:
				xmin = 150.0178
				xmax = 150.1578
				text = "who"
			intervals [406]:
				xmin = 150.1578
				xmax = 150.3478
				text = "lived"
			intervals [407]:
				xmin = 150.3478
				xmax = 150.707
				text = ""
			intervals [408]:
				xmin = 150.707
				xmax = 151.027
				text = "sort"
			intervals [409]:
				xmin = 151.027
				xmax = 151.087
				text = "of"
			intervals [410]:
				xmin = 151.087
				xmax = 151.447
				text = "close"
			intervals [411]:
				xmin = 151.447
				xmax = 151.557
				text = "to"
			intervals [412]:
				xmin = 151.557
				xmax = 151.717
				text = "the"
			intervals [413]:
				xmin = 151.717
				xmax = 151.977
				text = "area"
			intervals [414]:
				xmin = 151.977
				xmax = 152.3264
				text = ""
			intervals [415]:
				xmin = 152.3264
				xmax = 152.5464
				text = "she"
			intervals [416]:
				xmin = 152.5464
				xmax = 152.6964
				text = "went"
			intervals [417]:
				xmin = 152.6964
				xmax = 152.9964
				text = "home"
			intervals [418]:
				xmin = 152.9964
				xmax = 153.2064
				text = "with"
			intervals [419]:
				xmin = 153.2064
				xmax = 153.3764
				text = "an"
			intervals [420]:
				xmin = 153.3764
				xmax = 153.4864
				text = ""
			intervals [421]:
				xmin = 153.4864
				xmax = 153.9164
				text = "another"
			intervals [422]:
				xmin = 153.9164
				xmax = 154.0664
				text = "one"
			intervals [423]:
				xmin = 154.0664
				xmax = 154.1564
				text = "of"
			intervals [424]:
				xmin = 154.1564
				xmax = 154.2464
				text = "the"
			intervals [425]:
				xmin = 154.2464
				xmax = 154.4464
				text = "black"
			intervals [426]:
				xmin = 154.4464
				xmax = 154.7964
				text = "female"
			intervals [427]:
				xmin = 154.7964
				xmax = 155.2464
				text = "students"
			intervals [428]:
				xmin = 155.2464
				xmax = 155.6298
				text = ""
			intervals [429]:
				xmin = 155.6298
				xmax = 156.3398
				text = "and"
			intervals [430]:
				xmin = 156.3398
				xmax = 156.8198
				text = "um"
			intervals [431]:
				xmin = 156.8198
				xmax = 156.9814
				text = ""
			intervals [432]:
				xmin = 156.9814
				xmax = 157.1414
				text = "i"
			intervals [433]:
				xmin = 157.1414
				xmax = 157.2614
				text = "was"
			intervals [434]:
				xmin = 157.2614
				xmax = 157.4214
				text = "able"
			intervals [435]:
				xmin = 157.4214
				xmax = 157.4814
				text = "to"
			intervals [436]:
				xmin = 157.4814
				xmax = 157.6714
				text = "drop"
			intervals [437]:
				xmin = 157.6714
				xmax = 158.0314
				text = "everybody"
			intervals [438]:
				xmin = 158.0314
				xmax = 158.2514
				text = "else"
			intervals [439]:
				xmin = 158.2514
				xmax = 158.5714
				text = "off"
			intervals [440]:
				xmin = 158.5714
				xmax = 158.6014
				text = ""
			intervals [441]:
				xmin = 158.6014
				xmax = 158.8714
				text = "and"
			intervals [442]:
				xmin = 158.8714
				xmax = 159.1334
				text = ""
			intervals [443]:
				xmin = 159.1334
				xmax = 159.2934
				text = "we"
			intervals [444]:
				xmin = 159.2934
				xmax = 159.4734
				text = "all"
			intervals [445]:
				xmin = 159.4734
				xmax = 159.6134
				text = "went"
			intervals [446]:
				xmin = 159.6134
				xmax = 159.9334
				text = "home"
			intervals [447]:
				xmin = 159.9334
				xmax = 160.0734
				text = "got"
			intervals [448]:
				xmin = 160.0734
				xmax = 160.2934
				text = "home"
			intervals [449]:
				xmin = 160.2934
				xmax = 160.7334
				text = "safely"
			intervals [450]:
				xmin = 160.7334
				xmax = 161.2146
				text = ""
			intervals [451]:
				xmin = 161.2146
				xmax = 161.6346
				text = "um"
			intervals [452]:
				xmin = 161.6346
				xmax = 161.7446
				text = "it"
			intervals [453]:
				xmin = 161.7446
				xmax = 161.8546
				text = "was"
			intervals [454]:
				xmin = 161.8546
				xmax = 161.9246
				text = "a"
			intervals [455]:
				xmin = 161.9246
				xmax = 162.2346
				text = "time"
			intervals [456]:
				xmin = 162.2346
				xmax = 162.3546
				text = "when"
			intervals [457]:
				xmin = 162.3546
				xmax = 162.4746
				text = "there"
			intervals [458]:
				xmin = 162.4746
				xmax = 162.6746
				text = "was"
			intervals [459]:
				xmin = 162.6746
				xmax = 162.7446
				text = "a"
			intervals [460]:
				xmin = 162.7446
				xmax = 163.1973
				text = ""
			intervals [461]:
				xmin = 163.1973
				xmax = 163.6873
				text = "thereafter"
			intervals [462]:
				xmin = 163.6873
				xmax = 163.8173
				text = "was"
			intervals [463]:
				xmin = 163.8173
				xmax = 163.8673
				text = "a"
			intervals [464]:
				xmin = 163.8673
				xmax = 164.3673
				text = "curfew"
			intervals [465]:
				xmin = 164.3673
				xmax = 164.4473
				text = "in"
			intervals [466]:
				xmin = 164.4473
				xmax = 164.5573
				text = "the"
			intervals [467]:
				xmin = 164.5573
				xmax = 164.8573
				text = "city"
			intervals [468]:
				xmin = 164.8573
				xmax = 165.1273
				text = "so"
			intervals [469]:
				xmin = 165.1273
				xmax = 165.4732
				text = ""
			intervals [470]:
				xmin = 165.4732
				xmax = 165.5932
				text = "you"
			intervals [471]:
				xmin = 165.5932
				xmax = 165.8232
				text = "couldn't"
			intervals [472]:
				xmin = 165.8232
				xmax = 165.9932
				text = "be"
			intervals [473]:
				xmin = 165.9932
				xmax = 166.2832
				text = "out"
			intervals [474]:
				xmin = 166.2832
				xmax = 166.5332
				text = "after"
			intervals [475]:
				xmin = 166.5332
				xmax = 166.5932
				text = "a"
			intervals [476]:
				xmin = 166.5932
				xmax = 166.9332
				text = "certain"
			intervals [477]:
				xmin = 166.9332
				xmax = 167.4932
				text = "hour"
			intervals [478]:
				xmin = 167.4932
				xmax = 167.5232
				text = ""
			intervals [479]:
				xmin = 167.5232
				xmax = 167.6032
				text = "and"
			intervals [480]:
				xmin = 167.6032
				xmax = 167.8518
				text = ""
			intervals [481]:
				xmin = 167.8518
				xmax = 168.0518
				text = "that"
			intervals [482]:
				xmin = 168.0518
				xmax = 168.2618
				text = "sort"
			intervals [483]:
				xmin = 168.2618
				xmax = 168.3218
				text = "of"
			intervals [484]:
				xmin = 168.3218
				xmax = 168.5618
				text = "thing"
			intervals [485]:
				xmin = 168.5618
				xmax = 168.6518
				text = "and"
			intervals [486]:
				xmin = 168.6518
				xmax = 168.8018
				text = "that"
			intervals [487]:
				xmin = 168.8018
				xmax = 168.9618
				text = "was"
			intervals [488]:
				xmin = 168.9618
				xmax = 169.0518
				text = "a"
			intervals [489]:
				xmin = 169.0518
				xmax = 169.3118
				text = "little"
			intervals [490]:
				xmin = 169.3118
				xmax = 169.4803
				text = ""
			intervals [491]:
				xmin = 169.4803
				xmax = 169.8003
				text = "hair"
			intervals [492]:
				xmin = 169.8003
				xmax = 170.2403
				text = "raising"
			intervals [493]:
				xmin = 170.2403
				xmax = 170.737
				text = ""
			intervals [494]:
				xmin = 170.737
				xmax = 171.467
				text = "um"
			intervals [495]:
				xmin = 171.467
				xmax = 172.3715
				text = ""
			intervals [496]:
				xmin = 172.3715
				xmax = 172.4215
				text = "<unk>"
			intervals [497]:
				xmin = 172.4215
				xmax = 172.9107
				text = ""
			intervals [498]:
				xmin = 172.9107
				xmax = 173.2407
				text = "<unk>"
			intervals [499]:
				xmin = 173.2407
				xmax = 173.8093
				text = ""
			intervals [500]:
				xmin = 173.8093
				xmax = 174.0993
				text = "i"
			intervals [501]:
				xmin = 174.0993
				xmax = 174.2193
				text = "i"
			intervals [502]:
				xmin = 174.2193
				xmax = 174.2793
				text = ""
			intervals [503]:
				xmin = 174.2793
				xmax = 174.3893
				text = "i"
			intervals [504]:
				xmin = 174.3893
				xmax = 174.7593
				text = "didn't"
			intervals [505]:
				xmin = 174.7593
				xmax = 175.1093
				text = "truly"
			intervals [506]:
				xmin = 175.1093
				xmax = 175.8893
				text = "appreciate"
			intervals [507]:
				xmin = 175.8893
				xmax = 176.107
				text = ""
			intervals [508]:
				xmin = 176.107
				xmax = 176.367
				text = "all"
			intervals [509]:
				xmin = 176.367
				xmax = 176.497
				text = "of"
			intervals [510]:
				xmin = 176.497
				xmax = 176.587
				text = "the"
			intervals [511]:
				xmin = 176.587
				xmax = 176.887
				text = "rest"
			intervals [512]:
				xmin = 176.887
				xmax = 176.947
				text = "of"
			intervals [513]:
				xmin = 176.947
				xmax = 177.117
				text = "what"
			intervals [514]:
				xmin = 177.117
				xmax = 177.287
				text = "was"
			intervals [515]:
				xmin = 177.287
				xmax = 177.587
				text = "going"
			intervals [516]:
				xmin = 177.587
				xmax = 177.887
				text = "on"
			intervals [517]:
				xmin = 177.887
				xmax = 178.3298
				text = ""
			intervals [518]:
				xmin = 178.3298
				xmax = 178.5498
				text = "at"
			intervals [519]:
				xmin = 178.5498
				xmax = 178.5798
				text = ""
			intervals [520]:
				xmin = 178.5798
				xmax = 179.3198
				text = "immediately"
			intervals [521]:
				xmin = 179.3198
				xmax = 179.6694
				text = ""
			intervals [522]:
				xmin = 179.6694
				xmax = 180.6994
				text = "certainly"
			intervals [523]:
				xmin = 180.6994
				xmax = 181.680
				text = ""
			intervals [524]:
				xmin = 181.680
				xmax = 181.860
				text = "when"
			intervals [525]:
				xmin = 181.860
				xmax = 182.290
				text = "everything"
			intervals [526]:
				xmin = 182.290
				xmax = 182.680
				text = "died"
			intervals [527]:
				xmin = 182.680
				xmax = 183.140
				text = "down"
			intervals [528]:
				xmin = 183.140
				xmax = 183.843
				text = ""
			intervals [529]:
				xmin = 183.843
				xmax = 184.363
				text = "and"
			intervals [530]:
				xmin = 184.363
				xmax = 184.463
				text = "the"
			intervals [531]:
				xmin = 184.463
				xmax = 185.013
				text = "curfews"
			intervals [532]:
				xmin = 185.013
				xmax = 185.113
				text = "were"
			intervals [533]:
				xmin = 185.113
				xmax = 185.563
				text = "lifted"
			intervals [534]:
				xmin = 185.563
				xmax = 185.713
				text = "and"
			intervals [535]:
				xmin = 185.713
				xmax = 186.093
				text = "people"
			intervals [536]:
				xmin = 186.093
				xmax = 186.233
				text = "were"
			intervals [537]:
				xmin = 186.233
				xmax = 186.563
				text = "trying"
			intervals [538]:
				xmin = 186.563
				xmax = 186.703
				text = "to"
			intervals [539]:
				xmin = 186.703
				xmax = 187.333
				text = "return"
			intervals [540]:
				xmin = 187.333
				xmax = 187.7176
				text = ""
			intervals [541]:
				xmin = 187.7176
				xmax = 187.9276
				text = "to"
			intervals [542]:
				xmin = 187.9276
				xmax = 188.3876
				text = "something"
			intervals [543]:
				xmin = 188.3876
				xmax = 188.4776
				text = "of"
			intervals [544]:
				xmin = 188.4776
				xmax = 188.5176
				text = "a"
			intervals [545]:
				xmin = 188.5176
				xmax = 188.9076
				text = "normal"
			intervals [546]:
				xmin = 188.9076
				xmax = 188.9376
				text = ""
			intervals [547]:
				xmin = 188.9376
				xmax = 189.4376
				text = "life"
			intervals [548]:
				xmin = 189.4376
				xmax = 190.3652
				text = ""
			intervals [549]:
				xmin = 190.3652
				xmax = 190.7552
				text = "coming"
			intervals [550]:
				xmin = 190.7552
				xmax = 191.0652
				text = "back"
			intervals [551]:
				xmin = 191.0652
				xmax = 191.2152
				text = "in"
			intervals [552]:
				xmin = 191.2152
				xmax = 191.7252
				text = "town"
			intervals [553]:
				xmin = 191.7252
				xmax = 191.8852
				text = "and"
			intervals [554]:
				xmin = 191.8852
				xmax = 192.0852
				text = "being"
			intervals [555]:
				xmin = 192.0852
				xmax = 192.4552
				text = "close"
			intervals [556]:
				xmin = 192.4552
				xmax = 192.5252
				text = "to"
			intervals [557]:
				xmin = 192.5252
				xmax = 192.6552
				text = "the"
			intervals [558]:
				xmin = 192.6552
				xmax = 192.6852
				text = ""
			intervals [559]:
				xmin = 192.6852
				xmax = 193.3152
				text = "areas"
			intervals [560]:
				xmin = 193.3152
				xmax = 193.9901
				text = ""
			intervals [561]:
				xmin = 193.9901
				xmax = 194.3101
				text = "that"
			intervals [562]:
				xmin = 194.3101
				xmax = 194.5701
				text = "had"
			intervals [563]:
				xmin = 194.5701
				xmax = 194.7401
				text = "been"
			intervals [564]:
				xmin = 194.7401
				xmax = 195.2401
				text = "hardest"
			intervals [565]:
				xmin = 195.2401
				xmax = 195.4901
				text = "hit"
			intervals [566]:
				xmin = 195.4901
				xmax = 195.813
				text = ""
			intervals [567]:
				xmin = 195.813
				xmax = 196.023
				text = "by"
			intervals [568]:
				xmin = 196.023
				xmax = 196.173
				text = "the"
			intervals [569]:
				xmin = 196.173
				xmax = 196.793
				text = "riots"
			intervals [570]:
				xmin = 196.793
				xmax = 197.4316
				text = ""
			intervals [571]:
				xmin = 197.4316
				xmax = 197.7316
				text = "was"
			intervals [572]:
				xmin = 197.7316
				xmax = 197.7616
				text = ""
			intervals [573]:
				xmin = 197.7616
				xmax = 198.2316
				text = "very"
			intervals [574]:
				xmin = 198.2316
				xmax = 198.5916
				text = "very"
			intervals [575]:
				xmin = 198.5916
				xmax = 199.1316
				text = "sobering"
			intervals [576]:
				xmin = 199.1316
				xmax = 199.5157
				text = ""
			intervals [577]:
				xmin = 199.5157
				xmax = 200.1657
				text = "so"
			intervals [578]:
				xmin = 200.1657
				xmax = 200.6025
				text = ""
			intervals [579]:
				xmin = 200.6025
				xmax = 201.1825
				text = "um"
			intervals [580]:
				xmin = 201.1825
				xmax = 201.9971
				text = ""
			intervals [581]:
				xmin = 201.9971
				xmax = 202.2071
				text = "my"
			intervals [582]:
				xmin = 202.2071
				xmax = 202.6971
				text = "family"
			intervals [583]:
				xmin = 202.6971
				xmax = 203.2471
				text = "attended"
			intervals [584]:
				xmin = 203.2471
				xmax = 203.2871
				text = ""
			intervals [585]:
				xmin = 203.2871
				xmax = 203.9071
				text = "church"
			intervals [586]:
				xmin = 203.9071
				xmax = 204.4505
				text = ""
			intervals [587]:
				xmin = 204.4505
				xmax = 204.6605
				text = "at"
			intervals [588]:
				xmin = 204.6605
				xmax = 205.0205
				text = "sixth"
			intervals [589]:
				xmin = 205.0205
				xmax = 205.1205
				text = "and"
			intervals [590]:
				xmin = 205.1205
				xmax = 205.3305
				text = "m"
			intervals [591]:
				xmin = 205.3305
				xmax = 205.6005
				text = "street"
			intervals [592]:
				xmin = 205.6005
				xmax = 205.6305
				text = ""
			intervals [593]:
				xmin = 205.6305
				xmax = 205.8405
				text = "right"
			intervals [594]:
				xmin = 205.8405
				xmax = 206.0605
				text = "up"
			intervals [595]:
				xmin = 206.0605
				xmax = 206.1795
				text = ""
			intervals [596]:
				xmin = 206.1795
				xmax = 206.3295
				text = "right"
			intervals [597]:
				xmin = 206.3295
				xmax = 206.4395
				text = "up"
			intervals [598]:
				xmin = 206.4395
				xmax = 206.5495
				text = "the"
			intervals [599]:
				xmin = 206.5495
				xmax = 206.7995
				text = "street"
			intervals [600]:
				xmin = 206.7995
				xmax = 207.7156
				text = ""
			intervals [601]:
				xmin = 207.7156
				xmax = 208.7856
				text = "and"
			intervals [602]:
				xmin = 208.7856
				xmax = 209.4104
				text = ""
			intervals [603]:
				xmin = 209.4104
				xmax = 209.4704
				text = "uh"
			intervals [604]:
				xmin = 209.4704
				xmax = 209.9604
				text = "right"
			intervals [605]:
				xmin = 209.9604
				xmax = 210.1904
				text = "around"
			intervals [606]:
				xmin = 210.1904
				xmax = 210.2604
				text = "the"
			intervals [607]:
				xmin = 210.2604
				xmax = 210.7404
				text = "corner"
			intervals [608]:
				xmin = 210.7404
				xmax = 210.9404
				text = "was"
			intervals [609]:
				xmin = 210.9404
				xmax = 211.2904
				text = "seventh"
			intervals [610]:
				xmin = 211.2904
				xmax = 211.7104
				text = "street"
			intervals [611]:
				xmin = 211.7104
				xmax = 212.1316
				text = ""
			intervals [612]:
				xmin = 212.1316
				xmax = 212.3716
				text = "and"
			intervals [613]:
				xmin = 212.3716
				xmax = 212.4116
				text = ""
			intervals [614]:
				xmin = 212.4116
				xmax = 212.7516
				text = "parts"
			intervals [615]:
				xmin = 212.7516
				xmax = 212.8316
				text = "of"
			intervals [616]:
				xmin = 212.8316
				xmax = 213.1216
				text = "seventh"
			intervals [617]:
				xmin = 213.1216
				xmax = 213.4316
				text = "street"
			intervals [618]:
				xmin = 213.4316
				xmax = 213.6916
				text = "that"
			intervals [619]:
				xmin = 213.6916
				xmax = 214.2716
				text = "were"
			intervals [620]:
				xmin = 214.2716
				xmax = 215.3633
				text = ""
			intervals [621]:
				xmin = 215.3633
				xmax = 216.0233
				text = "devastated"
			intervals [622]:
				xmin = 216.0233
				xmax = 216.0833
				text = ""
			intervals [623]:
				xmin = 216.0833
				xmax = 216.3033
				text = "by"
			intervals [624]:
				xmin = 216.3033
				xmax = 216.4933
				text = "the"
			intervals [625]:
				xmin = 216.4933
				xmax = 216.7974
				text = ""
			intervals [626]:
				xmin = 216.7974
				xmax = 216.9974
				text = "by"
			intervals [627]:
				xmin = 216.9974
				xmax = 217.1274
				text = "the"
			intervals [628]:
				xmin = 217.1274
				xmax = 217.7074
				text = "riots"
			intervals [629]:
				xmin = 217.7074
				xmax = 217.9474
				text = "and"
			intervals [630]:
				xmin = 217.9474
				xmax = 218.0074
				text = ""
			intervals [631]:
				xmin = 218.0074
				xmax = 218.1874
				text = "what"
			intervals [632]:
				xmin = 218.1874
				xmax = 218.3674
				text = "went"
			intervals [633]:
				xmin = 218.3674
				xmax = 218.6074
				text = "on"
			intervals [634]:
				xmin = 218.6074
				xmax = 219.2542
				text = ""
			intervals [635]:
				xmin = 219.2542
				xmax = 219.4942
				text = "and"
			intervals [636]:
				xmin = 219.4942
				xmax = 220.2142
				text = "so"
			intervals [637]:
				xmin = 220.2142
				xmax = 220.5563
				text = ""
			intervals [638]:
				xmin = 220.5563
				xmax = 221.1063
				text = "um"
			intervals [639]:
				xmin = 221.1063
				xmax = 221.1963
				text = ""
			intervals [640]:
				xmin = 221.1963
				xmax = 221.4663
				text = "some"
			intervals [641]:
				xmin = 221.4663
				xmax = 221.5263
				text = "of"
			intervals [642]:
				xmin = 221.5263
				xmax = 221.6263
				text = "the"
			intervals [643]:
				xmin = 221.6263
				xmax = 222.4763
				text = "places"
			intervals [644]:
				xmin = 222.4763
				xmax = 223.0781
				text = ""
			intervals [645]:
				xmin = 223.0781
				xmax = 223.3281
				text = "many"
			intervals [646]:
				xmin = 223.3281
				xmax = 223.4181
				text = "of"
			intervals [647]:
				xmin = 223.4181
				xmax = 223.4981
				text = "the"
			intervals [648]:
				xmin = 223.4981
				xmax = 223.9181
				text = "places"
			intervals [649]:
				xmin = 223.9181
				xmax = 224.0681
				text = "that"
			intervals [650]:
				xmin = 224.0681
				xmax = 224.2181
				text = "we"
			intervals [651]:
				xmin = 224.2181
				xmax = 224.3081
				text = "were"
			intervals [652]:
				xmin = 224.3081
				xmax = 224.8581
				text = "familiar"
			intervals [653]:
				xmin = 224.8581
				xmax = 225.3581
				text = "with"
			intervals [654]:
				xmin = 225.3581
				xmax = 225.7231
				text = ""
			intervals [655]:
				xmin = 225.7231
				xmax = 225.8831
				text = "and"
			intervals [656]:
				xmin = 225.8831
				xmax = 226.3131
				text = "particularly"
			intervals [657]:
				xmin = 226.3131
				xmax = 226.3731
				text = "the"
			intervals [658]:
				xmin = 226.3731
				xmax = 226.7431
				text = "kids"
			intervals [659]:
				xmin = 226.7431
				xmax = 226.8631
				text = "were"
			intervals [660]:
				xmin = 226.8631
				xmax = 227.3331
				text = "familiar"
			intervals [661]:
				xmin = 227.3331
				xmax = 227.5631
				text = "with"
			intervals [662]:
				xmin = 227.5631
				xmax = 228.1131
				text = "because"
			intervals [663]:
				xmin = 228.1131
				xmax = 228.4647
				text = ""
			intervals [664]:
				xmin = 228.4647
				xmax = 228.5847
				text = "when"
			intervals [665]:
				xmin = 228.5847
				xmax = 228.8647
				text = "church"
			intervals [666]:
				xmin = 228.8647
				xmax = 228.9547
				text = "was"
			intervals [667]:
				xmin = 228.9547
				xmax = 229.2047
				text = "sunday"
			intervals [668]:
				xmin = 229.2047
				xmax = 229.4247
				text = "school"
			intervals [669]:
				xmin = 229.4247
				xmax = 229.5747
				text = "was"
			intervals [670]:
				xmin = 229.5747
				xmax = 229.7547
				text = "over"
			intervals [671]:
				xmin = 229.7547
				xmax = 229.9247
				text = "with"
			intervals [672]:
				xmin = 229.9247
				xmax = 229.9547
				text = ""
			intervals [673]:
				xmin = 229.9547
				xmax = 230.0447
				text = "we"
			intervals [674]:
				xmin = 230.0447
				xmax = 230.0747
				text = ""
			intervals [675]:
				xmin = 230.0747
				xmax = 230.1047
				text = "d"
			intervals [676]:
				xmin = 230.1047
				xmax = 230.2747
				text = "go"
			intervals [677]:
				xmin = 230.2747
				xmax = 230.5047
				text = "around"
			intervals [678]:
				xmin = 230.5047
				xmax = 230.5747
				text = "the"
			intervals [679]:
				xmin = 230.5747
				xmax = 231.1247
				text = "corner"
			intervals [680]:
				xmin = 231.1247
				xmax = 231.2447
				text = "and"
			intervals [681]:
				xmin = 231.2447
				xmax = 231.771
				text = ""
			intervals [682]:
				xmin = 231.771
				xmax = 231.951
				text = "and"
			intervals [683]:
				xmin = 231.951
				xmax = 232.001
				text = ""
			intervals [684]:
				xmin = 232.001
				xmax = 232.141
				text = "go"
			intervals [685]:
				xmin = 232.141
				xmax = 232.301
				text = "to"
			intervals [686]:
				xmin = 232.301
				xmax = 232.421
				text = "the"
			intervals [687]:
				xmin = 232.421
				xmax = 232.841
				text = "store"
			intervals [688]:
				xmin = 232.841
				xmax = 232.911
				text = "or"
			intervals [689]:
				xmin = 232.911
				xmax = 233.191
				text = "something"
			intervals [690]:
				xmin = 233.191
				xmax = 233.351
				text = "like"
			intervals [691]:
				xmin = 233.351
				xmax = 233.551
				text = "that"
			intervals [692]:
				xmin = 233.551
				xmax = 234.1437
				text = ""
			intervals [693]:
				xmin = 234.1437
				xmax = 234.4537
				text = "those"
			intervals [694]:
				xmin = 234.4537
				xmax = 234.7937
				text = "places"
			intervals [695]:
				xmin = 234.7937
				xmax = 234.8937
				text = "were"
			intervals [696]:
				xmin = 234.8937
				xmax = 235.2637
				text = "gone"
			intervals [697]:
				xmin = 235.2637
				xmax = 236.2202
				text = ""
			intervals [698]:
				xmin = 236.2202
				xmax = 237.0302
				text = "um"
			intervals [699]:
				xmin = 237.0302
				xmax = 237.9475
				text = ""
			intervals [700]:
				xmin = 237.9475
				xmax = 238.2175
				text = "u"
			intervals [701]:
				xmin = 238.2175
				xmax = 238.5575
				text = "street"
			intervals [702]:
				xmin = 238.5575
				xmax = 238.5975
				text = ""
			intervals [703]:
				xmin = 238.5975
				xmax = 239.3075
				text = "was"
			intervals [704]:
				xmin = 239.3075
				xmax = 239.4058
				text = ""
			intervals [705]:
				xmin = 239.4058
				xmax = 240.1658
				text = "decimated"
			intervals [706]:
				xmin = 240.1658
				xmax = 240.6562
				text = ""
			intervals [707]:
				xmin = 240.6562
				xmax = 241.5362
				text = "and"
			intervals [708]:
				xmin = 241.5362
				xmax = 241.5662
				text = ""
			intervals [709]:
				xmin = 241.5662
				xmax = 242.1862
				text = "um"
			intervals [710]:
				xmin = 242.1862
				xmax = 242.7583
				text = ""
			intervals [711]:
				xmin = 242.7583
				xmax = 243.0383
				text = "it"
			intervals [712]:
				xmin = 243.0383
				xmax = 243.0783
				text = ""
			intervals [713]:
				xmin = 243.0783
				xmax = 243.4983
				text = "was"
			intervals [714]:
				xmin = 243.4983
				xmax = 243.7383
				text = "a"
			intervals [715]:
				xmin = 243.7383
				xmax = 243.7883
				text = ""
			intervals [716]:
				xmin = 243.7883
				xmax = 243.9183
				text = "a"
			intervals [717]:
				xmin = 243.9183
				xmax = 244.4583
				text = "place"
			intervals [718]:
				xmin = 244.4583
				xmax = 244.9683
				text = "where"
			intervals [719]:
				xmin = 244.9683
				xmax = 245.9796
				text = ""
			intervals [720]:
				xmin = 245.9796
				xmax = 246.1596
				text = "on"
			intervals [721]:
				xmin = 246.1596
				xmax = 246.2596
				text = "the"
			intervals [722]:
				xmin = 246.2596
				xmax = 247.0496
				text = "weekends"
			intervals [723]:
				xmin = 247.0496
				xmax = 247.1867
				text = ""
			intervals [724]:
				xmin = 247.1867
				xmax = 247.3667
				text = "i"
			intervals [725]:
				xmin = 247.3667
				xmax = 247.4267
				text = "d"
			intervals [726]:
				xmin = 247.4267
				xmax = 247.4667
				text = ""
			intervals [727]:
				xmin = 247.4667
				xmax = 247.7267
				text = "take"
			intervals [728]:
				xmin = 247.7267
				xmax = 247.7667
				text = "a"
			intervals [729]:
				xmin = 247.7667
				xmax = 248.0567
				text = "date"
			intervals [730]:
				xmin = 248.0567
				xmax = 248.1267
				text = "and"
			intervals [731]:
				xmin = 248.1267
				xmax = 248.2967
				text = "go"
			intervals [732]:
				xmin = 248.2967
				xmax = 248.4567
				text = "to"
			intervals [733]:
				xmin = 248.4567
				xmax = 248.5267
				text = "the"
			intervals [734]:
				xmin = 248.5267
				xmax = 249.2367
				text = "movies"
			intervals [735]:
				xmin = 249.2367
				xmax = 249.6819
				text = ""
			intervals [736]:
				xmin = 249.6819
				xmax = 250.5019
				text = "um"
			intervals [737]:
				xmin = 250.5019
				xmax = 251.1555
				text = ""
			intervals [738]:
				xmin = 251.1555
				xmax = 251.7455
				text = "and"
			intervals [739]:
				xmin = 251.7455
				xmax = 251.7755
				text = ""
			intervals [740]:
				xmin = 251.7755
				xmax = 252.0055
				text = "you"
			intervals [741]:
				xmin = 252.0055
				xmax = 252.0655
				text = "d"
			intervals [742]:
				xmin = 252.0655
				xmax = 252.3655
				text = "have"
			intervals [743]:
				xmin = 252.3655
				xmax = 252.6855
				text = "your"
			intervals [744]:
				xmin = 252.6855
				xmax = 252.9955
				text = "sort"
			intervals [745]:
				xmin = 252.9955
				xmax = 253.0555
				text = "of"
			intervals [746]:
				xmin = 253.0555
				xmax = 253.0855
				text = ""
			intervals [747]:
				xmin = 253.0855
				xmax = 253.3255
				text = "pick"
			intervals [748]:
				xmin = 253.3255
				xmax = 253.6555
				text = "of"
			intervals [749]:
				xmin = 253.6555
				xmax = 253.746
				text = ""
			intervals [750]:
				xmin = 253.746
				xmax = 253.876
				text = "there"
			intervals [751]:
				xmin = 253.876
				xmax = 253.956
				text = "were"
			intervals [752]:
				xmin = 253.956
				xmax = 254.236
				text = "several"
			intervals [753]:
				xmin = 254.236
				xmax = 254.596
				text = "movies"
			intervals [754]:
				xmin = 254.596
				xmax = 254.736
				text = "all"
			intervals [755]:
				xmin = 254.736
				xmax = 255.056
				text = "along"
			intervals [756]:
				xmin = 255.056
				xmax = 255.226
				text = "u"
			intervals [757]:
				xmin = 255.226
				xmax = 255.526
				text = "street"
			intervals [758]:
				xmin = 255.526
				xmax = 255.9026
				text = ""
			intervals [759]:
				xmin = 255.9026
				xmax = 255.9626
				text = "and"
			intervals [760]:
				xmin = 255.9626
				xmax = 256.0326
				text = "you"
			intervals [761]:
				xmin = 256.0326
				xmax = 256.2226
				text = "had"
			intervals [762]:
				xmin = 256.2226
				xmax = 256.3226
				text = "your"
			intervals [763]:
				xmin = 256.3226
				xmax = 256.6126
				text = "pick"
			intervals [764]:
				xmin = 256.6126
				xmax = 256.7526
				text = "of"
			intervals [765]:
				xmin = 256.7526
				xmax = 256.9026
				text = "where"
			intervals [766]:
				xmin = 256.9026
				xmax = 256.9926
				text = "you"
			intervals [767]:
				xmin = 256.9926
				xmax = 257.1626
				text = "could"
			intervals [768]:
				xmin = 257.1626
				xmax = 257.4426
				text = "go"
			intervals [769]:
				xmin = 257.4426
				xmax = 257.9438
				text = ""
			intervals [770]:
				xmin = 257.9438
				xmax = 258.0438
				text = "and"
			intervals [771]:
				xmin = 258.0438
				xmax = 258.2038
				text = "all"
			intervals [772]:
				xmin = 258.2038
				xmax = 258.3238
				text = "that"
			intervals [773]:
				xmin = 258.3238
				xmax = 258.3738
				text = ""
			intervals [774]:
				xmin = 258.3738
				xmax = 258.5738
				text = "was"
			intervals [775]:
				xmin = 258.5738
				xmax = 258.9538
				text = "gone"
			intervals [776]:
				xmin = 258.9538
				xmax = 259.5478
				text = ""
			intervals [777]:
				xmin = 259.5478
				xmax = 260.1278
				text = "um"
			intervals [778]:
				xmin = 260.1278
				xmax = 260.4255
				text = ""
			intervals [779]:
				xmin = 260.4255
				xmax = 260.5355
				text = "the"
			intervals [780]:
				xmin = 260.5355
				xmax = 260.5855
				text = ""
			intervals [781]:
				xmin = 260.5855
				xmax = 261.0055
				text = "places"
			intervals [782]:
				xmin = 261.0055
				xmax = 261.0855
				text = "to"
			intervals [783]:
				xmin = 261.0855
				xmax = 261.3255
				text = "eat"
			intervals [784]:
				xmin = 261.3255
				xmax = 261.8393
				text = ""
			intervals [785]:
				xmin = 261.8393
				xmax = 262.4493
				text = "um"
			intervals [786]:
				xmin = 262.4493
				xmax = 262.7191
				text = ""
			intervals [787]:
				xmin = 262.7191
				xmax = 263.0991
				text = "places"
			intervals [788]:
				xmin = 263.0991
				xmax = 263.2691
				text = "that"
			intervals [789]:
				xmin = 263.2691
				xmax = 263.6991
				text = "were"
			intervals [790]:
				xmin = 263.6991
				xmax = 264.0371
				text = ""
			intervals [791]:
				xmin = 264.0371
				xmax = 264.0971
				text = "you"
			intervals [792]:
				xmin = 264.0971
				xmax = 264.2471
				text = "know"
			intervals [793]:
				xmin = 264.2471
				xmax = 264.2771
				text = ""
			intervals [794]:
				xmin = 264.2771
				xmax = 264.8671
				text = "familiar"
			intervals [795]:
				xmin = 264.8671
				xmax = 265.3495
				text = ""
			intervals [796]:
				xmin = 265.3495
				xmax = 265.6395
				text = "all"
			intervals [797]:
				xmin = 265.6395
				xmax = 265.6695
				text = ""
			intervals [798]:
				xmin = 265.6695
				xmax = 265.9095
				text = "all"
			intervals [799]:
				xmin = 265.9095
				xmax = 265.9695
				text = "of"
			intervals [800]:
				xmin = 265.9695
				xmax = 266.2295
				text = "that"
			intervals [801]:
				xmin = 266.2295
				xmax = 266.4697
				text = ""
			intervals [802]:
				xmin = 266.4697
				xmax = 266.6397
				text = "all"
			intervals [803]:
				xmin = 266.6397
				xmax = 266.6997
				text = "of"
			intervals [804]:
				xmin = 266.6997
				xmax = 266.8597
				text = "that"
			intervals [805]:
				xmin = 266.8597
				xmax = 267.4497
				text = "changed"
			intervals [806]:
				xmin = 267.4497
				xmax = 267.9097
				text = "um"
			intervals [807]:
				xmin = 267.9097
				xmax = 268.4576
				text = ""
			intervals [808]:
				xmin = 268.4576
				xmax = 268.5776
				text = "and"
			intervals [809]:
				xmin = 268.5776
				xmax = 268.8576
				text = "so"
			intervals [810]:
				xmin = 268.8576
				xmax = 269.0276
				text = "there"
			intervals [811]:
				xmin = 269.0276
				xmax = 269.2276
				text = "was"
			intervals [812]:
				xmin = 269.2276
				xmax = 269.6676
				text = "just"
			intervals [813]:
				xmin = 269.6676
				xmax = 270.3931
				text = ""
			intervals [814]:
				xmin = 270.3931
				xmax = 270.4731
				text = "i"
			intervals [815]:
				xmin = 270.4731
				xmax = 271.0531
				text = ""
			intervals [816]:
				xmin = 271.0531
				xmax = 271.1731
				text = "a"
			intervals [817]:
				xmin = 271.1731
				xmax = 271.2031
				text = ""
			intervals [818]:
				xmin = 271.2031
				xmax = 271.6131
				text = "a"
			intervals [819]:
				xmin = 271.6131
				xmax = 271.9531
				text = "lot"
			intervals [820]:
				xmin = 271.9531
				xmax = 272.4931
				text = "of"
			intervals [821]:
				xmin = 272.4931
				xmax = 273.4021
				text = ""
			intervals [822]:
				xmin = 273.4021
				xmax = 273.6021
				text = "a"
			intervals [823]:
				xmin = 273.6021
				xmax = 273.8121
				text = "lot"
			intervals [824]:
				xmin = 273.8121
				xmax = 273.9221
				text = "of"
			intervals [825]:
				xmin = 273.9221
				xmax = 273.9821
				text = ""
			intervals [826]:
				xmin = 273.9821
				xmax = 274.9821
				text = "devastation"
			intervals [827]:
				xmin = 274.9821
				xmax = 275.273
				text = ""
			intervals [828]:
				xmin = 275.273
				xmax = 275.783
				text = "um"
			intervals [829]:
				xmin = 275.783
				xmax = 276.1183
				text = ""
			intervals [830]:
				xmin = 276.1183
				xmax = 276.2283
				text = "and"
			intervals [831]:
				xmin = 276.2283
				xmax = 276.3583
				text = "a"
			intervals [832]:
				xmin = 276.3583
				xmax = 276.5583
				text = "lot"
			intervals [833]:
				xmin = 276.5583
				xmax = 276.8783
				text = "of"
			intervals [834]:
				xmin = 276.8783
				xmax = 277.6827
				text = ""
			intervals [835]:
				xmin = 277.6827
				xmax = 277.7827
				text = "a"
			intervals [836]:
				xmin = 277.7827
				xmax = 278.0027
				text = "lot"
			intervals [837]:
				xmin = 278.0027
				xmax = 278.1727
				text = "of"
			intervals [838]:
				xmin = 278.1727
				xmax = 278.2027
				text = ""
			intervals [839]:
				xmin = 278.2027
				xmax = 278.3927
				text = "a"
			intervals [840]:
				xmin = 278.3927
				xmax = 278.5627
				text = "lot"
			intervals [841]:
				xmin = 278.5627
				xmax = 278.6327
				text = "of"
			intervals [842]:
				xmin = 278.6327
				xmax = 279.3727
				text = "change"
			intervals [843]:
				xmin = 279.3727
				xmax = 279.5582
				text = ""
			intervals [844]:
				xmin = 279.5582
				xmax = 279.7982
				text = "but"
			intervals [845]:
				xmin = 279.7982
				xmax = 279.9282
				text = ""
			intervals [846]:
				xmin = 279.9282
				xmax = 280.2782
				text = "then"
			intervals [847]:
				xmin = 280.2782
				xmax = 282.234
				text = ""
			intervals [848]:
				xmin = 282.234
				xmax = 282.444
				text = "there"
			intervals [849]:
				xmin = 282.444
				xmax = 282.684
				text = "was"
			intervals [850]:
				xmin = 282.684
				xmax = 282.754
				text = "a"
			intervals [851]:
				xmin = 282.754
				xmax = 282.964
				text = "lot"
			intervals [852]:
				xmin = 282.964
				xmax = 283.064
				text = "of"
			intervals [853]:
				xmin = 283.064
				xmax = 283.884
				text = "opportunity"
			intervals [854]:
				xmin = 283.884
				xmax = 285.7552
				text = ""
			intervals [855]:
				xmin = 285.7552
				xmax = 286.3152
				text = "to"
			intervals [856]:
				xmin = 286.3152
				xmax = 286.5632
				text = ""
			intervals [857]:
				xmin = 286.5632
				xmax = 286.6732
				text = "to"
			intervals [858]:
				xmin = 286.6732
				xmax = 286.9032
				text = "do"
			intervals [859]:
				xmin = 286.9032
				xmax = 287.1032
				text = "some"
			intervals [860]:
				xmin = 287.1032
				xmax = 287.4532
				text = "things"
			intervals [861]:
				xmin = 287.4532
				xmax = 287.5732
				text = "and"
			intervals [862]:
				xmin = 287.5732
				xmax = 287.9732
				text = "so"
			intervals [863]:
				xmin = 287.9732
				xmax = 288.5709
				text = ""
			intervals [864]:
				xmin = 288.5709
				xmax = 289.1009
				text = "um"
			intervals [865]:
				xmin = 289.1009
				xmax = 289.7381
				text = ""
			intervals [866]:
				xmin = 289.7381
				xmax = 289.8581
				text = "<unk>"
			intervals [867]:
				xmin = 289.8581
				xmax = 290.1853
				text = ""
			intervals [868]:
				xmin = 290.1853
				xmax = 290.4653
				text = "out"
			intervals [869]:
				xmin = 290.4653
				xmax = 290.6453
				text = "of"
			intervals [870]:
				xmin = 290.6453
				xmax = 290.8053
				text = "the"
			intervals [871]:
				xmin = 290.8053
				xmax = 291.2753
				text = "rubble"
			intervals [872]:
				xmin = 291.2753
				xmax = 291.7068
				text = ""
			intervals [873]:
				xmin = 291.7068
				xmax = 291.8568
				text = "you"
			intervals [874]:
				xmin = 291.8568
				xmax = 292.2268
				text = "started"
			intervals [875]:
				xmin = 292.2268
				xmax = 292.3468
				text = "to"
			intervals [876]:
				xmin = 292.3468
				xmax = 292.5968
				text = "see"
			intervals [877]:
				xmin = 292.5968
				xmax = 293.0468
				text = "things"
			intervals [878]:
				xmin = 293.0468
				xmax = 293.0768
				text = ""
			intervals [879]:
				xmin = 293.0768
				xmax = 293.2668
				text = "other"
			intervals [880]:
				xmin = 293.2668
				xmax = 293.4068
				text = ""
			intervals [881]:
				xmin = 293.4068
				xmax = 293.6168
				text = "so"
			intervals [882]:
				xmin = 293.6168
				xmax = 293.7568
				text = ""
			intervals [883]:
				xmin = 293.7568
				xmax = 293.9968
				text = "some"
			intervals [884]:
				xmin = 293.9968
				xmax = 294.1568
				text = "good"
			intervals [885]:
				xmin = 294.1568
				xmax = 294.3368
				text = "things"
			intervals [886]:
				xmin = 294.3368
				xmax = 294.5568
				text = "start"
			intervals [887]:
				xmin = 294.5568
				xmax = 294.6368
				text = "to"
			intervals [888]:
				xmin = 294.6368
				xmax = 295.0568
				text = "happen"
			intervals [889]:
				xmin = 295.0568
				xmax = 297.636
				text = ""
			intervals [890]:
				xmin = 297.636
				xmax = 298.076
				text = "um"
			intervals [891]:
				xmin = 298.076
				xmax = 300.3268
				text = ""
			intervals [892]:
				xmin = 300.3268
				xmax = 300.5368
				text = "more"
			intervals [893]:
				xmin = 300.5368
				xmax = 300.8068
				text = "local"
			intervals [894]:
				xmin = 300.8068
				xmax = 301.3768
				text = "control"
			intervals [895]:
				xmin = 301.3768
				xmax = 302.0296
				text = ""
			intervals [896]:
				xmin = 302.0296
				xmax = 302.4296
				text = "more"
			intervals [897]:
				xmin = 302.4296
				xmax = 302.4596
				text = ""
			intervals [898]:
				xmin = 302.4596
				xmax = 302.7696
				text = "more"
			intervals [899]:
				xmin = 302.7696
				xmax = 303.0096
				text = "f"
			intervals [900]:
				xmin = 303.0096
				xmax = 303.138
				text = ""
			intervals [901]:
				xmin = 303.138
				xmax = 303.418
				text = "more"
			intervals [902]:
				xmin = 303.418
				xmax = 304.078
				text = "focus"
			intervals [903]:
				xmin = 304.078
				xmax = 304.108
				text = ""
			intervals [904]:
				xmin = 304.108
				xmax = 304.768
				text = "on"
			intervals [905]:
				xmin = 304.768
				xmax = 305.2288
				text = ""
			intervals [906]:
				xmin = 305.2288
				xmax = 306.0288
				text = "um"
			intervals [907]:
				xmin = 306.0288
				xmax = 307.0876
				text = ""
			intervals [908]:
				xmin = 307.0876
				xmax = 307.2376
				text = "the"
			intervals [909]:
				xmin = 307.2376
				xmax = 307.5476
				text = "need"
			intervals [910]:
				xmin = 307.5476
				xmax = 307.7476
				text = "for"
			intervals [911]:
				xmin = 307.7476
				xmax = 308.2776
				text = "jobs"
			intervals [912]:
				xmin = 308.2776
				xmax = 308.5076
				text = "job"
			intervals [913]:
				xmin = 308.5076
				xmax = 308.5376
				text = ""
			intervals [914]:
				xmin = 308.5376
				xmax = 309.2276
				text = "training"
			intervals [915]:
				xmin = 309.2276
				xmax = 309.6194
				text = ""
			intervals [916]:
				xmin = 309.6194
				xmax = 309.9094
				text = "uh"
			intervals [917]:
				xmin = 309.9094
				xmax = 310.0194
				text = "the"
			intervals [918]:
				xmin = 310.0194
				xmax = 310.5694
				text = "creation"
			intervals [919]:
				xmin = 310.5694
				xmax = 310.6894
				text = "of"
			intervals [920]:
				xmin = 310.6894
				xmax = 310.8694
				text = "other"
			intervals [921]:
				xmin = 310.8694
				xmax = 311.6394
				text = "opportunities"
			intervals [922]:
				xmin = 311.6394
				xmax = 311.7794
				text = "for"
			intervals [923]:
				xmin = 311.7794
				xmax = 311.8794
				text = ""
			intervals [924]:
				xmin = 311.8794
				xmax = 312.1694
				text = "for"
			intervals [925]:
				xmin = 312.1694
				xmax = 312.4294
				text = "for"
			intervals [926]:
				xmin = 312.4294
				xmax = 312.8894
				text = "people"
			intervals [927]:
				xmin = 312.8894
				xmax = 313.2804
				text = ""
			intervals [928]:
				xmin = 313.2804
				xmax = 313.8504
				text = "whose"
			intervals [929]:
				xmin = 313.8504
				xmax = 314.3304
				text = "um"
			intervals [930]:
				xmin = 314.3304
				xmax = 315.1864
				text = ""
			intervals [931]:
				xmin = 315.1864
				xmax = 315.3964
				text = "for"
			intervals [932]:
				xmin = 315.3964
				xmax = 315.6264
				text = "whom"
			intervals [933]:
				xmin = 315.6264
				xmax = 315.8164
				text = "the"
			intervals [934]:
				xmin = 315.8164
				xmax = 315.9664
				text = ""
			intervals [935]:
				xmin = 315.9664
				xmax = 316.1864
				text = "the"
			intervals [936]:
				xmin = 316.1864
				xmax = 316.7191
				text = ""
			intervals [937]:
				xmin = 316.7191
				xmax = 317.1291
				text = "the"
			intervals [938]:
				xmin = 317.1291
				xmax = 317.6818
				text = ""
			intervals [939]:
				xmin = 317.6818
				xmax = 317.8118
				text = "the"
			intervals [940]:
				xmin = 317.8118
				xmax = 318.2018
				text = "riots"
			intervals [941]:
				xmin = 318.2018
				xmax = 318.2818
				text = "in"
			intervals [942]:
				xmin = 318.2818
				xmax = 318.4718
				text = "many"
			intervals [943]:
				xmin = 318.4718
				xmax = 318.9318
				text = "respects"
			intervals [944]:
				xmin = 318.9318
				xmax = 319.2618
				text = "were"
			intervals [945]:
				xmin = 319.2618
				xmax = 319.7281
				text = ""
			intervals [946]:
				xmin = 319.7281
				xmax = 320.3181
				text = "um"
			intervals [947]:
				xmin = 320.3181
				xmax = 320.7729
				text = ""
			intervals [948]:
				xmin = 320.7729
				xmax = 320.8429
				text = "a"
			intervals [949]:
				xmin = 320.8429
				xmax = 321.3429
				text = "venting"
			intervals [950]:
				xmin = 321.3429
				xmax = 321.6829
				text = "of"
			intervals [951]:
				xmin = 321.6829
				xmax = 321.8838
				text = ""
			intervals [952]:
				xmin = 321.8838
				xmax = 322.2038
				text = "years"
			intervals [953]:
				xmin = 322.2038
				xmax = 322.3038
				text = "and"
			intervals [954]:
				xmin = 322.3038
				xmax = 322.5338
				text = "years"
			intervals [955]:
				xmin = 322.5338
				xmax = 322.5938
				text = "of"
			intervals [956]:
				xmin = 322.5938
				xmax = 323.3638
				text = "frustration"
			intervals [957]:
				xmin = 323.3638
				xmax = 323.9188
				text = ""
			intervals [958]:
				xmin = 323.9188
				xmax = 324.3388
				text = "um"
			intervals [959]:
				xmin = 324.3388
				xmax = 324.5772
				text = ""
			intervals [960]:
				xmin = 324.5772
				xmax = 324.6672
				text = "and"
			intervals [961]:
				xmin = 324.6672
				xmax = 324.8172
				text = "that"
			intervals [962]:
				xmin = 324.8172
				xmax = 324.8672
				text = "s"
			intervals [963]:
				xmin = 324.8672
				xmax = 325.0672
				text = "not"
			intervals [964]:
				xmin = 325.0672
				xmax = 325.1372
				text = "an"
			intervals [965]:
				xmin = 325.1372
				xmax = 325.8672
				text = "excuse"
			intervals [966]:
				xmin = 325.8672
				xmax = 326.3906
				text = ""
			intervals [967]:
				xmin = 326.3906
				xmax = 326.9206
				text = "but"
			intervals [968]:
				xmin = 326.9206
				xmax = 327.5157
				text = ""
			intervals [969]:
				xmin = 327.5157
				xmax = 327.7357
				text = "it"
			intervals [970]:
				xmin = 327.7357
				xmax = 327.8157
				text = ""
			intervals [971]:
				xmin = 327.8157
				xmax = 328.0257
				text = "it"
			intervals [972]:
				xmin = 328.0257
				xmax = 328.4557
				text = "kind"
			intervals [973]:
				xmin = 328.4557
				xmax = 328.5457
				text = "of"
			intervals [974]:
				xmin = 328.5457
				xmax = 328.6057
				text = ""
			intervals [975]:
				xmin = 328.6057
				xmax = 328.8457
				text = "puts"
			intervals [976]:
				xmin = 328.8457
				xmax = 328.9257
				text = "it"
			intervals [977]:
				xmin = 328.9257
				xmax = 329.0357
				text = "in"
			intervals [978]:
				xmin = 329.0357
				xmax = 329.7857
				text = "context"
			intervals [979]:
				xmin = 329.7857
				xmax = 330.4222
				text = ""
			intervals [980]:
				xmin = 330.4222
				xmax = 330.9722
				text = "um"
			intervals [981]:
				xmin = 330.9722
				xmax = 331.9937
				text = ""
			intervals [982]:
				xmin = 331.9937
				xmax = 332.2337
				text = "and"
			intervals [983]:
				xmin = 332.2337
				xmax = 332.8437
				text = "so"
			intervals [984]:
				xmin = 332.8437
				xmax = 333.1971
				text = ""
			intervals [985]:
				xmin = 333.1971
				xmax = 333.6771
				text = "um"
			intervals [986]:
				xmin = 333.6771
				xmax = 333.990
				text = ""
			intervals [987]:
				xmin = 333.990
				xmax = 334.300
				text = "the"
			intervals [988]:
				xmin = 334.300
				xmax = 334.390
				text = ""
			intervals [989]:
				xmin = 334.390
				xmax = 334.660
				text = "the"
			intervals [990]:
				xmin = 334.660
				xmax = 334.690
				text = ""
			intervals [991]:
				xmin = 334.690
				xmax = 334.790
				text = "the"
			intervals [992]:
				xmin = 334.790
				xmax = 335.3013
				text = ""
			intervals [993]:
				xmin = 335.3013
				xmax = 335.3913
				text = "you"
			intervals [994]:
				xmin = 335.3913
				xmax = 335.7213
				text = "started"
			intervals [995]:
				xmin = 335.7213
				xmax = 335.8313
				text = "to"
			intervals [996]:
				xmin = 335.8313
				xmax = 336.2913
				text = "see"
			intervals [997]:
				xmin = 336.2913
				xmax = 337.0444
				text = ""
			intervals [998]:
				xmin = 337.0444
				xmax = 337.3744
				text = "certainly"
			intervals [999]:
				xmin = 337.3744
				xmax = 337.4544
				text = "the"
			intervals [1000]:
				xmin = 337.4544
				xmax = 337.7944
				text = "federal"
			intervals [1001]:
				xmin = 337.7944
				xmax = 338.1344
				text = "government"
			intervals [1002]:
				xmin = 338.1344
				xmax = 338.3877
				text = ""
			intervals [1003]:
				xmin = 338.3877
				xmax = 338.7077
				text = "start"
			intervals [1004]:
				xmin = 338.7077
				xmax = 338.8277
				text = "to"
			intervals [1005]:
				xmin = 338.8277
				xmax = 339.3977
				text = "invest"
			intervals [1006]:
				xmin = 339.3977
				xmax = 340.0608
				text = ""
			intervals [1007]:
				xmin = 340.0608
				xmax = 340.4608
				text = "money"
			intervals [1008]:
				xmin = 340.4608
				xmax = 340.6208
				text = "in"
			intervals [1009]:
				xmin = 340.6208
				xmax = 340.6608
				text = ""
			intervals [1010]:
				xmin = 340.6608
				xmax = 340.9608
				text = "in"
			intervals [1011]:
				xmin = 340.9608
				xmax = 341.0108
				text = ""
			intervals [1012]:
				xmin = 341.0108
				xmax = 341.2008
				text = "in"
			intervals [1013]:
				xmin = 341.2008
				xmax = 341.8008
				text = "programs"
			intervals [1014]:
				xmin = 341.8008
				xmax = 341.8908
				text = "and"
			intervals [1015]:
				xmin = 341.8908
				xmax = 342.4308
				text = "services"
			intervals [1016]:
				xmin = 342.4308
				xmax = 342.5308
				text = "in"
			intervals [1017]:
				xmin = 342.5308
				xmax = 342.6508
				text = "the"
			intervals [1018]:
				xmin = 342.6508
				xmax = 343.0008
				text = "city"
			intervals [1019]:
				xmin = 343.0008
				xmax = 343.5282
				text = ""
			intervals [1020]:
				xmin = 343.5282
				xmax = 343.9582
				text = "and"
			intervals [1021]:
				xmin = 343.9582
				xmax = 344.3082
				text = "some"
			intervals [1022]:
				xmin = 344.3082
				xmax = 344.4982
				text = "some"
			intervals [1023]:
				xmin = 344.4982
				xmax = 344.7782
				text = "things"
			intervals [1024]:
				xmin = 344.7782
				xmax = 345.0882
				text = "start"
			intervals [1025]:
				xmin = 345.0882
				xmax = 345.3682
				text = "to"
			intervals [1026]:
				xmin = 345.3682
				xmax = 346.1574
				text = ""
			intervals [1027]:
				xmin = 346.1574
				xmax = 346.4674
				text = "start"
			intervals [1028]:
				xmin = 346.4674
				xmax = 346.5474
				text = "to"
			intervals [1029]:
				xmin = 346.5474
				xmax = 346.8574
				text = "happen"
			intervals [1030]:
				xmin = 346.8574
				xmax = 347.2374
				text = "politically"
			intervals [1031]:
				xmin = 347.2374
				xmax = 347.4374
				text = "now"
			intervals [1032]:
				xmin = 347.4374
				xmax = 347.4874
				text = "i"
			intervals [1033]:
				xmin = 347.4874
				xmax = 347.8074
				text = "missed"
			intervals [1034]:
				xmin = 347.8074
				xmax = 348.0074
				text = "out"
			intervals [1035]:
				xmin = 348.0074
				xmax = 348.1374
				text = "on"
			intervals [1036]:
				xmin = 348.1374
				xmax = 348.2074
				text = "a"
			intervals [1037]:
				xmin = 348.2074
				xmax = 348.4474
				text = "lot"
			intervals [1038]:
				xmin = 348.4474
				xmax = 348.5174
				text = "of"
			intervals [1039]:
				xmin = 348.5174
				xmax = 348.7474
				text = "that"
			intervals [1040]:
				xmin = 348.7474
				xmax = 349.0239
				text = ""
			intervals [1041]:
				xmin = 349.0239
				xmax = 349.3239
				text = "because"
			intervals [1042]:
				xmin = 349.3239
				xmax = 349.5039
				text = "by"
			intervals [1043]:
				xmin = 349.5039
				xmax = 349.7439
				text = "that"
			intervals [1044]:
				xmin = 349.7439
				xmax = 350.1339
				text = "time"
			intervals [1045]:
				xmin = 350.1339
				xmax = 350.3039
				text = "when"
			intervals [1046]:
				xmin = 350.3039
				xmax = 350.5139
				text = "things"
			intervals [1047]:
				xmin = 350.5139
				xmax = 350.8139
				text = "started"
			intervals [1048]:
				xmin = 350.8139
				xmax = 350.9039
				text = "to"
			intervals [1049]:
				xmin = 350.9039
				xmax = 351.0939
				text = "really"
			intervals [1050]:
				xmin = 351.0939
				xmax = 351.4439
				text = "change"
			intervals [1051]:
				xmin = 351.4439
				xmax = 351.7635
				text = ""
			intervals [1052]:
				xmin = 351.7635
				xmax = 352.0135
				text = "i've"
			intervals [1053]:
				xmin = 352.0135
				xmax = 352.0435
				text = ""
			intervals [1054]:
				xmin = 352.0435
				xmax = 352.5335
				text = "gone"
			intervals [1055]:
				xmin = 352.5335
				xmax = 352.7035
				text = "and"
			intervals [1056]:
				xmin = 352.7035
				xmax = 352.8935
				text = "i'm"
			intervals [1057]:
				xmin = 352.8935
				xmax = 353.2735
				text = "now"
			intervals [1058]:
				xmin = 353.2735
				xmax = 353.8835
				text = "away"
			intervals [1059]:
				xmin = 353.8835
				xmax = 353.9135
				text = ""
			intervals [1060]:
				xmin = 353.9135
				xmax = 354.1235
				text = "at"
			intervals [1061]:
				xmin = 354.1235
				xmax = 354.7235
				text = "college"
			intervals [1062]:
				xmin = 354.7235
				xmax = 354.8535
				text = "and"
			intervals [1063]:
				xmin = 354.8535
				xmax = 354.9735
				text = "in"
			intervals [1064]:
				xmin = 354.9735
				xmax = 355.0035
				text = ""
			intervals [1065]:
				xmin = 355.0035
				xmax = 355.2235
				text = "i'm"
			intervals [1066]:
				xmin = 355.2235
				xmax = 355.3335
				text = "in"
			intervals [1067]:
				xmin = 355.3335
				xmax = 355.5035
				text = "new"
			intervals [1068]:
				xmin = 355.5035
				xmax = 355.9735
				text = "jersey"
			intervals [1069]:
				xmin = 355.9735
				xmax = 356.416
				text = ""
			intervals [1070]:
				xmin = 356.416
				xmax = 356.796
				text = "and"
			intervals [1071]:
				xmin = 356.796
				xmax = 357.006
				text = "it"
			intervals [1072]:
				xmin = 357.006
				xmax = 357.146
				text = "s"
			intervals [1073]:
				xmin = 357.146
				xmax = 357.526
				text = "um"
			intervals [1074]:
				xmin = 357.526
				xmax = 357.8447
				text = ""
			intervals [1075]:
				xmin = 357.8447
				xmax = 357.8947
				text = "a"
			intervals [1076]:
				xmin = 357.8947
				xmax = 358.3247
				text = "completely"
			intervals [1077]:
				xmin = 358.3247
				xmax = 358.6547
				text = "different"
			intervals [1078]:
				xmin = 358.6547
				xmax = 358.9347
				text = "world"
			intervals [1079]:
				xmin = 358.9347
				xmax = 359.1047
				text = "and"
			intervals [1080]:
				xmin = 359.1047
				xmax = 359.6657
				text = ""
			intervals [1081]:
				xmin = 359.6657
				xmax = 359.9757
				text = "my"
			intervals [1082]:
				xmin = 359.9757
				xmax = 360.4557
				text = "time"
			intervals [1083]:
				xmin = 360.4557
				xmax = 360.4857
				text = ""
			intervals [1084]:
				xmin = 360.4857
				xmax = 360.7657
				text = "here"
			intervals [1085]:
				xmin = 360.7657
				xmax = 360.8657
				text = "in"
			intervals [1086]:
				xmin = 360.8657
				xmax = 361.5557
				text = "dc"
			intervals [1087]:
				xmin = 361.5557
				xmax = 362.0479
				text = ""
			intervals [1088]:
				xmin = 362.0479
				xmax = 362.3579
				text = "starts"
			intervals [1089]:
				xmin = 362.3579
				xmax = 362.4479
				text = "to"
			intervals [1090]:
				xmin = 362.4479
				xmax = 362.9379
				text = "become"
			intervals [1091]:
				xmin = 362.9379
				xmax = 363.2442
				text = ""
			intervals [1092]:
				xmin = 363.2442
				xmax = 363.5142
				text = "much"
			intervals [1093]:
				xmin = 363.5142
				xmax = 363.6842
				text = "more"
			intervals [1094]:
				xmin = 363.6842
				xmax = 364.1342
				text = "limited"
			intervals [1095]:
				xmin = 364.1342
				xmax = 364.4076
				text = ""
			intervals [1096]:
				xmin = 364.4076
				xmax = 364.5676
				text = "i"
			intervals [1097]:
				xmin = 364.5676
				xmax = 364.8076
				text = "come"
			intervals [1098]:
				xmin = 364.8076
				xmax = 365.3176
				text = "home"
			intervals [1099]:
				xmin = 365.3176
				xmax = 365.9455
				text = ""
			intervals [1100]:
				xmin = 365.9455
				xmax = 366.1755
				text = "for"
			intervals [1101]:
				xmin = 366.1755
				xmax = 366.5655
				text = "the"
			intervals [1102]:
				xmin = 366.5655
				xmax = 366.9494
				text = ""
			intervals [1103]:
				xmin = 366.9494
				xmax = 367.0594
				text = "o"
			intervals [1104]:
				xmin = 367.0594
				xmax = 367.1194
				text = ""
			intervals [1105]:
				xmin = 367.1194
				xmax = 367.5894
				text = "occasionally"
			intervals [1106]:
				xmin = 367.5894
				xmax = 367.6494
				text = "on"
			intervals [1107]:
				xmin = 367.6494
				xmax = 367.7094
				text = "the"
			intervals [1108]:
				xmin = 367.7094
				xmax = 368.1894
				text = "weekend"
			intervals [1109]:
				xmin = 368.1894
				xmax = 368.6521
				text = ""
			intervals [1110]:
				xmin = 368.6521
				xmax = 369.2921
				text = "um"
			intervals [1111]:
				xmin = 369.2921
				xmax = 369.7102
				text = ""
			intervals [1112]:
				xmin = 369.7102
				xmax = 369.8002
				text = "o"
			intervals [1113]:
				xmin = 369.8002
				xmax = 369.8802
				text = ""
			intervals [1114]:
				xmin = 369.8802
				xmax = 370.4902
				text = "occasionally"
			intervals [1115]:
				xmin = 370.4902
				xmax = 370.8002
				text = "for"
			intervals [1116]:
				xmin = 370.8002
				xmax = 371.2102
				text = "the"
			intervals [1117]:
				xmin = 371.2102
				xmax = 371.8022
				text = ""
			intervals [1118]:
				xmin = 371.8022
				xmax = 371.9822
				text = "the"
			intervals [1119]:
				xmin = 371.9822
				xmax = 372.0622
				text = ""
			intervals [1120]:
				xmin = 372.0622
				xmax = 372.2422
				text = "i"
			intervals [1121]:
				xmin = 372.2422
				xmax = 372.5047
				text = ""
			intervals [1122]:
				xmin = 372.5047
				xmax = 373.0947
				text = "thanksgiving"
			intervals [1123]:
				xmin = 373.0947
				xmax = 373.3147
				text = "and"
			intervals [1124]:
				xmin = 373.3147
				xmax = 373.3447
				text = ""
			intervals [1125]:
				xmin = 373.3447
				xmax = 373.5547
				text = "and"
			intervals [1126]:
				xmin = 373.5547
				xmax = 374.0647
				text = "christmas"
			intervals [1127]:
				xmin = 374.0647
				xmax = 374.3047
				text = "but"
			intervals [1128]:
				xmin = 374.3047
				xmax = 374.6447
				text = "only"
			intervals [1129]:
				xmin = 374.6447
				xmax = 374.9423
				text = ""
			intervals [1130]:
				xmin = 374.9423
				xmax = 375.1223
				text = "for"
			intervals [1131]:
				xmin = 375.1223
				xmax = 375.1923
				text = "a"
			intervals [1132]:
				xmin = 375.1923
				xmax = 375.4523
				text = "brief"
			intervals [1133]:
				xmin = 375.4523
				xmax = 375.7723
				text = "period"
			intervals [1134]:
				xmin = 375.7723
				xmax = 376.3723
				text = "because"
			intervals [1135]:
				xmin = 376.3723
				xmax = 376.8111
				text = ""
			intervals [1136]:
				xmin = 376.8111
				xmax = 377.0611
				text = "that"
			intervals [1137]:
				xmin = 377.0611
				xmax = 377.1411
				text = "s"
			intervals [1138]:
				xmin = 377.1411
				xmax = 377.6811
				text = "basketball"
			intervals [1139]:
				xmin = 377.6811
				xmax = 378.2011
				text = "season"
			intervals [1140]:
				xmin = 378.2011
				xmax = 378.3611
				text = "we're"
			intervals [1141]:
				xmin = 378.3611
				xmax = 378.5142
				text = ""
			intervals [1142]:
				xmin = 378.5142
				xmax = 379.0042
				text = "playing"
			intervals [1143]:
				xmin = 379.0042
				xmax = 379.1642
				text = "or"
			intervals [1144]:
				xmin = 379.1642
				xmax = 379.2942
				text = "in"
			intervals [1145]:
				xmin = 379.2942
				xmax = 379.3642
				text = ""
			intervals [1146]:
				xmin = 379.3642
				xmax = 379.7642
				text = "training"
			intervals [1147]:
				xmin = 379.7642
				xmax = 380.3015
				text = ""
			intervals [1148]:
				xmin = 380.3015
				xmax = 380.6315
				text = "and"
			intervals [1149]:
				xmin = 380.6315
				xmax = 381.1815
				text = "so"
			intervals [1150]:
				xmin = 381.1815
				xmax = 381.4612
				text = ""
			intervals [1151]:
				xmin = 381.4612
				xmax = 381.5912
				text = "i'm"
			intervals [1152]:
				xmin = 381.5912
				xmax = 381.7812
				text = "not"
			intervals [1153]:
				xmin = 381.7812
				xmax = 381.9612
				text = "able"
			intervals [1154]:
				xmin = 381.9612
				xmax = 382.0412
				text = "to"
			intervals [1155]:
				xmin = 382.0412
				xmax = 382.2712
				text = "spend"
			intervals [1156]:
				xmin = 382.2712
				xmax = 382.3112
				text = "a"
			intervals [1157]:
				xmin = 382.3112
				xmax = 382.4512
				text = "lot"
			intervals [1158]:
				xmin = 382.4512
				xmax = 382.5112
				text = "of"
			intervals [1159]:
				xmin = 382.5112
				xmax = 382.8312
				text = "time"
			intervals [1160]:
				xmin = 382.8312
				xmax = 383.1014
				text = ""
			intervals [1161]:
				xmin = 383.1014
				xmax = 383.3314
				text = "i'm"
			intervals [1162]:
				xmin = 383.3314
				xmax = 383.6914
				text = "going"
			intervals [1163]:
				xmin = 383.6914
				xmax = 384.2469
				text = ""
			intervals [1164]:
				xmin = 384.2469
				xmax = 384.3869
				text = "i'm"
			intervals [1165]:
				xmin = 384.3869
				xmax = 384.7169
				text = "going"
			intervals [1166]:
				xmin = 384.7169
				xmax = 384.7769
				text = ""
			intervals [1167]:
				xmin = 384.7769
				xmax = 385.1469
				text = "back"
			intervals [1168]:
				xmin = 385.1469
				xmax = 385.2969
				text = "and"
			intervals [1169]:
				xmin = 385.2969
				xmax = 385.6369
				text = "so"
			intervals [1170]:
				xmin = 385.6369
				xmax = 386.1778
				text = ""
			intervals [1171]:
				xmin = 386.1778
				xmax = 386.3078
				text = "i"
			intervals [1172]:
				xmin = 386.3078
				xmax = 386.5478
				text = "don't"
			intervals [1173]:
				xmin = 386.5478
				xmax = 386.5778
				text = ""
			intervals [1174]:
				xmin = 386.5778
				xmax = 386.9078
				text = "really"
			intervals [1175]:
				xmin = 386.9078
				xmax = 387.0078
				text = ""
			intervals [1176]:
				xmin = 387.0078
				xmax = 387.2078
				text = "get"
			intervals [1177]:
				xmin = 387.2078
				xmax = 387.2378
				text = ""
			intervals [1178]:
				xmin = 387.2378
				xmax = 388.0978
				text = "into"
			intervals [1179]:
				xmin = 388.0978
				xmax = 388.9315
				text = ""
			intervals [1180]:
				xmin = 388.9315
				xmax = 389.4115
				text = "um"
			intervals [1181]:
				xmin = 389.4115
				xmax = 389.4907
				text = ""
			intervals [1182]:
				xmin = 389.4907
				xmax = 389.7507
				text = "all"
			intervals [1183]:
				xmin = 389.7507
				xmax = 389.8807
				text = "that"
			intervals [1184]:
				xmin = 389.8807
				xmax = 390.0007
				text = "s"
			intervals [1185]:
				xmin = 390.0007
				xmax = 390.2607
				text = "going"
			intervals [1186]:
				xmin = 390.2607
				xmax = 390.4807
				text = "on"
			intervals [1187]:
				xmin = 390.4807
				xmax = 390.5207
				text = ""
			intervals [1188]:
				xmin = 390.5207
				xmax = 390.8607
				text = "here"
			intervals [1189]:
				xmin = 390.8607
				xmax = 391.3
				text = ""
	item [2]:
		class = "IntervalTier"
		name = "DCB_se3_ag4_m_02 - phones"
		xmin = 0.0
		xmax = 391.3
		intervals: size = 3215
			intervals [1]:
				xmin = 0.0
				xmax = 15.3316
				text = ""
			intervals [2]:
				xmin = 15.3316
				xmax = 15.4616
				text = "R"
			intervals [3]:
				xmin = 15.4616
				xmax = 15.5516
				text = "AY1"
			intervals [4]:
				xmin = 15.5516
				xmax = 15.7016
				text = "T"
			intervals [5]:
				xmin = 15.7016
				xmax = 16.2944
				text = ""
			intervals [6]:
				xmin = 16.2944
				xmax = 16.3444
				text = "sil"
			intervals [7]:
				xmin = 16.3444
				xmax = 16.3944
				text = "R"
			intervals [8]:
				xmin = 16.3944
				xmax = 16.4744
				text = "AY1"
			intervals [9]:
				xmin = 16.4744
				xmax = 16.5144
				text = "T"
			intervals [10]:
				xmin = 16.5144
				xmax = 16.6544
				text = "sp"
			intervals [11]:
				xmin = 16.6544
				xmax = 20.199
				text = ""
			intervals [12]:
				xmin = 20.199
				xmax = 20.389
				text = "AY1"
			intervals [13]:
				xmin = 20.389
				xmax = 20.459
				text = "W"
			intervals [14]:
				xmin = 20.459
				xmax = 20.639
				text = "AO1"
			intervals [15]:
				xmin = 20.639
				xmax = 20.879
				text = "Z"
			intervals [16]:
				xmin = 20.879
				xmax = 40.620
				text = ""
			intervals [17]:
				xmin = 40.620
				xmax = 40.670
				text = "sil"
			intervals [18]:
				xmin = 40.670
				xmax = 40.870
				text = "Y"
			intervals [19]:
				xmin = 40.870
				xmax = 41.020
				text = "EH1"
			intervals [20]:
				xmin = 41.020
				xmax = 41.220
				text = "S"
			intervals [21]:
				xmin = 41.220
				xmax = 41.250
				text = "sp"
			intervals [22]:
				xmin = 41.250
				xmax = 41.590
				text = "AE1"
			intervals [23]:
				xmin = 41.590
				xmax = 41.700
				text = "N"
			intervals [24]:
				xmin = 41.700
				xmax = 41.890
				text = "D"
			intervals [25]:
				xmin = 41.890
				xmax = 42.2735
				text = ""
			intervals [26]:
				xmin = 42.2735
				xmax = 42.3635
				text = "Y"
			intervals [27]:
				xmin = 42.3635
				xmax = 42.4035
				text = "UW1"
			intervals [28]:
				xmin = 42.4035
				xmax = 42.4335
				text = "N"
			intervals [29]:
				xmin = 42.4335
				xmax = 42.5135
				text = "OW1"
			intervals [30]:
				xmin = 42.5135
				xmax = 42.6635
				text = "S"
			intervals [31]:
				xmin = 42.6635
				xmax = 42.7335
				text = "AH1"
			intervals [32]:
				xmin = 42.7335
				xmax = 42.8135
				text = "M"
			intervals [33]:
				xmin = 42.8135
				xmax = 43.0035
				text = "T"
			intervals [34]:
				xmin = 43.0035
				xmax = 43.1835
				text = "AY2"
			intervals [35]:
				xmin = 43.1835
				xmax = 43.2435
				text = "M"
			intervals [36]:
				xmin = 43.2435
				xmax = 43.3335
				text = "Z"
			intervals [37]:
				xmin = 43.3335
				xmax = 43.4535
				text = "AE1"
			intervals [38]:
				xmin = 43.4535
				xmax = 43.5435
				text = "Z"
			intervals [39]:
				xmin = 43.5435
				xmax = 43.5935
				text = "Y"
			intervals [40]:
				xmin = 43.5935
				xmax = 43.6535
				text = "UH1"
			intervals [41]:
				xmin = 43.6535
				xmax = 43.7435
				text = "R"
			intervals [42]:
				xmin = 43.7435
				xmax = 43.8435
				text = "G"
			intervals [43]:
				xmin = 43.8435
				xmax = 43.9535
				text = "OW1"
			intervals [44]:
				xmin = 43.9535
				xmax = 44.0335
				text = "IH0"
			intervals [45]:
				xmin = 44.0335
				xmax = 44.1035
				text = "NG"
			intervals [46]:
				xmin = 44.1035
				xmax = 44.2335
				text = "TH"
			intervals [47]:
				xmin = 44.2335
				xmax = 44.2635
				text = "R"
			intervals [48]:
				xmin = 44.2635
				xmax = 44.3735
				text = "UW1"
			intervals [49]:
				xmin = 44.3735
				xmax = 44.4935
				text = "TH"
			intervals [50]:
				xmin = 44.4935
				xmax = 44.5335
				text = "IH1"
			intervals [51]:
				xmin = 44.5335
				xmax = 44.8335
				text = "NG"
			intervals [52]:
				xmin = 44.8335
				xmax = 44.9735
				text = "Z"
			intervals [53]:
				xmin = 44.9735
				xmax = 45.3033
				text = ""
			intervals [54]:
				xmin = 45.3033
				xmax = 45.3933
				text = "Y"
			intervals [55]:
				xmin = 45.3933
				xmax = 45.4333
				text = "UW1"
			intervals [56]:
				xmin = 45.4333
				xmax = 45.5033
				text = "D"
			intervals [57]:
				xmin = 45.5033
				xmax = 45.5733
				text = "OW1"
			intervals [58]:
				xmin = 45.5733
				xmax = 45.6633
				text = "N"
			intervals [59]:
				xmin = 45.6633
				xmax = 45.7233
				text = "AH0"
			intervals [60]:
				xmin = 45.7233
				xmax = 45.9633
				text = "P"
			intervals [61]:
				xmin = 45.9633
				xmax = 46.0233
				text = "R"
			intervals [62]:
				xmin = 46.0233
				xmax = 46.0633
				text = "IY1"
			intervals [63]:
				xmin = 46.0633
				xmax = 46.2633
				text = "SH"
			intervals [64]:
				xmin = 46.2633
				xmax = 46.4033
				text = "IY0"
			intervals [65]:
				xmin = 46.4033
				xmax = 46.5533
				text = "EY2"
			intervals [66]:
				xmin = 46.5533
				xmax = 46.5933
				text = "T"
			intervals [67]:
				xmin = 46.5933
				xmax = 46.6333
				text = "sp"
			intervals [68]:
				xmin = 46.6333
				xmax = 46.8749
				text = ""
			intervals [69]:
				xmin = 46.8749
				xmax = 46.9349
				text = "DH"
			intervals [70]:
				xmin = 46.9349
				xmax = 47.0149
				text = "IY0"
			intervals [71]:
				xmin = 47.0149
				xmax = 47.0649
				text = "HH"
			intervals [72]:
				xmin = 47.0649
				xmax = 47.1149
				text = "IH0"
			intervals [73]:
				xmin = 47.1149
				xmax = 47.2549
				text = "S"
			intervals [74]:
				xmin = 47.2549
				xmax = 47.3349
				text = "T"
			intervals [75]:
				xmin = 47.3349
				xmax = 47.3849
				text = "AO1"
			intervals [76]:
				xmin = 47.3849
				xmax = 47.4949
				text = "R"
			intervals [77]:
				xmin = 47.4949
				xmax = 47.5349
				text = "IH0"
			intervals [78]:
				xmin = 47.5349
				xmax = 47.6149
				text = "K"
			intervals [79]:
				xmin = 47.6149
				xmax = 47.6849
				text = "AH0"
			intervals [80]:
				xmin = 47.6849
				xmax = 47.7649
				text = "L"
			intervals [81]:
				xmin = 47.7649
				xmax = 47.8849
				text = "S"
			intervals [82]:
				xmin = 47.8849
				xmax = 47.9649
				text = "IH0"
			intervals [83]:
				xmin = 47.9649
				xmax = 47.9949
				text = "G"
			intervals [84]:
				xmin = 47.9949
				xmax = 48.0549
				text = "N"
			intervals [85]:
				xmin = 48.0549
				xmax = 48.0949
				text = "IH1"
			intervals [86]:
				xmin = 48.0949
				xmax = 48.2049
				text = "F"
			intervals [87]:
				xmin = 48.2049
				xmax = 48.2449
				text = "IH0"
			intervals [88]:
				xmin = 48.2449
				xmax = 48.2949
				text = "K"
			intervals [89]:
				xmin = 48.2949
				xmax = 48.3449
				text = "AH0"
			intervals [90]:
				xmin = 48.3449
				xmax = 48.4249
				text = "N"
			intervals [91]:
				xmin = 48.4249
				xmax = 48.4949
				text = "S"
			intervals [92]:
				xmin = 48.4949
				xmax = 48.5449
				text = "AH1"
			intervals [93]:
				xmin = 48.5449
				xmax = 48.6349
				text = "V"
			intervals [94]:
				xmin = 48.6349
				xmax = 48.6749
				text = "IH0"
			intervals [95]:
				xmin = 48.6749
				xmax = 48.7049
				text = "T"
			intervals [96]:
				xmin = 48.7049
				xmax = 48.7349
				text = "sp"
			intervals [97]:
				xmin = 48.7349
				xmax = 48.8249
				text = "AH0"
			intervals [98]:
				xmin = 48.8249
				xmax = 48.8949
				text = "N"
			intervals [99]:
				xmin = 48.8949
				xmax = 48.9949
				text = "T"
			intervals [100]:
				xmin = 48.9949
				xmax = 49.0449
				text = "IH1"
			intervals [101]:
				xmin = 49.0449
				xmax = 49.2049
				text = "L"
			intervals [102]:
				xmin = 49.2049
				xmax = 49.3449
				text = "sp"
			intervals [103]:
				xmin = 49.3449
				xmax = 49.4449
				text = "AH0"
			intervals [104]:
				xmin = 49.4449
				xmax = 49.5049
				text = "N"
			intervals [105]:
				xmin = 49.5049
				xmax = 49.5749
				text = "T"
			intervals [106]:
				xmin = 49.5749
				xmax = 49.6149
				text = "IH1"
			intervals [107]:
				xmin = 49.6149
				xmax = 49.6549
				text = "L"
			intervals [108]:
				xmin = 49.6549
				xmax = 49.7449
				text = "M"
			intervals [109]:
				xmin = 49.7449
				xmax = 49.8149
				text = "AH1"
			intervals [110]:
				xmin = 49.8149
				xmax = 49.9449
				text = "CH"
			intervals [111]:
				xmin = 49.9449
				xmax = 50.0349
				text = "L"
			intervals [112]:
				xmin = 50.0349
				xmax = 50.1149
				text = "EY1"
			intervals [113]:
				xmin = 50.1149
				xmax = 50.1949
				text = "T"
			intervals [114]:
				xmin = 50.1949
				xmax = 50.3249
				text = "ER0"
			intervals [115]:
				xmin = 50.3249
				xmax = 50.7795
				text = ""
			intervals [116]:
				xmin = 50.7795
				xmax = 51.1695
				text = "AH1"
			intervals [117]:
				xmin = 51.1695
				xmax = 51.3595
				text = "M"
			intervals [118]:
				xmin = 51.3595
				xmax = 51.706
				text = "sp"
			intervals [119]:
				xmin = 51.706
				xmax = 51.756
				text = "spn"
			intervals [120]:
				xmin = 51.756
				xmax = 51.826
				text = "sp"
			intervals [121]:
				xmin = 51.826
				xmax = 51.956
				text = "W"
			intervals [122]:
				xmin = 51.956
				xmax = 51.996
				text = "AH1"
			intervals [123]:
				xmin = 51.996
				xmax = 52.066
				text = "T"
			intervals [124]:
				xmin = 52.066
				xmax = 52.196
				text = "AY1"
			intervals [125]:
				xmin = 52.196
				xmax = 52.286
				text = "R"
			intervals [126]:
				xmin = 52.286
				xmax = 52.366
				text = "IY0"
			intervals [127]:
				xmin = 52.366
				xmax = 52.456
				text = "M"
			intervals [128]:
				xmin = 52.456
				xmax = 52.546
				text = "EH1"
			intervals [129]:
				xmin = 52.546
				xmax = 52.636
				text = "M"
			intervals [130]:
				xmin = 52.636
				xmax = 52.686
				text = "B"
			intervals [131]:
				xmin = 52.686
				xmax = 53.116
				text = "ER0"
			intervals [132]:
				xmin = 53.116
				xmax = 53.4907
				text = ""
			intervals [133]:
				xmin = 53.4907
				xmax = 53.5307
				text = "sil"
			intervals [134]:
				xmin = 53.5307
				xmax = 54.0307
				text = "AH1"
			intervals [135]:
				xmin = 54.0307
				xmax = 54.2457
				text = "sp"
			intervals [136]:
				xmin = 54.2457
				xmax = 54.3857
				text = "AH0"
			intervals [137]:
				xmin = 54.3857
				xmax = 54.4257
				text = "B"
			intervals [138]:
				xmin = 54.4257
				xmax = 54.5757
				text = "AW1"
			intervals [139]:
				xmin = 54.5757
				xmax = 54.6957
				text = "T"
			intervals [140]:
				xmin = 54.6957
				xmax = 54.7557
				text = "DH"
			intervals [141]:
				xmin = 54.7557
				xmax = 54.9157
				text = "AH1"
			intervals [142]:
				xmin = 54.9157
				xmax = 54.9557
				text = "sp"
			intervals [143]:
				xmin = 54.9557
				xmax = 55.0057
				text = "DH"
			intervals [144]:
				xmin = 55.0057
				xmax = 55.0957
				text = "AH0"
			intervals [145]:
				xmin = 55.0957
				xmax = 55.2057
				text = "R"
			intervals [146]:
				xmin = 55.2057
				xmax = 55.4657
				text = "AY1"
			intervals [147]:
				xmin = 55.4657
				xmax = 55.5057
				text = "AH0"
			intervals [148]:
				xmin = 55.5057
				xmax = 55.5457
				text = "T"
			intervals [149]:
				xmin = 55.5457
				xmax = 55.6957
				text = "S"
			intervals [150]:
				xmin = 55.6957
				xmax = 55.7457
				text = "W"
			intervals [151]:
				xmin = 55.7457
				xmax = 55.8257
				text = "EH1"
			intervals [152]:
				xmin = 55.8257
				xmax = 56.2357
				text = "N"
			intervals [153]:
				xmin = 56.2357
				xmax = 56.2757
				text = "sp"
			intervals [154]:
				xmin = 56.2757
				xmax = 56.3357
				text = "D"
			intervals [155]:
				xmin = 56.3357
				xmax = 56.4257
				text = "AA1"
			intervals [156]:
				xmin = 56.4257
				xmax = 56.4857
				text = "K"
			intervals [157]:
				xmin = 56.4857
				xmax = 56.5357
				text = "T"
			intervals [158]:
				xmin = 56.5357
				xmax = 56.5757
				text = "ER0"
			intervals [159]:
				xmin = 56.5757
				xmax = 56.6757
				text = "K"
			intervals [160]:
				xmin = 56.6757
				xmax = 56.7157
				text = "IH1"
			intervals [161]:
				xmin = 56.7157
				xmax = 56.8257
				text = "NG"
			intervals [162]:
				xmin = 56.8257
				xmax = 56.8857
				text = "W"
			intervals [163]:
				xmin = 56.8857
				xmax = 56.9157
				text = "AH0"
			intervals [164]:
				xmin = 56.9157
				xmax = 57.0057
				text = "Z"
			intervals [165]:
				xmin = 57.0057
				xmax = 57.0957
				text = "K"
			intervals [166]:
				xmin = 57.0957
				xmax = 57.1857
				text = "IH1"
			intervals [167]:
				xmin = 57.1857
				xmax = 57.2957
				text = "L"
			intervals [168]:
				xmin = 57.2957
				xmax = 57.3657
				text = "D"
			intervals [169]:
				xmin = 57.3657
				xmax = 57.4757
				text = "W"
			intervals [170]:
				xmin = 57.4757
				xmax = 57.5257
				text = "AH0"
			intervals [171]:
				xmin = 57.5257
				xmax = 57.6957
				text = "Z"
			intervals [172]:
				xmin = 57.6957
				xmax = 58.1245
				text = ""
			intervals [173]:
				xmin = 58.1245
				xmax = 58.1945
				text = "DH"
			intervals [174]:
				xmin = 58.1945
				xmax = 58.4045
				text = "AE1"
			intervals [175]:
				xmin = 58.4045
				xmax = 58.4745
				text = "T"
			intervals [176]:
				xmin = 58.4745
				xmax = 58.5245
				text = "sp"
			intervals [177]:
				xmin = 58.5245
				xmax = 58.8145
				text = "AH1"
			intervals [178]:
				xmin = 58.8145
				xmax = 58.8545
				text = "sp"
			intervals [179]:
				xmin = 58.8545
				xmax = 58.9845
				text = "AY1"
			intervals [180]:
				xmin = 58.9845
				xmax = 59.0345
				text = "W"
			intervals [181]:
				xmin = 59.0345
				xmax = 59.0645
				text = "AH0"
			intervals [182]:
				xmin = 59.0645
				xmax = 59.1345
				text = "Z"
			intervals [183]:
				xmin = 59.1345
				xmax = 59.1745
				text = "AE1"
			intervals [184]:
				xmin = 59.1745
				xmax = 59.2745
				text = "T"
			intervals [185]:
				xmin = 59.2745
				xmax = 59.3645
				text = "S"
			intervals [186]:
				xmin = 59.3645
				xmax = 59.4345
				text = "K"
			intervals [187]:
				xmin = 59.4345
				xmax = 59.4845
				text = "UW1"
			intervals [188]:
				xmin = 59.4845
				xmax = 59.6145
				text = "L"
			intervals [189]:
				xmin = 59.6145
				xmax = 60.5001
				text = ""
			intervals [190]:
				xmin = 60.5001
				xmax = 60.5301
				text = "sil"
			intervals [191]:
				xmin = 60.5301
				xmax = 60.9501
				text = "AE1"
			intervals [192]:
				xmin = 60.9501
				xmax = 61.2401
				text = "N"
			intervals [193]:
				xmin = 61.2401
				xmax = 61.3001
				text = "D"
			intervals [194]:
				xmin = 61.3001
				xmax = 61.4101
				text = "sp"
			intervals [195]:
				xmin = 61.4101
				xmax = 61.4801
				text = "DH"
			intervals [196]:
				xmin = 61.4801
				xmax = 61.6901
				text = "EY1"
			intervals [197]:
				xmin = 61.6901
				xmax = 62.2519
				text = "sp"
			intervals [198]:
				xmin = 62.2519
				xmax = 62.2819
				text = "S"
			intervals [199]:
				xmin = 62.2819
				xmax = 62.3119
				text = "IY1"
			intervals [200]:
				xmin = 62.3119
				xmax = 62.7096
				text = "sp"
			intervals [201]:
				xmin = 62.7096
				xmax = 62.7896
				text = "AY1"
			intervals [202]:
				xmin = 62.7896
				xmax = 62.8296
				text = "G"
			intervals [203]:
				xmin = 62.8296
				xmax = 62.8796
				text = "AA1"
			intervals [204]:
				xmin = 62.8796
				xmax = 62.9296
				text = "T"
			intervals [205]:
				xmin = 62.9296
				xmax = 63.0496
				text = "K"
			intervals [206]:
				xmin = 63.0496
				xmax = 63.0996
				text = "AO1"
			intervals [207]:
				xmin = 63.0996
				xmax = 63.1396
				text = "L"
			intervals [208]:
				xmin = 63.1396
				xmax = 63.1696
				text = "D"
			intervals [209]:
				xmin = 63.1696
				xmax = 63.2396
				text = "T"
			intervals [210]:
				xmin = 63.2396
				xmax = 63.2996
				text = "UW1"
			intervals [211]:
				xmin = 63.2996
				xmax = 63.3296
				text = "DH"
			intervals [212]:
				xmin = 63.3296
				xmax = 63.3596
				text = "AH0"
			intervals [213]:
				xmin = 63.3596
				xmax = 63.4396
				text = "P"
			intervals [214]:
				xmin = 63.4396
				xmax = 63.4696
				text = "R"
			intervals [215]:
				xmin = 63.4696
				xmax = 63.4996
				text = "IH1"
			intervals [216]:
				xmin = 63.4996
				xmax = 63.5596
				text = "N"
			intervals [217]:
				xmin = 63.5596
				xmax = 63.6096
				text = "S"
			intervals [218]:
				xmin = 63.6096
				xmax = 63.6396
				text = "AH0"
			intervals [219]:
				xmin = 63.6396
				xmax = 63.6696
				text = "P"
			intervals [220]:
				xmin = 63.6696
				xmax = 63.6996
				text = "AH0"
			intervals [221]:
				xmin = 63.6996
				xmax = 63.7596
				text = "L"
			intervals [222]:
				xmin = 63.7596
				xmax = 63.8396
				text = "S"
			intervals [223]:
				xmin = 63.8396
				xmax = 63.9196
				text = "AO1"
			intervals [224]:
				xmin = 63.9196
				xmax = 64.0896
				text = "F"
			intervals [225]:
				xmin = 64.0896
				xmax = 64.1496
				text = "AH0"
			intervals [226]:
				xmin = 64.1496
				xmax = 64.3696
				text = "S"
			intervals [227]:
				xmin = 64.3696
				xmax = 64.9881
				text = ""
			intervals [228]:
				xmin = 64.9881
				xmax = 65.0481
				text = "sil"
			intervals [229]:
				xmin = 65.0481
				xmax = 65.0781
				text = "AH0"
			intervals [230]:
				xmin = 65.0781
				xmax = 65.1081
				text = "N"
			intervals [231]:
				xmin = 65.1081
				xmax = 65.1381
				text = "sp"
			intervals [232]:
				xmin = 65.1381
				xmax = 65.2981
				text = "AY1"
			intervals [233]:
				xmin = 65.2981
				xmax = 65.4281
				text = "sp"
			intervals [234]:
				xmin = 65.4281
				xmax = 65.4581
				text = "TH"
			intervals [235]:
				xmin = 65.4581
				xmax = 65.6081
				text = "AO1"
			intervals [236]:
				xmin = 65.6081
				xmax = 65.6981
				text = "T"
			intervals [237]:
				xmin = 65.6981
				xmax = 66.4505
				text = ""
			intervals [238]:
				xmin = 66.4505
				xmax = 66.5605
				text = "W"
			intervals [239]:
				xmin = 66.5605
				xmax = 66.5905
				text = "AH1"
			intervals [240]:
				xmin = 66.5905
				xmax = 66.6205
				text = "T"
			intervals [241]:
				xmin = 66.6205
				xmax = 66.6805
				text = "HH"
			intervals [242]:
				xmin = 66.6805
				xmax = 66.7305
				text = "AE1"
			intervals [243]:
				xmin = 66.7305
				xmax = 66.7605
				text = "V"
			intervals [244]:
				xmin = 66.7605
				xmax = 66.7905
				text = "sp"
			intervals [245]:
				xmin = 66.7905
				xmax = 66.9605
				text = "AY1"
			intervals [246]:
				xmin = 66.9605
				xmax = 67.0205
				text = "sp"
			intervals [247]:
				xmin = 67.0205
				xmax = 67.1205
				text = "D"
			intervals [248]:
				xmin = 67.1205
				xmax = 67.1805
				text = "AH1"
			intervals [249]:
				xmin = 67.1805
				xmax = 67.4205
				text = "N"
			intervals [250]:
				xmin = 67.4205
				xmax = 68.7583
				text = ""
			intervals [251]:
				xmin = 68.7583
				xmax = 69.2683
				text = "AH1"
			intervals [252]:
				xmin = 69.2683
				xmax = 69.4783
				text = "M"
			intervals [253]:
				xmin = 69.4783
				xmax = 69.5483
				text = "sp"
			intervals [254]:
				xmin = 69.5483
				xmax = 69.6383
				text = "AY1"
			intervals [255]:
				xmin = 69.6383
				xmax = 69.6983
				text = "S"
			intervals [256]:
				xmin = 69.6983
				xmax = 69.7283
				text = "EH1"
			intervals [257]:
				xmin = 69.7283
				xmax = 69.7583
				text = "D"
			intervals [258]:
				xmin = 69.7583
				xmax = 69.7883
				text = "AY1"
			intervals [259]:
				xmin = 69.7883
				xmax = 69.8183
				text = "HH"
			intervals [260]:
				xmin = 69.8183
				xmax = 69.8483
				text = "AE1"
			intervals [261]:
				xmin = 69.8483
				xmax = 69.8883
				text = "V"
			intervals [262]:
				xmin = 69.8883
				xmax = 69.9183
				text = "AH0"
			intervals [263]:
				xmin = 69.9183
				xmax = 69.9883
				text = "N"
			intervals [264]:
				xmin = 69.9883
				xmax = 70.0183
				text = "sp"
			intervals [265]:
				xmin = 70.0183
				xmax = 70.0883
				text = "D"
			intervals [266]:
				xmin = 70.0883
				xmax = 70.1383
				text = "AH1"
			intervals [267]:
				xmin = 70.1383
				xmax = 70.1683
				text = "N"
			intervals [268]:
				xmin = 70.1683
				xmax = 70.1983
				text = "EH1"
			intervals [269]:
				xmin = 70.1983
				xmax = 70.2283
				text = "N"
			intervals [270]:
				xmin = 70.2283
				xmax = 70.2783
				text = "IY0"
			intervals [271]:
				xmin = 70.2783
				xmax = 70.3883
				text = "TH"
			intervals [272]:
				xmin = 70.3883
				xmax = 70.4183
				text = "IH2"
			intervals [273]:
				xmin = 70.4183
				xmax = 70.4883
				text = "N"
			intervals [274]:
				xmin = 70.4883
				xmax = 70.5583
				text = "W"
			intervals [275]:
				xmin = 70.5583
				xmax = 70.6683
				text = "AY1"
			intervals [276]:
				xmin = 70.6683
				xmax = 70.7083
				text = "ER0"
			intervals [277]:
				xmin = 70.7083
				xmax = 70.7483
				text = "DH"
			intervals [278]:
				xmin = 70.7483
				xmax = 70.7883
				text = "EY1"
			intervals [279]:
				xmin = 70.7883
				xmax = 70.9083
				text = "K"
			intervals [280]:
				xmin = 70.9083
				xmax = 70.9483
				text = "AO1"
			intervals [281]:
				xmin = 70.9483
				xmax = 70.9883
				text = "L"
			intervals [282]:
				xmin = 70.9883
				xmax = 71.0183
				text = "IH0"
			intervals [283]:
				xmin = 71.0183
				xmax = 71.0583
				text = "N"
			intervals [284]:
				xmin = 71.0583
				xmax = 71.0983
				text = "M"
			intervals [285]:
				xmin = 71.0983
				xmax = 71.1483
				text = "IY1"
			intervals [286]:
				xmin = 71.1483
				xmax = 71.2483
				text = "T"
			intervals [287]:
				xmin = 71.2483
				xmax = 71.2783
				text = "UW1"
			intervals [288]:
				xmin = 71.2783
				xmax = 71.3083
				text = "DH"
			intervals [289]:
				xmin = 71.3083
				xmax = 71.3483
				text = "AH0"
			intervals [290]:
				xmin = 71.3483
				xmax = 71.4483
				text = "P"
			intervals [291]:
				xmin = 71.4483
				xmax = 71.4783
				text = "R"
			intervals [292]:
				xmin = 71.4783
				xmax = 71.5083
				text = "IH1"
			intervals [293]:
				xmin = 71.5083
				xmax = 71.5583
				text = "N"
			intervals [294]:
				xmin = 71.5583
				xmax = 71.5883
				text = "S"
			intervals [295]:
				xmin = 71.5883
				xmax = 71.6183
				text = "AH0"
			intervals [296]:
				xmin = 71.6183
				xmax = 71.6483
				text = "P"
			intervals [297]:
				xmin = 71.6483
				xmax = 71.6783
				text = "AH0"
			intervals [298]:
				xmin = 71.6783
				xmax = 71.7283
				text = "L"
			intervals [299]:
				xmin = 71.7283
				xmax = 71.8383
				text = "Z"
			intervals [300]:
				xmin = 71.8383
				xmax = 71.8783
				text = "AO1"
			intervals [301]:
				xmin = 71.8783
				xmax = 72.0283
				text = "F"
			intervals [302]:
				xmin = 72.0283
				xmax = 72.0883
				text = "AH0"
			intervals [303]:
				xmin = 72.0883
				xmax = 72.2483
				text = "S"
			intervals [304]:
				xmin = 72.2483
				xmax = 72.7195
				text = ""
			intervals [305]:
				xmin = 72.7195
				xmax = 72.7695
				text = "sil"
			intervals [306]:
				xmin = 72.7695
				xmax = 72.8695
				text = "AH0"
			intervals [307]:
				xmin = 72.8695
				xmax = 72.8995
				text = "N"
			intervals [308]:
				xmin = 72.8995
				xmax = 72.9495
				text = "D"
			intervals [309]:
				xmin = 72.9495
				xmax = 73.0695
				text = "S"
			intervals [310]:
				xmin = 73.0695
				xmax = 73.2795
				text = "OW1"
			intervals [311]:
				xmin = 73.2795
				xmax = 73.3495
				text = "DH"
			intervals [312]:
				xmin = 73.3495
				xmax = 73.5695
				text = "EY1"
			intervals [313]:
				xmin = 73.5695
				xmax = 73.6795
				text = "sp"
			intervals [314]:
				xmin = 73.6795
				xmax = 73.7395
				text = "DH"
			intervals [315]:
				xmin = 73.7395
				xmax = 73.9595
				text = "EY1"
			intervals [316]:
				xmin = 73.9595
				xmax = 73.9995
				text = "sp"
			intervals [317]:
				xmin = 73.9995
				xmax = 74.0795
				text = "DH"
			intervals [318]:
				xmin = 74.0795
				xmax = 74.1395
				text = "EY1"
			intervals [319]:
				xmin = 74.1395
				xmax = 74.2795
				text = "K"
			intervals [320]:
				xmin = 74.2795
				xmax = 74.3495
				text = "AO1"
			intervals [321]:
				xmin = 74.3495
				xmax = 74.3895
				text = "L"
			intervals [322]:
				xmin = 74.3895
				xmax = 74.4195
				text = "D"
			intervals [323]:
				xmin = 74.4195
				xmax = 74.4695
				text = "M"
			intervals [324]:
				xmin = 74.4695
				xmax = 74.5195
				text = "IY1"
			intervals [325]:
				xmin = 74.5195
				xmax = 74.5795
				text = "IH0"
			intervals [326]:
				xmin = 74.5795
				xmax = 74.6295
				text = "N"
			intervals [327]:
				xmin = 74.6295
				xmax = 74.7195
				text = "T"
			intervals [328]:
				xmin = 74.7195
				xmax = 74.7595
				text = "UW1"
			intervals [329]:
				xmin = 74.7595
				xmax = 74.7895
				text = "DH"
			intervals [330]:
				xmin = 74.7895
				xmax = 74.8195
				text = "AH0"
			intervals [331]:
				xmin = 74.8195
				xmax = 74.9095
				text = "P"
			intervals [332]:
				xmin = 74.9095
				xmax = 74.9395
				text = "R"
			intervals [333]:
				xmin = 74.9395
				xmax = 74.9695
				text = "IH1"
			intervals [334]:
				xmin = 74.9695
				xmax = 75.0095
				text = "N"
			intervals [335]:
				xmin = 75.0095
				xmax = 75.0695
				text = "S"
			intervals [336]:
				xmin = 75.0695
				xmax = 75.1095
				text = "AH0"
			intervals [337]:
				xmin = 75.1095
				xmax = 75.1695
				text = "P"
			intervals [338]:
				xmin = 75.1695
				xmax = 75.1995
				text = "AH0"
			intervals [339]:
				xmin = 75.1995
				xmax = 75.2495
				text = "L"
			intervals [340]:
				xmin = 75.2495
				xmax = 75.3295
				text = "S"
			intervals [341]:
				xmin = 75.3295
				xmax = 75.4395
				text = "AO1"
			intervals [342]:
				xmin = 75.4395
				xmax = 75.5495
				text = "F"
			intervals [343]:
				xmin = 75.5495
				xmax = 75.6195
				text = "AH0"
			intervals [344]:
				xmin = 75.6195
				xmax = 75.7195
				text = "S"
			intervals [345]:
				xmin = 75.7195
				xmax = 75.8095
				text = "AH0"
			intervals [346]:
				xmin = 75.8095
				xmax = 75.9195
				text = "N"
			intervals [347]:
				xmin = 75.9195
				xmax = 75.9895
				text = "DH"
			intervals [348]:
				xmin = 75.9895
				xmax = 76.1595
				text = "EY1"
			intervals [349]:
				xmin = 76.1595
				xmax = 76.2095
				text = "sp"
			intervals [350]:
				xmin = 76.2095
				xmax = 76.8182
				text = ""
			intervals [351]:
				xmin = 76.8182
				xmax = 76.9082
				text = "DH"
			intervals [352]:
				xmin = 76.9082
				xmax = 77.1482
				text = "EY1"
			intervals [353]:
				xmin = 77.1482
				xmax = 77.2482
				text = "sp"
			intervals [354]:
				xmin = 77.2482
				xmax = 77.3282
				text = "DH"
			intervals [355]:
				xmin = 77.3282
				xmax = 77.3882
				text = "EY1"
			intervals [356]:
				xmin = 77.3882
				xmax = 77.5382
				text = "S"
			intervals [357]:
				xmin = 77.5382
				xmax = 77.5882
				text = "EH1"
			intervals [358]:
				xmin = 77.5882
				xmax = 77.6982
				text = "D"
			intervals [359]:
				xmin = 77.6982
				xmax = 77.7382
				text = "sp"
			intervals [360]:
				xmin = 77.7382
				xmax = 78.0182
				text = "AH1"
			intervals [361]:
				xmin = 78.0182
				xmax = 78.2682
				text = "M"
			intervals [362]:
				xmin = 78.2682
				xmax = 78.6558
				text = ""
			intervals [363]:
				xmin = 78.6558
				xmax = 78.7158
				text = "sil"
			intervals [364]:
				xmin = 78.7158
				xmax = 78.7858
				text = "spn"
			intervals [365]:
				xmin = 78.7858
				xmax = 78.8958
				text = "sp"
			intervals [366]:
				xmin = 78.8958
				xmax = 79.1858
				text = "TN"
			intervals [367]:
				xmin = 79.1858
				xmax = 79.2758
				text = "W"
			intervals [368]:
				xmin = 79.2758
				xmax = 79.3258
				text = "IY1"
			intervals [369]:
				xmin = 79.3258
				xmax = 79.5958
				text = "V"
			intervals [370]:
				xmin = 79.5958
				xmax = 80.4114
				text = ""
			intervals [371]:
				xmin = 80.4114
				xmax = 80.4514
				text = "sil"
			intervals [372]:
				xmin = 80.4514
				xmax = 80.6314
				text = "TH"
			intervals [373]:
				xmin = 80.6314
				xmax = 80.6714
				text = "sp"
			intervals [374]:
				xmin = 80.6714
				xmax = 80.7514
				text = "DH"
			intervals [375]:
				xmin = 80.7514
				xmax = 80.7914
				text = "EH1"
			intervals [376]:
				xmin = 80.7914
				xmax = 80.8214
				text = "R"
			intervals [377]:
				xmin = 80.8214
				xmax = 80.9214
				text = "HH"
			intervals [378]:
				xmin = 80.9214
				xmax = 80.9614
				text = "AE1"
			intervals [379]:
				xmin = 80.9614
				xmax = 81.0314
				text = "V"
			intervals [380]:
				xmin = 81.0314
				xmax = 81.0714
				text = "IH0"
			intervals [381]:
				xmin = 81.0714
				xmax = 81.1314
				text = "N"
			intervals [382]:
				xmin = 81.1314
				xmax = 81.2214
				text = "R"
			intervals [383]:
				xmin = 81.2214
				xmax = 81.3414
				text = "AY1"
			intervals [384]:
				xmin = 81.3414
				xmax = 81.3714
				text = "AH0"
			intervals [385]:
				xmin = 81.3714
				xmax = 81.4014
				text = "T"
			intervals [386]:
				xmin = 81.4014
				xmax = 81.5014
				text = "S"
			intervals [387]:
				xmin = 81.5014
				xmax = 81.5514
				text = "D"
			intervals [388]:
				xmin = 81.5514
				xmax = 81.6514
				text = "AW1"
			intervals [389]:
				xmin = 81.6514
				xmax = 81.7014
				text = "N"
			intervals [390]:
				xmin = 81.7014
				xmax = 81.7914
				text = "T"
			intervals [391]:
				xmin = 81.7914
				xmax = 81.9214
				text = "AW1"
			intervals [392]:
				xmin = 81.9214
				xmax = 81.9814
				text = "N"
			intervals [393]:
				xmin = 81.9814
				xmax = 82.0614
				text = "sp"
			intervals [394]:
				xmin = 82.0614
				xmax = 82.1614
				text = "AH0"
			intervals [395]:
				xmin = 82.1614
				xmax = 82.3514
				text = "N"
			intervals [396]:
				xmin = 82.3514
				xmax = 82.3914
				text = "sp"
			intervals [397]:
				xmin = 82.3914
				xmax = 82.4914
				text = "AE1"
			intervals [398]:
				xmin = 82.4914
				xmax = 82.8214
				text = "N"
			intervals [399]:
				xmin = 82.8214
				xmax = 82.8614
				text = "sp"
			intervals [400]:
				xmin = 82.8614
				xmax = 83.0414
				text = "AH1"
			intervals [401]:
				xmin = 83.0414
				xmax = 83.1414
				text = "M"
			intervals [402]:
				xmin = 83.1414
				xmax = 83.1714
				text = "sp"
			intervals [403]:
				xmin = 83.1714
				xmax = 83.2214
				text = "DH"
			intervals [404]:
				xmin = 83.2214
				xmax = 83.2514
				text = "EY1"
			intervals [405]:
				xmin = 83.2514
				xmax = 83.2914
				text = "V"
			intervals [406]:
				xmin = 83.2914
				xmax = 83.3214
				text = "sp"
			intervals [407]:
				xmin = 83.3214
				xmax = 83.4114
				text = "K"
			intervals [408]:
				xmin = 83.4114
				xmax = 83.4614
				text = "AO1"
			intervals [409]:
				xmin = 83.4614
				xmax = 83.5014
				text = "L"
			intervals [410]:
				xmin = 83.5014
				xmax = 83.5514
				text = "D"
			intervals [411]:
				xmin = 83.5514
				xmax = 83.5914
				text = "AW1"
			intervals [412]:
				xmin = 83.5914
				xmax = 83.6514
				text = "T"
			intervals [413]:
				xmin = 83.6514
				xmax = 83.7014
				text = "DH"
			intervals [414]:
				xmin = 83.7014
				xmax = 83.7314
				text = "AH0"
			intervals [415]:
				xmin = 83.7314
				xmax = 83.8114
				text = "N"
			intervals [416]:
				xmin = 83.8114
				xmax = 83.9114
				text = "AE1"
			intervals [417]:
				xmin = 83.9114
				xmax = 84.0414
				text = "SH"
			intervals [418]:
				xmin = 84.0414
				xmax = 84.0714
				text = "AH0"
			intervals [419]:
				xmin = 84.0714
				xmax = 84.1014
				text = "N"
			intervals [420]:
				xmin = 84.1014
				xmax = 84.1414
				text = "AH0"
			intervals [421]:
				xmin = 84.1414
				xmax = 84.1814
				text = "L"
			intervals [422]:
				xmin = 84.1814
				xmax = 84.2614
				text = "G"
			intervals [423]:
				xmin = 84.2614
				xmax = 84.5414
				text = "AA1"
			intervals [424]:
				xmin = 84.5414
				xmax = 84.5914
				text = "R"
			intervals [425]:
				xmin = 84.5914
				xmax = 84.6314
				text = "D"
			intervals [426]:
				xmin = 84.6314
				xmax = 84.6614
				text = "AE1"
			intervals [427]:
				xmin = 84.6614
				xmax = 84.8014
				text = "N"
			intervals [428]:
				xmin = 84.8014
				xmax = 85.4037
				text = "sp"
			intervals [429]:
				xmin = 85.4037
				xmax = 85.4737
				text = "IH0"
			intervals [430]:
				xmin = 85.4737
				xmax = 85.5437
				text = "T"
			intervals [431]:
				xmin = 85.5437
				xmax = 85.8837
				text = "S"
			intervals [432]:
				xmin = 85.8837
				xmax = 85.9654
				text = ""
			intervals [433]:
				xmin = 85.9654
				xmax = 86.0654
				text = "DH"
			intervals [434]:
				xmin = 86.0654
				xmax = 86.1054
				text = "EH1"
			intervals [435]:
				xmin = 86.1054
				xmax = 86.1454
				text = "R"
			intervals [436]:
				xmin = 86.1454
				xmax = 86.2454
				text = "B"
			intervals [437]:
				xmin = 86.2454
				xmax = 86.3554
				text = "ER1"
			intervals [438]:
				xmin = 86.3554
				xmax = 86.3854
				text = "N"
			intervals [439]:
				xmin = 86.3854
				xmax = 86.4154
				text = "IH0"
			intervals [440]:
				xmin = 86.4154
				xmax = 86.4854
				text = "N"
			intervals [441]:
				xmin = 86.4854
				xmax = 86.5454
				text = "B"
			intervals [442]:
				xmin = 86.5454
				xmax = 86.6254
				text = "IH1"
			intervals [443]:
				xmin = 86.6254
				xmax = 86.6954
				text = "L"
			intervals [444]:
				xmin = 86.6954
				xmax = 86.7554
				text = "D"
			intervals [445]:
				xmin = 86.7554
				xmax = 86.8154
				text = "IH0"
			intervals [446]:
				xmin = 86.8154
				xmax = 86.9954
				text = "NG"
			intervals [447]:
				xmin = 86.9954
				xmax = 87.0954
				text = "Z"
			intervals [448]:
				xmin = 87.0954
				xmax = 87.1354
				text = "AH0"
			intervals [449]:
				xmin = 87.1354
				xmax = 87.3654
				text = "N"
			intervals [450]:
				xmin = 87.3654
				xmax = 87.935
				text = "sp"
			intervals [451]:
				xmin = 87.935
				xmax = 88.055
				text = "AO1"
			intervals [452]:
				xmin = 88.055
				xmax = 88.105
				text = "L"
			intervals [453]:
				xmin = 88.105
				xmax = 88.195
				text = "K"
			intervals [454]:
				xmin = 88.195
				xmax = 88.235
				text = "AY1"
			intervals [455]:
				xmin = 88.235
				xmax = 88.265
				text = "N"
			intervals [456]:
				xmin = 88.265
				xmax = 88.335
				text = "Z"
			intervals [457]:
				xmin = 88.335
				xmax = 88.375
				text = "AH0"
			intervals [458]:
				xmin = 88.375
				xmax = 88.405
				text = "V"
			intervals [459]:
				xmin = 88.405
				xmax = 88.465
				text = "TH"
			intervals [460]:
				xmin = 88.465
				xmax = 88.495
				text = "IH1"
			intervals [461]:
				xmin = 88.495
				xmax = 88.535
				text = "NG"
			intervals [462]:
				xmin = 88.535
				xmax = 88.635
				text = "Z"
			intervals [463]:
				xmin = 88.635
				xmax = 88.665
				text = "ER0"
			intervals [464]:
				xmin = 88.665
				xmax = 88.705
				text = "G"
			intervals [465]:
				xmin = 88.705
				xmax = 88.785
				text = "OW1"
			intervals [466]:
				xmin = 88.785
				xmax = 88.865
				text = "IH0"
			intervals [467]:
				xmin = 88.865
				xmax = 88.905
				text = "N"
			intervals [468]:
				xmin = 88.905
				xmax = 89.065
				text = "AO1"
			intervals [469]:
				xmin = 89.065
				xmax = 89.125
				text = "N"
			intervals [470]:
				xmin = 89.125
				xmax = 89.5744
				text = "sp"
			intervals [471]:
				xmin = 89.5744
				xmax = 89.6044
				text = "AH0"
			intervals [472]:
				xmin = 89.6044
				xmax = 89.6344
				text = "N"
			intervals [473]:
				xmin = 89.6344
				xmax = 89.6644
				text = "AH0"
			intervals [474]:
				xmin = 89.6644
				xmax = 89.6944
				text = "V"
			intervals [475]:
				xmin = 89.6944
				xmax = 89.7944
				text = "K"
			intervals [476]:
				xmin = 89.7944
				xmax = 89.8244
				text = "AO1"
			intervals [477]:
				xmin = 89.8244
				xmax = 89.8944
				text = "R"
			intervals [478]:
				xmin = 89.8944
				xmax = 89.9944
				text = "S"
			intervals [479]:
				xmin = 89.9944
				xmax = 90.0344
				text = "W"
			intervals [480]:
				xmin = 90.0344
				xmax = 90.0944
				text = "IY1"
			intervals [481]:
				xmin = 90.0944
				xmax = 90.1344
				text = "D"
			intervals [482]:
				xmin = 90.1344
				xmax = 90.2044
				text = "IH1"
			intervals [483]:
				xmin = 90.2044
				xmax = 90.2444
				text = "N"
			intervals [484]:
				xmin = 90.2444
				xmax = 90.2844
				text = "T"
			intervals [485]:
				xmin = 90.2844
				xmax = 90.4844
				text = "HH"
			intervals [486]:
				xmin = 90.4844
				xmax = 90.8144
				text = "AE1"
			intervals [487]:
				xmin = 90.8144
				xmax = 90.9344
				text = "V"
			intervals [488]:
				xmin = 90.9344
				xmax = 91.203
				text = "sp"
			intervals [489]:
				xmin = 91.203
				xmax = 91.303
				text = "R"
			intervals [490]:
				xmin = 91.303
				xmax = 91.343
				text = "EH1"
			intervals [491]:
				xmin = 91.343
				xmax = 91.403
				text = "D"
			intervals [492]:
				xmin = 91.403
				xmax = 91.553
				text = "IY0"
			intervals [493]:
				xmin = 91.553
				xmax = 91.703
				text = "AE1"
			intervals [494]:
				xmin = 91.703
				xmax = 91.833
				text = "K"
			intervals [495]:
				xmin = 91.833
				xmax = 91.913
				text = "S"
			intervals [496]:
				xmin = 91.913
				xmax = 92.153
				text = "EH2"
			intervals [497]:
				xmin = 92.153
				xmax = 92.423
				text = "S"
			intervals [498]:
				xmin = 92.423
				xmax = 92.7558
				text = "sp"
			intervals [499]:
				xmin = 92.7558
				xmax = 92.8558
				text = "T"
			intervals [500]:
				xmin = 92.8558
				xmax = 93.0258
				text = "UW1"
			intervals [501]:
				xmin = 93.0258
				xmax = 93.0958
				text = "DH"
			intervals [502]:
				xmin = 93.0958
				xmax = 93.1458
				text = "AH0"
			intervals [503]:
				xmin = 93.1458
				xmax = 93.2758
				text = "M"
			intervals [504]:
				xmin = 93.2758
				xmax = 93.4158
				text = "IY1"
			intervals [505]:
				xmin = 93.4158
				xmax = 93.4758
				text = "D"
			intervals [506]:
				xmin = 93.4758
				xmax = 93.6058
				text = "IY0"
			intervals [507]:
				xmin = 93.6058
				xmax = 93.9958
				text = "AH0"
			intervals [508]:
				xmin = 93.9958
				xmax = 94.0258
				text = "sp"
			intervals [509]:
				xmin = 94.0258
				xmax = 94.0558
				text = "AH0"
			intervals [510]:
				xmin = 94.0558
				xmax = 94.1158
				text = "N"
			intervals [511]:
				xmin = 94.1158
				xmax = 94.1858
				text = "DH"
			intervals [512]:
				xmin = 94.1858
				xmax = 94.2858
				text = "AH0"
			intervals [513]:
				xmin = 94.2858
				xmax = 94.3958
				text = "T"
			intervals [514]:
				xmin = 94.3958
				xmax = 94.8458
				text = "IY1"
			intervals [515]:
				xmin = 94.8458
				xmax = 94.8758
				text = "V"
			intervals [516]:
				xmin = 94.8758
				xmax = 94.9458
				text = "IY1"
			intervals [517]:
				xmin = 94.9458
				xmax = 95.0058
				text = "S"
			intervals [518]:
				xmin = 95.0058
				xmax = 95.0358
				text = "AH0"
			intervals [519]:
				xmin = 95.0358
				xmax = 95.1958
				text = "N"
			intervals [520]:
				xmin = 95.1958
				xmax = 95.2658
				text = "sp"
			intervals [521]:
				xmin = 95.2658
				xmax = 95.3658
				text = "AO1"
			intervals [522]:
				xmin = 95.3658
				xmax = 95.4158
				text = "L"
			intervals [523]:
				xmin = 95.4158
				xmax = 95.4458
				text = "DH"
			intervals [524]:
				xmin = 95.4458
				xmax = 95.4958
				text = "AE1"
			intervals [525]:
				xmin = 95.4958
				xmax = 95.5458
				text = "T"
			intervals [526]:
				xmin = 95.5458
				xmax = 95.6258
				text = "K"
			intervals [527]:
				xmin = 95.6258
				xmax = 95.6558
				text = "AY1"
			intervals [528]:
				xmin = 95.6558
				xmax = 95.6958
				text = "N"
			intervals [529]:
				xmin = 95.6958
				xmax = 95.7358
				text = "AH0"
			intervals [530]:
				xmin = 95.7358
				xmax = 95.7858
				text = "V"
			intervals [531]:
				xmin = 95.7858
				xmax = 95.8358
				text = "IH2"
			intervals [532]:
				xmin = 95.8358
				xmax = 95.8758
				text = "N"
			intervals [533]:
				xmin = 95.8758
				xmax = 95.9558
				text = "F"
			intervals [534]:
				xmin = 95.9558
				xmax = 95.9858
				text = "ER0"
			intervals [535]:
				xmin = 95.9858
				xmax = 96.0958
				text = "M"
			intervals [536]:
				xmin = 96.0958
				xmax = 96.1958
				text = "EY1"
			intervals [537]:
				xmin = 96.1958
				xmax = 96.2958
				text = "SH"
			intervals [538]:
				xmin = 96.2958
				xmax = 96.3358
				text = "AH0"
			intervals [539]:
				xmin = 96.3358
				xmax = 96.3858
				text = "N"
			intervals [540]:
				xmin = 96.3858
				xmax = 96.4358
				text = "L"
			intervals [541]:
				xmin = 96.4358
				xmax = 96.4858
				text = "AY1"
			intervals [542]:
				xmin = 96.4858
				xmax = 96.5158
				text = "K"
			intervals [543]:
				xmin = 96.5158
				xmax = 96.5458
				text = "sp"
			intervals [544]:
				xmin = 96.5458
				xmax = 96.5958
				text = "W"
			intervals [545]:
				xmin = 96.5958
				xmax = 96.6358
				text = "IY1"
			intervals [546]:
				xmin = 96.6358
				xmax = 96.7058
				text = "D"
			intervals [547]:
				xmin = 96.7058
				xmax = 96.7658
				text = "UW1"
			intervals [548]:
				xmin = 96.7658
				xmax = 96.7958
				text = "sp"
			intervals [549]:
				xmin = 96.7958
				xmax = 96.8558
				text = "N"
			intervals [550]:
				xmin = 96.8558
				xmax = 97.0158
				text = "AW1"
			intervals [551]:
				xmin = 97.0158
				xmax = 97.0658
				text = "sp"
			intervals [552]:
				xmin = 97.0658
				xmax = 97.3354
				text = ""
			intervals [553]:
				xmin = 97.3354
				xmax = 97.4754
				text = "S"
			intervals [554]:
				xmin = 97.4754
				xmax = 97.5754
				text = "OW1"
			intervals [555]:
				xmin = 97.5754
				xmax = 97.6354
				text = "AY1"
			intervals [556]:
				xmin = 97.6354
				xmax = 97.6854
				text = "D"
			intervals [557]:
				xmin = 97.6854
				xmax = 97.7454
				text = "IH1"
			intervals [558]:
				xmin = 97.7454
				xmax = 97.7754
				text = "N"
			intervals [559]:
				xmin = 97.7754
				xmax = 97.8054
				text = "T"
			intervals [560]:
				xmin = 97.8054
				xmax = 97.8354
				text = "sp"
			intervals [561]:
				xmin = 97.8354
				xmax = 98.0054
				text = "N"
			intervals [562]:
				xmin = 98.0054
				xmax = 98.1654
				text = "OW1"
			intervals [563]:
				xmin = 98.1654
				xmax = 98.872
				text = "sp"
			intervals [564]:
				xmin = 98.872
				xmax = 99.192
				text = "AE1"
			intervals [565]:
				xmin = 99.192
				xmax = 99.312
				text = "N"
			intervals [566]:
				xmin = 99.312
				xmax = 99.392
				text = "D"
			intervals [567]:
				xmin = 99.392
				xmax = 99.612
				text = "AH1"
			intervals [568]:
				xmin = 99.612
				xmax = 99.812
				text = "M"
			intervals [569]:
				xmin = 99.812
				xmax = 99.852
				text = "sp"
			intervals [570]:
				xmin = 99.852
				xmax = 99.922
				text = "DH"
			intervals [571]:
				xmin = 99.922
				xmax = 100.082
				text = "EY1"
			intervals [572]:
				xmin = 100.082
				xmax = 100.172
				text = "sp"
			intervals [573]:
				xmin = 100.172
				xmax = 100.259
				text = ""
			intervals [574]:
				xmin = 100.259
				xmax = 100.399
				text = "DH"
			intervals [575]:
				xmin = 100.399
				xmax = 100.539
				text = "EY1"
			intervals [576]:
				xmin = 100.539
				xmax = 100.7084
				text = "sp"
			intervals [577]:
				xmin = 100.7084
				xmax = 100.8584
				text = "T"
			intervals [578]:
				xmin = 100.8584
				xmax = 100.9884
				text = "OW1"
			intervals [579]:
				xmin = 100.9884
				xmax = 101.0384
				text = "L"
			intervals [580]:
				xmin = 101.0384
				xmax = 101.0684
				text = "D"
			intervals [581]:
				xmin = 101.0684
				xmax = 101.1384
				text = "M"
			intervals [582]:
				xmin = 101.1384
				xmax = 101.2984
				text = "IY1"
			intervals [583]:
				xmin = 101.2984
				xmax = 101.3284
				text = "sp"
			intervals [584]:
				xmin = 101.3284
				xmax = 101.3884
				text = "DH"
			intervals [585]:
				xmin = 101.3884
				xmax = 101.5184
				text = "AE1"
			intervals [586]:
				xmin = 101.5184
				xmax = 101.5584
				text = "T"
			intervals [587]:
				xmin = 101.5584
				xmax = 101.6084
				text = "sp"
			intervals [588]:
				xmin = 101.6084
				xmax = 101.6984
				text = "DH"
			intervals [589]:
				xmin = 101.6984
				xmax = 101.7984
				text = "EY1"
			intervals [590]:
				xmin = 101.7984
				xmax = 101.8584
				text = "HH"
			intervals [591]:
				xmin = 101.8584
				xmax = 101.9484
				text = "AE1"
			intervals [592]:
				xmin = 101.9484
				xmax = 101.9884
				text = "D"
			intervals [593]:
				xmin = 101.9884
				xmax = 102.2584
				text = "ER0"
			intervals [594]:
				xmin = 102.2584
				xmax = 102.4984
				text = "EY1"
			intervals [595]:
				xmin = 102.4984
				xmax = 102.5884
				text = "N"
			intervals [596]:
				xmin = 102.5884
				xmax = 102.6984
				text = "JH"
			intervals [597]:
				xmin = 102.6984
				xmax = 102.7284
				text = "D"
			intervals [598]:
				xmin = 102.7284
				xmax = 102.8984
				text = "F"
			intervals [599]:
				xmin = 102.8984
				xmax = 103.0584
				text = "AO1"
			intervals [600]:
				xmin = 103.0584
				xmax = 103.2984
				text = "R"
			intervals [601]:
				xmin = 103.2984
				xmax = 103.3784
				text = "sp"
			intervals [602]:
				xmin = 103.3784
				xmax = 103.8521
				text = ""
			intervals [603]:
				xmin = 103.8521
				xmax = 104.1221
				text = "AO1"
			intervals [604]:
				xmin = 104.1221
				xmax = 104.1921
				text = "L"
			intervals [605]:
				xmin = 104.1921
				xmax = 104.2221
				text = "AH1"
			intervals [606]:
				xmin = 104.2221
				xmax = 104.3121
				text = "V"
			intervals [607]:
				xmin = 104.3121
				xmax = 104.3621
				text = "sp"
			intervals [608]:
				xmin = 104.3621
				xmax = 104.4221
				text = "DH"
			intervals [609]:
				xmin = 104.4221
				xmax = 104.7021
				text = "AH1"
			intervals [610]:
				xmin = 104.7021
				xmax = 104.7921
				text = "sp"
			intervals [611]:
				xmin = 104.7921
				xmax = 104.9635
				text = ""
			intervals [612]:
				xmin = 104.9635
				xmax = 105.0435
				text = "B"
			intervals [613]:
				xmin = 105.0435
				xmax = 105.1035
				text = "L"
			intervals [614]:
				xmin = 105.1035
				xmax = 105.2135
				text = "AE1"
			intervals [615]:
				xmin = 105.2135
				xmax = 105.2735
				text = "K"
			intervals [616]:
				xmin = 105.2735
				xmax = 105.3535
				text = "S"
			intervals [617]:
				xmin = 105.3535
				xmax = 105.4235
				text = "T"
			intervals [618]:
				xmin = 105.4235
				xmax = 105.5335
				text = "UW1"
			intervals [619]:
				xmin = 105.5335
				xmax = 105.5635
				text = "D"
			intervals [620]:
				xmin = 105.5635
				xmax = 105.5935
				text = "AH0"
			intervals [621]:
				xmin = 105.5935
				xmax = 105.6835
				text = "N"
			intervals [622]:
				xmin = 105.6835
				xmax = 105.7235
				text = "T"
			intervals [623]:
				xmin = 105.7235
				xmax = 105.7835
				text = "S"
			intervals [624]:
				xmin = 105.7835
				xmax = 105.8735
				text = "T"
			intervals [625]:
				xmin = 105.8735
				xmax = 105.9235
				text = "AH0"
			intervals [626]:
				xmin = 105.9235
				xmax = 105.9935
				text = "G"
			intervals [627]:
				xmin = 105.9935
				xmax = 106.0835
				text = "OW1"
			intervals [628]:
				xmin = 106.0835
				xmax = 106.2235
				text = "HH"
			intervals [629]:
				xmin = 106.2235
				xmax = 106.4135
				text = "OW1"
			intervals [630]:
				xmin = 106.4135
				xmax = 106.5235
				text = "M"
			intervals [631]:
				xmin = 106.5235
				xmax = 106.5635
				text = "W"
			intervals [632]:
				xmin = 106.5635
				xmax = 106.6135
				text = "IH0"
			intervals [633]:
				xmin = 106.6135
				xmax = 106.6535
				text = "TH"
			intervals [634]:
				xmin = 106.6535
				xmax = 106.6835
				text = "sp"
			intervals [635]:
				xmin = 106.6835
				xmax = 106.8335
				text = "IY1"
			intervals [636]:
				xmin = 106.8335
				xmax = 106.9135
				text = "DH"
			intervals [637]:
				xmin = 106.9135
				xmax = 107.1435
				text = "ER0"
			intervals [638]:
				xmin = 107.1435
				xmax = 107.2835
				text = "sp"
			intervals [639]:
				xmin = 107.2835
				xmax = 107.5615
				text = ""
			intervals [640]:
				xmin = 107.5615
				xmax = 107.6615
				text = "F"
			intervals [641]:
				xmin = 107.6615
				xmax = 107.7815
				text = "AE1"
			intervals [642]:
				xmin = 107.7815
				xmax = 107.8615
				text = "K"
			intervals [643]:
				xmin = 107.8615
				xmax = 107.9015
				text = "AH0"
			intervals [644]:
				xmin = 107.9015
				xmax = 107.9315
				text = "L"
			intervals [645]:
				xmin = 107.9315
				xmax = 107.9615
				text = "T"
			intervals [646]:
				xmin = 107.9615
				xmax = 108.0115
				text = "IY0"
			intervals [647]:
				xmin = 108.0115
				xmax = 108.1115
				text = "M"
			intervals [648]:
				xmin = 108.1115
				xmax = 108.1815
				text = "EH1"
			intervals [649]:
				xmin = 108.1815
				xmax = 108.2715
				text = "M"
			intervals [650]:
				xmin = 108.2715
				xmax = 108.3215
				text = "B"
			intervals [651]:
				xmin = 108.3215
				xmax = 108.4415
				text = "ER0"
			intervals [652]:
				xmin = 108.4415
				xmax = 108.5515
				text = "Z"
			intervals [653]:
				xmin = 108.5515
				xmax = 108.6615
				text = "ER0"
			intervals [654]:
				xmin = 108.6615
				xmax = 108.7115
				text = "sp"
			intervals [655]:
				xmin = 108.7115
				xmax = 108.8115
				text = "AH1"
			intervals [656]:
				xmin = 108.8115
				xmax = 108.8715
				text = "DH"
			intervals [657]:
				xmin = 108.8715
				xmax = 108.9715
				text = "ER0"
			intervals [658]:
				xmin = 108.9715
				xmax = 109.1115
				text = "S"
			intervals [659]:
				xmin = 109.1115
				xmax = 109.1815
				text = "T"
			intervals [660]:
				xmin = 109.1815
				xmax = 109.3215
				text = "UW1"
			intervals [661]:
				xmin = 109.3215
				xmax = 109.3715
				text = "D"
			intervals [662]:
				xmin = 109.3715
				xmax = 109.4015
				text = "AH0"
			intervals [663]:
				xmin = 109.4015
				xmax = 109.4715
				text = "N"
			intervals [664]:
				xmin = 109.4715
				xmax = 109.5115
				text = "T"
			intervals [665]:
				xmin = 109.5115
				xmax = 109.6115
				text = "S"
			intervals [666]:
				xmin = 109.6115
				xmax = 109.8946
				text = ""
			intervals [667]:
				xmin = 109.8946
				xmax = 109.9246
				text = "sil"
			intervals [668]:
				xmin = 109.9246
				xmax = 110.0646
				text = "S"
			intervals [669]:
				xmin = 110.0646
				xmax = 110.1046
				text = "OW1"
			intervals [670]:
				xmin = 110.1046
				xmax = 110.1346
				text = "DH"
			intervals [671]:
				xmin = 110.1346
				xmax = 110.1646
				text = "AH0"
			intervals [672]:
				xmin = 110.1646
				xmax = 110.2146
				text = "T"
			intervals [673]:
				xmin = 110.2146
				xmax = 110.2546
				text = "Y"
			intervals [674]:
				xmin = 110.2546
				xmax = 110.3246
				text = "UW1"
			intervals [675]:
				xmin = 110.3246
				xmax = 110.3746
				text = "W"
			intervals [676]:
				xmin = 110.3746
				xmax = 110.4146
				text = "UH1"
			intervals [677]:
				xmin = 110.4146
				xmax = 110.4446
				text = "D"
			intervals [678]:
				xmin = 110.4446
				xmax = 110.4746
				text = "AH0"
			intervals [679]:
				xmin = 110.4746
				xmax = 110.5046
				text = "N"
			intervals [680]:
				xmin = 110.5046
				xmax = 110.5346
				text = "T"
			intervals [681]:
				xmin = 110.5346
				xmax = 110.5646
				text = "HH"
			intervals [682]:
				xmin = 110.5646
				xmax = 110.5946
				text = "AE1"
			intervals [683]:
				xmin = 110.5946
				xmax = 110.6446
				text = "V"
			intervals [684]:
				xmin = 110.6446
				xmax = 110.7046
				text = "T"
			intervals [685]:
				xmin = 110.7046
				xmax = 110.7346
				text = "AH0"
			intervals [686]:
				xmin = 110.7346
				xmax = 110.8046
				text = "G"
			intervals [687]:
				xmin = 110.8046
				xmax = 110.8946
				text = "OW1"
			intervals [688]:
				xmin = 110.8946
				xmax = 110.9646
				text = "D"
			intervals [689]:
				xmin = 110.9646
				xmax = 111.1746
				text = "AW1"
			intervals [690]:
				xmin = 111.1746
				xmax = 111.2846
				text = "N"
			intervals [691]:
				xmin = 111.2846
				xmax = 111.8135
				text = "sp"
			intervals [692]:
				xmin = 111.8135
				xmax = 111.8935
				text = "AE1"
			intervals [693]:
				xmin = 111.8935
				xmax = 111.9435
				text = "N"
			intervals [694]:
				xmin = 111.9435
				xmax = 112.0335
				text = "B"
			intervals [695]:
				xmin = 112.0335
				xmax = 112.2535
				text = "IY1"
			intervals [696]:
				xmin = 112.2535
				xmax = 112.3135
				text = "IH0"
			intervals [697]:
				xmin = 112.3135
				xmax = 112.4635
				text = "N"
			intervals [698]:
				xmin = 112.4635
				xmax = 112.5135
				text = "sp"
			intervals [699]:
				xmin = 112.5135
				xmax = 112.7404
				text = ""
			intervals [700]:
				xmin = 112.7404
				xmax = 112.8904
				text = "IH1"
			intervals [701]:
				xmin = 112.8904
				xmax = 112.9604
				text = "N"
			intervals [702]:
				xmin = 112.9604
				xmax = 112.9904
				text = "DH"
			intervals [703]:
				xmin = 112.9904
				xmax = 113.0404
				text = "AH0"
			intervals [704]:
				xmin = 113.0404
				xmax = 113.1804
				text = "S"
			intervals [705]:
				xmin = 113.1804
				xmax = 113.2204
				text = "IH1"
			intervals [706]:
				xmin = 113.2204
				xmax = 113.3004
				text = "T"
			intervals [707]:
				xmin = 113.3004
				xmax = 113.4404
				text = "IY0"
			intervals [708]:
				xmin = 113.4404
				xmax = 113.4804
				text = "AH0"
			intervals [709]:
				xmin = 113.4804
				xmax = 113.5204
				text = "N"
			intervals [710]:
				xmin = 113.5204
				xmax = 113.6204
				text = "B"
			intervals [711]:
				xmin = 113.6204
				xmax = 113.9204
				text = "IY0"
			intervals [712]:
				xmin = 113.9204
				xmax = 115.3779
				text = ""
			intervals [713]:
				xmin = 115.3779
				xmax = 115.5079
				text = "N"
			intervals [714]:
				xmin = 115.5079
				xmax = 115.6379
				text = "IH1"
			intervals [715]:
				xmin = 115.6379
				xmax = 115.6679
				text = "R"
			intervals [716]:
				xmin = 115.6679
				xmax = 115.7179
				text = "DH"
			intervals [717]:
				xmin = 115.7179
				xmax = 115.8379
				text = "AH0"
			intervals [718]:
				xmin = 115.8379
				xmax = 115.9179
				text = "sp"
			intervals [719]:
				xmin = 115.9179
				xmax = 116.6096
				text = ""
			intervals [720]:
				xmin = 116.6096
				xmax = 116.6896
				text = "DH"
			intervals [721]:
				xmin = 116.6896
				xmax = 116.7796
				text = "AH0"
			intervals [722]:
				xmin = 116.7796
				xmax = 116.8796
				text = "R"
			intervals [723]:
				xmin = 116.8796
				xmax = 117.0696
				text = "AY1"
			intervals [724]:
				xmin = 117.0696
				xmax = 117.0996
				text = "AH0"
			intervals [725]:
				xmin = 117.0996
				xmax = 117.1696
				text = "T"
			intervals [726]:
				xmin = 117.1696
				xmax = 117.2496
				text = "S"
			intervals [727]:
				xmin = 117.2496
				xmax = 117.2796
				text = "AH0"
			intervals [728]:
				xmin = 117.2796
				xmax = 117.3796
				text = "N"
			intervals [729]:
				xmin = 117.3796
				xmax = 117.4096
				text = "sp"
			intervals [730]:
				xmin = 117.4096
				xmax = 117.7493
				text = ""
			intervals [731]:
				xmin = 117.7493
				xmax = 117.8393
				text = "DH"
			intervals [732]:
				xmin = 117.8393
				xmax = 117.8993
				text = "AE1"
			intervals [733]:
				xmin = 117.8993
				xmax = 117.9793
				text = "T"
			intervals [734]:
				xmin = 117.9793
				xmax = 118.0593
				text = "S"
			intervals [735]:
				xmin = 118.0593
				xmax = 118.0893
				text = "AO1"
			intervals [736]:
				xmin = 118.0893
				xmax = 118.1193
				text = "R"
			intervals [737]:
				xmin = 118.1193
				xmax = 118.1493
				text = "T"
			intervals [738]:
				xmin = 118.1493
				xmax = 118.1793
				text = "AH0"
			intervals [739]:
				xmin = 118.1793
				xmax = 118.2493
				text = "V"
			intervals [740]:
				xmin = 118.2493
				xmax = 118.2793
				text = "TH"
			intervals [741]:
				xmin = 118.2793
				xmax = 118.3093
				text = "IH1"
			intervals [742]:
				xmin = 118.3093
				xmax = 118.3393
				text = "NG"
			intervals [743]:
				xmin = 118.3393
				xmax = 118.3793
				text = "sp"
			intervals [744]:
				xmin = 118.3793
				xmax = 118.4093
				text = "AY1"
			intervals [745]:
				xmin = 118.4093
				xmax = 118.4393
				text = "sp"
			intervals [746]:
				xmin = 118.4393
				xmax = 118.5893
				text = "S"
			intervals [747]:
				xmin = 118.5893
				xmax = 118.6193
				text = "EH1"
			intervals [748]:
				xmin = 118.6193
				xmax = 118.6493
				text = "D"
			intervals [749]:
				xmin = 118.6493
				xmax = 118.7393
				text = "W"
			intervals [750]:
				xmin = 118.7393
				xmax = 118.7793
				text = "EH1"
			intervals [751]:
				xmin = 118.7793
				xmax = 118.9093
				text = "L"
			intervals [752]:
				xmin = 118.9093
				xmax = 119.8163
				text = ""
			intervals [753]:
				xmin = 119.8163
				xmax = 119.9163
				text = "DH"
			intervals [754]:
				xmin = 119.9163
				xmax = 119.9563
				text = "AE1"
			intervals [755]:
				xmin = 119.9563
				xmax = 120.0363
				text = "T"
			intervals [756]:
				xmin = 120.0363
				xmax = 120.1563
				text = "S"
			intervals [757]:
				xmin = 120.1563
				xmax = 120.2163
				text = "N"
			intervals [758]:
				xmin = 120.2163
				xmax = 120.2863
				text = "AA1"
			intervals [759]:
				xmin = 120.2863
				xmax = 120.4163
				text = "T"
			intervals [760]:
				xmin = 120.4163
				xmax = 120.762
				text = ""
			intervals [761]:
				xmin = 120.762
				xmax = 120.842
				text = "TH"
			intervals [762]:
				xmin = 120.842
				xmax = 120.922
				text = "AE1"
			intervals [763]:
				xmin = 120.922
				xmax = 120.982
				text = "NG"
			intervals [764]:
				xmin = 120.982
				xmax = 121.062
				text = "K"
			intervals [765]:
				xmin = 121.062
				xmax = 121.122
				text = "Y"
			intervals [766]:
				xmin = 121.122
				xmax = 121.262
				text = "UW1"
			intervals [767]:
				xmin = 121.262
				xmax = 121.422
				text = "sp"
			intervals [768]:
				xmin = 121.422
				xmax = 121.472
				text = "B"
			intervals [769]:
				xmin = 121.472
				xmax = 121.542
				text = "AH1"
			intervals [770]:
				xmin = 121.542
				xmax = 121.582
				text = "T"
			intervals [771]:
				xmin = 121.582
				xmax = 121.682
				text = "sp"
			intervals [772]:
				xmin = 121.682
				xmax = 121.772
				text = "DH"
			intervals [773]:
				xmin = 121.772
				xmax = 121.802
				text = "AE1"
			intervals [774]:
				xmin = 121.802
				xmax = 121.862
				text = "T"
			intervals [775]:
				xmin = 121.862
				xmax = 121.952
				text = "S"
			intervals [776]:
				xmin = 121.952
				xmax = 121.992
				text = "N"
			intervals [777]:
				xmin = 121.992
				xmax = 122.042
				text = "AA1"
			intervals [778]:
				xmin = 122.042
				xmax = 122.082
				text = "T"
			intervals [779]:
				xmin = 122.082
				xmax = 122.152
				text = "N"
			intervals [780]:
				xmin = 122.152
				xmax = 122.202
				text = "EH1"
			intervals [781]:
				xmin = 122.202
				xmax = 122.322
				text = "S"
			intervals [782]:
				xmin = 122.322
				xmax = 122.372
				text = "AH0"
			intervals [783]:
				xmin = 122.372
				xmax = 122.472
				text = "S"
			intervals [784]:
				xmin = 122.472
				xmax = 122.522
				text = "EH2"
			intervals [785]:
				xmin = 122.522
				xmax = 122.602
				text = "R"
			intervals [786]:
				xmin = 122.602
				xmax = 122.632
				text = "IY0"
			intervals [787]:
				xmin = 122.632
				xmax = 122.702
				text = "sp"
			intervals [788]:
				xmin = 122.702
				xmax = 123.2538
				text = ""
			intervals [789]:
				xmin = 123.2538
				xmax = 123.3438
				text = "DH"
			intervals [790]:
				xmin = 123.3438
				xmax = 123.3738
				text = "EH1"
			intervals [791]:
				xmin = 123.3738
				xmax = 123.4238
				text = "R"
			intervals [792]:
				xmin = 123.4238
				xmax = 123.4538
				text = "W"
			intervals [793]:
				xmin = 123.4538
				xmax = 123.5238
				text = "ER1"
			intervals [794]:
				xmin = 123.5238
				xmax = 123.6038
				text = "OW1"
			intervals [795]:
				xmin = 123.6038
				xmax = 123.6738
				text = "N"
			intervals [796]:
				xmin = 123.6738
				xmax = 123.7638
				text = "L"
			intervals [797]:
				xmin = 123.7638
				xmax = 123.9938
				text = "IY0"
			intervals [798]:
				xmin = 123.9938
				xmax = 126.4222
				text = ""
			intervals [799]:
				xmin = 126.4222
				xmax = 126.4522
				text = "AY1"
			intervals [800]:
				xmin = 126.4522
				xmax = 126.4822
				text = "sp"
			intervals [801]:
				xmin = 126.4822
				xmax = 126.5322
				text = "TH"
			intervals [802]:
				xmin = 126.5322
				xmax = 126.5722
				text = "IH1"
			intervals [803]:
				xmin = 126.5722
				xmax = 126.6522
				text = "NG"
			intervals [804]:
				xmin = 126.6522
				xmax = 126.6922
				text = "K"
			intervals [805]:
				xmin = 126.6922
				xmax = 126.8322
				text = "T"
			intervals [806]:
				xmin = 126.8322
				xmax = 126.9022
				text = "UW1"
			intervals [807]:
				xmin = 126.9022
				xmax = 127.0022
				text = "S"
			intervals [808]:
				xmin = 127.0022
				xmax = 127.0622
				text = "T"
			intervals [809]:
				xmin = 127.0622
				xmax = 127.1422
				text = "UW1"
			intervals [810]:
				xmin = 127.1422
				xmax = 127.1722
				text = "D"
			intervals [811]:
				xmin = 127.1722
				xmax = 127.2022
				text = "AH0"
			intervals [812]:
				xmin = 127.2022
				xmax = 127.2322
				text = "N"
			intervals [813]:
				xmin = 127.2322
				xmax = 127.2722
				text = "T"
			intervals [814]:
				xmin = 127.2722
				xmax = 127.3222
				text = "S"
			intervals [815]:
				xmin = 127.3222
				xmax = 127.3722
				text = "HH"
			intervals [816]:
				xmin = 127.3722
				xmax = 127.4522
				text = "UW1"
			intervals [817]:
				xmin = 127.4522
				xmax = 127.5222
				text = "L"
			intervals [818]:
				xmin = 127.5222
				xmax = 127.6122
				text = "IH1"
			intervals [819]:
				xmin = 127.6122
				xmax = 127.7722
				text = "V"
			intervals [820]:
				xmin = 127.7722
				xmax = 127.9222
				text = "D"
			intervals [821]:
				xmin = 127.9222
				xmax = 128.9965
				text = "sp"
			intervals [822]:
				xmin = 128.9965
				xmax = 129.0765
				text = "EH1"
			intervals [823]:
				xmin = 129.0765
				xmax = 129.1065
				text = "N"
			intervals [824]:
				xmin = 129.1065
				xmax = 129.1765
				text = "IY0"
			intervals [825]:
				xmin = 129.1765
				xmax = 129.2565
				text = "W"
			intervals [826]:
				xmin = 129.2565
				xmax = 129.3165
				text = "EH2"
			intervals [827]:
				xmin = 129.3165
				xmax = 129.3665
				text = "R"
			intervals [828]:
				xmin = 129.3665
				xmax = 129.4465
				text = "N"
			intervals [829]:
				xmin = 129.4465
				xmax = 129.5865
				text = "IH1"
			intervals [830]:
				xmin = 129.5865
				xmax = 129.6665
				text = "R"
			intervals [831]:
				xmin = 129.6665
				xmax = 129.7465
				text = "W"
			intervals [832]:
				xmin = 129.7465
				xmax = 129.8365
				text = "EH1"
			intervals [833]:
				xmin = 129.8365
				xmax = 129.8665
				text = "R"
			intervals [834]:
				xmin = 129.8665
				xmax = 129.9065
				text = "DH"
			intervals [835]:
				xmin = 129.9065
				xmax = 129.9865
				text = "AH0"
			intervals [836]:
				xmin = 129.9865
				xmax = 130.1365
				text = "sp"
			intervals [837]:
				xmin = 130.1365
				xmax = 130.2065
				text = "DH"
			intervals [838]:
				xmin = 130.2065
				xmax = 130.2865
				text = "AH0"
			intervals [839]:
				xmin = 130.2865
				xmax = 130.3765
				text = "sp"
			intervals [840]:
				xmin = 130.3765
				xmax = 130.7262
				text = ""
			intervals [841]:
				xmin = 130.7262
				xmax = 130.7962
				text = "DH"
			intervals [842]:
				xmin = 130.7962
				xmax = 130.8662
				text = "AH0"
			intervals [843]:
				xmin = 130.8662
				xmax = 130.9662
				text = "R"
			intervals [844]:
				xmin = 130.9662
				xmax = 131.0862
				text = "AY1"
			intervals [845]:
				xmin = 131.0862
				xmax = 131.1162
				text = "AH0"
			intervals [846]:
				xmin = 131.1162
				xmax = 131.1462
				text = "T"
			intervals [847]:
				xmin = 131.1462
				xmax = 131.1862
				text = "IH0"
			intervals [848]:
				xmin = 131.1862
				xmax = 131.2462
				text = "NG"
			intervals [849]:
				xmin = 131.2462
				xmax = 131.2962
				text = "W"
			intervals [850]:
				xmin = 131.2962
				xmax = 131.3262
				text = "AH0"
			intervals [851]:
				xmin = 131.3262
				xmax = 131.3862
				text = "Z"
			intervals [852]:
				xmin = 131.3862
				xmax = 131.4562
				text = "T"
			intervals [853]:
				xmin = 131.4562
				xmax = 131.5262
				text = "EY1"
			intervals [854]:
				xmin = 131.5262
				xmax = 131.5862
				text = "K"
			intervals [855]:
				xmin = 131.5862
				xmax = 131.6162
				text = "IH0"
			intervals [856]:
				xmin = 131.6162
				xmax = 131.6462
				text = "N"
			intervals [857]:
				xmin = 131.6462
				xmax = 131.7462
				text = "P"
			intervals [858]:
				xmin = 131.7462
				xmax = 131.8162
				text = "L"
			intervals [859]:
				xmin = 131.8162
				xmax = 131.9062
				text = "EY1"
			intervals [860]:
				xmin = 131.9062
				xmax = 132.0962
				text = "S"
			intervals [861]:
				xmin = 132.0962
				xmax = 132.1262
				text = "sp"
			intervals [862]:
				xmin = 132.1262
				xmax = 132.2062
				text = "M"
			intervals [863]:
				xmin = 132.2062
				xmax = 132.2762
				text = "OW1"
			intervals [864]:
				xmin = 132.2762
				xmax = 132.3762
				text = "S"
			intervals [865]:
				xmin = 132.3762
				xmax = 132.4062
				text = "AH0"
			intervals [866]:
				xmin = 132.4062
				xmax = 132.4662
				text = "V"
			intervals [867]:
				xmin = 132.4662
				xmax = 132.5162
				text = "AH1"
			intervals [868]:
				xmin = 132.5162
				xmax = 132.6362
				text = "S"
			intervals [869]:
				xmin = 132.6362
				xmax = 132.6862
				text = "L"
			intervals [870]:
				xmin = 132.6862
				xmax = 132.7562
				text = "IH1"
			intervals [871]:
				xmin = 132.7562
				xmax = 132.8462
				text = "V"
			intervals [872]:
				xmin = 132.8462
				xmax = 132.9862
				text = "D"
			intervals [873]:
				xmin = 132.9862
				xmax = 133.3708
				text = ""
			intervals [874]:
				xmin = 133.3708
				xmax = 133.4308
				text = "sil"
			intervals [875]:
				xmin = 133.4308
				xmax = 133.5208
				text = "T"
			intervals [876]:
				xmin = 133.5208
				xmax = 133.5608
				text = "AO1"
			intervals [877]:
				xmin = 133.5608
				xmax = 133.5908
				text = "R"
			intervals [878]:
				xmin = 133.5908
				xmax = 133.6208
				text = "D"
			intervals [879]:
				xmin = 133.6208
				xmax = 133.6508
				text = "Z"
			intervals [880]:
				xmin = 133.6508
				xmax = 133.6808
				text = "DH"
			intervals [881]:
				xmin = 133.6808
				xmax = 133.7208
				text = "AH1"
			intervals [882]:
				xmin = 133.7208
				xmax = 133.8708
				text = "AW1"
			intervals [883]:
				xmin = 133.8708
				xmax = 133.9108
				text = "T"
			intervals [884]:
				xmin = 133.9108
				xmax = 133.9508
				text = "ER0"
			intervals [885]:
				xmin = 133.9508
				xmax = 134.1208
				text = "EH1"
			intervals [886]:
				xmin = 134.1208
				xmax = 134.2008
				text = "JH"
			intervals [887]:
				xmin = 134.2008
				xmax = 134.2408
				text = "AH0"
			intervals [888]:
				xmin = 134.2408
				xmax = 134.2708
				text = "V"
			intervals [889]:
				xmin = 134.2708
				xmax = 134.3008
				text = "DH"
			intervals [890]:
				xmin = 134.3008
				xmax = 134.3708
				text = "AH0"
			intervals [891]:
				xmin = 134.3708
				xmax = 134.5008
				text = "S"
			intervals [892]:
				xmin = 134.5008
				xmax = 134.5608
				text = "IH1"
			intervals [893]:
				xmin = 134.5608
				xmax = 134.6308
				text = "T"
			intervals [894]:
				xmin = 134.6308
				xmax = 134.7808
				text = "IY0"
			intervals [895]:
				xmin = 134.7808
				xmax = 135.0273
				text = ""
			intervals [896]:
				xmin = 135.0273
				xmax = 135.0573
				text = "sil"
			intervals [897]:
				xmin = 135.0573
				xmax = 135.0873
				text = "AH0"
			intervals [898]:
				xmin = 135.0873
				xmax = 135.1173
				text = "N"
			intervals [899]:
				xmin = 135.1173
				xmax = 135.1673
				text = "M"
			intervals [900]:
				xmin = 135.1673
				xmax = 135.2373
				text = "OW1"
			intervals [901]:
				xmin = 135.2373
				xmax = 135.3473
				text = "S"
			intervals [902]:
				xmin = 135.3473
				xmax = 135.3873
				text = "AH0"
			intervals [903]:
				xmin = 135.3873
				xmax = 135.4273
				text = "V"
			intervals [904]:
				xmin = 135.4273
				xmax = 135.4873
				text = "AH1"
			intervals [905]:
				xmin = 135.4873
				xmax = 135.5773
				text = "S"
			intervals [906]:
				xmin = 135.5773
				xmax = 135.6273
				text = "L"
			intervals [907]:
				xmin = 135.6273
				xmax = 135.6873
				text = "IH1"
			intervals [908]:
				xmin = 135.6873
				xmax = 135.7273
				text = "V"
			intervals [909]:
				xmin = 135.7273
				xmax = 135.7573
				text = "D"
			intervals [910]:
				xmin = 135.7573
				xmax = 135.8673
				text = "F"
			intervals [911]:
				xmin = 135.8673
				xmax = 135.8973
				text = "EH1"
			intervals [912]:
				xmin = 135.8973
				xmax = 135.9273
				text = "R"
			intervals [913]:
				xmin = 135.9273
				xmax = 135.9873
				text = "L"
			intervals [914]:
				xmin = 135.9873
				xmax = 136.0273
				text = "IY0"
			intervals [915]:
				xmin = 136.0273
				xmax = 136.1073
				text = "K"
			intervals [916]:
				xmin = 136.1073
				xmax = 136.1473
				text = "L"
			intervals [917]:
				xmin = 136.1473
				xmax = 136.1973
				text = "OW1"
			intervals [918]:
				xmin = 136.1973
				xmax = 136.2473
				text = "S"
			intervals [919]:
				xmin = 136.2473
				xmax = 136.3173
				text = "T"
			intervals [920]:
				xmin = 136.3173
				xmax = 136.3573
				text = "AH0"
			intervals [921]:
				xmin = 136.3573
				xmax = 136.4273
				text = "G"
			intervals [922]:
				xmin = 136.4273
				xmax = 136.5273
				text = "EH1"
			intervals [923]:
				xmin = 136.5273
				xmax = 136.5673
				text = "DH"
			intervals [924]:
				xmin = 136.5673
				xmax = 136.6673
				text = "ER0"
			intervals [925]:
				xmin = 136.6673
				xmax = 137.2571
				text = ""
			intervals [926]:
				xmin = 137.2571
				xmax = 137.3071
				text = "sil"
			intervals [927]:
				xmin = 137.3071
				xmax = 137.4771
				text = "S"
			intervals [928]:
				xmin = 137.4771
				xmax = 138.0771
				text = "OW1"
			intervals [929]:
				xmin = 138.0771
				xmax = 138.1071
				text = "sp"
			intervals [930]:
				xmin = 138.1071
				xmax = 138.4576
				text = ""
			intervals [931]:
				xmin = 138.4576
				xmax = 138.8376
				text = "AY1"
			intervals [932]:
				xmin = 138.8376
				xmax = 139.5553
				text = "sp"
			intervals [933]:
				xmin = 139.5553
				xmax = 139.6153
				text = "JH"
			intervals [934]:
				xmin = 139.6153
				xmax = 139.6853
				text = "AH1"
			intervals [935]:
				xmin = 139.6853
				xmax = 139.7653
				text = "S"
			intervals [936]:
				xmin = 139.7653
				xmax = 139.7953
				text = "T"
			intervals [937]:
				xmin = 139.7953
				xmax = 139.8653
				text = "T"
			intervals [938]:
				xmin = 139.8653
				xmax = 139.9453
				text = "OW1"
			intervals [939]:
				xmin = 139.9453
				xmax = 139.9753
				text = "L"
			intervals [940]:
				xmin = 139.9753
				xmax = 140.0053
				text = "D"
			intervals [941]:
				xmin = 140.0053
				xmax = 140.0553
				text = "AH0"
			intervals [942]:
				xmin = 140.0553
				xmax = 140.1453
				text = "M"
			intervals [943]:
				xmin = 140.1453
				xmax = 140.2153
				text = "AY1"
			intervals [944]:
				xmin = 140.2153
				xmax = 140.3353
				text = "S"
			intervals [945]:
				xmin = 140.3353
				xmax = 140.3653
				text = "EH1"
			intervals [946]:
				xmin = 140.3653
				xmax = 140.4253
				text = "D"
			intervals [947]:
				xmin = 140.4253
				xmax = 140.5953
				text = "AY1"
			intervals [948]:
				xmin = 140.5953
				xmax = 140.6353
				text = "sp"
			intervals [949]:
				xmin = 140.6353
				xmax = 140.8153
				text = "AY1"
			intervals [950]:
				xmin = 140.8153
				xmax = 140.8753
				text = "K"
			intervals [951]:
				xmin = 140.8753
				xmax = 140.9153
				text = "AH0"
			intervals [952]:
				xmin = 140.9153
				xmax = 140.9553
				text = "N"
			intervals [953]:
				xmin = 140.9553
				xmax = 141.0453
				text = "T"
			intervals [954]:
				xmin = 141.0453
				xmax = 141.0853
				text = "EY1"
			intervals [955]:
				xmin = 141.0853
				xmax = 141.1453
				text = "K"
			intervals [956]:
				xmin = 141.1453
				xmax = 141.1853
				text = "EH1"
			intervals [957]:
				xmin = 141.1853
				xmax = 141.2353
				text = "V"
			intervals [958]:
				xmin = 141.2353
				xmax = 141.2853
				text = "R"
			intervals [959]:
				xmin = 141.2853
				xmax = 141.3353
				text = "IY0"
			intervals [960]:
				xmin = 141.3353
				xmax = 141.3953
				text = "B"
			intervals [961]:
				xmin = 141.3953
				xmax = 141.4253
				text = "AA2"
			intervals [962]:
				xmin = 141.4253
				xmax = 141.4853
				text = "D"
			intervals [963]:
				xmin = 141.4853
				xmax = 141.5253
				text = "IY0"
			intervals [964]:
				xmin = 141.5253
				xmax = 141.5553
				text = "sp"
			intervals [965]:
				xmin = 141.5553
				xmax = 141.7053
				text = "HH"
			intervals [966]:
				xmin = 141.7053
				xmax = 141.7353
				text = "OW1"
			intervals [967]:
				xmin = 141.7353
				xmax = 141.8753
				text = "M"
			intervals [968]:
				xmin = 141.8753
				xmax = 142.082
				text = ""
			intervals [969]:
				xmin = 142.082
				xmax = 142.112
				text = "sil"
			intervals [970]:
				xmin = 142.112
				xmax = 142.352
				text = "AY1"
			intervals [971]:
				xmin = 142.352
				xmax = 142.462
				text = "sp"
			intervals [972]:
				xmin = 142.462
				xmax = 142.532
				text = "DH"
			intervals [973]:
				xmin = 142.532
				xmax = 142.592
				text = "AH0"
			intervals [974]:
				xmin = 142.592
				xmax = 142.642
				text = "T"
			intervals [975]:
				xmin = 142.642
				xmax = 142.682
				text = "Z"
			intervals [976]:
				xmin = 142.682
				xmax = 142.792
				text = "F"
			intervals [977]:
				xmin = 142.792
				xmax = 142.902
				text = "AY1"
			intervals [978]:
				xmin = 142.902
				xmax = 142.932
				text = "N"
			intervals [979]:
				xmin = 142.932
				xmax = 143.002
				text = "AY1"
			intervals [980]:
				xmin = 143.002
				xmax = 143.052
				text = "W"
			intervals [981]:
				xmin = 143.052
				xmax = 143.092
				text = "AH0"
			intervals [982]:
				xmin = 143.092
				xmax = 143.122
				text = "Z"
			intervals [983]:
				xmin = 143.122
				xmax = 143.182
				text = "D"
			intervals [984]:
				xmin = 143.182
				xmax = 143.232
				text = "R"
			intervals [985]:
				xmin = 143.232
				xmax = 143.342
				text = "AY1"
			intervals [986]:
				xmin = 143.342
				xmax = 143.392
				text = "V"
			intervals [987]:
				xmin = 143.392
				xmax = 143.442
				text = "IH0"
			intervals [988]:
				xmin = 143.442
				xmax = 143.492
				text = "NG"
			intervals [989]:
				xmin = 143.492
				xmax = 143.522
				text = "AE1"
			intervals [990]:
				xmin = 143.522
				xmax = 143.562
				text = "T"
			intervals [991]:
				xmin = 143.562
				xmax = 143.612
				text = "DH"
			intervals [992]:
				xmin = 143.612
				xmax = 143.662
				text = "AH0"
			intervals [993]:
				xmin = 143.662
				xmax = 143.762
				text = "T"
			intervals [994]:
				xmin = 143.762
				xmax = 143.892
				text = "AY1"
			intervals [995]:
				xmin = 143.892
				xmax = 143.992
				text = "M"
			intervals [996]:
				xmin = 143.992
				xmax = 144.411
				text = ""
			intervals [997]:
				xmin = 144.411
				xmax = 144.441
				text = "sil"
			intervals [998]:
				xmin = 144.441
				xmax = 144.561
				text = "S"
			intervals [999]:
				xmin = 144.561
				xmax = 145.051
				text = "OW1"
			intervals [1000]:
				xmin = 145.051
				xmax = 145.161
				text = "AY1"
			intervals [1001]:
				xmin = 145.161
				xmax = 145.351
				text = "P"
			intervals [1002]:
				xmin = 145.351
				xmax = 145.441
				text = "AY1"
			intervals [1003]:
				xmin = 145.441
				xmax = 145.481
				text = "L"
			intervals [1004]:
				xmin = 145.481
				xmax = 145.531
				text = "D"
			intervals [1005]:
				xmin = 145.531
				xmax = 145.561
				text = "EH1"
			intervals [1006]:
				xmin = 145.561
				xmax = 145.631
				text = "V"
			intervals [1007]:
				xmin = 145.631
				xmax = 145.661
				text = "R"
			intervals [1008]:
				xmin = 145.661
				xmax = 145.721
				text = "IY0"
			intervals [1009]:
				xmin = 145.721
				xmax = 145.771
				text = "B"
			intervals [1010]:
				xmin = 145.771
				xmax = 145.821
				text = "AA2"
			intervals [1011]:
				xmin = 145.821
				xmax = 145.911
				text = "D"
			intervals [1012]:
				xmin = 145.911
				xmax = 145.941
				text = "IY0"
			intervals [1013]:
				xmin = 145.941
				xmax = 145.971
				text = "IH0"
			intervals [1014]:
				xmin = 145.971
				xmax = 146.011
				text = "N"
			intervals [1015]:
				xmin = 146.011
				xmax = 146.061
				text = "M"
			intervals [1016]:
				xmin = 146.061
				xmax = 146.161
				text = "AY1"
			intervals [1017]:
				xmin = 146.161
				xmax = 146.261
				text = "K"
			intervals [1018]:
				xmin = 146.261
				xmax = 146.411
				text = "AA1"
			intervals [1019]:
				xmin = 146.411
				xmax = 146.491
				text = "R"
			intervals [1020]:
				xmin = 146.491
				xmax = 146.8503
				text = ""
			intervals [1021]:
				xmin = 146.8503
				xmax = 146.9103
				text = "sil"
			intervals [1022]:
				xmin = 146.9103
				xmax = 147.3803
				text = "AE1"
			intervals [1023]:
				xmin = 147.3803
				xmax = 147.5403
				text = "N"
			intervals [1024]:
				xmin = 147.5403
				xmax = 147.6103
				text = "D"
			intervals [1025]:
				xmin = 147.6103
				xmax = 147.8803
				text = "AH1"
			intervals [1026]:
				xmin = 147.8803
				xmax = 147.9403
				text = "M"
			intervals [1027]:
				xmin = 147.9403
				xmax = 148.2378
				text = ""
			intervals [1028]:
				xmin = 148.2378
				xmax = 148.3378
				text = "HH"
			intervals [1029]:
				xmin = 148.3378
				xmax = 148.3778
				text = "W"
			intervals [1030]:
				xmin = 148.3778
				xmax = 148.4478
				text = "AH1"
			intervals [1031]:
				xmin = 148.4478
				xmax = 148.5178
				text = "N"
			intervals [1032]:
				xmin = 148.5178
				xmax = 148.5778
				text = "Y"
			intervals [1033]:
				xmin = 148.5778
				xmax = 148.6178
				text = "AH1"
			intervals [1034]:
				xmin = 148.6178
				xmax = 148.6878
				text = "NG"
			intervals [1035]:
				xmin = 148.6878
				xmax = 148.7578
				text = "L"
			intervals [1036]:
				xmin = 148.7578
				xmax = 148.8178
				text = "EY1"
			intervals [1037]:
				xmin = 148.8178
				xmax = 148.8478
				text = "D"
			intervals [1038]:
				xmin = 148.8478
				xmax = 148.8978
				text = "IY0"
			intervals [1039]:
				xmin = 148.8978
				xmax = 148.9678
				text = "W"
			intervals [1040]:
				xmin = 148.9678
				xmax = 149.0078
				text = "AH1"
			intervals [1041]:
				xmin = 149.0078
				xmax = 149.0578
				text = "N"
			intervals [1042]:
				xmin = 149.0578
				xmax = 149.1478
				text = "S"
			intervals [1043]:
				xmin = 149.1478
				xmax = 149.2078
				text = "T"
			intervals [1044]:
				xmin = 149.2078
				xmax = 149.3078
				text = "UW1"
			intervals [1045]:
				xmin = 149.3078
				xmax = 149.3378
				text = "D"
			intervals [1046]:
				xmin = 149.3378
				xmax = 149.3778
				text = "AH0"
			intervals [1047]:
				xmin = 149.3778
				xmax = 149.4178
				text = "N"
			intervals [1048]:
				xmin = 149.4178
				xmax = 149.4778
				text = "T"
			intervals [1049]:
				xmin = 149.4778
				xmax = 149.5378
				text = "F"
			intervals [1050]:
				xmin = 149.5378
				xmax = 149.5878
				text = "IY1"
			intervals [1051]:
				xmin = 149.5878
				xmax = 149.6678
				text = "M"
			intervals [1052]:
				xmin = 149.6678
				xmax = 149.6978
				text = "EY2"
			intervals [1053]:
				xmin = 149.6978
				xmax = 149.7478
				text = "L"
			intervals [1054]:
				xmin = 149.7478
				xmax = 149.8078
				text = "S"
			intervals [1055]:
				xmin = 149.8078
				xmax = 149.8678
				text = "T"
			intervals [1056]:
				xmin = 149.8678
				xmax = 149.8978
				text = "UW1"
			intervals [1057]:
				xmin = 149.8978
				xmax = 149.9278
				text = "D"
			intervals [1058]:
				xmin = 149.9278
				xmax = 149.9578
				text = "AH0"
			intervals [1059]:
				xmin = 149.9578
				xmax = 149.9878
				text = "N"
			intervals [1060]:
				xmin = 149.9878
				xmax = 150.0178
				text = "T"
			intervals [1061]:
				xmin = 150.0178
				xmax = 150.0678
				text = "HH"
			intervals [1062]:
				xmin = 150.0678
				xmax = 150.1578
				text = "UW1"
			intervals [1063]:
				xmin = 150.1578
				xmax = 150.2078
				text = "L"
			intervals [1064]:
				xmin = 150.2078
				xmax = 150.2678
				text = "IH1"
			intervals [1065]:
				xmin = 150.2678
				xmax = 150.3178
				text = "V"
			intervals [1066]:
				xmin = 150.3178
				xmax = 150.3478
				text = "D"
			intervals [1067]:
				xmin = 150.3478
				xmax = 150.677
				text = ""
			intervals [1068]:
				xmin = 150.677
				xmax = 150.707
				text = "sil"
			intervals [1069]:
				xmin = 150.707
				xmax = 150.837
				text = "S"
			intervals [1070]:
				xmin = 150.837
				xmax = 150.897
				text = "AO1"
			intervals [1071]:
				xmin = 150.897
				xmax = 150.997
				text = "R"
			intervals [1072]:
				xmin = 150.997
				xmax = 151.027
				text = "T"
			intervals [1073]:
				xmin = 151.027
				xmax = 151.057
				text = "AH0"
			intervals [1074]:
				xmin = 151.057
				xmax = 151.087
				text = "V"
			intervals [1075]:
				xmin = 151.087
				xmax = 151.217
				text = "K"
			intervals [1076]:
				xmin = 151.217
				xmax = 151.247
				text = "L"
			intervals [1077]:
				xmin = 151.247
				xmax = 151.317
				text = "OW1"
			intervals [1078]:
				xmin = 151.317
				xmax = 151.447
				text = "Z"
			intervals [1079]:
				xmin = 151.447
				xmax = 151.527
				text = "T"
			intervals [1080]:
				xmin = 151.527
				xmax = 151.557
				text = "UW1"
			intervals [1081]:
				xmin = 151.557
				xmax = 151.587
				text = "DH"
			intervals [1082]:
				xmin = 151.587
				xmax = 151.717
				text = "IY0"
			intervals [1083]:
				xmin = 151.717
				xmax = 151.777
				text = "EH1"
			intervals [1084]:
				xmin = 151.777
				xmax = 151.867
				text = "R"
			intervals [1085]:
				xmin = 151.867
				xmax = 151.917
				text = "IY0"
			intervals [1086]:
				xmin = 151.917
				xmax = 151.977
				text = "AH0"
			intervals [1087]:
				xmin = 151.977
				xmax = 152.077
				text = "sp"
			intervals [1088]:
				xmin = 152.077
				xmax = 152.3264
				text = ""
			intervals [1089]:
				xmin = 152.3264
				xmax = 152.4964
				text = "SH"
			intervals [1090]:
				xmin = 152.4964
				xmax = 152.5464
				text = "IY1"
			intervals [1091]:
				xmin = 152.5464
				xmax = 152.5964
				text = "W"
			intervals [1092]:
				xmin = 152.5964
				xmax = 152.6364
				text = "EH1"
			intervals [1093]:
				xmin = 152.6364
				xmax = 152.6664
				text = "N"
			intervals [1094]:
				xmin = 152.6664
				xmax = 152.6964
				text = "T"
			intervals [1095]:
				xmin = 152.6964
				xmax = 152.7664
				text = "HH"
			intervals [1096]:
				xmin = 152.7664
				xmax = 152.9164
				text = "OW1"
			intervals [1097]:
				xmin = 152.9164
				xmax = 152.9964
				text = "M"
			intervals [1098]:
				xmin = 152.9964
				xmax = 153.0464
				text = "W"
			intervals [1099]:
				xmin = 153.0464
				xmax = 153.0964
				text = "IH0"
			intervals [1100]:
				xmin = 153.0964
				xmax = 153.2064
				text = "TH"
			intervals [1101]:
				xmin = 153.2064
				xmax = 153.2364
				text = "AH0"
			intervals [1102]:
				xmin = 153.2364
				xmax = 153.3764
				text = "N"
			intervals [1103]:
				xmin = 153.3764
				xmax = 153.4864
				text = "sp"
			intervals [1104]:
				xmin = 153.4864
				xmax = 153.6164
				text = "AH0"
			intervals [1105]:
				xmin = 153.6164
				xmax = 153.7064
				text = "N"
			intervals [1106]:
				xmin = 153.7064
				xmax = 153.7764
				text = "AH1"
			intervals [1107]:
				xmin = 153.7764
				xmax = 153.8264
				text = "DH"
			intervals [1108]:
				xmin = 153.8264
				xmax = 153.9164
				text = "ER0"
			intervals [1109]:
				xmin = 153.9164
				xmax = 153.9864
				text = "W"
			intervals [1110]:
				xmin = 153.9864
				xmax = 154.0364
				text = "AH1"
			intervals [1111]:
				xmin = 154.0364
				xmax = 154.0664
				text = "N"
			intervals [1112]:
				xmin = 154.0664
				xmax = 154.1264
				text = "AH0"
			intervals [1113]:
				xmin = 154.1264
				xmax = 154.1564
				text = "V"
			intervals [1114]:
				xmin = 154.1564
				xmax = 154.1964
				text = "DH"
			intervals [1115]:
				xmin = 154.1964
				xmax = 154.2464
				text = "AH0"
			intervals [1116]:
				xmin = 154.2464
				xmax = 154.3064
				text = "B"
			intervals [1117]:
				xmin = 154.3064
				xmax = 154.3664
				text = "L"
			intervals [1118]:
				xmin = 154.3664
				xmax = 154.4164
				text = "AE1"
			intervals [1119]:
				xmin = 154.4164
				xmax = 154.4464
				text = "K"
			intervals [1120]:
				xmin = 154.4464
				xmax = 154.5564
				text = "F"
			intervals [1121]:
				xmin = 154.5564
				xmax = 154.5964
				text = "IY1"
			intervals [1122]:
				xmin = 154.5964
				xmax = 154.6864
				text = "M"
			intervals [1123]:
				xmin = 154.6864
				xmax = 154.7164
				text = "EY2"
			intervals [1124]:
				xmin = 154.7164
				xmax = 154.7964
				text = "L"
			intervals [1125]:
				xmin = 154.7964
				xmax = 154.8664
				text = "S"
			intervals [1126]:
				xmin = 154.8664
				xmax = 154.9364
				text = "T"
			intervals [1127]:
				xmin = 154.9364
				xmax = 155.0164
				text = "UW1"
			intervals [1128]:
				xmin = 155.0164
				xmax = 155.0564
				text = "D"
			intervals [1129]:
				xmin = 155.0564
				xmax = 155.0864
				text = "AH0"
			intervals [1130]:
				xmin = 155.0864
				xmax = 155.1264
				text = "N"
			intervals [1131]:
				xmin = 155.1264
				xmax = 155.1764
				text = "T"
			intervals [1132]:
				xmin = 155.1764
				xmax = 155.2464
				text = "S"
			intervals [1133]:
				xmin = 155.2464
				xmax = 155.5898
				text = ""
			intervals [1134]:
				xmin = 155.5898
				xmax = 155.6298
				text = "sil"
			intervals [1135]:
				xmin = 155.6298
				xmax = 156.0798
				text = "AE1"
			intervals [1136]:
				xmin = 156.0798
				xmax = 156.2498
				text = "N"
			intervals [1137]:
				xmin = 156.2498
				xmax = 156.3398
				text = "D"
			intervals [1138]:
				xmin = 156.3398
				xmax = 156.5598
				text = "AH1"
			intervals [1139]:
				xmin = 156.5598
				xmax = 156.8198
				text = "M"
			intervals [1140]:
				xmin = 156.8198
				xmax = 156.9814
				text = ""
			intervals [1141]:
				xmin = 156.9814
				xmax = 157.1414
				text = "AY1"
			intervals [1142]:
				xmin = 157.1414
				xmax = 157.1814
				text = "W"
			intervals [1143]:
				xmin = 157.1814
				xmax = 157.2114
				text = "AH0"
			intervals [1144]:
				xmin = 157.2114
				xmax = 157.2614
				text = "Z"
			intervals [1145]:
				xmin = 157.2614
				xmax = 157.3114
				text = "EY1"
			intervals [1146]:
				xmin = 157.3114
				xmax = 157.3614
				text = "B"
			intervals [1147]:
				xmin = 157.3614
				xmax = 157.3914
				text = "AH0"
			intervals [1148]:
				xmin = 157.3914
				xmax = 157.4214
				text = "L"
			intervals [1149]:
				xmin = 157.4214
				xmax = 157.4514
				text = "T"
			intervals [1150]:
				xmin = 157.4514
				xmax = 157.4814
				text = "AH0"
			intervals [1151]:
				xmin = 157.4814
				xmax = 157.5114
				text = "D"
			intervals [1152]:
				xmin = 157.5114
				xmax = 157.5414
				text = "R"
			intervals [1153]:
				xmin = 157.5414
				xmax = 157.5914
				text = "AA1"
			intervals [1154]:
				xmin = 157.5914
				xmax = 157.6714
				text = "P"
			intervals [1155]:
				xmin = 157.6714
				xmax = 157.7014
				text = "EH1"
			intervals [1156]:
				xmin = 157.7014
				xmax = 157.7714
				text = "V"
			intervals [1157]:
				xmin = 157.7714
				xmax = 157.8014
				text = "R"
			intervals [1158]:
				xmin = 157.8014
				xmax = 157.8314
				text = "IY0"
			intervals [1159]:
				xmin = 157.8314
				xmax = 157.8814
				text = "B"
			intervals [1160]:
				xmin = 157.8814
				xmax = 157.9214
				text = "AA2"
			intervals [1161]:
				xmin = 157.9214
				xmax = 157.9814
				text = "D"
			intervals [1162]:
				xmin = 157.9814
				xmax = 158.0314
				text = "IY0"
			intervals [1163]:
				xmin = 158.0314
				xmax = 158.0714
				text = "EH1"
			intervals [1164]:
				xmin = 158.0714
				xmax = 158.1314
				text = "L"
			intervals [1165]:
				xmin = 158.1314
				xmax = 158.2514
				text = "S"
			intervals [1166]:
				xmin = 158.2514
				xmax = 158.4814
				text = "AO1"
			intervals [1167]:
				xmin = 158.4814
				xmax = 158.5714
				text = "F"
			intervals [1168]:
				xmin = 158.5714
				xmax = 158.6014
				text = "sp"
			intervals [1169]:
				xmin = 158.6014
				xmax = 158.7214
				text = "AH0"
			intervals [1170]:
				xmin = 158.7214
				xmax = 158.7714
				text = "N"
			intervals [1171]:
				xmin = 158.7714
				xmax = 158.8714
				text = "D"
			intervals [1172]:
				xmin = 158.8714
				xmax = 159.1334
				text = ""
			intervals [1173]:
				xmin = 159.1334
				xmax = 159.2534
				text = "W"
			intervals [1174]:
				xmin = 159.2534
				xmax = 159.2934
				text = "IY1"
			intervals [1175]:
				xmin = 159.2934
				xmax = 159.4034
				text = "AO1"
			intervals [1176]:
				xmin = 159.4034
				xmax = 159.4734
				text = "L"
			intervals [1177]:
				xmin = 159.4734
				xmax = 159.5134
				text = "W"
			intervals [1178]:
				xmin = 159.5134
				xmax = 159.5534
				text = "EH1"
			intervals [1179]:
				xmin = 159.5534
				xmax = 159.5834
				text = "N"
			intervals [1180]:
				xmin = 159.5834
				xmax = 159.6134
				text = "T"
			intervals [1181]:
				xmin = 159.6134
				xmax = 159.7334
				text = "HH"
			intervals [1182]:
				xmin = 159.7334
				xmax = 159.8134
				text = "OW1"
			intervals [1183]:
				xmin = 159.8134
				xmax = 159.9334
				text = "M"
			intervals [1184]:
				xmin = 159.9334
				xmax = 160.0034
				text = "G"
			intervals [1185]:
				xmin = 160.0034
				xmax = 160.0434
				text = "AA1"
			intervals [1186]:
				xmin = 160.0434
				xmax = 160.0734
				text = "T"
			intervals [1187]:
				xmin = 160.0734
				xmax = 160.1334
				text = "HH"
			intervals [1188]:
				xmin = 160.1334
				xmax = 160.1934
				text = "OW1"
			intervals [1189]:
				xmin = 160.1934
				xmax = 160.2934
				text = "M"
			intervals [1190]:
				xmin = 160.2934
				xmax = 160.4234
				text = "S"
			intervals [1191]:
				xmin = 160.4234
				xmax = 160.5234
				text = "EY1"
			intervals [1192]:
				xmin = 160.5234
				xmax = 160.6434
				text = "F"
			intervals [1193]:
				xmin = 160.6434
				xmax = 160.7034
				text = "L"
			intervals [1194]:
				xmin = 160.7034
				xmax = 160.7334
				text = "IY0"
			intervals [1195]:
				xmin = 160.7334
				xmax = 160.7834
				text = "sp"
			intervals [1196]:
				xmin = 160.7834
				xmax = 161.2146
				text = ""
			intervals [1197]:
				xmin = 161.2146
				xmax = 161.4746
				text = "AH1"
			intervals [1198]:
				xmin = 161.4746
				xmax = 161.6346
				text = "M"
			intervals [1199]:
				xmin = 161.6346
				xmax = 161.6846
				text = "IH1"
			intervals [1200]:
				xmin = 161.6846
				xmax = 161.7446
				text = "T"
			intervals [1201]:
				xmin = 161.7446
				xmax = 161.7746
				text = "W"
			intervals [1202]:
				xmin = 161.7746
				xmax = 161.8046
				text = "AH0"
			intervals [1203]:
				xmin = 161.8046
				xmax = 161.8546
				text = "Z"
			intervals [1204]:
				xmin = 161.8546
				xmax = 161.9246
				text = "AH0"
			intervals [1205]:
				xmin = 161.9246
				xmax = 162.0246
				text = "T"
			intervals [1206]:
				xmin = 162.0246
				xmax = 162.1346
				text = "AY1"
			intervals [1207]:
				xmin = 162.1346
				xmax = 162.2346
				text = "M"
			intervals [1208]:
				xmin = 162.2346
				xmax = 162.2646
				text = "W"
			intervals [1209]:
				xmin = 162.2646
				xmax = 162.3046
				text = "EH1"
			intervals [1210]:
				xmin = 162.3046
				xmax = 162.3546
				text = "N"
			intervals [1211]:
				xmin = 162.3546
				xmax = 162.3946
				text = "DH"
			intervals [1212]:
				xmin = 162.3946
				xmax = 162.4246
				text = "EH1"
			intervals [1213]:
				xmin = 162.4246
				xmax = 162.4746
				text = "R"
			intervals [1214]:
				xmin = 162.4746
				xmax = 162.5446
				text = "W"
			intervals [1215]:
				xmin = 162.5446
				xmax = 162.5946
				text = "AH0"
			intervals [1216]:
				xmin = 162.5946
				xmax = 162.6746
				text = "Z"
			intervals [1217]:
				xmin = 162.6746
				xmax = 162.7446
				text = "AH0"
			intervals [1218]:
				xmin = 162.7446
				xmax = 163.1973
				text = "sp"
			intervals [1219]:
				xmin = 163.1973
				xmax = 163.3173
				text = "DH"
			intervals [1220]:
				xmin = 163.3173
				xmax = 163.3473
				text = "EH0"
			intervals [1221]:
				xmin = 163.3473
				xmax = 163.3773
				text = "R"
			intervals [1222]:
				xmin = 163.3773
				xmax = 163.5273
				text = "AE1"
			intervals [1223]:
				xmin = 163.5273
				xmax = 163.6073
				text = "F"
			intervals [1224]:
				xmin = 163.6073
				xmax = 163.6473
				text = "T"
			intervals [1225]:
				xmin = 163.6473
				xmax = 163.6873
				text = "ER0"
			intervals [1226]:
				xmin = 163.6873
				xmax = 163.7373
				text = "W"
			intervals [1227]:
				xmin = 163.7373
				xmax = 163.7673
				text = "AH0"
			intervals [1228]:
				xmin = 163.7673
				xmax = 163.8173
				text = "Z"
			intervals [1229]:
				xmin = 163.8173
				xmax = 163.8673
				text = "AH0"
			intervals [1230]:
				xmin = 163.8673
				xmax = 163.9773
				text = "K"
			intervals [1231]:
				xmin = 163.9773
				xmax = 164.1273
				text = "ER1"
			intervals [1232]:
				xmin = 164.1273
				xmax = 164.2073
				text = "F"
			intervals [1233]:
				xmin = 164.2073
				xmax = 164.2773
				text = "Y"
			intervals [1234]:
				xmin = 164.2773
				xmax = 164.3673
				text = "UW0"
			intervals [1235]:
				xmin = 164.3673
				xmax = 164.4073
				text = "IH0"
			intervals [1236]:
				xmin = 164.4073
				xmax = 164.4473
				text = "N"
			intervals [1237]:
				xmin = 164.4473
				xmax = 164.4973
				text = "DH"
			intervals [1238]:
				xmin = 164.4973
				xmax = 164.5573
				text = "AH0"
			intervals [1239]:
				xmin = 164.5573
				xmax = 164.6473
				text = "S"
			intervals [1240]:
				xmin = 164.6473
				xmax = 164.6973
				text = "IH1"
			intervals [1241]:
				xmin = 164.6973
				xmax = 164.7773
				text = "T"
			intervals [1242]:
				xmin = 164.7773
				xmax = 164.8573
				text = "IY0"
			intervals [1243]:
				xmin = 164.8573
				xmax = 164.9773
				text = "S"
			intervals [1244]:
				xmin = 164.9773
				xmax = 165.1273
				text = "OW1"
			intervals [1245]:
				xmin = 165.1273
				xmax = 165.1573
				text = "sp"
			intervals [1246]:
				xmin = 165.1573
				xmax = 165.4732
				text = ""
			intervals [1247]:
				xmin = 165.4732
				xmax = 165.5632
				text = "Y"
			intervals [1248]:
				xmin = 165.5632
				xmax = 165.5932
				text = "UW1"
			intervals [1249]:
				xmin = 165.5932
				xmax = 165.6732
				text = "K"
			intervals [1250]:
				xmin = 165.6732
				xmax = 165.7032
				text = "UH1"
			intervals [1251]:
				xmin = 165.7032
				xmax = 165.7332
				text = "D"
			intervals [1252]:
				xmin = 165.7332
				xmax = 165.7632
				text = "AH0"
			intervals [1253]:
				xmin = 165.7632
				xmax = 165.7932
				text = "N"
			intervals [1254]:
				xmin = 165.7932
				xmax = 165.8232
				text = "T"
			intervals [1255]:
				xmin = 165.8232
				xmax = 165.8732
				text = "B"
			intervals [1256]:
				xmin = 165.8732
				xmax = 165.9932
				text = "IY0"
			intervals [1257]:
				xmin = 165.9932
				xmax = 166.2032
				text = "AW1"
			intervals [1258]:
				xmin = 166.2032
				xmax = 166.2832
				text = "T"
			intervals [1259]:
				xmin = 166.2832
				xmax = 166.3832
				text = "AE1"
			intervals [1260]:
				xmin = 166.3832
				xmax = 166.4532
				text = "F"
			intervals [1261]:
				xmin = 166.4532
				xmax = 166.5032
				text = "T"
			intervals [1262]:
				xmin = 166.5032
				xmax = 166.5332
				text = "ER0"
			intervals [1263]:
				xmin = 166.5332
				xmax = 166.5932
				text = "AH0"
			intervals [1264]:
				xmin = 166.5932
				xmax = 166.7032
				text = "S"
			intervals [1265]:
				xmin = 166.7032
				xmax = 166.7932
				text = "ER1"
			intervals [1266]:
				xmin = 166.7932
				xmax = 166.8232
				text = "T"
			intervals [1267]:
				xmin = 166.8232
				xmax = 166.8532
				text = "AH0"
			intervals [1268]:
				xmin = 166.8532
				xmax = 166.9332
				text = "N"
			intervals [1269]:
				xmin = 166.9332
				xmax = 167.1332
				text = "AW1"
			intervals [1270]:
				xmin = 167.1332
				xmax = 167.4932
				text = "R"
			intervals [1271]:
				xmin = 167.4932
				xmax = 167.5232
				text = "sp"
			intervals [1272]:
				xmin = 167.5232
				xmax = 167.5532
				text = "AH0"
			intervals [1273]:
				xmin = 167.5532
				xmax = 167.6032
				text = "N"
			intervals [1274]:
				xmin = 167.6032
				xmax = 167.8518
				text = ""
			intervals [1275]:
				xmin = 167.8518
				xmax = 167.9418
				text = "DH"
			intervals [1276]:
				xmin = 167.9418
				xmax = 167.9818
				text = "AE1"
			intervals [1277]:
				xmin = 167.9818
				xmax = 168.0518
				text = "T"
			intervals [1278]:
				xmin = 168.0518
				xmax = 168.1518
				text = "S"
			intervals [1279]:
				xmin = 168.1518
				xmax = 168.1918
				text = "AO1"
			intervals [1280]:
				xmin = 168.1918
				xmax = 168.2318
				text = "R"
			intervals [1281]:
				xmin = 168.2318
				xmax = 168.2618
				text = "T"
			intervals [1282]:
				xmin = 168.2618
				xmax = 168.2918
				text = "AH0"
			intervals [1283]:
				xmin = 168.2918
				xmax = 168.3218
				text = "V"
			intervals [1284]:
				xmin = 168.3218
				xmax = 168.4118
				text = "TH"
			intervals [1285]:
				xmin = 168.4118
				xmax = 168.4918
				text = "IH1"
			intervals [1286]:
				xmin = 168.4918
				xmax = 168.5618
				text = "NG"
			intervals [1287]:
				xmin = 168.5618
				xmax = 168.5918
				text = "AH0"
			intervals [1288]:
				xmin = 168.5918
				xmax = 168.6518
				text = "N"
			intervals [1289]:
				xmin = 168.6518
				xmax = 168.6918
				text = "DH"
			intervals [1290]:
				xmin = 168.6918
				xmax = 168.7218
				text = "AE1"
			intervals [1291]:
				xmin = 168.7218
				xmax = 168.8018
				text = "T"
			intervals [1292]:
				xmin = 168.8018
				xmax = 168.8618
				text = "W"
			intervals [1293]:
				xmin = 168.8618
				xmax = 168.9018
				text = "AH0"
			intervals [1294]:
				xmin = 168.9018
				xmax = 168.9618
				text = "Z"
			intervals [1295]:
				xmin = 168.9618
				xmax = 169.0518
				text = "AH0"
			intervals [1296]:
				xmin = 169.0518
				xmax = 169.0818
				text = "L"
			intervals [1297]:
				xmin = 169.0818
				xmax = 169.1118
				text = "IH1"
			intervals [1298]:
				xmin = 169.1118
				xmax = 169.1418
				text = "T"
			intervals [1299]:
				xmin = 169.1418
				xmax = 169.1718
				text = "AH0"
			intervals [1300]:
				xmin = 169.1718
				xmax = 169.3118
				text = "L"
			intervals [1301]:
				xmin = 169.3118
				xmax = 169.4203
				text = ""
			intervals [1302]:
				xmin = 169.4203
				xmax = 169.4803
				text = "sil"
			intervals [1303]:
				xmin = 169.4803
				xmax = 169.6303
				text = "HH"
			intervals [1304]:
				xmin = 169.6303
				xmax = 169.7103
				text = "EH1"
			intervals [1305]:
				xmin = 169.7103
				xmax = 169.8003
				text = "R"
			intervals [1306]:
				xmin = 169.8003
				xmax = 169.9003
				text = "R"
			intervals [1307]:
				xmin = 169.9003
				xmax = 170.0203
				text = "EY1"
			intervals [1308]:
				xmin = 170.0203
				xmax = 170.1203
				text = "Z"
			intervals [1309]:
				xmin = 170.1203
				xmax = 170.1803
				text = "IH0"
			intervals [1310]:
				xmin = 170.1803
				xmax = 170.2403
				text = "NG"
			intervals [1311]:
				xmin = 170.2403
				xmax = 170.737
				text = ""
			intervals [1312]:
				xmin = 170.737
				xmax = 171.247
				text = "AH1"
			intervals [1313]:
				xmin = 171.247
				xmax = 171.467
				text = "M"
			intervals [1314]:
				xmin = 171.467
				xmax = 172.3715
				text = "sp"
			intervals [1315]:
				xmin = 172.3715
				xmax = 172.4215
				text = "spn"
			intervals [1316]:
				xmin = 172.4215
				xmax = 172.9107
				text = "sp"
			intervals [1317]:
				xmin = 172.9107
				xmax = 173.2407
				text = "spn"
			intervals [1318]:
				xmin = 173.2407
				xmax = 173.8093
				text = ""
			intervals [1319]:
				xmin = 173.8093
				xmax = 174.0993
				text = "AY1"
			intervals [1320]:
				xmin = 174.0993
				xmax = 174.2193
				text = "AY1"
			intervals [1321]:
				xmin = 174.2193
				xmax = 174.2793
				text = "sp"
			intervals [1322]:
				xmin = 174.2793
				xmax = 174.3893
				text = "AY1"
			intervals [1323]:
				xmin = 174.3893
				xmax = 174.5593
				text = "D"
			intervals [1324]:
				xmin = 174.5593
				xmax = 174.6293
				text = "IH1"
			intervals [1325]:
				xmin = 174.6293
				xmax = 174.6993
				text = "D"
			intervals [1326]:
				xmin = 174.6993
				xmax = 174.7293
				text = "N"
			intervals [1327]:
				xmin = 174.7293
				xmax = 174.7593
				text = "T"
			intervals [1328]:
				xmin = 174.7593
				xmax = 174.8793
				text = "T"
			intervals [1329]:
				xmin = 174.8793
				xmax = 174.9193
				text = "R"
			intervals [1330]:
				xmin = 174.9193
				xmax = 174.9593
				text = "UW1"
			intervals [1331]:
				xmin = 174.9593
				xmax = 175.0293
				text = "L"
			intervals [1332]:
				xmin = 175.0293
				xmax = 175.1093
				text = "IY0"
			intervals [1333]:
				xmin = 175.1093
				xmax = 175.1593
				text = "AH0"
			intervals [1334]:
				xmin = 175.1593
				xmax = 175.2493
				text = "P"
			intervals [1335]:
				xmin = 175.2493
				xmax = 175.3093
				text = "R"
			intervals [1336]:
				xmin = 175.3093
				xmax = 175.3393
				text = "IY1"
			intervals [1337]:
				xmin = 175.3393
				xmax = 175.4793
				text = "SH"
			intervals [1338]:
				xmin = 175.4793
				xmax = 175.5193
				text = "IY0"
			intervals [1339]:
				xmin = 175.5193
				xmax = 175.7093
				text = "EY2"
			intervals [1340]:
				xmin = 175.7093
				xmax = 175.8893
				text = "T"
			intervals [1341]:
				xmin = 175.8893
				xmax = 176.107
				text = ""
			intervals [1342]:
				xmin = 176.107
				xmax = 176.327
				text = "AO1"
			intervals [1343]:
				xmin = 176.327
				xmax = 176.367
				text = "L"
			intervals [1344]:
				xmin = 176.367
				xmax = 176.407
				text = "AH1"
			intervals [1345]:
				xmin = 176.407
				xmax = 176.497
				text = "V"
			intervals [1346]:
				xmin = 176.497
				xmax = 176.537
				text = "DH"
			intervals [1347]:
				xmin = 176.537
				xmax = 176.587
				text = "IY0"
			intervals [1348]:
				xmin = 176.587
				xmax = 176.677
				text = "R"
			intervals [1349]:
				xmin = 176.677
				xmax = 176.747
				text = "EH1"
			intervals [1350]:
				xmin = 176.747
				xmax = 176.817
				text = "S"
			intervals [1351]:
				xmin = 176.817
				xmax = 176.887
				text = "T"
			intervals [1352]:
				xmin = 176.887
				xmax = 176.917
				text = "AH0"
			intervals [1353]:
				xmin = 176.917
				xmax = 176.947
				text = "V"
			intervals [1354]:
				xmin = 176.947
				xmax = 176.977
				text = "HH"
			intervals [1355]:
				xmin = 176.977
				xmax = 177.007
				text = "W"
			intervals [1356]:
				xmin = 177.007
				xmax = 177.037
				text = "AH1"
			intervals [1357]:
				xmin = 177.037
				xmax = 177.117
				text = "T"
			intervals [1358]:
				xmin = 177.117
				xmax = 177.167
				text = "W"
			intervals [1359]:
				xmin = 177.167
				xmax = 177.207
				text = "AH0"
			intervals [1360]:
				xmin = 177.207
				xmax = 177.287
				text = "Z"
			intervals [1361]:
				xmin = 177.287
				xmax = 177.337
				text = "G"
			intervals [1362]:
				xmin = 177.337
				xmax = 177.437
				text = "OW1"
			intervals [1363]:
				xmin = 177.437
				xmax = 177.527
				text = "IH0"
			intervals [1364]:
				xmin = 177.527
				xmax = 177.587
				text = "N"
			intervals [1365]:
				xmin = 177.587
				xmax = 177.817
				text = "AO1"
			intervals [1366]:
				xmin = 177.817
				xmax = 177.887
				text = "N"
			intervals [1367]:
				xmin = 177.887
				xmax = 177.967
				text = "sp"
			intervals [1368]:
				xmin = 177.967
				xmax = 178.3298
				text = ""
			intervals [1369]:
				xmin = 178.3298
				xmax = 178.4698
				text = "AE1"
			intervals [1370]:
				xmin = 178.4698
				xmax = 178.5498
				text = "T"
			intervals [1371]:
				xmin = 178.5498
				xmax = 178.5798
				text = "sp"
			intervals [1372]:
				xmin = 178.5798
				xmax = 178.7198
				text = "IH0"
			intervals [1373]:
				xmin = 178.7198
				xmax = 178.8098
				text = "M"
			intervals [1374]:
				xmin = 178.8098
				xmax = 178.9798
				text = "IY1"
			intervals [1375]:
				xmin = 178.9798
				xmax = 179.0098
				text = "D"
			intervals [1376]:
				xmin = 179.0098
				xmax = 179.0398
				text = "IY0"
			intervals [1377]:
				xmin = 179.0398
				xmax = 179.0698
				text = "AH0"
			intervals [1378]:
				xmin = 179.0698
				xmax = 179.1098
				text = "T"
			intervals [1379]:
				xmin = 179.1098
				xmax = 179.1998
				text = "L"
			intervals [1380]:
				xmin = 179.1998
				xmax = 179.3198
				text = "IY0"
			intervals [1381]:
				xmin = 179.3198
				xmax = 179.6394
				text = ""
			intervals [1382]:
				xmin = 179.6394
				xmax = 179.6694
				text = "sil"
			intervals [1383]:
				xmin = 179.6694
				xmax = 179.9794
				text = "S"
			intervals [1384]:
				xmin = 179.9794
				xmax = 180.1494
				text = "ER1"
			intervals [1385]:
				xmin = 180.1494
				xmax = 180.1794
				text = "T"
			intervals [1386]:
				xmin = 180.1794
				xmax = 180.2094
				text = "AH0"
			intervals [1387]:
				xmin = 180.2094
				xmax = 180.3394
				text = "N"
			intervals [1388]:
				xmin = 180.3394
				xmax = 180.3994
				text = "L"
			intervals [1389]:
				xmin = 180.3994
				xmax = 180.6994
				text = "IY0"
			intervals [1390]:
				xmin = 180.6994
				xmax = 181.680
				text = ""
			intervals [1391]:
				xmin = 181.680
				xmax = 181.760
				text = "W"
			intervals [1392]:
				xmin = 181.760
				xmax = 181.800
				text = "EH1"
			intervals [1393]:
				xmin = 181.800
				xmax = 181.860
				text = "N"
			intervals [1394]:
				xmin = 181.860
				xmax = 181.930
				text = "EH1"
			intervals [1395]:
				xmin = 181.930
				xmax = 181.960
				text = "V"
			intervals [1396]:
				xmin = 181.960
				xmax = 182.010
				text = "R"
			intervals [1397]:
				xmin = 182.010
				xmax = 182.070
				text = "IY0"
			intervals [1398]:
				xmin = 182.070
				xmax = 182.130
				text = "TH"
			intervals [1399]:
				xmin = 182.130
				xmax = 182.170
				text = "IH2"
			intervals [1400]:
				xmin = 182.170
				xmax = 182.290
				text = "NG"
			intervals [1401]:
				xmin = 182.290
				xmax = 182.400
				text = "D"
			intervals [1402]:
				xmin = 182.400
				xmax = 182.600
				text = "AY1"
			intervals [1403]:
				xmin = 182.600
				xmax = 182.680
				text = "D"
			intervals [1404]:
				xmin = 182.680
				xmax = 182.760
				text = "D"
			intervals [1405]:
				xmin = 182.760
				xmax = 183.030
				text = "AW1"
			intervals [1406]:
				xmin = 183.030
				xmax = 183.140
				text = "N"
			intervals [1407]:
				xmin = 183.140
				xmax = 183.843
				text = "sp"
			intervals [1408]:
				xmin = 183.843
				xmax = 184.213
				text = "AE1"
			intervals [1409]:
				xmin = 184.213
				xmax = 184.333
				text = "N"
			intervals [1410]:
				xmin = 184.333
				xmax = 184.363
				text = "D"
			intervals [1411]:
				xmin = 184.363
				xmax = 184.393
				text = "DH"
			intervals [1412]:
				xmin = 184.393
				xmax = 184.463
				text = "IY0"
			intervals [1413]:
				xmin = 184.463
				xmax = 184.593
				text = "K"
			intervals [1414]:
				xmin = 184.593
				xmax = 184.703
				text = "ER1"
			intervals [1415]:
				xmin = 184.703
				xmax = 184.793
				text = "F"
			intervals [1416]:
				xmin = 184.793
				xmax = 184.863
				text = "Y"
			intervals [1417]:
				xmin = 184.863
				xmax = 184.913
				text = "UW0"
			intervals [1418]:
				xmin = 184.913
				xmax = 185.013
				text = "Z"
			intervals [1419]:
				xmin = 185.013
				xmax = 185.053
				text = "W"
			intervals [1420]:
				xmin = 185.053
				xmax = 185.113
				text = "ER0"
			intervals [1421]:
				xmin = 185.113
				xmax = 185.173
				text = "L"
			intervals [1422]:
				xmin = 185.173
				xmax = 185.243
				text = "IH1"
			intervals [1423]:
				xmin = 185.243
				xmax = 185.373
				text = "F"
			intervals [1424]:
				xmin = 185.373
				xmax = 185.423
				text = "T"
			intervals [1425]:
				xmin = 185.423
				xmax = 185.503
				text = "IH0"
			intervals [1426]:
				xmin = 185.503
				xmax = 185.563
				text = "D"
			intervals [1427]:
				xmin = 185.563
				xmax = 185.623
				text = "AE1"
			intervals [1428]:
				xmin = 185.623
				xmax = 185.713
				text = "N"
			intervals [1429]:
				xmin = 185.713
				xmax = 185.813
				text = "P"
			intervals [1430]:
				xmin = 185.813
				xmax = 185.873
				text = "IY1"
			intervals [1431]:
				xmin = 185.873
				xmax = 185.973
				text = "P"
			intervals [1432]:
				xmin = 185.973
				xmax = 186.013
				text = "AH0"
			intervals [1433]:
				xmin = 186.013
				xmax = 186.093
				text = "L"
			intervals [1434]:
				xmin = 186.093
				xmax = 186.163
				text = "W"
			intervals [1435]:
				xmin = 186.163
				xmax = 186.233
				text = "ER1"
			intervals [1436]:
				xmin = 186.233
				xmax = 186.323
				text = "T"
			intervals [1437]:
				xmin = 186.323
				xmax = 186.363
				text = "R"
			intervals [1438]:
				xmin = 186.363
				xmax = 186.503
				text = "AY1"
			intervals [1439]:
				xmin = 186.503
				xmax = 186.563
				text = "N"
			intervals [1440]:
				xmin = 186.563
				xmax = 186.673
				text = "T"
			intervals [1441]:
				xmin = 186.673
				xmax = 186.703
				text = "UW1"
			intervals [1442]:
				xmin = 186.703
				xmax = 186.813
				text = "R"
			intervals [1443]:
				xmin = 186.813
				xmax = 186.903
				text = "IY0"
			intervals [1444]:
				xmin = 186.903
				xmax = 187.023
				text = "T"
			intervals [1445]:
				xmin = 187.023
				xmax = 187.253
				text = "ER1"
			intervals [1446]:
				xmin = 187.253
				xmax = 187.333
				text = "N"
			intervals [1447]:
				xmin = 187.333
				xmax = 187.363
				text = "sp"
			intervals [1448]:
				xmin = 187.363
				xmax = 187.7176
				text = ""
			intervals [1449]:
				xmin = 187.7176
				xmax = 187.8576
				text = "T"
			intervals [1450]:
				xmin = 187.8576
				xmax = 187.9276
				text = "UW1"
			intervals [1451]:
				xmin = 187.9276
				xmax = 188.0376
				text = "S"
			intervals [1452]:
				xmin = 188.0376
				xmax = 188.0876
				text = "AH1"
			intervals [1453]:
				xmin = 188.0876
				xmax = 188.1876
				text = "M"
			intervals [1454]:
				xmin = 188.1876
				xmax = 188.2376
				text = "TH"
			intervals [1455]:
				xmin = 188.2376
				xmax = 188.2776
				text = "IH0"
			intervals [1456]:
				xmin = 188.2776
				xmax = 188.3876
				text = "NG"
			intervals [1457]:
				xmin = 188.3876
				xmax = 188.4276
				text = "AH0"
			intervals [1458]:
				xmin = 188.4276
				xmax = 188.4776
				text = "V"
			intervals [1459]:
				xmin = 188.4776
				xmax = 188.5176
				text = "AH0"
			intervals [1460]:
				xmin = 188.5176
				xmax = 188.6176
				text = "N"
			intervals [1461]:
				xmin = 188.6176
				xmax = 188.6776
				text = "AO1"
			intervals [1462]:
				xmin = 188.6776
				xmax = 188.7576
				text = "R"
			intervals [1463]:
				xmin = 188.7576
				xmax = 188.8476
				text = "M"
			intervals [1464]:
				xmin = 188.8476
				xmax = 188.8776
				text = "AH0"
			intervals [1465]:
				xmin = 188.8776
				xmax = 188.9076
				text = "L"
			intervals [1466]:
				xmin = 188.9076
				xmax = 188.9376
				text = "sp"
			intervals [1467]:
				xmin = 188.9376
				xmax = 189.0776
				text = "L"
			intervals [1468]:
				xmin = 189.0776
				xmax = 189.2576
				text = "AY1"
			intervals [1469]:
				xmin = 189.2576
				xmax = 189.4376
				text = "F"
			intervals [1470]:
				xmin = 189.4376
				xmax = 190.3652
				text = ""
			intervals [1471]:
				xmin = 190.3652
				xmax = 190.5152
				text = "K"
			intervals [1472]:
				xmin = 190.5152
				xmax = 190.5452
				text = "AH1"
			intervals [1473]:
				xmin = 190.5452
				xmax = 190.6152
				text = "M"
			intervals [1474]:
				xmin = 190.6152
				xmax = 190.6552
				text = "IH0"
			intervals [1475]:
				xmin = 190.6552
				xmax = 190.7552
				text = "NG"
			intervals [1476]:
				xmin = 190.7552
				xmax = 190.8252
				text = "B"
			intervals [1477]:
				xmin = 190.8252
				xmax = 190.9452
				text = "AE1"
			intervals [1478]:
				xmin = 190.9452
				xmax = 191.0652
				text = "K"
			intervals [1479]:
				xmin = 191.0652
				xmax = 191.1352
				text = "IH1"
			intervals [1480]:
				xmin = 191.1352
				xmax = 191.2152
				text = "N"
			intervals [1481]:
				xmin = 191.2152
				xmax = 191.4052
				text = "T"
			intervals [1482]:
				xmin = 191.4052
				xmax = 191.6352
				text = "AW1"
			intervals [1483]:
				xmin = 191.6352
				xmax = 191.7252
				text = "N"
			intervals [1484]:
				xmin = 191.7252
				xmax = 191.7552
				text = "AE1"
			intervals [1485]:
				xmin = 191.7552
				xmax = 191.8452
				text = "N"
			intervals [1486]:
				xmin = 191.8452
				xmax = 191.8852
				text = "D"
			intervals [1487]:
				xmin = 191.8852
				xmax = 191.9352
				text = "B"
			intervals [1488]:
				xmin = 191.9352
				xmax = 191.9952
				text = "IY1"
			intervals [1489]:
				xmin = 191.9952
				xmax = 192.0252
				text = "IH0"
			intervals [1490]:
				xmin = 192.0252
				xmax = 192.0852
				text = "NG"
			intervals [1491]:
				xmin = 192.0852
				xmax = 192.2152
				text = "K"
			intervals [1492]:
				xmin = 192.2152
				xmax = 192.2552
				text = "L"
			intervals [1493]:
				xmin = 192.2552
				xmax = 192.3252
				text = "OW1"
			intervals [1494]:
				xmin = 192.3252
				xmax = 192.4552
				text = "S"
			intervals [1495]:
				xmin = 192.4552
				xmax = 192.4952
				text = "T"
			intervals [1496]:
				xmin = 192.4952
				xmax = 192.5252
				text = "UW1"
			intervals [1497]:
				xmin = 192.5252
				xmax = 192.5652
				text = "DH"
			intervals [1498]:
				xmin = 192.5652
				xmax = 192.6552
				text = "IY0"
			intervals [1499]:
				xmin = 192.6552
				xmax = 192.6852
				text = "sp"
			intervals [1500]:
				xmin = 192.6852
				xmax = 192.8552
				text = "EH1"
			intervals [1501]:
				xmin = 192.8552
				xmax = 192.9552
				text = "R"
			intervals [1502]:
				xmin = 192.9552
				xmax = 193.0852
				text = "IY0"
			intervals [1503]:
				xmin = 193.0852
				xmax = 193.1752
				text = "AH0"
			intervals [1504]:
				xmin = 193.1752
				xmax = 193.3152
				text = "Z"
			intervals [1505]:
				xmin = 193.3152
				xmax = 193.7601
				text = ""
			intervals [1506]:
				xmin = 193.7601
				xmax = 193.9901
				text = "sil"
			intervals [1507]:
				xmin = 193.9901
				xmax = 194.1301
				text = "DH"
			intervals [1508]:
				xmin = 194.1301
				xmax = 194.2601
				text = "AE1"
			intervals [1509]:
				xmin = 194.2601
				xmax = 194.3101
				text = "T"
			intervals [1510]:
				xmin = 194.3101
				xmax = 194.4301
				text = "HH"
			intervals [1511]:
				xmin = 194.4301
				xmax = 194.4801
				text = "AE1"
			intervals [1512]:
				xmin = 194.4801
				xmax = 194.5701
				text = "D"
			intervals [1513]:
				xmin = 194.5701
				xmax = 194.6201
				text = "B"
			intervals [1514]:
				xmin = 194.6201
				xmax = 194.6901
				text = "IH1"
			intervals [1515]:
				xmin = 194.6901
				xmax = 194.7401
				text = "N"
			intervals [1516]:
				xmin = 194.7401
				xmax = 194.8901
				text = "HH"
			intervals [1517]:
				xmin = 194.8901
				xmax = 194.9401
				text = "AA1"
			intervals [1518]:
				xmin = 194.9401
				xmax = 195.0001
				text = "R"
			intervals [1519]:
				xmin = 195.0001
				xmax = 195.0401
				text = "D"
			intervals [1520]:
				xmin = 195.0401
				xmax = 195.1001
				text = "AH0"
			intervals [1521]:
				xmin = 195.1001
				xmax = 195.2101
				text = "S"
			intervals [1522]:
				xmin = 195.2101
				xmax = 195.2401
				text = "T"
			intervals [1523]:
				xmin = 195.2401
				xmax = 195.3201
				text = "HH"
			intervals [1524]:
				xmin = 195.3201
				xmax = 195.4101
				text = "IH1"
			intervals [1525]:
				xmin = 195.4101
				xmax = 195.4901
				text = "T"
			intervals [1526]:
				xmin = 195.4901
				xmax = 195.813
				text = ""
			intervals [1527]:
				xmin = 195.813
				xmax = 195.913
				text = "B"
			intervals [1528]:
				xmin = 195.913
				xmax = 196.023
				text = "AY1"
			intervals [1529]:
				xmin = 196.023
				xmax = 196.083
				text = "DH"
			intervals [1530]:
				xmin = 196.083
				xmax = 196.173
				text = "AH0"
			intervals [1531]:
				xmin = 196.173
				xmax = 196.283
				text = "R"
			intervals [1532]:
				xmin = 196.283
				xmax = 196.543
				text = "AY1"
			intervals [1533]:
				xmin = 196.543
				xmax = 196.583
				text = "AH0"
			intervals [1534]:
				xmin = 196.583
				xmax = 196.643
				text = "T"
			intervals [1535]:
				xmin = 196.643
				xmax = 196.793
				text = "S"
			intervals [1536]:
				xmin = 196.793
				xmax = 197.3916
				text = ""
			intervals [1537]:
				xmin = 197.3916
				xmax = 197.4316
				text = "sil"
			intervals [1538]:
				xmin = 197.4316
				xmax = 197.4916
				text = "W"
			intervals [1539]:
				xmin = 197.4916
				xmax = 197.5916
				text = "AH1"
			intervals [1540]:
				xmin = 197.5916
				xmax = 197.7316
				text = "Z"
			intervals [1541]:
				xmin = 197.7316
				xmax = 197.7616
				text = "sp"
			intervals [1542]:
				xmin = 197.7616
				xmax = 197.9216
				text = "V"
			intervals [1543]:
				xmin = 197.9216
				xmax = 198.0016
				text = "EH1"
			intervals [1544]:
				xmin = 198.0016
				xmax = 198.2016
				text = "R"
			intervals [1545]:
				xmin = 198.2016
				xmax = 198.2316
				text = "IY0"
			intervals [1546]:
				xmin = 198.2316
				xmax = 198.3316
				text = "V"
			intervals [1547]:
				xmin = 198.3316
				xmax = 198.3816
				text = "EH1"
			intervals [1548]:
				xmin = 198.3816
				xmax = 198.5116
				text = "R"
			intervals [1549]:
				xmin = 198.5116
				xmax = 198.5916
				text = "IY0"
			intervals [1550]:
				xmin = 198.5916
				xmax = 198.7316
				text = "S"
			intervals [1551]:
				xmin = 198.7316
				xmax = 198.8616
				text = "OW1"
			intervals [1552]:
				xmin = 198.8616
				xmax = 198.8916
				text = "B"
			intervals [1553]:
				xmin = 198.8916
				xmax = 198.9516
				text = "ER0"
			intervals [1554]:
				xmin = 198.9516
				xmax = 198.9816
				text = "IH0"
			intervals [1555]:
				xmin = 198.9816
				xmax = 199.1316
				text = "N"
			intervals [1556]:
				xmin = 199.1316
				xmax = 199.4557
				text = ""
			intervals [1557]:
				xmin = 199.4557
				xmax = 199.5157
				text = "sil"
			intervals [1558]:
				xmin = 199.5157
				xmax = 199.6657
				text = "S"
			intervals [1559]:
				xmin = 199.6657
				xmax = 200.1657
				text = "OW1"
			intervals [1560]:
				xmin = 200.1657
				xmax = 200.2057
				text = "sp"
			intervals [1561]:
				xmin = 200.2057
				xmax = 200.6025
				text = ""
			intervals [1562]:
				xmin = 200.6025
				xmax = 200.9125
				text = "AH1"
			intervals [1563]:
				xmin = 200.9125
				xmax = 201.1825
				text = "M"
			intervals [1564]:
				xmin = 201.1825
				xmax = 201.9971
				text = ""
			intervals [1565]:
				xmin = 201.9971
				xmax = 202.0971
				text = "M"
			intervals [1566]:
				xmin = 202.0971
				xmax = 202.2071
				text = "AY1"
			intervals [1567]:
				xmin = 202.2071
				xmax = 202.3571
				text = "F"
			intervals [1568]:
				xmin = 202.3571
				xmax = 202.4871
				text = "AE1"
			intervals [1569]:
				xmin = 202.4871
				xmax = 202.5571
				text = "M"
			intervals [1570]:
				xmin = 202.5571
				xmax = 202.6171
				text = "L"
			intervals [1571]:
				xmin = 202.6171
				xmax = 202.6971
				text = "IY0"
			intervals [1572]:
				xmin = 202.6971
				xmax = 202.8271
				text = "AH0"
			intervals [1573]:
				xmin = 202.8271
				xmax = 202.9771
				text = "T"
			intervals [1574]:
				xmin = 202.9771
				xmax = 203.0071
				text = "EH1"
			intervals [1575]:
				xmin = 203.0071
				xmax = 203.1271
				text = "N"
			intervals [1576]:
				xmin = 203.1271
				xmax = 203.1771
				text = "D"
			intervals [1577]:
				xmin = 203.1771
				xmax = 203.2071
				text = "AH0"
			intervals [1578]:
				xmin = 203.2071
				xmax = 203.2471
				text = "D"
			intervals [1579]:
				xmin = 203.2471
				xmax = 203.2871
				text = "sp"
			intervals [1580]:
				xmin = 203.2871
				xmax = 203.4471
				text = "CH"
			intervals [1581]:
				xmin = 203.4471
				xmax = 203.6271
				text = "ER1"
			intervals [1582]:
				xmin = 203.6271
				xmax = 203.9071
				text = "CH"
			intervals [1583]:
				xmin = 203.9071
				xmax = 204.4505
				text = ""
			intervals [1584]:
				xmin = 204.4505
				xmax = 204.5805
				text = "AE1"
			intervals [1585]:
				xmin = 204.5805
				xmax = 204.6605
				text = "T"
			intervals [1586]:
				xmin = 204.6605
				xmax = 204.8005
				text = "S"
			intervals [1587]:
				xmin = 204.8005
				xmax = 204.8405
				text = "IH1"
			intervals [1588]:
				xmin = 204.8405
				xmax = 204.9105
				text = "K"
			intervals [1589]:
				xmin = 204.9105
				xmax = 204.9905
				text = "S"
			intervals [1590]:
				xmin = 204.9905
				xmax = 205.0205
				text = "TH"
			intervals [1591]:
				xmin = 205.0205
				xmax = 205.0605
				text = "AH0"
			intervals [1592]:
				xmin = 205.0605
				xmax = 205.1205
				text = "N"
			intervals [1593]:
				xmin = 205.1205
				xmax = 205.2305
				text = "EH1"
			intervals [1594]:
				xmin = 205.2305
				xmax = 205.3305
				text = "M"
			intervals [1595]:
				xmin = 205.3305
				xmax = 205.3605
				text = "S"
			intervals [1596]:
				xmin = 205.3605
				xmax = 205.4805
				text = "T"
			intervals [1597]:
				xmin = 205.4805
				xmax = 205.5205
				text = "R"
			intervals [1598]:
				xmin = 205.5205
				xmax = 205.5605
				text = "IY1"
			intervals [1599]:
				xmin = 205.5605
				xmax = 205.6005
				text = "T"
			intervals [1600]:
				xmin = 205.6005
				xmax = 205.6305
				text = "sp"
			intervals [1601]:
				xmin = 205.6305
				xmax = 205.7105
				text = "R"
			intervals [1602]:
				xmin = 205.7105
				xmax = 205.7905
				text = "AY1"
			intervals [1603]:
				xmin = 205.7905
				xmax = 205.8405
				text = "T"
			intervals [1604]:
				xmin = 205.8405
				xmax = 205.8905
				text = "AH1"
			intervals [1605]:
				xmin = 205.8905
				xmax = 206.0605
				text = "P"
			intervals [1606]:
				xmin = 206.0605
				xmax = 206.1495
				text = ""
			intervals [1607]:
				xmin = 206.1495
				xmax = 206.1795
				text = "sil"
			intervals [1608]:
				xmin = 206.1795
				xmax = 206.2395
				text = "R"
			intervals [1609]:
				xmin = 206.2395
				xmax = 206.2995
				text = "AY1"
			intervals [1610]:
				xmin = 206.2995
				xmax = 206.3295
				text = "T"
			intervals [1611]:
				xmin = 206.3295
				xmax = 206.3695
				text = "AH1"
			intervals [1612]:
				xmin = 206.3695
				xmax = 206.4395
				text = "P"
			intervals [1613]:
				xmin = 206.4395
				xmax = 206.4995
				text = "DH"
			intervals [1614]:
				xmin = 206.4995
				xmax = 206.5495
				text = "AH0"
			intervals [1615]:
				xmin = 206.5495
				xmax = 206.5795
				text = "S"
			intervals [1616]:
				xmin = 206.5795
				xmax = 206.6895
				text = "T"
			intervals [1617]:
				xmin = 206.6895
				xmax = 206.7395
				text = "R"
			intervals [1618]:
				xmin = 206.7395
				xmax = 206.7695
				text = "IY1"
			intervals [1619]:
				xmin = 206.7695
				xmax = 206.7995
				text = "T"
			intervals [1620]:
				xmin = 206.7995
				xmax = 207.7156
				text = "sp"
			intervals [1621]:
				xmin = 207.7156
				xmax = 208.2656
				text = "AE1"
			intervals [1622]:
				xmin = 208.2656
				xmax = 208.4856
				text = "N"
			intervals [1623]:
				xmin = 208.4856
				xmax = 208.7856
				text = "D"
			intervals [1624]:
				xmin = 208.7856
				xmax = 209.3704
				text = ""
			intervals [1625]:
				xmin = 209.3704
				xmax = 209.4104
				text = "sil"
			intervals [1626]:
				xmin = 209.4104
				xmax = 209.4704
				text = "AH1"
			intervals [1627]:
				xmin = 209.4704
				xmax = 209.8304
				text = "R"
			intervals [1628]:
				xmin = 209.8304
				xmax = 209.9204
				text = "AY1"
			intervals [1629]:
				xmin = 209.9204
				xmax = 209.9604
				text = "T"
			intervals [1630]:
				xmin = 209.9604
				xmax = 210.0704
				text = "ER0"
			intervals [1631]:
				xmin = 210.0704
				xmax = 210.1304
				text = "AW1"
			intervals [1632]:
				xmin = 210.1304
				xmax = 210.1604
				text = "N"
			intervals [1633]:
				xmin = 210.1604
				xmax = 210.1904
				text = "D"
			intervals [1634]:
				xmin = 210.1904
				xmax = 210.2204
				text = "DH"
			intervals [1635]:
				xmin = 210.2204
				xmax = 210.2604
				text = "AH1"
			intervals [1636]:
				xmin = 210.2604
				xmax = 210.4404
				text = "K"
			intervals [1637]:
				xmin = 210.4404
				xmax = 210.5304
				text = "AO1"
			intervals [1638]:
				xmin = 210.5304
				xmax = 210.5604
				text = "R"
			intervals [1639]:
				xmin = 210.5604
				xmax = 210.6304
				text = "N"
			intervals [1640]:
				xmin = 210.6304
				xmax = 210.7404
				text = "ER0"
			intervals [1641]:
				xmin = 210.7404
				xmax = 210.8404
				text = "W"
			intervals [1642]:
				xmin = 210.8404
				xmax = 210.8904
				text = "AH0"
			intervals [1643]:
				xmin = 210.8904
				xmax = 210.9404
				text = "Z"
			intervals [1644]:
				xmin = 210.9404
				xmax = 211.0804
				text = "S"
			intervals [1645]:
				xmin = 211.0804
				xmax = 211.1404
				text = "EH1"
			intervals [1646]:
				xmin = 211.1404
				xmax = 211.2004
				text = "V"
			intervals [1647]:
				xmin = 211.2004
				xmax = 211.2304
				text = "AH0"
			intervals [1648]:
				xmin = 211.2304
				xmax = 211.2604
				text = "N"
			intervals [1649]:
				xmin = 211.2604
				xmax = 211.2904
				text = "TH"
			intervals [1650]:
				xmin = 211.2904
				xmax = 211.3504
				text = "S"
			intervals [1651]:
				xmin = 211.3504
				xmax = 211.4704
				text = "T"
			intervals [1652]:
				xmin = 211.4704
				xmax = 211.5204
				text = "R"
			intervals [1653]:
				xmin = 211.5204
				xmax = 211.6804
				text = "IY1"
			intervals [1654]:
				xmin = 211.6804
				xmax = 211.7104
				text = "T"
			intervals [1655]:
				xmin = 211.7104
				xmax = 212.0716
				text = ""
			intervals [1656]:
				xmin = 212.0716
				xmax = 212.1316
				text = "sil"
			intervals [1657]:
				xmin = 212.1316
				xmax = 212.2216
				text = "AE1"
			intervals [1658]:
				xmin = 212.2216
				xmax = 212.3416
				text = "N"
			intervals [1659]:
				xmin = 212.3416
				xmax = 212.3716
				text = "D"
			intervals [1660]:
				xmin = 212.3716
				xmax = 212.4116
				text = "sp"
			intervals [1661]:
				xmin = 212.4116
				xmax = 212.5116
				text = "P"
			intervals [1662]:
				xmin = 212.5116
				xmax = 212.6016
				text = "AA1"
			intervals [1663]:
				xmin = 212.6016
				xmax = 212.6516
				text = "R"
			intervals [1664]:
				xmin = 212.6516
				xmax = 212.6916
				text = "T"
			intervals [1665]:
				xmin = 212.6916
				xmax = 212.7516
				text = "S"
			intervals [1666]:
				xmin = 212.7516
				xmax = 212.7816
				text = "AH0"
			intervals [1667]:
				xmin = 212.7816
				xmax = 212.8316
				text = "V"
			intervals [1668]:
				xmin = 212.8316
				xmax = 212.9316
				text = "S"
			intervals [1669]:
				xmin = 212.9316
				xmax = 212.9816
				text = "EH1"
			intervals [1670]:
				xmin = 212.9816
				xmax = 213.0316
				text = "V"
			intervals [1671]:
				xmin = 213.0316
				xmax = 213.0616
				text = "AH0"
			intervals [1672]:
				xmin = 213.0616
				xmax = 213.0916
				text = "N"
			intervals [1673]:
				xmin = 213.0916
				xmax = 213.1216
				text = "TH"
			intervals [1674]:
				xmin = 213.1216
				xmax = 213.1516
				text = "S"
			intervals [1675]:
				xmin = 213.1516
				xmax = 213.2516
				text = "T"
			intervals [1676]:
				xmin = 213.2516
				xmax = 213.2916
				text = "R"
			intervals [1677]:
				xmin = 213.2916
				xmax = 213.3716
				text = "IY1"
			intervals [1678]:
				xmin = 213.3716
				xmax = 213.4316
				text = "T"
			intervals [1679]:
				xmin = 213.4316
				xmax = 213.5016
				text = "DH"
			intervals [1680]:
				xmin = 213.5016
				xmax = 213.6016
				text = "AE1"
			intervals [1681]:
				xmin = 213.6016
				xmax = 213.6916
				text = "T"
			intervals [1682]:
				xmin = 213.6916
				xmax = 213.8016
				text = "W"
			intervals [1683]:
				xmin = 213.8016
				xmax = 214.2716
				text = "ER1"
			intervals [1684]:
				xmin = 214.2716
				xmax = 215.3633
				text = ""
			intervals [1685]:
				xmin = 215.3633
				xmax = 215.4633
				text = "D"
			intervals [1686]:
				xmin = 215.4633
				xmax = 215.5333
				text = "EH1"
			intervals [1687]:
				xmin = 215.5333
				xmax = 215.6033
				text = "V"
			intervals [1688]:
				xmin = 215.6033
				xmax = 215.6633
				text = "AH0"
			intervals [1689]:
				xmin = 215.6633
				xmax = 215.7433
				text = "S"
			intervals [1690]:
				xmin = 215.7433
				xmax = 215.8233
				text = "T"
			intervals [1691]:
				xmin = 215.8233
				xmax = 215.9133
				text = "EY2"
			intervals [1692]:
				xmin = 215.9133
				xmax = 215.9533
				text = "T"
			intervals [1693]:
				xmin = 215.9533
				xmax = 215.9933
				text = "IH0"
			intervals [1694]:
				xmin = 215.9933
				xmax = 216.0233
				text = "D"
			intervals [1695]:
				xmin = 216.0233
				xmax = 216.0833
				text = "sp"
			intervals [1696]:
				xmin = 216.0833
				xmax = 216.1733
				text = "B"
			intervals [1697]:
				xmin = 216.1733
				xmax = 216.3033
				text = "AY1"
			intervals [1698]:
				xmin = 216.3033
				xmax = 216.3533
				text = "DH"
			intervals [1699]:
				xmin = 216.3533
				xmax = 216.4933
				text = "AH1"
			intervals [1700]:
				xmin = 216.4933
				xmax = 216.5933
				text = "sp"
			intervals [1701]:
				xmin = 216.5933
				xmax = 216.7974
				text = ""
			intervals [1702]:
				xmin = 216.7974
				xmax = 216.9274
				text = "B"
			intervals [1703]:
				xmin = 216.9274
				xmax = 216.9974
				text = "AY1"
			intervals [1704]:
				xmin = 216.9974
				xmax = 217.0374
				text = "DH"
			intervals [1705]:
				xmin = 217.0374
				xmax = 217.1274
				text = "AH0"
			intervals [1706]:
				xmin = 217.1274
				xmax = 217.2274
				text = "R"
			intervals [1707]:
				xmin = 217.2274
				xmax = 217.4974
				text = "AY1"
			intervals [1708]:
				xmin = 217.4974
				xmax = 217.5474
				text = "AH0"
			intervals [1709]:
				xmin = 217.5474
				xmax = 217.6174
				text = "T"
			intervals [1710]:
				xmin = 217.6174
				xmax = 217.7074
				text = "S"
			intervals [1711]:
				xmin = 217.7074
				xmax = 217.7374
				text = "AH0"
			intervals [1712]:
				xmin = 217.7374
				xmax = 217.9474
				text = "N"
			intervals [1713]:
				xmin = 217.9474
				xmax = 218.0074
				text = "sp"
			intervals [1714]:
				xmin = 218.0074
				xmax = 218.0474
				text = "HH"
			intervals [1715]:
				xmin = 218.0474
				xmax = 218.0874
				text = "W"
			intervals [1716]:
				xmin = 218.0874
				xmax = 218.1274
				text = "AH1"
			intervals [1717]:
				xmin = 218.1274
				xmax = 218.1874
				text = "T"
			intervals [1718]:
				xmin = 218.1874
				xmax = 218.2374
				text = "W"
			intervals [1719]:
				xmin = 218.2374
				xmax = 218.2874
				text = "EH1"
			intervals [1720]:
				xmin = 218.2874
				xmax = 218.3274
				text = "N"
			intervals [1721]:
				xmin = 218.3274
				xmax = 218.3674
				text = "T"
			intervals [1722]:
				xmin = 218.3674
				xmax = 218.5774
				text = "AO1"
			intervals [1723]:
				xmin = 218.5774
				xmax = 218.6074
				text = "N"
			intervals [1724]:
				xmin = 218.6074
				xmax = 219.2542
				text = "sp"
			intervals [1725]:
				xmin = 219.2542
				xmax = 219.3642
				text = "AE1"
			intervals [1726]:
				xmin = 219.3642
				xmax = 219.4342
				text = "N"
			intervals [1727]:
				xmin = 219.4342
				xmax = 219.4942
				text = "D"
			intervals [1728]:
				xmin = 219.4942
				xmax = 219.6642
				text = "S"
			intervals [1729]:
				xmin = 219.6642
				xmax = 220.2142
				text = "OW1"
			intervals [1730]:
				xmin = 220.2142
				xmax = 220.2442
				text = "sp"
			intervals [1731]:
				xmin = 220.2442
				xmax = 220.5563
				text = ""
			intervals [1732]:
				xmin = 220.5563
				xmax = 220.9463
				text = "AH1"
			intervals [1733]:
				xmin = 220.9463
				xmax = 221.1063
				text = "M"
			intervals [1734]:
				xmin = 221.1063
				xmax = 221.1963
				text = "sp"
			intervals [1735]:
				xmin = 221.1963
				xmax = 221.3563
				text = "S"
			intervals [1736]:
				xmin = 221.3563
				xmax = 221.4163
				text = "AH1"
			intervals [1737]:
				xmin = 221.4163
				xmax = 221.4663
				text = "M"
			intervals [1738]:
				xmin = 221.4663
				xmax = 221.4963
				text = "AH0"
			intervals [1739]:
				xmin = 221.4963
				xmax = 221.5263
				text = "V"
			intervals [1740]:
				xmin = 221.5263
				xmax = 221.5663
				text = "DH"
			intervals [1741]:
				xmin = 221.5663
				xmax = 221.6263
				text = "AH0"
			intervals [1742]:
				xmin = 221.6263
				xmax = 221.7463
				text = "P"
			intervals [1743]:
				xmin = 221.7463
				xmax = 221.8163
				text = "L"
			intervals [1744]:
				xmin = 221.8163
				xmax = 221.8963
				text = "EY1"
			intervals [1745]:
				xmin = 221.8963
				xmax = 222.0463
				text = "S"
			intervals [1746]:
				xmin = 222.0463
				xmax = 222.2563
				text = "IH0"
			intervals [1747]:
				xmin = 222.2563
				xmax = 222.4763
				text = "Z"
			intervals [1748]:
				xmin = 222.4763
				xmax = 223.0381
				text = ""
			intervals [1749]:
				xmin = 223.0381
				xmax = 223.0781
				text = "sil"
			intervals [1750]:
				xmin = 223.0781
				xmax = 223.1481
				text = "M"
			intervals [1751]:
				xmin = 223.1481
				xmax = 223.2181
				text = "EH1"
			intervals [1752]:
				xmin = 223.2181
				xmax = 223.2881
				text = "N"
			intervals [1753]:
				xmin = 223.2881
				xmax = 223.3281
				text = "IY0"
			intervals [1754]:
				xmin = 223.3281
				xmax = 223.3881
				text = "AH0"
			intervals [1755]:
				xmin = 223.3881
				xmax = 223.4181
				text = "V"
			intervals [1756]:
				xmin = 223.4181
				xmax = 223.4481
				text = "DH"
			intervals [1757]:
				xmin = 223.4481
				xmax = 223.4981
				text = "AH0"
			intervals [1758]:
				xmin = 223.4981
				xmax = 223.5981
				text = "P"
			intervals [1759]:
				xmin = 223.5981
				xmax = 223.6481
				text = "L"
			intervals [1760]:
				xmin = 223.6481
				xmax = 223.7181
				text = "EY1"
			intervals [1761]:
				xmin = 223.7181
				xmax = 223.8281
				text = "S"
			intervals [1762]:
				xmin = 223.8281
				xmax = 223.8681
				text = "IH0"
			intervals [1763]:
				xmin = 223.8681
				xmax = 223.9181
				text = "Z"
			intervals [1764]:
				xmin = 223.9181
				xmax = 223.9781
				text = "DH"
			intervals [1765]:
				xmin = 223.9781
				xmax = 224.0081
				text = "AE1"
			intervals [1766]:
				xmin = 224.0081
				xmax = 224.0681
				text = "T"
			intervals [1767]:
				xmin = 224.0681
				xmax = 224.1481
				text = "W"
			intervals [1768]:
				xmin = 224.1481
				xmax = 224.2181
				text = "IY1"
			intervals [1769]:
				xmin = 224.2181
				xmax = 224.2481
				text = "W"
			intervals [1770]:
				xmin = 224.2481
				xmax = 224.3081
				text = "ER0"
			intervals [1771]:
				xmin = 224.3081
				xmax = 224.3981
				text = "F"
			intervals [1772]:
				xmin = 224.3981
				xmax = 224.4481
				text = "AH0"
			intervals [1773]:
				xmin = 224.4481
				xmax = 224.5581
				text = "M"
			intervals [1774]:
				xmin = 224.5581
				xmax = 224.5981
				text = "IH1"
			intervals [1775]:
				xmin = 224.5981
				xmax = 224.6781
				text = "L"
			intervals [1776]:
				xmin = 224.6781
				xmax = 224.7581
				text = "Y"
			intervals [1777]:
				xmin = 224.7581
				xmax = 224.8581
				text = "ER0"
			intervals [1778]:
				xmin = 224.8581
				xmax = 224.9481
				text = "W"
			intervals [1779]:
				xmin = 224.9481
				xmax = 225.1481
				text = "IH1"
			intervals [1780]:
				xmin = 225.1481
				xmax = 225.3581
				text = "TH"
			intervals [1781]:
				xmin = 225.3581
				xmax = 225.6431
				text = ""
			intervals [1782]:
				xmin = 225.6431
				xmax = 225.7231
				text = "sil"
			intervals [1783]:
				xmin = 225.7231
				xmax = 225.7831
				text = "AE1"
			intervals [1784]:
				xmin = 225.7831
				xmax = 225.8831
				text = "N"
			intervals [1785]:
				xmin = 225.8831
				xmax = 225.9331
				text = "P"
			intervals [1786]:
				xmin = 225.9331
				xmax = 225.9831
				text = "ER0"
			intervals [1787]:
				xmin = 225.9831
				xmax = 226.0331
				text = "T"
			intervals [1788]:
				xmin = 226.0331
				xmax = 226.0931
				text = "IH1"
			intervals [1789]:
				xmin = 226.0931
				xmax = 226.1231
				text = "K"
			intervals [1790]:
				xmin = 226.1231
				xmax = 226.1531
				text = "Y"
			intervals [1791]:
				xmin = 226.1531
				xmax = 226.1831
				text = "AH0"
			intervals [1792]:
				xmin = 226.1831
				xmax = 226.2131
				text = "L"
			intervals [1793]:
				xmin = 226.2131
				xmax = 226.2431
				text = "ER0"
			intervals [1794]:
				xmin = 226.2431
				xmax = 226.2831
				text = "L"
			intervals [1795]:
				xmin = 226.2831
				xmax = 226.3131
				text = "IY0"
			intervals [1796]:
				xmin = 226.3131
				xmax = 226.3431
				text = "DH"
			intervals [1797]:
				xmin = 226.3431
				xmax = 226.3731
				text = "AH0"
			intervals [1798]:
				xmin = 226.3731
				xmax = 226.4531
				text = "K"
			intervals [1799]:
				xmin = 226.4531
				xmax = 226.5631
				text = "IH1"
			intervals [1800]:
				xmin = 226.5631
				xmax = 226.6631
				text = "D"
			intervals [1801]:
				xmin = 226.6631
				xmax = 226.7431
				text = "Z"
			intervals [1802]:
				xmin = 226.7431
				xmax = 226.7931
				text = "W"
			intervals [1803]:
				xmin = 226.7931
				xmax = 226.8631
				text = "ER0"
			intervals [1804]:
				xmin = 226.8631
				xmax = 226.9531
				text = "F"
			intervals [1805]:
				xmin = 226.9531
				xmax = 226.9831
				text = "AH0"
			intervals [1806]:
				xmin = 226.9831
				xmax = 227.0931
				text = "M"
			intervals [1807]:
				xmin = 227.0931
				xmax = 227.1231
				text = "IH1"
			intervals [1808]:
				xmin = 227.1231
				xmax = 227.1931
				text = "L"
			intervals [1809]:
				xmin = 227.1931
				xmax = 227.2531
				text = "Y"
			intervals [1810]:
				xmin = 227.2531
				xmax = 227.3331
				text = "ER0"
			intervals [1811]:
				xmin = 227.3331
				xmax = 227.3931
				text = "W"
			intervals [1812]:
				xmin = 227.3931
				xmax = 227.4631
				text = "IH1"
			intervals [1813]:
				xmin = 227.4631
				xmax = 227.5631
				text = "TH"
			intervals [1814]:
				xmin = 227.5631
				xmax = 227.6131
				text = "B"
			intervals [1815]:
				xmin = 227.6131
				xmax = 227.6931
				text = "IH0"
			intervals [1816]:
				xmin = 227.6931
				xmax = 227.7631
				text = "K"
			intervals [1817]:
				xmin = 227.7631
				xmax = 227.9331
				text = "AH1"
			intervals [1818]:
				xmin = 227.9331
				xmax = 228.1131
				text = "Z"
			intervals [1819]:
				xmin = 228.1131
				xmax = 228.4647
				text = ""
			intervals [1820]:
				xmin = 228.4647
				xmax = 228.5147
				text = "W"
			intervals [1821]:
				xmin = 228.5147
				xmax = 228.5547
				text = "EH1"
			intervals [1822]:
				xmin = 228.5547
				xmax = 228.5847
				text = "N"
			intervals [1823]:
				xmin = 228.5847
				xmax = 228.6847
				text = "CH"
			intervals [1824]:
				xmin = 228.6847
				xmax = 228.8047
				text = "ER1"
			intervals [1825]:
				xmin = 228.8047
				xmax = 228.8647
				text = "CH"
			intervals [1826]:
				xmin = 228.8647
				xmax = 228.8947
				text = "W"
			intervals [1827]:
				xmin = 228.8947
				xmax = 228.9247
				text = "AH0"
			intervals [1828]:
				xmin = 228.9247
				xmax = 228.9547
				text = "Z"
			intervals [1829]:
				xmin = 228.9547
				xmax = 229.0447
				text = "S"
			intervals [1830]:
				xmin = 229.0447
				xmax = 229.0947
				text = "AH1"
			intervals [1831]:
				xmin = 229.0947
				xmax = 229.1447
				text = "N"
			intervals [1832]:
				xmin = 229.1447
				xmax = 229.1747
				text = "D"
			intervals [1833]:
				xmin = 229.1747
				xmax = 229.2047
				text = "IY2"
			intervals [1834]:
				xmin = 229.2047
				xmax = 229.3047
				text = "S"
			intervals [1835]:
				xmin = 229.3047
				xmax = 229.3547
				text = "K"
			intervals [1836]:
				xmin = 229.3547
				xmax = 229.3947
				text = "UW1"
			intervals [1837]:
				xmin = 229.3947
				xmax = 229.4247
				text = "L"
			intervals [1838]:
				xmin = 229.4247
				xmax = 229.4747
				text = "W"
			intervals [1839]:
				xmin = 229.4747
				xmax = 229.5147
				text = "AH0"
			intervals [1840]:
				xmin = 229.5147
				xmax = 229.5747
				text = "Z"
			intervals [1841]:
				xmin = 229.5747
				xmax = 229.6647
				text = "OW1"
			intervals [1842]:
				xmin = 229.6647
				xmax = 229.6947
				text = "V"
			intervals [1843]:
				xmin = 229.6947
				xmax = 229.7547
				text = "ER0"
			intervals [1844]:
				xmin = 229.7547
				xmax = 229.8247
				text = "W"
			intervals [1845]:
				xmin = 229.8247
				xmax = 229.8647
				text = "IH0"
			intervals [1846]:
				xmin = 229.8647
				xmax = 229.9247
				text = "TH"
			intervals [1847]:
				xmin = 229.9247
				xmax = 229.9547
				text = "sp"
			intervals [1848]:
				xmin = 229.9547
				xmax = 230.0047
				text = "W"
			intervals [1849]:
				xmin = 230.0047
				xmax = 230.0447
				text = "IY1"
			intervals [1850]:
				xmin = 230.0447
				xmax = 230.0747
				text = "sp"
			intervals [1851]:
				xmin = 230.0747
				xmax = 230.1047
				text = "D"
			intervals [1852]:
				xmin = 230.1047
				xmax = 230.1747
				text = "G"
			intervals [1853]:
				xmin = 230.1747
				xmax = 230.2747
				text = "OW1"
			intervals [1854]:
				xmin = 230.2747
				xmax = 230.3947
				text = "ER0"
			intervals [1855]:
				xmin = 230.3947
				xmax = 230.4447
				text = "AW1"
			intervals [1856]:
				xmin = 230.4447
				xmax = 230.4747
				text = "N"
			intervals [1857]:
				xmin = 230.4747
				xmax = 230.5047
				text = "D"
			intervals [1858]:
				xmin = 230.5047
				xmax = 230.5347
				text = "DH"
			intervals [1859]:
				xmin = 230.5347
				xmax = 230.5747
				text = "AH0"
			intervals [1860]:
				xmin = 230.5747
				xmax = 230.7047
				text = "K"
			intervals [1861]:
				xmin = 230.7047
				xmax = 230.8047
				text = "AO1"
			intervals [1862]:
				xmin = 230.8047
				xmax = 230.8447
				text = "R"
			intervals [1863]:
				xmin = 230.8447
				xmax = 230.8847
				text = "N"
			intervals [1864]:
				xmin = 230.8847
				xmax = 231.1247
				text = "ER0"
			intervals [1865]:
				xmin = 231.1247
				xmax = 231.1547
				text = "AH0"
			intervals [1866]:
				xmin = 231.1547
				xmax = 231.1847
				text = "N"
			intervals [1867]:
				xmin = 231.1847
				xmax = 231.2447
				text = "D"
			intervals [1868]:
				xmin = 231.2447
				xmax = 231.721
				text = ""
			intervals [1869]:
				xmin = 231.721
				xmax = 231.771
				text = "sil"
			intervals [1870]:
				xmin = 231.771
				xmax = 231.871
				text = "AE1"
			intervals [1871]:
				xmin = 231.871
				xmax = 231.951
				text = "N"
			intervals [1872]:
				xmin = 231.951
				xmax = 232.001
				text = "sp"
			intervals [1873]:
				xmin = 232.001
				xmax = 232.061
				text = "G"
			intervals [1874]:
				xmin = 232.061
				xmax = 232.141
				text = "OW1"
			intervals [1875]:
				xmin = 232.141
				xmax = 232.261
				text = "T"
			intervals [1876]:
				xmin = 232.261
				xmax = 232.301
				text = "UW1"
			intervals [1877]:
				xmin = 232.301
				xmax = 232.341
				text = "DH"
			intervals [1878]:
				xmin = 232.341
				xmax = 232.421
				text = "AH0"
			intervals [1879]:
				xmin = 232.421
				xmax = 232.531
				text = "S"
			intervals [1880]:
				xmin = 232.531
				xmax = 232.591
				text = "T"
			intervals [1881]:
				xmin = 232.591
				xmax = 232.721
				text = "AO1"
			intervals [1882]:
				xmin = 232.721
				xmax = 232.841
				text = "R"
			intervals [1883]:
				xmin = 232.841
				xmax = 232.911
				text = "ER0"
			intervals [1884]:
				xmin = 232.911
				xmax = 232.981
				text = "S"
			intervals [1885]:
				xmin = 232.981
				xmax = 233.011
				text = "AH1"
			intervals [1886]:
				xmin = 233.011
				xmax = 233.061
				text = "M"
			intervals [1887]:
				xmin = 233.061
				xmax = 233.131
				text = "TH"
			intervals [1888]:
				xmin = 233.131
				xmax = 233.161
				text = "IH0"
			intervals [1889]:
				xmin = 233.161
				xmax = 233.191
				text = "N"
			intervals [1890]:
				xmin = 233.191
				xmax = 233.241
				text = "L"
			intervals [1891]:
				xmin = 233.241
				xmax = 233.291
				text = "AY1"
			intervals [1892]:
				xmin = 233.291
				xmax = 233.351
				text = "K"
			intervals [1893]:
				xmin = 233.351
				xmax = 233.421
				text = "DH"
			intervals [1894]:
				xmin = 233.421
				xmax = 233.501
				text = "AE1"
			intervals [1895]:
				xmin = 233.501
				xmax = 233.551
				text = "T"
			intervals [1896]:
				xmin = 233.551
				xmax = 234.1437
				text = "sp"
			intervals [1897]:
				xmin = 234.1437
				xmax = 234.2937
				text = "DH"
			intervals [1898]:
				xmin = 234.2937
				xmax = 234.3637
				text = "OW1"
			intervals [1899]:
				xmin = 234.3637
				xmax = 234.4537
				text = "Z"
			intervals [1900]:
				xmin = 234.4537
				xmax = 234.5137
				text = "P"
			intervals [1901]:
				xmin = 234.5137
				xmax = 234.5537
				text = "L"
			intervals [1902]:
				xmin = 234.5537
				xmax = 234.6037
				text = "EY1"
			intervals [1903]:
				xmin = 234.6037
				xmax = 234.6937
				text = "S"
			intervals [1904]:
				xmin = 234.6937
				xmax = 234.7237
				text = "IH0"
			intervals [1905]:
				xmin = 234.7237
				xmax = 234.7937
				text = "Z"
			intervals [1906]:
				xmin = 234.7937
				xmax = 234.8437
				text = "W"
			intervals [1907]:
				xmin = 234.8437
				xmax = 234.8937
				text = "ER0"
			intervals [1908]:
				xmin = 234.8937
				xmax = 234.9637
				text = "G"
			intervals [1909]:
				xmin = 234.9637
				xmax = 235.0937
				text = "AO1"
			intervals [1910]:
				xmin = 235.0937
				xmax = 235.2637
				text = "N"
			intervals [1911]:
				xmin = 235.2637
				xmax = 236.2202
				text = ""
			intervals [1912]:
				xmin = 236.2202
				xmax = 236.8302
				text = "AH1"
			intervals [1913]:
				xmin = 236.8302
				xmax = 237.0302
				text = "M"
			intervals [1914]:
				xmin = 237.0302
				xmax = 237.1202
				text = "sp"
			intervals [1915]:
				xmin = 237.1202
				xmax = 237.9475
				text = ""
			intervals [1916]:
				xmin = 237.9475
				xmax = 238.1375
				text = "Y"
			intervals [1917]:
				xmin = 238.1375
				xmax = 238.2175
				text = "UW1"
			intervals [1918]:
				xmin = 238.2175
				xmax = 238.2475
				text = "S"
			intervals [1919]:
				xmin = 238.2475
				xmax = 238.3775
				text = "T"
			intervals [1920]:
				xmin = 238.3775
				xmax = 238.4175
				text = "R"
			intervals [1921]:
				xmin = 238.4175
				xmax = 238.5275
				text = "IY1"
			intervals [1922]:
				xmin = 238.5275
				xmax = 238.5575
				text = "T"
			intervals [1923]:
				xmin = 238.5575
				xmax = 238.5975
				text = "sp"
			intervals [1924]:
				xmin = 238.5975
				xmax = 238.6675
				text = "W"
			intervals [1925]:
				xmin = 238.6675
				xmax = 238.8475
				text = "AH1"
			intervals [1926]:
				xmin = 238.8475
				xmax = 239.3075
				text = "Z"
			intervals [1927]:
				xmin = 239.3075
				xmax = 239.4058
				text = ""
			intervals [1928]:
				xmin = 239.4058
				xmax = 239.5058
				text = "D"
			intervals [1929]:
				xmin = 239.5058
				xmax = 239.5658
				text = "EH1"
			intervals [1930]:
				xmin = 239.5658
				xmax = 239.7058
				text = "S"
			intervals [1931]:
				xmin = 239.7058
				xmax = 239.7458
				text = "AH0"
			intervals [1932]:
				xmin = 239.7458
				xmax = 239.8458
				text = "M"
			intervals [1933]:
				xmin = 239.8458
				xmax = 239.9658
				text = "EY2"
			intervals [1934]:
				xmin = 239.9658
				xmax = 239.9958
				text = "T"
			intervals [1935]:
				xmin = 239.9958
				xmax = 240.0258
				text = "IH0"
			intervals [1936]:
				xmin = 240.0258
				xmax = 240.1658
				text = "D"
			intervals [1937]:
				xmin = 240.1658
				xmax = 240.6062
				text = ""
			intervals [1938]:
				xmin = 240.6062
				xmax = 240.6562
				text = "sil"
			intervals [1939]:
				xmin = 240.6562
				xmax = 241.3062
				text = "AE1"
			intervals [1940]:
				xmin = 241.3062
				xmax = 241.4462
				text = "N"
			intervals [1941]:
				xmin = 241.4462
				xmax = 241.5362
				text = "D"
			intervals [1942]:
				xmin = 241.5362
				xmax = 241.5662
				text = "sp"
			intervals [1943]:
				xmin = 241.5662
				xmax = 242.0062
				text = "AH1"
			intervals [1944]:
				xmin = 242.0062
				xmax = 242.1862
				text = "M"
			intervals [1945]:
				xmin = 242.1862
				xmax = 242.2462
				text = "sp"
			intervals [1946]:
				xmin = 242.2462
				xmax = 242.7583
				text = ""
			intervals [1947]:
				xmin = 242.7583
				xmax = 242.8883
				text = "IH1"
			intervals [1948]:
				xmin = 242.8883
				xmax = 243.0383
				text = "T"
			intervals [1949]:
				xmin = 243.0383
				xmax = 243.0783
				text = "sp"
			intervals [1950]:
				xmin = 243.0783
				xmax = 243.1883
				text = "W"
			intervals [1951]:
				xmin = 243.1883
				xmax = 243.3483
				text = "AH1"
			intervals [1952]:
				xmin = 243.3483
				xmax = 243.4983
				text = "Z"
			intervals [1953]:
				xmin = 243.4983
				xmax = 243.7383
				text = "AH0"
			intervals [1954]:
				xmin = 243.7383
				xmax = 243.7883
				text = "sp"
			intervals [1955]:
				xmin = 243.7883
				xmax = 243.9183
				text = "AH0"
			intervals [1956]:
				xmin = 243.9183
				xmax = 244.0583
				text = "P"
			intervals [1957]:
				xmin = 244.0583
				xmax = 244.1283
				text = "L"
			intervals [1958]:
				xmin = 244.1283
				xmax = 244.2583
				text = "EY1"
			intervals [1959]:
				xmin = 244.2583
				xmax = 244.4583
				text = "S"
			intervals [1960]:
				xmin = 244.4583
				xmax = 244.5083
				text = "W"
			intervals [1961]:
				xmin = 244.5083
				xmax = 244.5783
				text = "EH1"
			intervals [1962]:
				xmin = 244.5783
				xmax = 244.9683
				text = "R"
			intervals [1963]:
				xmin = 244.9683
				xmax = 245.9296
				text = ""
			intervals [1964]:
				xmin = 245.9296
				xmax = 245.9796
				text = "sil"
			intervals [1965]:
				xmin = 245.9796
				xmax = 246.0896
				text = "AO1"
			intervals [1966]:
				xmin = 246.0896
				xmax = 246.1596
				text = "N"
			intervals [1967]:
				xmin = 246.1596
				xmax = 246.1996
				text = "DH"
			intervals [1968]:
				xmin = 246.1996
				xmax = 246.2596
				text = "AH0"
			intervals [1969]:
				xmin = 246.2596
				xmax = 246.3396
				text = "W"
			intervals [1970]:
				xmin = 246.3396
				xmax = 246.4696
				text = "IY1"
			intervals [1971]:
				xmin = 246.4696
				xmax = 246.5796
				text = "K"
			intervals [1972]:
				xmin = 246.5796
				xmax = 246.6596
				text = "EH2"
			intervals [1973]:
				xmin = 246.6596
				xmax = 246.8296
				text = "N"
			intervals [1974]:
				xmin = 246.8296
				xmax = 246.8796
				text = "D"
			intervals [1975]:
				xmin = 246.8796
				xmax = 247.0496
				text = "Z"
			intervals [1976]:
				xmin = 247.0496
				xmax = 247.1867
				text = ""
			intervals [1977]:
				xmin = 247.1867
				xmax = 247.3667
				text = "AY1"
			intervals [1978]:
				xmin = 247.3667
				xmax = 247.4267
				text = "D"
			intervals [1979]:
				xmin = 247.4267
				xmax = 247.4667
				text = "sp"
			intervals [1980]:
				xmin = 247.4667
				xmax = 247.5767
				text = "T"
			intervals [1981]:
				xmin = 247.5767
				xmax = 247.6567
				text = "EY1"
			intervals [1982]:
				xmin = 247.6567
				xmax = 247.7267
				text = "K"
			intervals [1983]:
				xmin = 247.7267
				xmax = 247.7667
				text = "AH0"
			intervals [1984]:
				xmin = 247.7667
				xmax = 247.8867
				text = "D"
			intervals [1985]:
				xmin = 247.8867
				xmax = 248.0267
				text = "EY1"
			intervals [1986]:
				xmin = 248.0267
				xmax = 248.0567
				text = "T"
			intervals [1987]:
				xmin = 248.0567
				xmax = 248.0967
				text = "AH0"
			intervals [1988]:
				xmin = 248.0967
				xmax = 248.1267
				text = "N"
			intervals [1989]:
				xmin = 248.1267
				xmax = 248.2067
				text = "G"
			intervals [1990]:
				xmin = 248.2067
				xmax = 248.2967
				text = "OW1"
			intervals [1991]:
				xmin = 248.2967
				xmax = 248.4167
				text = "T"
			intervals [1992]:
				xmin = 248.4167
				xmax = 248.4567
				text = "UW1"
			intervals [1993]:
				xmin = 248.4567
				xmax = 248.4967
				text = "DH"
			intervals [1994]:
				xmin = 248.4967
				xmax = 248.5267
				text = "AH0"
			intervals [1995]:
				xmin = 248.5267
				xmax = 248.6067
				text = "M"
			intervals [1996]:
				xmin = 248.6067
				xmax = 248.7167
				text = "UW1"
			intervals [1997]:
				xmin = 248.7167
				xmax = 248.8067
				text = "V"
			intervals [1998]:
				xmin = 248.8067
				xmax = 248.9067
				text = "IY0"
			intervals [1999]:
				xmin = 248.9067
				xmax = 249.2367
				text = "Z"
			intervals [2000]:
				xmin = 249.2367
				xmax = 249.6219
				text = ""
			intervals [2001]:
				xmin = 249.6219
				xmax = 249.6819
				text = "sil"
			intervals [2002]:
				xmin = 249.6819
				xmax = 250.0919
				text = "AH1"
			intervals [2003]:
				xmin = 250.0919
				xmax = 250.5019
				text = "M"
			intervals [2004]:
				xmin = 250.5019
				xmax = 251.1155
				text = ""
			intervals [2005]:
				xmin = 251.1155
				xmax = 251.1555
				text = "sil"
			intervals [2006]:
				xmin = 251.1555
				xmax = 251.4555
				text = "AE1"
			intervals [2007]:
				xmin = 251.4555
				xmax = 251.6155
				text = "N"
			intervals [2008]:
				xmin = 251.6155
				xmax = 251.7455
				text = "D"
			intervals [2009]:
				xmin = 251.7455
				xmax = 251.7755
				text = "sp"
			intervals [2010]:
				xmin = 251.7755
				xmax = 251.9155
				text = "Y"
			intervals [2011]:
				xmin = 251.9155
				xmax = 252.0055
				text = "UW1"
			intervals [2012]:
				xmin = 252.0055
				xmax = 252.0655
				text = "D"
			intervals [2013]:
				xmin = 252.0655
				xmax = 252.2055
				text = "HH"
			intervals [2014]:
				xmin = 252.2055
				xmax = 252.3055
				text = "AE1"
			intervals [2015]:
				xmin = 252.3055
				xmax = 252.3655
				text = "V"
			intervals [2016]:
				xmin = 252.3655
				xmax = 252.4655
				text = "Y"
			intervals [2017]:
				xmin = 252.4655
				xmax = 252.6155
				text = "UH1"
			intervals [2018]:
				xmin = 252.6155
				xmax = 252.6855
				text = "R"
			intervals [2019]:
				xmin = 252.6855
				xmax = 252.9055
				text = "S"
			intervals [2020]:
				xmin = 252.9055
				xmax = 252.9355
				text = "AO1"
			intervals [2021]:
				xmin = 252.9355
				xmax = 252.9655
				text = "R"
			intervals [2022]:
				xmin = 252.9655
				xmax = 252.9955
				text = "T"
			intervals [2023]:
				xmin = 252.9955
				xmax = 253.0255
				text = "AH0"
			intervals [2024]:
				xmin = 253.0255
				xmax = 253.0555
				text = "V"
			intervals [2025]:
				xmin = 253.0555
				xmax = 253.0855
				text = "sp"
			intervals [2026]:
				xmin = 253.0855
				xmax = 253.1855
				text = "P"
			intervals [2027]:
				xmin = 253.1855
				xmax = 253.2355
				text = "IH1"
			intervals [2028]:
				xmin = 253.2355
				xmax = 253.3255
				text = "K"
			intervals [2029]:
				xmin = 253.3255
				xmax = 253.3855
				text = "AH1"
			intervals [2030]:
				xmin = 253.3855
				xmax = 253.6555
				text = "V"
			intervals [2031]:
				xmin = 253.6555
				xmax = 253.746
				text = ""
			intervals [2032]:
				xmin = 253.746
				xmax = 253.816
				text = "DH"
			intervals [2033]:
				xmin = 253.816
				xmax = 253.846
				text = "EH1"
			intervals [2034]:
				xmin = 253.846
				xmax = 253.876
				text = "R"
			intervals [2035]:
				xmin = 253.876
				xmax = 253.906
				text = "W"
			intervals [2036]:
				xmin = 253.906
				xmax = 253.956
				text = "ER0"
			intervals [2037]:
				xmin = 253.956
				xmax = 254.056
				text = "S"
			intervals [2038]:
				xmin = 254.056
				xmax = 254.096
				text = "EH1"
			intervals [2039]:
				xmin = 254.096
				xmax = 254.146
				text = "V"
			intervals [2040]:
				xmin = 254.146
				xmax = 254.176
				text = "ER0"
			intervals [2041]:
				xmin = 254.176
				xmax = 254.206
				text = "AH0"
			intervals [2042]:
				xmin = 254.206
				xmax = 254.236
				text = "L"
			intervals [2043]:
				xmin = 254.236
				xmax = 254.316
				text = "M"
			intervals [2044]:
				xmin = 254.316
				xmax = 254.426
				text = "UW1"
			intervals [2045]:
				xmin = 254.426
				xmax = 254.466
				text = "V"
			intervals [2046]:
				xmin = 254.466
				xmax = 254.506
				text = "IY0"
			intervals [2047]:
				xmin = 254.506
				xmax = 254.596
				text = "Z"
			intervals [2048]:
				xmin = 254.596
				xmax = 254.706
				text = "AO1"
			intervals [2049]:
				xmin = 254.706
				xmax = 254.736
				text = "L"
			intervals [2050]:
				xmin = 254.736
				xmax = 254.846
				text = "AH0"
			intervals [2051]:
				xmin = 254.846
				xmax = 254.896
				text = "L"
			intervals [2052]:
				xmin = 254.896
				xmax = 254.986
				text = "AO1"
			intervals [2053]:
				xmin = 254.986
				xmax = 255.056
				text = "NG"
			intervals [2054]:
				xmin = 255.056
				xmax = 255.166
				text = "Y"
			intervals [2055]:
				xmin = 255.166
				xmax = 255.226
				text = "UW1"
			intervals [2056]:
				xmin = 255.226
				xmax = 255.266
				text = "S"
			intervals [2057]:
				xmin = 255.266
				xmax = 255.376
				text = "T"
			intervals [2058]:
				xmin = 255.376
				xmax = 255.416
				text = "R"
			intervals [2059]:
				xmin = 255.416
				xmax = 255.496
				text = "IY1"
			intervals [2060]:
				xmin = 255.496
				xmax = 255.526
				text = "T"
			intervals [2061]:
				xmin = 255.526
				xmax = 255.9026
				text = "sp"
			intervals [2062]:
				xmin = 255.9026
				xmax = 255.9326
				text = "AH0"
			intervals [2063]:
				xmin = 255.9326
				xmax = 255.9626
				text = "N"
			intervals [2064]:
				xmin = 255.9626
				xmax = 255.9926
				text = "Y"
			intervals [2065]:
				xmin = 255.9926
				xmax = 256.0326
				text = "UW1"
			intervals [2066]:
				xmin = 256.0326
				xmax = 256.1226
				text = "HH"
			intervals [2067]:
				xmin = 256.1226
				xmax = 256.1726
				text = "AE1"
			intervals [2068]:
				xmin = 256.1726
				xmax = 256.2226
				text = "D"
			intervals [2069]:
				xmin = 256.2226
				xmax = 256.2626
				text = "Y"
			intervals [2070]:
				xmin = 256.2626
				xmax = 256.2926
				text = "UH1"
			intervals [2071]:
				xmin = 256.2926
				xmax = 256.3226
				text = "R"
			intervals [2072]:
				xmin = 256.3226
				xmax = 256.4726
				text = "P"
			intervals [2073]:
				xmin = 256.4726
				xmax = 256.5126
				text = "IH1"
			intervals [2074]:
				xmin = 256.5126
				xmax = 256.6126
				text = "K"
			intervals [2075]:
				xmin = 256.6126
				xmax = 256.6626
				text = "AH0"
			intervals [2076]:
				xmin = 256.6626
				xmax = 256.7526
				text = "V"
			intervals [2077]:
				xmin = 256.7526
				xmax = 256.7926
				text = "HH"
			intervals [2078]:
				xmin = 256.7926
				xmax = 256.8226
				text = "W"
			intervals [2079]:
				xmin = 256.8226
				xmax = 256.8626
				text = "EH1"
			intervals [2080]:
				xmin = 256.8626
				xmax = 256.9026
				text = "R"
			intervals [2081]:
				xmin = 256.9026
				xmax = 256.9526
				text = "Y"
			intervals [2082]:
				xmin = 256.9526
				xmax = 256.9926
				text = "UW1"
			intervals [2083]:
				xmin = 256.9926
				xmax = 257.0726
				text = "K"
			intervals [2084]:
				xmin = 257.0726
				xmax = 257.1126
				text = "UH1"
			intervals [2085]:
				xmin = 257.1126
				xmax = 257.1626
				text = "D"
			intervals [2086]:
				xmin = 257.1626
				xmax = 257.2426
				text = "G"
			intervals [2087]:
				xmin = 257.2426
				xmax = 257.4426
				text = "OW1"
			intervals [2088]:
				xmin = 257.4426
				xmax = 257.5226
				text = "sp"
			intervals [2089]:
				xmin = 257.5226
				xmax = 257.9438
				text = ""
			intervals [2090]:
				xmin = 257.9438
				xmax = 258.0038
				text = "AH0"
			intervals [2091]:
				xmin = 258.0038
				xmax = 258.0438
				text = "N"
			intervals [2092]:
				xmin = 258.0438
				xmax = 258.1538
				text = "AO1"
			intervals [2093]:
				xmin = 258.1538
				xmax = 258.2038
				text = "L"
			intervals [2094]:
				xmin = 258.2038
				xmax = 258.2438
				text = "DH"
			intervals [2095]:
				xmin = 258.2438
				xmax = 258.2938
				text = "AE1"
			intervals [2096]:
				xmin = 258.2938
				xmax = 258.3238
				text = "T"
			intervals [2097]:
				xmin = 258.3238
				xmax = 258.3738
				text = "sp"
			intervals [2098]:
				xmin = 258.3738
				xmax = 258.4338
				text = "W"
			intervals [2099]:
				xmin = 258.4338
				xmax = 258.4738
				text = "AH0"
			intervals [2100]:
				xmin = 258.4738
				xmax = 258.5738
				text = "Z"
			intervals [2101]:
				xmin = 258.5738
				xmax = 258.6438
				text = "G"
			intervals [2102]:
				xmin = 258.6438
				xmax = 258.8438
				text = "AO1"
			intervals [2103]:
				xmin = 258.8438
				xmax = 258.9538
				text = "N"
			intervals [2104]:
				xmin = 258.9538
				xmax = 259.1838
				text = "sp"
			intervals [2105]:
				xmin = 259.1838
				xmax = 259.5478
				text = ""
			intervals [2106]:
				xmin = 259.5478
				xmax = 259.9178
				text = "AH1"
			intervals [2107]:
				xmin = 259.9178
				xmax = 260.1278
				text = "M"
			intervals [2108]:
				xmin = 260.1278
				xmax = 260.1578
				text = "sp"
			intervals [2109]:
				xmin = 260.1578
				xmax = 260.4255
				text = ""
			intervals [2110]:
				xmin = 260.4255
				xmax = 260.5055
				text = "DH"
			intervals [2111]:
				xmin = 260.5055
				xmax = 260.5355
				text = "AH0"
			intervals [2112]:
				xmin = 260.5355
				xmax = 260.5855
				text = "sp"
			intervals [2113]:
				xmin = 260.5855
				xmax = 260.6855
				text = "P"
			intervals [2114]:
				xmin = 260.6855
				xmax = 260.7355
				text = "L"
			intervals [2115]:
				xmin = 260.7355
				xmax = 260.7855
				text = "EY1"
			intervals [2116]:
				xmin = 260.7855
				xmax = 260.8855
				text = "S"
			intervals [2117]:
				xmin = 260.8855
				xmax = 260.9355
				text = "IH0"
			intervals [2118]:
				xmin = 260.9355
				xmax = 261.0055
				text = "Z"
			intervals [2119]:
				xmin = 261.0055
				xmax = 261.0555
				text = "T"
			intervals [2120]:
				xmin = 261.0555
				xmax = 261.0855
				text = "IH0"
			intervals [2121]:
				xmin = 261.0855
				xmax = 261.2955
				text = "IY1"
			intervals [2122]:
				xmin = 261.2955
				xmax = 261.3255
				text = "T"
			intervals [2123]:
				xmin = 261.3255
				xmax = 261.8393
				text = "sp"
			intervals [2124]:
				xmin = 261.8393
				xmax = 262.0993
				text = "AH1"
			intervals [2125]:
				xmin = 262.0993
				xmax = 262.4493
				text = "M"
			intervals [2126]:
				xmin = 262.4493
				xmax = 262.7191
				text = ""
			intervals [2127]:
				xmin = 262.7191
				xmax = 262.8091
				text = "P"
			intervals [2128]:
				xmin = 262.8091
				xmax = 262.8491
				text = "L"
			intervals [2129]:
				xmin = 262.8491
				xmax = 262.9091
				text = "EY1"
			intervals [2130]:
				xmin = 262.9091
				xmax = 262.9991
				text = "S"
			intervals [2131]:
				xmin = 262.9991
				xmax = 263.0391
				text = "IH0"
			intervals [2132]:
				xmin = 263.0391
				xmax = 263.0991
				text = "Z"
			intervals [2133]:
				xmin = 263.0991
				xmax = 263.1491
				text = "DH"
			intervals [2134]:
				xmin = 263.1491
				xmax = 263.1791
				text = "AE1"
			intervals [2135]:
				xmin = 263.1791
				xmax = 263.2691
				text = "T"
			intervals [2136]:
				xmin = 263.2691
				xmax = 263.3791
				text = "W"
			intervals [2137]:
				xmin = 263.3791
				xmax = 263.6991
				text = "ER1"
			intervals [2138]:
				xmin = 263.6991
				xmax = 264.0371
				text = "sp"
			intervals [2139]:
				xmin = 264.0371
				xmax = 264.0671
				text = "Y"
			intervals [2140]:
				xmin = 264.0671
				xmax = 264.0971
				text = "UW1"
			intervals [2141]:
				xmin = 264.0971
				xmax = 264.1271
				text = "N"
			intervals [2142]:
				xmin = 264.1271
				xmax = 264.2471
				text = "OW1"
			intervals [2143]:
				xmin = 264.2471
				xmax = 264.2771
				text = "sp"
			intervals [2144]:
				xmin = 264.2771
				xmax = 264.4071
				text = "F"
			intervals [2145]:
				xmin = 264.4071
				xmax = 264.4371
				text = "AH0"
			intervals [2146]:
				xmin = 264.4371
				xmax = 264.5471
				text = "M"
			intervals [2147]:
				xmin = 264.5471
				xmax = 264.5971
				text = "IH1"
			intervals [2148]:
				xmin = 264.5971
				xmax = 264.6571
				text = "L"
			intervals [2149]:
				xmin = 264.6571
				xmax = 264.7571
				text = "Y"
			intervals [2150]:
				xmin = 264.7571
				xmax = 264.8671
				text = "ER0"
			intervals [2151]:
				xmin = 264.8671
				xmax = 265.3495
				text = ""
			intervals [2152]:
				xmin = 265.3495
				xmax = 265.5795
				text = "AO1"
			intervals [2153]:
				xmin = 265.5795
				xmax = 265.6395
				text = "L"
			intervals [2154]:
				xmin = 265.6395
				xmax = 265.6695
				text = "sp"
			intervals [2155]:
				xmin = 265.6695
				xmax = 265.8695
				text = "AO1"
			intervals [2156]:
				xmin = 265.8695
				xmax = 265.9095
				text = "L"
			intervals [2157]:
				xmin = 265.9095
				xmax = 265.9395
				text = "AH0"
			intervals [2158]:
				xmin = 265.9395
				xmax = 265.9695
				text = "V"
			intervals [2159]:
				xmin = 265.9695
				xmax = 266.0195
				text = "DH"
			intervals [2160]:
				xmin = 266.0195
				xmax = 266.1095
				text = "AE1"
			intervals [2161]:
				xmin = 266.1095
				xmax = 266.2295
				text = "T"
			intervals [2162]:
				xmin = 266.2295
				xmax = 266.4397
				text = ""
			intervals [2163]:
				xmin = 266.4397
				xmax = 266.4697
				text = "sil"
			intervals [2164]:
				xmin = 266.4697
				xmax = 266.6097
				text = "AO1"
			intervals [2165]:
				xmin = 266.6097
				xmax = 266.6397
				text = "L"
			intervals [2166]:
				xmin = 266.6397
				xmax = 266.6697
				text = "AH0"
			intervals [2167]:
				xmin = 266.6697
				xmax = 266.6997
				text = "V"
			intervals [2168]:
				xmin = 266.6997
				xmax = 266.7297
				text = "DH"
			intervals [2169]:
				xmin = 266.7297
				xmax = 266.8197
				text = "AH0"
			intervals [2170]:
				xmin = 266.8197
				xmax = 266.8597
				text = "T"
			intervals [2171]:
				xmin = 266.8597
				xmax = 266.9997
				text = "CH"
			intervals [2172]:
				xmin = 266.9997
				xmax = 267.1897
				text = "EY1"
			intervals [2173]:
				xmin = 267.1897
				xmax = 267.2797
				text = "N"
			intervals [2174]:
				xmin = 267.2797
				xmax = 267.3797
				text = "JH"
			intervals [2175]:
				xmin = 267.3797
				xmax = 267.4497
				text = "D"
			intervals [2176]:
				xmin = 267.4497
				xmax = 267.7497
				text = "AH1"
			intervals [2177]:
				xmin = 267.7497
				xmax = 267.9097
				text = "M"
			intervals [2178]:
				xmin = 267.9097
				xmax = 268.4576
				text = "sp"
			intervals [2179]:
				xmin = 268.4576
				xmax = 268.5176
				text = "AH0"
			intervals [2180]:
				xmin = 268.5176
				xmax = 268.5776
				text = "N"
			intervals [2181]:
				xmin = 268.5776
				xmax = 268.7076
				text = "S"
			intervals [2182]:
				xmin = 268.7076
				xmax = 268.8576
				text = "OW1"
			intervals [2183]:
				xmin = 268.8576
				xmax = 268.9376
				text = "DH"
			intervals [2184]:
				xmin = 268.9376
				xmax = 268.9676
				text = "EH1"
			intervals [2185]:
				xmin = 268.9676
				xmax = 269.0276
				text = "R"
			intervals [2186]:
				xmin = 269.0276
				xmax = 269.0876
				text = "W"
			intervals [2187]:
				xmin = 269.0876
				xmax = 269.1376
				text = "AH0"
			intervals [2188]:
				xmin = 269.1376
				xmax = 269.2276
				text = "Z"
			intervals [2189]:
				xmin = 269.2276
				xmax = 269.2976
				text = "JH"
			intervals [2190]:
				xmin = 269.2976
				xmax = 269.3976
				text = "IH0"
			intervals [2191]:
				xmin = 269.3976
				xmax = 269.5576
				text = "S"
			intervals [2192]:
				xmin = 269.5576
				xmax = 269.6676
				text = "T"
			intervals [2193]:
				xmin = 269.6676
				xmax = 270.3231
				text = ""
			intervals [2194]:
				xmin = 270.3231
				xmax = 270.3931
				text = "sil"
			intervals [2195]:
				xmin = 270.3931
				xmax = 270.4731
				text = "AY1"
			intervals [2196]:
				xmin = 270.4731
				xmax = 271.0531
				text = "sp"
			intervals [2197]:
				xmin = 271.0531
				xmax = 271.1731
				text = "AH0"
			intervals [2198]:
				xmin = 271.1731
				xmax = 271.2031
				text = "sp"
			intervals [2199]:
				xmin = 271.2031
				xmax = 271.6131
				text = "AH0"
			intervals [2200]:
				xmin = 271.6131
				xmax = 271.6631
				text = "L"
			intervals [2201]:
				xmin = 271.6631
				xmax = 271.8831
				text = "AA1"
			intervals [2202]:
				xmin = 271.8831
				xmax = 271.9531
				text = "T"
			intervals [2203]:
				xmin = 271.9531
				xmax = 272.1431
				text = "AH1"
			intervals [2204]:
				xmin = 272.1431
				xmax = 272.4931
				text = "V"
			intervals [2205]:
				xmin = 272.4931
				xmax = 273.2821
				text = ""
			intervals [2206]:
				xmin = 273.2821
				xmax = 273.4021
				text = "sil"
			intervals [2207]:
				xmin = 273.4021
				xmax = 273.6021
				text = "AH0"
			intervals [2208]:
				xmin = 273.6021
				xmax = 273.6621
				text = "L"
			intervals [2209]:
				xmin = 273.6621
				xmax = 273.7621
				text = "AA1"
			intervals [2210]:
				xmin = 273.7621
				xmax = 273.8121
				text = "T"
			intervals [2211]:
				xmin = 273.8121
				xmax = 273.8721
				text = "AH1"
			intervals [2212]:
				xmin = 273.8721
				xmax = 273.9221
				text = "V"
			intervals [2213]:
				xmin = 273.9221
				xmax = 273.9821
				text = "sp"
			intervals [2214]:
				xmin = 273.9821
				xmax = 274.0521
				text = "D"
			intervals [2215]:
				xmin = 274.0521
				xmax = 274.1221
				text = "EH2"
			intervals [2216]:
				xmin = 274.1221
				xmax = 274.2021
				text = "V"
			intervals [2217]:
				xmin = 274.2021
				xmax = 274.2821
				text = "AH0"
			intervals [2218]:
				xmin = 274.2821
				xmax = 274.4021
				text = "S"
			intervals [2219]:
				xmin = 274.4021
				xmax = 274.4621
				text = "T"
			intervals [2220]:
				xmin = 274.4621
				xmax = 274.6121
				text = "EY1"
			intervals [2221]:
				xmin = 274.6121
				xmax = 274.7421
				text = "SH"
			intervals [2222]:
				xmin = 274.7421
				xmax = 274.7921
				text = "AH0"
			intervals [2223]:
				xmin = 274.7921
				xmax = 274.9821
				text = "N"
			intervals [2224]:
				xmin = 274.9821
				xmax = 275.243
				text = ""
			intervals [2225]:
				xmin = 275.243
				xmax = 275.273
				text = "sil"
			intervals [2226]:
				xmin = 275.273
				xmax = 275.363
				text = "AH1"
			intervals [2227]:
				xmin = 275.363
				xmax = 275.783
				text = "M"
			intervals [2228]:
				xmin = 275.783
				xmax = 276.0783
				text = ""
			intervals [2229]:
				xmin = 276.0783
				xmax = 276.1183
				text = "sil"
			intervals [2230]:
				xmin = 276.1183
				xmax = 276.1983
				text = "AH0"
			intervals [2231]:
				xmin = 276.1983
				xmax = 276.2283
				text = "N"
			intervals [2232]:
				xmin = 276.2283
				xmax = 276.3583
				text = "AH0"
			intervals [2233]:
				xmin = 276.3583
				xmax = 276.4083
				text = "L"
			intervals [2234]:
				xmin = 276.4083
				xmax = 276.5183
				text = "AA1"
			intervals [2235]:
				xmin = 276.5183
				xmax = 276.5583
				text = "T"
			intervals [2236]:
				xmin = 276.5583
				xmax = 276.6683
				text = "AH1"
			intervals [2237]:
				xmin = 276.6683
				xmax = 276.8783
				text = "V"
			intervals [2238]:
				xmin = 276.8783
				xmax = 277.6327
				text = ""
			intervals [2239]:
				xmin = 277.6327
				xmax = 277.6827
				text = "sil"
			intervals [2240]:
				xmin = 277.6827
				xmax = 277.7827
				text = "AH0"
			intervals [2241]:
				xmin = 277.7827
				xmax = 277.8327
				text = "L"
			intervals [2242]:
				xmin = 277.8327
				xmax = 277.9427
				text = "AA1"
			intervals [2243]:
				xmin = 277.9427
				xmax = 278.0027
				text = "T"
			intervals [2244]:
				xmin = 278.0027
				xmax = 278.0527
				text = "AH1"
			intervals [2245]:
				xmin = 278.0527
				xmax = 278.1727
				text = "V"
			intervals [2246]:
				xmin = 278.1727
				xmax = 278.2027
				text = "sp"
			intervals [2247]:
				xmin = 278.2027
				xmax = 278.3927
				text = "AH0"
			intervals [2248]:
				xmin = 278.3927
				xmax = 278.4527
				text = "L"
			intervals [2249]:
				xmin = 278.4527
				xmax = 278.5127
				text = "AA1"
			intervals [2250]:
				xmin = 278.5127
				xmax = 278.5627
				text = "T"
			intervals [2251]:
				xmin = 278.5627
				xmax = 278.6027
				text = "AH0"
			intervals [2252]:
				xmin = 278.6027
				xmax = 278.6327
				text = "V"
			intervals [2253]:
				xmin = 278.6327
				xmax = 278.8227
				text = "CH"
			intervals [2254]:
				xmin = 278.8227
				xmax = 279.0327
				text = "EY1"
			intervals [2255]:
				xmin = 279.0327
				xmax = 279.1227
				text = "N"
			intervals [2256]:
				xmin = 279.1227
				xmax = 279.3727
				text = "JH"
			intervals [2257]:
				xmin = 279.3727
				xmax = 279.5582
				text = ""
			intervals [2258]:
				xmin = 279.5582
				xmax = 279.6582
				text = "B"
			intervals [2259]:
				xmin = 279.6582
				xmax = 279.7582
				text = "AH1"
			intervals [2260]:
				xmin = 279.7582
				xmax = 279.7982
				text = "T"
			intervals [2261]:
				xmin = 279.7982
				xmax = 279.9282
				text = "sp"
			intervals [2262]:
				xmin = 279.9282
				xmax = 280.0082
				text = "DH"
			intervals [2263]:
				xmin = 280.0082
				xmax = 280.1482
				text = "EH1"
			intervals [2264]:
				xmin = 280.1482
				xmax = 280.2782
				text = "N"
			intervals [2265]:
				xmin = 280.2782
				xmax = 280.3482
				text = "sp"
			intervals [2266]:
				xmin = 280.3482
				xmax = 282.234
				text = ""
			intervals [2267]:
				xmin = 282.234
				xmax = 282.324
				text = "DH"
			intervals [2268]:
				xmin = 282.324
				xmax = 282.354
				text = "EH1"
			intervals [2269]:
				xmin = 282.354
				xmax = 282.444
				text = "R"
			intervals [2270]:
				xmin = 282.444
				xmax = 282.504
				text = "W"
			intervals [2271]:
				xmin = 282.504
				xmax = 282.574
				text = "AH1"
			intervals [2272]:
				xmin = 282.574
				xmax = 282.684
				text = "Z"
			intervals [2273]:
				xmin = 282.684
				xmax = 282.754
				text = "AH0"
			intervals [2274]:
				xmin = 282.754
				xmax = 282.834
				text = "L"
			intervals [2275]:
				xmin = 282.834
				xmax = 282.924
				text = "AA1"
			intervals [2276]:
				xmin = 282.924
				xmax = 282.964
				text = "T"
			intervals [2277]:
				xmin = 282.964
				xmax = 282.994
				text = "AH0"
			intervals [2278]:
				xmin = 282.994
				xmax = 283.064
				text = "V"
			intervals [2279]:
				xmin = 283.064
				xmax = 283.164
				text = "AA2"
			intervals [2280]:
				xmin = 283.164
				xmax = 283.254
				text = "P"
			intervals [2281]:
				xmin = 283.254
				xmax = 283.314
				text = "ER0"
			intervals [2282]:
				xmin = 283.314
				xmax = 283.434
				text = "T"
			intervals [2283]:
				xmin = 283.434
				xmax = 283.464
				text = "UW1"
			intervals [2284]:
				xmin = 283.464
				xmax = 283.584
				text = "N"
			intervals [2285]:
				xmin = 283.584
				xmax = 283.634
				text = "AH0"
			intervals [2286]:
				xmin = 283.634
				xmax = 283.674
				text = "T"
			intervals [2287]:
				xmin = 283.674
				xmax = 283.884
				text = "IY0"
			intervals [2288]:
				xmin = 283.884
				xmax = 285.5652
				text = ""
			intervals [2289]:
				xmin = 285.5652
				xmax = 285.7552
				text = "sil"
			intervals [2290]:
				xmin = 285.7552
				xmax = 285.8652
				text = "T"
			intervals [2291]:
				xmin = 285.8652
				xmax = 286.3152
				text = "UW1"
			intervals [2292]:
				xmin = 286.3152
				xmax = 286.5632
				text = "sp"
			intervals [2293]:
				xmin = 286.5632
				xmax = 286.6232
				text = "T"
			intervals [2294]:
				xmin = 286.6232
				xmax = 286.6732
				text = "IH0"
			intervals [2295]:
				xmin = 286.6732
				xmax = 286.7932
				text = "D"
			intervals [2296]:
				xmin = 286.7932
				xmax = 286.9032
				text = "UW1"
			intervals [2297]:
				xmin = 286.9032
				xmax = 287.0032
				text = "S"
			intervals [2298]:
				xmin = 287.0032
				xmax = 287.0432
				text = "AH1"
			intervals [2299]:
				xmin = 287.0432
				xmax = 287.1032
				text = "M"
			intervals [2300]:
				xmin = 287.1032
				xmax = 287.2032
				text = "TH"
			intervals [2301]:
				xmin = 287.2032
				xmax = 287.2432
				text = "IH1"
			intervals [2302]:
				xmin = 287.2432
				xmax = 287.3632
				text = "NG"
			intervals [2303]:
				xmin = 287.3632
				xmax = 287.4532
				text = "Z"
			intervals [2304]:
				xmin = 287.4532
				xmax = 287.5132
				text = "AH0"
			intervals [2305]:
				xmin = 287.5132
				xmax = 287.5732
				text = "N"
			intervals [2306]:
				xmin = 287.5732
				xmax = 287.6732
				text = "S"
			intervals [2307]:
				xmin = 287.6732
				xmax = 287.9732
				text = "OW1"
			intervals [2308]:
				xmin = 287.9732
				xmax = 288.0032
				text = "sp"
			intervals [2309]:
				xmin = 288.0032
				xmax = 288.5709
				text = ""
			intervals [2310]:
				xmin = 288.5709
				xmax = 288.9809
				text = "AH1"
			intervals [2311]:
				xmin = 288.9809
				xmax = 289.1009
				text = "M"
			intervals [2312]:
				xmin = 289.1009
				xmax = 289.6681
				text = ""
			intervals [2313]:
				xmin = 289.6681
				xmax = 289.7381
				text = "sil"
			intervals [2314]:
				xmin = 289.7381
				xmax = 289.8581
				text = "spn"
			intervals [2315]:
				xmin = 289.8581
				xmax = 290.1353
				text = ""
			intervals [2316]:
				xmin = 290.1353
				xmax = 290.1853
				text = "sil"
			intervals [2317]:
				xmin = 290.1853
				xmax = 290.4153
				text = "AW1"
			intervals [2318]:
				xmin = 290.4153
				xmax = 290.4653
				text = "T"
			intervals [2319]:
				xmin = 290.4653
				xmax = 290.5453
				text = "AH1"
			intervals [2320]:
				xmin = 290.5453
				xmax = 290.6453
				text = "V"
			intervals [2321]:
				xmin = 290.6453
				xmax = 290.6953
				text = "DH"
			intervals [2322]:
				xmin = 290.6953
				xmax = 290.8053
				text = "AH0"
			intervals [2323]:
				xmin = 290.8053
				xmax = 290.8953
				text = "R"
			intervals [2324]:
				xmin = 290.8953
				xmax = 290.9653
				text = "AH1"
			intervals [2325]:
				xmin = 290.9653
				xmax = 291.0353
				text = "B"
			intervals [2326]:
				xmin = 291.0353
				xmax = 291.0753
				text = "AH0"
			intervals [2327]:
				xmin = 291.0753
				xmax = 291.2753
				text = "L"
			intervals [2328]:
				xmin = 291.2753
				xmax = 291.7068
				text = ""
			intervals [2329]:
				xmin = 291.7068
				xmax = 291.8168
				text = "Y"
			intervals [2330]:
				xmin = 291.8168
				xmax = 291.8568
				text = "UW1"
			intervals [2331]:
				xmin = 291.8568
				xmax = 291.9568
				text = "S"
			intervals [2332]:
				xmin = 291.9568
				xmax = 292.0168
				text = "T"
			intervals [2333]:
				xmin = 292.0168
				xmax = 292.0968
				text = "AA1"
			intervals [2334]:
				xmin = 292.0968
				xmax = 292.1268
				text = "R"
			intervals [2335]:
				xmin = 292.1268
				xmax = 292.1568
				text = "T"
			intervals [2336]:
				xmin = 292.1568
				xmax = 292.1868
				text = "AH0"
			intervals [2337]:
				xmin = 292.1868
				xmax = 292.2268
				text = "D"
			intervals [2338]:
				xmin = 292.2268
				xmax = 292.2768
				text = "T"
			intervals [2339]:
				xmin = 292.2768
				xmax = 292.3468
				text = "AH0"
			intervals [2340]:
				xmin = 292.3468
				xmax = 292.4768
				text = "S"
			intervals [2341]:
				xmin = 292.4768
				xmax = 292.5968
				text = "IY1"
			intervals [2342]:
				xmin = 292.5968
				xmax = 292.6968
				text = "TH"
			intervals [2343]:
				xmin = 292.6968
				xmax = 292.7368
				text = "IH1"
			intervals [2344]:
				xmin = 292.7368
				xmax = 292.9668
				text = "NG"
			intervals [2345]:
				xmin = 292.9668
				xmax = 293.0468
				text = "Z"
			intervals [2346]:
				xmin = 293.0468
				xmax = 293.0768
				text = "sp"
			intervals [2347]:
				xmin = 293.0768
				xmax = 293.1568
				text = "AH1"
			intervals [2348]:
				xmin = 293.1568
				xmax = 293.2368
				text = "DH"
			intervals [2349]:
				xmin = 293.2368
				xmax = 293.2668
				text = "ER0"
			intervals [2350]:
				xmin = 293.2668
				xmax = 293.4068
				text = "sp"
			intervals [2351]:
				xmin = 293.4068
				xmax = 293.5868
				text = "S"
			intervals [2352]:
				xmin = 293.5868
				xmax = 293.6168
				text = "OW1"
			intervals [2353]:
				xmin = 293.6168
				xmax = 293.7568
				text = "sp"
			intervals [2354]:
				xmin = 293.7568
				xmax = 293.9068
				text = "S"
			intervals [2355]:
				xmin = 293.9068
				xmax = 293.9368
				text = "AH1"
			intervals [2356]:
				xmin = 293.9368
				xmax = 293.9968
				text = "M"
			intervals [2357]:
				xmin = 293.9968
				xmax = 294.0568
				text = "G"
			intervals [2358]:
				xmin = 294.0568
				xmax = 294.0868
				text = "UH1"
			intervals [2359]:
				xmin = 294.0868
				xmax = 294.1568
				text = "D"
			intervals [2360]:
				xmin = 294.1568
				xmax = 294.2068
				text = "TH"
			intervals [2361]:
				xmin = 294.2068
				xmax = 294.2468
				text = "IH1"
			intervals [2362]:
				xmin = 294.2468
				xmax = 294.3068
				text = "NG"
			intervals [2363]:
				xmin = 294.3068
				xmax = 294.3368
				text = "Z"
			intervals [2364]:
				xmin = 294.3368
				xmax = 294.3768
				text = "S"
			intervals [2365]:
				xmin = 294.3768
				xmax = 294.4268
				text = "T"
			intervals [2366]:
				xmin = 294.4268
				xmax = 294.4668
				text = "AA1"
			intervals [2367]:
				xmin = 294.4668
				xmax = 294.5168
				text = "R"
			intervals [2368]:
				xmin = 294.5168
				xmax = 294.5568
				text = "T"
			intervals [2369]:
				xmin = 294.5568
				xmax = 294.5968
				text = "T"
			intervals [2370]:
				xmin = 294.5968
				xmax = 294.6368
				text = "AH0"
			intervals [2371]:
				xmin = 294.6368
				xmax = 294.6668
				text = "HH"
			intervals [2372]:
				xmin = 294.6668
				xmax = 294.8268
				text = "AE1"
			intervals [2373]:
				xmin = 294.8268
				xmax = 294.8968
				text = "P"
			intervals [2374]:
				xmin = 294.8968
				xmax = 294.9268
				text = "AH0"
			intervals [2375]:
				xmin = 294.9268
				xmax = 295.0568
				text = "N"
			intervals [2376]:
				xmin = 295.0568
				xmax = 297.636
				text = ""
			intervals [2377]:
				xmin = 297.636
				xmax = 297.876
				text = "AH1"
			intervals [2378]:
				xmin = 297.876
				xmax = 298.076
				text = "M"
			intervals [2379]:
				xmin = 298.076
				xmax = 300.3268
				text = "sp"
			intervals [2380]:
				xmin = 300.3268
				xmax = 300.4168
				text = "M"
			intervals [2381]:
				xmin = 300.4168
				xmax = 300.4968
				text = "AO1"
			intervals [2382]:
				xmin = 300.4968
				xmax = 300.5368
				text = "R"
			intervals [2383]:
				xmin = 300.5368
				xmax = 300.5868
				text = "L"
			intervals [2384]:
				xmin = 300.5868
				xmax = 300.6968
				text = "OW1"
			intervals [2385]:
				xmin = 300.6968
				xmax = 300.7468
				text = "K"
			intervals [2386]:
				xmin = 300.7468
				xmax = 300.7768
				text = "AH0"
			intervals [2387]:
				xmin = 300.7768
				xmax = 300.8068
				text = "L"
			intervals [2388]:
				xmin = 300.8068
				xmax = 300.8968
				text = "K"
			intervals [2389]:
				xmin = 300.8968
				xmax = 300.9268
				text = "AH0"
			intervals [2390]:
				xmin = 300.9268
				xmax = 300.9568
				text = "N"
			intervals [2391]:
				xmin = 300.9568
				xmax = 301.0568
				text = "T"
			intervals [2392]:
				xmin = 301.0568
				xmax = 301.1068
				text = "R"
			intervals [2393]:
				xmin = 301.1068
				xmax = 301.2668
				text = "OW1"
			intervals [2394]:
				xmin = 301.2668
				xmax = 301.3768
				text = "L"
			intervals [2395]:
				xmin = 301.3768
				xmax = 301.9796
				text = ""
			intervals [2396]:
				xmin = 301.9796
				xmax = 302.0296
				text = "sil"
			intervals [2397]:
				xmin = 302.0296
				xmax = 302.1396
				text = "M"
			intervals [2398]:
				xmin = 302.1396
				xmax = 302.2796
				text = "AO1"
			intervals [2399]:
				xmin = 302.2796
				xmax = 302.4296
				text = "R"
			intervals [2400]:
				xmin = 302.4296
				xmax = 302.4596
				text = "sp"
			intervals [2401]:
				xmin = 302.4596
				xmax = 302.5896
				text = "M"
			intervals [2402]:
				xmin = 302.5896
				xmax = 302.6996
				text = "AO1"
			intervals [2403]:
				xmin = 302.6996
				xmax = 302.7696
				text = "R"
			intervals [2404]:
				xmin = 302.7696
				xmax = 302.7996
				text = "EH1"
			intervals [2405]:
				xmin = 302.7996
				xmax = 303.0096
				text = "F"
			intervals [2406]:
				xmin = 303.0096
				xmax = 303.098
				text = ""
			intervals [2407]:
				xmin = 303.098
				xmax = 303.138
				text = "sil"
			intervals [2408]:
				xmin = 303.138
				xmax = 303.248
				text = "M"
			intervals [2409]:
				xmin = 303.248
				xmax = 303.348
				text = "AO1"
			intervals [2410]:
				xmin = 303.348
				xmax = 303.418
				text = "R"
			intervals [2411]:
				xmin = 303.418
				xmax = 303.618
				text = "F"
			intervals [2412]:
				xmin = 303.618
				xmax = 303.738
				text = "OW1"
			intervals [2413]:
				xmin = 303.738
				xmax = 303.848
				text = "K"
			intervals [2414]:
				xmin = 303.848
				xmax = 303.928
				text = "IH0"
			intervals [2415]:
				xmin = 303.928
				xmax = 304.078
				text = "S"
			intervals [2416]:
				xmin = 304.078
				xmax = 304.108
				text = "sp"
			intervals [2417]:
				xmin = 304.108
				xmax = 304.558
				text = "AO1"
			intervals [2418]:
				xmin = 304.558
				xmax = 304.768
				text = "N"
			intervals [2419]:
				xmin = 304.768
				xmax = 304.838
				text = "sp"
			intervals [2420]:
				xmin = 304.838
				xmax = 305.2288
				text = ""
			intervals [2421]:
				xmin = 305.2288
				xmax = 305.7888
				text = "AH1"
			intervals [2422]:
				xmin = 305.7888
				xmax = 306.0288
				text = "M"
			intervals [2423]:
				xmin = 306.0288
				xmax = 306.1588
				text = "sp"
			intervals [2424]:
				xmin = 306.1588
				xmax = 307.0876
				text = ""
			intervals [2425]:
				xmin = 307.0876
				xmax = 307.1876
				text = "DH"
			intervals [2426]:
				xmin = 307.1876
				xmax = 307.2376
				text = "AH0"
			intervals [2427]:
				xmin = 307.2376
				xmax = 307.3376
				text = "N"
			intervals [2428]:
				xmin = 307.3376
				xmax = 307.5076
				text = "IY1"
			intervals [2429]:
				xmin = 307.5076
				xmax = 307.5476
				text = "D"
			intervals [2430]:
				xmin = 307.5476
				xmax = 307.6576
				text = "F"
			intervals [2431]:
				xmin = 307.6576
				xmax = 307.6876
				text = "R"
			intervals [2432]:
				xmin = 307.6876
				xmax = 307.7476
				text = "ER0"
			intervals [2433]:
				xmin = 307.7476
				xmax = 307.8776
				text = "JH"
			intervals [2434]:
				xmin = 307.8776
				xmax = 308.1276
				text = "AA1"
			intervals [2435]:
				xmin = 308.1276
				xmax = 308.1876
				text = "B"
			intervals [2436]:
				xmin = 308.1876
				xmax = 308.2776
				text = "Z"
			intervals [2437]:
				xmin = 308.2776
				xmax = 308.3476
				text = "JH"
			intervals [2438]:
				xmin = 308.3476
				xmax = 308.4676
				text = "AA1"
			intervals [2439]:
				xmin = 308.4676
				xmax = 308.5076
				text = "B"
			intervals [2440]:
				xmin = 308.5076
				xmax = 308.5376
				text = "sp"
			intervals [2441]:
				xmin = 308.5376
				xmax = 308.6876
				text = "T"
			intervals [2442]:
				xmin = 308.6876
				xmax = 308.7376
				text = "R"
			intervals [2443]:
				xmin = 308.7376
				xmax = 308.9176
				text = "EY1"
			intervals [2444]:
				xmin = 308.9176
				xmax = 308.9676
				text = "N"
			intervals [2445]:
				xmin = 308.9676
				xmax = 308.9976
				text = "IH0"
			intervals [2446]:
				xmin = 308.9976
				xmax = 309.2276
				text = "NG"
			intervals [2447]:
				xmin = 309.2276
				xmax = 309.6194
				text = "sp"
			intervals [2448]:
				xmin = 309.6194
				xmax = 309.9094
				text = "AH1"
			intervals [2449]:
				xmin = 309.9094
				xmax = 309.9694
				text = "DH"
			intervals [2450]:
				xmin = 309.9694
				xmax = 310.0194
				text = "IY0"
			intervals [2451]:
				xmin = 310.0194
				xmax = 310.1494
				text = "K"
			intervals [2452]:
				xmin = 310.1494
				xmax = 310.2094
				text = "R"
			intervals [2453]:
				xmin = 310.2094
				xmax = 310.3094
				text = "IY0"
			intervals [2454]:
				xmin = 310.3094
				xmax = 310.3694
				text = "EY1"
			intervals [2455]:
				xmin = 310.3694
				xmax = 310.4894
				text = "SH"
			intervals [2456]:
				xmin = 310.4894
				xmax = 310.5194
				text = "AH0"
			intervals [2457]:
				xmin = 310.5194
				xmax = 310.5694
				text = "N"
			intervals [2458]:
				xmin = 310.5694
				xmax = 310.6294
				text = "AH0"
			intervals [2459]:
				xmin = 310.6294
				xmax = 310.6894
				text = "V"
			intervals [2460]:
				xmin = 310.6894
				xmax = 310.7694
				text = "AH1"
			intervals [2461]:
				xmin = 310.7694
				xmax = 310.8194
				text = "DH"
			intervals [2462]:
				xmin = 310.8194
				xmax = 310.8694
				text = "ER0"
			intervals [2463]:
				xmin = 310.8694
				xmax = 310.9894
				text = "AA2"
			intervals [2464]:
				xmin = 310.9894
				xmax = 311.0794
				text = "P"
			intervals [2465]:
				xmin = 311.0794
				xmax = 311.1294
				text = "ER0"
			intervals [2466]:
				xmin = 311.1294
				xmax = 311.2594
				text = "T"
			intervals [2467]:
				xmin = 311.2594
				xmax = 311.3694
				text = "UW1"
			intervals [2468]:
				xmin = 311.3694
				xmax = 311.3994
				text = "N"
			intervals [2469]:
				xmin = 311.3994
				xmax = 311.4394
				text = "AH0"
			intervals [2470]:
				xmin = 311.4394
				xmax = 311.5094
				text = "T"
			intervals [2471]:
				xmin = 311.5094
				xmax = 311.5594
				text = "IY0"
			intervals [2472]:
				xmin = 311.5594
				xmax = 311.6394
				text = "Z"
			intervals [2473]:
				xmin = 311.6394
				xmax = 311.7094
				text = "F"
			intervals [2474]:
				xmin = 311.7094
				xmax = 311.7394
				text = "R"
			intervals [2475]:
				xmin = 311.7394
				xmax = 311.7794
				text = "ER0"
			intervals [2476]:
				xmin = 311.7794
				xmax = 311.8794
				text = "sp"
			intervals [2477]:
				xmin = 311.8794
				xmax = 312.0394
				text = "F"
			intervals [2478]:
				xmin = 312.0394
				xmax = 312.0894
				text = "R"
			intervals [2479]:
				xmin = 312.0894
				xmax = 312.1694
				text = "ER0"
			intervals [2480]:
				xmin = 312.1694
				xmax = 312.3494
				text = "F"
			intervals [2481]:
				xmin = 312.3494
				xmax = 312.3894
				text = "R"
			intervals [2482]:
				xmin = 312.3894
				xmax = 312.4294
				text = "ER0"
			intervals [2483]:
				xmin = 312.4294
				xmax = 312.5394
				text = "P"
			intervals [2484]:
				xmin = 312.5394
				xmax = 312.6294
				text = "IY1"
			intervals [2485]:
				xmin = 312.6294
				xmax = 312.7194
				text = "P"
			intervals [2486]:
				xmin = 312.7194
				xmax = 312.7594
				text = "AH0"
			intervals [2487]:
				xmin = 312.7594
				xmax = 312.8894
				text = "L"
			intervals [2488]:
				xmin = 312.8894
				xmax = 313.2504
				text = ""
			intervals [2489]:
				xmin = 313.2504
				xmax = 313.2804
				text = "sil"
			intervals [2490]:
				xmin = 313.2804
				xmax = 313.3504
				text = "HH"
			intervals [2491]:
				xmin = 313.3504
				xmax = 313.6404
				text = "UW1"
			intervals [2492]:
				xmin = 313.6404
				xmax = 313.8504
				text = "Z"
			intervals [2493]:
				xmin = 313.8504
				xmax = 314.1704
				text = "AH1"
			intervals [2494]:
				xmin = 314.1704
				xmax = 314.3304
				text = "M"
			intervals [2495]:
				xmin = 314.3304
				xmax = 315.1864
				text = "sp"
			intervals [2496]:
				xmin = 315.1864
				xmax = 315.3164
				text = "F"
			intervals [2497]:
				xmin = 315.3164
				xmax = 315.3664
				text = "AO1"
			intervals [2498]:
				xmin = 315.3664
				xmax = 315.3964
				text = "R"
			intervals [2499]:
				xmin = 315.3964
				xmax = 315.4264
				text = "HH"
			intervals [2500]:
				xmin = 315.4264
				xmax = 315.5764
				text = "UW1"
			intervals [2501]:
				xmin = 315.5764
				xmax = 315.6264
				text = "M"
			intervals [2502]:
				xmin = 315.6264
				xmax = 315.6664
				text = "DH"
			intervals [2503]:
				xmin = 315.6664
				xmax = 315.8164
				text = "AH1"
			intervals [2504]:
				xmin = 315.8164
				xmax = 315.9664
				text = "sp"
			intervals [2505]:
				xmin = 315.9664
				xmax = 316.0264
				text = "DH"
			intervals [2506]:
				xmin = 316.0264
				xmax = 316.1864
				text = "AH0"
			intervals [2507]:
				xmin = 316.1864
				xmax = 316.7191
				text = ""
			intervals [2508]:
				xmin = 316.7191
				xmax = 316.8091
				text = "DH"
			intervals [2509]:
				xmin = 316.8091
				xmax = 317.1291
				text = "IY0"
			intervals [2510]:
				xmin = 317.1291
				xmax = 317.6818
				text = ""
			intervals [2511]:
				xmin = 317.6818
				xmax = 317.7518
				text = "DH"
			intervals [2512]:
				xmin = 317.7518
				xmax = 317.8118
				text = "AH0"
			intervals [2513]:
				xmin = 317.8118
				xmax = 317.9218
				text = "R"
			intervals [2514]:
				xmin = 317.9218
				xmax = 318.0818
				text = "AY1"
			intervals [2515]:
				xmin = 318.0818
				xmax = 318.1218
				text = "AH0"
			intervals [2516]:
				xmin = 318.1218
				xmax = 318.1518
				text = "T"
			intervals [2517]:
				xmin = 318.1518
				xmax = 318.2018
				text = "S"
			intervals [2518]:
				xmin = 318.2018
				xmax = 318.2418
				text = "IH0"
			intervals [2519]:
				xmin = 318.2418
				xmax = 318.2818
				text = "N"
			intervals [2520]:
				xmin = 318.2818
				xmax = 318.3218
				text = "M"
			intervals [2521]:
				xmin = 318.3218
				xmax = 318.3618
				text = "EH1"
			intervals [2522]:
				xmin = 318.3618
				xmax = 318.3918
				text = "N"
			intervals [2523]:
				xmin = 318.3918
				xmax = 318.4718
				text = "IY0"
			intervals [2524]:
				xmin = 318.4718
				xmax = 318.5118
				text = "R"
			intervals [2525]:
				xmin = 318.5118
				xmax = 318.5718
				text = "IY0"
			intervals [2526]:
				xmin = 318.5718
				xmax = 318.6418
				text = "S"
			intervals [2527]:
				xmin = 318.6418
				xmax = 318.7118
				text = "P"
			intervals [2528]:
				xmin = 318.7118
				xmax = 318.7718
				text = "EH1"
			intervals [2529]:
				xmin = 318.7718
				xmax = 318.8218
				text = "K"
			intervals [2530]:
				xmin = 318.8218
				xmax = 318.9318
				text = "S"
			intervals [2531]:
				xmin = 318.9318
				xmax = 318.9918
				text = "W"
			intervals [2532]:
				xmin = 318.9918
				xmax = 319.2618
				text = "ER1"
			intervals [2533]:
				xmin = 319.2618
				xmax = 319.6681
				text = ""
			intervals [2534]:
				xmin = 319.6681
				xmax = 319.7281
				text = "sil"
			intervals [2535]:
				xmin = 319.7281
				xmax = 320.0381
				text = "AH1"
			intervals [2536]:
				xmin = 320.0381
				xmax = 320.3181
				text = "M"
			intervals [2537]:
				xmin = 320.3181
				xmax = 320.7229
				text = ""
			intervals [2538]:
				xmin = 320.7229
				xmax = 320.7729
				text = "sil"
			intervals [2539]:
				xmin = 320.7729
				xmax = 320.8429
				text = "AH0"
			intervals [2540]:
				xmin = 320.8429
				xmax = 320.9929
				text = "V"
			intervals [2541]:
				xmin = 320.9929
				xmax = 321.0729
				text = "EH1"
			intervals [2542]:
				xmin = 321.0729
				xmax = 321.1329
				text = "N"
			intervals [2543]:
				xmin = 321.1329
				xmax = 321.2129
				text = "T"
			intervals [2544]:
				xmin = 321.2129
				xmax = 321.2429
				text = "IH0"
			intervals [2545]:
				xmin = 321.2429
				xmax = 321.3429
				text = "NG"
			intervals [2546]:
				xmin = 321.3429
				xmax = 321.4329
				text = "AH1"
			intervals [2547]:
				xmin = 321.4329
				xmax = 321.6829
				text = "V"
			intervals [2548]:
				xmin = 321.6829
				xmax = 321.7129
				text = "sp"
			intervals [2549]:
				xmin = 321.7129
				xmax = 321.8838
				text = ""
			intervals [2550]:
				xmin = 321.8838
				xmax = 322.0738
				text = "Y"
			intervals [2551]:
				xmin = 322.0738
				xmax = 322.1238
				text = "ER0"
			intervals [2552]:
				xmin = 322.1238
				xmax = 322.2038
				text = "Z"
			intervals [2553]:
				xmin = 322.2038
				xmax = 322.2338
				text = "AH0"
			intervals [2554]:
				xmin = 322.2338
				xmax = 322.3038
				text = "N"
			intervals [2555]:
				xmin = 322.3038
				xmax = 322.3738
				text = "Y"
			intervals [2556]:
				xmin = 322.3738
				xmax = 322.4038
				text = "IH1"
			intervals [2557]:
				xmin = 322.4038
				xmax = 322.4438
				text = "R"
			intervals [2558]:
				xmin = 322.4438
				xmax = 322.5338
				text = "Z"
			intervals [2559]:
				xmin = 322.5338
				xmax = 322.5638
				text = "AH0"
			intervals [2560]:
				xmin = 322.5638
				xmax = 322.5938
				text = "V"
			intervals [2561]:
				xmin = 322.5938
				xmax = 322.6838
				text = "F"
			intervals [2562]:
				xmin = 322.6838
				xmax = 322.7338
				text = "R"
			intervals [2563]:
				xmin = 322.7338
				xmax = 322.7738
				text = "AH0"
			intervals [2564]:
				xmin = 322.7738
				xmax = 322.8038
				text = "S"
			intervals [2565]:
				xmin = 322.8038
				xmax = 322.9138
				text = "T"
			intervals [2566]:
				xmin = 322.9138
				xmax = 322.9838
				text = "R"
			intervals [2567]:
				xmin = 322.9838
				xmax = 323.0438
				text = "EY1"
			intervals [2568]:
				xmin = 323.0438
				xmax = 323.1838
				text = "SH"
			intervals [2569]:
				xmin = 323.1838
				xmax = 323.2538
				text = "AH0"
			intervals [2570]:
				xmin = 323.2538
				xmax = 323.3638
				text = "N"
			intervals [2571]:
				xmin = 323.3638
				xmax = 323.9188
				text = "sp"
			intervals [2572]:
				xmin = 323.9188
				xmax = 324.1488
				text = "AH1"
			intervals [2573]:
				xmin = 324.1488
				xmax = 324.3388
				text = "M"
			intervals [2574]:
				xmin = 324.3388
				xmax = 324.5772
				text = "sp"
			intervals [2575]:
				xmin = 324.5772
				xmax = 324.6372
				text = "AH0"
			intervals [2576]:
				xmin = 324.6372
				xmax = 324.6672
				text = "N"
			intervals [2577]:
				xmin = 324.6672
				xmax = 324.7072
				text = "DH"
			intervals [2578]:
				xmin = 324.7072
				xmax = 324.7572
				text = "AE1"
			intervals [2579]:
				xmin = 324.7572
				xmax = 324.8172
				text = "T"
			intervals [2580]:
				xmin = 324.8172
				xmax = 324.8672
				text = "S"
			intervals [2581]:
				xmin = 324.8672
				xmax = 324.9472
				text = "N"
			intervals [2582]:
				xmin = 324.9472
				xmax = 325.0272
				text = "AA1"
			intervals [2583]:
				xmin = 325.0272
				xmax = 325.0672
				text = "T"
			intervals [2584]:
				xmin = 325.0672
				xmax = 325.0972
				text = "AH0"
			intervals [2585]:
				xmin = 325.0972
				xmax = 325.1372
				text = "N"
			intervals [2586]:
				xmin = 325.1372
				xmax = 325.1772
				text = "IH0"
			intervals [2587]:
				xmin = 325.1772
				xmax = 325.2472
				text = "K"
			intervals [2588]:
				xmin = 325.2472
				xmax = 325.3672
				text = "S"
			intervals [2589]:
				xmin = 325.3672
				xmax = 325.4172
				text = "K"
			intervals [2590]:
				xmin = 325.4172
				xmax = 325.5272
				text = "Y"
			intervals [2591]:
				xmin = 325.5272
				xmax = 325.6672
				text = "UW1"
			intervals [2592]:
				xmin = 325.6672
				xmax = 325.8672
				text = "Z"
			intervals [2593]:
				xmin = 325.8672
				xmax = 326.3406
				text = ""
			intervals [2594]:
				xmin = 326.3406
				xmax = 326.3906
				text = "sil"
			intervals [2595]:
				xmin = 326.3906
				xmax = 326.5306
				text = "B"
			intervals [2596]:
				xmin = 326.5306
				xmax = 326.8106
				text = "AH1"
			intervals [2597]:
				xmin = 326.8106
				xmax = 326.9206
				text = "T"
			intervals [2598]:
				xmin = 326.9206
				xmax = 327.5157
				text = ""
			intervals [2599]:
				xmin = 327.5157
				xmax = 327.6857
				text = "IH1"
			intervals [2600]:
				xmin = 327.6857
				xmax = 327.7357
				text = "T"
			intervals [2601]:
				xmin = 327.7357
				xmax = 327.8157
				text = "sp"
			intervals [2602]:
				xmin = 327.8157
				xmax = 327.9557
				text = "IH1"
			intervals [2603]:
				xmin = 327.9557
				xmax = 328.0257
				text = "T"
			intervals [2604]:
				xmin = 328.0257
				xmax = 328.2857
				text = "K"
			intervals [2605]:
				xmin = 328.2857
				xmax = 328.3957
				text = "AY1"
			intervals [2606]:
				xmin = 328.3957
				xmax = 328.4557
				text = "N"
			intervals [2607]:
				xmin = 328.4557
				xmax = 328.5057
				text = "AH0"
			intervals [2608]:
				xmin = 328.5057
				xmax = 328.5457
				text = "V"
			intervals [2609]:
				xmin = 328.5457
				xmax = 328.6057
				text = "sp"
			intervals [2610]:
				xmin = 328.6057
				xmax = 328.6857
				text = "P"
			intervals [2611]:
				xmin = 328.6857
				xmax = 328.7257
				text = "UH1"
			intervals [2612]:
				xmin = 328.7257
				xmax = 328.7857
				text = "T"
			intervals [2613]:
				xmin = 328.7857
				xmax = 328.8457
				text = "S"
			intervals [2614]:
				xmin = 328.8457
				xmax = 328.8957
				text = "IH0"
			intervals [2615]:
				xmin = 328.8957
				xmax = 328.9257
				text = "T"
			intervals [2616]:
				xmin = 328.9257
				xmax = 328.9857
				text = "IH0"
			intervals [2617]:
				xmin = 328.9857
				xmax = 329.0357
				text = "N"
			intervals [2618]:
				xmin = 329.0357
				xmax = 329.1857
				text = "K"
			intervals [2619]:
				xmin = 329.1857
				xmax = 329.2657
				text = "AA1"
			intervals [2620]:
				xmin = 329.2657
				xmax = 329.3357
				text = "N"
			intervals [2621]:
				xmin = 329.3357
				xmax = 329.4157
				text = "T"
			intervals [2622]:
				xmin = 329.4157
				xmax = 329.5357
				text = "EH0"
			intervals [2623]:
				xmin = 329.5357
				xmax = 329.6357
				text = "K"
			intervals [2624]:
				xmin = 329.6357
				xmax = 329.7557
				text = "S"
			intervals [2625]:
				xmin = 329.7557
				xmax = 329.7857
				text = "T"
			intervals [2626]:
				xmin = 329.7857
				xmax = 329.8557
				text = "sp"
			intervals [2627]:
				xmin = 329.8557
				xmax = 330.4222
				text = ""
			intervals [2628]:
				xmin = 330.4222
				xmax = 330.8022
				text = "AH1"
			intervals [2629]:
				xmin = 330.8022
				xmax = 330.9722
				text = "M"
			intervals [2630]:
				xmin = 330.9722
				xmax = 331.1022
				text = "sp"
			intervals [2631]:
				xmin = 331.1022
				xmax = 331.9937
				text = ""
			intervals [2632]:
				xmin = 331.9937
				xmax = 332.1337
				text = "AE1"
			intervals [2633]:
				xmin = 332.1337
				xmax = 332.2337
				text = "N"
			intervals [2634]:
				xmin = 332.2337
				xmax = 332.3837
				text = "S"
			intervals [2635]:
				xmin = 332.3837
				xmax = 332.8437
				text = "OW1"
			intervals [2636]:
				xmin = 332.8437
				xmax = 332.8737
				text = "sp"
			intervals [2637]:
				xmin = 332.8737
				xmax = 333.1971
				text = ""
			intervals [2638]:
				xmin = 333.1971
				xmax = 333.5671
				text = "AH1"
			intervals [2639]:
				xmin = 333.5671
				xmax = 333.6771
				text = "M"
			intervals [2640]:
				xmin = 333.6771
				xmax = 333.7071
				text = "sp"
			intervals [2641]:
				xmin = 333.7071
				xmax = 333.990
				text = ""
			intervals [2642]:
				xmin = 333.990
				xmax = 334.040
				text = "DH"
			intervals [2643]:
				xmin = 334.040
				xmax = 334.300
				text = "AH1"
			intervals [2644]:
				xmin = 334.300
				xmax = 334.390
				text = "sp"
			intervals [2645]:
				xmin = 334.390
				xmax = 334.430
				text = "DH"
			intervals [2646]:
				xmin = 334.430
				xmax = 334.660
				text = "AH0"
			intervals [2647]:
				xmin = 334.660
				xmax = 334.690
				text = "sp"
			intervals [2648]:
				xmin = 334.690
				xmax = 334.720
				text = "DH"
			intervals [2649]:
				xmin = 334.720
				xmax = 334.790
				text = "AH0"
			intervals [2650]:
				xmin = 334.790
				xmax = 335.2713
				text = ""
			intervals [2651]:
				xmin = 335.2713
				xmax = 335.3013
				text = "sil"
			intervals [2652]:
				xmin = 335.3013
				xmax = 335.3413
				text = "Y"
			intervals [2653]:
				xmin = 335.3413
				xmax = 335.3913
				text = "UW1"
			intervals [2654]:
				xmin = 335.3913
				xmax = 335.4813
				text = "S"
			intervals [2655]:
				xmin = 335.4813
				xmax = 335.5413
				text = "T"
			intervals [2656]:
				xmin = 335.5413
				xmax = 335.6013
				text = "AA1"
			intervals [2657]:
				xmin = 335.6013
				xmax = 335.6313
				text = "R"
			intervals [2658]:
				xmin = 335.6313
				xmax = 335.6613
				text = "T"
			intervals [2659]:
				xmin = 335.6613
				xmax = 335.6913
				text = "AH0"
			intervals [2660]:
				xmin = 335.6913
				xmax = 335.7213
				text = "D"
			intervals [2661]:
				xmin = 335.7213
				xmax = 335.7513
				text = "T"
			intervals [2662]:
				xmin = 335.7513
				xmax = 335.8313
				text = "AH0"
			intervals [2663]:
				xmin = 335.8313
				xmax = 335.9813
				text = "S"
			intervals [2664]:
				xmin = 335.9813
				xmax = 336.2913
				text = "IY1"
			intervals [2665]:
				xmin = 336.2913
				xmax = 337.0444
				text = "sp"
			intervals [2666]:
				xmin = 337.0444
				xmax = 337.1944
				text = "S"
			intervals [2667]:
				xmin = 337.1944
				xmax = 337.2244
				text = "ER1"
			intervals [2668]:
				xmin = 337.2244
				xmax = 337.2544
				text = "T"
			intervals [2669]:
				xmin = 337.2544
				xmax = 337.2844
				text = "AH0"
			intervals [2670]:
				xmin = 337.2844
				xmax = 337.3144
				text = "N"
			intervals [2671]:
				xmin = 337.3144
				xmax = 337.3444
				text = "L"
			intervals [2672]:
				xmin = 337.3444
				xmax = 337.3744
				text = "IY0"
			intervals [2673]:
				xmin = 337.3744
				xmax = 337.4044
				text = "DH"
			intervals [2674]:
				xmin = 337.4044
				xmax = 337.4544
				text = "AH0"
			intervals [2675]:
				xmin = 337.4544
				xmax = 337.5844
				text = "F"
			intervals [2676]:
				xmin = 337.5844
				xmax = 337.6244
				text = "EH1"
			intervals [2677]:
				xmin = 337.6244
				xmax = 337.6644
				text = "D"
			intervals [2678]:
				xmin = 337.6644
				xmax = 337.7144
				text = "ER0"
			intervals [2679]:
				xmin = 337.7144
				xmax = 337.7544
				text = "AH0"
			intervals [2680]:
				xmin = 337.7544
				xmax = 337.7944
				text = "L"
			intervals [2681]:
				xmin = 337.7944
				xmax = 337.8644
				text = "G"
			intervals [2682]:
				xmin = 337.8644
				xmax = 337.9344
				text = "AH1"
			intervals [2683]:
				xmin = 337.9344
				xmax = 337.9844
				text = "V"
			intervals [2684]:
				xmin = 337.9844
				xmax = 338.0144
				text = "ER0"
			intervals [2685]:
				xmin = 338.0144
				xmax = 338.0444
				text = "M"
			intervals [2686]:
				xmin = 338.0444
				xmax = 338.0744
				text = "AH0"
			intervals [2687]:
				xmin = 338.0744
				xmax = 338.1044
				text = "N"
			intervals [2688]:
				xmin = 338.1044
				xmax = 338.1344
				text = "T"
			intervals [2689]:
				xmin = 338.1344
				xmax = 338.3477
				text = ""
			intervals [2690]:
				xmin = 338.3477
				xmax = 338.3877
				text = "sil"
			intervals [2691]:
				xmin = 338.3877
				xmax = 338.4977
				text = "S"
			intervals [2692]:
				xmin = 338.4977
				xmax = 338.5577
				text = "T"
			intervals [2693]:
				xmin = 338.5577
				xmax = 338.6277
				text = "AA1"
			intervals [2694]:
				xmin = 338.6277
				xmax = 338.6777
				text = "R"
			intervals [2695]:
				xmin = 338.6777
				xmax = 338.7077
				text = "T"
			intervals [2696]:
				xmin = 338.7077
				xmax = 338.7977
				text = "T"
			intervals [2697]:
				xmin = 338.7977
				xmax = 338.8277
				text = "UW1"
			intervals [2698]:
				xmin = 338.8277
				xmax = 338.8677
				text = "IH0"
			intervals [2699]:
				xmin = 338.8677
				xmax = 338.9177
				text = "N"
			intervals [2700]:
				xmin = 338.9177
				xmax = 339.0477
				text = "V"
			intervals [2701]:
				xmin = 339.0477
				xmax = 339.1177
				text = "EH1"
			intervals [2702]:
				xmin = 339.1177
				xmax = 339.2677
				text = "S"
			intervals [2703]:
				xmin = 339.2677
				xmax = 339.3977
				text = "T"
			intervals [2704]:
				xmin = 339.3977
				xmax = 339.4777
				text = "sp"
			intervals [2705]:
				xmin = 339.4777
				xmax = 340.0608
				text = ""
			intervals [2706]:
				xmin = 340.0608
				xmax = 340.2008
				text = "M"
			intervals [2707]:
				xmin = 340.2008
				xmax = 340.2708
				text = "AH1"
			intervals [2708]:
				xmin = 340.2708
				xmax = 340.3308
				text = "N"
			intervals [2709]:
				xmin = 340.3308
				xmax = 340.4608
				text = "IY0"
			intervals [2710]:
				xmin = 340.4608
				xmax = 340.5208
				text = "IH1"
			intervals [2711]:
				xmin = 340.5208
				xmax = 340.6208
				text = "N"
			intervals [2712]:
				xmin = 340.6208
				xmax = 340.6608
				text = "sp"
			intervals [2713]:
				xmin = 340.6608
				xmax = 340.7608
				text = "IH1"
			intervals [2714]:
				xmin = 340.7608
				xmax = 340.9608
				text = "N"
			intervals [2715]:
				xmin = 340.9608
				xmax = 341.0108
				text = "sp"
			intervals [2716]:
				xmin = 341.0108
				xmax = 341.1208
				text = "IH1"
			intervals [2717]:
				xmin = 341.1208
				xmax = 341.2008
				text = "N"
			intervals [2718]:
				xmin = 341.2008
				xmax = 341.2908
				text = "P"
			intervals [2719]:
				xmin = 341.2908
				xmax = 341.3408
				text = "R"
			intervals [2720]:
				xmin = 341.3408
				xmax = 341.4308
				text = "OW1"
			intervals [2721]:
				xmin = 341.4308
				xmax = 341.4808
				text = "G"
			intervals [2722]:
				xmin = 341.4808
				xmax = 341.5408
				text = "R"
			intervals [2723]:
				xmin = 341.5408
				xmax = 341.6808
				text = "AE2"
			intervals [2724]:
				xmin = 341.6808
				xmax = 341.7408
				text = "M"
			intervals [2725]:
				xmin = 341.7408
				xmax = 341.8008
				text = "Z"
			intervals [2726]:
				xmin = 341.8008
				xmax = 341.8408
				text = "AH0"
			intervals [2727]:
				xmin = 341.8408
				xmax = 341.8908
				text = "N"
			intervals [2728]:
				xmin = 341.8908
				xmax = 342.0108
				text = "S"
			intervals [2729]:
				xmin = 342.0108
				xmax = 342.0708
				text = "ER1"
			intervals [2730]:
				xmin = 342.0708
				xmax = 342.1208
				text = "V"
			intervals [2731]:
				xmin = 342.1208
				xmax = 342.1708
				text = "IH0"
			intervals [2732]:
				xmin = 342.1708
				xmax = 342.2808
				text = "S"
			intervals [2733]:
				xmin = 342.2808
				xmax = 342.3408
				text = "IH0"
			intervals [2734]:
				xmin = 342.3408
				xmax = 342.4308
				text = "Z"
			intervals [2735]:
				xmin = 342.4308
				xmax = 342.4808
				text = "IH0"
			intervals [2736]:
				xmin = 342.4808
				xmax = 342.5308
				text = "N"
			intervals [2737]:
				xmin = 342.5308
				xmax = 342.5708
				text = "DH"
			intervals [2738]:
				xmin = 342.5708
				xmax = 342.6508
				text = "AH0"
			intervals [2739]:
				xmin = 342.6508
				xmax = 342.7808
				text = "S"
			intervals [2740]:
				xmin = 342.7808
				xmax = 342.8308
				text = "IH1"
			intervals [2741]:
				xmin = 342.8308
				xmax = 342.9008
				text = "T"
			intervals [2742]:
				xmin = 342.9008
				xmax = 343.0008
				text = "IY0"
			intervals [2743]:
				xmin = 343.0008
				xmax = 343.4982
				text = ""
			intervals [2744]:
				xmin = 343.4982
				xmax = 343.5282
				text = "sil"
			intervals [2745]:
				xmin = 343.5282
				xmax = 343.6282
				text = "AE1"
			intervals [2746]:
				xmin = 343.6282
				xmax = 343.8782
				text = "N"
			intervals [2747]:
				xmin = 343.8782
				xmax = 343.9582
				text = "D"
			intervals [2748]:
				xmin = 343.9582
				xmax = 344.1082
				text = "S"
			intervals [2749]:
				xmin = 344.1082
				xmax = 344.1482
				text = "AH1"
			intervals [2750]:
				xmin = 344.1482
				xmax = 344.3082
				text = "M"
			intervals [2751]:
				xmin = 344.3082
				xmax = 344.4182
				text = "S"
			intervals [2752]:
				xmin = 344.4182
				xmax = 344.4482
				text = "AH1"
			intervals [2753]:
				xmin = 344.4482
				xmax = 344.4982
				text = "M"
			intervals [2754]:
				xmin = 344.4982
				xmax = 344.5882
				text = "TH"
			intervals [2755]:
				xmin = 344.5882
				xmax = 344.6382
				text = "IH1"
			intervals [2756]:
				xmin = 344.6382
				xmax = 344.7282
				text = "NG"
			intervals [2757]:
				xmin = 344.7282
				xmax = 344.7782
				text = "Z"
			intervals [2758]:
				xmin = 344.7782
				xmax = 344.8382
				text = "S"
			intervals [2759]:
				xmin = 344.8382
				xmax = 344.8982
				text = "T"
			intervals [2760]:
				xmin = 344.8982
				xmax = 344.9782
				text = "AA1"
			intervals [2761]:
				xmin = 344.9782
				xmax = 345.0282
				text = "R"
			intervals [2762]:
				xmin = 345.0282
				xmax = 345.0882
				text = "T"
			intervals [2763]:
				xmin = 345.0882
				xmax = 345.1882
				text = "T"
			intervals [2764]:
				xmin = 345.1882
				xmax = 345.3682
				text = "AH0"
			intervals [2765]:
				xmin = 345.3682
				xmax = 346.1574
				text = "sp"
			intervals [2766]:
				xmin = 346.1574
				xmax = 346.2474
				text = "S"
			intervals [2767]:
				xmin = 346.2474
				xmax = 346.3174
				text = "T"
			intervals [2768]:
				xmin = 346.3174
				xmax = 346.3774
				text = "AA1"
			intervals [2769]:
				xmin = 346.3774
				xmax = 346.4174
				text = "R"
			intervals [2770]:
				xmin = 346.4174
				xmax = 346.4674
				text = "T"
			intervals [2771]:
				xmin = 346.4674
				xmax = 346.4974
				text = "T"
			intervals [2772]:
				xmin = 346.4974
				xmax = 346.5474
				text = "AH0"
			intervals [2773]:
				xmin = 346.5474
				xmax = 346.6174
				text = "HH"
			intervals [2774]:
				xmin = 346.6174
				xmax = 346.7074
				text = "AE1"
			intervals [2775]:
				xmin = 346.7074
				xmax = 346.7874
				text = "P"
			intervals [2776]:
				xmin = 346.7874
				xmax = 346.8174
				text = "AH0"
			intervals [2777]:
				xmin = 346.8174
				xmax = 346.8574
				text = "N"
			intervals [2778]:
				xmin = 346.8574
				xmax = 346.9574
				text = "P"
			intervals [2779]:
				xmin = 346.9574
				xmax = 346.9874
				text = "L"
			intervals [2780]:
				xmin = 346.9874
				xmax = 347.0174
				text = "IH1"
			intervals [2781]:
				xmin = 347.0174
				xmax = 347.0574
				text = "T"
			intervals [2782]:
				xmin = 347.0574
				xmax = 347.1074
				text = "IH0"
			intervals [2783]:
				xmin = 347.1074
				xmax = 347.1774
				text = "K"
			intervals [2784]:
				xmin = 347.1774
				xmax = 347.2074
				text = "L"
			intervals [2785]:
				xmin = 347.2074
				xmax = 347.2374
				text = "IY0"
			intervals [2786]:
				xmin = 347.2374
				xmax = 347.3274
				text = "N"
			intervals [2787]:
				xmin = 347.3274
				xmax = 347.4374
				text = "AW1"
			intervals [2788]:
				xmin = 347.4374
				xmax = 347.4874
				text = "AY1"
			intervals [2789]:
				xmin = 347.4874
				xmax = 347.5774
				text = "M"
			intervals [2790]:
				xmin = 347.5774
				xmax = 347.6574
				text = "IH1"
			intervals [2791]:
				xmin = 347.6574
				xmax = 347.7574
				text = "S"
			intervals [2792]:
				xmin = 347.7574
				xmax = 347.8074
				text = "T"
			intervals [2793]:
				xmin = 347.8074
				xmax = 347.9474
				text = "AW1"
			intervals [2794]:
				xmin = 347.9474
				xmax = 348.0074
				text = "T"
			intervals [2795]:
				xmin = 348.0074
				xmax = 348.1074
				text = "AO1"
			intervals [2796]:
				xmin = 348.1074
				xmax = 348.1374
				text = "N"
			intervals [2797]:
				xmin = 348.1374
				xmax = 348.2074
				text = "AH0"
			intervals [2798]:
				xmin = 348.2074
				xmax = 348.2674
				text = "L"
			intervals [2799]:
				xmin = 348.2674
				xmax = 348.3874
				text = "AA1"
			intervals [2800]:
				xmin = 348.3874
				xmax = 348.4474
				text = "T"
			intervals [2801]:
				xmin = 348.4474
				xmax = 348.4874
				text = "AH0"
			intervals [2802]:
				xmin = 348.4874
				xmax = 348.5174
				text = "V"
			intervals [2803]:
				xmin = 348.5174
				xmax = 348.5574
				text = "DH"
			intervals [2804]:
				xmin = 348.5574
				xmax = 348.6974
				text = "AE1"
			intervals [2805]:
				xmin = 348.6974
				xmax = 348.7474
				text = "T"
			intervals [2806]:
				xmin = 348.7474
				xmax = 348.7774
				text = "sp"
			intervals [2807]:
				xmin = 348.7774
				xmax = 349.0239
				text = ""
			intervals [2808]:
				xmin = 349.0239
				xmax = 349.0739
				text = "B"
			intervals [2809]:
				xmin = 349.0739
				xmax = 349.1139
				text = "IH0"
			intervals [2810]:
				xmin = 349.1139
				xmax = 349.1539
				text = "K"
			intervals [2811]:
				xmin = 349.1539
				xmax = 349.2339
				text = "AA1"
			intervals [2812]:
				xmin = 349.2339
				xmax = 349.3239
				text = "Z"
			intervals [2813]:
				xmin = 349.3239
				xmax = 349.4039
				text = "B"
			intervals [2814]:
				xmin = 349.4039
				xmax = 349.5039
				text = "AY1"
			intervals [2815]:
				xmin = 349.5039
				xmax = 349.5439
				text = "DH"
			intervals [2816]:
				xmin = 349.5439
				xmax = 349.6639
				text = "AE1"
			intervals [2817]:
				xmin = 349.6639
				xmax = 349.7439
				text = "T"
			intervals [2818]:
				xmin = 349.7439
				xmax = 349.8939
				text = "T"
			intervals [2819]:
				xmin = 349.8939
				xmax = 350.0639
				text = "AY1"
			intervals [2820]:
				xmin = 350.0639
				xmax = 350.1339
				text = "M"
			intervals [2821]:
				xmin = 350.1339
				xmax = 350.1739
				text = "W"
			intervals [2822]:
				xmin = 350.1739
				xmax = 350.2239
				text = "EH1"
			intervals [2823]:
				xmin = 350.2239
				xmax = 350.3039
				text = "N"
			intervals [2824]:
				xmin = 350.3039
				xmax = 350.3539
				text = "TH"
			intervals [2825]:
				xmin = 350.3539
				xmax = 350.4039
				text = "IH1"
			intervals [2826]:
				xmin = 350.4039
				xmax = 350.4839
				text = "NG"
			intervals [2827]:
				xmin = 350.4839
				xmax = 350.5139
				text = "Z"
			intervals [2828]:
				xmin = 350.5139
				xmax = 350.5639
				text = "S"
			intervals [2829]:
				xmin = 350.5639
				xmax = 350.6139
				text = "T"
			intervals [2830]:
				xmin = 350.6139
				xmax = 350.6839
				text = "AA1"
			intervals [2831]:
				xmin = 350.6839
				xmax = 350.7139
				text = "R"
			intervals [2832]:
				xmin = 350.7139
				xmax = 350.7439
				text = "T"
			intervals [2833]:
				xmin = 350.7439
				xmax = 350.7739
				text = "AH0"
			intervals [2834]:
				xmin = 350.7739
				xmax = 350.8139
				text = "D"
			intervals [2835]:
				xmin = 350.8139
				xmax = 350.8439
				text = "T"
			intervals [2836]:
				xmin = 350.8439
				xmax = 350.9039
				text = "AH0"
			intervals [2837]:
				xmin = 350.9039
				xmax = 350.9339
				text = "R"
			intervals [2838]:
				xmin = 350.9339
				xmax = 350.9839
				text = "IH1"
			intervals [2839]:
				xmin = 350.9839
				xmax = 351.0439
				text = "L"
			intervals [2840]:
				xmin = 351.0439
				xmax = 351.0939
				text = "IY0"
			intervals [2841]:
				xmin = 351.0939
				xmax = 351.2139
				text = "CH"
			intervals [2842]:
				xmin = 351.2139
				xmax = 351.3639
				text = "EY1"
			intervals [2843]:
				xmin = 351.3639
				xmax = 351.4039
				text = "N"
			intervals [2844]:
				xmin = 351.4039
				xmax = 351.4439
				text = "JH"
			intervals [2845]:
				xmin = 351.4439
				xmax = 351.5139
				text = "sp"
			intervals [2846]:
				xmin = 351.5139
				xmax = 351.7635
				text = ""
			intervals [2847]:
				xmin = 351.7635
				xmax = 351.9735
				text = "AY1"
			intervals [2848]:
				xmin = 351.9735
				xmax = 352.0135
				text = "V"
			intervals [2849]:
				xmin = 352.0135
				xmax = 352.0435
				text = "sp"
			intervals [2850]:
				xmin = 352.0435
				xmax = 352.1535
				text = "G"
			intervals [2851]:
				xmin = 352.1535
				xmax = 352.4335
				text = "AO1"
			intervals [2852]:
				xmin = 352.4335
				xmax = 352.5335
				text = "N"
			intervals [2853]:
				xmin = 352.5335
				xmax = 352.6035
				text = "AH0"
			intervals [2854]:
				xmin = 352.6035
				xmax = 352.7035
				text = "N"
			intervals [2855]:
				xmin = 352.7035
				xmax = 352.8435
				text = "AY1"
			intervals [2856]:
				xmin = 352.8435
				xmax = 352.8935
				text = "M"
			intervals [2857]:
				xmin = 352.8935
				xmax = 352.9935
				text = "N"
			intervals [2858]:
				xmin = 352.9935
				xmax = 353.2735
				text = "AW1"
			intervals [2859]:
				xmin = 353.2735
				xmax = 353.4135
				text = "AH0"
			intervals [2860]:
				xmin = 353.4135
				xmax = 353.5735
				text = "W"
			intervals [2861]:
				xmin = 353.5735
				xmax = 353.8835
				text = "EY1"
			intervals [2862]:
				xmin = 353.8835
				xmax = 353.9135
				text = "sp"
			intervals [2863]:
				xmin = 353.9135
				xmax = 354.0235
				text = "AE1"
			intervals [2864]:
				xmin = 354.0235
				xmax = 354.1235
				text = "T"
			intervals [2865]:
				xmin = 354.1235
				xmax = 354.2335
				text = "K"
			intervals [2866]:
				xmin = 354.2335
				xmax = 354.4035
				text = "AA1"
			intervals [2867]:
				xmin = 354.4035
				xmax = 354.4835
				text = "L"
			intervals [2868]:
				xmin = 354.4835
				xmax = 354.5835
				text = "IH0"
			intervals [2869]:
				xmin = 354.5835
				xmax = 354.7235
				text = "JH"
			intervals [2870]:
				xmin = 354.7235
				xmax = 354.7735
				text = "AH0"
			intervals [2871]:
				xmin = 354.7735
				xmax = 354.8535
				text = "N"
			intervals [2872]:
				xmin = 354.8535
				xmax = 354.8935
				text = "IH1"
			intervals [2873]:
				xmin = 354.8935
				xmax = 354.9735
				text = "N"
			intervals [2874]:
				xmin = 354.9735
				xmax = 355.0035
				text = "sp"
			intervals [2875]:
				xmin = 355.0035
				xmax = 355.1335
				text = "AY1"
			intervals [2876]:
				xmin = 355.1335
				xmax = 355.2235
				text = "M"
			intervals [2877]:
				xmin = 355.2235
				xmax = 355.2735
				text = "IH1"
			intervals [2878]:
				xmin = 355.2735
				xmax = 355.3335
				text = "N"
			intervals [2879]:
				xmin = 355.3335
				xmax = 355.4035
				text = "N"
			intervals [2880]:
				xmin = 355.4035
				xmax = 355.5035
				text = "UW1"
			intervals [2881]:
				xmin = 355.5035
				xmax = 355.6235
				text = "JH"
			intervals [2882]:
				xmin = 355.6235
				xmax = 355.7535
				text = "ER1"
			intervals [2883]:
				xmin = 355.7535
				xmax = 355.8835
				text = "Z"
			intervals [2884]:
				xmin = 355.8835
				xmax = 355.9735
				text = "IY0"
			intervals [2885]:
				xmin = 355.9735
				xmax = 356.376
				text = ""
			intervals [2886]:
				xmin = 356.376
				xmax = 356.416
				text = "sil"
			intervals [2887]:
				xmin = 356.416
				xmax = 356.676
				text = "AE1"
			intervals [2888]:
				xmin = 356.676
				xmax = 356.746
				text = "N"
			intervals [2889]:
				xmin = 356.746
				xmax = 356.796
				text = "D"
			intervals [2890]:
				xmin = 356.796
				xmax = 356.906
				text = "IH0"
			intervals [2891]:
				xmin = 356.906
				xmax = 357.006
				text = "T"
			intervals [2892]:
				xmin = 357.006
				xmax = 357.146
				text = "S"
			intervals [2893]:
				xmin = 357.146
				xmax = 357.366
				text = "AH1"
			intervals [2894]:
				xmin = 357.366
				xmax = 357.526
				text = "M"
			intervals [2895]:
				xmin = 357.526
				xmax = 357.8447
				text = "sp"
			intervals [2896]:
				xmin = 357.8447
				xmax = 357.8947
				text = "AH0"
			intervals [2897]:
				xmin = 357.8947
				xmax = 357.9547
				text = "K"
			intervals [2898]:
				xmin = 357.9547
				xmax = 357.9947
				text = "AH0"
			intervals [2899]:
				xmin = 357.9947
				xmax = 358.0347
				text = "M"
			intervals [2900]:
				xmin = 358.0347
				xmax = 358.1147
				text = "P"
			intervals [2901]:
				xmin = 358.1147
				xmax = 358.1747
				text = "L"
			intervals [2902]:
				xmin = 358.1747
				xmax = 358.2047
				text = "IY1"
			intervals [2903]:
				xmin = 358.2047
				xmax = 358.2347
				text = "T"
			intervals [2904]:
				xmin = 358.2347
				xmax = 358.2647
				text = "L"
			intervals [2905]:
				xmin = 358.2647
				xmax = 358.3247
				text = "IY0"
			intervals [2906]:
				xmin = 358.3247
				xmax = 358.3647
				text = "D"
			intervals [2907]:
				xmin = 358.3647
				xmax = 358.4247
				text = "IH1"
			intervals [2908]:
				xmin = 358.4247
				xmax = 358.5247
				text = "F"
			intervals [2909]:
				xmin = 358.5247
				xmax = 358.5647
				text = "ER0"
			intervals [2910]:
				xmin = 358.5647
				xmax = 358.5947
				text = "AH0"
			intervals [2911]:
				xmin = 358.5947
				xmax = 358.6247
				text = "N"
			intervals [2912]:
				xmin = 358.6247
				xmax = 358.6547
				text = "T"
			intervals [2913]:
				xmin = 358.6547
				xmax = 358.7247
				text = "W"
			intervals [2914]:
				xmin = 358.7247
				xmax = 358.8347
				text = "ER1"
			intervals [2915]:
				xmin = 358.8347
				xmax = 358.8847
				text = "L"
			intervals [2916]:
				xmin = 358.8847
				xmax = 358.9347
				text = "D"
			intervals [2917]:
				xmin = 358.9347
				xmax = 358.9847
				text = "AH0"
			intervals [2918]:
				xmin = 358.9847
				xmax = 359.0247
				text = "N"
			intervals [2919]:
				xmin = 359.0247
				xmax = 359.1047
				text = "D"
			intervals [2920]:
				xmin = 359.1047
				xmax = 359.5757
				text = ""
			intervals [2921]:
				xmin = 359.5757
				xmax = 359.6657
				text = "sil"
			intervals [2922]:
				xmin = 359.6657
				xmax = 359.8157
				text = "M"
			intervals [2923]:
				xmin = 359.8157
				xmax = 359.9757
				text = "AY1"
			intervals [2924]:
				xmin = 359.9757
				xmax = 360.2057
				text = "T"
			intervals [2925]:
				xmin = 360.2057
				xmax = 360.4257
				text = "AY1"
			intervals [2926]:
				xmin = 360.4257
				xmax = 360.4557
				text = "M"
			intervals [2927]:
				xmin = 360.4557
				xmax = 360.4857
				text = "sp"
			intervals [2928]:
				xmin = 360.4857
				xmax = 360.6257
				text = "HH"
			intervals [2929]:
				xmin = 360.6257
				xmax = 360.7157
				text = "IY1"
			intervals [2930]:
				xmin = 360.7157
				xmax = 360.7657
				text = "R"
			intervals [2931]:
				xmin = 360.7657
				xmax = 360.7957
				text = "IH0"
			intervals [2932]:
				xmin = 360.7957
				xmax = 360.8657
				text = "N"
			intervals [2933]:
				xmin = 360.8657
				xmax = 360.9457
				text = "D"
			intervals [2934]:
				xmin = 360.9457
				xmax = 361.0657
				text = "IY1"
			intervals [2935]:
				xmin = 361.0657
				xmax = 361.2957
				text = "S"
			intervals [2936]:
				xmin = 361.2957
				xmax = 361.5557
				text = "IY1"
			intervals [2937]:
				xmin = 361.5557
				xmax = 362.0079
				text = ""
			intervals [2938]:
				xmin = 362.0079
				xmax = 362.0479
				text = "sil"
			intervals [2939]:
				xmin = 362.0479
				xmax = 362.1479
				text = "S"
			intervals [2940]:
				xmin = 362.1479
				xmax = 362.1979
				text = "T"
			intervals [2941]:
				xmin = 362.1979
				xmax = 362.2579
				text = "AA1"
			intervals [2942]:
				xmin = 362.2579
				xmax = 362.2979
				text = "R"
			intervals [2943]:
				xmin = 362.2979
				xmax = 362.3279
				text = "T"
			intervals [2944]:
				xmin = 362.3279
				xmax = 362.3579
				text = "S"
			intervals [2945]:
				xmin = 362.3579
				xmax = 362.4179
				text = "T"
			intervals [2946]:
				xmin = 362.4179
				xmax = 362.4479
				text = "IH0"
			intervals [2947]:
				xmin = 362.4479
				xmax = 362.4879
				text = "B"
			intervals [2948]:
				xmin = 362.4879
				xmax = 362.5479
				text = "IH0"
			intervals [2949]:
				xmin = 362.5479
				xmax = 362.6479
				text = "K"
			intervals [2950]:
				xmin = 362.6479
				xmax = 362.7579
				text = "AH1"
			intervals [2951]:
				xmin = 362.7579
				xmax = 362.9379
				text = "M"
			intervals [2952]:
				xmin = 362.9379
				xmax = 363.2442
				text = "sp"
			intervals [2953]:
				xmin = 363.2442
				xmax = 363.3042
				text = "M"
			intervals [2954]:
				xmin = 363.3042
				xmax = 363.3742
				text = "AH1"
			intervals [2955]:
				xmin = 363.3742
				xmax = 363.5142
				text = "CH"
			intervals [2956]:
				xmin = 363.5142
				xmax = 363.5842
				text = "M"
			intervals [2957]:
				xmin = 363.5842
				xmax = 363.6242
				text = "AO1"
			intervals [2958]:
				xmin = 363.6242
				xmax = 363.6842
				text = "R"
			intervals [2959]:
				xmin = 363.6842
				xmax = 363.7842
				text = "L"
			intervals [2960]:
				xmin = 363.7842
				xmax = 363.8542
				text = "IH1"
			intervals [2961]:
				xmin = 363.8542
				xmax = 363.9242
				text = "M"
			intervals [2962]:
				xmin = 363.9242
				xmax = 363.9542
				text = "IH0"
			intervals [2963]:
				xmin = 363.9542
				xmax = 363.9942
				text = "T"
			intervals [2964]:
				xmin = 363.9942
				xmax = 364.0942
				text = "IH0"
			intervals [2965]:
				xmin = 364.0942
				xmax = 364.1342
				text = "D"
			intervals [2966]:
				xmin = 364.1342
				xmax = 364.4076
				text = ""
			intervals [2967]:
				xmin = 364.4076
				xmax = 364.5676
				text = "AY1"
			intervals [2968]:
				xmin = 364.5676
				xmax = 364.6776
				text = "K"
			intervals [2969]:
				xmin = 364.6776
				xmax = 364.7276
				text = "AH1"
			intervals [2970]:
				xmin = 364.7276
				xmax = 364.8076
				text = "M"
			intervals [2971]:
				xmin = 364.8076
				xmax = 364.8976
				text = "HH"
			intervals [2972]:
				xmin = 364.8976
				xmax = 365.1076
				text = "OW1"
			intervals [2973]:
				xmin = 365.1076
				xmax = 365.3176
				text = "M"
			intervals [2974]:
				xmin = 365.3176
				xmax = 365.9155
				text = ""
			intervals [2975]:
				xmin = 365.9155
				xmax = 365.9455
				text = "sil"
			intervals [2976]:
				xmin = 365.9455
				xmax = 366.0355
				text = "F"
			intervals [2977]:
				xmin = 366.0355
				xmax = 366.0955
				text = "AO1"
			intervals [2978]:
				xmin = 366.0955
				xmax = 366.1755
				text = "R"
			intervals [2979]:
				xmin = 366.1755
				xmax = 366.2455
				text = "DH"
			intervals [2980]:
				xmin = 366.2455
				xmax = 366.5655
				text = "AH1"
			intervals [2981]:
				xmin = 366.5655
				xmax = 366.8894
				text = ""
			intervals [2982]:
				xmin = 366.8894
				xmax = 366.9494
				text = "sil"
			intervals [2983]:
				xmin = 366.9494
				xmax = 367.0594
				text = "OW1"
			intervals [2984]:
				xmin = 367.0594
				xmax = 367.1194
				text = "sp"
			intervals [2985]:
				xmin = 367.1194
				xmax = 367.2094
				text = "AH0"
			intervals [2986]:
				xmin = 367.2094
				xmax = 367.3194
				text = "K"
			intervals [2987]:
				xmin = 367.3194
				xmax = 367.3994
				text = "EY1"
			intervals [2988]:
				xmin = 367.3994
				xmax = 367.4694
				text = "ZH"
			intervals [2989]:
				xmin = 367.4694
				xmax = 367.4994
				text = "AH0"
			intervals [2990]:
				xmin = 367.4994
				xmax = 367.5294
				text = "N"
			intervals [2991]:
				xmin = 367.5294
				xmax = 367.5594
				text = "L"
			intervals [2992]:
				xmin = 367.5594
				xmax = 367.5894
				text = "IY0"
			intervals [2993]:
				xmin = 367.5894
				xmax = 367.6194
				text = "AA1"
			intervals [2994]:
				xmin = 367.6194
				xmax = 367.6494
				text = "N"
			intervals [2995]:
				xmin = 367.6494
				xmax = 367.6794
				text = "DH"
			intervals [2996]:
				xmin = 367.6794
				xmax = 367.7094
				text = "AH0"
			intervals [2997]:
				xmin = 367.7094
				xmax = 367.7994
				text = "W"
			intervals [2998]:
				xmin = 367.7994
				xmax = 367.8894
				text = "IY1"
			intervals [2999]:
				xmin = 367.8894
				xmax = 368.0194
				text = "K"
			intervals [3000]:
				xmin = 368.0194
				xmax = 368.0494
				text = "EH2"
			intervals [3001]:
				xmin = 368.0494
				xmax = 368.1394
				text = "N"
			intervals [3002]:
				xmin = 368.1394
				xmax = 368.1894
				text = "D"
			intervals [3003]:
				xmin = 368.1894
				xmax = 368.6521
				text = ""
			intervals [3004]:
				xmin = 368.6521
				xmax = 369.0921
				text = "AH1"
			intervals [3005]:
				xmin = 369.0921
				xmax = 369.2921
				text = "M"
			intervals [3006]:
				xmin = 369.2921
				xmax = 369.7102
				text = "sp"
			intervals [3007]:
				xmin = 369.7102
				xmax = 369.8002
				text = "OW1"
			intervals [3008]:
				xmin = 369.8002
				xmax = 369.8802
				text = "sp"
			intervals [3009]:
				xmin = 369.8802
				xmax = 370.0102
				text = "AH0"
			intervals [3010]:
				xmin = 370.0102
				xmax = 370.1502
				text = "K"
			intervals [3011]:
				xmin = 370.1502
				xmax = 370.2502
				text = "EY1"
			intervals [3012]:
				xmin = 370.2502
				xmax = 370.3102
				text = "ZH"
			intervals [3013]:
				xmin = 370.3102
				xmax = 370.3402
				text = "N"
			intervals [3014]:
				xmin = 370.3402
				xmax = 370.3702
				text = "AH0"
			intervals [3015]:
				xmin = 370.3702
				xmax = 370.4102
				text = "L"
			intervals [3016]:
				xmin = 370.4102
				xmax = 370.4902
				text = "IY0"
			intervals [3017]:
				xmin = 370.4902
				xmax = 370.6102
				text = "F"
			intervals [3018]:
				xmin = 370.6102
				xmax = 370.6902
				text = "AO1"
			intervals [3019]:
				xmin = 370.6902
				xmax = 370.8002
				text = "R"
			intervals [3020]:
				xmin = 370.8002
				xmax = 370.8702
				text = "DH"
			intervals [3021]:
				xmin = 370.8702
				xmax = 371.2102
				text = "AH1"
			intervals [3022]:
				xmin = 371.2102
				xmax = 371.2402
				text = "sp"
			intervals [3023]:
				xmin = 371.2402
				xmax = 371.8022
				text = ""
			intervals [3024]:
				xmin = 371.8022
				xmax = 371.8922
				text = "DH"
			intervals [3025]:
				xmin = 371.8922
				xmax = 371.9822
				text = "AH0"
			intervals [3026]:
				xmin = 371.9822
				xmax = 372.0622
				text = "sp"
			intervals [3027]:
				xmin = 372.0622
				xmax = 372.2422
				text = "AY1"
			intervals [3028]:
				xmin = 372.2422
				xmax = 372.5047
				text = "sp"
			intervals [3029]:
				xmin = 372.5047
				xmax = 372.5847
				text = "TH"
			intervals [3030]:
				xmin = 372.5847
				xmax = 372.6347
				text = "AE2"
			intervals [3031]:
				xmin = 372.6347
				xmax = 372.6847
				text = "NG"
			intervals [3032]:
				xmin = 372.6847
				xmax = 372.7247
				text = "K"
			intervals [3033]:
				xmin = 372.7247
				xmax = 372.8147
				text = "S"
			intervals [3034]:
				xmin = 372.8147
				xmax = 372.8647
				text = "G"
			intervals [3035]:
				xmin = 372.8647
				xmax = 372.9247
				text = "IH1"
			intervals [3036]:
				xmin = 372.9247
				xmax = 372.9947
				text = "V"
			intervals [3037]:
				xmin = 372.9947
				xmax = 373.0447
				text = "IH0"
			intervals [3038]:
				xmin = 373.0447
				xmax = 373.0947
				text = "NG"
			intervals [3039]:
				xmin = 373.0947
				xmax = 373.1247
				text = "AE1"
			intervals [3040]:
				xmin = 373.1247
				xmax = 373.2547
				text = "N"
			intervals [3041]:
				xmin = 373.2547
				xmax = 373.3147
				text = "D"
			intervals [3042]:
				xmin = 373.3147
				xmax = 373.3447
				text = "sp"
			intervals [3043]:
				xmin = 373.3447
				xmax = 373.4347
				text = "AE1"
			intervals [3044]:
				xmin = 373.4347
				xmax = 373.5547
				text = "N"
			intervals [3045]:
				xmin = 373.5547
				xmax = 373.6747
				text = "K"
			intervals [3046]:
				xmin = 373.6747
				xmax = 373.7047
				text = "R"
			intervals [3047]:
				xmin = 373.7047
				xmax = 373.7447
				text = "IH1"
			intervals [3048]:
				xmin = 373.7447
				xmax = 373.8647
				text = "S"
			intervals [3049]:
				xmin = 373.8647
				xmax = 373.9147
				text = "M"
			intervals [3050]:
				xmin = 373.9147
				xmax = 373.9647
				text = "AH0"
			intervals [3051]:
				xmin = 373.9647
				xmax = 374.0647
				text = "S"
			intervals [3052]:
				xmin = 374.0647
				xmax = 374.1347
				text = "B"
			intervals [3053]:
				xmin = 374.1347
				xmax = 374.2147
				text = "AH1"
			intervals [3054]:
				xmin = 374.2147
				xmax = 374.3047
				text = "T"
			intervals [3055]:
				xmin = 374.3047
				xmax = 374.3847
				text = "OW1"
			intervals [3056]:
				xmin = 374.3847
				xmax = 374.4547
				text = "N"
			intervals [3057]:
				xmin = 374.4547
				xmax = 374.5247
				text = "L"
			intervals [3058]:
				xmin = 374.5247
				xmax = 374.6447
				text = "IY0"
			intervals [3059]:
				xmin = 374.6447
				xmax = 374.9423
				text = ""
			intervals [3060]:
				xmin = 374.9423
				xmax = 375.0423
				text = "F"
			intervals [3061]:
				xmin = 375.0423
				xmax = 375.0923
				text = "AO1"
			intervals [3062]:
				xmin = 375.0923
				xmax = 375.1223
				text = "R"
			intervals [3063]:
				xmin = 375.1223
				xmax = 375.1923
				text = "AH0"
			intervals [3064]:
				xmin = 375.1923
				xmax = 375.2423
				text = "B"
			intervals [3065]:
				xmin = 375.2423
				xmax = 375.3023
				text = "R"
			intervals [3066]:
				xmin = 375.3023
				xmax = 375.3523
				text = "IY1"
			intervals [3067]:
				xmin = 375.3523
				xmax = 375.4523
				text = "F"
			intervals [3068]:
				xmin = 375.4523
				xmax = 375.5523
				text = "P"
			intervals [3069]:
				xmin = 375.5523
				xmax = 375.6323
				text = "IH1"
			intervals [3070]:
				xmin = 375.6323
				xmax = 375.6723
				text = "R"
			intervals [3071]:
				xmin = 375.6723
				xmax = 375.7023
				text = "IY0"
			intervals [3072]:
				xmin = 375.7023
				xmax = 375.7323
				text = "AH0"
			intervals [3073]:
				xmin = 375.7323
				xmax = 375.7723
				text = "D"
			intervals [3074]:
				xmin = 375.7723
				xmax = 375.8123
				text = "B"
			intervals [3075]:
				xmin = 375.8123
				xmax = 375.8723
				text = "IH0"
			intervals [3076]:
				xmin = 375.8723
				xmax = 375.9523
				text = "K"
			intervals [3077]:
				xmin = 375.9523
				xmax = 376.1323
				text = "AH0"
			intervals [3078]:
				xmin = 376.1323
				xmax = 376.3723
				text = "Z"
			intervals [3079]:
				xmin = 376.3723
				xmax = 376.8111
				text = ""
			intervals [3080]:
				xmin = 376.8111
				xmax = 376.9111
				text = "DH"
			intervals [3081]:
				xmin = 376.9111
				xmax = 376.9611
				text = "AE1"
			intervals [3082]:
				xmin = 376.9611
				xmax = 377.0611
				text = "T"
			intervals [3083]:
				xmin = 377.0611
				xmax = 377.1411
				text = "S"
			intervals [3084]:
				xmin = 377.1411
				xmax = 377.2011
				text = "B"
			intervals [3085]:
				xmin = 377.2011
				xmax = 377.2911
				text = "AE1"
			intervals [3086]:
				xmin = 377.2911
				xmax = 377.4011
				text = "S"
			intervals [3087]:
				xmin = 377.4011
				xmax = 377.4311
				text = "K"
			intervals [3088]:
				xmin = 377.4311
				xmax = 377.4611
				text = "AH0"
			intervals [3089]:
				xmin = 377.4611
				xmax = 377.4911
				text = "T"
			intervals [3090]:
				xmin = 377.4911
				xmax = 377.5311
				text = "B"
			intervals [3091]:
				xmin = 377.5311
				xmax = 377.6111
				text = "AO2"
			intervals [3092]:
				xmin = 377.6111
				xmax = 377.6811
				text = "L"
			intervals [3093]:
				xmin = 377.6811
				xmax = 377.7911
				text = "S"
			intervals [3094]:
				xmin = 377.7911
				xmax = 377.9011
				text = "IY1"
			intervals [3095]:
				xmin = 377.9011
				xmax = 377.9911
				text = "Z"
			intervals [3096]:
				xmin = 377.9911
				xmax = 378.0411
				text = "AH0"
			intervals [3097]:
				xmin = 378.0411
				xmax = 378.2011
				text = "N"
			intervals [3098]:
				xmin = 378.2011
				xmax = 378.2611
				text = "W"
			intervals [3099]:
				xmin = 378.2611
				xmax = 378.3611
				text = "ER1"
			intervals [3100]:
				xmin = 378.3611
				xmax = 378.3911
				text = "sp"
			intervals [3101]:
				xmin = 378.3911
				xmax = 378.5142
				text = ""
			intervals [3102]:
				xmin = 378.5142
				xmax = 378.6642
				text = "P"
			intervals [3103]:
				xmin = 378.6642
				xmax = 378.7142
				text = "L"
			intervals [3104]:
				xmin = 378.7142
				xmax = 378.8642
				text = "EY1"
			intervals [3105]:
				xmin = 378.8642
				xmax = 378.8942
				text = "IH0"
			intervals [3106]:
				xmin = 378.8942
				xmax = 379.0042
				text = "NG"
			intervals [3107]:
				xmin = 379.0042
				xmax = 379.1642
				text = "ER0"
			intervals [3108]:
				xmin = 379.1642
				xmax = 379.1942
				text = "IH0"
			intervals [3109]:
				xmin = 379.1942
				xmax = 379.2942
				text = "N"
			intervals [3110]:
				xmin = 379.2942
				xmax = 379.3642
				text = "sp"
			intervals [3111]:
				xmin = 379.3642
				xmax = 379.4942
				text = "T"
			intervals [3112]:
				xmin = 379.4942
				xmax = 379.5342
				text = "R"
			intervals [3113]:
				xmin = 379.5342
				xmax = 379.6242
				text = "EY1"
			intervals [3114]:
				xmin = 379.6242
				xmax = 379.6842
				text = "N"
			intervals [3115]:
				xmin = 379.6842
				xmax = 379.7142
				text = "IH0"
			intervals [3116]:
				xmin = 379.7142
				xmax = 379.7642
				text = "NG"
			intervals [3117]:
				xmin = 379.7642
				xmax = 380.3015
				text = "sp"
			intervals [3118]:
				xmin = 380.3015
				xmax = 380.4715
				text = "AE1"
			intervals [3119]:
				xmin = 380.4715
				xmax = 380.5615
				text = "N"
			intervals [3120]:
				xmin = 380.5615
				xmax = 380.6315
				text = "D"
			intervals [3121]:
				xmin = 380.6315
				xmax = 380.7815
				text = "S"
			intervals [3122]:
				xmin = 380.7815
				xmax = 381.1815
				text = "OW1"
			intervals [3123]:
				xmin = 381.1815
				xmax = 381.4612
				text = "sp"
			intervals [3124]:
				xmin = 381.4612
				xmax = 381.5512
				text = "AY1"
			intervals [3125]:
				xmin = 381.5512
				xmax = 381.5912
				text = "M"
			intervals [3126]:
				xmin = 381.5912
				xmax = 381.6612
				text = "N"
			intervals [3127]:
				xmin = 381.6612
				xmax = 381.7212
				text = "AA1"
			intervals [3128]:
				xmin = 381.7212
				xmax = 381.7812
				text = "T"
			intervals [3129]:
				xmin = 381.7812
				xmax = 381.8712
				text = "EY1"
			intervals [3130]:
				xmin = 381.8712
				xmax = 381.9012
				text = "B"
			intervals [3131]:
				xmin = 381.9012
				xmax = 381.9312
				text = "AH0"
			intervals [3132]:
				xmin = 381.9312
				xmax = 381.9612
				text = "L"
			intervals [3133]:
				xmin = 381.9612
				xmax = 381.9912
				text = "T"
			intervals [3134]:
				xmin = 381.9912
				xmax = 382.0412
				text = "AH0"
			intervals [3135]:
				xmin = 382.0412
				xmax = 382.1112
				text = "S"
			intervals [3136]:
				xmin = 382.1112
				xmax = 382.1812
				text = "P"
			intervals [3137]:
				xmin = 382.1812
				xmax = 382.2112
				text = "EH1"
			intervals [3138]:
				xmin = 382.2112
				xmax = 382.2412
				text = "N"
			intervals [3139]:
				xmin = 382.2412
				xmax = 382.2712
				text = "D"
			intervals [3140]:
				xmin = 382.2712
				xmax = 382.3112
				text = "AH0"
			intervals [3141]:
				xmin = 382.3112
				xmax = 382.3612
				text = "L"
			intervals [3142]:
				xmin = 382.3612
				xmax = 382.4212
				text = "AA1"
			intervals [3143]:
				xmin = 382.4212
				xmax = 382.4512
				text = "T"
			intervals [3144]:
				xmin = 382.4512
				xmax = 382.4812
				text = "AH0"
			intervals [3145]:
				xmin = 382.4812
				xmax = 382.5112
				text = "V"
			intervals [3146]:
				xmin = 382.5112
				xmax = 382.6412
				text = "T"
			intervals [3147]:
				xmin = 382.6412
				xmax = 382.8012
				text = "AY1"
			intervals [3148]:
				xmin = 382.8012
				xmax = 382.8312
				text = "M"
			intervals [3149]:
				xmin = 382.8312
				xmax = 382.8912
				text = "sp"
			intervals [3150]:
				xmin = 382.8912
				xmax = 383.1014
				text = ""
			intervals [3151]:
				xmin = 383.1014
				xmax = 383.2314
				text = "AY1"
			intervals [3152]:
				xmin = 383.2314
				xmax = 383.3314
				text = "M"
			intervals [3153]:
				xmin = 383.3314
				xmax = 383.3914
				text = "G"
			intervals [3154]:
				xmin = 383.3914
				xmax = 383.5114
				text = "OW1"
			intervals [3155]:
				xmin = 383.5114
				xmax = 383.6114
				text = "IH0"
			intervals [3156]:
				xmin = 383.6114
				xmax = 383.6914
				text = "NG"
			intervals [3157]:
				xmin = 383.6914
				xmax = 384.2469
				text = "sp"
			intervals [3158]:
				xmin = 384.2469
				xmax = 384.3169
				text = "AY1"
			intervals [3159]:
				xmin = 384.3169
				xmax = 384.3869
				text = "M"
			intervals [3160]:
				xmin = 384.3869
				xmax = 384.4669
				text = "G"
			intervals [3161]:
				xmin = 384.4669
				xmax = 384.5569
				text = "OW1"
			intervals [3162]:
				xmin = 384.5569
				xmax = 384.6469
				text = "IH0"
			intervals [3163]:
				xmin = 384.6469
				xmax = 384.7169
				text = "N"
			intervals [3164]:
				xmin = 384.7169
				xmax = 384.7769
				text = "sp"
			intervals [3165]:
				xmin = 384.7769
				xmax = 384.8369
				text = "B"
			intervals [3166]:
				xmin = 384.8369
				xmax = 385.0369
				text = "AE1"
			intervals [3167]:
				xmin = 385.0369
				xmax = 385.1469
				text = "K"
			intervals [3168]:
				xmin = 385.1469
				xmax = 385.1969
				text = "AH0"
			intervals [3169]:
				xmin = 385.1969
				xmax = 385.2269
				text = "N"
			intervals [3170]:
				xmin = 385.2269
				xmax = 385.2969
				text = "D"
			intervals [3171]:
				xmin = 385.2969
				xmax = 385.4169
				text = "S"
			intervals [3172]:
				xmin = 385.4169
				xmax = 385.6369
				text = "OW1"
			intervals [3173]:
				xmin = 385.6369
				xmax = 385.6769
				text = "sp"
			intervals [3174]:
				xmin = 385.6769
				xmax = 386.1778
				text = ""
			intervals [3175]:
				xmin = 386.1778
				xmax = 386.3078
				text = "AY1"
			intervals [3176]:
				xmin = 386.3078
				xmax = 386.3778
				text = "D"
			intervals [3177]:
				xmin = 386.3778
				xmax = 386.4478
				text = "OW1"
			intervals [3178]:
				xmin = 386.4478
				xmax = 386.5178
				text = "N"
			intervals [3179]:
				xmin = 386.5178
				xmax = 386.5478
				text = "T"
			intervals [3180]:
				xmin = 386.5478
				xmax = 386.5778
				text = "sp"
			intervals [3181]:
				xmin = 386.5778
				xmax = 386.6578
				text = "R"
			intervals [3182]:
				xmin = 386.6578
				xmax = 386.7178
				text = "IH1"
			intervals [3183]:
				xmin = 386.7178
				xmax = 386.8078
				text = "L"
			intervals [3184]:
				xmin = 386.8078
				xmax = 386.9078
				text = "IY0"
			intervals [3185]:
				xmin = 386.9078
				xmax = 387.0078
				text = "sp"
			intervals [3186]:
				xmin = 387.0078
				xmax = 387.0978
				text = "G"
			intervals [3187]:
				xmin = 387.0978
				xmax = 387.1478
				text = "IH1"
			intervals [3188]:
				xmin = 387.1478
				xmax = 387.2078
				text = "T"
			intervals [3189]:
				xmin = 387.2078
				xmax = 387.2378
				text = "sp"
			intervals [3190]:
				xmin = 387.2378
				xmax = 387.4178
				text = "IH0"
			intervals [3191]:
				xmin = 387.4178
				xmax = 387.5078
				text = "N"
			intervals [3192]:
				xmin = 387.5078
				xmax = 387.7178
				text = "T"
			intervals [3193]:
				xmin = 387.7178
				xmax = 388.0978
				text = "UW1"
			intervals [3194]:
				xmin = 388.0978
				xmax = 388.1678
				text = "sp"
			intervals [3195]:
				xmin = 388.1678
				xmax = 388.9315
				text = ""
			intervals [3196]:
				xmin = 388.9315
				xmax = 389.2515
				text = "AH1"
			intervals [3197]:
				xmin = 389.2515
				xmax = 389.4115
				text = "M"
			intervals [3198]:
				xmin = 389.4115
				xmax = 389.4907
				text = ""
			intervals [3199]:
				xmin = 389.4907
				xmax = 389.6907
				text = "AO1"
			intervals [3200]:
				xmin = 389.6907
				xmax = 389.7507
				text = "L"
			intervals [3201]:
				xmin = 389.7507
				xmax = 389.8107
				text = "DH"
			intervals [3202]:
				xmin = 389.8107
				xmax = 389.8507
				text = "AH0"
			intervals [3203]:
				xmin = 389.8507
				xmax = 389.8807
				text = "T"
			intervals [3204]:
				xmin = 389.8807
				xmax = 390.0007
				text = "S"
			intervals [3205]:
				xmin = 390.0007
				xmax = 390.0407
				text = "G"
			intervals [3206]:
				xmin = 390.0407
				xmax = 390.1407
				text = "OW1"
			intervals [3207]:
				xmin = 390.1407
				xmax = 390.2207
				text = "IH0"
			intervals [3208]:
				xmin = 390.2207
				xmax = 390.2607
				text = "N"
			intervals [3209]:
				xmin = 390.2607
				xmax = 390.4407
				text = "AO1"
			intervals [3210]:
				xmin = 390.4407
				xmax = 390.4807
				text = "N"
			intervals [3211]:
				xmin = 390.4807
				xmax = 390.5207
				text = "sp"
			intervals [3212]:
				xmin = 390.5207
				xmax = 390.5907
				text = "HH"
			intervals [3213]:
				xmin = 390.5907
				xmax = 390.7207
				text = "IY1"
			intervals [3214]:
				xmin = 390.7207
				xmax = 390.8607
				text = "R"
			intervals [3215]:
				xmin = 390.8607
				xmax = 391.3
				text = ""
	item [3]:
		class = "IntervalTier"
		name = "DCB_int_01 - words"
		xmin = 0.0
		xmax = 391.3
		intervals: size = 166
			intervals [1]:
				xmin = 0.0
				xmax = 0.6652
				text = ""
			intervals [2]:
				xmin = 0.6652
				xmax = 1.2552
				text = "so"
			intervals [3]:
				xmin = 1.2552
				xmax = 1.2852
				text = ""
			intervals [4]:
				xmin = 1.2852
				xmax = 1.4152
				text = "let"
			intervals [5]:
				xmin = 1.4152
				xmax = 1.5452
				text = "me"
			intervals [6]:
				xmin = 1.5452
				xmax = 1.8352
				text = "before"
			intervals [7]:
				xmin = 1.8352
				xmax = 1.9052
				text = "we"
			intervals [8]:
				xmin = 1.9052
				xmax = 2.0652
				text = "go"
			intervals [9]:
				xmin = 2.0652
				xmax = 2.2752
				text = "back"
			intervals [10]:
				xmin = 2.2752
				xmax = 2.4452
				text = "cause"
			intervals [11]:
				xmin = 2.4452
				xmax = 2.5452
				text = "i"
			intervals [12]:
				xmin = 2.5452
				xmax = 2.6152
				text = ""
			intervals [13]:
				xmin = 2.6152
				xmax = 2.7052
				text = "i"
			intervals [14]:
				xmin = 2.7052
				xmax = 3.0652
				text = "wanna"
			intervals [15]:
				xmin = 3.0652
				xmax = 3.1901
				text = ""
			intervals [16]:
				xmin = 3.1901
				xmax = 3.4201
				text = "kind"
			intervals [17]:
				xmin = 3.4201
				xmax = 3.4901
				text = "of"
			intervals [18]:
				xmin = 3.4901
				xmax = 3.5201
				text = ""
			intervals [19]:
				xmin = 3.5201
				xmax = 3.9001
				text = "ask"
			intervals [20]:
				xmin = 3.9001
				xmax = 4.0701
				text = "you"
			intervals [21]:
				xmin = 4.0701
				xmax = 4.2001
				text = "a"
			intervals [22]:
				xmin = 4.2001
				xmax = 4.4301
				text = "little"
			intervals [23]:
				xmin = 4.4301
				xmax = 4.5901
				text = "bit"
			intervals [24]:
				xmin = 4.5901
				xmax = 4.9801
				text = "about"
			intervals [25]:
				xmin = 4.9801
				xmax = 5.3001
				text = "that"
			intervals [26]:
				xmin = 5.3001
				xmax = 5.873
				text = ""
			intervals [27]:
				xmin = 5.873
				xmax = 6.093
				text = "but"
			intervals [28]:
				xmin = 6.093
				xmax = 6.2665
				text = ""
			intervals [29]:
				xmin = 6.2665
				xmax = 6.6165
				text = "before"
			intervals [30]:
				xmin = 6.6165
				xmax = 6.7465
				text = "you"
			intervals [31]:
				xmin = 6.7465
				xmax = 6.8965
				text = "went"
			intervals [32]:
				xmin = 6.8965
				xmax = 7.0765
				text = "off"
			intervals [33]:
				xmin = 7.0765
				xmax = 7.1765
				text = "to"
			intervals [34]:
				xmin = 7.1765
				xmax = 7.7965
				text = "college"
			intervals [35]:
				xmin = 7.7965
				xmax = 8.0096
				text = ""
			intervals [36]:
				xmin = 8.0096
				xmax = 8.5096
				text = "<unk>"
			intervals [37]:
				xmin = 8.5096
				xmax = 9.3033
				text = ""
			intervals [38]:
				xmin = 9.3033
				xmax = 9.4733
				text = "there"
			intervals [39]:
				xmin = 9.4733
				xmax = 9.5433
				text = "s"
			intervals [40]:
				xmin = 9.5433
				xmax = 9.7333
				text = "a"
			intervals [41]:
				xmin = 9.7333
				xmax = 9.9733
				text = "lot"
			intervals [42]:
				xmin = 9.9733
				xmax = 11.0007
				text = ""
			intervals [43]:
				xmin = 11.0007
				xmax = 11.1407
				text = "of"
			intervals [44]:
				xmin = 11.1407
				xmax = 11.6407
				text = "attention"
			intervals [45]:
				xmin = 11.6407
				xmax = 11.9908
				text = ""
			intervals [46]:
				xmin = 11.9908
				xmax = 12.1008
				text = "in"
			intervals [47]:
				xmin = 12.1008
				xmax = 12.7108
				text = "dc"
			intervals [48]:
				xmin = 12.7108
				xmax = 13.163
				text = ""
			intervals [49]:
				xmin = 13.163
				xmax = 13.833
				text = "nationally"
			intervals [50]:
				xmin = 13.833
				xmax = 13.943
				text = ""
			intervals [51]:
				xmin = 13.943
				xmax = 14.253
				text = "because"
			intervals [52]:
				xmin = 14.253
				xmax = 14.493
				text = "of"
			intervals [53]:
				xmin = 14.493
				xmax = 14.523
				text = ""
			intervals [54]:
				xmin = 14.523
				xmax = 14.663
				text = "the"
			intervals [55]:
				xmin = 14.663
				xmax = 15.223
				text = "riots"
			intervals [56]:
				xmin = 15.223
				xmax = 15.463
				text = "and"
			intervals [57]:
				xmin = 15.463
				xmax = 15.623
				text = "and"
			intervals [58]:
				xmin = 15.623
				xmax = 15.833
				text = "things"
			intervals [59]:
				xmin = 15.833
				xmax = 15.973
				text = "like"
			intervals [60]:
				xmin = 15.973
				xmax = 16.013
				text = ""
			intervals [61]:
				xmin = 16.013
				xmax = 16.253
				text = "that"
			intervals [62]:
				xmin = 16.253
				xmax = 17.5449
				text = ""
			intervals [63]:
				xmin = 17.5449
				xmax = 18.1449
				text = "and"
			intervals [64]:
				xmin = 18.1449
				xmax = 18.1749
				text = ""
			intervals [65]:
				xmin = 18.1749
				xmax = 18.3149
				text = "and"
			intervals [66]:
				xmin = 18.3149
				xmax = 18.4949
				text = "you"
			intervals [67]:
				xmin = 18.4949
				xmax = 18.7266
				text = ""
			intervals [68]:
				xmin = 18.7266
				xmax = 18.9366
				text = "you"
			intervals [69]:
				xmin = 18.9366
				xmax = 19.0166
				text = ""
			intervals [70]:
				xmin = 19.0166
				xmax = 19.2866
				text = "were"
			intervals [71]:
				xmin = 19.2866
				xmax = 19.5053
				text = ""
			intervals [72]:
				xmin = 19.5053
				xmax = 19.7253
				text = "front"
			intervals [73]:
				xmin = 19.7253
				xmax = 19.8453
				text = "and"
			intervals [74]:
				xmin = 19.8453
				xmax = 20.2153
				text = "center"
			intervals [75]:
				xmin = 20.2153
				xmax = 22.1457
				text = ""
			intervals [76]:
				xmin = 22.1457
				xmax = 22.5257
				text = "talk"
			intervals [77]:
				xmin = 22.5257
				xmax = 22.6557
				text = "to"
			intervals [78]:
				xmin = 22.6557
				xmax = 22.7557
				text = "me"
			intervals [79]:
				xmin = 22.7557
				xmax = 23.0069
				text = ""
			intervals [80]:
				xmin = 23.0069
				xmax = 23.1669
				text = "can"
			intervals [81]:
				xmin = 23.1669
				xmax = 23.3069
				text = "you"
			intervals [82]:
				xmin = 23.3069
				xmax = 23.5169
				text = "tell"
			intervals [83]:
				xmin = 23.5169
				xmax = 23.6869
				text = "me"
			intervals [84]:
				xmin = 23.6869
				xmax = 24.0669
				text = "about"
			intervals [85]:
				xmin = 24.0669
				xmax = 24.2269
				text = "that"
			intervals [86]:
				xmin = 24.2269
				xmax = 25.1069
				text = "experience"
			intervals [87]:
				xmin = 25.1069
				xmax = 25.4769
				text = "like"
			intervals [88]:
				xmin = 25.4769
				xmax = 25.7318
				text = ""
			intervals [89]:
				xmin = 25.7318
				xmax = 25.8918
				text = "what"
			intervals [90]:
				xmin = 25.8918
				xmax = 25.9818
				text = "did"
			intervals [91]:
				xmin = 25.9818
				xmax = 26.0418
				text = "it"
			intervals [92]:
				xmin = 26.0418
				xmax = 26.2718
				text = "mean"
			intervals [93]:
				xmin = 26.2718
				xmax = 26.3918
				text = "to"
			intervals [94]:
				xmin = 26.3918
				xmax = 27.0618
				text = "be"
			intervals [95]:
				xmin = 27.0618
				xmax = 27.2896
				text = ""
			intervals [96]:
				xmin = 27.2896
				xmax = 27.4096
				text = "a"
			intervals [97]:
				xmin = 27.4096
				xmax = 27.4596
				text = ""
			intervals [98]:
				xmin = 27.4596
				xmax = 27.6496
				text = "not"
			intervals [99]:
				xmin = 27.6496
				xmax = 27.7996
				text = "even"
			intervals [100]:
				xmin = 27.7996
				xmax = 27.9996
				text = "just"
			intervals [101]:
				xmin = 27.9996
				xmax = 28.0696
				text = "a"
			intervals [102]:
				xmin = 28.0696
				xmax = 28.3096
				text = "black"
			intervals [103]:
				xmin = 28.3096
				xmax = 28.3896
				text = ""
			intervals [104]:
				xmin = 28.3896
				xmax = 28.9196
				text = "male"
			intervals [105]:
				xmin = 28.9196
				xmax = 29.0196
				text = "at"
			intervals [106]:
				xmin = 29.0196
				xmax = 29.2096
				text = "that"
			intervals [107]:
				xmin = 29.2096
				xmax = 29.5796
				text = "time"
			intervals [108]:
				xmin = 29.5796
				xmax = 29.9296
				text = "but"
			intervals [109]:
				xmin = 29.9296
				xmax = 30.1137
				text = ""
			intervals [110]:
				xmin = 30.1137
				xmax = 30.2937
				text = "just"
			intervals [111]:
				xmin = 30.2937
				xmax = 30.4537
				text = "to"
			intervals [112]:
				xmin = 30.4537
				xmax = 30.6137
				text = ""
			intervals [113]:
				xmin = 30.6137
				xmax = 30.9837
				text = "witness"
			intervals [114]:
				xmin = 30.9837
				xmax = 31.0137
				text = ""
			intervals [115]:
				xmin = 31.0137
				xmax = 31.2537
				text = "all"
			intervals [116]:
				xmin = 31.2537
				xmax = 31.3337
				text = "of"
			intervals [117]:
				xmin = 31.3337
				xmax = 31.3737
				text = ""
			intervals [118]:
				xmin = 31.3737
				xmax = 31.5837
				text = "that"
			intervals [119]:
				xmin = 31.5837
				xmax = 31.7437
				text = "like"
			intervals [120]:
				xmin = 31.7437
				xmax = 32.0225
				text = ""
			intervals [121]:
				xmin = 32.0225
				xmax = 32.3025
				text = "this"
			intervals [122]:
				xmin = 32.3025
				xmax = 32.6225
				text = "something"
			intervals [123]:
				xmin = 32.6225
				xmax = 32.7425
				text = "that"
			intervals [124]:
				xmin = 32.7425
				xmax = 32.8725
				text = "i"
			intervals [125]:
				xmin = 32.8725
				xmax = 33.1125
				text = "read"
			intervals [126]:
				xmin = 33.1125
				xmax = 33.1825
				text = "in"
			intervals [127]:
				xmin = 33.1825
				xmax = 33.3125
				text = "my"
			intervals [128]:
				xmin = 33.3125
				xmax = 33.7225
				text = "history"
			intervals [129]:
				xmin = 33.7225
				xmax = 34.1525
				text = "books"
			intervals [130]:
				xmin = 34.1525
				xmax = 34.1825
				text = ""
			intervals [131]:
				xmin = 34.1825
				xmax = 34.6425
				text = "or"
			intervals [132]:
				xmin = 34.6425
				xmax = 34.9219
				text = ""
			intervals [133]:
				xmin = 34.9219
				xmax = 35.0619
				text = "if"
			intervals [134]:
				xmin = 35.0619
				xmax = 35.2419
				text = "i"
			intervals [135]:
				xmin = 35.2419
				xmax = 35.2719
				text = ""
			intervals [136]:
				xmin = 35.2719
				xmax = 35.4419
				text = "if"
			intervals [137]:
				xmin = 35.4419
				xmax = 35.5519
				text = "i'm"
			intervals [138]:
				xmin = 35.5519
				xmax = 35.8919
				text = "privileged"
			intervals [139]:
				xmin = 35.8919
				xmax = 35.9719
				text = "to"
			intervals [140]:
				xmin = 35.9719
				xmax = 36.1319
				text = "read"
			intervals [141]:
				xmin = 36.1319
				xmax = 36.1919
				text = "it"
			intervals [142]:
				xmin = 36.1919
				xmax = 36.2619
				text = "in"
			intervals [143]:
				xmin = 36.2619
				xmax = 36.3919
				text = "my"
			intervals [144]:
				xmin = 36.3919
				xmax = 36.7219
				text = "history"
			intervals [145]:
				xmin = 36.7219
				xmax = 37.0019
				text = "books"
			intervals [146]:
				xmin = 37.0019
				xmax = 37.3529
				text = ""
			intervals [147]:
				xmin = 37.3529
				xmax = 37.4029
				text = "or"
			intervals [148]:
				xmin = 37.4029
				xmax = 37.4729
				text = "i"
			intervals [149]:
				xmin = 37.4729
				xmax = 37.6729
				text = "can"
			intervals [150]:
				xmin = 37.6729
				xmax = 37.9129
				text = "hear"
			intervals [151]:
				xmin = 37.9129
				xmax = 38.1429
				text = "about"
			intervals [152]:
				xmin = 38.1429
				xmax = 38.2429
				text = "i"
			intervals [153]:
				xmin = 38.2429
				xmax = 38.3529
				text = "d"
			intervals [154]:
				xmin = 38.3529
				xmax = 38.4529
				text = ""
			intervals [155]:
				xmin = 38.4529
				xmax = 38.5829
				text = "but"
			intervals [156]:
				xmin = 38.5829
				xmax = 38.6929
				text = "you"
			intervals [157]:
				xmin = 38.6929
				xmax = 38.8929
				text = "got"
			intervals [158]:
				xmin = 38.8929
				xmax = 39.0929
				text = "to"
			intervals [159]:
				xmin = 39.0929
				xmax = 39.1229
				text = ""
			intervals [160]:
				xmin = 39.1229
				xmax = 39.4129
				text = "live"
			intervals [161]:
				xmin = 39.4129
				xmax = 39.5929
				text = "it"
			intervals [162]:
				xmin = 39.5929
				xmax = 296.6379
				text = ""
			intervals [163]:
				xmin = 296.6379
				xmax = 296.7479
				text = "like"
			intervals [164]:
				xmin = 296.7479
				xmax = 296.8179
				text = ""
			intervals [165]:
				xmin = 296.8179
				xmax = 297.0979
				text = "what"
			intervals [166]:
				xmin = 297.0979
				xmax = 391.3
				text = ""
	item [4]:
		class = "IntervalTier"
		name = "DCB_int_01 - phones"
		xmin = 0.0
		xmax = 391.3
		intervals: size = 421
			intervals [1]:
				xmin = 0.0
				xmax = 0.6652
				text = ""
			intervals [2]:
				xmin = 0.6652
				xmax = 0.8252
				text = "S"
			intervals [3]:
				xmin = 0.8252
				xmax = 1.2552
				text = "OW1"
			intervals [4]:
				xmin = 1.2552
				xmax = 1.2852
				text = "sp"
			intervals [5]:
				xmin = 1.2852
				xmax = 1.3552
				text = "L"
			intervals [6]:
				xmin = 1.3552
				xmax = 1.3852
				text = "EH1"
			intervals [7]:
				xmin = 1.3852
				xmax = 1.4152
				text = "T"
			intervals [8]:
				xmin = 1.4152
				xmax = 1.4652
				text = "M"
			intervals [9]:
				xmin = 1.4652
				xmax = 1.5452
				text = "IY1"
			intervals [10]:
				xmin = 1.5452
				xmax = 1.6152
				text = "B"
			intervals [11]:
				xmin = 1.6152
				xmax = 1.6652
				text = "IY2"
			intervals [12]:
				xmin = 1.6652
				xmax = 1.7552
				text = "F"
			intervals [13]:
				xmin = 1.7552
				xmax = 1.7952
				text = "AO1"
			intervals [14]:
				xmin = 1.7952
				xmax = 1.8352
				text = "R"
			intervals [15]:
				xmin = 1.8352
				xmax = 1.8752
				text = "W"
			intervals [16]:
				xmin = 1.8752
				xmax = 1.9052
				text = "IY1"
			intervals [17]:
				xmin = 1.9052
				xmax = 1.9952
				text = "G"
			intervals [18]:
				xmin = 1.9952
				xmax = 2.0652
				text = "OW1"
			intervals [19]:
				xmin = 2.0652
				xmax = 2.1552
				text = "B"
			intervals [20]:
				xmin = 2.1552
				xmax = 2.1852
				text = "AE1"
			intervals [21]:
				xmin = 2.1852
				xmax = 2.2752
				text = "K"
			intervals [22]:
				xmin = 2.2752
				xmax = 2.3352
				text = "K"
			intervals [23]:
				xmin = 2.3352
				xmax = 2.3652
				text = "AA1"
			intervals [24]:
				xmin = 2.3652
				xmax = 2.4452
				text = "Z"
			intervals [25]:
				xmin = 2.4452
				xmax = 2.5452
				text = "AY1"
			intervals [26]:
				xmin = 2.5452
				xmax = 2.6152
				text = "sp"
			intervals [27]:
				xmin = 2.6152
				xmax = 2.7052
				text = "AY1"
			intervals [28]:
				xmin = 2.7052
				xmax = 2.7952
				text = "W"
			intervals [29]:
				xmin = 2.7952
				xmax = 2.8452
				text = "AA1"
			intervals [30]:
				xmin = 2.8452
				xmax = 2.8752
				text = "N"
			intervals [31]:
				xmin = 2.8752
				xmax = 3.0652
				text = "AH0"
			intervals [32]:
				xmin = 3.0652
				xmax = 3.1901
				text = ""
			intervals [33]:
				xmin = 3.1901
				xmax = 3.3101
				text = "K"
			intervals [34]:
				xmin = 3.3101
				xmax = 3.3501
				text = "AY1"
			intervals [35]:
				xmin = 3.3501
				xmax = 3.4201
				text = "N"
			intervals [36]:
				xmin = 3.4201
				xmax = 3.4601
				text = "AH0"
			intervals [37]:
				xmin = 3.4601
				xmax = 3.4901
				text = "V"
			intervals [38]:
				xmin = 3.4901
				xmax = 3.5201
				text = "sp"
			intervals [39]:
				xmin = 3.5201
				xmax = 3.6701
				text = "AE1"
			intervals [40]:
				xmin = 3.6701
				xmax = 3.8401
				text = "S"
			intervals [41]:
				xmin = 3.8401
				xmax = 3.9001
				text = "K"
			intervals [42]:
				xmin = 3.9001
				xmax = 3.9601
				text = "Y"
			intervals [43]:
				xmin = 3.9601
				xmax = 4.0701
				text = "UW1"
			intervals [44]:
				xmin = 4.0701
				xmax = 4.2001
				text = "AH0"
			intervals [45]:
				xmin = 4.2001
				xmax = 4.2401
				text = "L"
			intervals [46]:
				xmin = 4.2401
				xmax = 4.2901
				text = "IH1"
			intervals [47]:
				xmin = 4.2901
				xmax = 4.3401
				text = "T"
			intervals [48]:
				xmin = 4.3401
				xmax = 4.3701
				text = "AH0"
			intervals [49]:
				xmin = 4.3701
				xmax = 4.4301
				text = "L"
			intervals [50]:
				xmin = 4.4301
				xmax = 4.4901
				text = "B"
			intervals [51]:
				xmin = 4.4901
				xmax = 4.5401
				text = "IH1"
			intervals [52]:
				xmin = 4.5401
				xmax = 4.5901
				text = "T"
			intervals [53]:
				xmin = 4.5901
				xmax = 4.7001
				text = "AH0"
			intervals [54]:
				xmin = 4.7001
				xmax = 4.7401
				text = "B"
			intervals [55]:
				xmin = 4.7401
				xmax = 4.8601
				text = "AW1"
			intervals [56]:
				xmin = 4.8601
				xmax = 4.9801
				text = "T"
			intervals [57]:
				xmin = 4.9801
				xmax = 5.0501
				text = "DH"
			intervals [58]:
				xmin = 5.0501
				xmax = 5.0801
				text = "AE1"
			intervals [59]:
				xmin = 5.0801
				xmax = 5.3001
				text = "T"
			intervals [60]:
				xmin = 5.3001
				xmax = 5.873
				text = ""
			intervals [61]:
				xmin = 5.873
				xmax = 5.963
				text = "B"
			intervals [62]:
				xmin = 5.963
				xmax = 6.033
				text = "AH1"
			intervals [63]:
				xmin = 6.033
				xmax = 6.093
				text = "T"
			intervals [64]:
				xmin = 6.093
				xmax = 6.173
				text = "sp"
			intervals [65]:
				xmin = 6.173
				xmax = 6.2665
				text = ""
			intervals [66]:
				xmin = 6.2665
				xmax = 6.3265
				text = "B"
			intervals [67]:
				xmin = 6.3265
				xmax = 6.3965
				text = "IY2"
			intervals [68]:
				xmin = 6.3965
				xmax = 6.5065
				text = "F"
			intervals [69]:
				xmin = 6.5065
				xmax = 6.5465
				text = "AO1"
			intervals [70]:
				xmin = 6.5465
				xmax = 6.6165
				text = "R"
			intervals [71]:
				xmin = 6.6165
				xmax = 6.6765
				text = "Y"
			intervals [72]:
				xmin = 6.6765
				xmax = 6.7465
				text = "UW1"
			intervals [73]:
				xmin = 6.7465
				xmax = 6.7965
				text = "W"
			intervals [74]:
				xmin = 6.7965
				xmax = 6.8265
				text = "EH1"
			intervals [75]:
				xmin = 6.8265
				xmax = 6.8565
				text = "N"
			intervals [76]:
				xmin = 6.8565
				xmax = 6.8965
				text = "T"
			intervals [77]:
				xmin = 6.8965
				xmax = 6.9965
				text = "AO1"
			intervals [78]:
				xmin = 6.9965
				xmax = 7.0765
				text = "F"
			intervals [79]:
				xmin = 7.0765
				xmax = 7.1465
				text = "T"
			intervals [80]:
				xmin = 7.1465
				xmax = 7.1765
				text = "AH0"
			intervals [81]:
				xmin = 7.1765
				xmax = 7.2765
				text = "K"
			intervals [82]:
				xmin = 7.2765
				xmax = 7.3865
				text = "AA1"
			intervals [83]:
				xmin = 7.3865
				xmax = 7.4965
				text = "L"
			intervals [84]:
				xmin = 7.4965
				xmax = 7.5865
				text = "IH0"
			intervals [85]:
				xmin = 7.5865
				xmax = 7.7965
				text = "JH"
			intervals [86]:
				xmin = 7.7965
				xmax = 7.9796
				text = ""
			intervals [87]:
				xmin = 7.9796
				xmax = 8.0096
				text = "sil"
			intervals [88]:
				xmin = 8.0096
				xmax = 8.5096
				text = "spn"
			intervals [89]:
				xmin = 8.5096
				xmax = 8.6096
				text = "sp"
			intervals [90]:
				xmin = 8.6096
				xmax = 9.3033
				text = ""
			intervals [91]:
				xmin = 9.3033
				xmax = 9.3733
				text = "DH"
			intervals [92]:
				xmin = 9.3733
				xmax = 9.4333
				text = "EH1"
			intervals [93]:
				xmin = 9.4333
				xmax = 9.4733
				text = "R"
			intervals [94]:
				xmin = 9.4733
				xmax = 9.5433
				text = "Z"
			intervals [95]:
				xmin = 9.5433
				xmax = 9.7333
				text = "AH0"
			intervals [96]:
				xmin = 9.7333
				xmax = 9.7933
				text = "L"
			intervals [97]:
				xmin = 9.7933
				xmax = 9.9233
				text = "AA1"
			intervals [98]:
				xmin = 9.9233
				xmax = 9.9733
				text = "T"
			intervals [99]:
				xmin = 9.9733
				xmax = 11.0007
				text = "sp"
			intervals [100]:
				xmin = 11.0007
				xmax = 11.0407
				text = "AH1"
			intervals [101]:
				xmin = 11.0407
				xmax = 11.1407
				text = "V"
			intervals [102]:
				xmin = 11.1407
				xmax = 11.2107
				text = "AH0"
			intervals [103]:
				xmin = 11.2107
				xmax = 11.3107
				text = "T"
			intervals [104]:
				xmin = 11.3107
				xmax = 11.3507
				text = "EH1"
			intervals [105]:
				xmin = 11.3507
				xmax = 11.4007
				text = "N"
			intervals [106]:
				xmin = 11.4007
				xmax = 11.4707
				text = "SH"
			intervals [107]:
				xmin = 11.4707
				xmax = 11.5107
				text = "AH0"
			intervals [108]:
				xmin = 11.5107
				xmax = 11.6407
				text = "N"
			intervals [109]:
				xmin = 11.6407
				xmax = 11.9908
				text = "sp"
			intervals [110]:
				xmin = 11.9908
				xmax = 12.0308
				text = "IH1"
			intervals [111]:
				xmin = 12.0308
				xmax = 12.1008
				text = "N"
			intervals [112]:
				xmin = 12.1008
				xmax = 12.1808
				text = "D"
			intervals [113]:
				xmin = 12.1808
				xmax = 12.3008
				text = "IY1"
			intervals [114]:
				xmin = 12.3008
				xmax = 12.4708
				text = "S"
			intervals [115]:
				xmin = 12.4708
				xmax = 12.7108
				text = "IY1"
			intervals [116]:
				xmin = 12.7108
				xmax = 13.163
				text = "sp"
			intervals [117]:
				xmin = 13.163
				xmax = 13.233
				text = "N"
			intervals [118]:
				xmin = 13.233
				xmax = 13.353
				text = "AE1"
			intervals [119]:
				xmin = 13.353
				xmax = 13.483
				text = "SH"
			intervals [120]:
				xmin = 13.483
				xmax = 13.513
				text = "AH0"
			intervals [121]:
				xmin = 13.513
				xmax = 13.543
				text = "N"
			intervals [122]:
				xmin = 13.543
				xmax = 13.653
				text = "AH0"
			intervals [123]:
				xmin = 13.653
				xmax = 13.713
				text = "L"
			intervals [124]:
				xmin = 13.713
				xmax = 13.833
				text = "IY0"
			intervals [125]:
				xmin = 13.833
				xmax = 13.943
				text = "sp"
			intervals [126]:
				xmin = 13.943
				xmax = 13.993
				text = "B"
			intervals [127]:
				xmin = 13.993
				xmax = 14.023
				text = "IH0"
			intervals [128]:
				xmin = 14.023
				xmax = 14.123
				text = "K"
			intervals [129]:
				xmin = 14.123
				xmax = 14.203
				text = "AH0"
			intervals [130]:
				xmin = 14.203
				xmax = 14.253
				text = "Z"
			intervals [131]:
				xmin = 14.253
				xmax = 14.333
				text = "AH0"
			intervals [132]:
				xmin = 14.333
				xmax = 14.493
				text = "V"
			intervals [133]:
				xmin = 14.493
				xmax = 14.523
				text = "sp"
			intervals [134]:
				xmin = 14.523
				xmax = 14.563
				text = "DH"
			intervals [135]:
				xmin = 14.563
				xmax = 14.663
				text = "AH0"
			intervals [136]:
				xmin = 14.663
				xmax = 14.763
				text = "R"
			intervals [137]:
				xmin = 14.763
				xmax = 15.023
				text = "AY1"
			intervals [138]:
				xmin = 15.023
				xmax = 15.103
				text = "AH0"
			intervals [139]:
				xmin = 15.103
				xmax = 15.183
				text = "T"
			intervals [140]:
				xmin = 15.183
				xmax = 15.223
				text = "S"
			intervals [141]:
				xmin = 15.223
				xmax = 15.253
				text = "AH0"
			intervals [142]:
				xmin = 15.253
				xmax = 15.373
				text = "N"
			intervals [143]:
				xmin = 15.373
				xmax = 15.463
				text = "D"
			intervals [144]:
				xmin = 15.463
				xmax = 15.583
				text = "AH0"
			intervals [145]:
				xmin = 15.583
				xmax = 15.623
				text = "N"
			intervals [146]:
				xmin = 15.623
				xmax = 15.673
				text = "TH"
			intervals [147]:
				xmin = 15.673
				xmax = 15.703
				text = "IH1"
			intervals [148]:
				xmin = 15.703
				xmax = 15.783
				text = "NG"
			intervals [149]:
				xmin = 15.783
				xmax = 15.833
				text = "Z"
			intervals [150]:
				xmin = 15.833
				xmax = 15.873
				text = "L"
			intervals [151]:
				xmin = 15.873
				xmax = 15.923
				text = "AY1"
			intervals [152]:
				xmin = 15.923
				xmax = 15.973
				text = "K"
			intervals [153]:
				xmin = 15.973
				xmax = 16.013
				text = "sp"
			intervals [154]:
				xmin = 16.013
				xmax = 16.073
				text = "DH"
			intervals [155]:
				xmin = 16.073
				xmax = 16.163
				text = "AE1"
			intervals [156]:
				xmin = 16.163
				xmax = 16.253
				text = "T"
			intervals [157]:
				xmin = 16.253
				xmax = 17.5049
				text = ""
			intervals [158]:
				xmin = 17.5049
				xmax = 17.5449
				text = "sil"
			intervals [159]:
				xmin = 17.5449
				xmax = 17.8449
				text = "AE1"
			intervals [160]:
				xmin = 17.8449
				xmax = 17.9949
				text = "N"
			intervals [161]:
				xmin = 17.9949
				xmax = 18.1449
				text = "D"
			intervals [162]:
				xmin = 18.1449
				xmax = 18.1749
				text = "sp"
			intervals [163]:
				xmin = 18.1749
				xmax = 18.2149
				text = "AE1"
			intervals [164]:
				xmin = 18.2149
				xmax = 18.3149
				text = "N"
			intervals [165]:
				xmin = 18.3149
				xmax = 18.3749
				text = "Y"
			intervals [166]:
				xmin = 18.3749
				xmax = 18.4949
				text = "UW1"
			intervals [167]:
				xmin = 18.4949
				xmax = 18.5849
				text = "sp"
			intervals [168]:
				xmin = 18.5849
				xmax = 18.7266
				text = ""
			intervals [169]:
				xmin = 18.7266
				xmax = 18.8266
				text = "Y"
			intervals [170]:
				xmin = 18.8266
				xmax = 18.9366
				text = "UW1"
			intervals [171]:
				xmin = 18.9366
				xmax = 19.0166
				text = "sp"
			intervals [172]:
				xmin = 19.0166
				xmax = 19.1066
				text = "W"
			intervals [173]:
				xmin = 19.1066
				xmax = 19.2866
				text = "ER1"
			intervals [174]:
				xmin = 19.2866
				xmax = 19.3566
				text = "sp"
			intervals [175]:
				xmin = 19.3566
				xmax = 19.5053
				text = ""
			intervals [176]:
				xmin = 19.5053
				xmax = 19.5953
				text = "F"
			intervals [177]:
				xmin = 19.5953
				xmax = 19.6353
				text = "R"
			intervals [178]:
				xmin = 19.6353
				xmax = 19.6653
				text = "AH1"
			intervals [179]:
				xmin = 19.6653
				xmax = 19.6953
				text = "N"
			intervals [180]:
				xmin = 19.6953
				xmax = 19.7253
				text = "T"
			intervals [181]:
				xmin = 19.7253
				xmax = 19.7553
				text = "AH0"
			intervals [182]:
				xmin = 19.7553
				xmax = 19.8453
				text = "N"
			intervals [183]:
				xmin = 19.8453
				xmax = 19.9253
				text = "S"
			intervals [184]:
				xmin = 19.9253
				xmax = 19.9853
				text = "EH1"
			intervals [185]:
				xmin = 19.9853
				xmax = 20.0753
				text = "N"
			intervals [186]:
				xmin = 20.0753
				xmax = 20.1153
				text = "T"
			intervals [187]:
				xmin = 20.1153
				xmax = 20.2153
				text = "ER0"
			intervals [188]:
				xmin = 20.2153
				xmax = 20.2853
				text = "sp"
			intervals [189]:
				xmin = 20.2853
				xmax = 22.1457
				text = ""
			intervals [190]:
				xmin = 22.1457
				xmax = 22.3957
				text = "T"
			intervals [191]:
				xmin = 22.3957
				xmax = 22.4357
				text = "AO1"
			intervals [192]:
				xmin = 22.4357
				xmax = 22.5257
				text = "K"
			intervals [193]:
				xmin = 22.5257
				xmax = 22.6057
				text = "T"
			intervals [194]:
				xmin = 22.6057
				xmax = 22.6557
				text = "UW1"
			intervals [195]:
				xmin = 22.6557
				xmax = 22.6857
				text = "M"
			intervals [196]:
				xmin = 22.6857
				xmax = 22.7557
				text = "IY1"
			intervals [197]:
				xmin = 22.7557
				xmax = 23.0069
				text = "sp"
			intervals [198]:
				xmin = 23.0069
				xmax = 23.1069
				text = "K"
			intervals [199]:
				xmin = 23.1069
				xmax = 23.1369
				text = "AE1"
			intervals [200]:
				xmin = 23.1369
				xmax = 23.1669
				text = "N"
			intervals [201]:
				xmin = 23.1669
				xmax = 23.2169
				text = "Y"
			intervals [202]:
				xmin = 23.2169
				xmax = 23.3069
				text = "UW1"
			intervals [203]:
				xmin = 23.3069
				xmax = 23.4169
				text = "T"
			intervals [204]:
				xmin = 23.4169
				xmax = 23.4669
				text = "EH1"
			intervals [205]:
				xmin = 23.4669
				xmax = 23.5169
				text = "L"
			intervals [206]:
				xmin = 23.5169
				xmax = 23.5969
				text = "M"
			intervals [207]:
				xmin = 23.5969
				xmax = 23.6869
				text = "IY1"
			intervals [208]:
				xmin = 23.6869
				xmax = 23.8069
				text = "AH0"
			intervals [209]:
				xmin = 23.8069
				xmax = 23.8669
				text = "B"
			intervals [210]:
				xmin = 23.8669
				xmax = 23.9769
				text = "AW1"
			intervals [211]:
				xmin = 23.9769
				xmax = 24.0669
				text = "T"
			intervals [212]:
				xmin = 24.0669
				xmax = 24.1269
				text = "DH"
			intervals [213]:
				xmin = 24.1269
				xmax = 24.1869
				text = "AH0"
			intervals [214]:
				xmin = 24.1869
				xmax = 24.2269
				text = "T"
			intervals [215]:
				xmin = 24.2269
				xmax = 24.2869
				text = "IH0"
			intervals [216]:
				xmin = 24.2869
				xmax = 24.3269
				text = "K"
			intervals [217]:
				xmin = 24.3269
				xmax = 24.4069
				text = "S"
			intervals [218]:
				xmin = 24.4069
				xmax = 24.5069
				text = "P"
			intervals [219]:
				xmin = 24.5069
				xmax = 24.6069
				text = "IH1"
			intervals [220]:
				xmin = 24.6069
				xmax = 24.6969
				text = "R"
			intervals [221]:
				xmin = 24.6969
				xmax = 24.8569
				text = "IY0"
			intervals [222]:
				xmin = 24.8569
				xmax = 24.9269
				text = "AH0"
			intervals [223]:
				xmin = 24.9269
				xmax = 25.0069
				text = "N"
			intervals [224]:
				xmin = 25.0069
				xmax = 25.1069
				text = "S"
			intervals [225]:
				xmin = 25.1069
				xmax = 25.1869
				text = "L"
			intervals [226]:
				xmin = 25.1869
				xmax = 25.2469
				text = "AY1"
			intervals [227]:
				xmin = 25.2469
				xmax = 25.4769
				text = "K"
			intervals [228]:
				xmin = 25.4769
				xmax = 25.7318
				text = ""
			intervals [229]:
				xmin = 25.7318
				xmax = 25.7818
				text = "HH"
			intervals [230]:
				xmin = 25.7818
				xmax = 25.8318
				text = "W"
			intervals [231]:
				xmin = 25.8318
				xmax = 25.8618
				text = "AH1"
			intervals [232]:
				xmin = 25.8618
				xmax = 25.8918
				text = "T"
			intervals [233]:
				xmin = 25.8918
				xmax = 25.9218
				text = "D"
			intervals [234]:
				xmin = 25.9218
				xmax = 25.9518
				text = "IH0"
			intervals [235]:
				xmin = 25.9518
				xmax = 25.9818
				text = "D"
			intervals [236]:
				xmin = 25.9818
				xmax = 26.0118
				text = "IH0"
			intervals [237]:
				xmin = 26.0118
				xmax = 26.0418
				text = "T"
			intervals [238]:
				xmin = 26.0418
				xmax = 26.1218
				text = "M"
			intervals [239]:
				xmin = 26.1218
				xmax = 26.2018
				text = "IY1"
			intervals [240]:
				xmin = 26.2018
				xmax = 26.2718
				text = "N"
			intervals [241]:
				xmin = 26.2718
				xmax = 26.3418
				text = "T"
			intervals [242]:
				xmin = 26.3418
				xmax = 26.3918
				text = "IH0"
			intervals [243]:
				xmin = 26.3918
				xmax = 26.4918
				text = "B"
			intervals [244]:
				xmin = 26.4918
				xmax = 27.0618
				text = "IY0"
			intervals [245]:
				xmin = 27.0618
				xmax = 27.2396
				text = ""
			intervals [246]:
				xmin = 27.2396
				xmax = 27.2896
				text = "sil"
			intervals [247]:
				xmin = 27.2896
				xmax = 27.4096
				text = "AH0"
			intervals [248]:
				xmin = 27.4096
				xmax = 27.4596
				text = "sp"
			intervals [249]:
				xmin = 27.4596
				xmax = 27.5496
				text = "N"
			intervals [250]:
				xmin = 27.5496
				xmax = 27.6096
				text = "AA1"
			intervals [251]:
				xmin = 27.6096
				xmax = 27.6496
				text = "T"
			intervals [252]:
				xmin = 27.6496
				xmax = 27.6896
				text = "IY1"
			intervals [253]:
				xmin = 27.6896
				xmax = 27.7396
				text = "V"
			intervals [254]:
				xmin = 27.7396
				xmax = 27.7696
				text = "IH0"
			intervals [255]:
				xmin = 27.7696
				xmax = 27.7996
				text = "N"
			intervals [256]:
				xmin = 27.7996
				xmax = 27.8496
				text = "JH"
			intervals [257]:
				xmin = 27.8496
				xmax = 27.8896
				text = "IH0"
			intervals [258]:
				xmin = 27.8896
				xmax = 27.9496
				text = "S"
			intervals [259]:
				xmin = 27.9496
				xmax = 27.9996
				text = "T"
			intervals [260]:
				xmin = 27.9996
				xmax = 28.0696
				text = "AH0"
			intervals [261]:
				xmin = 28.0696
				xmax = 28.1196
				text = "B"
			intervals [262]:
				xmin = 28.1196
				xmax = 28.1896
				text = "L"
			intervals [263]:
				xmin = 28.1896
				xmax = 28.2796
				text = "AE1"
			intervals [264]:
				xmin = 28.2796
				xmax = 28.3096
				text = "K"
			intervals [265]:
				xmin = 28.3096
				xmax = 28.3896
				text = "sp"
			intervals [266]:
				xmin = 28.3896
				xmax = 28.5796
				text = "M"
			intervals [267]:
				xmin = 28.5796
				xmax = 28.7796
				text = "EY1"
			intervals [268]:
				xmin = 28.7796
				xmax = 28.9196
				text = "L"
			intervals [269]:
				xmin = 28.9196
				xmax = 28.9496
				text = "AE1"
			intervals [270]:
				xmin = 28.9496
				xmax = 29.0196
				text = "T"
			intervals [271]:
				xmin = 29.0196
				xmax = 29.0696
				text = "DH"
			intervals [272]:
				xmin = 29.0696
				xmax = 29.1396
				text = "AE1"
			intervals [273]:
				xmin = 29.1396
				xmax = 29.2096
				text = "T"
			intervals [274]:
				xmin = 29.2096
				xmax = 29.3296
				text = "T"
			intervals [275]:
				xmin = 29.3296
				xmax = 29.4996
				text = "AY1"
			intervals [276]:
				xmin = 29.4996
				xmax = 29.5796
				text = "M"
			intervals [277]:
				xmin = 29.5796
				xmax = 29.6496
				text = "B"
			intervals [278]:
				xmin = 29.6496
				xmax = 29.7396
				text = "AH1"
			intervals [279]:
				xmin = 29.7396
				xmax = 29.9296
				text = "T"
			intervals [280]:
				xmin = 29.9296
				xmax = 30.1137
				text = ""
			intervals [281]:
				xmin = 30.1137
				xmax = 30.1937
				text = "JH"
			intervals [282]:
				xmin = 30.1937
				xmax = 30.2237
				text = "IH0"
			intervals [283]:
				xmin = 30.2237
				xmax = 30.2937
				text = "S"
			intervals [284]:
				xmin = 30.2937
				xmax = 30.3437
				text = "T"
			intervals [285]:
				xmin = 30.3437
				xmax = 30.4537
				text = "IH0"
			intervals [286]:
				xmin = 30.4537
				xmax = 30.6137
				text = "sp"
			intervals [287]:
				xmin = 30.6137
				xmax = 30.6737
				text = "W"
			intervals [288]:
				xmin = 30.6737
				xmax = 30.7437
				text = "IH1"
			intervals [289]:
				xmin = 30.7437
				xmax = 30.7937
				text = "T"
			intervals [290]:
				xmin = 30.7937
				xmax = 30.8437
				text = "N"
			intervals [291]:
				xmin = 30.8437
				xmax = 30.9237
				text = "AH0"
			intervals [292]:
				xmin = 30.9237
				xmax = 30.9837
				text = "S"
			intervals [293]:
				xmin = 30.9837
				xmax = 31.0137
				text = "sp"
			intervals [294]:
				xmin = 31.0137
				xmax = 31.1537
				text = "AO1"
			intervals [295]:
				xmin = 31.1537
				xmax = 31.2537
				text = "L"
			intervals [296]:
				xmin = 31.2537
				xmax = 31.2837
				text = "AH0"
			intervals [297]:
				xmin = 31.2837
				xmax = 31.3337
				text = "V"
			intervals [298]:
				xmin = 31.3337
				xmax = 31.3737
				text = "sp"
			intervals [299]:
				xmin = 31.3737
				xmax = 31.4237
				text = "DH"
			intervals [300]:
				xmin = 31.4237
				xmax = 31.5437
				text = "AE1"
			intervals [301]:
				xmin = 31.5437
				xmax = 31.5837
				text = "T"
			intervals [302]:
				xmin = 31.5837
				xmax = 31.6537
				text = "L"
			intervals [303]:
				xmin = 31.6537
				xmax = 31.7037
				text = "AY1"
			intervals [304]:
				xmin = 31.7037
				xmax = 31.7437
				text = "K"
			intervals [305]:
				xmin = 31.7437
				xmax = 32.0225
				text = "sp"
			intervals [306]:
				xmin = 32.0225
				xmax = 32.1925
				text = "DH"
			intervals [307]:
				xmin = 32.1925
				xmax = 32.2525
				text = "IH1"
			intervals [308]:
				xmin = 32.2525
				xmax = 32.3025
				text = "S"
			intervals [309]:
				xmin = 32.3025
				xmax = 32.3525
				text = "S"
			intervals [310]:
				xmin = 32.3525
				xmax = 32.4025
				text = "AH1"
			intervals [311]:
				xmin = 32.4025
				xmax = 32.4625
				text = "M"
			intervals [312]:
				xmin = 32.4625
				xmax = 32.5225
				text = "TH"
			intervals [313]:
				xmin = 32.5225
				xmax = 32.5525
				text = "IH0"
			intervals [314]:
				xmin = 32.5525
				xmax = 32.6225
				text = "NG"
			intervals [315]:
				xmin = 32.6225
				xmax = 32.6725
				text = "DH"
			intervals [316]:
				xmin = 32.6725
				xmax = 32.7025
				text = "AH0"
			intervals [317]:
				xmin = 32.7025
				xmax = 32.7425
				text = "T"
			intervals [318]:
				xmin = 32.7425
				xmax = 32.8725
				text = "AY1"
			intervals [319]:
				xmin = 32.8725
				xmax = 33.0025
				text = "R"
			intervals [320]:
				xmin = 33.0025
				xmax = 33.0725
				text = "IY1"
			intervals [321]:
				xmin = 33.0725
				xmax = 33.1125
				text = "D"
			intervals [322]:
				xmin = 33.1125
				xmax = 33.1525
				text = "IH0"
			intervals [323]:
				xmin = 33.1525
				xmax = 33.1825
				text = "N"
			intervals [324]:
				xmin = 33.1825
				xmax = 33.2425
				text = "M"
			intervals [325]:
				xmin = 33.2425
				xmax = 33.3125
				text = "AY1"
			intervals [326]:
				xmin = 33.3125
				xmax = 33.4125
				text = "HH"
			intervals [327]:
				xmin = 33.4125
				xmax = 33.4525
				text = "IH1"
			intervals [328]:
				xmin = 33.4525
				xmax = 33.4925
				text = "S"
			intervals [329]:
				xmin = 33.4925
				xmax = 33.5725
				text = "T"
			intervals [330]:
				xmin = 33.5725
				xmax = 33.6125
				text = "R"
			intervals [331]:
				xmin = 33.6125
				xmax = 33.7225
				text = "IY0"
			intervals [332]:
				xmin = 33.7225
				xmax = 33.7825
				text = "B"
			intervals [333]:
				xmin = 33.7825
				xmax = 33.9325
				text = "UH1"
			intervals [334]:
				xmin = 33.9325
				xmax = 34.0325
				text = "K"
			intervals [335]:
				xmin = 34.0325
				xmax = 34.1525
				text = "S"
			intervals [336]:
				xmin = 34.1525
				xmax = 34.1825
				text = "sp"
			intervals [337]:
				xmin = 34.1825
				xmax = 34.4625
				text = "AO1"
			intervals [338]:
				xmin = 34.4625
				xmax = 34.6425
				text = "R"
			intervals [339]:
				xmin = 34.6425
				xmax = 34.8819
				text = ""
			intervals [340]:
				xmin = 34.8819
				xmax = 34.9219
				text = "sil"
			intervals [341]:
				xmin = 34.9219
				xmax = 34.9619
				text = "IH0"
			intervals [342]:
				xmin = 34.9619
				xmax = 35.0619
				text = "F"
			intervals [343]:
				xmin = 35.0619
				xmax = 35.2419
				text = "AY1"
			intervals [344]:
				xmin = 35.2419
				xmax = 35.2719
				text = "sp"
			intervals [345]:
				xmin = 35.2719
				xmax = 35.3419
				text = "IH1"
			intervals [346]:
				xmin = 35.3419
				xmax = 35.4419
				text = "F"
			intervals [347]:
				xmin = 35.4419
				xmax = 35.4819
				text = "AY1"
			intervals [348]:
				xmin = 35.4819
				xmax = 35.5519
				text = "M"
			intervals [349]:
				xmin = 35.5519
				xmax = 35.6119
				text = "P"
			intervals [350]:
				xmin = 35.6119
				xmax = 35.6519
				text = "R"
			intervals [351]:
				xmin = 35.6519
				xmax = 35.6819
				text = "IH1"
			intervals [352]:
				xmin = 35.6819
				xmax = 35.7219
				text = "V"
			intervals [353]:
				xmin = 35.7219
				xmax = 35.7819
				text = "L"
			intervals [354]:
				xmin = 35.7819
				xmax = 35.8119
				text = "IH0"
			intervals [355]:
				xmin = 35.8119
				xmax = 35.8619
				text = "JH"
			intervals [356]:
				xmin = 35.8619
				xmax = 35.8919
				text = "D"
			intervals [357]:
				xmin = 35.8919
				xmax = 35.9419
				text = "T"
			intervals [358]:
				xmin = 35.9419
				xmax = 35.9719
				text = "UW1"
			intervals [359]:
				xmin = 35.9719
				xmax = 36.0519
				text = "R"
			intervals [360]:
				xmin = 36.0519
				xmax = 36.1019
				text = "IY1"
			intervals [361]:
				xmin = 36.1019
				xmax = 36.1319
				text = "D"
			intervals [362]:
				xmin = 36.1319
				xmax = 36.1619
				text = "IH0"
			intervals [363]:
				xmin = 36.1619
				xmax = 36.1919
				text = "T"
			intervals [364]:
				xmin = 36.1919
				xmax = 36.2319
				text = "IH0"
			intervals [365]:
				xmin = 36.2319
				xmax = 36.2619
				text = "N"
			intervals [366]:
				xmin = 36.2619
				xmax = 36.3219
				text = "M"
			intervals [367]:
				xmin = 36.3219
				xmax = 36.3919
				text = "AY1"
			intervals [368]:
				xmin = 36.3919
				xmax = 36.4519
				text = "HH"
			intervals [369]:
				xmin = 36.4519
				xmax = 36.5019
				text = "IH1"
			intervals [370]:
				xmin = 36.5019
				xmax = 36.5319
				text = "S"
			intervals [371]:
				xmin = 36.5319
				xmax = 36.6119
				text = "T"
			intervals [372]:
				xmin = 36.6119
				xmax = 36.6419
				text = "R"
			intervals [373]:
				xmin = 36.6419
				xmax = 36.7219
				text = "IY0"
			intervals [374]:
				xmin = 36.7219
				xmax = 36.7719
				text = "B"
			intervals [375]:
				xmin = 36.7719
				xmax = 36.8919
				text = "UH1"
			intervals [376]:
				xmin = 36.8919
				xmax = 36.9719
				text = "K"
			intervals [377]:
				xmin = 36.9719
				xmax = 37.0019
				text = "S"
			intervals [378]:
				xmin = 37.0019
				xmax = 37.2929
				text = ""
			intervals [379]:
				xmin = 37.2929
				xmax = 37.3529
				text = "sil"
			intervals [380]:
				xmin = 37.3529
				xmax = 37.4029
				text = "ER0"
			intervals [381]:
				xmin = 37.4029
				xmax = 37.4729
				text = "AY1"
			intervals [382]:
				xmin = 37.4729
				xmax = 37.5529
				text = "K"
			intervals [383]:
				xmin = 37.5529
				xmax = 37.6129
				text = "AH0"
			intervals [384]:
				xmin = 37.6129
				xmax = 37.6729
				text = "N"
			intervals [385]:
				xmin = 37.6729
				xmax = 37.8029
				text = "HH"
			intervals [386]:
				xmin = 37.8029
				xmax = 37.8829
				text = "IY1"
			intervals [387]:
				xmin = 37.8829
				xmax = 37.9129
				text = "R"
			intervals [388]:
				xmin = 37.9129
				xmax = 37.9629
				text = "AH0"
			intervals [389]:
				xmin = 37.9629
				xmax = 38.0129
				text = "B"
			intervals [390]:
				xmin = 38.0129
				xmax = 38.0929
				text = "AW1"
			intervals [391]:
				xmin = 38.0929
				xmax = 38.1429
				text = "T"
			intervals [392]:
				xmin = 38.1429
				xmax = 38.2429
				text = "AY1"
			intervals [393]:
				xmin = 38.2429
				xmax = 38.3229
				text = "D"
			intervals [394]:
				xmin = 38.3229
				xmax = 38.3529
				text = "IY1"
			intervals [395]:
				xmin = 38.3529
				xmax = 38.4529
				text = "sp"
			intervals [396]:
				xmin = 38.4529
				xmax = 38.4829
				text = "B"
			intervals [397]:
				xmin = 38.4829
				xmax = 38.5129
				text = "AH1"
			intervals [398]:
				xmin = 38.5129
				xmax = 38.5829
				text = "T"
			intervals [399]:
				xmin = 38.5829
				xmax = 38.6629
				text = "Y"
			intervals [400]:
				xmin = 38.6629
				xmax = 38.6929
				text = "UW1"
			intervals [401]:
				xmin = 38.6929
				xmax = 38.7629
				text = "G"
			intervals [402]:
				xmin = 38.7629
				xmax = 38.8229
				text = "AA1"
			intervals [403]:
				xmin = 38.8229
				xmax = 38.8929
				text = "T"
			intervals [404]:
				xmin = 38.8929
				xmax = 39.0029
				text = "T"
			intervals [405]:
				xmin = 39.0029
				xmax = 39.0929
				text = "UW1"
			intervals [406]:
				xmin = 39.0929
				xmax = 39.1229
				text = "sp"
			intervals [407]:
				xmin = 39.1229
				xmax = 39.2229
				text = "L"
			intervals [408]:
				xmin = 39.2229
				xmax = 39.2829
				text = "IH1"
			intervals [409]:
				xmin = 39.2829
				xmax = 39.4129
				text = "V"
			intervals [410]:
				xmin = 39.4129
				xmax = 39.4429
				text = "IH1"
			intervals [411]:
				xmin = 39.4429
				xmax = 39.5929
				text = "T"
			intervals [412]:
				xmin = 39.5929
				xmax = 296.6379
				text = ""
			intervals [413]:
				xmin = 296.6379
				xmax = 296.6879
				text = "L"
			intervals [414]:
				xmin = 296.6879
				xmax = 296.7179
				text = "AY1"
			intervals [415]:
				xmin = 296.7179
				xmax = 296.7479
				text = "K"
			intervals [416]:
				xmin = 296.7479
				xmax = 296.8179
				text = "sp"
			intervals [417]:
				xmin = 296.8179
				xmax = 296.8679
				text = "HH"
			intervals [418]:
				xmin = 296.8679
				xmax = 296.8979
				text = "W"
			intervals [419]:
				xmin = 296.8979
				xmax = 297.0179
				text = "AH1"
			intervals [420]:
				xmin = 297.0179
				xmax = 297.0979
				text = "T"
			intervals [421]:
				xmin = 297.0979
				xmax = 391.3
				text = ""
