# Supplementary material for: Considering Performance in the Automated and Manual Coding of Sociolinguistic Variables: Lessons From Variable (ING)
Source: Front Artif Intell. 2021 Apr 29;4:648543. doi: 10.3389/frai.2021.648543 (PMC8117961; doi:10.3389/frai.2021.648543)
Supplement: Supplementary file 6 [file Data_Sheet_6.ZIP › CORAAL_VARAligned_as_TextGrids_p2/DCB_se3_ag4_m_02_3.TextGrid]

File type = "ooTextFile"
Object class = "TextGrid"

xmin = 0.0
xmax = 344.3
tiers? <exists>
size = 4
item []:
	item [1]:
		class = "IntervalTier"
		name = "DCB_se3_ag4_m_02 - words"
		xmin = 0.0
		xmax = 344.3
		intervals: size = 1019
			intervals [1]:
				xmin = 0.0
				xmax = 34.5838
				text = ""
			intervals [2]:
				xmin = 34.5838
				xmax = 34.9038
				text = "okay"
			intervals [3]:
				xmin = 34.9038
				xmax = 35.6977
				text = ""
			intervals [4]:
				xmin = 35.6977
				xmax = 36.6077
				text = "so"
			intervals [5]:
				xmin = 36.6077
				xmax = 38.7333
				text = ""
			intervals [6]:
				xmin = 38.7333
				xmax = 38.8133
				text = "i"
			intervals [7]:
				xmin = 38.8133
				xmax = 38.9333
				text = "didn't"
			intervals [8]:
				xmin = 38.9333
				xmax = 39.0733
				text = "have"
			intervals [9]:
				xmin = 39.0733
				xmax = 39.1533
				text = "to"
			intervals [10]:
				xmin = 39.1533
				xmax = 39.4733
				text = "drive"
			intervals [11]:
				xmin = 39.4733
				xmax = 39.7733
				text = "twenty"
			intervals [12]:
				xmin = 39.7733
				xmax = 39.8933
				text = "five"
			intervals [13]:
				xmin = 39.8933
				xmax = 40.1333
				text = "miles"
			intervals [14]:
				xmin = 40.1333
				xmax = 40.1933
				text = "for"
			intervals [15]:
				xmin = 40.1933
				xmax = 40.2533
				text = "a"
			intervals [16]:
				xmin = 40.2533
				xmax = 40.3933
				text = "date"
			intervals [17]:
				xmin = 40.3933
				xmax = 40.4433
				text = ""
			intervals [18]:
				xmin = 40.4433
				xmax = 40.8633
				text = "so"
			intervals [19]:
				xmin = 40.8633
				xmax = 41.378
				text = ""
			intervals [20]:
				xmin = 41.378
				xmax = 41.848
				text = "um"
			intervals [21]:
				xmin = 41.848
				xmax = 43.3217
				text = ""
			intervals [22]:
				xmin = 43.3217
				xmax = 43.8417
				text = "my"
			intervals [23]:
				xmin = 43.8417
				xmax = 43.8717
				text = ""
			intervals [24]:
				xmin = 43.8717
				xmax = 44.1417
				text = "my"
			intervals [25]:
				xmin = 44.1417
				xmax = 44.6617
				text = "memory"
			intervals [26]:
				xmin = 44.6617
				xmax = 44.9017
				text = "of"
			intervals [27]:
				xmin = 44.9017
				xmax = 45.0217
				text = ""
			intervals [28]:
				xmin = 45.0217
				xmax = 45.3817
				text = "um"
			intervals [29]:
				xmin = 45.3817
				xmax = 45.4117
				text = ""
			intervals [30]:
				xmin = 45.4117
				xmax = 45.6017
				text = "u"
			intervals [31]:
				xmin = 45.6017
				xmax = 45.9317
				text = "street"
			intervals [32]:
				xmin = 45.9317
				xmax = 46.0317
				text = "and"
			intervals [33]:
				xmin = 46.0317
				xmax = 46.2417
				text = "some"
			intervals [34]:
				xmin = 46.2417
				xmax = 46.3017
				text = "of"
			intervals [35]:
				xmin = 46.3017
				xmax = 46.4617
				text = "the"
			intervals [36]:
				xmin = 46.4617
				xmax = 46.8917
				text = "areas"
			intervals [37]:
				xmin = 46.8917
				xmax = 47.2417
				text = "there"
			intervals [38]:
				xmin = 47.2417
				xmax = 47.6881
				text = ""
			intervals [39]:
				xmin = 47.6881
				xmax = 47.8181
				text = "i"
			intervals [40]:
				xmin = 47.8181
				xmax = 48.1481
				text = "was"
			intervals [41]:
				xmin = 48.1481
				xmax = 48.5289
				text = ""
			intervals [42]:
				xmin = 48.5289
				xmax = 48.6089
				text = "a"
			intervals [43]:
				xmin = 48.6089
				xmax = 49.1989
				text = "teenager"
			intervals [44]:
				xmin = 49.1989
				xmax = 49.4432
				text = ""
			intervals [45]:
				xmin = 49.4432
				xmax = 50.0132
				text = "and"
			intervals [46]:
				xmin = 50.0132
				xmax = 50.0832
				text = ""
			intervals [47]:
				xmin = 50.0832
				xmax = 50.6932
				text = "um"
			intervals [48]:
				xmin = 50.6932
				xmax = 51.1285
				text = ""
			intervals [49]:
				xmin = 51.1285
				xmax = 51.3085
				text = "just"
			intervals [50]:
				xmin = 51.3085
				xmax = 51.8085
				text = "starting"
			intervals [51]:
				xmin = 51.8085
				xmax = 52.1385
				text = "to"
			intervals [52]:
				xmin = 52.1385
				xmax = 52.2085
				text = ""
			intervals [53]:
				xmin = 52.2085
				xmax = 52.2985
				text = "g-"
			intervals [54]:
				xmin = 52.2985
				xmax = 52.4972
				text = ""
			intervals [55]:
				xmin = 52.4972
				xmax = 52.6872
				text = "gain"
			intervals [56]:
				xmin = 52.6872
				xmax = 52.8672
				text = "my"
			intervals [57]:
				xmin = 52.8672
				xmax = 53.5272
				text = "independence"
			intervals [58]:
				xmin = 53.5272
				xmax = 53.5572
				text = ""
			intervals [59]:
				xmin = 53.5572
				xmax = 53.6572
				text = "i"
			intervals [60]:
				xmin = 53.6572
				xmax = 53.8572
				text = ""
			intervals [61]:
				xmin = 53.8572
				xmax = 53.9172
				text = "d"
			intervals [62]:
				xmin = 53.9172
				xmax = 54.1172
				text = ""
			intervals [63]:
				xmin = 54.1172
				xmax = 54.1672
				text = "g-"
			intervals [64]:
				xmin = 54.1672
				xmax = 54.3843
				text = ""
			intervals [65]:
				xmin = 54.3843
				xmax = 54.5543
				text = "got"
			intervals [66]:
				xmin = 54.5543
				xmax = 54.6443
				text = "my"
			intervals [67]:
				xmin = 54.6443
				xmax = 54.9943
				text = "driver"
			intervals [68]:
				xmin = 54.9943
				xmax = 55.0843
				text = "s"
			intervals [69]:
				xmin = 55.0843
				xmax = 55.6043
				text = "license"
			intervals [70]:
				xmin = 55.6043
				xmax = 55.7443
				text = "and"
			intervals [71]:
				xmin = 55.7443
				xmax = 56.7558
				text = ""
			intervals [72]:
				xmin = 56.7558
				xmax = 56.9458
				text = "got"
			intervals [73]:
				xmin = 56.9458
				xmax = 57.0358
				text = "to"
			intervals [74]:
				xmin = 57.0358
				xmax = 57.4458
				text = "drive"
			intervals [75]:
				xmin = 57.4458
				xmax = 57.5058
				text = ""
			intervals [76]:
				xmin = 57.5058
				xmax = 57.6358
				text = "the"
			intervals [77]:
				xmin = 57.6358
				xmax = 57.7158
				text = ""
			intervals [78]:
				xmin = 57.7158
				xmax = 58.0958
				text = "family"
			intervals [79]:
				xmin = 58.0958
				xmax = 58.5158
				text = "car"
			intervals [80]:
				xmin = 58.5158
				xmax = 58.7458
				text = "and"
			intervals [81]:
				xmin = 58.7458
				xmax = 58.7858
				text = ""
			intervals [82]:
				xmin = 58.7858
				xmax = 58.9758
				text = "got"
			intervals [83]:
				xmin = 58.9758
				xmax = 59.0758
				text = "to"
			intervals [84]:
				xmin = 59.0758
				xmax = 59.3058
				text = "go"
			intervals [85]:
				xmin = 59.3058
				xmax = 59.5458
				text = "out"
			intervals [86]:
				xmin = 59.5458
				xmax = 59.5758
				text = ""
			intervals [87]:
				xmin = 59.5758
				xmax = 59.9858
				text = "and"
			intervals [88]:
				xmin = 59.9858
				xmax = 60.0658
				text = ""
			intervals [89]:
				xmin = 60.0658
				xmax = 60.3758
				text = "and"
			intervals [90]:
				xmin = 60.3758
				xmax = 60.4058
				text = ""
			intervals [91]:
				xmin = 60.4058
				xmax = 60.5558
				text = "do"
			intervals [92]:
				xmin = 60.5558
				xmax = 60.7458
				text = "some"
			intervals [93]:
				xmin = 60.7458
				xmax = 61.0058
				text = "things"
			intervals [94]:
				xmin = 61.0058
				xmax = 61.1258
				text = "and"
			intervals [95]:
				xmin = 61.1258
				xmax = 61.4058
				text = "so"
			intervals [96]:
				xmin = 61.4058
				xmax = 62.6991
				text = ""
			intervals [97]:
				xmin = 62.6991
				xmax = 63.0891
				text = "there"
			intervals [98]:
				xmin = 63.0891
				xmax = 63.5991
				text = "were"
			intervals [99]:
				xmin = 63.5991
				xmax = 63.9263
				text = ""
			intervals [100]:
				xmin = 63.9263
				xmax = 64.0963
				text = "there"
			intervals [101]:
				xmin = 64.0963
				xmax = 64.2963
				text = "were"
			intervals [102]:
				xmin = 64.2963
				xmax = 64.7363
				text = "great"
			intervals [103]:
				xmin = 64.7363
				xmax = 66.4797
				text = ""
			intervals [104]:
				xmin = 66.4797
				xmax = 66.6597
				text = "s"
			intervals [105]:
				xmin = 66.6597
				xmax = 66.9036
				text = ""
			intervals [106]:
				xmin = 66.9036
				xmax = 67.6336
				text = "places"
			intervals [107]:
				xmin = 67.6336
				xmax = 67.8636
				text = "that"
			intervals [108]:
				xmin = 67.8636
				xmax = 67.9836
				text = "were"
			intervals [109]:
				xmin = 67.9836
				xmax = 68.2536
				text = "just"
			intervals [110]:
				xmin = 68.2536
				xmax = 68.7036
				text = "fun"
			intervals [111]:
				xmin = 68.7036
				xmax = 69.3616
				text = ""
			intervals [112]:
				xmin = 69.3616
				xmax = 69.9916
				text = "um"
			intervals [113]:
				xmin = 69.9916
				xmax = 70.224
				text = ""
			intervals [114]:
				xmin = 70.224
				xmax = 70.904
				text = "lively"
			intervals [115]:
				xmin = 70.904
				xmax = 71.4129
				text = ""
			intervals [116]:
				xmin = 71.4129
				xmax = 71.6129
				text = "and"
			intervals [117]:
				xmin = 71.6129
				xmax = 72.2029
				text = "safe"
			intervals [118]:
				xmin = 72.2029
				xmax = 72.7991
				text = ""
			intervals [119]:
				xmin = 72.7991
				xmax = 73.5691
				text = "um"
			intervals [120]:
				xmin = 73.5691
				xmax = 74.0954
				text = ""
			intervals [121]:
				xmin = 74.0954
				xmax = 74.2554
				text = "so"
			intervals [122]:
				xmin = 74.2554
				xmax = 74.3654
				text = "you"
			intervals [123]:
				xmin = 74.3654
				xmax = 74.5354
				text = "could"
			intervals [124]:
				xmin = 74.5354
				xmax = 74.8854
				text = "go"
			intervals [125]:
				xmin = 74.8854
				xmax = 75.5154
				text = "to"
			intervals [126]:
				xmin = 75.5154
				xmax = 76.2028
				text = ""
			intervals [127]:
				xmin = 76.2028
				xmax = 76.6528
				text = "um"
			intervals [128]:
				xmin = 76.6528
				xmax = 76.6928
				text = ""
			intervals [129]:
				xmin = 76.6928
				xmax = 76.8728
				text = "u"
			intervals [130]:
				xmin = 76.8728
				xmax = 77.2928
				text = "street"
			intervals [131]:
				xmin = 77.2928
				xmax = 77.6128
				text = "and"
			intervals [132]:
				xmin = 77.6128
				xmax = 77.7628
				text = ""
			intervals [133]:
				xmin = 77.7628
				xmax = 78.0328
				text = "there"
			intervals [134]:
				xmin = 78.0328
				xmax = 78.5328
				text = "were"
			intervals [135]:
				xmin = 78.5328
				xmax = 79.7177
				text = ""
			intervals [136]:
				xmin = 79.7177
				xmax = 79.9177
				text = "there"
			intervals [137]:
				xmin = 79.9177
				xmax = 80.0577
				text = "were"
			intervals [138]:
				xmin = 80.0577
				xmax = 80.1677
				text = ""
			intervals [139]:
				xmin = 80.1677
				xmax = 80.7177
				text = "three"
			intervals [140]:
				xmin = 80.7177
				xmax = 80.8077
				text = "i"
			intervals [141]:
				xmin = 80.8077
				xmax = 80.9877
				text = "don't"
			intervals [142]:
				xmin = 80.9877
				xmax = 81.0277
				text = "i"
			intervals [143]:
				xmin = 81.0277
				xmax = 81.1877
				text = "know"
			intervals [144]:
				xmin = 81.1877
				xmax = 81.3377
				text = "there"
			intervals [145]:
				xmin = 81.3377
				xmax = 81.4877
				text = "was"
			intervals [146]:
				xmin = 81.4877
				xmax = 81.6277
				text = "the"
			intervals [147]:
				xmin = 81.6277
				xmax = 82.4277
				text = "republic"
			intervals [148]:
				xmin = 82.4277
				xmax = 83.0377
				text = ""
			intervals [149]:
				xmin = 83.0377
				xmax = 83.1477
				text = "there"
			intervals [150]:
				xmin = 83.1477
				xmax = 83.2677
				text = "was"
			intervals [151]:
				xmin = 83.2677
				xmax = 83.3177
				text = "a"
			intervals [152]:
				xmin = 83.3177
				xmax = 83.6677
				text = "howard"
			intervals [153]:
				xmin = 83.6677
				xmax = 84.1577
				text = "theater"
			intervals [154]:
				xmin = 84.1577
				xmax = 84.5777
				text = "down"
			intervals [155]:
				xmin = 84.5777
				xmax = 84.7708
				text = ""
			intervals [156]:
				xmin = 84.7708
				xmax = 84.8808
				text = "well"
			intervals [157]:
				xmin = 84.8808
				xmax = 85.2008
				text = "before"
			intervals [158]:
				xmin = 85.2008
				xmax = 85.3808
				text = "they"
			intervals [159]:
				xmin = 85.3808
				xmax = 85.5108
				text = "had"
			intervals [160]:
				xmin = 85.5108
				xmax = 85.5408
				text = ""
			intervals [161]:
				xmin = 85.5408
				xmax = 85.7508
				text = "great"
			intervals [162]:
				xmin = 85.7508
				xmax = 86.3708
				text = "shows"
			intervals [163]:
				xmin = 86.3708
				xmax = 86.7204
				text = ""
			intervals [164]:
				xmin = 86.7204
				xmax = 86.8404
				text = "til"
			intervals [165]:
				xmin = 86.8404
				xmax = 87.0104
				text = "they"
			intervals [166]:
				xmin = 87.0104
				xmax = 87.6704
				text = "closed"
			intervals [167]:
				xmin = 87.6704
				xmax = 88.0175
				text = ""
			intervals [168]:
				xmin = 88.0175
				xmax = 88.1975
				text = "and"
			intervals [169]:
				xmin = 88.1975
				xmax = 88.2875
				text = "i"
			intervals [170]:
				xmin = 88.2875
				xmax = 88.3275
				text = ""
			intervals [171]:
				xmin = 88.3275
				xmax = 88.4675
				text = "think"
			intervals [172]:
				xmin = 88.4675
				xmax = 88.5775
				text = "they"
			intervals [173]:
				xmin = 88.5775
				xmax = 88.9375
				text = "closed"
			intervals [174]:
				xmin = 88.9375
				xmax = 89.1875
				text = "around"
			intervals [175]:
				xmin = 89.1875
				xmax = 89.2575
				text = "the"
			intervals [176]:
				xmin = 89.2575
				xmax = 89.2975
				text = ""
			intervals [177]:
				xmin = 89.2975
				xmax = 89.5375
				text = "time"
			intervals [178]:
				xmin = 89.5375
				xmax = 89.5975
				text = "of"
			intervals [179]:
				xmin = 89.5975
				xmax = 89.6575
				text = "the"
			intervals [180]:
				xmin = 89.6575
				xmax = 89.6875
				text = ""
			intervals [181]:
				xmin = 89.6875
				xmax = 90.1775
				text = "riots"
			intervals [182]:
				xmin = 90.1775
				xmax = 91.1093
				text = ""
			intervals [183]:
				xmin = 91.1093
				xmax = 91.8193
				text = "um"
			intervals [184]:
				xmin = 91.8193
				xmax = 92.6938
				text = ""
			intervals [185]:
				xmin = 92.6938
				xmax = 92.8138
				text = "<unk>"
			intervals [186]:
				xmin = 92.8138
				xmax = 93.2376
				text = ""
			intervals [187]:
				xmin = 93.2376
				xmax = 93.3376
				text = "you"
			intervals [188]:
				xmin = 93.3376
				xmax = 93.5076
				text = "had"
			intervals [189]:
				xmin = 93.5076
				xmax = 93.6076
				text = "the"
			intervals [190]:
				xmin = 93.6076
				xmax = 94.2376
				text = "republic"
			intervals [191]:
				xmin = 94.2376
				xmax = 94.9876
				text = "theater"
			intervals [192]:
				xmin = 94.9876
				xmax = 95.0776
				text = ""
			intervals [193]:
				xmin = 95.0776
				xmax = 95.2276
				text = "and"
			intervals [194]:
				xmin = 95.2276
				xmax = 95.2576
				text = ""
			intervals [195]:
				xmin = 95.2576
				xmax = 95.4276
				text = "then"
			intervals [196]:
				xmin = 95.4276
				xmax = 95.5476
				text = "there"
			intervals [197]:
				xmin = 95.5476
				xmax = 95.9276
				text = "was"
			intervals [198]:
				xmin = 95.9276
				xmax = 96.8691
				text = ""
			intervals [199]:
				xmin = 96.8691
				xmax = 96.9591
				text = "there"
			intervals [200]:
				xmin = 96.9591
				xmax = 97.0891
				text = "was"
			intervals [201]:
				xmin = 97.0891
				xmax = 97.1391
				text = ""
			intervals [202]:
				xmin = 97.1391
				xmax = 97.3391
				text = "one"
			intervals [203]:
				xmin = 97.3391
				xmax = 97.4191
				text = "or"
			intervals [204]:
				xmin = 97.4191
				xmax = 97.6291
				text = "two"
			intervals [205]:
				xmin = 97.6291
				xmax = 98.0091
				text = "more"
			intervals [206]:
				xmin = 98.0091
				xmax = 98.2991
				text = "along"
			intervals [207]:
				xmin = 98.2991
				xmax = 98.3291
				text = ""
			intervals [208]:
				xmin = 98.3291
				xmax = 98.5091
				text = "u"
			intervals [209]:
				xmin = 98.5091
				xmax = 98.8391
				text = "street"
			intervals [210]:
				xmin = 98.8391
				xmax = 99.3191
				text = "so"
			intervals [211]:
				xmin = 99.3191
				xmax = 99.7847
				text = ""
			intervals [212]:
				xmin = 99.7847
				xmax = 99.9147
				text = "you"
			intervals [213]:
				xmin = 99.9147
				xmax = 100.0347
				text = "know"
			intervals [214]:
				xmin = 100.0347
				xmax = 100.1747
				text = "you"
			intervals [215]:
				xmin = 100.1747
				xmax = 100.3547
				text = "wanna"
			intervals [216]:
				xmin = 100.3547
				xmax = 100.4547
				text = "go"
			intervals [217]:
				xmin = 100.4547
				xmax = 100.6547
				text = "to"
			intervals [218]:
				xmin = 100.6547
				xmax = 100.7147
				text = "the"
			intervals [219]:
				xmin = 100.7147
				xmax = 101.4247
				text = "movies"
			intervals [220]:
				xmin = 101.4247
				xmax = 101.5347
				text = "there"
			intervals [221]:
				xmin = 101.5347
				xmax = 101.6147
				text = "were"
			intervals [222]:
				xmin = 101.6147
				xmax = 101.7847
				text = ""
			intervals [223]:
				xmin = 101.7847
				xmax = 101.8647
				text = "g-"
			intervals [224]:
				xmin = 101.8647
				xmax = 102.1147
				text = ""
			intervals [225]:
				xmin = 102.1147
				xmax = 102.4447
				text = "great"
			intervals [226]:
				xmin = 102.4447
				xmax = 102.9308
				text = ""
			intervals [227]:
				xmin = 102.9308
				xmax = 103.1708
				text = "fun"
			intervals [228]:
				xmin = 103.1708
				xmax = 103.2308
				text = ""
			intervals [229]:
				xmin = 103.2308
				xmax = 103.5108
				text = "theater"
			intervals [230]:
				xmin = 103.5108
				xmax = 103.8308
				text = "nice"
			intervals [231]:
				xmin = 103.8308
				xmax = 104.3308
				text = "nice"
			intervals [232]:
				xmin = 104.3308
				xmax = 104.4008
				text = ""
			intervals [233]:
				xmin = 104.4008
				xmax = 104.6708
				text = "very"
			intervals [234]:
				xmin = 104.6708
				xmax = 105.1508
				text = "nice"
			intervals [235]:
				xmin = 105.1508
				xmax = 105.5808
				text = "theaters"
			intervals [236]:
				xmin = 105.5808
				xmax = 105.6908
				text = "to"
			intervals [237]:
				xmin = 105.6908
				xmax = 106.1716
				text = ""
			intervals [238]:
				xmin = 106.1716
				xmax = 106.2616
				text = "to"
			intervals [239]:
				xmin = 106.2616
				xmax = 106.4616
				text = "go"
			intervals [240]:
				xmin = 106.4616
				xmax = 106.5116
				text = ""
			intervals [241]:
				xmin = 106.5116
				xmax = 106.7516
				text = "to"
			intervals [242]:
				xmin = 106.7516
				xmax = 106.8116
				text = ""
			intervals [243]:
				xmin = 106.8116
				xmax = 107.0816
				text = "to"
			intervals [244]:
				xmin = 107.0816
				xmax = 107.2616
				text = "see"
			intervals [245]:
				xmin = 107.2616
				xmax = 107.3416
				text = "the"
			intervals [246]:
				xmin = 107.3416
				xmax = 107.8816
				text = "movies"
			intervals [247]:
				xmin = 107.8816
				xmax = 108.2852
				text = ""
			intervals [248]:
				xmin = 108.2852
				xmax = 108.4952
				text = "there"
			intervals [249]:
				xmin = 108.4952
				xmax = 108.7852
				text = "were"
			intervals [250]:
				xmin = 108.7852
				xmax = 109.1984
				text = ""
			intervals [251]:
				xmin = 109.1984
				xmax = 109.9984
				text = "restaurants"
			intervals [252]:
				xmin = 109.9984
				xmax = 110.3284
				text = "along"
			intervals [253]:
				xmin = 110.3284
				xmax = 110.5384
				text = "that"
			intervals [254]:
				xmin = 110.5384
				xmax = 110.9684
				text = "area"
			intervals [255]:
				xmin = 110.9684
				xmax = 111.5157
				text = ""
			intervals [256]:
				xmin = 111.5157
				xmax = 111.7357
				text = "you"
			intervals [257]:
				xmin = 111.7357
				xmax = 111.7657
				text = ""
			intervals [258]:
				xmin = 111.7657
				xmax = 112.3857
				text = "had"
			intervals [259]:
				xmin = 112.3857
				xmax = 112.4457
				text = ""
			intervals [260]:
				xmin = 112.4457
				xmax = 113.2657
				text = "um"
			intervals [261]:
				xmin = 113.2657
				xmax = 115.2834
				text = ""
			intervals [262]:
				xmin = 115.2834
				xmax = 115.3634
				text = "you"
			intervals [263]:
				xmin = 115.3634
				xmax = 115.5234
				text = "had"
			intervals [264]:
				xmin = 115.5234
				xmax = 115.6334
				text = "a"
			intervals [265]:
				xmin = 115.6334
				xmax = 115.7434
				text = ""
			intervals [266]:
				xmin = 115.7434
				xmax = 116.2834
				text = "jazz"
			intervals [267]:
				xmin = 116.2834
				xmax = 116.7734
				text = "club"
			intervals [268]:
				xmin = 116.7734
				xmax = 119.0286
				text = ""
			intervals [269]:
				xmin = 119.0286
				xmax = 119.2386
				text = "on"
			intervals [270]:
				xmin = 119.2386
				xmax = 119.2686
				text = ""
			intervals [271]:
				xmin = 119.2686
				xmax = 119.4286
				text = "u"
			intervals [272]:
				xmin = 119.4286
				xmax = 119.9186
				text = "street"
			intervals [273]:
				xmin = 119.9186
				xmax = 121.1955
				text = ""
			intervals [274]:
				xmin = 121.1955
				xmax = 122.0055
				text = "um"
			intervals [275]:
				xmin = 122.0055
				xmax = 123.2034
				text = ""
			intervals [276]:
				xmin = 123.2034
				xmax = 123.2834
				text = "<unk>"
			intervals [277]:
				xmin = 123.2834
				xmax = 123.4134
				text = "and"
			intervals [278]:
				xmin = 123.4134
				xmax = 123.5234
				text = "there"
			intervals [279]:
				xmin = 123.5234
				xmax = 123.5934
				text = "were"
			intervals [280]:
				xmin = 123.5934
				xmax = 123.8934
				text = "other"
			intervals [281]:
				xmin = 123.8934
				xmax = 123.9434
				text = "th-"
			intervals [282]:
				xmin = 123.9434
				xmax = 124.1832
				text = ""
			intervals [283]:
				xmin = 124.1832
				xmax = 124.3932
				text = "there"
			intervals [284]:
				xmin = 124.3932
				xmax = 124.4532
				text = "are"
			intervals [285]:
				xmin = 124.4532
				xmax = 124.7032
				text = "other"
			intervals [286]:
				xmin = 124.7032
				xmax = 125.0432
				text = "things"
			intervals [287]:
				xmin = 125.0432
				xmax = 125.3432
				text = "going"
			intervals [288]:
				xmin = 125.3432
				xmax = 125.5332
				text = "on"
			intervals [289]:
				xmin = 125.5332
				xmax = 125.6432
				text = "but"
			intervals [290]:
				xmin = 125.6432
				xmax = 125.7432
				text = "i"
			intervals [291]:
				xmin = 125.7432
				xmax = 126.1332
				text = "didn't"
			intervals [292]:
				xmin = 126.1332
				xmax = 126.1632
				text = ""
			intervals [293]:
				xmin = 126.1632
				xmax = 126.2832
				text = "i"
			intervals [294]:
				xmin = 126.2832
				xmax = 126.4532
				text = "was"
			intervals [295]:
				xmin = 126.4532
				xmax = 126.5632
				text = "too"
			intervals [296]:
				xmin = 126.5632
				xmax = 126.8032
				text = "young"
			intervals [297]:
				xmin = 126.8032
				xmax = 126.9532
				text = "just"
			intervals [298]:
				xmin = 126.9532
				xmax = 127.1232
				text = "kind"
			intervals [299]:
				xmin = 127.1232
				xmax = 127.2432
				text = "of"
			intervals [300]:
				xmin = 127.2432
				xmax = 127.8001
				text = ""
			intervals [301]:
				xmin = 127.8001
				xmax = 128.0201
				text = "know"
			intervals [302]:
				xmin = 128.0201
				xmax = 128.1801
				text = "all"
			intervals [303]:
				xmin = 128.1801
				xmax = 128.4701
				text = "about"
			intervals [304]:
				xmin = 128.4701
				xmax = 128.6301
				text = "them"
			intervals [305]:
				xmin = 128.6301
				xmax = 128.8501
				text = "and"
			intervals [306]:
				xmin = 128.8501
				xmax = 129.0289
				text = ""
			intervals [307]:
				xmin = 129.0289
				xmax = 129.1389
				text = "too"
			intervals [308]:
				xmin = 129.1389
				xmax = 129.4089
				text = "young"
			intervals [309]:
				xmin = 129.4089
				xmax = 129.6989
				text = "probably"
			intervals [310]:
				xmin = 129.6989
				xmax = 129.7289
				text = ""
			intervals [311]:
				xmin = 129.7289
				xmax = 129.8489
				text = "to"
			intervals [312]:
				xmin = 129.8489
				xmax = 129.9889
				text = "be"
			intervals [313]:
				xmin = 129.9889
				xmax = 130.1689
				text = "in"
			intervals [314]:
				xmin = 130.1689
				xmax = 130.3789
				text = "some"
			intervals [315]:
				xmin = 130.3789
				xmax = 130.4789
				text = "of"
			intervals [316]:
				xmin = 130.4789
				xmax = 130.5089
				text = ""
			intervals [317]:
				xmin = 130.5089
				xmax = 130.6389
				text = "them"
			intervals [318]:
				xmin = 130.6389
				xmax = 131.0818
				text = ""
			intervals [319]:
				xmin = 131.0818
				xmax = 131.6318
				text = "uh"
			intervals [320]:
				xmin = 131.6318
				xmax = 132.0518
				text = "<unk>"
			intervals [321]:
				xmin = 132.0518
				xmax = 132.4522
				text = ""
			intervals [322]:
				xmin = 132.4522
				xmax = 133.0322
				text = "but"
			intervals [323]:
				xmin = 133.0322
				xmax = 133.5322
				text = "um"
			intervals [324]:
				xmin = 133.5322
				xmax = 134.0537
				text = ""
			intervals [325]:
				xmin = 134.0537
				xmax = 134.1137
				text = "<unk>"
			intervals [326]:
				xmin = 134.1137
				xmax = 134.2737
				text = "i"
			intervals [327]:
				xmin = 134.2737
				xmax = 134.6437
				text = "just"
			intervals [328]:
				xmin = 134.6437
				xmax = 135.1237
				text = "remembered"
			intervals [329]:
				xmin = 135.1237
				xmax = 135.1737
				text = ""
			intervals [330]:
				xmin = 135.1737
				xmax = 135.5137
				text = "being"
			intervals [331]:
				xmin = 135.5137
				xmax = 135.5437
				text = ""
			intervals [332]:
				xmin = 135.5437
				xmax = 135.9737
				text = "very"
			intervals [333]:
				xmin = 135.9737
				xmax = 136.5837
				text = "lively"
			intervals [334]:
				xmin = 136.5837
				xmax = 137.021
				text = ""
			intervals [335]:
				xmin = 137.021
				xmax = 137.541
				text = "um"
			intervals [336]:
				xmin = 137.541
				xmax = 137.621
				text = ""
			intervals [337]:
				xmin = 137.621
				xmax = 137.961
				text = "very"
			intervals [338]:
				xmin = 137.961
				xmax = 138.691
				text = "entertaining"
			intervals [339]:
				xmin = 138.691
				xmax = 138.801
				text = ""
			intervals [340]:
				xmin = 138.801
				xmax = 139.291
				text = "and"
			intervals [341]:
				xmin = 139.291
				xmax = 139.421
				text = ""
			intervals [342]:
				xmin = 139.421
				xmax = 139.581
				text = "a"
			intervals [343]:
				xmin = 139.581
				xmax = 139.811
				text = "lot"
			intervals [344]:
				xmin = 139.811
				xmax = 139.891
				text = "of"
			intervals [345]:
				xmin = 139.891
				xmax = 140.011
				text = ""
			intervals [346]:
				xmin = 140.011
				xmax = 140.161
				text = "a"
			intervals [347]:
				xmin = 140.161
				xmax = 140.341
				text = "lot"
			intervals [348]:
				xmin = 140.341
				xmax = 140.411
				text = "of"
			intervals [349]:
				xmin = 140.411
				xmax = 140.441
				text = ""
			intervals [350]:
				xmin = 140.441
				xmax = 140.751
				text = "fun"
			intervals [351]:
				xmin = 140.751
				xmax = 141.3321
				text = ""
			intervals [352]:
				xmin = 141.3321
				xmax = 141.9021
				text = "um"
			intervals [353]:
				xmin = 141.9021
				xmax = 144.3331
				text = ""
			intervals [354]:
				xmin = 144.3331
				xmax = 144.4831
				text = "it"
			intervals [355]:
				xmin = 144.4831
				xmax = 144.6731
				text = "was"
			intervals [356]:
				xmin = 144.6731
				xmax = 145.0031
				text = "also"
			intervals [357]:
				xmin = 145.0031
				xmax = 145.2231
				text = "about"
			intervals [358]:
				xmin = 145.2231
				xmax = 145.3131
				text = "the"
			intervals [359]:
				xmin = 145.3131
				xmax = 145.7431
				text = "time"
			intervals [360]:
				xmin = 145.7431
				xmax = 146.0431
				text = "that"
			intervals [361]:
				xmin = 146.0431
				xmax = 147.6644
				text = ""
			intervals [362]:
				xmin = 147.6644
				xmax = 147.8844
				text = "w"
			intervals [363]:
				xmin = 147.8844
				xmax = 148.112
				text = ""
			intervals [364]:
				xmin = 148.112
				xmax = 148.392
				text = "more"
			intervals [365]:
				xmin = 148.392
				xmax = 148.512
				text = "of"
			intervals [366]:
				xmin = 148.512
				xmax = 148.632
				text = "a"
			intervals [367]:
				xmin = 148.632
				xmax = 148.802
				text = "more"
			intervals [368]:
				xmin = 148.802
				xmax = 149.062
				text = "people"
			intervals [369]:
				xmin = 149.062
				xmax = 149.122
				text = "were"
			intervals [370]:
				xmin = 149.122
				xmax = 149.742
				text = "venturing"
			intervals [371]:
				xmin = 149.742
				xmax = 149.955
				text = ""
			intervals [372]:
				xmin = 149.955
				xmax = 150.055
				text = "uh"
			intervals [373]:
				xmin = 150.055
				xmax = 150.205
				text = ""
			intervals [374]:
				xmin = 150.205
				xmax = 150.375
				text = "to"
			intervals [375]:
				xmin = 150.375
				xmax = 150.995
				text = "georgetown"
			intervals [376]:
				xmin = 150.995
				xmax = 151.484
				text = ""
			intervals [377]:
				xmin = 151.484
				xmax = 152.434
				text = "so"
			intervals [378]:
				xmin = 152.434
				xmax = 152.6821
				text = ""
			intervals [379]:
				xmin = 152.6821
				xmax = 153.4121
				text = "um"
			intervals [380]:
				xmin = 153.4121
				xmax = 154.3278
				text = ""
			intervals [381]:
				xmin = 154.3278
				xmax = 154.4278
				text = "you"
			intervals [382]:
				xmin = 154.4278
				xmax = 154.7178
				text = "had"
			intervals [383]:
				xmin = 154.7178
				xmax = 154.7478
				text = ""
			intervals [384]:
				xmin = 154.7478
				xmax = 155.1278
				text = "the"
			intervals [385]:
				xmin = 155.1278
				xmax = 155.1578
				text = ""
			intervals [386]:
				xmin = 155.1578
				xmax = 155.7478
				text = "um"
			intervals [387]:
				xmin = 155.7478
				xmax = 156.0895
				text = ""
			intervals [388]:
				xmin = 156.0895
				xmax = 156.2495
				text = "the"
			intervals [389]:
				xmin = 156.2495
				xmax = 156.6095
				text = "cellar"
			intervals [390]:
				xmin = 156.6095
				xmax = 156.8695
				text = "door"
			intervals [391]:
				xmin = 156.8695
				xmax = 156.9995
				text = "over"
			intervals [392]:
				xmin = 156.9995
				xmax = 157.0595
				text = "in"
			intervals [393]:
				xmin = 157.0595
				xmax = 157.5495
				text = "georgetown"
			intervals [394]:
				xmin = 157.5495
				xmax = 157.5795
				text = ""
			intervals [395]:
				xmin = 157.5795
				xmax = 157.6195
				text = "i"
			intervals [396]:
				xmin = 157.6195
				xmax = 157.6495
				text = ""
			intervals [397]:
				xmin = 157.6495
				xmax = 157.9895
				text = "remember"
			intervals [398]:
				xmin = 157.9895
				xmax = 158.1995
				text = "which"
			intervals [399]:
				xmin = 158.1995
				xmax = 158.3495
				text = "was"
			intervals [400]:
				xmin = 158.3495
				xmax = 158.3795
				text = ""
			intervals [401]:
				xmin = 158.3795
				xmax = 158.4095
				text = "a"
			intervals [402]:
				xmin = 158.4095
				xmax = 158.5295
				text = ""
			intervals [403]:
				xmin = 158.5295
				xmax = 158.7895
				text = "great"
			intervals [404]:
				xmin = 158.7895
				xmax = 158.8195
				text = ""
			intervals [405]:
				xmin = 158.8195
				xmax = 159.1195
				text = "jazz"
			intervals [406]:
				xmin = 159.1195
				xmax = 159.4795
				text = "spot"
			intervals [407]:
				xmin = 159.4795
				xmax = 160.0441
				text = ""
			intervals [408]:
				xmin = 160.0441
				xmax = 160.6541
				text = "um"
			intervals [409]:
				xmin = 160.6541
				xmax = 161.2222
				text = ""
			intervals [410]:
				xmin = 161.2222
				xmax = 161.2922
				text = "i"
			intervals [411]:
				xmin = 161.2922
				xmax = 161.5122
				text = "think"
			intervals [412]:
				xmin = 161.5122
				xmax = 161.8122
				text = "blues"
			intervals [413]:
				xmin = 161.8122
				xmax = 162.0222
				text = "alley"
			intervals [414]:
				xmin = 162.0222
				xmax = 162.3022
				text = "came"
			intervals [415]:
				xmin = 162.3022
				xmax = 162.4722
				text = "along"
			intervals [416]:
				xmin = 162.4722
				xmax = 162.5122
				text = "a"
			intervals [417]:
				xmin = 162.5122
				xmax = 162.7322
				text = "little"
			intervals [418]:
				xmin = 162.7322
				xmax = 162.8522
				text = "bit"
			intervals [419]:
				xmin = 162.8522
				xmax = 162.9122
				text = ""
			intervals [420]:
				xmin = 162.9122
				xmax = 163.2922
				text = "later"
			intervals [421]:
				xmin = 163.2922
				xmax = 163.8243
				text = ""
			intervals [422]:
				xmin = 163.8243
				xmax = 163.9943
				text = "and"
			intervals [423]:
				xmin = 163.9943
				xmax = 164.0843
				text = "you"
			intervals [424]:
				xmin = 164.0843
				xmax = 164.2243
				text = "had"
			intervals [425]:
				xmin = 164.2243
				xmax = 164.2743
				text = "a"
			intervals [426]:
				xmin = 164.2743
				xmax = 164.5443
				text = "couple"
			intervals [427]:
				xmin = 164.5443
				xmax = 164.6443
				text = "of"
			intervals [428]:
				xmin = 164.6443
				xmax = 164.8443
				text = "other"
			intervals [429]:
				xmin = 164.8443
				xmax = 165.5843
				text = "restaurants"
			intervals [430]:
				xmin = 165.5843
				xmax = 165.6143
				text = "uh"
			intervals [431]:
				xmin = 165.6143
				xmax = 165.6443
				text = ""
			intervals [432]:
				xmin = 165.6443
				xmax = 165.7543
				text = "r-"
			intervals [433]:
				xmin = 165.7543
				xmax = 165.8743
				text = ""
			intervals [434]:
				xmin = 165.8743
				xmax = 166.0643
				text = "uh"
			intervals [435]:
				xmin = 166.0643
				xmax = 166.620
				text = ""
			intervals [436]:
				xmin = 166.620
				xmax = 166.720
				text = "the"
			intervals [437]:
				xmin = 166.720
				xmax = 167.010
				text = "clubs"
			intervals [438]:
				xmin = 167.010
				xmax = 167.080
				text = "and"
			intervals [439]:
				xmin = 167.080
				xmax = 167.580
				text = "restaurants"
			intervals [440]:
				xmin = 167.580
				xmax = 167.710
				text = "over"
			intervals [441]:
				xmin = 167.710
				xmax = 167.860
				text = "there"
			intervals [442]:
				xmin = 167.860
				xmax = 168.000
				text = "that"
			intervals [443]:
				xmin = 168.000
				xmax = 168.110
				text = "were"
			intervals [444]:
				xmin = 168.110
				xmax = 168.300
				text = "kind"
			intervals [445]:
				xmin = 168.300
				xmax = 168.390
				text = "of"
			intervals [446]:
				xmin = 168.390
				xmax = 168.770
				text = "nice"
			intervals [447]:
				xmin = 168.770
				xmax = 169.2267
				text = ""
			intervals [448]:
				xmin = 169.2267
				xmax = 169.5667
				text = "um"
			intervals [449]:
				xmin = 169.5667
				xmax = 170.0083
				text = ""
			intervals [450]:
				xmin = 170.0083
				xmax = 170.4783
				text = "but"
			intervals [451]:
				xmin = 170.4783
				xmax = 170.8336
				text = ""
			intervals [452]:
				xmin = 170.8336
				xmax = 170.9536
				text = "you"
			intervals [453]:
				xmin = 170.9536
				xmax = 171.1236
				text = "know"
			intervals [454]:
				xmin = 171.1236
				xmax = 171.3236
				text = ""
			intervals [455]:
				xmin = 171.3236
				xmax = 171.6636
				text = "u"
			intervals [456]:
				xmin = 171.6636
				xmax = 171.7036
				text = ""
			intervals [457]:
				xmin = 171.7036
				xmax = 172.1836
				text = "georgetown"
			intervals [458]:
				xmin = 172.1836
				xmax = 172.2936
				text = "was"
			intervals [459]:
				xmin = 172.2936
				xmax = 172.3836
				text = "one"
			intervals [460]:
				xmin = 172.3836
				xmax = 172.4436
				text = "of"
			intervals [461]:
				xmin = 172.4436
				xmax = 172.5436
				text = "those"
			intervals [462]:
				xmin = 172.5436
				xmax = 172.8536
				text = "places"
			intervals [463]:
				xmin = 172.8536
				xmax = 173.0589
				text = ""
			intervals [464]:
				xmin = 173.0589
				xmax = 173.1989
				text = "one"
			intervals [465]:
				xmin = 173.1989
				xmax = 173.2589
				text = "of"
			intervals [466]:
				xmin = 173.2589
				xmax = 173.3189
				text = "the"
			intervals [467]:
				xmin = 173.3189
				xmax = 173.4689
				text = "things"
			intervals [468]:
				xmin = 173.4689
				xmax = 173.5289
				text = "you"
			intervals [469]:
				xmin = 173.5289
				xmax = 173.6589
				text = "could"
			intervals [470]:
				xmin = 173.6589
				xmax = 173.7989
				text = "do"
			intervals [471]:
				xmin = 173.7989
				xmax = 173.8889
				text = "in"
			intervals [472]:
				xmin = 173.8889
				xmax = 174.2389
				text = "dc"
			intervals [473]:
				xmin = 174.2389
				xmax = 174.4789
				text = "back"
			intervals [474]:
				xmin = 174.4789
				xmax = 174.6389
				text = "then"
			intervals [475]:
				xmin = 174.6389
				xmax = 174.7689
				text = "is"
			intervals [476]:
				xmin = 174.7689
				xmax = 174.8389
				text = "you"
			intervals [477]:
				xmin = 174.8389
				xmax = 174.9289
				text = "could"
			intervals [478]:
				xmin = 174.9289
				xmax = 175.1389
				text = "find"
			intervals [479]:
				xmin = 175.1389
				xmax = 175.1689
				text = "a"
			intervals [480]:
				xmin = 175.1689
				xmax = 175.3489
				text = "place"
			intervals [481]:
				xmin = 175.3489
				xmax = 175.4189
				text = "to"
			intervals [482]:
				xmin = 175.4189
				xmax = 175.7989
				text = "park"
			intervals [483]:
				xmin = 175.7989
				xmax = 177.9535
				text = ""
			intervals [484]:
				xmin = 177.9535
				xmax = 178.2635
				text = "so"
			intervals [485]:
				xmin = 178.2635
				xmax = 178.6742
				text = ""
			intervals [486]:
				xmin = 178.6742
				xmax = 179.0742
				text = "so"
			intervals [487]:
				xmin = 179.0742
				xmax = 179.3083
				text = ""
			intervals [488]:
				xmin = 179.3083
				xmax = 179.4583
				text = "you"
			intervals [489]:
				xmin = 179.4583
				xmax = 179.6583
				text = "could"
			intervals [490]:
				xmin = 179.6583
				xmax = 180.1183
				text = "drive"
			intervals [491]:
				xmin = 180.1183
				xmax = 180.2383
				text = "to"
			intervals [492]:
				xmin = 180.2383
				xmax = 180.4583
				text = "these"
			intervals [493]:
				xmin = 180.4583
				xmax = 181.2183
				text = "places"
			intervals [494]:
				xmin = 181.2183
				xmax = 181.5124
				text = ""
			intervals [495]:
				xmin = 181.5124
				xmax = 182.2024
				text = "and"
			intervals [496]:
				xmin = 182.2024
				xmax = 182.6384
				text = ""
			intervals [497]:
				xmin = 182.6384
				xmax = 182.9484
				text = "always"
			intervals [498]:
				xmin = 182.9484
				xmax = 183.1984
				text = "find"
			intervals [499]:
				xmin = 183.1984
				xmax = 183.2684
				text = "a"
			intervals [500]:
				xmin = 183.2684
				xmax = 183.5584
				text = "place"
			intervals [501]:
				xmin = 183.5584
				xmax = 183.6384
				text = "on"
			intervals [502]:
				xmin = 183.6384
				xmax = 183.7184
				text = "the"
			intervals [503]:
				xmin = 183.7184
				xmax = 183.9984
				text = "street"
			intervals [504]:
				xmin = 183.9984
				xmax = 184.0884
				text = "to"
			intervals [505]:
				xmin = 184.0884
				xmax = 184.5984
				text = "park"
			intervals [506]:
				xmin = 184.5984
				xmax = 184.9784
				text = "and"
			intervals [507]:
				xmin = 184.9784
				xmax = 185.0184
				text = ""
			intervals [508]:
				xmin = 185.0184
				xmax = 185.3384
				text = "and"
			intervals [509]:
				xmin = 185.3384
				xmax = 185.4084
				text = ""
			intervals [510]:
				xmin = 185.4084
				xmax = 185.5484
				text = "it"
			intervals [511]:
				xmin = 185.5484
				xmax = 185.8784
				text = "was"
			intervals [512]:
				xmin = 185.8784
				xmax = 185.9084
				text = ""
			intervals [513]:
				xmin = 185.9084
				xmax = 185.9984
				text = "it"
			intervals [514]:
				xmin = 185.9984
				xmax = 186.2184
				text = "was"
			intervals [515]:
				xmin = 186.2184
				xmax = 186.5284
				text = "easy"
			intervals [516]:
				xmin = 186.5284
				xmax = 186.5884
				text = "it"
			intervals [517]:
				xmin = 186.5884
				xmax = 186.7984
				text = "w"
			intervals [518]:
				xmin = 186.7984
				xmax = 186.9084
				text = "and"
			intervals [519]:
				xmin = 186.9084
				xmax = 187.0484
				text = "you"
			intervals [520]:
				xmin = 187.0484
				xmax = 187.3284
				text = "weren't"
			intervals [521]:
				xmin = 187.3284
				xmax = 188.0096
				text = ""
			intervals [522]:
				xmin = 188.0096
				xmax = 188.1996
				text = "a"
			intervals [523]:
				xmin = 188.1996
				xmax = 188.4896
				text = "long"
			intervals [524]:
				xmin = 188.4896
				xmax = 188.9196
				text = "distance"
			intervals [525]:
				xmin = 188.9196
				xmax = 189.4296
				text = "away"
			intervals [526]:
				xmin = 189.4296
				xmax = 189.5386
				text = ""
			intervals [527]:
				xmin = 189.5386
				xmax = 189.8186
				text = "from"
			intervals [528]:
				xmin = 189.8186
				xmax = 189.9971
				text = ""
			intervals [529]:
				xmin = 189.9971
				xmax = 190.3371
				text = "wherever"
			intervals [530]:
				xmin = 190.3371
				xmax = 190.4571
				text = "it"
			intervals [531]:
				xmin = 190.4571
				xmax = 190.6971
				text = "was"
			intervals [532]:
				xmin = 190.6971
				xmax = 190.8171
				text = "that"
			intervals [533]:
				xmin = 190.8171
				xmax = 190.9271
				text = "you"
			intervals [534]:
				xmin = 190.9271
				xmax = 191.0171
				text = "were"
			intervals [535]:
				xmin = 191.0171
				xmax = 191.2571
				text = "trying"
			intervals [536]:
				xmin = 191.2571
				xmax = 191.3471
				text = "to"
			intervals [537]:
				xmin = 191.3471
				xmax = 191.5771
				text = "go"
			intervals [538]:
				xmin = 191.5771
				xmax = 192.4297
				text = ""
			intervals [539]:
				xmin = 192.4297
				xmax = 193.2097
				text = "so"
			intervals [540]:
				xmin = 193.2097
				xmax = 193.2497
				text = ""
			intervals [541]:
				xmin = 193.2497
				xmax = 193.5597
				text = "i"
			intervals [542]:
				xmin = 193.5597
				xmax = 193.6797
				text = "i"
			intervals [543]:
				xmin = 193.6797
				xmax = 193.7897
				text = "i"
			intervals [544]:
				xmin = 193.7897
				xmax = 194.1497
				text = "remember"
			intervals [545]:
				xmin = 194.1497
				xmax = 194.3397
				text = "that"
			intervals [546]:
				xmin = 194.3397
				xmax = 194.5097
				text = "being"
			intervals [547]:
				xmin = 194.5097
				xmax = 194.5697
				text = "a"
			intervals [548]:
				xmin = 194.5697
				xmax = 194.7197
				text = "lot"
			intervals [549]:
				xmin = 194.7197
				xmax = 194.7797
				text = "of"
			intervals [550]:
				xmin = 194.7797
				xmax = 195.1097
				text = "fun"
			intervals [551]:
				xmin = 195.1097
				xmax = 195.3397
				text = "and"
			intervals [552]:
				xmin = 195.3397
				xmax = 195.5369
				text = ""
			intervals [553]:
				xmin = 195.5369
				xmax = 195.8569
				text = "easy"
			intervals [554]:
				xmin = 195.8569
				xmax = 195.9969
				text = "to"
			intervals [555]:
				xmin = 195.9969
				xmax = 196.3369
				text = "do"
			intervals [556]:
				xmin = 196.3369
				xmax = 196.4969
				text = "and"
			intervals [557]:
				xmin = 196.4969
				xmax = 196.9456
				text = ""
			intervals [558]:
				xmin = 196.9456
				xmax = 197.0756
				text = "there"
			intervals [559]:
				xmin = 197.0756
				xmax = 197.1456
				text = "were"
			intervals [560]:
				xmin = 197.1456
				xmax = 197.4456
				text = "nice"
			intervals [561]:
				xmin = 197.4456
				xmax = 197.8656
				text = "places"
			intervals [562]:
				xmin = 197.8656
				xmax = 198.0256
				text = "to"
			intervals [563]:
				xmin = 198.0256
				xmax = 198.5656
				text = "go"
			intervals [564]:
				xmin = 198.5656
				xmax = 198.8456
				text = "and"
			intervals [565]:
				xmin = 198.8456
				xmax = 199.0397
				text = ""
			intervals [566]:
				xmin = 199.0397
				xmax = 199.6097
				text = "um"
			intervals [567]:
				xmin = 199.6097
				xmax = 200.284
				text = ""
			intervals [568]:
				xmin = 200.284
				xmax = 200.644
				text = "it"
			intervals [569]:
				xmin = 200.644
				xmax = 201.0106
				text = ""
			intervals [570]:
				xmin = 201.0106
				xmax = 201.1606
				text = "good"
			intervals [571]:
				xmin = 201.1606
				xmax = 201.6006
				text = "events"
			intervals [572]:
				xmin = 201.6006
				xmax = 201.7506
				text = "to"
			intervals [573]:
				xmin = 201.7506
				xmax = 202.3006
				text = "attend"
			intervals [574]:
				xmin = 202.3006
				xmax = 202.6625
				text = ""
			intervals [575]:
				xmin = 202.6625
				xmax = 202.9225
				text = "come"
			intervals [576]:
				xmin = 202.9225
				xmax = 203.7425
				text = "downtown"
			intervals [577]:
				xmin = 203.7425
				xmax = 203.9525
				text = "and"
			intervals [578]:
				xmin = 203.9525
				xmax = 203.9825
				text = ""
			intervals [579]:
				xmin = 203.9825
				xmax = 204.1125
				text = "you"
			intervals [580]:
				xmin = 204.1125
				xmax = 204.1525
				text = ""
			intervals [581]:
				xmin = 204.1525
				xmax = 204.4425
				text = "had"
			intervals [582]:
				xmin = 204.4425
				xmax = 204.5625
				text = "the"
			intervals [583]:
				xmin = 204.5625
				xmax = 204.8825
				text = "warner"
			intervals [584]:
				xmin = 204.8825
				xmax = 205.6025
				text = "theater"
			intervals [585]:
				xmin = 205.6025
				xmax = 205.6325
				text = ""
			intervals [586]:
				xmin = 205.6325
				xmax = 205.7525
				text = "and"
			intervals [587]:
				xmin = 205.7525
				xmax = 206.2024
				text = ""
			intervals [588]:
				xmin = 206.2024
				xmax = 206.8424
				text = "um"
			intervals [589]:
				xmin = 206.8424
				xmax = 207.1822
				text = ""
			intervals [590]:
				xmin = 207.1822
				xmax = 207.2922
				text = "the"
			intervals [591]:
				xmin = 207.2922
				xmax = 207.7422
				text = "national"
			intervals [592]:
				xmin = 207.7422
				xmax = 208.0622
				text = "theater"
			intervals [593]:
				xmin = 208.0622
				xmax = 208.5122
				text = "sometimes"
			intervals [594]:
				xmin = 208.5122
				xmax = 208.6222
				text = "would"
			intervals [595]:
				xmin = 208.6222
				xmax = 208.8422
				text = "have"
			intervals [596]:
				xmin = 208.8422
				xmax = 208.8722
				text = ""
			intervals [597]:
				xmin = 208.8722
				xmax = 209.3122
				text = "things"
			intervals [598]:
				xmin = 209.3122
				xmax = 209.4122
				text = "that"
			intervals [599]:
				xmin = 209.4122
				xmax = 209.4622
				text = ""
			intervals [600]:
				xmin = 209.4622
				xmax = 209.6022
				text = "were"
			intervals [601]:
				xmin = 209.6022
				xmax = 209.6822
				text = "of"
			intervals [602]:
				xmin = 209.6822
				xmax = 209.7322
				text = ""
			intervals [603]:
				xmin = 209.7322
				xmax = 210.3022
				text = "interest"
			intervals [604]:
				xmin = 210.3022
				xmax = 210.3322
				text = ""
			intervals [605]:
				xmin = 210.3322
				xmax = 210.4922
				text = "and"
			intervals [606]:
				xmin = 210.4922
				xmax = 211.061
				text = ""
			intervals [607]:
				xmin = 211.061
				xmax = 211.651
				text = "um"
			intervals [608]:
				xmin = 211.651
				xmax = 212.0291
				text = ""
			intervals [609]:
				xmin = 212.0291
				xmax = 212.1991
				text = "you"
			intervals [610]:
				xmin = 212.1991
				xmax = 212.5791
				text = "had"
			intervals [611]:
				xmin = 212.5791
				xmax = 213.452
				text = ""
			intervals [612]:
				xmin = 213.452
				xmax = 213.652
				text = "this"
			intervals [613]:
				xmin = 213.652
				xmax = 213.802
				text = "was"
			intervals [614]:
				xmin = 213.802
				xmax = 213.882
				text = "a"
			intervals [615]:
				xmin = 213.882
				xmax = 214.032
				text = "little"
			intervals [616]:
				xmin = 214.032
				xmax = 214.132
				text = "bit"
			intervals [617]:
				xmin = 214.132
				xmax = 214.162
				text = ""
			intervals [618]:
				xmin = 214.162
				xmax = 214.612
				text = "later"
			intervals [619]:
				xmin = 214.612
				xmax = 214.9527
				text = ""
			intervals [620]:
				xmin = 214.9527
				xmax = 215.1527
				text = "this"
			intervals [621]:
				xmin = 215.1527
				xmax = 215.2727
				text = "is"
			intervals [622]:
				xmin = 215.2727
				xmax = 215.7727
				text = "probably"
			intervals [623]:
				xmin = 215.7727
				xmax = 215.8027
				text = ""
			intervals [624]:
				xmin = 215.8027
				xmax = 215.9527
				text = "when"
			intervals [625]:
				xmin = 215.9527
				xmax = 216.0427
				text = "i"
			intervals [626]:
				xmin = 216.0427
				xmax = 216.2027
				text = "was"
			intervals [627]:
				xmin = 216.2027
				xmax = 216.3227
				text = "in"
			intervals [628]:
				xmin = 216.3227
				xmax = 216.8627
				text = "college"
			intervals [629]:
				xmin = 216.8627
				xmax = 217.0027
				text = "and"
			intervals [630]:
				xmin = 217.0027
				xmax = 217.0427
				text = ""
			intervals [631]:
				xmin = 217.0427
				xmax = 217.1327
				text = "l-"
			intervals [632]:
				xmin = 217.1327
				xmax = 217.1627
				text = ""
			intervals [633]:
				xmin = 217.1627
				xmax = 217.3827
				text = "and"
			intervals [634]:
				xmin = 217.3827
				xmax = 217.9027
				text = "after"
			intervals [635]:
				xmin = 217.9027
				xmax = 218.2061
				text = ""
			intervals [636]:
				xmin = 218.2061
				xmax = 218.3361
				text = "you"
			intervals [637]:
				xmin = 218.3361
				xmax = 218.5361
				text = "had"
			intervals [638]:
				xmin = 218.5361
				xmax = 218.6961
				text = "a"
			intervals [639]:
				xmin = 218.6961
				xmax = 218.9761
				text = "lot"
			intervals [640]:
				xmin = 218.9761
				xmax = 219.1461
				text = "of"
			intervals [641]:
				xmin = 219.1461
				xmax = 219.1761
				text = ""
			intervals [642]:
				xmin = 219.1761
				xmax = 219.5561
				text = "these"
			intervals [643]:
				xmin = 219.5561
				xmax = 220.0761
				text = "um"
			intervals [644]:
				xmin = 220.0761
				xmax = 220.9673
				text = ""
			intervals [645]:
				xmin = 220.9673
				xmax = 221.7973
				text = "small"
			intervals [646]:
				xmin = 221.7973
				xmax = 222.4173
				text = ""
			intervals [647]:
				xmin = 222.4173
				xmax = 222.7073
				text = "sort"
			intervals [648]:
				xmin = 222.7073
				xmax = 222.8273
				text = "of"
			intervals [649]:
				xmin = 222.8273
				xmax = 223.2273
				text = "neighborhood"
			intervals [650]:
				xmin = 223.2273
				xmax = 223.2673
				text = ""
			intervals [651]:
				xmin = 223.2673
				xmax = 224.0173
				text = "theaters"
			intervals [652]:
				xmin = 224.0173
				xmax = 224.9423
				text = ""
			intervals [653]:
				xmin = 224.9423
				xmax = 225.3923
				text = "so"
			intervals [654]:
				xmin = 225.3923
				xmax = 225.4223
				text = ""
			intervals [655]:
				xmin = 225.4223
				xmax = 225.5423
				text = "they"
			intervals [656]:
				xmin = 225.5423
				xmax = 225.6623
				text = "were"
			intervals [657]:
				xmin = 225.6623
				xmax = 226.1223
				text = "doing"
			intervals [658]:
				xmin = 226.1223
				xmax = 226.2023
				text = ""
			intervals [659]:
				xmin = 226.2023
				xmax = 226.4023
				text = "uh"
			intervals [660]:
				xmin = 226.4023
				xmax = 226.4923
				text = ""
			intervals [661]:
				xmin = 226.4923
				xmax = 226.7623
				text = "and"
			intervals [662]:
				xmin = 226.7623
				xmax = 226.9456
				text = ""
			intervals [663]:
				xmin = 226.9456
				xmax = 227.1556
				text = "they"
			intervals [664]:
				xmin = 227.1556
				xmax = 227.2456
				text = "were"
			intervals [665]:
				xmin = 227.2456
				xmax = 227.3356
				text = "the"
			intervals [666]:
				xmin = 227.3356
				xmax = 227.5356
				text = "ones"
			intervals [667]:
				xmin = 227.5356
				xmax = 227.6256
				text = "that"
			intervals [668]:
				xmin = 227.6256
				xmax = 227.6956
				text = "were"
			intervals [669]:
				xmin = 227.6956
				xmax = 227.9956
				text = "putting"
			intervals [670]:
				xmin = 227.9956
				xmax = 228.1256
				text = "on"
			intervals [671]:
				xmin = 228.1256
				xmax = 228.1556
				text = "a"
			intervals [672]:
				xmin = 228.1556
				xmax = 228.2956
				text = "lot"
			intervals [673]:
				xmin = 228.2956
				xmax = 228.3556
				text = "of"
			intervals [674]:
				xmin = 228.3556
				xmax = 228.4156
				text = "the"
			intervals [675]:
				xmin = 228.4156
				xmax = 228.4456
				text = ""
			intervals [676]:
				xmin = 228.4456
				xmax = 228.7156
				text = "black"
			intervals [677]:
				xmin = 228.7156
				xmax = 229.2656
				text = "plays"
			intervals [678]:
				xmin = 229.2656
				xmax = 229.8734
				text = ""
			intervals [679]:
				xmin = 229.8734
				xmax = 230.6434
				text = "um"
			intervals [680]:
				xmin = 230.6434
				xmax = 231.1268
				text = ""
			intervals [681]:
				xmin = 231.1268
				xmax = 231.1768
				text = "<unk>"
			intervals [682]:
				xmin = 231.1768
				xmax = 231.2068
				text = ""
			intervals [683]:
				xmin = 231.2068
				xmax = 231.6868
				text = "and"
			intervals [684]:
				xmin = 231.6868
				xmax = 231.7468
				text = ""
			intervals [685]:
				xmin = 231.7468
				xmax = 232.3468
				text = "um"
			intervals [686]:
				xmin = 232.3468
				xmax = 232.8678
				text = ""
			intervals [687]:
				xmin = 232.8678
				xmax = 233.0378
				text = "they"
			intervals [688]:
				xmin = 233.0378
				xmax = 233.1278
				text = "were"
			intervals [689]:
				xmin = 233.1278
				xmax = 233.4878
				text = "great"
			intervals [690]:
				xmin = 233.4878
				xmax = 234.2274
				text = ""
			intervals [691]:
				xmin = 234.2274
				xmax = 234.2874
				text = "i"
			intervals [692]:
				xmin = 234.2874
				xmax = 234.4574
				text = "mean"
			intervals [693]:
				xmin = 234.4574
				xmax = 234.6974
				text = "some"
			intervals [694]:
				xmin = 234.6974
				xmax = 234.8074
				text = "of"
			intervals [695]:
				xmin = 234.8074
				xmax = 234.8574
				text = "th-"
			intervals [696]:
				xmin = 234.8574
				xmax = 235.0874
				text = "some"
			intervals [697]:
				xmin = 235.0874
				xmax = 235.1574
				text = "of"
			intervals [698]:
				xmin = 235.1574
				xmax = 235.3474
				text = "the"
			intervals [699]:
				xmin = 235.3474
				xmax = 235.5474
				text = ""
			intervals [700]:
				xmin = 235.5474
				xmax = 235.8474
				text = "the"
			intervals [701]:
				xmin = 235.8474
				xmax = 236.1374
				text = ""
			intervals [702]:
				xmin = 236.1374
				xmax = 236.2074
				text = "the"
			intervals [703]:
				xmin = 236.2074
				xmax = 236.2574
				text = ""
			intervals [704]:
				xmin = 236.2574
				xmax = 237.2174
				text = "performances"
			intervals [705]:
				xmin = 237.2174
				xmax = 237.5869
				text = ""
			intervals [706]:
				xmin = 237.5869
				xmax = 237.6769
				text = "were"
			intervals [707]:
				xmin = 237.6769
				xmax = 237.9169
				text = "just"
			intervals [708]:
				xmin = 237.9169
				xmax = 238.7769
				text = "outstanding"
			intervals [709]:
				xmin = 238.7769
				xmax = 239.066
				text = ""
			intervals [710]:
				xmin = 239.066
				xmax = 239.466
				text = "and"
			intervals [711]:
				xmin = 239.466
				xmax = 239.646
				text = ""
			intervals [712]:
				xmin = 239.646
				xmax = 239.736
				text = "you"
			intervals [713]:
				xmin = 239.736
				xmax = 239.936
				text = "know"
			intervals [714]:
				xmin = 239.936
				xmax = 240.8823
				text = ""
			intervals [715]:
				xmin = 240.8823
				xmax = 241.4623
				text = "culturally"
			intervals [716]:
				xmin = 241.4623
				xmax = 242.0323
				text = "relevant"
			intervals [717]:
				xmin = 242.0323
				xmax = 242.5792
				text = ""
			intervals [718]:
				xmin = 242.5792
				xmax = 243.0992
				text = "um"
			intervals [719]:
				xmin = 243.0992
				xmax = 244.3856
				text = ""
			intervals [720]:
				xmin = 244.3856
				xmax = 244.4356
				text = "<unk>"
			intervals [721]:
				xmin = 244.4356
				xmax = 244.8819
				text = ""
			intervals [722]:
				xmin = 244.8819
				xmax = 245.2019
				text = "so"
			intervals [723]:
				xmin = 245.2019
				xmax = 245.4319
				text = "that"
			intervals [724]:
				xmin = 245.4319
				xmax = 245.5219
				text = ""
			intervals [725]:
				xmin = 245.5219
				xmax = 245.7019
				text = "that"
			intervals [726]:
				xmin = 245.7019
				xmax = 245.8419
				text = "was"
			intervals [727]:
				xmin = 245.8419
				xmax = 245.9219
				text = "a"
			intervals [728]:
				xmin = 245.9219
				xmax = 246.1019
				text = "lot"
			intervals [729]:
				xmin = 246.1019
				xmax = 246.1619
				text = "of"
			intervals [730]:
				xmin = 246.1619
				xmax = 246.2519
				text = ""
			intervals [731]:
				xmin = 246.2519
				xmax = 246.3519
				text = "fun"
			intervals [732]:
				xmin = 246.3519
				xmax = 246.4919
				text = "i"
			intervals [733]:
				xmin = 246.4919
				xmax = 246.9119
				text = "enjoyed-"
			intervals [734]:
				xmin = 246.9119
				xmax = 247.2721
				text = ""
			intervals [735]:
				xmin = 247.2721
				xmax = 247.4121
				text = "i"
			intervals [736]:
				xmin = 247.4121
				xmax = 247.4421
				text = ""
			intervals [737]:
				xmin = 247.4421
				xmax = 247.7921
				text = "enjoyed"
			intervals [738]:
				xmin = 247.7921
				xmax = 247.8921
				text = ""
			intervals [739]:
				xmin = 247.8921
				xmax = 248.1121
				text = "that"
			intervals [740]:
				xmin = 248.1121
				xmax = 248.1421
				text = ""
			intervals [741]:
				xmin = 248.1421
				xmax = 248.2721
				text = "when"
			intervals [742]:
				xmin = 248.2721
				xmax = 248.3421
				text = "it"
			intervals [743]:
				xmin = 248.3421
				xmax = 248.5176
				text = ""
			intervals [744]:
				xmin = 248.5176
				xmax = 248.6376
				text = "but"
			intervals [745]:
				xmin = 248.6376
				xmax = 248.8076
				text = "that"
			intervals [746]:
				xmin = 248.8076
				xmax = 249.0176
				text = "was"
			intervals [747]:
				xmin = 249.0176
				xmax = 249.5576
				text = "more"
			intervals [748]:
				xmin = 249.5576
				xmax = 250.1008
				text = ""
			intervals [749]:
				xmin = 250.1008
				xmax = 250.7108
				text = "uh"
			intervals [750]:
				xmin = 250.7108
				xmax = 250.8108
				text = ""
			intervals [751]:
				xmin = 250.8108
				xmax = 251.0008
				text = "of"
			intervals [752]:
				xmin = 251.0008
				xmax = 251.0308
				text = ""
			intervals [753]:
				xmin = 251.0308
				xmax = 251.1208
				text = "the"
			intervals [754]:
				xmin = 251.1208
				xmax = 251.5208
				text = "time"
			intervals [755]:
				xmin = 251.5208
				xmax = 251.6908
				text = "that"
			intervals [756]:
				xmin = 251.6908
				xmax = 251.8008
				text = "i"
			intervals [757]:
				xmin = 251.8008
				xmax = 252.1308
				text = "was"
			intervals [758]:
				xmin = 252.1308
				xmax = 252.1608
				text = ""
			intervals [759]:
				xmin = 252.1608
				xmax = 252.4308
				text = "in"
			intervals [760]:
				xmin = 252.4308
				xmax = 252.8808
				text = "college"
			intervals [761]:
				xmin = 252.8808
				xmax = 252.9608
				text = "and"
			intervals [762]:
				xmin = 252.9608
				xmax = 253.2208
				text = "after"
			intervals [763]:
				xmin = 253.2208
				xmax = 253.2508
				text = ""
			intervals [764]:
				xmin = 253.2508
				xmax = 253.7208
				text = "college"
			intervals [765]:
				xmin = 253.7208
				xmax = 253.7708
				text = ""
			intervals [766]:
				xmin = 253.7708
				xmax = 253.8608
				text = "when"
			intervals [767]:
				xmin = 253.8608
				xmax = 253.9308
				text = "i"
			intervals [768]:
				xmin = 253.9308
				xmax = 254.1708
				text = "come"
			intervals [769]:
				xmin = 254.1708
				xmax = 254.2508
				text = "on"
			intervals [770]:
				xmin = 254.2508
				xmax = 254.3408
				text = "the"
			intervals [771]:
				xmin = 254.3408
				xmax = 254.7408
				text = "weekends"
			intervals [772]:
				xmin = 254.7408
				xmax = 254.7808
				text = ""
			intervals [773]:
				xmin = 254.7808
				xmax = 254.8408
				text = "and"
			intervals [774]:
				xmin = 254.8408
				xmax = 255.0308
				text = "stuff"
			intervals [775]:
				xmin = 255.0308
				xmax = 255.544
				text = ""
			intervals [776]:
				xmin = 255.544
				xmax = 255.684
				text = "or"
			intervals [777]:
				xmin = 255.684
				xmax = 255.774
				text = "the"
			intervals [778]:
				xmin = 255.774
				xmax = 255.994
				text = "summer"
			intervals [779]:
				xmin = 255.994
				xmax = 258.7258
				text = ""
			intervals [780]:
				xmin = 258.7258
				xmax = 259.4458
				text = "seventies"
			intervals [781]:
				xmin = 259.4458
				xmax = 259.6958
				text = "yeah"
			intervals [782]:
				xmin = 259.6958
				xmax = 260.2078
				text = ""
			intervals [783]:
				xmin = 260.2078
				xmax = 260.4878
				text = "yeah"
			intervals [784]:
				xmin = 260.4878
				xmax = 264.4793
				text = ""
			intervals [785]:
				xmin = 264.4793
				xmax = 265.1693
				text = "changing"
			intervals [786]:
				xmin = 265.1693
				xmax = 265.5907
				text = ""
			intervals [787]:
				xmin = 265.5907
				xmax = 265.9307
				text = "well"
			intervals [788]:
				xmin = 265.9307
				xmax = 266.7529
				text = ""
			intervals [789]:
				xmin = 266.7529
				xmax = 267.0129
				text = "re-"
			intervals [790]:
				xmin = 267.0129
				xmax = 267.2529
				text = "it"
			intervals [791]:
				xmin = 267.2529
				xmax = 267.4229
				text = "was"
			intervals [792]:
				xmin = 267.4229
				xmax = 267.6629
				text = "sort"
			intervals [793]:
				xmin = 267.6629
				xmax = 267.7629
				text = "of"
			intervals [794]:
				xmin = 267.7629
				xmax = 267.9192
				text = ""
			intervals [795]:
				xmin = 267.9192
				xmax = 268.3792
				text = "coming"
			intervals [796]:
				xmin = 268.3792
				xmax = 268.4992
				text = ""
			intervals [797]:
				xmin = 268.4992
				xmax = 268.8792
				text = "coming"
			intervals [798]:
				xmin = 268.8792
				xmax = 269.5392
				text = "back"
			intervals [799]:
				xmin = 269.5392
				xmax = 269.8776
				text = ""
			intervals [800]:
				xmin = 269.8776
				xmax = 270.1176
				text = "yeah"
			intervals [801]:
				xmin = 270.1176
				xmax = 270.2376
				text = "it"
			intervals [802]:
				xmin = 270.2376
				xmax = 270.3976
				text = "was"
			intervals [803]:
				xmin = 270.3976
				xmax = 270.6276
				text = "sort"
			intervals [804]:
				xmin = 270.6276
				xmax = 270.7476
				text = "of"
			intervals [805]:
				xmin = 270.7476
				xmax = 270.7776
				text = ""
			intervals [806]:
				xmin = 270.7776
				xmax = 270.9076
				text = "it"
			intervals [807]:
				xmin = 270.9076
				xmax = 271.0376
				text = "was"
			intervals [808]:
				xmin = 271.0376
				xmax = 271.2476
				text = "sort"
			intervals [809]:
				xmin = 271.2476
				xmax = 271.3476
				text = "of"
			intervals [810]:
				xmin = 271.3476
				xmax = 271.7976
				text = "coming"
			intervals [811]:
				xmin = 271.7976
				xmax = 271.9076
				text = ""
			intervals [812]:
				xmin = 271.9076
				xmax = 272.3076
				text = "coming"
			intervals [813]:
				xmin = 272.3076
				xmax = 272.3476
				text = ""
			intervals [814]:
				xmin = 272.3476
				xmax = 272.8076
				text = "back"
			intervals [815]:
				xmin = 272.8076
				xmax = 283.3071
				text = ""
			intervals [816]:
				xmin = 283.3071
				xmax = 283.4771
				text = "i"
			intervals [817]:
				xmin = 283.4771
				xmax = 283.7271
				text = "think"
			intervals [818]:
				xmin = 283.7271
				xmax = 284.1471
				text = "so"
			intervals [819]:
				xmin = 284.1471
				xmax = 284.2971
				text = "and"
			intervals [820]:
				xmin = 284.2971
				xmax = 284.3371
				text = "i"
			intervals [821]:
				xmin = 284.3371
				xmax = 284.5371
				text = "hadn't"
			intervals [822]:
				xmin = 284.5371
				xmax = 284.6971
				text = "thought"
			intervals [823]:
				xmin = 284.6971
				xmax = 284.8971
				text = "about"
			intervals [824]:
				xmin = 284.8971
				xmax = 285.0071
				text = "it"
			intervals [825]:
				xmin = 285.0071
				xmax = 285.1471
				text = "but"
			intervals [826]:
				xmin = 285.1471
				xmax = 285.2471
				text = ""
			intervals [827]:
				xmin = 285.2471
				xmax = 285.4071
				text = "now"
			intervals [828]:
				xmin = 285.4071
				xmax = 285.5271
				text = "that"
			intervals [829]:
				xmin = 285.5271
				xmax = 285.6471
				text = "you"
			intervals [830]:
				xmin = 285.6471
				xmax = 285.9671
				text = "mention"
			intervals [831]:
				xmin = 285.9671
				xmax = 286.0271
				text = "it"
			intervals [832]:
				xmin = 286.0271
				xmax = 286.0971
				text = "i"
			intervals [833]:
				xmin = 286.0971
				xmax = 286.3471
				text = "think"
			intervals [834]:
				xmin = 286.3471
				xmax = 286.4571
				text = "it"
			intervals [835]:
				xmin = 286.4571
				xmax = 286.9171
				text = "was"
			intervals [836]:
				xmin = 286.9171
				xmax = 287.2446
				text = ""
			intervals [837]:
				xmin = 287.2446
				xmax = 287.6046
				text = "sort"
			intervals [838]:
				xmin = 287.6046
				xmax = 287.8346
				text = "of"
			intervals [839]:
				xmin = 287.8346
				xmax = 288.3246
				text = "um"
			intervals [840]:
				xmin = 288.3246
				xmax = 289.1089
				text = ""
			intervals [841]:
				xmin = 289.1089
				xmax = 289.5289
				text = "more"
			intervals [842]:
				xmin = 289.5289
				xmax = 289.9089
				text = "locally"
			intervals [843]:
				xmin = 289.9089
				xmax = 290.3789
				text = "focused"
			intervals [844]:
				xmin = 290.3789
				xmax = 290.7289
				text = "neighborhood"
			intervals [845]:
				xmin = 290.7289
				xmax = 291.3389
				text = "focused"
			intervals [846]:
				xmin = 291.3389
				xmax = 291.6785
				text = ""
			intervals [847]:
				xmin = 291.6785
				xmax = 292.1885
				text = "um"
			intervals [848]:
				xmin = 292.1885
				xmax = 292.5609
				text = ""
			intervals [849]:
				xmin = 292.5609
				xmax = 292.8509
				text = "there"
			intervals [850]:
				xmin = 292.8509
				xmax = 293.6709
				text = "was"
			intervals [851]:
				xmin = 293.6709
				xmax = 294.1178
				text = ""
			intervals [852]:
				xmin = 294.1178
				xmax = 294.3278
				text = "i"
			intervals [853]:
				xmin = 294.3278
				xmax = 294.4178
				text = ""
			intervals [854]:
				xmin = 294.4178
				xmax = 294.9178
				text = "i"
			intervals [855]:
				xmin = 294.9178
				xmax = 294.9478
				text = "i"
			intervals [856]:
				xmin = 294.9478
				xmax = 294.9778
				text = ""
			intervals [857]:
				xmin = 294.9778
				xmax = 295.1978
				text = "i"
			intervals [858]:
				xmin = 295.1978
				xmax = 295.6378
				text = "also"
			intervals [859]:
				xmin = 295.6378
				xmax = 295.8778
				text = "now"
			intervals [860]:
				xmin = 295.8778
				xmax = 296.0078
				text = "in"
			intervals [861]:
				xmin = 296.0078
				xmax = 296.3378
				text = "thinking"
			intervals [862]:
				xmin = 296.3378
				xmax = 296.6578
				text = "about"
			intervals [863]:
				xmin = 296.6578
				xmax = 296.7878
				text = "it"
			intervals [864]:
				xmin = 296.7878
				xmax = 296.8378
				text = ""
			intervals [865]:
				xmin = 296.8378
				xmax = 297.0678
				text = "think"
			intervals [866]:
				xmin = 297.0678
				xmax = 297.1878
				text = "that"
			intervals [867]:
				xmin = 297.1878
				xmax = 297.2778
				text = "it"
			intervals [868]:
				xmin = 297.2778
				xmax = 297.4578
				text = "was"
			intervals [869]:
				xmin = 297.4578
				xmax = 297.5678
				text = "a"
			intervals [870]:
				xmin = 297.5678
				xmax = 298.1078
				text = "time"
			intervals [871]:
				xmin = 298.1078
				xmax = 298.6534
				text = ""
			intervals [872]:
				xmin = 298.6534
				xmax = 298.8234
				text = "where"
			intervals [873]:
				xmin = 298.8234
				xmax = 298.9734
				text = "there"
			intervals [874]:
				xmin = 298.9734
				xmax = 299.1534
				text = "was"
			intervals [875]:
				xmin = 299.1534
				xmax = 299.2934
				text = "a"
			intervals [876]:
				xmin = 299.2934
				xmax = 299.5534
				text = "lot"
			intervals [877]:
				xmin = 299.5534
				xmax = 299.6434
				text = "of"
			intervals [878]:
				xmin = 299.6434
				xmax = 299.7134
				text = ""
			intervals [879]:
				xmin = 299.7134
				xmax = 300.0834
				text = "black"
			intervals [880]:
				xmin = 300.0834
				xmax = 300.9634
				text = "entrepreneurship"
			intervals [881]:
				xmin = 300.9634
				xmax = 302.0379
				text = ""
			intervals [882]:
				xmin = 302.0379
				xmax = 302.7979
				text = "so"
			intervals [883]:
				xmin = 302.7979
				xmax = 303.3175
				text = ""
			intervals [884]:
				xmin = 303.3175
				xmax = 303.5575
				text = "you"
			intervals [885]:
				xmin = 303.5575
				xmax = 303.7175
				text = ""
			intervals [886]:
				xmin = 303.7175
				xmax = 303.8575
				text = "h"
			intervals [887]:
				xmin = 303.8575
				xmax = 303.9975
				text = ""
			intervals [888]:
				xmin = 303.9975
				xmax = 304.2675
				text = "you"
			intervals [889]:
				xmin = 304.2675
				xmax = 304.6475
				text = "had"
			intervals [890]:
				xmin = 304.6475
				xmax = 305.1626
				text = ""
			intervals [891]:
				xmin = 305.1626
				xmax = 306.0326
				text = "<unk>"
			intervals [892]:
				xmin = 306.0326
				xmax = 306.9106
				text = ""
			intervals [893]:
				xmin = 306.9106
				xmax = 307.2106
				text = "excuse"
			intervals [894]:
				xmin = 307.2106
				xmax = 307.4206
				text = "me"
			intervals [895]:
				xmin = 307.4206
				xmax = 307.9559
				text = ""
			intervals [896]:
				xmin = 307.9559
				xmax = 308.6259
				text = "<unk>"
			intervals [897]:
				xmin = 308.6259
				xmax = 314.9078
				text = ""
			intervals [898]:
				xmin = 314.9078
				xmax = 315.0478
				text = "yeah"
			intervals [899]:
				xmin = 315.0478
				xmax = 315.1678
				text = "i'm"
			intervals [900]:
				xmin = 315.1678
				xmax = 315.3778
				text = "okay"
			intervals [901]:
				xmin = 315.3778
				xmax = 315.5678
				text = "now"
			intervals [902]:
				xmin = 315.5678
				xmax = 316.1249
				text = ""
			intervals [903]:
				xmin = 316.1249
				xmax = 316.5349
				text = "um"
			intervals [904]:
				xmin = 316.5349
				xmax = 316.9686
				text = ""
			intervals [905]:
				xmin = 316.9686
				xmax = 317.1386
				text = "you"
			intervals [906]:
				xmin = 317.1386
				xmax = 317.6786
				text = "had"
			intervals [907]:
				xmin = 317.6786
				xmax = 318.2186
				text = "um"
			intervals [908]:
				xmin = 318.2186
				xmax = 318.2686
				text = ""
			intervals [909]:
				xmin = 318.2686
				xmax = 318.3686
				text = "a"
			intervals [910]:
				xmin = 318.3686
				xmax = 318.5686
				text = "lot"
			intervals [911]:
				xmin = 318.5686
				xmax = 318.6586
				text = "of"
			intervals [912]:
				xmin = 318.6586
				xmax = 318.9986
				text = "small"
			intervals [913]:
				xmin = 318.9986
				xmax = 319.3486
				text = "neighborhood"
			intervals [914]:
				xmin = 319.3486
				xmax = 320.0986
				text = "businesses"
			intervals [915]:
				xmin = 320.0986
				xmax = 320.4386
				text = "um"
			intervals [916]:
				xmin = 320.4386
				xmax = 320.9032
				text = ""
			intervals [917]:
				xmin = 320.9032
				xmax = 321.1532
				text = "like"
			intervals [918]:
				xmin = 321.1532
				xmax = 321.3232
				text = "these"
			intervals [919]:
				xmin = 321.3232
				xmax = 321.4632
				text = "c"
			intervals [920]:
				xmin = 321.4632
				xmax = 321.4932
				text = ""
			intervals [921]:
				xmin = 321.4932
				xmax = 321.8332
				text = "in"
			intervals [922]:
				xmin = 321.8332
				xmax = 321.8632
				text = ""
			intervals [923]:
				xmin = 321.8632
				xmax = 322.0932
				text = "these"
			intervals [924]:
				xmin = 322.0932
				xmax = 322.4332
				text = "community"
			intervals [925]:
				xmin = 322.4332
				xmax = 322.4932
				text = ""
			intervals [926]:
				xmin = 322.4932
				xmax = 322.9932
				text = "theaters"
			intervals [927]:
				xmin = 322.9932
				xmax = 323.1132
				text = "and"
			intervals [928]:
				xmin = 323.1132
				xmax = 323.5261
				text = ""
			intervals [929]:
				xmin = 323.5261
				xmax = 323.8061
				text = "theater"
			intervals [930]:
				xmin = 323.8061
				xmax = 324.1461
				text = "groups"
			intervals [931]:
				xmin = 324.1461
				xmax = 324.4222
				text = ""
			intervals [932]:
				xmin = 324.4222
				xmax = 324.6222
				text = "and"
			intervals [933]:
				xmin = 324.6222
				xmax = 324.7422
				text = "so"
			intervals [934]:
				xmin = 324.7422
				xmax = 324.8022
				text = "it"
			intervals [935]:
				xmin = 324.8022
				xmax = 324.9222
				text = "was"
			intervals [936]:
				xmin = 324.9222
				xmax = 325.0022
				text = "an"
			intervals [937]:
				xmin = 325.0022
				xmax = 325.5322
				text = "opportunity"
			intervals [938]:
				xmin = 325.5322
				xmax = 325.6822
				text = "for"
			intervals [939]:
				xmin = 325.6822
				xmax = 326.0122
				text = "people"
			intervals [940]:
				xmin = 326.0122
				xmax = 326.0922
				text = "who"
			intervals [941]:
				xmin = 326.0922
				xmax = 326.2322
				text = "had"
			intervals [942]:
				xmin = 326.2322
				xmax = 326.3022
				text = "an"
			intervals [943]:
				xmin = 326.3022
				xmax = 326.6822
				text = "interest"
			intervals [944]:
				xmin = 326.6822
				xmax = 326.7722
				text = "and"
			intervals [945]:
				xmin = 326.7722
				xmax = 326.8022
				text = ""
			intervals [946]:
				xmin = 326.8022
				xmax = 327.0522
				text = "wanted"
			intervals [947]:
				xmin = 327.0522
				xmax = 327.1322
				text = "to"
			intervals [948]:
				xmin = 327.1322
				xmax = 327.2822
				text = "do"
			intervals [949]:
				xmin = 327.2822
				xmax = 327.7822
				text = "something"
			intervals [950]:
				xmin = 327.7822
				xmax = 328.2236
				text = ""
			intervals [951]:
				xmin = 328.2236
				xmax = 328.8636
				text = "um"
			intervals [952]:
				xmin = 328.8636
				xmax = 329.0377
				text = ""
			intervals [953]:
				xmin = 329.0377
				xmax = 329.2177
				text = "on"
			intervals [954]:
				xmin = 329.2177
				xmax = 329.3877
				text = "their"
			intervals [955]:
				xmin = 329.3877
				xmax = 329.6277
				text = "own"
			intervals [956]:
				xmin = 329.6277
				xmax = 329.7277
				text = "to"
			intervals [957]:
				xmin = 329.7277
				xmax = 329.8977
				text = "sort"
			intervals [958]:
				xmin = 329.8977
				xmax = 329.9677
				text = "of"
			intervals [959]:
				xmin = 329.9677
				xmax = 330.3077
				text = "venture"
			intervals [960]:
				xmin = 330.3077
				xmax = 330.4577
				text = "out"
			intervals [961]:
				xmin = 330.4577
				xmax = 330.5677
				text = "there"
			intervals [962]:
				xmin = 330.5677
				xmax = 330.6977
				text = "and"
			intervals [963]:
				xmin = 330.6977
				xmax = 330.9977
				text = "try"
			intervals [964]:
				xmin = 330.9977
				xmax = 331.2504
				text = ""
			intervals [965]:
				xmin = 331.2504
				xmax = 331.3904
				text = "and"
			intervals [966]:
				xmin = 331.3904
				xmax = 331.5804
				text = "there"
			intervals [967]:
				xmin = 331.5804
				xmax = 332.0704
				text = "was"
			intervals [968]:
				xmin = 332.0704
				xmax = 332.1495
				text = ""
			intervals [969]:
				xmin = 332.1495
				xmax = 332.3095
				text = "there"
			intervals [970]:
				xmin = 332.3095
				xmax = 332.7195
				text = "was"
			intervals [971]:
				xmin = 332.7195
				xmax = 332.9315
				text = ""
			intervals [972]:
				xmin = 332.9315
				xmax = 333.3415
				text = "community"
			intervals [973]:
				xmin = 333.3415
				xmax = 333.8815
				text = "support"
			intervals [974]:
				xmin = 333.8815
				xmax = 333.9115
				text = ""
			intervals [975]:
				xmin = 333.9115
				xmax = 334.1615
				text = "and"
			intervals [976]:
				xmin = 334.1615
				xmax = 334.7191
				text = ""
			intervals [977]:
				xmin = 334.7191
				xmax = 335.0891
				text = "other"
			intervals [978]:
				xmin = 335.0891
				xmax = 335.2191
				text = ""
			intervals [979]:
				xmin = 335.2191
				xmax = 335.2591
				text = "r-"
			intervals [980]:
				xmin = 335.2591
				xmax = 335.8391
				text = "resources"
			intervals [981]:
				xmin = 335.8391
				xmax = 336.3091
				text = "available"
			intervals [982]:
				xmin = 336.3091
				xmax = 336.4091
				text = "to"
			intervals [983]:
				xmin = 336.4091
				xmax = 336.4391
				text = ""
			intervals [984]:
				xmin = 336.4391
				xmax = 336.6591
				text = "help"
			intervals [985]:
				xmin = 336.6591
				xmax = 336.9591
				text = "them"
			intervals [986]:
				xmin = 336.9591
				xmax = 337.5411
				text = ""
			intervals [987]:
				xmin = 337.5411
				xmax = 337.7811
				text = "do"
			intervals [988]:
				xmin = 337.7811
				xmax = 337.9411
				text = "that"
			intervals [989]:
				xmin = 337.9411
				xmax = 338.1711
				text = "kind"
			intervals [990]:
				xmin = 338.1711
				xmax = 338.2711
				text = "of"
			intervals [991]:
				xmin = 338.2711
				xmax = 338.3011
				text = ""
			intervals [992]:
				xmin = 338.3011
				xmax = 338.5311
				text = "thing"
			intervals [993]:
				xmin = 338.5311
				xmax = 338.5711
				text = ""
			intervals [994]:
				xmin = 338.5711
				xmax = 338.7411
				text = "and"
			intervals [995]:
				xmin = 338.7411
				xmax = 339.0811
				text = "so"
			intervals [996]:
				xmin = 339.0811
				xmax = 339.6352
				text = ""
			intervals [997]:
				xmin = 339.6352
				xmax = 339.9552
				text = "i"
			intervals [998]:
				xmin = 339.9552
				xmax = 340.0952
				text = "i"
			intervals [999]:
				xmin = 340.0952
				xmax = 340.1252
				text = ""
			intervals [1000]:
				xmin = 340.1252
				xmax = 340.2552
				text = "i"
			intervals [1001]:
				xmin = 340.2552
				xmax = 340.3052
				text = ""
			intervals [1002]:
				xmin = 340.3052
				xmax = 340.5252
				text = "think"
			intervals [1003]:
				xmin = 340.5252
				xmax = 340.7352
				text = "that"
			intervals [1004]:
				xmin = 340.7352
				xmax = 340.8452
				text = "there"
			intervals [1005]:
				xmin = 340.8452
				xmax = 341.0452
				text = "was"
			intervals [1006]:
				xmin = 341.0452
				xmax = 341.1152
				text = "a"
			intervals [1007]:
				xmin = 341.1152
				xmax = 341.1452
				text = "l-"
			intervals [1008]:
				xmin = 341.1452
				xmax = 341.3252
				text = ""
			intervals [1009]:
				xmin = 341.3252
				xmax = 341.4452
				text = "there"
			intervals [1010]:
				xmin = 341.4452
				xmax = 341.5752
				text = "was"
			intervals [1011]:
				xmin = 341.5752
				xmax = 341.7252
				text = "a"
			intervals [1012]:
				xmin = 341.7252
				xmax = 341.9852
				text = "lot"
			intervals [1013]:
				xmin = 341.9852
				xmax = 342.0552
				text = "of"
			intervals [1014]:
				xmin = 342.0552
				xmax = 342.4859
				text = ""
			intervals [1015]:
				xmin = 342.4859
				xmax = 342.6559
				text = "that"
			intervals [1016]:
				xmin = 342.6559
				xmax = 342.8759
				text = "kind"
			intervals [1017]:
				xmin = 342.8759
				xmax = 342.9659
				text = "of"
			intervals [1018]:
				xmin = 342.9659
				xmax = 343.8159
				text = "entrepreneurship"
			intervals [1019]:
				xmin = 343.8159
				xmax = 344.3
				text = ""
	item [2]:
		class = "IntervalTier"
		name = "DCB_se3_ag4_m_02 - phones"
		xmin = 0.0
		xmax = 344.3
		intervals: size = 2613
			intervals [1]:
				xmin = 0.0
				xmax = 34.5138
				text = ""
			intervals [2]:
				xmin = 34.5138
				xmax = 34.5838
				text = "sil"
			intervals [3]:
				xmin = 34.5838
				xmax = 34.6738
				text = "OW2"
			intervals [4]:
				xmin = 34.6738
				xmax = 34.7938
				text = "K"
			intervals [5]:
				xmin = 34.7938
				xmax = 34.9038
				text = "EY1"
			intervals [6]:
				xmin = 34.9038
				xmax = 35.6977
				text = "sp"
			intervals [7]:
				xmin = 35.6977
				xmax = 35.8677
				text = "S"
			intervals [8]:
				xmin = 35.8677
				xmax = 36.6077
				text = "OW1"
			intervals [9]:
				xmin = 36.6077
				xmax = 38.7333
				text = "sp"
			intervals [10]:
				xmin = 38.7333
				xmax = 38.8133
				text = "AY1"
			intervals [11]:
				xmin = 38.8133
				xmax = 38.8433
				text = "D"
			intervals [12]:
				xmin = 38.8433
				xmax = 38.8733
				text = "IH1"
			intervals [13]:
				xmin = 38.8733
				xmax = 38.9033
				text = "N"
			intervals [14]:
				xmin = 38.9033
				xmax = 38.9333
				text = "T"
			intervals [15]:
				xmin = 38.9333
				xmax = 38.9833
				text = "HH"
			intervals [16]:
				xmin = 38.9833
				xmax = 39.0333
				text = "AE1"
			intervals [17]:
				xmin = 39.0333
				xmax = 39.0733
				text = "V"
			intervals [18]:
				xmin = 39.0733
				xmax = 39.1033
				text = "T"
			intervals [19]:
				xmin = 39.1033
				xmax = 39.1533
				text = "IH0"
			intervals [20]:
				xmin = 39.1533
				xmax = 39.2033
				text = "D"
			intervals [21]:
				xmin = 39.2033
				xmax = 39.2633
				text = "R"
			intervals [22]:
				xmin = 39.2633
				xmax = 39.3733
				text = "AY1"
			intervals [23]:
				xmin = 39.3733
				xmax = 39.4733
				text = "V"
			intervals [24]:
				xmin = 39.4733
				xmax = 39.6033
				text = "T"
			intervals [25]:
				xmin = 39.6033
				xmax = 39.6333
				text = "W"
			intervals [26]:
				xmin = 39.6333
				xmax = 39.6633
				text = "EH1"
			intervals [27]:
				xmin = 39.6633
				xmax = 39.6933
				text = "N"
			intervals [28]:
				xmin = 39.6933
				xmax = 39.7433
				text = "T"
			intervals [29]:
				xmin = 39.7433
				xmax = 39.7733
				text = "IY0"
			intervals [30]:
				xmin = 39.7733
				xmax = 39.8333
				text = "F"
			intervals [31]:
				xmin = 39.8333
				xmax = 39.8633
				text = "AY1"
			intervals [32]:
				xmin = 39.8633
				xmax = 39.8933
				text = "V"
			intervals [33]:
				xmin = 39.8933
				xmax = 39.9633
				text = "M"
			intervals [34]:
				xmin = 39.9633
				xmax = 40.0233
				text = "AY1"
			intervals [35]:
				xmin = 40.0233
				xmax = 40.0733
				text = "L"
			intervals [36]:
				xmin = 40.0733
				xmax = 40.1333
				text = "Z"
			intervals [37]:
				xmin = 40.1333
				xmax = 40.1633
				text = "F"
			intervals [38]:
				xmin = 40.1633
				xmax = 40.1933
				text = "ER0"
			intervals [39]:
				xmin = 40.1933
				xmax = 40.2533
				text = "AH0"
			intervals [40]:
				xmin = 40.2533
				xmax = 40.3333
				text = "D"
			intervals [41]:
				xmin = 40.3333
				xmax = 40.3633
				text = "EY1"
			intervals [42]:
				xmin = 40.3633
				xmax = 40.3933
				text = "T"
			intervals [43]:
				xmin = 40.3933
				xmax = 40.4433
				text = "sp"
			intervals [44]:
				xmin = 40.4433
				xmax = 40.6333
				text = "S"
			intervals [45]:
				xmin = 40.6333
				xmax = 40.8633
				text = "OW1"
			intervals [46]:
				xmin = 40.8633
				xmax = 41.308
				text = ""
			intervals [47]:
				xmin = 41.308
				xmax = 41.378
				text = "sil"
			intervals [48]:
				xmin = 41.378
				xmax = 41.728
				text = "AH1"
			intervals [49]:
				xmin = 41.728
				xmax = 41.848
				text = "M"
			intervals [50]:
				xmin = 41.848
				xmax = 43.3217
				text = "sp"
			intervals [51]:
				xmin = 43.3217
				xmax = 43.4617
				text = "M"
			intervals [52]:
				xmin = 43.4617
				xmax = 43.8417
				text = "AY1"
			intervals [53]:
				xmin = 43.8417
				xmax = 43.8717
				text = "sp"
			intervals [54]:
				xmin = 43.8717
				xmax = 44.0117
				text = "M"
			intervals [55]:
				xmin = 44.0117
				xmax = 44.1417
				text = "AY1"
			intervals [56]:
				xmin = 44.1417
				xmax = 44.2317
				text = "M"
			intervals [57]:
				xmin = 44.2317
				xmax = 44.2917
				text = "EH1"
			intervals [58]:
				xmin = 44.2917
				xmax = 44.4217
				text = "M"
			intervals [59]:
				xmin = 44.4217
				xmax = 44.5217
				text = "ER0"
			intervals [60]:
				xmin = 44.5217
				xmax = 44.6617
				text = "IY0"
			intervals [61]:
				xmin = 44.6617
				xmax = 44.8117
				text = "AH1"
			intervals [62]:
				xmin = 44.8117
				xmax = 44.9017
				text = "V"
			intervals [63]:
				xmin = 44.9017
				xmax = 45.0217
				text = "sp"
			intervals [64]:
				xmin = 45.0217
				xmax = 45.3317
				text = "AH1"
			intervals [65]:
				xmin = 45.3317
				xmax = 45.3817
				text = "M"
			intervals [66]:
				xmin = 45.3817
				xmax = 45.4117
				text = "sp"
			intervals [67]:
				xmin = 45.4117
				xmax = 45.5417
				text = "Y"
			intervals [68]:
				xmin = 45.5417
				xmax = 45.6017
				text = "UW1"
			intervals [69]:
				xmin = 45.6017
				xmax = 45.6417
				text = "S"
			intervals [70]:
				xmin = 45.6417
				xmax = 45.7517
				text = "T"
			intervals [71]:
				xmin = 45.7517
				xmax = 45.7917
				text = "R"
			intervals [72]:
				xmin = 45.7917
				xmax = 45.9017
				text = "IY1"
			intervals [73]:
				xmin = 45.9017
				xmax = 45.9317
				text = "T"
			intervals [74]:
				xmin = 45.9317
				xmax = 45.9617
				text = "AH0"
			intervals [75]:
				xmin = 45.9617
				xmax = 46.0317
				text = "N"
			intervals [76]:
				xmin = 46.0317
				xmax = 46.1217
				text = "S"
			intervals [77]:
				xmin = 46.1217
				xmax = 46.1617
				text = "AH1"
			intervals [78]:
				xmin = 46.1617
				xmax = 46.2417
				text = "M"
			intervals [79]:
				xmin = 46.2417
				xmax = 46.2717
				text = "AH0"
			intervals [80]:
				xmin = 46.2717
				xmax = 46.3017
				text = "V"
			intervals [81]:
				xmin = 46.3017
				xmax = 46.3417
				text = "DH"
			intervals [82]:
				xmin = 46.3417
				xmax = 46.4617
				text = "IY0"
			intervals [83]:
				xmin = 46.4617
				xmax = 46.5417
				text = "EH1"
			intervals [84]:
				xmin = 46.5417
				xmax = 46.6817
				text = "R"
			intervals [85]:
				xmin = 46.6817
				xmax = 46.7117
				text = "IY0"
			intervals [86]:
				xmin = 46.7117
				xmax = 46.8117
				text = "AH0"
			intervals [87]:
				xmin = 46.8117
				xmax = 46.8917
				text = "Z"
			intervals [88]:
				xmin = 46.8917
				xmax = 46.9617
				text = "DH"
			intervals [89]:
				xmin = 46.9617
				xmax = 47.1317
				text = "EH1"
			intervals [90]:
				xmin = 47.1317
				xmax = 47.2417
				text = "R"
			intervals [91]:
				xmin = 47.2417
				xmax = 47.6181
				text = ""
			intervals [92]:
				xmin = 47.6181
				xmax = 47.6881
				text = "sil"
			intervals [93]:
				xmin = 47.6881
				xmax = 47.8181
				text = "AY1"
			intervals [94]:
				xmin = 47.8181
				xmax = 47.8881
				text = "W"
			intervals [95]:
				xmin = 47.8881
				xmax = 47.9281
				text = "AH0"
			intervals [96]:
				xmin = 47.9281
				xmax = 48.1481
				text = "Z"
			intervals [97]:
				xmin = 48.1481
				xmax = 48.3089
				text = ""
			intervals [98]:
				xmin = 48.3089
				xmax = 48.5289
				text = "sil"
			intervals [99]:
				xmin = 48.5289
				xmax = 48.6089
				text = "AH0"
			intervals [100]:
				xmin = 48.6089
				xmax = 48.7289
				text = "T"
			intervals [101]:
				xmin = 48.7289
				xmax = 48.7889
				text = "IY1"
			intervals [102]:
				xmin = 48.7889
				xmax = 48.8689
				text = "N"
			intervals [103]:
				xmin = 48.8689
				xmax = 48.9989
				text = "EY2"
			intervals [104]:
				xmin = 48.9989
				xmax = 49.0789
				text = "JH"
			intervals [105]:
				xmin = 49.0789
				xmax = 49.1989
				text = "ER0"
			intervals [106]:
				xmin = 49.1989
				xmax = 49.4132
				text = ""
			intervals [107]:
				xmin = 49.4132
				xmax = 49.4432
				text = "sil"
			intervals [108]:
				xmin = 49.4432
				xmax = 49.7932
				text = "AE1"
			intervals [109]:
				xmin = 49.7932
				xmax = 50.0132
				text = "N"
			intervals [110]:
				xmin = 50.0132
				xmax = 50.0832
				text = "sp"
			intervals [111]:
				xmin = 50.0832
				xmax = 50.1932
				text = "AH1"
			intervals [112]:
				xmin = 50.1932
				xmax = 50.6932
				text = "M"
			intervals [113]:
				xmin = 50.6932
				xmax = 51.0485
				text = ""
			intervals [114]:
				xmin = 51.0485
				xmax = 51.1285
				text = "sil"
			intervals [115]:
				xmin = 51.1285
				xmax = 51.1985
				text = "JH"
			intervals [116]:
				xmin = 51.1985
				xmax = 51.2485
				text = "AH1"
			intervals [117]:
				xmin = 51.2485
				xmax = 51.3085
				text = "S"
			intervals [118]:
				xmin = 51.3085
				xmax = 51.4285
				text = "S"
			intervals [119]:
				xmin = 51.4285
				xmax = 51.4885
				text = "T"
			intervals [120]:
				xmin = 51.4885
				xmax = 51.6085
				text = "AA1"
			intervals [121]:
				xmin = 51.6085
				xmax = 51.6485
				text = "R"
			intervals [122]:
				xmin = 51.6485
				xmax = 51.6785
				text = "T"
			intervals [123]:
				xmin = 51.6785
				xmax = 51.7085
				text = "IH0"
			intervals [124]:
				xmin = 51.7085
				xmax = 51.8085
				text = "NG"
			intervals [125]:
				xmin = 51.8085
				xmax = 51.8885
				text = "T"
			intervals [126]:
				xmin = 51.8885
				xmax = 52.1385
				text = "UW1"
			intervals [127]:
				xmin = 52.1385
				xmax = 52.2085
				text = "sp"
			intervals [128]:
				xmin = 52.2085
				xmax = 52.2985
				text = "G"
			intervals [129]:
				xmin = 52.2985
				xmax = 52.4572
				text = ""
			intervals [130]:
				xmin = 52.4572
				xmax = 52.4972
				text = "sil"
			intervals [131]:
				xmin = 52.4972
				xmax = 52.5572
				text = "G"
			intervals [132]:
				xmin = 52.5572
				xmax = 52.6472
				text = "EY1"
			intervals [133]:
				xmin = 52.6472
				xmax = 52.6872
				text = "N"
			intervals [134]:
				xmin = 52.6872
				xmax = 52.7572
				text = "M"
			intervals [135]:
				xmin = 52.7572
				xmax = 52.8672
				text = "AY1"
			intervals [136]:
				xmin = 52.8672
				xmax = 52.9372
				text = "IH2"
			intervals [137]:
				xmin = 52.9372
				xmax = 52.9872
				text = "N"
			intervals [138]:
				xmin = 52.9872
				xmax = 53.0272
				text = "D"
			intervals [139]:
				xmin = 53.0272
				xmax = 53.0672
				text = "IH0"
			intervals [140]:
				xmin = 53.0672
				xmax = 53.1972
				text = "P"
			intervals [141]:
				xmin = 53.1972
				xmax = 53.2572
				text = "EH1"
			intervals [142]:
				xmin = 53.2572
				xmax = 53.3172
				text = "N"
			intervals [143]:
				xmin = 53.3172
				xmax = 53.3572
				text = "D"
			intervals [144]:
				xmin = 53.3572
				xmax = 53.4072
				text = "AH0"
			intervals [145]:
				xmin = 53.4072
				xmax = 53.4872
				text = "N"
			intervals [146]:
				xmin = 53.4872
				xmax = 53.5272
				text = "S"
			intervals [147]:
				xmin = 53.5272
				xmax = 53.5572
				text = "sp"
			intervals [148]:
				xmin = 53.5572
				xmax = 53.6572
				text = "AY1"
			intervals [149]:
				xmin = 53.6572
				xmax = 53.8572
				text = "sp"
			intervals [150]:
				xmin = 53.8572
				xmax = 53.9172
				text = "D"
			intervals [151]:
				xmin = 53.9172
				xmax = 54.1172
				text = "sp"
			intervals [152]:
				xmin = 54.1172
				xmax = 54.1672
				text = "G"
			intervals [153]:
				xmin = 54.1672
				xmax = 54.3843
				text = "sp"
			intervals [154]:
				xmin = 54.3843
				xmax = 54.4443
				text = "G"
			intervals [155]:
				xmin = 54.4443
				xmax = 54.5043
				text = "AA1"
			intervals [156]:
				xmin = 54.5043
				xmax = 54.5543
				text = "T"
			intervals [157]:
				xmin = 54.5543
				xmax = 54.6043
				text = "M"
			intervals [158]:
				xmin = 54.6043
				xmax = 54.6443
				text = "AY1"
			intervals [159]:
				xmin = 54.6443
				xmax = 54.7343
				text = "D"
			intervals [160]:
				xmin = 54.7343
				xmax = 54.7843
				text = "R"
			intervals [161]:
				xmin = 54.7843
				xmax = 54.8943
				text = "AY1"
			intervals [162]:
				xmin = 54.8943
				xmax = 54.9443
				text = "V"
			intervals [163]:
				xmin = 54.9443
				xmax = 54.9943
				text = "ER0"
			intervals [164]:
				xmin = 54.9943
				xmax = 55.0843
				text = "S"
			intervals [165]:
				xmin = 55.0843
				xmax = 55.1443
				text = "L"
			intervals [166]:
				xmin = 55.1443
				xmax = 55.2443
				text = "AY1"
			intervals [167]:
				xmin = 55.2443
				xmax = 55.3643
				text = "S"
			intervals [168]:
				xmin = 55.3643
				xmax = 55.4143
				text = "AH0"
			intervals [169]:
				xmin = 55.4143
				xmax = 55.5343
				text = "N"
			intervals [170]:
				xmin = 55.5343
				xmax = 55.6043
				text = "S"
			intervals [171]:
				xmin = 55.6043
				xmax = 55.6443
				text = "AH0"
			intervals [172]:
				xmin = 55.6443
				xmax = 55.6743
				text = "N"
			intervals [173]:
				xmin = 55.6743
				xmax = 55.7443
				text = "D"
			intervals [174]:
				xmin = 55.7443
				xmax = 56.7158
				text = ""
			intervals [175]:
				xmin = 56.7158
				xmax = 56.7558
				text = "sil"
			intervals [176]:
				xmin = 56.7558
				xmax = 56.8058
				text = "G"
			intervals [177]:
				xmin = 56.8058
				xmax = 56.8658
				text = "AA1"
			intervals [178]:
				xmin = 56.8658
				xmax = 56.9458
				text = "T"
			intervals [179]:
				xmin = 56.9458
				xmax = 57.0058
				text = "T"
			intervals [180]:
				xmin = 57.0058
				xmax = 57.0358
				text = "AH0"
			intervals [181]:
				xmin = 57.0358
				xmax = 57.1458
				text = "D"
			intervals [182]:
				xmin = 57.1458
				xmax = 57.1958
				text = "R"
			intervals [183]:
				xmin = 57.1958
				xmax = 57.3958
				text = "AY1"
			intervals [184]:
				xmin = 57.3958
				xmax = 57.4458
				text = "V"
			intervals [185]:
				xmin = 57.4458
				xmax = 57.5058
				text = "sp"
			intervals [186]:
				xmin = 57.5058
				xmax = 57.5558
				text = "DH"
			intervals [187]:
				xmin = 57.5558
				xmax = 57.6358
				text = "AH0"
			intervals [188]:
				xmin = 57.6358
				xmax = 57.7158
				text = "sp"
			intervals [189]:
				xmin = 57.7158
				xmax = 57.8258
				text = "F"
			intervals [190]:
				xmin = 57.8258
				xmax = 57.9358
				text = "AE1"
			intervals [191]:
				xmin = 57.9358
				xmax = 57.9658
				text = "M"
			intervals [192]:
				xmin = 57.9658
				xmax = 58.0158
				text = "AH0"
			intervals [193]:
				xmin = 58.0158
				xmax = 58.0658
				text = "L"
			intervals [194]:
				xmin = 58.0658
				xmax = 58.0958
				text = "IY0"
			intervals [195]:
				xmin = 58.0958
				xmax = 58.2058
				text = "K"
			intervals [196]:
				xmin = 58.2058
				xmax = 58.4558
				text = "AA1"
			intervals [197]:
				xmin = 58.4558
				xmax = 58.5158
				text = "R"
			intervals [198]:
				xmin = 58.5158
				xmax = 58.5858
				text = "AH0"
			intervals [199]:
				xmin = 58.5858
				xmax = 58.7458
				text = "N"
			intervals [200]:
				xmin = 58.7458
				xmax = 58.7858
				text = "sp"
			intervals [201]:
				xmin = 58.7858
				xmax = 58.8658
				text = "G"
			intervals [202]:
				xmin = 58.8658
				xmax = 58.9158
				text = "AA1"
			intervals [203]:
				xmin = 58.9158
				xmax = 58.9758
				text = "T"
			intervals [204]:
				xmin = 58.9758
				xmax = 59.0258
				text = "T"
			intervals [205]:
				xmin = 59.0258
				xmax = 59.0758
				text = "IH0"
			intervals [206]:
				xmin = 59.0758
				xmax = 59.1658
				text = "G"
			intervals [207]:
				xmin = 59.1658
				xmax = 59.3058
				text = "OW1"
			intervals [208]:
				xmin = 59.3058
				xmax = 59.4658
				text = "AW1"
			intervals [209]:
				xmin = 59.4658
				xmax = 59.5458
				text = "T"
			intervals [210]:
				xmin = 59.5458
				xmax = 59.5758
				text = "sp"
			intervals [211]:
				xmin = 59.5758
				xmax = 59.6058
				text = "AH0"
			intervals [212]:
				xmin = 59.6058
				xmax = 59.9858
				text = "N"
			intervals [213]:
				xmin = 59.9858
				xmax = 60.0658
				text = "sp"
			intervals [214]:
				xmin = 60.0658
				xmax = 60.2358
				text = "AE1"
			intervals [215]:
				xmin = 60.2358
				xmax = 60.3758
				text = "N"
			intervals [216]:
				xmin = 60.3758
				xmax = 60.4058
				text = "sp"
			intervals [217]:
				xmin = 60.4058
				xmax = 60.4858
				text = "D"
			intervals [218]:
				xmin = 60.4858
				xmax = 60.5558
				text = "UW1"
			intervals [219]:
				xmin = 60.5558
				xmax = 60.6458
				text = "S"
			intervals [220]:
				xmin = 60.6458
				xmax = 60.6958
				text = "AH1"
			intervals [221]:
				xmin = 60.6958
				xmax = 60.7458
				text = "M"
			intervals [222]:
				xmin = 60.7458
				xmax = 60.8058
				text = "TH"
			intervals [223]:
				xmin = 60.8058
				xmax = 60.8658
				text = "IH1"
			intervals [224]:
				xmin = 60.8658
				xmax = 60.9358
				text = "NG"
			intervals [225]:
				xmin = 60.9358
				xmax = 61.0058
				text = "Z"
			intervals [226]:
				xmin = 61.0058
				xmax = 61.0358
				text = "AH0"
			intervals [227]:
				xmin = 61.0358
				xmax = 61.1258
				text = "N"
			intervals [228]:
				xmin = 61.1258
				xmax = 61.2158
				text = "S"
			intervals [229]:
				xmin = 61.2158
				xmax = 61.4058
				text = "OW1"
			intervals [230]:
				xmin = 61.4058
				xmax = 62.6591
				text = ""
			intervals [231]:
				xmin = 62.6591
				xmax = 62.6991
				text = "sil"
			intervals [232]:
				xmin = 62.6991
				xmax = 62.8891
				text = "DH"
			intervals [233]:
				xmin = 62.8891
				xmax = 62.9791
				text = "EH1"
			intervals [234]:
				xmin = 62.9791
				xmax = 63.0891
				text = "R"
			intervals [235]:
				xmin = 63.0891
				xmax = 63.1891
				text = "W"
			intervals [236]:
				xmin = 63.1891
				xmax = 63.5991
				text = "ER1"
			intervals [237]:
				xmin = 63.5991
				xmax = 63.6291
				text = "sp"
			intervals [238]:
				xmin = 63.6291
				xmax = 63.9263
				text = ""
			intervals [239]:
				xmin = 63.9263
				xmax = 64.0163
				text = "DH"
			intervals [240]:
				xmin = 64.0163
				xmax = 64.0463
				text = "EH1"
			intervals [241]:
				xmin = 64.0463
				xmax = 64.0963
				text = "R"
			intervals [242]:
				xmin = 64.0963
				xmax = 64.1663
				text = "W"
			intervals [243]:
				xmin = 64.1663
				xmax = 64.2963
				text = "ER0"
			intervals [244]:
				xmin = 64.2963
				xmax = 64.4263
				text = "G"
			intervals [245]:
				xmin = 64.4263
				xmax = 64.5063
				text = "R"
			intervals [246]:
				xmin = 64.5063
				xmax = 64.6963
				text = "EY1"
			intervals [247]:
				xmin = 64.6963
				xmax = 64.7363
				text = "T"
			intervals [248]:
				xmin = 64.7363
				xmax = 66.4797
				text = "sp"
			intervals [249]:
				xmin = 66.4797
				xmax = 66.6597
				text = "S"
			intervals [250]:
				xmin = 66.6597
				xmax = 66.9036
				text = ""
			intervals [251]:
				xmin = 66.9036
				xmax = 67.1236
				text = "P"
			intervals [252]:
				xmin = 67.1236
				xmax = 67.1636
				text = "L"
			intervals [253]:
				xmin = 67.1636
				xmax = 67.2636
				text = "EY1"
			intervals [254]:
				xmin = 67.2636
				xmax = 67.3836
				text = "S"
			intervals [255]:
				xmin = 67.3836
				xmax = 67.5236
				text = "IH0"
			intervals [256]:
				xmin = 67.5236
				xmax = 67.6336
				text = "Z"
			intervals [257]:
				xmin = 67.6336
				xmax = 67.7036
				text = "DH"
			intervals [258]:
				xmin = 67.7036
				xmax = 67.7636
				text = "AE1"
			intervals [259]:
				xmin = 67.7636
				xmax = 67.8636
				text = "T"
			intervals [260]:
				xmin = 67.8636
				xmax = 67.9336
				text = "W"
			intervals [261]:
				xmin = 67.9336
				xmax = 67.9836
				text = "ER0"
			intervals [262]:
				xmin = 67.9836
				xmax = 68.0736
				text = "JH"
			intervals [263]:
				xmin = 68.0736
				xmax = 68.1236
				text = "AH1"
			intervals [264]:
				xmin = 68.1236
				xmax = 68.2236
				text = "S"
			intervals [265]:
				xmin = 68.2236
				xmax = 68.2536
				text = "T"
			intervals [266]:
				xmin = 68.2536
				xmax = 68.4036
				text = "F"
			intervals [267]:
				xmin = 68.4036
				xmax = 68.5236
				text = "AH1"
			intervals [268]:
				xmin = 68.5236
				xmax = 68.7036
				text = "N"
			intervals [269]:
				xmin = 68.7036
				xmax = 69.3616
				text = "sp"
			intervals [270]:
				xmin = 69.3616
				xmax = 69.7316
				text = "AH1"
			intervals [271]:
				xmin = 69.7316
				xmax = 69.9916
				text = "M"
			intervals [272]:
				xmin = 69.9916
				xmax = 70.224
				text = "sp"
			intervals [273]:
				xmin = 70.224
				xmax = 70.324
				text = "L"
			intervals [274]:
				xmin = 70.324
				xmax = 70.494
				text = "AY1"
			intervals [275]:
				xmin = 70.494
				xmax = 70.584
				text = "V"
			intervals [276]:
				xmin = 70.584
				xmax = 70.674
				text = "L"
			intervals [277]:
				xmin = 70.674
				xmax = 70.904
				text = "IY0"
			intervals [278]:
				xmin = 70.904
				xmax = 71.4129
				text = ""
			intervals [279]:
				xmin = 71.4129
				xmax = 71.5229
				text = "AE1"
			intervals [280]:
				xmin = 71.5229
				xmax = 71.6129
				text = "N"
			intervals [281]:
				xmin = 71.6129
				xmax = 71.7729
				text = "S"
			intervals [282]:
				xmin = 71.7729
				xmax = 71.9829
				text = "EY1"
			intervals [283]:
				xmin = 71.9829
				xmax = 72.2029
				text = "F"
			intervals [284]:
				xmin = 72.2029
				xmax = 72.7691
				text = ""
			intervals [285]:
				xmin = 72.7691
				xmax = 72.7991
				text = "sil"
			intervals [286]:
				xmin = 72.7991
				xmax = 73.2491
				text = "AH1"
			intervals [287]:
				xmin = 73.2491
				xmax = 73.5691
				text = "M"
			intervals [288]:
				xmin = 73.5691
				xmax = 74.0954
				text = "sp"
			intervals [289]:
				xmin = 74.0954
				xmax = 74.2054
				text = "S"
			intervals [290]:
				xmin = 74.2054
				xmax = 74.2554
				text = "OW1"
			intervals [291]:
				xmin = 74.2554
				xmax = 74.3254
				text = "Y"
			intervals [292]:
				xmin = 74.3254
				xmax = 74.3654
				text = "UW1"
			intervals [293]:
				xmin = 74.3654
				xmax = 74.4354
				text = "K"
			intervals [294]:
				xmin = 74.4354
				xmax = 74.4754
				text = "UH1"
			intervals [295]:
				xmin = 74.4754
				xmax = 74.5354
				text = "D"
			intervals [296]:
				xmin = 74.5354
				xmax = 74.6154
				text = "G"
			intervals [297]:
				xmin = 74.6154
				xmax = 74.8854
				text = "OW1"
			intervals [298]:
				xmin = 74.8854
				xmax = 75.0854
				text = "T"
			intervals [299]:
				xmin = 75.0854
				xmax = 75.5154
				text = "UW1"
			intervals [300]:
				xmin = 75.5154
				xmax = 76.2028
				text = "sp"
			intervals [301]:
				xmin = 76.2028
				xmax = 76.5228
				text = "AH1"
			intervals [302]:
				xmin = 76.5228
				xmax = 76.6528
				text = "M"
			intervals [303]:
				xmin = 76.6528
				xmax = 76.6928
				text = "sp"
			intervals [304]:
				xmin = 76.6928
				xmax = 76.8228
				text = "Y"
			intervals [305]:
				xmin = 76.8228
				xmax = 76.8728
				text = "UW1"
			intervals [306]:
				xmin = 76.8728
				xmax = 76.9228
				text = "S"
			intervals [307]:
				xmin = 76.9228
				xmax = 77.0428
				text = "T"
			intervals [308]:
				xmin = 77.0428
				xmax = 77.0828
				text = "R"
			intervals [309]:
				xmin = 77.0828
				xmax = 77.2328
				text = "IY1"
			intervals [310]:
				xmin = 77.2328
				xmax = 77.2928
				text = "T"
			intervals [311]:
				xmin = 77.2928
				xmax = 77.3628
				text = "AE1"
			intervals [312]:
				xmin = 77.3628
				xmax = 77.6128
				text = "N"
			intervals [313]:
				xmin = 77.6128
				xmax = 77.7628
				text = "sp"
			intervals [314]:
				xmin = 77.7628
				xmax = 77.8428
				text = "DH"
			intervals [315]:
				xmin = 77.8428
				xmax = 77.9028
				text = "EH1"
			intervals [316]:
				xmin = 77.9028
				xmax = 78.0328
				text = "R"
			intervals [317]:
				xmin = 78.0328
				xmax = 78.1328
				text = "W"
			intervals [318]:
				xmin = 78.1328
				xmax = 78.5328
				text = "ER1"
			intervals [319]:
				xmin = 78.5328
				xmax = 78.5928
				text = "sp"
			intervals [320]:
				xmin = 78.5928
				xmax = 79.7177
				text = ""
			intervals [321]:
				xmin = 79.7177
				xmax = 79.8177
				text = "DH"
			intervals [322]:
				xmin = 79.8177
				xmax = 79.8477
				text = "EH1"
			intervals [323]:
				xmin = 79.8477
				xmax = 79.9177
				text = "R"
			intervals [324]:
				xmin = 79.9177
				xmax = 80.0077
				text = "W"
			intervals [325]:
				xmin = 80.0077
				xmax = 80.0577
				text = "ER0"
			intervals [326]:
				xmin = 80.0577
				xmax = 80.1677
				text = "sp"
			intervals [327]:
				xmin = 80.1677
				xmax = 80.3777
				text = "TH"
			intervals [328]:
				xmin = 80.3777
				xmax = 80.4877
				text = "R"
			intervals [329]:
				xmin = 80.4877
				xmax = 80.7177
				text = "IY1"
			intervals [330]:
				xmin = 80.7177
				xmax = 80.8077
				text = "AY1"
			intervals [331]:
				xmin = 80.8077
				xmax = 80.8377
				text = "D"
			intervals [332]:
				xmin = 80.8377
				xmax = 80.8677
				text = "OW1"
			intervals [333]:
				xmin = 80.8677
				xmax = 80.9177
				text = "N"
			intervals [334]:
				xmin = 80.9177
				xmax = 80.9877
				text = "T"
			intervals [335]:
				xmin = 80.9877
				xmax = 81.0277
				text = "AY1"
			intervals [336]:
				xmin = 81.0277
				xmax = 81.1177
				text = "N"
			intervals [337]:
				xmin = 81.1177
				xmax = 81.1877
				text = "OW1"
			intervals [338]:
				xmin = 81.1877
				xmax = 81.2577
				text = "DH"
			intervals [339]:
				xmin = 81.2577
				xmax = 81.2877
				text = "EH1"
			intervals [340]:
				xmin = 81.2877
				xmax = 81.3377
				text = "R"
			intervals [341]:
				xmin = 81.3377
				xmax = 81.3677
				text = "W"
			intervals [342]:
				xmin = 81.3677
				xmax = 81.4177
				text = "AH0"
			intervals [343]:
				xmin = 81.4177
				xmax = 81.4877
				text = "Z"
			intervals [344]:
				xmin = 81.4877
				xmax = 81.5277
				text = "DH"
			intervals [345]:
				xmin = 81.5277
				xmax = 81.6277
				text = "AH0"
			intervals [346]:
				xmin = 81.6277
				xmax = 81.6877
				text = "R"
			intervals [347]:
				xmin = 81.6877
				xmax = 81.7777
				text = "IY0"
			intervals [348]:
				xmin = 81.7777
				xmax = 81.9677
				text = "P"
			intervals [349]:
				xmin = 81.9677
				xmax = 82.0077
				text = "AH1"
			intervals [350]:
				xmin = 82.0077
				xmax = 82.0877
				text = "B"
			intervals [351]:
				xmin = 82.0877
				xmax = 82.1577
				text = "L"
			intervals [352]:
				xmin = 82.1577
				xmax = 82.2177
				text = "IH0"
			intervals [353]:
				xmin = 82.2177
				xmax = 82.4277
				text = "K"
			intervals [354]:
				xmin = 82.4277
				xmax = 83.0377
				text = ""
			intervals [355]:
				xmin = 83.0377
				xmax = 83.0877
				text = "DH"
			intervals [356]:
				xmin = 83.0877
				xmax = 83.1177
				text = "EH1"
			intervals [357]:
				xmin = 83.1177
				xmax = 83.1477
				text = "R"
			intervals [358]:
				xmin = 83.1477
				xmax = 83.1777
				text = "W"
			intervals [359]:
				xmin = 83.1777
				xmax = 83.2077
				text = "AH0"
			intervals [360]:
				xmin = 83.2077
				xmax = 83.2677
				text = "Z"
			intervals [361]:
				xmin = 83.2677
				xmax = 83.3177
				text = "AH0"
			intervals [362]:
				xmin = 83.3177
				xmax = 83.4477
				text = "HH"
			intervals [363]:
				xmin = 83.4477
				xmax = 83.5277
				text = "AW1"
			intervals [364]:
				xmin = 83.5277
				xmax = 83.6277
				text = "ER0"
			intervals [365]:
				xmin = 83.6277
				xmax = 83.6677
				text = "D"
			intervals [366]:
				xmin = 83.6677
				xmax = 83.7577
				text = "TH"
			intervals [367]:
				xmin = 83.7577
				xmax = 83.9777
				text = "IY1"
			intervals [368]:
				xmin = 83.9777
				xmax = 84.0077
				text = "AH0"
			intervals [369]:
				xmin = 84.0077
				xmax = 84.0377
				text = "T"
			intervals [370]:
				xmin = 84.0377
				xmax = 84.1577
				text = "ER0"
			intervals [371]:
				xmin = 84.1577
				xmax = 84.2877
				text = "D"
			intervals [372]:
				xmin = 84.2877
				xmax = 84.5077
				text = "AW1"
			intervals [373]:
				xmin = 84.5077
				xmax = 84.5777
				text = "N"
			intervals [374]:
				xmin = 84.5777
				xmax = 84.7708
				text = "sp"
			intervals [375]:
				xmin = 84.7708
				xmax = 84.8108
				text = "W"
			intervals [376]:
				xmin = 84.8108
				xmax = 84.8408
				text = "EH1"
			intervals [377]:
				xmin = 84.8408
				xmax = 84.8808
				text = "L"
			intervals [378]:
				xmin = 84.8808
				xmax = 84.9108
				text = "B"
			intervals [379]:
				xmin = 84.9108
				xmax = 84.9808
				text = "IH0"
			intervals [380]:
				xmin = 84.9808
				xmax = 85.1208
				text = "F"
			intervals [381]:
				xmin = 85.1208
				xmax = 85.1608
				text = "AO1"
			intervals [382]:
				xmin = 85.1608
				xmax = 85.2008
				text = "R"
			intervals [383]:
				xmin = 85.2008
				xmax = 85.2808
				text = "DH"
			intervals [384]:
				xmin = 85.2808
				xmax = 85.3808
				text = "EY1"
			intervals [385]:
				xmin = 85.3808
				xmax = 85.4208
				text = "HH"
			intervals [386]:
				xmin = 85.4208
				xmax = 85.4508
				text = "AE1"
			intervals [387]:
				xmin = 85.4508
				xmax = 85.5108
				text = "D"
			intervals [388]:
				xmin = 85.5108
				xmax = 85.5408
				text = "sp"
			intervals [389]:
				xmin = 85.5408
				xmax = 85.6008
				text = "G"
			intervals [390]:
				xmin = 85.6008
				xmax = 85.6708
				text = "R"
			intervals [391]:
				xmin = 85.6708
				xmax = 85.7208
				text = "EY1"
			intervals [392]:
				xmin = 85.7208
				xmax = 85.7508
				text = "T"
			intervals [393]:
				xmin = 85.7508
				xmax = 85.9308
				text = "SH"
			intervals [394]:
				xmin = 85.9308
				xmax = 86.1608
				text = "OW1"
			intervals [395]:
				xmin = 86.1608
				xmax = 86.3708
				text = "Z"
			intervals [396]:
				xmin = 86.3708
				xmax = 86.6804
				text = ""
			intervals [397]:
				xmin = 86.6804
				xmax = 86.7204
				text = "sil"
			intervals [398]:
				xmin = 86.7204
				xmax = 86.7804
				text = "T"
			intervals [399]:
				xmin = 86.7804
				xmax = 86.8104
				text = "IH1"
			intervals [400]:
				xmin = 86.8104
				xmax = 86.8404
				text = "L"
			intervals [401]:
				xmin = 86.8404
				xmax = 86.9304
				text = "DH"
			intervals [402]:
				xmin = 86.9304
				xmax = 87.0104
				text = "EY1"
			intervals [403]:
				xmin = 87.0104
				xmax = 87.1504
				text = "K"
			intervals [404]:
				xmin = 87.1504
				xmax = 87.2004
				text = "L"
			intervals [405]:
				xmin = 87.2004
				xmax = 87.4004
				text = "OW1"
			intervals [406]:
				xmin = 87.4004
				xmax = 87.5504
				text = "Z"
			intervals [407]:
				xmin = 87.5504
				xmax = 87.6704
				text = "D"
			intervals [408]:
				xmin = 87.6704
				xmax = 87.9475
				text = ""
			intervals [409]:
				xmin = 87.9475
				xmax = 88.0175
				text = "sil"
			intervals [410]:
				xmin = 88.0175
				xmax = 88.1175
				text = "AH0"
			intervals [411]:
				xmin = 88.1175
				xmax = 88.1475
				text = "N"
			intervals [412]:
				xmin = 88.1475
				xmax = 88.1975
				text = "D"
			intervals [413]:
				xmin = 88.1975
				xmax = 88.2875
				text = "AY1"
			intervals [414]:
				xmin = 88.2875
				xmax = 88.3275
				text = "sp"
			intervals [415]:
				xmin = 88.3275
				xmax = 88.3775
				text = "TH"
			intervals [416]:
				xmin = 88.3775
				xmax = 88.4075
				text = "IH1"
			intervals [417]:
				xmin = 88.4075
				xmax = 88.4375
				text = "NG"
			intervals [418]:
				xmin = 88.4375
				xmax = 88.4675
				text = "K"
			intervals [419]:
				xmin = 88.4675
				xmax = 88.5175
				text = "DH"
			intervals [420]:
				xmin = 88.5175
				xmax = 88.5775
				text = "EY1"
			intervals [421]:
				xmin = 88.5775
				xmax = 88.6975
				text = "K"
			intervals [422]:
				xmin = 88.6975
				xmax = 88.7275
				text = "L"
			intervals [423]:
				xmin = 88.7275
				xmax = 88.7975
				text = "OW1"
			intervals [424]:
				xmin = 88.7975
				xmax = 88.9075
				text = "Z"
			intervals [425]:
				xmin = 88.9075
				xmax = 88.9375
				text = "D"
			intervals [426]:
				xmin = 88.9375
				xmax = 89.0675
				text = "ER0"
			intervals [427]:
				xmin = 89.0675
				xmax = 89.1275
				text = "AW1"
			intervals [428]:
				xmin = 89.1275
				xmax = 89.1575
				text = "N"
			intervals [429]:
				xmin = 89.1575
				xmax = 89.1875
				text = "D"
			intervals [430]:
				xmin = 89.1875
				xmax = 89.2175
				text = "DH"
			intervals [431]:
				xmin = 89.2175
				xmax = 89.2575
				text = "AH0"
			intervals [432]:
				xmin = 89.2575
				xmax = 89.2975
				text = "sp"
			intervals [433]:
				xmin = 89.2975
				xmax = 89.4475
				text = "T"
			intervals [434]:
				xmin = 89.4475
				xmax = 89.4775
				text = "AY1"
			intervals [435]:
				xmin = 89.4775
				xmax = 89.5375
				text = "M"
			intervals [436]:
				xmin = 89.5375
				xmax = 89.5675
				text = "AH0"
			intervals [437]:
				xmin = 89.5675
				xmax = 89.5975
				text = "V"
			intervals [438]:
				xmin = 89.5975
				xmax = 89.6275
				text = "DH"
			intervals [439]:
				xmin = 89.6275
				xmax = 89.6575
				text = "AH0"
			intervals [440]:
				xmin = 89.6575
				xmax = 89.6875
				text = "sp"
			intervals [441]:
				xmin = 89.6875
				xmax = 89.7675
				text = "R"
			intervals [442]:
				xmin = 89.7675
				xmax = 89.9875
				text = "AY1"
			intervals [443]:
				xmin = 89.9875
				xmax = 90.0175
				text = "AH0"
			intervals [444]:
				xmin = 90.0175
				xmax = 90.0775
				text = "T"
			intervals [445]:
				xmin = 90.0775
				xmax = 90.1775
				text = "S"
			intervals [446]:
				xmin = 90.1775
				xmax = 91.0593
				text = ""
			intervals [447]:
				xmin = 91.0593
				xmax = 91.1093
				text = "sil"
			intervals [448]:
				xmin = 91.1093
				xmax = 91.5393
				text = "AH1"
			intervals [449]:
				xmin = 91.5393
				xmax = 91.8193
				text = "M"
			intervals [450]:
				xmin = 91.8193
				xmax = 92.6938
				text = "sp"
			intervals [451]:
				xmin = 92.6938
				xmax = 92.8138
				text = "spn"
			intervals [452]:
				xmin = 92.8138
				xmax = 93.1476
				text = ""
			intervals [453]:
				xmin = 93.1476
				xmax = 93.2376
				text = "sil"
			intervals [454]:
				xmin = 93.2376
				xmax = 93.2776
				text = "Y"
			intervals [455]:
				xmin = 93.2776
				xmax = 93.3376
				text = "UW1"
			intervals [456]:
				xmin = 93.3376
				xmax = 93.3876
				text = "HH"
			intervals [457]:
				xmin = 93.3876
				xmax = 93.4576
				text = "AE1"
			intervals [458]:
				xmin = 93.4576
				xmax = 93.5076
				text = "D"
			intervals [459]:
				xmin = 93.5076
				xmax = 93.5676
				text = "DH"
			intervals [460]:
				xmin = 93.5676
				xmax = 93.6076
				text = "AH0"
			intervals [461]:
				xmin = 93.6076
				xmax = 93.6776
				text = "R"
			intervals [462]:
				xmin = 93.6776
				xmax = 93.7376
				text = "IY0"
			intervals [463]:
				xmin = 93.7376
				xmax = 94.0076
				text = "P"
			intervals [464]:
				xmin = 94.0076
				xmax = 94.0376
				text = "AH1"
			intervals [465]:
				xmin = 94.0376
				xmax = 94.0976
				text = "B"
			intervals [466]:
				xmin = 94.0976
				xmax = 94.1376
				text = "L"
			intervals [467]:
				xmin = 94.1376
				xmax = 94.2076
				text = "IH0"
			intervals [468]:
				xmin = 94.2076
				xmax = 94.2376
				text = "K"
			intervals [469]:
				xmin = 94.2376
				xmax = 94.4276
				text = "TH"
			intervals [470]:
				xmin = 94.4276
				xmax = 94.6576
				text = "IY1"
			intervals [471]:
				xmin = 94.6576
				xmax = 94.6876
				text = "AH0"
			intervals [472]:
				xmin = 94.6876
				xmax = 94.7176
				text = "T"
			intervals [473]:
				xmin = 94.7176
				xmax = 94.9876
				text = "ER0"
			intervals [474]:
				xmin = 94.9876
				xmax = 95.0776
				text = "sp"
			intervals [475]:
				xmin = 95.0776
				xmax = 95.1876
				text = "AE1"
			intervals [476]:
				xmin = 95.1876
				xmax = 95.2276
				text = "N"
			intervals [477]:
				xmin = 95.2276
				xmax = 95.2576
				text = "sp"
			intervals [478]:
				xmin = 95.2576
				xmax = 95.3076
				text = "DH"
			intervals [479]:
				xmin = 95.3076
				xmax = 95.3476
				text = "EH1"
			intervals [480]:
				xmin = 95.3476
				xmax = 95.4276
				text = "N"
			intervals [481]:
				xmin = 95.4276
				xmax = 95.4676
				text = "DH"
			intervals [482]:
				xmin = 95.4676
				xmax = 95.4976
				text = "EH1"
			intervals [483]:
				xmin = 95.4976
				xmax = 95.5476
				text = "R"
			intervals [484]:
				xmin = 95.5476
				xmax = 95.5876
				text = "W"
			intervals [485]:
				xmin = 95.5876
				xmax = 95.6676
				text = "AO1"
			intervals [486]:
				xmin = 95.6676
				xmax = 95.9276
				text = "Z"
			intervals [487]:
				xmin = 95.9276
				xmax = 96.7691
				text = ""
			intervals [488]:
				xmin = 96.7691
				xmax = 96.8691
				text = "sil"
			intervals [489]:
				xmin = 96.8691
				xmax = 96.8991
				text = "DH"
			intervals [490]:
				xmin = 96.8991
				xmax = 96.9291
				text = "EH1"
			intervals [491]:
				xmin = 96.9291
				xmax = 96.9591
				text = "R"
			intervals [492]:
				xmin = 96.9591
				xmax = 96.9991
				text = "W"
			intervals [493]:
				xmin = 96.9991
				xmax = 97.0291
				text = "AH0"
			intervals [494]:
				xmin = 97.0291
				xmax = 97.0891
				text = "Z"
			intervals [495]:
				xmin = 97.0891
				xmax = 97.1391
				text = "sp"
			intervals [496]:
				xmin = 97.1391
				xmax = 97.1891
				text = "HH"
			intervals [497]:
				xmin = 97.1891
				xmax = 97.2391
				text = "W"
			intervals [498]:
				xmin = 97.2391
				xmax = 97.2691
				text = "AH1"
			intervals [499]:
				xmin = 97.2691
				xmax = 97.3391
				text = "N"
			intervals [500]:
				xmin = 97.3391
				xmax = 97.4191
				text = "ER0"
			intervals [501]:
				xmin = 97.4191
				xmax = 97.5691
				text = "T"
			intervals [502]:
				xmin = 97.5691
				xmax = 97.6291
				text = "UW1"
			intervals [503]:
				xmin = 97.6291
				xmax = 97.7791
				text = "M"
			intervals [504]:
				xmin = 97.7791
				xmax = 97.9791
				text = "AO1"
			intervals [505]:
				xmin = 97.9791
				xmax = 98.0091
				text = "R"
			intervals [506]:
				xmin = 98.0091
				xmax = 98.0391
				text = "AH0"
			intervals [507]:
				xmin = 98.0391
				xmax = 98.1291
				text = "L"
			intervals [508]:
				xmin = 98.1291
				xmax = 98.2391
				text = "AO1"
			intervals [509]:
				xmin = 98.2391
				xmax = 98.2991
				text = "NG"
			intervals [510]:
				xmin = 98.2991
				xmax = 98.3291
				text = "sp"
			intervals [511]:
				xmin = 98.3291
				xmax = 98.4491
				text = "Y"
			intervals [512]:
				xmin = 98.4491
				xmax = 98.5091
				text = "UW1"
			intervals [513]:
				xmin = 98.5091
				xmax = 98.5591
				text = "S"
			intervals [514]:
				xmin = 98.5591
				xmax = 98.6691
				text = "T"
			intervals [515]:
				xmin = 98.6691
				xmax = 98.7091
				text = "R"
			intervals [516]:
				xmin = 98.7091
				xmax = 98.7791
				text = "IY1"
			intervals [517]:
				xmin = 98.7791
				xmax = 98.8391
				text = "T"
			intervals [518]:
				xmin = 98.8391
				xmax = 99.0091
				text = "S"
			intervals [519]:
				xmin = 99.0091
				xmax = 99.3191
				text = "OW1"
			intervals [520]:
				xmin = 99.3191
				xmax = 99.3591
				text = "sp"
			intervals [521]:
				xmin = 99.3591
				xmax = 99.7847
				text = ""
			intervals [522]:
				xmin = 99.7847
				xmax = 99.8747
				text = "Y"
			intervals [523]:
				xmin = 99.8747
				xmax = 99.9147
				text = "UW1"
			intervals [524]:
				xmin = 99.9147
				xmax = 99.9547
				text = "N"
			intervals [525]:
				xmin = 99.9547
				xmax = 100.0347
				text = "OW1"
			intervals [526]:
				xmin = 100.0347
				xmax = 100.1047
				text = "Y"
			intervals [527]:
				xmin = 100.1047
				xmax = 100.1747
				text = "UW1"
			intervals [528]:
				xmin = 100.1747
				xmax = 100.2147
				text = "W"
			intervals [529]:
				xmin = 100.2147
				xmax = 100.2647
				text = "AA1"
			intervals [530]:
				xmin = 100.2647
				xmax = 100.3047
				text = "N"
			intervals [531]:
				xmin = 100.3047
				xmax = 100.3547
				text = "AH0"
			intervals [532]:
				xmin = 100.3547
				xmax = 100.3947
				text = "G"
			intervals [533]:
				xmin = 100.3947
				xmax = 100.4547
				text = "OW1"
			intervals [534]:
				xmin = 100.4547
				xmax = 100.6247
				text = "T"
			intervals [535]:
				xmin = 100.6247
				xmax = 100.6547
				text = "UW1"
			intervals [536]:
				xmin = 100.6547
				xmax = 100.6847
				text = "DH"
			intervals [537]:
				xmin = 100.6847
				xmax = 100.7147
				text = "AH0"
			intervals [538]:
				xmin = 100.7147
				xmax = 100.8247
				text = "M"
			intervals [539]:
				xmin = 100.8247
				xmax = 100.9647
				text = "UW1"
			intervals [540]:
				xmin = 100.9647
				xmax = 101.0447
				text = "V"
			intervals [541]:
				xmin = 101.0447
				xmax = 101.2547
				text = "IY0"
			intervals [542]:
				xmin = 101.2547
				xmax = 101.4247
				text = "Z"
			intervals [543]:
				xmin = 101.4247
				xmax = 101.4647
				text = "DH"
			intervals [544]:
				xmin = 101.4647
				xmax = 101.4947
				text = "EH1"
			intervals [545]:
				xmin = 101.4947
				xmax = 101.5347
				text = "R"
			intervals [546]:
				xmin = 101.5347
				xmax = 101.5747
				text = "W"
			intervals [547]:
				xmin = 101.5747
				xmax = 101.6147
				text = "ER0"
			intervals [548]:
				xmin = 101.6147
				xmax = 101.7847
				text = "sp"
			intervals [549]:
				xmin = 101.7847
				xmax = 101.8647
				text = "G"
			intervals [550]:
				xmin = 101.8647
				xmax = 102.1147
				text = "sp"
			intervals [551]:
				xmin = 102.1147
				xmax = 102.2147
				text = "G"
			intervals [552]:
				xmin = 102.2147
				xmax = 102.2547
				text = "R"
			intervals [553]:
				xmin = 102.2547
				xmax = 102.3447
				text = "EY1"
			intervals [554]:
				xmin = 102.3447
				xmax = 102.4447
				text = "T"
			intervals [555]:
				xmin = 102.4447
				xmax = 102.8208
				text = ""
			intervals [556]:
				xmin = 102.8208
				xmax = 102.9308
				text = "sil"
			intervals [557]:
				xmin = 102.9308
				xmax = 102.9908
				text = "F"
			intervals [558]:
				xmin = 102.9908
				xmax = 103.0408
				text = "AH1"
			intervals [559]:
				xmin = 103.0408
				xmax = 103.1708
				text = "N"
			intervals [560]:
				xmin = 103.1708
				xmax = 103.2308
				text = "sp"
			intervals [561]:
				xmin = 103.2308
				xmax = 103.3208
				text = "TH"
			intervals [562]:
				xmin = 103.3208
				xmax = 103.4208
				text = "IY1"
			intervals [563]:
				xmin = 103.4208
				xmax = 103.4508
				text = "AH0"
			intervals [564]:
				xmin = 103.4508
				xmax = 103.4808
				text = "T"
			intervals [565]:
				xmin = 103.4808
				xmax = 103.5108
				text = "ER0"
			intervals [566]:
				xmin = 103.5108
				xmax = 103.5708
				text = "N"
			intervals [567]:
				xmin = 103.5708
				xmax = 103.6408
				text = "AY1"
			intervals [568]:
				xmin = 103.6408
				xmax = 103.8308
				text = "S"
			intervals [569]:
				xmin = 103.8308
				xmax = 103.9708
				text = "N"
			intervals [570]:
				xmin = 103.9708
				xmax = 104.1408
				text = "AY1"
			intervals [571]:
				xmin = 104.1408
				xmax = 104.3308
				text = "S"
			intervals [572]:
				xmin = 104.3308
				xmax = 104.4008
				text = "sp"
			intervals [573]:
				xmin = 104.4008
				xmax = 104.4608
				text = "V"
			intervals [574]:
				xmin = 104.4608
				xmax = 104.5108
				text = "EH1"
			intervals [575]:
				xmin = 104.5108
				xmax = 104.6208
				text = "R"
			intervals [576]:
				xmin = 104.6208
				xmax = 104.6708
				text = "IY0"
			intervals [577]:
				xmin = 104.6708
				xmax = 104.8808
				text = "N"
			intervals [578]:
				xmin = 104.8808
				xmax = 104.9708
				text = "AY1"
			intervals [579]:
				xmin = 104.9708
				xmax = 105.1508
				text = "S"
			intervals [580]:
				xmin = 105.1508
				xmax = 105.2108
				text = "TH"
			intervals [581]:
				xmin = 105.2108
				xmax = 105.3208
				text = "IY1"
			intervals [582]:
				xmin = 105.3208
				xmax = 105.3808
				text = "AH0"
			intervals [583]:
				xmin = 105.3808
				xmax = 105.4108
				text = "T"
			intervals [584]:
				xmin = 105.4108
				xmax = 105.4908
				text = "ER0"
			intervals [585]:
				xmin = 105.4908
				xmax = 105.5808
				text = "Z"
			intervals [586]:
				xmin = 105.5808
				xmax = 105.6408
				text = "T"
			intervals [587]:
				xmin = 105.6408
				xmax = 105.6908
				text = "IH0"
			intervals [588]:
				xmin = 105.6908
				xmax = 106.1716
				text = "sp"
			intervals [589]:
				xmin = 106.1716
				xmax = 106.2216
				text = "T"
			intervals [590]:
				xmin = 106.2216
				xmax = 106.2616
				text = "UW1"
			intervals [591]:
				xmin = 106.2616
				xmax = 106.3516
				text = "G"
			intervals [592]:
				xmin = 106.3516
				xmax = 106.4616
				text = "OW1"
			intervals [593]:
				xmin = 106.4616
				xmax = 106.5116
				text = "sp"
			intervals [594]:
				xmin = 106.5116
				xmax = 106.6316
				text = "T"
			intervals [595]:
				xmin = 106.6316
				xmax = 106.7516
				text = "UW1"
			intervals [596]:
				xmin = 106.7516
				xmax = 106.8116
				text = "sp"
			intervals [597]:
				xmin = 106.8116
				xmax = 107.0016
				text = "T"
			intervals [598]:
				xmin = 107.0016
				xmax = 107.0816
				text = "AH0"
			intervals [599]:
				xmin = 107.0816
				xmax = 107.2316
				text = "S"
			intervals [600]:
				xmin = 107.2316
				xmax = 107.2616
				text = "IY1"
			intervals [601]:
				xmin = 107.2616
				xmax = 107.3116
				text = "DH"
			intervals [602]:
				xmin = 107.3116
				xmax = 107.3416
				text = "AH0"
			intervals [603]:
				xmin = 107.3416
				xmax = 107.4316
				text = "M"
			intervals [604]:
				xmin = 107.4316
				xmax = 107.5416
				text = "UW1"
			intervals [605]:
				xmin = 107.5416
				xmax = 107.6316
				text = "V"
			intervals [606]:
				xmin = 107.6316
				xmax = 107.7416
				text = "IY0"
			intervals [607]:
				xmin = 107.7416
				xmax = 107.8816
				text = "Z"
			intervals [608]:
				xmin = 107.8816
				xmax = 108.2452
				text = ""
			intervals [609]:
				xmin = 108.2452
				xmax = 108.2852
				text = "sil"
			intervals [610]:
				xmin = 108.2852
				xmax = 108.3452
				text = "DH"
			intervals [611]:
				xmin = 108.3452
				xmax = 108.3952
				text = "EH1"
			intervals [612]:
				xmin = 108.3952
				xmax = 108.4952
				text = "R"
			intervals [613]:
				xmin = 108.4952
				xmax = 108.5552
				text = "W"
			intervals [614]:
				xmin = 108.5552
				xmax = 108.7852
				text = "ER1"
			intervals [615]:
				xmin = 108.7852
				xmax = 109.1984
				text = "sp"
			intervals [616]:
				xmin = 109.1984
				xmax = 109.3584
				text = "R"
			intervals [617]:
				xmin = 109.3584
				xmax = 109.4184
				text = "EH1"
			intervals [618]:
				xmin = 109.4184
				xmax = 109.5884
				text = "S"
			intervals [619]:
				xmin = 109.5884
				xmax = 109.6284
				text = "T"
			intervals [620]:
				xmin = 109.6284
				xmax = 109.6684
				text = "R"
			intervals [621]:
				xmin = 109.6684
				xmax = 109.8184
				text = "AA2"
			intervals [622]:
				xmin = 109.8184
				xmax = 109.8484
				text = "N"
			intervals [623]:
				xmin = 109.8484
				xmax = 109.8884
				text = "T"
			intervals [624]:
				xmin = 109.8884
				xmax = 109.9984
				text = "S"
			intervals [625]:
				xmin = 109.9984
				xmax = 110.0784
				text = "AH0"
			intervals [626]:
				xmin = 110.0784
				xmax = 110.1484
				text = "L"
			intervals [627]:
				xmin = 110.1484
				xmax = 110.2384
				text = "AO1"
			intervals [628]:
				xmin = 110.2384
				xmax = 110.3284
				text = "NG"
			intervals [629]:
				xmin = 110.3284
				xmax = 110.3584
				text = "DH"
			intervals [630]:
				xmin = 110.3584
				xmax = 110.4484
				text = "AH0"
			intervals [631]:
				xmin = 110.4484
				xmax = 110.5384
				text = "T"
			intervals [632]:
				xmin = 110.5384
				xmax = 110.6084
				text = "EH1"
			intervals [633]:
				xmin = 110.6084
				xmax = 110.7384
				text = "R"
			intervals [634]:
				xmin = 110.7384
				xmax = 110.8684
				text = "IY0"
			intervals [635]:
				xmin = 110.8684
				xmax = 110.9684
				text = "AH0"
			intervals [636]:
				xmin = 110.9684
				xmax = 111.0084
				text = "sp"
			intervals [637]:
				xmin = 111.0084
				xmax = 111.5157
				text = ""
			intervals [638]:
				xmin = 111.5157
				xmax = 111.6757
				text = "Y"
			intervals [639]:
				xmin = 111.6757
				xmax = 111.7357
				text = "UW1"
			intervals [640]:
				xmin = 111.7357
				xmax = 111.7657
				text = "sp"
			intervals [641]:
				xmin = 111.7657
				xmax = 111.9257
				text = "HH"
			intervals [642]:
				xmin = 111.9257
				xmax = 112.3357
				text = "AE1"
			intervals [643]:
				xmin = 112.3357
				xmax = 112.3857
				text = "D"
			intervals [644]:
				xmin = 112.3857
				xmax = 112.4457
				text = "sp"
			intervals [645]:
				xmin = 112.4457
				xmax = 112.6857
				text = "AH1"
			intervals [646]:
				xmin = 112.6857
				xmax = 113.2657
				text = "M"
			intervals [647]:
				xmin = 113.2657
				xmax = 115.2434
				text = ""
			intervals [648]:
				xmin = 115.2434
				xmax = 115.2834
				text = "sil"
			intervals [649]:
				xmin = 115.2834
				xmax = 115.3334
				text = "Y"
			intervals [650]:
				xmin = 115.3334
				xmax = 115.3634
				text = "UW1"
			intervals [651]:
				xmin = 115.3634
				xmax = 115.4534
				text = "HH"
			intervals [652]:
				xmin = 115.4534
				xmax = 115.4934
				text = "AE1"
			intervals [653]:
				xmin = 115.4934
				xmax = 115.5234
				text = "D"
			intervals [654]:
				xmin = 115.5234
				xmax = 115.6334
				text = "AH0"
			intervals [655]:
				xmin = 115.6334
				xmax = 115.7434
				text = "sp"
			intervals [656]:
				xmin = 115.7434
				xmax = 115.9034
				text = "JH"
			intervals [657]:
				xmin = 115.9034
				xmax = 116.1234
				text = "AE1"
			intervals [658]:
				xmin = 116.1234
				xmax = 116.2834
				text = "Z"
			intervals [659]:
				xmin = 116.2834
				xmax = 116.3734
				text = "K"
			intervals [660]:
				xmin = 116.3734
				xmax = 116.4134
				text = "L"
			intervals [661]:
				xmin = 116.4134
				xmax = 116.7234
				text = "AH1"
			intervals [662]:
				xmin = 116.7234
				xmax = 116.7734
				text = "B"
			intervals [663]:
				xmin = 116.7734
				xmax = 119.0286
				text = "sp"
			intervals [664]:
				xmin = 119.0286
				xmax = 119.1886
				text = "AA1"
			intervals [665]:
				xmin = 119.1886
				xmax = 119.2386
				text = "N"
			intervals [666]:
				xmin = 119.2386
				xmax = 119.2686
				text = "sp"
			intervals [667]:
				xmin = 119.2686
				xmax = 119.3786
				text = "Y"
			intervals [668]:
				xmin = 119.3786
				xmax = 119.4286
				text = "UW1"
			intervals [669]:
				xmin = 119.4286
				xmax = 119.4786
				text = "S"
			intervals [670]:
				xmin = 119.4786
				xmax = 119.6386
				text = "T"
			intervals [671]:
				xmin = 119.6386
				xmax = 119.6986
				text = "R"
			intervals [672]:
				xmin = 119.6986
				xmax = 119.8286
				text = "IY1"
			intervals [673]:
				xmin = 119.8286
				xmax = 119.9186
				text = "T"
			intervals [674]:
				xmin = 119.9186
				xmax = 121.1655
				text = ""
			intervals [675]:
				xmin = 121.1655
				xmax = 121.1955
				text = "sil"
			intervals [676]:
				xmin = 121.1955
				xmax = 121.5155
				text = "AH1"
			intervals [677]:
				xmin = 121.5155
				xmax = 122.0055
				text = "M"
			intervals [678]:
				xmin = 122.0055
				xmax = 123.2034
				text = "sp"
			intervals [679]:
				xmin = 123.2034
				xmax = 123.2834
				text = "spn"
			intervals [680]:
				xmin = 123.2834
				xmax = 123.3634
				text = "AE1"
			intervals [681]:
				xmin = 123.3634
				xmax = 123.4134
				text = "N"
			intervals [682]:
				xmin = 123.4134
				xmax = 123.4434
				text = "DH"
			intervals [683]:
				xmin = 123.4434
				xmax = 123.4734
				text = "EH1"
			intervals [684]:
				xmin = 123.4734
				xmax = 123.5234
				text = "R"
			intervals [685]:
				xmin = 123.5234
				xmax = 123.5634
				text = "W"
			intervals [686]:
				xmin = 123.5634
				xmax = 123.5934
				text = "ER0"
			intervals [687]:
				xmin = 123.5934
				xmax = 123.7334
				text = "AH1"
			intervals [688]:
				xmin = 123.7334
				xmax = 123.7734
				text = "DH"
			intervals [689]:
				xmin = 123.7734
				xmax = 123.8934
				text = "ER0"
			intervals [690]:
				xmin = 123.8934
				xmax = 123.9434
				text = "TH"
			intervals [691]:
				xmin = 123.9434
				xmax = 124.1832
				text = "sp"
			intervals [692]:
				xmin = 124.1832
				xmax = 124.2432
				text = "DH"
			intervals [693]:
				xmin = 124.2432
				xmax = 124.3632
				text = "EH1"
			intervals [694]:
				xmin = 124.3632
				xmax = 124.3932
				text = "R"
			intervals [695]:
				xmin = 124.3932
				xmax = 124.4532
				text = "ER0"
			intervals [696]:
				xmin = 124.4532
				xmax = 124.5632
				text = "AH1"
			intervals [697]:
				xmin = 124.5632
				xmax = 124.6032
				text = "DH"
			intervals [698]:
				xmin = 124.6032
				xmax = 124.7032
				text = "ER0"
			intervals [699]:
				xmin = 124.7032
				xmax = 124.8032
				text = "TH"
			intervals [700]:
				xmin = 124.8032
				xmax = 124.8432
				text = "IH1"
			intervals [701]:
				xmin = 124.8432
				xmax = 124.9432
				text = "NG"
			intervals [702]:
				xmin = 124.9432
				xmax = 125.0432
				text = "Z"
			intervals [703]:
				xmin = 125.0432
				xmax = 125.1032
				text = "G"
			intervals [704]:
				xmin = 125.1032
				xmax = 125.1832
				text = "OW1"
			intervals [705]:
				xmin = 125.1832
				xmax = 125.2732
				text = "IH0"
			intervals [706]:
				xmin = 125.2732
				xmax = 125.3432
				text = "N"
			intervals [707]:
				xmin = 125.3432
				xmax = 125.4832
				text = "AO1"
			intervals [708]:
				xmin = 125.4832
				xmax = 125.5332
				text = "N"
			intervals [709]:
				xmin = 125.5332
				xmax = 125.5832
				text = "B"
			intervals [710]:
				xmin = 125.5832
				xmax = 125.6132
				text = "AH1"
			intervals [711]:
				xmin = 125.6132
				xmax = 125.6432
				text = "T"
			intervals [712]:
				xmin = 125.6432
				xmax = 125.7432
				text = "AY1"
			intervals [713]:
				xmin = 125.7432
				xmax = 125.7832
				text = "D"
			intervals [714]:
				xmin = 125.7832
				xmax = 125.8632
				text = "IH1"
			intervals [715]:
				xmin = 125.8632
				xmax = 125.9232
				text = "D"
			intervals [716]:
				xmin = 125.9232
				xmax = 126.0632
				text = "N"
			intervals [717]:
				xmin = 126.0632
				xmax = 126.1332
				text = "T"
			intervals [718]:
				xmin = 126.1332
				xmax = 126.1632
				text = "sp"
			intervals [719]:
				xmin = 126.1632
				xmax = 126.2832
				text = "AY1"
			intervals [720]:
				xmin = 126.2832
				xmax = 126.3432
				text = "W"
			intervals [721]:
				xmin = 126.3432
				xmax = 126.3832
				text = "AH0"
			intervals [722]:
				xmin = 126.3832
				xmax = 126.4532
				text = "Z"
			intervals [723]:
				xmin = 126.4532
				xmax = 126.5332
				text = "T"
			intervals [724]:
				xmin = 126.5332
				xmax = 126.5632
				text = "UW1"
			intervals [725]:
				xmin = 126.5632
				xmax = 126.6432
				text = "Y"
			intervals [726]:
				xmin = 126.6432
				xmax = 126.7132
				text = "AH1"
			intervals [727]:
				xmin = 126.7132
				xmax = 126.8032
				text = "NG"
			intervals [728]:
				xmin = 126.8032
				xmax = 126.8332
				text = "JH"
			intervals [729]:
				xmin = 126.8332
				xmax = 126.8832
				text = "IH0"
			intervals [730]:
				xmin = 126.8832
				xmax = 126.9532
				text = "S"
			intervals [731]:
				xmin = 126.9532
				xmax = 127.0132
				text = "K"
			intervals [732]:
				xmin = 127.0132
				xmax = 127.0732
				text = "AY1"
			intervals [733]:
				xmin = 127.0732
				xmax = 127.1232
				text = "N"
			intervals [734]:
				xmin = 127.1232
				xmax = 127.2132
				text = "AH0"
			intervals [735]:
				xmin = 127.2132
				xmax = 127.2432
				text = "V"
			intervals [736]:
				xmin = 127.2432
				xmax = 127.8001
				text = "sp"
			intervals [737]:
				xmin = 127.8001
				xmax = 127.8901
				text = "N"
			intervals [738]:
				xmin = 127.8901
				xmax = 128.0201
				text = "OW1"
			intervals [739]:
				xmin = 128.0201
				xmax = 128.1501
				text = "AO1"
			intervals [740]:
				xmin = 128.1501
				xmax = 128.1801
				text = "L"
			intervals [741]:
				xmin = 128.1801
				xmax = 128.2401
				text = "AH0"
			intervals [742]:
				xmin = 128.2401
				xmax = 128.3101
				text = "B"
			intervals [743]:
				xmin = 128.3101
				xmax = 128.4001
				text = "AW1"
			intervals [744]:
				xmin = 128.4001
				xmax = 128.4701
				text = "T"
			intervals [745]:
				xmin = 128.4701
				xmax = 128.5201
				text = "DH"
			intervals [746]:
				xmin = 128.5201
				xmax = 128.5601
				text = "AH0"
			intervals [747]:
				xmin = 128.5601
				xmax = 128.6301
				text = "M"
			intervals [748]:
				xmin = 128.6301
				xmax = 128.7101
				text = "AH0"
			intervals [749]:
				xmin = 128.7101
				xmax = 128.8501
				text = "N"
			intervals [750]:
				xmin = 128.8501
				xmax = 129.0289
				text = "sp"
			intervals [751]:
				xmin = 129.0289
				xmax = 129.1089
				text = "T"
			intervals [752]:
				xmin = 129.1089
				xmax = 129.1389
				text = "UW1"
			intervals [753]:
				xmin = 129.1389
				xmax = 129.2589
				text = "Y"
			intervals [754]:
				xmin = 129.2589
				xmax = 129.3189
				text = "AH1"
			intervals [755]:
				xmin = 129.3189
				xmax = 129.4089
				text = "NG"
			intervals [756]:
				xmin = 129.4089
				xmax = 129.4889
				text = "P"
			intervals [757]:
				xmin = 129.4889
				xmax = 129.5189
				text = "R"
			intervals [758]:
				xmin = 129.5189
				xmax = 129.5789
				text = "AA1"
			intervals [759]:
				xmin = 129.5789
				xmax = 129.6089
				text = "B"
			intervals [760]:
				xmin = 129.6089
				xmax = 129.6589
				text = "L"
			intervals [761]:
				xmin = 129.6589
				xmax = 129.6989
				text = "IY0"
			intervals [762]:
				xmin = 129.6989
				xmax = 129.7289
				text = "sp"
			intervals [763]:
				xmin = 129.7289
				xmax = 129.7789
				text = "T"
			intervals [764]:
				xmin = 129.7789
				xmax = 129.8489
				text = "AH0"
			intervals [765]:
				xmin = 129.8489
				xmax = 129.9289
				text = "B"
			intervals [766]:
				xmin = 129.9289
				xmax = 129.9889
				text = "IY1"
			intervals [767]:
				xmin = 129.9889
				xmax = 130.0989
				text = "IH1"
			intervals [768]:
				xmin = 130.0989
				xmax = 130.1689
				text = "N"
			intervals [769]:
				xmin = 130.1689
				xmax = 130.2489
				text = "S"
			intervals [770]:
				xmin = 130.2489
				xmax = 130.2989
				text = "AH1"
			intervals [771]:
				xmin = 130.2989
				xmax = 130.3789
				text = "M"
			intervals [772]:
				xmin = 130.3789
				xmax = 130.4189
				text = "AH1"
			intervals [773]:
				xmin = 130.4189
				xmax = 130.4789
				text = "V"
			intervals [774]:
				xmin = 130.4789
				xmax = 130.5089
				text = "sp"
			intervals [775]:
				xmin = 130.5089
				xmax = 130.5689
				text = "DH"
			intervals [776]:
				xmin = 130.5689
				xmax = 130.6089
				text = "AH0"
			intervals [777]:
				xmin = 130.6089
				xmax = 130.6389
				text = "M"
			intervals [778]:
				xmin = 130.6389
				xmax = 131.0818
				text = "sp"
			intervals [779]:
				xmin = 131.0818
				xmax = 131.6318
				text = "AH1"
			intervals [780]:
				xmin = 131.6318
				xmax = 132.0518
				text = "spn"
			intervals [781]:
				xmin = 132.0518
				xmax = 132.4522
				text = "sp"
			intervals [782]:
				xmin = 132.4522
				xmax = 132.6022
				text = "B"
			intervals [783]:
				xmin = 132.6022
				xmax = 132.8222
				text = "AH1"
			intervals [784]:
				xmin = 132.8222
				xmax = 133.0322
				text = "T"
			intervals [785]:
				xmin = 133.0322
				xmax = 133.3222
				text = "AH1"
			intervals [786]:
				xmin = 133.3222
				xmax = 133.5322
				text = "M"
			intervals [787]:
				xmin = 133.5322
				xmax = 134.0537
				text = "sp"
			intervals [788]:
				xmin = 134.0537
				xmax = 134.1137
				text = "spn"
			intervals [789]:
				xmin = 134.1137
				xmax = 134.2737
				text = "AY1"
			intervals [790]:
				xmin = 134.2737
				xmax = 134.4037
				text = "JH"
			intervals [791]:
				xmin = 134.4037
				xmax = 134.5037
				text = "IH0"
			intervals [792]:
				xmin = 134.5037
				xmax = 134.6437
				text = "S"
			intervals [793]:
				xmin = 134.6437
				xmax = 134.6937
				text = "R"
			intervals [794]:
				xmin = 134.6937
				xmax = 134.7537
				text = "IY0"
			intervals [795]:
				xmin = 134.7537
				xmax = 134.8137
				text = "M"
			intervals [796]:
				xmin = 134.8137
				xmax = 134.8637
				text = "EH1"
			intervals [797]:
				xmin = 134.8637
				xmax = 134.9537
				text = "M"
			intervals [798]:
				xmin = 134.9537
				xmax = 134.9837
				text = "B"
			intervals [799]:
				xmin = 134.9837
				xmax = 135.0837
				text = "ER0"
			intervals [800]:
				xmin = 135.0837
				xmax = 135.1237
				text = "D"
			intervals [801]:
				xmin = 135.1237
				xmax = 135.1737
				text = "sp"
			intervals [802]:
				xmin = 135.1737
				xmax = 135.2537
				text = "B"
			intervals [803]:
				xmin = 135.2537
				xmax = 135.2837
				text = "IY1"
			intervals [804]:
				xmin = 135.2837
				xmax = 135.3137
				text = "IH0"
			intervals [805]:
				xmin = 135.3137
				xmax = 135.5137
				text = "NG"
			intervals [806]:
				xmin = 135.5137
				xmax = 135.5437
				text = "sp"
			intervals [807]:
				xmin = 135.5437
				xmax = 135.6937
				text = "V"
			intervals [808]:
				xmin = 135.6937
				xmax = 135.7737
				text = "EH1"
			intervals [809]:
				xmin = 135.7737
				xmax = 135.8737
				text = "R"
			intervals [810]:
				xmin = 135.8737
				xmax = 135.9737
				text = "IY0"
			intervals [811]:
				xmin = 135.9737
				xmax = 136.0437
				text = "L"
			intervals [812]:
				xmin = 136.0437
				xmax = 136.2237
				text = "AY1"
			intervals [813]:
				xmin = 136.2237
				xmax = 136.3337
				text = "V"
			intervals [814]:
				xmin = 136.3337
				xmax = 136.4337
				text = "L"
			intervals [815]:
				xmin = 136.4337
				xmax = 136.5837
				text = "IY0"
			intervals [816]:
				xmin = 136.5837
				xmax = 136.981
				text = ""
			intervals [817]:
				xmin = 136.981
				xmax = 137.021
				text = "sil"
			intervals [818]:
				xmin = 137.021
				xmax = 137.261
				text = "AH1"
			intervals [819]:
				xmin = 137.261
				xmax = 137.541
				text = "M"
			intervals [820]:
				xmin = 137.541
				xmax = 137.621
				text = "sp"
			intervals [821]:
				xmin = 137.621
				xmax = 137.661
				text = "V"
			intervals [822]:
				xmin = 137.661
				xmax = 137.691
				text = "EH1"
			intervals [823]:
				xmin = 137.691
				xmax = 137.821
				text = "R"
			intervals [824]:
				xmin = 137.821
				xmax = 137.961
				text = "IY0"
			intervals [825]:
				xmin = 137.961
				xmax = 138.001
				text = "EH2"
			intervals [826]:
				xmin = 138.001
				xmax = 138.031
				text = "N"
			intervals [827]:
				xmin = 138.031
				xmax = 138.101
				text = "ER0"
			intervals [828]:
				xmin = 138.101
				xmax = 138.211
				text = "T"
			intervals [829]:
				xmin = 138.211
				xmax = 138.381
				text = "EY1"
			intervals [830]:
				xmin = 138.381
				xmax = 138.451
				text = "N"
			intervals [831]:
				xmin = 138.451
				xmax = 138.481
				text = "IH0"
			intervals [832]:
				xmin = 138.481
				xmax = 138.691
				text = "NG"
			intervals [833]:
				xmin = 138.691
				xmax = 138.801
				text = "sp"
			intervals [834]:
				xmin = 138.801
				xmax = 138.971
				text = "AE1"
			intervals [835]:
				xmin = 138.971
				xmax = 139.291
				text = "N"
			intervals [836]:
				xmin = 139.291
				xmax = 139.421
				text = "sp"
			intervals [837]:
				xmin = 139.421
				xmax = 139.581
				text = "AH0"
			intervals [838]:
				xmin = 139.581
				xmax = 139.651
				text = "L"
			intervals [839]:
				xmin = 139.651
				xmax = 139.781
				text = "AA1"
			intervals [840]:
				xmin = 139.781
				xmax = 139.811
				text = "T"
			intervals [841]:
				xmin = 139.811
				xmax = 139.851
				text = "AH0"
			intervals [842]:
				xmin = 139.851
				xmax = 139.891
				text = "V"
			intervals [843]:
				xmin = 139.891
				xmax = 140.011
				text = "sp"
			intervals [844]:
				xmin = 140.011
				xmax = 140.161
				text = "AH0"
			intervals [845]:
				xmin = 140.161
				xmax = 140.231
				text = "L"
			intervals [846]:
				xmin = 140.231
				xmax = 140.311
				text = "AA1"
			intervals [847]:
				xmin = 140.311
				xmax = 140.341
				text = "T"
			intervals [848]:
				xmin = 140.341
				xmax = 140.371
				text = "AH0"
			intervals [849]:
				xmin = 140.371
				xmax = 140.411
				text = "V"
			intervals [850]:
				xmin = 140.411
				xmax = 140.441
				text = "sp"
			intervals [851]:
				xmin = 140.441
				xmax = 140.591
				text = "F"
			intervals [852]:
				xmin = 140.591
				xmax = 140.681
				text = "AH1"
			intervals [853]:
				xmin = 140.681
				xmax = 140.751
				text = "N"
			intervals [854]:
				xmin = 140.751
				xmax = 141.3321
				text = "sp"
			intervals [855]:
				xmin = 141.3321
				xmax = 141.6921
				text = "AH1"
			intervals [856]:
				xmin = 141.6921
				xmax = 141.9021
				text = "M"
			intervals [857]:
				xmin = 141.9021
				xmax = 141.9621
				text = "sp"
			intervals [858]:
				xmin = 141.9621
				xmax = 144.3331
				text = ""
			intervals [859]:
				xmin = 144.3331
				xmax = 144.4331
				text = "IH1"
			intervals [860]:
				xmin = 144.4331
				xmax = 144.4831
				text = "T"
			intervals [861]:
				xmin = 144.4831
				xmax = 144.5431
				text = "W"
			intervals [862]:
				xmin = 144.5431
				xmax = 144.5931
				text = "AH0"
			intervals [863]:
				xmin = 144.5931
				xmax = 144.6731
				text = "Z"
			intervals [864]:
				xmin = 144.6731
				xmax = 144.7631
				text = "AO1"
			intervals [865]:
				xmin = 144.7631
				xmax = 144.8331
				text = "L"
			intervals [866]:
				xmin = 144.8331
				xmax = 144.9531
				text = "S"
			intervals [867]:
				xmin = 144.9531
				xmax = 145.0031
				text = "OW0"
			intervals [868]:
				xmin = 145.0031
				xmax = 145.0531
				text = "AH0"
			intervals [869]:
				xmin = 145.0531
				xmax = 145.1031
				text = "B"
			intervals [870]:
				xmin = 145.1031
				xmax = 145.1531
				text = "AW1"
			intervals [871]:
				xmin = 145.1531
				xmax = 145.2231
				text = "T"
			intervals [872]:
				xmin = 145.2231
				xmax = 145.2731
				text = "DH"
			intervals [873]:
				xmin = 145.2731
				xmax = 145.3131
				text = "AH0"
			intervals [874]:
				xmin = 145.3131
				xmax = 145.4531
				text = "T"
			intervals [875]:
				xmin = 145.4531
				xmax = 145.6431
				text = "AY1"
			intervals [876]:
				xmin = 145.6431
				xmax = 145.7431
				text = "M"
			intervals [877]:
				xmin = 145.7431
				xmax = 145.8031
				text = "DH"
			intervals [878]:
				xmin = 145.8031
				xmax = 145.9231
				text = "AE1"
			intervals [879]:
				xmin = 145.9231
				xmax = 146.0431
				text = "T"
			intervals [880]:
				xmin = 146.0431
				xmax = 147.6644
				text = ""
			intervals [881]:
				xmin = 147.6644
				xmax = 147.7044
				text = "D"
			intervals [882]:
				xmin = 147.7044
				xmax = 147.7344
				text = "AH1"
			intervals [883]:
				xmin = 147.7344
				xmax = 147.7644
				text = "B"
			intervals [884]:
				xmin = 147.7644
				xmax = 147.7944
				text = "AH0"
			intervals [885]:
				xmin = 147.7944
				xmax = 147.8244
				text = "L"
			intervals [886]:
				xmin = 147.8244
				xmax = 147.8544
				text = "Y"
			intervals [887]:
				xmin = 147.8544
				xmax = 147.8844
				text = "UW0"
			intervals [888]:
				xmin = 147.8844
				xmax = 148.112
				text = "sp"
			intervals [889]:
				xmin = 148.112
				xmax = 148.272
				text = "M"
			intervals [890]:
				xmin = 148.272
				xmax = 148.362
				text = "AO1"
			intervals [891]:
				xmin = 148.362
				xmax = 148.392
				text = "R"
			intervals [892]:
				xmin = 148.392
				xmax = 148.422
				text = "AH0"
			intervals [893]:
				xmin = 148.422
				xmax = 148.512
				text = "V"
			intervals [894]:
				xmin = 148.512
				xmax = 148.632
				text = "AH0"
			intervals [895]:
				xmin = 148.632
				xmax = 148.712
				text = "M"
			intervals [896]:
				xmin = 148.712
				xmax = 148.762
				text = "AO1"
			intervals [897]:
				xmin = 148.762
				xmax = 148.802
				text = "R"
			intervals [898]:
				xmin = 148.802
				xmax = 148.872
				text = "P"
			intervals [899]:
				xmin = 148.872
				xmax = 148.942
				text = "IY1"
			intervals [900]:
				xmin = 148.942
				xmax = 149.002
				text = "P"
			intervals [901]:
				xmin = 149.002
				xmax = 149.032
				text = "AH0"
			intervals [902]:
				xmin = 149.032
				xmax = 149.062
				text = "L"
			intervals [903]:
				xmin = 149.062
				xmax = 149.092
				text = "W"
			intervals [904]:
				xmin = 149.092
				xmax = 149.122
				text = "ER0"
			intervals [905]:
				xmin = 149.122
				xmax = 149.252
				text = "V"
			intervals [906]:
				xmin = 149.252
				xmax = 149.332
				text = "EH1"
			intervals [907]:
				xmin = 149.332
				xmax = 149.382
				text = "N"
			intervals [908]:
				xmin = 149.382
				xmax = 149.502
				text = "CH"
			intervals [909]:
				xmin = 149.502
				xmax = 149.572
				text = "ER0"
			intervals [910]:
				xmin = 149.572
				xmax = 149.612
				text = "IH0"
			intervals [911]:
				xmin = 149.612
				xmax = 149.742
				text = "NG"
			intervals [912]:
				xmin = 149.742
				xmax = 149.782
				text = "sp"
			intervals [913]:
				xmin = 149.782
				xmax = 149.955
				text = ""
			intervals [914]:
				xmin = 149.955
				xmax = 150.055
				text = "AH1"
			intervals [915]:
				xmin = 150.055
				xmax = 150.205
				text = "sp"
			intervals [916]:
				xmin = 150.205
				xmax = 150.305
				text = "T"
			intervals [917]:
				xmin = 150.305
				xmax = 150.375
				text = "IH0"
			intervals [918]:
				xmin = 150.375
				xmax = 150.495
				text = "JH"
			intervals [919]:
				xmin = 150.495
				xmax = 150.555
				text = "AO1"
			intervals [920]:
				xmin = 150.555
				xmax = 150.625
				text = "R"
			intervals [921]:
				xmin = 150.625
				xmax = 150.745
				text = "JH"
			intervals [922]:
				xmin = 150.745
				xmax = 150.805
				text = "T"
			intervals [923]:
				xmin = 150.805
				xmax = 150.935
				text = "AW2"
			intervals [924]:
				xmin = 150.935
				xmax = 150.995
				text = "N"
			intervals [925]:
				xmin = 150.995
				xmax = 151.484
				text = ""
			intervals [926]:
				xmin = 151.484
				xmax = 151.714
				text = "S"
			intervals [927]:
				xmin = 151.714
				xmax = 152.434
				text = "OW1"
			intervals [928]:
				xmin = 152.434
				xmax = 152.6821
				text = "sp"
			intervals [929]:
				xmin = 152.6821
				xmax = 153.1221
				text = "AH1"
			intervals [930]:
				xmin = 153.1221
				xmax = 153.4121
				text = "M"
			intervals [931]:
				xmin = 153.4121
				xmax = 154.2378
				text = ""
			intervals [932]:
				xmin = 154.2378
				xmax = 154.3278
				text = "sil"
			intervals [933]:
				xmin = 154.3278
				xmax = 154.3778
				text = "Y"
			intervals [934]:
				xmin = 154.3778
				xmax = 154.4278
				text = "UW1"
			intervals [935]:
				xmin = 154.4278
				xmax = 154.4878
				text = "HH"
			intervals [936]:
				xmin = 154.4878
				xmax = 154.6678
				text = "AE1"
			intervals [937]:
				xmin = 154.6678
				xmax = 154.7178
				text = "D"
			intervals [938]:
				xmin = 154.7178
				xmax = 154.7478
				text = "sp"
			intervals [939]:
				xmin = 154.7478
				xmax = 154.8278
				text = "DH"
			intervals [940]:
				xmin = 154.8278
				xmax = 155.1278
				text = "IY0"
			intervals [941]:
				xmin = 155.1278
				xmax = 155.1578
				text = "sp"
			intervals [942]:
				xmin = 155.1578
				xmax = 155.5578
				text = "AH1"
			intervals [943]:
				xmin = 155.5578
				xmax = 155.7478
				text = "M"
			intervals [944]:
				xmin = 155.7478
				xmax = 156.0895
				text = ""
			intervals [945]:
				xmin = 156.0895
				xmax = 156.1995
				text = "DH"
			intervals [946]:
				xmin = 156.1995
				xmax = 156.2495
				text = "AH0"
			intervals [947]:
				xmin = 156.2495
				xmax = 156.3795
				text = "S"
			intervals [948]:
				xmin = 156.3795
				xmax = 156.4295
				text = "EH1"
			intervals [949]:
				xmin = 156.4295
				xmax = 156.5495
				text = "L"
			intervals [950]:
				xmin = 156.5495
				xmax = 156.6095
				text = "ER0"
			intervals [951]:
				xmin = 156.6095
				xmax = 156.6895
				text = "D"
			intervals [952]:
				xmin = 156.6895
				xmax = 156.7695
				text = "AO1"
			intervals [953]:
				xmin = 156.7695
				xmax = 156.8695
				text = "R"
			intervals [954]:
				xmin = 156.8695
				xmax = 156.8995
				text = "OW1"
			intervals [955]:
				xmin = 156.8995
				xmax = 156.9495
				text = "V"
			intervals [956]:
				xmin = 156.9495
				xmax = 156.9995
				text = "ER0"
			intervals [957]:
				xmin = 156.9995
				xmax = 157.0295
				text = "IH0"
			intervals [958]:
				xmin = 157.0295
				xmax = 157.0595
				text = "N"
			intervals [959]:
				xmin = 157.0595
				xmax = 157.1495
				text = "JH"
			intervals [960]:
				xmin = 157.1495
				xmax = 157.1895
				text = "AO1"
			intervals [961]:
				xmin = 157.1895
				xmax = 157.2795
				text = "R"
			intervals [962]:
				xmin = 157.2795
				xmax = 157.3495
				text = "JH"
			intervals [963]:
				xmin = 157.3495
				xmax = 157.4595
				text = "T"
			intervals [964]:
				xmin = 157.4595
				xmax = 157.5095
				text = "AW2"
			intervals [965]:
				xmin = 157.5095
				xmax = 157.5495
				text = "N"
			intervals [966]:
				xmin = 157.5495
				xmax = 157.5795
				text = "sp"
			intervals [967]:
				xmin = 157.5795
				xmax = 157.6195
				text = "AY1"
			intervals [968]:
				xmin = 157.6195
				xmax = 157.6495
				text = "sp"
			intervals [969]:
				xmin = 157.6495
				xmax = 157.6895
				text = "R"
			intervals [970]:
				xmin = 157.6895
				xmax = 157.7495
				text = "IH0"
			intervals [971]:
				xmin = 157.7495
				xmax = 157.8295
				text = "M"
			intervals [972]:
				xmin = 157.8295
				xmax = 157.8595
				text = "EH1"
			intervals [973]:
				xmin = 157.8595
				xmax = 157.9295
				text = "M"
			intervals [974]:
				xmin = 157.9295
				xmax = 157.9595
				text = "B"
			intervals [975]:
				xmin = 157.9595
				xmax = 157.9895
				text = "ER0"
			intervals [976]:
				xmin = 157.9895
				xmax = 158.0895
				text = "W"
			intervals [977]:
				xmin = 158.0895
				xmax = 158.1295
				text = "IH1"
			intervals [978]:
				xmin = 158.1295
				xmax = 158.1995
				text = "CH"
			intervals [979]:
				xmin = 158.1995
				xmax = 158.2595
				text = "W"
			intervals [980]:
				xmin = 158.2595
				xmax = 158.2895
				text = "AH0"
			intervals [981]:
				xmin = 158.2895
				xmax = 158.3495
				text = "Z"
			intervals [982]:
				xmin = 158.3495
				xmax = 158.3795
				text = "sp"
			intervals [983]:
				xmin = 158.3795
				xmax = 158.4095
				text = "AH0"
			intervals [984]:
				xmin = 158.4095
				xmax = 158.5295
				text = "sp"
			intervals [985]:
				xmin = 158.5295
				xmax = 158.6095
				text = "G"
			intervals [986]:
				xmin = 158.6095
				xmax = 158.6795
				text = "R"
			intervals [987]:
				xmin = 158.6795
				xmax = 158.7495
				text = "EY1"
			intervals [988]:
				xmin = 158.7495
				xmax = 158.7895
				text = "T"
			intervals [989]:
				xmin = 158.7895
				xmax = 158.8195
				text = "sp"
			intervals [990]:
				xmin = 158.8195
				xmax = 158.9395
				text = "JH"
			intervals [991]:
				xmin = 158.9395
				xmax = 159.0695
				text = "AE1"
			intervals [992]:
				xmin = 159.0695
				xmax = 159.1195
				text = "Z"
			intervals [993]:
				xmin = 159.1195
				xmax = 159.1895
				text = "S"
			intervals [994]:
				xmin = 159.1895
				xmax = 159.2695
				text = "P"
			intervals [995]:
				xmin = 159.2695
				xmax = 159.3695
				text = "AA1"
			intervals [996]:
				xmin = 159.3695
				xmax = 159.4795
				text = "T"
			intervals [997]:
				xmin = 159.4795
				xmax = 160.0041
				text = ""
			intervals [998]:
				xmin = 160.0041
				xmax = 160.0441
				text = "sil"
			intervals [999]:
				xmin = 160.0441
				xmax = 160.3841
				text = "AH1"
			intervals [1000]:
				xmin = 160.3841
				xmax = 160.6541
				text = "M"
			intervals [1001]:
				xmin = 160.6541
				xmax = 161.2222
				text = "sp"
			intervals [1002]:
				xmin = 161.2222
				xmax = 161.2922
				text = "AY1"
			intervals [1003]:
				xmin = 161.2922
				xmax = 161.3822
				text = "TH"
			intervals [1004]:
				xmin = 161.3822
				xmax = 161.4122
				text = "IH1"
			intervals [1005]:
				xmin = 161.4122
				xmax = 161.4822
				text = "NG"
			intervals [1006]:
				xmin = 161.4822
				xmax = 161.5122
				text = "K"
			intervals [1007]:
				xmin = 161.5122
				xmax = 161.5722
				text = "B"
			intervals [1008]:
				xmin = 161.5722
				xmax = 161.6222
				text = "L"
			intervals [1009]:
				xmin = 161.6222
				xmax = 161.7022
				text = "UW1"
			intervals [1010]:
				xmin = 161.7022
				xmax = 161.8122
				text = "Z"
			intervals [1011]:
				xmin = 161.8122
				xmax = 161.9022
				text = "AE1"
			intervals [1012]:
				xmin = 161.9022
				xmax = 161.9622
				text = "L"
			intervals [1013]:
				xmin = 161.9622
				xmax = 162.0222
				text = "IY0"
			intervals [1014]:
				xmin = 162.0222
				xmax = 162.1422
				text = "K"
			intervals [1015]:
				xmin = 162.1422
				xmax = 162.1822
				text = "EY1"
			intervals [1016]:
				xmin = 162.1822
				xmax = 162.3022
				text = "M"
			intervals [1017]:
				xmin = 162.3022
				xmax = 162.3422
				text = "AH0"
			intervals [1018]:
				xmin = 162.3422
				xmax = 162.3922
				text = "L"
			intervals [1019]:
				xmin = 162.3922
				xmax = 162.4422
				text = "AO1"
			intervals [1020]:
				xmin = 162.4422
				xmax = 162.4722
				text = "NG"
			intervals [1021]:
				xmin = 162.4722
				xmax = 162.5122
				text = "AH0"
			intervals [1022]:
				xmin = 162.5122
				xmax = 162.5422
				text = "L"
			intervals [1023]:
				xmin = 162.5422
				xmax = 162.5722
				text = "IH1"
			intervals [1024]:
				xmin = 162.5722
				xmax = 162.6022
				text = "T"
			intervals [1025]:
				xmin = 162.6022
				xmax = 162.6722
				text = "AH0"
			intervals [1026]:
				xmin = 162.6722
				xmax = 162.7322
				text = "L"
			intervals [1027]:
				xmin = 162.7322
				xmax = 162.7922
				text = "B"
			intervals [1028]:
				xmin = 162.7922
				xmax = 162.8222
				text = "IH1"
			intervals [1029]:
				xmin = 162.8222
				xmax = 162.8522
				text = "T"
			intervals [1030]:
				xmin = 162.8522
				xmax = 162.9122
				text = "sp"
			intervals [1031]:
				xmin = 162.9122
				xmax = 162.9922
				text = "L"
			intervals [1032]:
				xmin = 162.9922
				xmax = 163.0922
				text = "EY1"
			intervals [1033]:
				xmin = 163.0922
				xmax = 163.1522
				text = "T"
			intervals [1034]:
				xmin = 163.1522
				xmax = 163.2922
				text = "ER0"
			intervals [1035]:
				xmin = 163.2922
				xmax = 163.7743
				text = ""
			intervals [1036]:
				xmin = 163.7743
				xmax = 163.8243
				text = "sil"
			intervals [1037]:
				xmin = 163.8243
				xmax = 163.9143
				text = "AE1"
			intervals [1038]:
				xmin = 163.9143
				xmax = 163.9943
				text = "N"
			intervals [1039]:
				xmin = 163.9943
				xmax = 164.0543
				text = "Y"
			intervals [1040]:
				xmin = 164.0543
				xmax = 164.0843
				text = "UW1"
			intervals [1041]:
				xmin = 164.0843
				xmax = 164.1443
				text = "HH"
			intervals [1042]:
				xmin = 164.1443
				xmax = 164.1843
				text = "AE1"
			intervals [1043]:
				xmin = 164.1843
				xmax = 164.2243
				text = "D"
			intervals [1044]:
				xmin = 164.2243
				xmax = 164.2743
				text = "AH0"
			intervals [1045]:
				xmin = 164.2743
				xmax = 164.3543
				text = "K"
			intervals [1046]:
				xmin = 164.3543
				xmax = 164.4243
				text = "AH1"
			intervals [1047]:
				xmin = 164.4243
				xmax = 164.4743
				text = "P"
			intervals [1048]:
				xmin = 164.4743
				xmax = 164.5043
				text = "AH0"
			intervals [1049]:
				xmin = 164.5043
				xmax = 164.5443
				text = "L"
			intervals [1050]:
				xmin = 164.5443
				xmax = 164.5843
				text = "AH0"
			intervals [1051]:
				xmin = 164.5843
				xmax = 164.6443
				text = "V"
			intervals [1052]:
				xmin = 164.6443
				xmax = 164.7043
				text = "AH1"
			intervals [1053]:
				xmin = 164.7043
				xmax = 164.7443
				text = "DH"
			intervals [1054]:
				xmin = 164.7443
				xmax = 164.8443
				text = "ER0"
			intervals [1055]:
				xmin = 164.8443
				xmax = 164.9143
				text = "R"
			intervals [1056]:
				xmin = 164.9143
				xmax = 164.9643
				text = "EH1"
			intervals [1057]:
				xmin = 164.9643
				xmax = 165.1043
				text = "S"
			intervals [1058]:
				xmin = 165.1043
				xmax = 165.1443
				text = "T"
			intervals [1059]:
				xmin = 165.1443
				xmax = 165.2343
				text = "ER0"
			intervals [1060]:
				xmin = 165.2343
				xmax = 165.3343
				text = "AA2"
			intervals [1061]:
				xmin = 165.3343
				xmax = 165.3743
				text = "N"
			intervals [1062]:
				xmin = 165.3743
				xmax = 165.4243
				text = "T"
			intervals [1063]:
				xmin = 165.4243
				xmax = 165.5843
				text = "S"
			intervals [1064]:
				xmin = 165.5843
				xmax = 165.6143
				text = "AH1"
			intervals [1065]:
				xmin = 165.6143
				xmax = 165.6443
				text = "sp"
			intervals [1066]:
				xmin = 165.6443
				xmax = 165.7543
				text = "R"
			intervals [1067]:
				xmin = 165.7543
				xmax = 165.8743
				text = "sp"
			intervals [1068]:
				xmin = 165.8743
				xmax = 166.0643
				text = "AH1"
			intervals [1069]:
				xmin = 166.0643
				xmax = 166.1743
				text = "sp"
			intervals [1070]:
				xmin = 166.1743
				xmax = 166.620
				text = ""
			intervals [1071]:
				xmin = 166.620
				xmax = 166.680
				text = "DH"
			intervals [1072]:
				xmin = 166.680
				xmax = 166.720
				text = "AH0"
			intervals [1073]:
				xmin = 166.720
				xmax = 166.810
				text = "K"
			intervals [1074]:
				xmin = 166.810
				xmax = 166.850
				text = "L"
			intervals [1075]:
				xmin = 166.850
				xmax = 166.910
				text = "AH1"
			intervals [1076]:
				xmin = 166.910
				xmax = 166.960
				text = "B"
			intervals [1077]:
				xmin = 166.960
				xmax = 167.010
				text = "Z"
			intervals [1078]:
				xmin = 167.010
				xmax = 167.040
				text = "AH0"
			intervals [1079]:
				xmin = 167.040
				xmax = 167.080
				text = "N"
			intervals [1080]:
				xmin = 167.080
				xmax = 167.160
				text = "R"
			intervals [1081]:
				xmin = 167.160
				xmax = 167.190
				text = "EH1"
			intervals [1082]:
				xmin = 167.190
				xmax = 167.250
				text = "S"
			intervals [1083]:
				xmin = 167.250
				xmax = 167.330
				text = "T"
			intervals [1084]:
				xmin = 167.330
				xmax = 167.370
				text = "ER0"
			intervals [1085]:
				xmin = 167.370
				xmax = 167.440
				text = "AA2"
			intervals [1086]:
				xmin = 167.440
				xmax = 167.490
				text = "N"
			intervals [1087]:
				xmin = 167.490
				xmax = 167.530
				text = "T"
			intervals [1088]:
				xmin = 167.530
				xmax = 167.580
				text = "S"
			intervals [1089]:
				xmin = 167.580
				xmax = 167.620
				text = "OW1"
			intervals [1090]:
				xmin = 167.620
				xmax = 167.680
				text = "V"
			intervals [1091]:
				xmin = 167.680
				xmax = 167.710
				text = "ER0"
			intervals [1092]:
				xmin = 167.710
				xmax = 167.780
				text = "DH"
			intervals [1093]:
				xmin = 167.780
				xmax = 167.820
				text = "EH1"
			intervals [1094]:
				xmin = 167.820
				xmax = 167.860
				text = "R"
			intervals [1095]:
				xmin = 167.860
				xmax = 167.900
				text = "DH"
			intervals [1096]:
				xmin = 167.900
				xmax = 167.950
				text = "AH0"
			intervals [1097]:
				xmin = 167.950
				xmax = 168.000
				text = "T"
			intervals [1098]:
				xmin = 168.000
				xmax = 168.050
				text = "W"
			intervals [1099]:
				xmin = 168.050
				xmax = 168.110
				text = "ER1"
			intervals [1100]:
				xmin = 168.110
				xmax = 168.240
				text = "K"
			intervals [1101]:
				xmin = 168.240
				xmax = 168.270
				text = "AY1"
			intervals [1102]:
				xmin = 168.270
				xmax = 168.300
				text = "N"
			intervals [1103]:
				xmin = 168.300
				xmax = 168.360
				text = "AH0"
			intervals [1104]:
				xmin = 168.360
				xmax = 168.390
				text = "V"
			intervals [1105]:
				xmin = 168.390
				xmax = 168.460
				text = "N"
			intervals [1106]:
				xmin = 168.460
				xmax = 168.580
				text = "AY1"
			intervals [1107]:
				xmin = 168.580
				xmax = 168.770
				text = "S"
			intervals [1108]:
				xmin = 168.770
				xmax = 169.1867
				text = ""
			intervals [1109]:
				xmin = 169.1867
				xmax = 169.2267
				text = "sil"
			intervals [1110]:
				xmin = 169.2267
				xmax = 169.4067
				text = "AH1"
			intervals [1111]:
				xmin = 169.4067
				xmax = 169.5667
				text = "M"
			intervals [1112]:
				xmin = 169.5667
				xmax = 170.0083
				text = "sp"
			intervals [1113]:
				xmin = 170.0083
				xmax = 170.1583
				text = "B"
			intervals [1114]:
				xmin = 170.1583
				xmax = 170.2783
				text = "AH1"
			intervals [1115]:
				xmin = 170.2783
				xmax = 170.4783
				text = "T"
			intervals [1116]:
				xmin = 170.4783
				xmax = 170.7936
				text = ""
			intervals [1117]:
				xmin = 170.7936
				xmax = 170.8336
				text = "sil"
			intervals [1118]:
				xmin = 170.8336
				xmax = 170.9036
				text = "Y"
			intervals [1119]:
				xmin = 170.9036
				xmax = 170.9536
				text = "UW1"
			intervals [1120]:
				xmin = 170.9536
				xmax = 171.0036
				text = "N"
			intervals [1121]:
				xmin = 171.0036
				xmax = 171.1236
				text = "OW1"
			intervals [1122]:
				xmin = 171.1236
				xmax = 171.3236
				text = "sp"
			intervals [1123]:
				xmin = 171.3236
				xmax = 171.5136
				text = "Y"
			intervals [1124]:
				xmin = 171.5136
				xmax = 171.6636
				text = "UW1"
			intervals [1125]:
				xmin = 171.6636
				xmax = 171.7036
				text = "sp"
			intervals [1126]:
				xmin = 171.7036
				xmax = 171.8136
				text = "JH"
			intervals [1127]:
				xmin = 171.8136
				xmax = 171.8436
				text = "AO1"
			intervals [1128]:
				xmin = 171.8436
				xmax = 171.9336
				text = "R"
			intervals [1129]:
				xmin = 171.9336
				xmax = 171.9936
				text = "JH"
			intervals [1130]:
				xmin = 171.9936
				xmax = 172.0736
				text = "T"
			intervals [1131]:
				xmin = 172.0736
				xmax = 172.1536
				text = "AW2"
			intervals [1132]:
				xmin = 172.1536
				xmax = 172.1836
				text = "N"
			intervals [1133]:
				xmin = 172.1836
				xmax = 172.2136
				text = "W"
			intervals [1134]:
				xmin = 172.2136
				xmax = 172.2436
				text = "AH0"
			intervals [1135]:
				xmin = 172.2436
				xmax = 172.2936
				text = "Z"
			intervals [1136]:
				xmin = 172.2936
				xmax = 172.3236
				text = "W"
			intervals [1137]:
				xmin = 172.3236
				xmax = 172.3536
				text = "AH1"
			intervals [1138]:
				xmin = 172.3536
				xmax = 172.3836
				text = "N"
			intervals [1139]:
				xmin = 172.3836
				xmax = 172.4136
				text = "AH0"
			intervals [1140]:
				xmin = 172.4136
				xmax = 172.4436
				text = "V"
			intervals [1141]:
				xmin = 172.4436
				xmax = 172.4736
				text = "DH"
			intervals [1142]:
				xmin = 172.4736
				xmax = 172.5036
				text = "OW1"
			intervals [1143]:
				xmin = 172.5036
				xmax = 172.5436
				text = "Z"
			intervals [1144]:
				xmin = 172.5436
				xmax = 172.6136
				text = "P"
			intervals [1145]:
				xmin = 172.6136
				xmax = 172.6536
				text = "L"
			intervals [1146]:
				xmin = 172.6536
				xmax = 172.7136
				text = "EY1"
			intervals [1147]:
				xmin = 172.7136
				xmax = 172.7636
				text = "S"
			intervals [1148]:
				xmin = 172.7636
				xmax = 172.8236
				text = "IH0"
			intervals [1149]:
				xmin = 172.8236
				xmax = 172.8536
				text = "Z"
			intervals [1150]:
				xmin = 172.8536
				xmax = 172.8936
				text = "sp"
			intervals [1151]:
				xmin = 172.8936
				xmax = 173.0589
				text = ""
			intervals [1152]:
				xmin = 173.0589
				xmax = 173.1089
				text = "HH"
			intervals [1153]:
				xmin = 173.1089
				xmax = 173.1389
				text = "W"
			intervals [1154]:
				xmin = 173.1389
				xmax = 173.1689
				text = "AH1"
			intervals [1155]:
				xmin = 173.1689
				xmax = 173.1989
				text = "N"
			intervals [1156]:
				xmin = 173.1989
				xmax = 173.2289
				text = "AH0"
			intervals [1157]:
				xmin = 173.2289
				xmax = 173.2589
				text = "V"
			intervals [1158]:
				xmin = 173.2589
				xmax = 173.2889
				text = "DH"
			intervals [1159]:
				xmin = 173.2889
				xmax = 173.3189
				text = "AH0"
			intervals [1160]:
				xmin = 173.3189
				xmax = 173.3489
				text = "TH"
			intervals [1161]:
				xmin = 173.3489
				xmax = 173.3789
				text = "IH1"
			intervals [1162]:
				xmin = 173.3789
				xmax = 173.4089
				text = "NG"
			intervals [1163]:
				xmin = 173.4089
				xmax = 173.4689
				text = "Z"
			intervals [1164]:
				xmin = 173.4689
				xmax = 173.4989
				text = "Y"
			intervals [1165]:
				xmin = 173.4989
				xmax = 173.5289
				text = "UW1"
			intervals [1166]:
				xmin = 173.5289
				xmax = 173.5589
				text = "K"
			intervals [1167]:
				xmin = 173.5589
				xmax = 173.5989
				text = "UH1"
			intervals [1168]:
				xmin = 173.5989
				xmax = 173.6589
				text = "D"
			intervals [1169]:
				xmin = 173.6589
				xmax = 173.7089
				text = "D"
			intervals [1170]:
				xmin = 173.7089
				xmax = 173.7989
				text = "UW1"
			intervals [1171]:
				xmin = 173.7989
				xmax = 173.8489
				text = "IH0"
			intervals [1172]:
				xmin = 173.8489
				xmax = 173.8889
				text = "N"
			intervals [1173]:
				xmin = 173.8889
				xmax = 173.9589
				text = "D"
			intervals [1174]:
				xmin = 173.9589
				xmax = 174.0489
				text = "IY1"
			intervals [1175]:
				xmin = 174.0489
				xmax = 174.1689
				text = "S"
			intervals [1176]:
				xmin = 174.1689
				xmax = 174.2389
				text = "IY1"
			intervals [1177]:
				xmin = 174.2389
				xmax = 174.3289
				text = "B"
			intervals [1178]:
				xmin = 174.3289
				xmax = 174.4089
				text = "AE1"
			intervals [1179]:
				xmin = 174.4089
				xmax = 174.4789
				text = "K"
			intervals [1180]:
				xmin = 174.4789
				xmax = 174.5489
				text = "DH"
			intervals [1181]:
				xmin = 174.5489
				xmax = 174.5789
				text = "EH1"
			intervals [1182]:
				xmin = 174.5789
				xmax = 174.6389
				text = "N"
			intervals [1183]:
				xmin = 174.6389
				xmax = 174.6989
				text = "IH0"
			intervals [1184]:
				xmin = 174.6989
				xmax = 174.7689
				text = "Z"
			intervals [1185]:
				xmin = 174.7689
				xmax = 174.8089
				text = "Y"
			intervals [1186]:
				xmin = 174.8089
				xmax = 174.8389
				text = "UW1"
			intervals [1187]:
				xmin = 174.8389
				xmax = 174.8689
				text = "K"
			intervals [1188]:
				xmin = 174.8689
				xmax = 174.8989
				text = "UH1"
			intervals [1189]:
				xmin = 174.8989
				xmax = 174.9289
				text = "D"
			intervals [1190]:
				xmin = 174.9289
				xmax = 175.0289
				text = "F"
			intervals [1191]:
				xmin = 175.0289
				xmax = 175.0789
				text = "AY1"
			intervals [1192]:
				xmin = 175.0789
				xmax = 175.1089
				text = "N"
			intervals [1193]:
				xmin = 175.1089
				xmax = 175.1389
				text = "D"
			intervals [1194]:
				xmin = 175.1389
				xmax = 175.1689
				text = "AH0"
			intervals [1195]:
				xmin = 175.1689
				xmax = 175.1989
				text = "P"
			intervals [1196]:
				xmin = 175.1989
				xmax = 175.2389
				text = "L"
			intervals [1197]:
				xmin = 175.2389
				xmax = 175.2789
				text = "EY1"
			intervals [1198]:
				xmin = 175.2789
				xmax = 175.3489
				text = "S"
			intervals [1199]:
				xmin = 175.3489
				xmax = 175.3789
				text = "T"
			intervals [1200]:
				xmin = 175.3789
				xmax = 175.4189
				text = "AH0"
			intervals [1201]:
				xmin = 175.4189
				xmax = 175.5789
				text = "P"
			intervals [1202]:
				xmin = 175.5789
				xmax = 175.6589
				text = "AA1"
			intervals [1203]:
				xmin = 175.6589
				xmax = 175.7389
				text = "R"
			intervals [1204]:
				xmin = 175.7389
				xmax = 175.7989
				text = "K"
			intervals [1205]:
				xmin = 175.7989
				xmax = 177.9535
				text = "sp"
			intervals [1206]:
				xmin = 177.9535
				xmax = 177.9835
				text = "S"
			intervals [1207]:
				xmin = 177.9835
				xmax = 178.2635
				text = "OW1"
			intervals [1208]:
				xmin = 178.2635
				xmax = 178.6342
				text = ""
			intervals [1209]:
				xmin = 178.6342
				xmax = 178.6742
				text = "sil"
			intervals [1210]:
				xmin = 178.6742
				xmax = 178.8242
				text = "S"
			intervals [1211]:
				xmin = 178.8242
				xmax = 179.0742
				text = "OW1"
			intervals [1212]:
				xmin = 179.0742
				xmax = 179.2783
				text = ""
			intervals [1213]:
				xmin = 179.2783
				xmax = 179.3083
				text = "sil"
			intervals [1214]:
				xmin = 179.3083
				xmax = 179.4083
				text = "Y"
			intervals [1215]:
				xmin = 179.4083
				xmax = 179.4583
				text = "UW1"
			intervals [1216]:
				xmin = 179.4583
				xmax = 179.5083
				text = "K"
			intervals [1217]:
				xmin = 179.5083
				xmax = 179.5783
				text = "UH1"
			intervals [1218]:
				xmin = 179.5783
				xmax = 179.6583
				text = "D"
			intervals [1219]:
				xmin = 179.6583
				xmax = 179.7383
				text = "D"
			intervals [1220]:
				xmin = 179.7383
				xmax = 179.8283
				text = "R"
			intervals [1221]:
				xmin = 179.8283
				xmax = 180.0683
				text = "AY1"
			intervals [1222]:
				xmin = 180.0683
				xmax = 180.1183
				text = "V"
			intervals [1223]:
				xmin = 180.1183
				xmax = 180.1883
				text = "T"
			intervals [1224]:
				xmin = 180.1883
				xmax = 180.2383
				text = "AH0"
			intervals [1225]:
				xmin = 180.2383
				xmax = 180.2983
				text = "DH"
			intervals [1226]:
				xmin = 180.2983
				xmax = 180.3983
				text = "IY1"
			intervals [1227]:
				xmin = 180.3983
				xmax = 180.4583
				text = "Z"
			intervals [1228]:
				xmin = 180.4583
				xmax = 180.5283
				text = "P"
			intervals [1229]:
				xmin = 180.5283
				xmax = 180.6183
				text = "L"
			intervals [1230]:
				xmin = 180.6183
				xmax = 180.7383
				text = "EY1"
			intervals [1231]:
				xmin = 180.7383
				xmax = 180.8783
				text = "S"
			intervals [1232]:
				xmin = 180.8783
				xmax = 181.1083
				text = "AH0"
			intervals [1233]:
				xmin = 181.1083
				xmax = 181.2183
				text = "Z"
			intervals [1234]:
				xmin = 181.2183
				xmax = 181.5124
				text = ""
			intervals [1235]:
				xmin = 181.5124
				xmax = 182.0424
				text = "AE1"
			intervals [1236]:
				xmin = 182.0424
				xmax = 182.1724
				text = "N"
			intervals [1237]:
				xmin = 182.1724
				xmax = 182.2024
				text = "D"
			intervals [1238]:
				xmin = 182.2024
				xmax = 182.5884
				text = ""
			intervals [1239]:
				xmin = 182.5884
				xmax = 182.6384
				text = "sil"
			intervals [1240]:
				xmin = 182.6384
				xmax = 182.7284
				text = "AO1"
			intervals [1241]:
				xmin = 182.7284
				xmax = 182.7784
				text = "L"
			intervals [1242]:
				xmin = 182.7784
				xmax = 182.8384
				text = "W"
			intervals [1243]:
				xmin = 182.8384
				xmax = 182.8784
				text = "IY0"
			intervals [1244]:
				xmin = 182.8784
				xmax = 182.9484
				text = "Z"
			intervals [1245]:
				xmin = 182.9484
				xmax = 183.0484
				text = "F"
			intervals [1246]:
				xmin = 183.0484
				xmax = 183.1384
				text = "AY1"
			intervals [1247]:
				xmin = 183.1384
				xmax = 183.1684
				text = "N"
			intervals [1248]:
				xmin = 183.1684
				xmax = 183.1984
				text = "D"
			intervals [1249]:
				xmin = 183.1984
				xmax = 183.2684
				text = "AH0"
			intervals [1250]:
				xmin = 183.2684
				xmax = 183.3484
				text = "P"
			intervals [1251]:
				xmin = 183.3484
				xmax = 183.3884
				text = "L"
			intervals [1252]:
				xmin = 183.3884
				xmax = 183.4484
				text = "EY1"
			intervals [1253]:
				xmin = 183.4484
				xmax = 183.5584
				text = "S"
			intervals [1254]:
				xmin = 183.5584
				xmax = 183.5884
				text = "AO1"
			intervals [1255]:
				xmin = 183.5884
				xmax = 183.6384
				text = "N"
			intervals [1256]:
				xmin = 183.6384
				xmax = 183.6684
				text = "DH"
			intervals [1257]:
				xmin = 183.6684
				xmax = 183.7184
				text = "AH0"
			intervals [1258]:
				xmin = 183.7184
				xmax = 183.7484
				text = "S"
			intervals [1259]:
				xmin = 183.7484
				xmax = 183.8284
				text = "T"
			intervals [1260]:
				xmin = 183.8284
				xmax = 183.8784
				text = "R"
			intervals [1261]:
				xmin = 183.8784
				xmax = 183.9484
				text = "IY1"
			intervals [1262]:
				xmin = 183.9484
				xmax = 183.9984
				text = "T"
			intervals [1263]:
				xmin = 183.9984
				xmax = 184.0384
				text = "T"
			intervals [1264]:
				xmin = 184.0384
				xmax = 184.0884
				text = "AH0"
			intervals [1265]:
				xmin = 184.0884
				xmax = 184.2284
				text = "P"
			intervals [1266]:
				xmin = 184.2284
				xmax = 184.3484
				text = "AA1"
			intervals [1267]:
				xmin = 184.3484
				xmax = 184.4684
				text = "R"
			intervals [1268]:
				xmin = 184.4684
				xmax = 184.5984
				text = "K"
			intervals [1269]:
				xmin = 184.5984
				xmax = 184.6584
				text = "AE1"
			intervals [1270]:
				xmin = 184.6584
				xmax = 184.9084
				text = "N"
			intervals [1271]:
				xmin = 184.9084
				xmax = 184.9784
				text = "D"
			intervals [1272]:
				xmin = 184.9784
				xmax = 185.0184
				text = "sp"
			intervals [1273]:
				xmin = 185.0184
				xmax = 185.1484
				text = "AE1"
			intervals [1274]:
				xmin = 185.1484
				xmax = 185.3384
				text = "N"
			intervals [1275]:
				xmin = 185.3384
				xmax = 185.4084
				text = "sp"
			intervals [1276]:
				xmin = 185.4084
				xmax = 185.4784
				text = "IH1"
			intervals [1277]:
				xmin = 185.4784
				xmax = 185.5484
				text = "T"
			intervals [1278]:
				xmin = 185.5484
				xmax = 185.5884
				text = "W"
			intervals [1279]:
				xmin = 185.5884
				xmax = 185.6584
				text = "AH1"
			intervals [1280]:
				xmin = 185.6584
				xmax = 185.8784
				text = "Z"
			intervals [1281]:
				xmin = 185.8784
				xmax = 185.9084
				text = "sp"
			intervals [1282]:
				xmin = 185.9084
				xmax = 185.9484
				text = "IH1"
			intervals [1283]:
				xmin = 185.9484
				xmax = 185.9984
				text = "T"
			intervals [1284]:
				xmin = 185.9984
				xmax = 186.0584
				text = "W"
			intervals [1285]:
				xmin = 186.0584
				xmax = 186.1184
				text = "AH0"
			intervals [1286]:
				xmin = 186.1184
				xmax = 186.2184
				text = "Z"
			intervals [1287]:
				xmin = 186.2184
				xmax = 186.3584
				text = "IY1"
			intervals [1288]:
				xmin = 186.3584
				xmax = 186.4984
				text = "Z"
			intervals [1289]:
				xmin = 186.4984
				xmax = 186.5284
				text = "IY0"
			intervals [1290]:
				xmin = 186.5284
				xmax = 186.5584
				text = "IH1"
			intervals [1291]:
				xmin = 186.5584
				xmax = 186.5884
				text = "T"
			intervals [1292]:
				xmin = 186.5884
				xmax = 186.6184
				text = "D"
			intervals [1293]:
				xmin = 186.6184
				xmax = 186.6484
				text = "AH1"
			intervals [1294]:
				xmin = 186.6484
				xmax = 186.6784
				text = "B"
			intervals [1295]:
				xmin = 186.6784
				xmax = 186.7084
				text = "AH0"
			intervals [1296]:
				xmin = 186.7084
				xmax = 186.7384
				text = "L"
			intervals [1297]:
				xmin = 186.7384
				xmax = 186.7684
				text = "Y"
			intervals [1298]:
				xmin = 186.7684
				xmax = 186.7984
				text = "UW0"
			intervals [1299]:
				xmin = 186.7984
				xmax = 186.8284
				text = "AE1"
			intervals [1300]:
				xmin = 186.8284
				xmax = 186.9084
				text = "N"
			intervals [1301]:
				xmin = 186.9084
				xmax = 186.9784
				text = "Y"
			intervals [1302]:
				xmin = 186.9784
				xmax = 187.0484
				text = "UW1"
			intervals [1303]:
				xmin = 187.0484
				xmax = 187.1384
				text = "W"
			intervals [1304]:
				xmin = 187.1384
				xmax = 187.2084
				text = "ER1"
			intervals [1305]:
				xmin = 187.2084
				xmax = 187.2384
				text = "N"
			intervals [1306]:
				xmin = 187.2384
				xmax = 187.3284
				text = "T"
			intervals [1307]:
				xmin = 187.3284
				xmax = 187.9796
				text = ""
			intervals [1308]:
				xmin = 187.9796
				xmax = 188.0096
				text = "sil"
			intervals [1309]:
				xmin = 188.0096
				xmax = 188.1996
				text = "AH0"
			intervals [1310]:
				xmin = 188.1996
				xmax = 188.2796
				text = "L"
			intervals [1311]:
				xmin = 188.2796
				xmax = 188.3796
				text = "AO1"
			intervals [1312]:
				xmin = 188.3796
				xmax = 188.4896
				text = "NG"
			intervals [1313]:
				xmin = 188.4896
				xmax = 188.5396
				text = "D"
			intervals [1314]:
				xmin = 188.5396
				xmax = 188.5996
				text = "IH1"
			intervals [1315]:
				xmin = 188.5996
				xmax = 188.6596
				text = "S"
			intervals [1316]:
				xmin = 188.6596
				xmax = 188.7496
				text = "T"
			intervals [1317]:
				xmin = 188.7496
				xmax = 188.7896
				text = "AH0"
			intervals [1318]:
				xmin = 188.7896
				xmax = 188.8496
				text = "N"
			intervals [1319]:
				xmin = 188.8496
				xmax = 188.9196
				text = "S"
			intervals [1320]:
				xmin = 188.9196
				xmax = 188.9996
				text = "AH0"
			intervals [1321]:
				xmin = 188.9996
				xmax = 189.1196
				text = "W"
			intervals [1322]:
				xmin = 189.1196
				xmax = 189.4296
				text = "EY1"
			intervals [1323]:
				xmin = 189.4296
				xmax = 189.5086
				text = ""
			intervals [1324]:
				xmin = 189.5086
				xmax = 189.5386
				text = "sil"
			intervals [1325]:
				xmin = 189.5386
				xmax = 189.5986
				text = "F"
			intervals [1326]:
				xmin = 189.5986
				xmax = 189.7086
				text = "ER0"
			intervals [1327]:
				xmin = 189.7086
				xmax = 189.8186
				text = "M"
			intervals [1328]:
				xmin = 189.8186
				xmax = 189.8986
				text = "sp"
			intervals [1329]:
				xmin = 189.8986
				xmax = 189.9971
				text = ""
			intervals [1330]:
				xmin = 189.9971
				xmax = 190.1271
				text = "W"
			intervals [1331]:
				xmin = 190.1271
				xmax = 190.1571
				text = "EH0"
			intervals [1332]:
				xmin = 190.1571
				xmax = 190.1971
				text = "R"
			intervals [1333]:
				xmin = 190.1971
				xmax = 190.2371
				text = "EH1"
			intervals [1334]:
				xmin = 190.2371
				xmax = 190.2971
				text = "V"
			intervals [1335]:
				xmin = 190.2971
				xmax = 190.3371
				text = "ER0"
			intervals [1336]:
				xmin = 190.3371
				xmax = 190.3971
				text = "IH0"
			intervals [1337]:
				xmin = 190.3971
				xmax = 190.4571
				text = "T"
			intervals [1338]:
				xmin = 190.4571
				xmax = 190.5371
				text = "W"
			intervals [1339]:
				xmin = 190.5371
				xmax = 190.6171
				text = "AH1"
			intervals [1340]:
				xmin = 190.6171
				xmax = 190.6971
				text = "Z"
			intervals [1341]:
				xmin = 190.6971
				xmax = 190.7371
				text = "DH"
			intervals [1342]:
				xmin = 190.7371
				xmax = 190.7671
				text = "AH0"
			intervals [1343]:
				xmin = 190.7671
				xmax = 190.8171
				text = "T"
			intervals [1344]:
				xmin = 190.8171
				xmax = 190.8971
				text = "Y"
			intervals [1345]:
				xmin = 190.8971
				xmax = 190.9271
				text = "UW1"
			intervals [1346]:
				xmin = 190.9271
				xmax = 190.9671
				text = "W"
			intervals [1347]:
				xmin = 190.9671
				xmax = 191.0171
				text = "ER0"
			intervals [1348]:
				xmin = 191.0171
				xmax = 191.0971
				text = "T"
			intervals [1349]:
				xmin = 191.0971
				xmax = 191.1371
				text = "R"
			intervals [1350]:
				xmin = 191.1371
				xmax = 191.2171
				text = "AY1"
			intervals [1351]:
				xmin = 191.2171
				xmax = 191.2571
				text = "N"
			intervals [1352]:
				xmin = 191.2571
				xmax = 191.2971
				text = "T"
			intervals [1353]:
				xmin = 191.2971
				xmax = 191.3471
				text = "IH0"
			intervals [1354]:
				xmin = 191.3471
				xmax = 191.4271
				text = "G"
			intervals [1355]:
				xmin = 191.4271
				xmax = 191.5771
				text = "OW1"
			intervals [1356]:
				xmin = 191.5771
				xmax = 192.3797
				text = ""
			intervals [1357]:
				xmin = 192.3797
				xmax = 192.4297
				text = "sil"
			intervals [1358]:
				xmin = 192.4297
				xmax = 192.5697
				text = "S"
			intervals [1359]:
				xmin = 192.5697
				xmax = 193.2097
				text = "OW1"
			intervals [1360]:
				xmin = 193.2097
				xmax = 193.2497
				text = "sp"
			intervals [1361]:
				xmin = 193.2497
				xmax = 193.5597
				text = "AY1"
			intervals [1362]:
				xmin = 193.5597
				xmax = 193.6797
				text = "AY1"
			intervals [1363]:
				xmin = 193.6797
				xmax = 193.7897
				text = "AY1"
			intervals [1364]:
				xmin = 193.7897
				xmax = 193.8897
				text = "R"
			intervals [1365]:
				xmin = 193.8897
				xmax = 193.9397
				text = "IY0"
			intervals [1366]:
				xmin = 193.9397
				xmax = 193.9997
				text = "M"
			intervals [1367]:
				xmin = 193.9997
				xmax = 194.0397
				text = "EH1"
			intervals [1368]:
				xmin = 194.0397
				xmax = 194.0797
				text = "M"
			intervals [1369]:
				xmin = 194.0797
				xmax = 194.1097
				text = "B"
			intervals [1370]:
				xmin = 194.1097
				xmax = 194.1497
				text = "ER0"
			intervals [1371]:
				xmin = 194.1497
				xmax = 194.1997
				text = "DH"
			intervals [1372]:
				xmin = 194.1997
				xmax = 194.2597
				text = "AE1"
			intervals [1373]:
				xmin = 194.2597
				xmax = 194.3397
				text = "T"
			intervals [1374]:
				xmin = 194.3397
				xmax = 194.3797
				text = "B"
			intervals [1375]:
				xmin = 194.3797
				xmax = 194.4097
				text = "IY1"
			intervals [1376]:
				xmin = 194.4097
				xmax = 194.4397
				text = "IH0"
			intervals [1377]:
				xmin = 194.4397
				xmax = 194.5097
				text = "NG"
			intervals [1378]:
				xmin = 194.5097
				xmax = 194.5697
				text = "AH0"
			intervals [1379]:
				xmin = 194.5697
				xmax = 194.6097
				text = "L"
			intervals [1380]:
				xmin = 194.6097
				xmax = 194.6897
				text = "AA1"
			intervals [1381]:
				xmin = 194.6897
				xmax = 194.7197
				text = "T"
			intervals [1382]:
				xmin = 194.7197
				xmax = 194.7497
				text = "AH0"
			intervals [1383]:
				xmin = 194.7497
				xmax = 194.7797
				text = "V"
			intervals [1384]:
				xmin = 194.7797
				xmax = 194.9097
				text = "F"
			intervals [1385]:
				xmin = 194.9097
				xmax = 195.0097
				text = "AH1"
			intervals [1386]:
				xmin = 195.0097
				xmax = 195.1097
				text = "N"
			intervals [1387]:
				xmin = 195.1097
				xmax = 195.1697
				text = "AH0"
			intervals [1388]:
				xmin = 195.1697
				xmax = 195.2797
				text = "N"
			intervals [1389]:
				xmin = 195.2797
				xmax = 195.3397
				text = "D"
			intervals [1390]:
				xmin = 195.3397
				xmax = 195.3897
				text = "sp"
			intervals [1391]:
				xmin = 195.3897
				xmax = 195.5369
				text = ""
			intervals [1392]:
				xmin = 195.5369
				xmax = 195.7169
				text = "IY1"
			intervals [1393]:
				xmin = 195.7169
				xmax = 195.7769
				text = "Z"
			intervals [1394]:
				xmin = 195.7769
				xmax = 195.8569
				text = "IY0"
			intervals [1395]:
				xmin = 195.8569
				xmax = 195.9369
				text = "T"
			intervals [1396]:
				xmin = 195.9369
				xmax = 195.9969
				text = "IH0"
			intervals [1397]:
				xmin = 195.9969
				xmax = 196.0869
				text = "D"
			intervals [1398]:
				xmin = 196.0869
				xmax = 196.3369
				text = "UW1"
			intervals [1399]:
				xmin = 196.3369
				xmax = 196.3869
				text = "AH0"
			intervals [1400]:
				xmin = 196.3869
				xmax = 196.4969
				text = "N"
			intervals [1401]:
				xmin = 196.4969
				xmax = 196.5269
				text = "sp"
			intervals [1402]:
				xmin = 196.5269
				xmax = 196.9456
				text = ""
			intervals [1403]:
				xmin = 196.9456
				xmax = 197.0156
				text = "DH"
			intervals [1404]:
				xmin = 197.0156
				xmax = 197.0456
				text = "EH1"
			intervals [1405]:
				xmin = 197.0456
				xmax = 197.0756
				text = "R"
			intervals [1406]:
				xmin = 197.0756
				xmax = 197.1056
				text = "W"
			intervals [1407]:
				xmin = 197.1056
				xmax = 197.1456
				text = "ER0"
			intervals [1408]:
				xmin = 197.1456
				xmax = 197.2456
				text = "N"
			intervals [1409]:
				xmin = 197.2456
				xmax = 197.3456
				text = "AY1"
			intervals [1410]:
				xmin = 197.3456
				xmax = 197.4456
				text = "S"
			intervals [1411]:
				xmin = 197.4456
				xmax = 197.5256
				text = "P"
			intervals [1412]:
				xmin = 197.5256
				xmax = 197.5756
				text = "L"
			intervals [1413]:
				xmin = 197.5756
				xmax = 197.6356
				text = "EY1"
			intervals [1414]:
				xmin = 197.6356
				xmax = 197.7356
				text = "S"
			intervals [1415]:
				xmin = 197.7356
				xmax = 197.7856
				text = "IH0"
			intervals [1416]:
				xmin = 197.7856
				xmax = 197.8656
				text = "Z"
			intervals [1417]:
				xmin = 197.8656
				xmax = 197.9256
				text = "T"
			intervals [1418]:
				xmin = 197.9256
				xmax = 198.0256
				text = "IH0"
			intervals [1419]:
				xmin = 198.0256
				xmax = 198.1356
				text = "G"
			intervals [1420]:
				xmin = 198.1356
				xmax = 198.5656
				text = "OW1"
			intervals [1421]:
				xmin = 198.5656
				xmax = 198.7156
				text = "AH0"
			intervals [1422]:
				xmin = 198.7156
				xmax = 198.8456
				text = "N"
			intervals [1423]:
				xmin = 198.8456
				xmax = 199.0097
				text = ""
			intervals [1424]:
				xmin = 199.0097
				xmax = 199.0397
				text = "sil"
			intervals [1425]:
				xmin = 199.0397
				xmax = 199.4497
				text = "AH1"
			intervals [1426]:
				xmin = 199.4497
				xmax = 199.6097
				text = "M"
			intervals [1427]:
				xmin = 199.6097
				xmax = 200.284
				text = ""
			intervals [1428]:
				xmin = 200.284
				xmax = 200.584
				text = "IH0"
			intervals [1429]:
				xmin = 200.584
				xmax = 200.644
				text = "T"
			intervals [1430]:
				xmin = 200.644
				xmax = 200.9706
				text = ""
			intervals [1431]:
				xmin = 200.9706
				xmax = 201.0106
				text = "sil"
			intervals [1432]:
				xmin = 201.0106
				xmax = 201.0706
				text = "G"
			intervals [1433]:
				xmin = 201.0706
				xmax = 201.1106
				text = "UH1"
			intervals [1434]:
				xmin = 201.1106
				xmax = 201.1606
				text = "D"
			intervals [1435]:
				xmin = 201.1606
				xmax = 201.2106
				text = "IY0"
			intervals [1436]:
				xmin = 201.2106
				xmax = 201.3406
				text = "V"
			intervals [1437]:
				xmin = 201.3406
				xmax = 201.4306
				text = "EH1"
			intervals [1438]:
				xmin = 201.4306
				xmax = 201.4806
				text = "N"
			intervals [1439]:
				xmin = 201.4806
				xmax = 201.5306
				text = "T"
			intervals [1440]:
				xmin = 201.5306
				xmax = 201.6006
				text = "S"
			intervals [1441]:
				xmin = 201.6006
				xmax = 201.6906
				text = "T"
			intervals [1442]:
				xmin = 201.6906
				xmax = 201.7506
				text = "UW1"
			intervals [1443]:
				xmin = 201.7506
				xmax = 201.8206
				text = "AH0"
			intervals [1444]:
				xmin = 201.8206
				xmax = 201.9806
				text = "T"
			intervals [1445]:
				xmin = 201.9806
				xmax = 202.1106
				text = "EH1"
			intervals [1446]:
				xmin = 202.1106
				xmax = 202.1806
				text = "N"
			intervals [1447]:
				xmin = 202.1806
				xmax = 202.3006
				text = "D"
			intervals [1448]:
				xmin = 202.3006
				xmax = 202.3806
				text = "sp"
			intervals [1449]:
				xmin = 202.3806
				xmax = 202.6625
				text = ""
			intervals [1450]:
				xmin = 202.6625
				xmax = 202.7925
				text = "K"
			intervals [1451]:
				xmin = 202.7925
				xmax = 202.8525
				text = "AH1"
			intervals [1452]:
				xmin = 202.8525
				xmax = 202.9225
				text = "M"
			intervals [1453]:
				xmin = 202.9225
				xmax = 203.0125
				text = "D"
			intervals [1454]:
				xmin = 203.0125
				xmax = 203.1225
				text = "AW1"
			intervals [1455]:
				xmin = 203.1225
				xmax = 203.2125
				text = "N"
			intervals [1456]:
				xmin = 203.2125
				xmax = 203.3525
				text = "T"
			intervals [1457]:
				xmin = 203.3525
				xmax = 203.6525
				text = "AW1"
			intervals [1458]:
				xmin = 203.6525
				xmax = 203.7425
				text = "N"
			intervals [1459]:
				xmin = 203.7425
				xmax = 203.8025
				text = "AH0"
			intervals [1460]:
				xmin = 203.8025
				xmax = 203.9525
				text = "N"
			intervals [1461]:
				xmin = 203.9525
				xmax = 203.9825
				text = "sp"
			intervals [1462]:
				xmin = 203.9825
				xmax = 204.0525
				text = "Y"
			intervals [1463]:
				xmin = 204.0525
				xmax = 204.1125
				text = "UW1"
			intervals [1464]:
				xmin = 204.1125
				xmax = 204.1525
				text = "sp"
			intervals [1465]:
				xmin = 204.1525
				xmax = 204.2125
				text = "HH"
			intervals [1466]:
				xmin = 204.2125
				xmax = 204.3925
				text = "AE1"
			intervals [1467]:
				xmin = 204.3925
				xmax = 204.4425
				text = "D"
			intervals [1468]:
				xmin = 204.4425
				xmax = 204.4825
				text = "DH"
			intervals [1469]:
				xmin = 204.4825
				xmax = 204.5625
				text = "AH0"
			intervals [1470]:
				xmin = 204.5625
				xmax = 204.6625
				text = "W"
			intervals [1471]:
				xmin = 204.6625
				xmax = 204.7125
				text = "AO1"
			intervals [1472]:
				xmin = 204.7125
				xmax = 204.7725
				text = "R"
			intervals [1473]:
				xmin = 204.7725
				xmax = 204.8025
				text = "N"
			intervals [1474]:
				xmin = 204.8025
				xmax = 204.8825
				text = "ER0"
			intervals [1475]:
				xmin = 204.8825
				xmax = 205.0025
				text = "TH"
			intervals [1476]:
				xmin = 205.0025
				xmax = 205.2125
				text = "IY1"
			intervals [1477]:
				xmin = 205.2125
				xmax = 205.2525
				text = "AH0"
			intervals [1478]:
				xmin = 205.2525
				xmax = 205.2825
				text = "T"
			intervals [1479]:
				xmin = 205.2825
				xmax = 205.6025
				text = "ER0"
			intervals [1480]:
				xmin = 205.6025
				xmax = 205.6325
				text = "sp"
			intervals [1481]:
				xmin = 205.6325
				xmax = 205.6625
				text = "AH0"
			intervals [1482]:
				xmin = 205.6625
				xmax = 205.7525
				text = "N"
			intervals [1483]:
				xmin = 205.7525
				xmax = 206.2024
				text = "sp"
			intervals [1484]:
				xmin = 206.2024
				xmax = 206.5524
				text = "AH1"
			intervals [1485]:
				xmin = 206.5524
				xmax = 206.8424
				text = "M"
			intervals [1486]:
				xmin = 206.8424
				xmax = 207.1122
				text = ""
			intervals [1487]:
				xmin = 207.1122
				xmax = 207.1822
				text = "sil"
			intervals [1488]:
				xmin = 207.1822
				xmax = 207.2522
				text = "DH"
			intervals [1489]:
				xmin = 207.2522
				xmax = 207.2922
				text = "AH0"
			intervals [1490]:
				xmin = 207.2922
				xmax = 207.3822
				text = "N"
			intervals [1491]:
				xmin = 207.3822
				xmax = 207.5022
				text = "AE1"
			intervals [1492]:
				xmin = 207.5022
				xmax = 207.6222
				text = "SH"
			intervals [1493]:
				xmin = 207.6222
				xmax = 207.6522
				text = "AH0"
			intervals [1494]:
				xmin = 207.6522
				xmax = 207.6822
				text = "N"
			intervals [1495]:
				xmin = 207.6822
				xmax = 207.7122
				text = "AH0"
			intervals [1496]:
				xmin = 207.7122
				xmax = 207.7422
				text = "L"
			intervals [1497]:
				xmin = 207.7422
				xmax = 207.8522
				text = "TH"
			intervals [1498]:
				xmin = 207.8522
				xmax = 207.9222
				text = "IY1"
			intervals [1499]:
				xmin = 207.9222
				xmax = 207.9522
				text = "AH0"
			intervals [1500]:
				xmin = 207.9522
				xmax = 207.9822
				text = "T"
			intervals [1501]:
				xmin = 207.9822
				xmax = 208.0622
				text = "ER0"
			intervals [1502]:
				xmin = 208.0622
				xmax = 208.1422
				text = "S"
			intervals [1503]:
				xmin = 208.1422
				xmax = 208.1822
				text = "AH1"
			intervals [1504]:
				xmin = 208.1822
				xmax = 208.2422
				text = "M"
			intervals [1505]:
				xmin = 208.2422
				xmax = 208.3422
				text = "T"
			intervals [1506]:
				xmin = 208.3422
				xmax = 208.4322
				text = "AY2"
			intervals [1507]:
				xmin = 208.4322
				xmax = 208.4622
				text = "M"
			intervals [1508]:
				xmin = 208.4622
				xmax = 208.5122
				text = "Z"
			intervals [1509]:
				xmin = 208.5122
				xmax = 208.5622
				text = "W"
			intervals [1510]:
				xmin = 208.5622
				xmax = 208.5922
				text = "UH1"
			intervals [1511]:
				xmin = 208.5922
				xmax = 208.6222
				text = "D"
			intervals [1512]:
				xmin = 208.6222
				xmax = 208.6822
				text = "HH"
			intervals [1513]:
				xmin = 208.6822
				xmax = 208.7822
				text = "AE1"
			intervals [1514]:
				xmin = 208.7822
				xmax = 208.8422
				text = "V"
			intervals [1515]:
				xmin = 208.8422
				xmax = 208.8722
				text = "sp"
			intervals [1516]:
				xmin = 208.8722
				xmax = 208.9722
				text = "TH"
			intervals [1517]:
				xmin = 208.9722
				xmax = 209.0322
				text = "IH1"
			intervals [1518]:
				xmin = 209.0322
				xmax = 209.1922
				text = "NG"
			intervals [1519]:
				xmin = 209.1922
				xmax = 209.3122
				text = "Z"
			intervals [1520]:
				xmin = 209.3122
				xmax = 209.3522
				text = "DH"
			intervals [1521]:
				xmin = 209.3522
				xmax = 209.3822
				text = "AH0"
			intervals [1522]:
				xmin = 209.3822
				xmax = 209.4122
				text = "T"
			intervals [1523]:
				xmin = 209.4122
				xmax = 209.4622
				text = "sp"
			intervals [1524]:
				xmin = 209.4622
				xmax = 209.5322
				text = "W"
			intervals [1525]:
				xmin = 209.5322
				xmax = 209.6022
				text = "ER1"
			intervals [1526]:
				xmin = 209.6022
				xmax = 209.6322
				text = "AH0"
			intervals [1527]:
				xmin = 209.6322
				xmax = 209.6822
				text = "V"
			intervals [1528]:
				xmin = 209.6822
				xmax = 209.7322
				text = "sp"
			intervals [1529]:
				xmin = 209.7322
				xmax = 209.8522
				text = "IH1"
			intervals [1530]:
				xmin = 209.8522
				xmax = 209.9222
				text = "N"
			intervals [1531]:
				xmin = 209.9222
				xmax = 210.0422
				text = "T"
			intervals [1532]:
				xmin = 210.0422
				xmax = 210.0822
				text = "R"
			intervals [1533]:
				xmin = 210.0822
				xmax = 210.1822
				text = "AH0"
			intervals [1534]:
				xmin = 210.1822
				xmax = 210.2722
				text = "S"
			intervals [1535]:
				xmin = 210.2722
				xmax = 210.3022
				text = "T"
			intervals [1536]:
				xmin = 210.3022
				xmax = 210.3322
				text = "sp"
			intervals [1537]:
				xmin = 210.3322
				xmax = 210.3822
				text = "AH0"
			intervals [1538]:
				xmin = 210.3822
				xmax = 210.4922
				text = "N"
			intervals [1539]:
				xmin = 210.4922
				xmax = 211.061
				text = "sp"
			intervals [1540]:
				xmin = 211.061
				xmax = 211.461
				text = "AH1"
			intervals [1541]:
				xmin = 211.461
				xmax = 211.651
				text = "M"
			intervals [1542]:
				xmin = 211.651
				xmax = 211.711
				text = "sp"
			intervals [1543]:
				xmin = 211.711
				xmax = 212.0291
				text = ""
			intervals [1544]:
				xmin = 212.0291
				xmax = 212.1391
				text = "Y"
			intervals [1545]:
				xmin = 212.1391
				xmax = 212.1991
				text = "UW1"
			intervals [1546]:
				xmin = 212.1991
				xmax = 212.2691
				text = "HH"
			intervals [1547]:
				xmin = 212.2691
				xmax = 212.5191
				text = "AE1"
			intervals [1548]:
				xmin = 212.5191
				xmax = 212.5791
				text = "D"
			intervals [1549]:
				xmin = 212.5791
				xmax = 212.8891
				text = "sp"
			intervals [1550]:
				xmin = 212.8891
				xmax = 213.452
				text = ""
			intervals [1551]:
				xmin = 213.452
				xmax = 213.502
				text = "DH"
			intervals [1552]:
				xmin = 213.502
				xmax = 213.552
				text = "IH0"
			intervals [1553]:
				xmin = 213.552
				xmax = 213.652
				text = "S"
			intervals [1554]:
				xmin = 213.652
				xmax = 213.692
				text = "W"
			intervals [1555]:
				xmin = 213.692
				xmax = 213.732
				text = "AH0"
			intervals [1556]:
				xmin = 213.732
				xmax = 213.802
				text = "Z"
			intervals [1557]:
				xmin = 213.802
				xmax = 213.882
				text = "AH0"
			intervals [1558]:
				xmin = 213.882
				xmax = 213.912
				text = "L"
			intervals [1559]:
				xmin = 213.912
				xmax = 213.942
				text = "IH1"
			intervals [1560]:
				xmin = 213.942
				xmax = 213.972
				text = "T"
			intervals [1561]:
				xmin = 213.972
				xmax = 214.002
				text = "AH0"
			intervals [1562]:
				xmin = 214.002
				xmax = 214.032
				text = "L"
			intervals [1563]:
				xmin = 214.032
				xmax = 214.072
				text = "B"
			intervals [1564]:
				xmin = 214.072
				xmax = 214.102
				text = "IH1"
			intervals [1565]:
				xmin = 214.102
				xmax = 214.132
				text = "T"
			intervals [1566]:
				xmin = 214.132
				xmax = 214.162
				text = "sp"
			intervals [1567]:
				xmin = 214.162
				xmax = 214.262
				text = "L"
			intervals [1568]:
				xmin = 214.262
				xmax = 214.342
				text = "EY1"
			intervals [1569]:
				xmin = 214.342
				xmax = 214.422
				text = "T"
			intervals [1570]:
				xmin = 214.422
				xmax = 214.612
				text = "ER0"
			intervals [1571]:
				xmin = 214.612
				xmax = 214.9527
				text = ""
			intervals [1572]:
				xmin = 214.9527
				xmax = 215.0227
				text = "DH"
			intervals [1573]:
				xmin = 215.0227
				xmax = 215.0727
				text = "IH0"
			intervals [1574]:
				xmin = 215.0727
				xmax = 215.1527
				text = "S"
			intervals [1575]:
				xmin = 215.1527
				xmax = 215.2027
				text = "IH0"
			intervals [1576]:
				xmin = 215.2027
				xmax = 215.2727
				text = "Z"
			intervals [1577]:
				xmin = 215.2727
				xmax = 215.3627
				text = "P"
			intervals [1578]:
				xmin = 215.3627
				xmax = 215.3927
				text = "R"
			intervals [1579]:
				xmin = 215.3927
				xmax = 215.4727
				text = "AA1"
			intervals [1580]:
				xmin = 215.4727
				xmax = 215.6527
				text = "B"
			intervals [1581]:
				xmin = 215.6527
				xmax = 215.7427
				text = "L"
			intervals [1582]:
				xmin = 215.7427
				xmax = 215.7727
				text = "IY0"
			intervals [1583]:
				xmin = 215.7727
				xmax = 215.8027
				text = "sp"
			intervals [1584]:
				xmin = 215.8027
				xmax = 215.8327
				text = "HH"
			intervals [1585]:
				xmin = 215.8327
				xmax = 215.8627
				text = "W"
			intervals [1586]:
				xmin = 215.8627
				xmax = 215.8927
				text = "EH1"
			intervals [1587]:
				xmin = 215.8927
				xmax = 215.9527
				text = "N"
			intervals [1588]:
				xmin = 215.9527
				xmax = 216.0427
				text = "AY1"
			intervals [1589]:
				xmin = 216.0427
				xmax = 216.1127
				text = "W"
			intervals [1590]:
				xmin = 216.1127
				xmax = 216.1527
				text = "AH0"
			intervals [1591]:
				xmin = 216.1527
				xmax = 216.2027
				text = "Z"
			intervals [1592]:
				xmin = 216.2027
				xmax = 216.2827
				text = "IH0"
			intervals [1593]:
				xmin = 216.2827
				xmax = 216.3227
				text = "N"
			intervals [1594]:
				xmin = 216.3227
				xmax = 216.4727
				text = "K"
			intervals [1595]:
				xmin = 216.4727
				xmax = 216.6127
				text = "AA1"
			intervals [1596]:
				xmin = 216.6127
				xmax = 216.6927
				text = "L"
			intervals [1597]:
				xmin = 216.6927
				xmax = 216.7727
				text = "IH0"
			intervals [1598]:
				xmin = 216.7727
				xmax = 216.8627
				text = "JH"
			intervals [1599]:
				xmin = 216.8627
				xmax = 216.9127
				text = "AH0"
			intervals [1600]:
				xmin = 216.9127
				xmax = 217.0027
				text = "N"
			intervals [1601]:
				xmin = 217.0027
				xmax = 217.0427
				text = "sp"
			intervals [1602]:
				xmin = 217.0427
				xmax = 217.1327
				text = "L"
			intervals [1603]:
				xmin = 217.1327
				xmax = 217.1627
				text = "sp"
			intervals [1604]:
				xmin = 217.1627
				xmax = 217.3027
				text = "AH0"
			intervals [1605]:
				xmin = 217.3027
				xmax = 217.3827
				text = "N"
			intervals [1606]:
				xmin = 217.3827
				xmax = 217.5627
				text = "AE1"
			intervals [1607]:
				xmin = 217.5627
				xmax = 217.6727
				text = "F"
			intervals [1608]:
				xmin = 217.6727
				xmax = 217.7327
				text = "T"
			intervals [1609]:
				xmin = 217.7327
				xmax = 217.9027
				text = "ER0"
			intervals [1610]:
				xmin = 217.9027
				xmax = 218.2061
				text = ""
			intervals [1611]:
				xmin = 218.2061
				xmax = 218.2861
				text = "Y"
			intervals [1612]:
				xmin = 218.2861
				xmax = 218.3361
				text = "UW1"
			intervals [1613]:
				xmin = 218.3361
				xmax = 218.4061
				text = "HH"
			intervals [1614]:
				xmin = 218.4061
				xmax = 218.4861
				text = "AE1"
			intervals [1615]:
				xmin = 218.4861
				xmax = 218.5361
				text = "D"
			intervals [1616]:
				xmin = 218.5361
				xmax = 218.6961
				text = "AH0"
			intervals [1617]:
				xmin = 218.6961
				xmax = 218.7561
				text = "L"
			intervals [1618]:
				xmin = 218.7561
				xmax = 218.8961
				text = "AA1"
			intervals [1619]:
				xmin = 218.8961
				xmax = 218.9761
				text = "T"
			intervals [1620]:
				xmin = 218.9761
				xmax = 219.0361
				text = "AH1"
			intervals [1621]:
				xmin = 219.0361
				xmax = 219.1461
				text = "V"
			intervals [1622]:
				xmin = 219.1461
				xmax = 219.1761
				text = "sp"
			intervals [1623]:
				xmin = 219.1761
				xmax = 219.2361
				text = "DH"
			intervals [1624]:
				xmin = 219.2361
				xmax = 219.3761
				text = "IY1"
			intervals [1625]:
				xmin = 219.3761
				xmax = 219.5561
				text = "Z"
			intervals [1626]:
				xmin = 219.5561
				xmax = 219.7061
				text = "AH1"
			intervals [1627]:
				xmin = 219.7061
				xmax = 220.0761
				text = "M"
			intervals [1628]:
				xmin = 220.0761
				xmax = 220.9173
				text = ""
			intervals [1629]:
				xmin = 220.9173
				xmax = 220.9673
				text = "sil"
			intervals [1630]:
				xmin = 220.9673
				xmax = 221.1273
				text = "S"
			intervals [1631]:
				xmin = 221.1273
				xmax = 221.1973
				text = "M"
			intervals [1632]:
				xmin = 221.1973
				xmax = 221.5173
				text = "AO1"
			intervals [1633]:
				xmin = 221.5173
				xmax = 221.7973
				text = "L"
			intervals [1634]:
				xmin = 221.7973
				xmax = 222.4173
				text = "sp"
			intervals [1635]:
				xmin = 222.4173
				xmax = 222.5973
				text = "S"
			intervals [1636]:
				xmin = 222.5973
				xmax = 222.6273
				text = "AO1"
			intervals [1637]:
				xmin = 222.6273
				xmax = 222.6773
				text = "R"
			intervals [1638]:
				xmin = 222.6773
				xmax = 222.7073
				text = "T"
			intervals [1639]:
				xmin = 222.7073
				xmax = 222.7573
				text = "AH0"
			intervals [1640]:
				xmin = 222.7573
				xmax = 222.8273
				text = "V"
			intervals [1641]:
				xmin = 222.8273
				xmax = 222.8773
				text = "N"
			intervals [1642]:
				xmin = 222.8773
				xmax = 222.9973
				text = "EY1"
			intervals [1643]:
				xmin = 222.9973
				xmax = 223.0473
				text = "B"
			intervals [1644]:
				xmin = 223.0473
				xmax = 223.0973
				text = "ER0"
			intervals [1645]:
				xmin = 223.0973
				xmax = 223.1473
				text = "HH"
			intervals [1646]:
				xmin = 223.1473
				xmax = 223.1773
				text = "UH2"
			intervals [1647]:
				xmin = 223.1773
				xmax = 223.2273
				text = "D"
			intervals [1648]:
				xmin = 223.2273
				xmax = 223.2673
				text = "sp"
			intervals [1649]:
				xmin = 223.2673
				xmax = 223.3973
				text = "TH"
			intervals [1650]:
				xmin = 223.3973
				xmax = 223.5473
				text = "IY1"
			intervals [1651]:
				xmin = 223.5473
				xmax = 223.5773
				text = "AH0"
			intervals [1652]:
				xmin = 223.5773
				xmax = 223.6073
				text = "T"
			intervals [1653]:
				xmin = 223.6073
				xmax = 223.7273
				text = "ER0"
			intervals [1654]:
				xmin = 223.7273
				xmax = 224.0173
				text = "Z"
			intervals [1655]:
				xmin = 224.0173
				xmax = 224.9423
				text = ""
			intervals [1656]:
				xmin = 224.9423
				xmax = 225.1123
				text = "S"
			intervals [1657]:
				xmin = 225.1123
				xmax = 225.3923
				text = "OW1"
			intervals [1658]:
				xmin = 225.3923
				xmax = 225.4223
				text = "sp"
			intervals [1659]:
				xmin = 225.4223
				xmax = 225.4723
				text = "DH"
			intervals [1660]:
				xmin = 225.4723
				xmax = 225.5423
				text = "EY1"
			intervals [1661]:
				xmin = 225.5423
				xmax = 225.6123
				text = "W"
			intervals [1662]:
				xmin = 225.6123
				xmax = 225.6623
				text = "ER0"
			intervals [1663]:
				xmin = 225.6623
				xmax = 225.7523
				text = "D"
			intervals [1664]:
				xmin = 225.7523
				xmax = 225.9423
				text = "UW1"
			intervals [1665]:
				xmin = 225.9423
				xmax = 226.0323
				text = "IH0"
			intervals [1666]:
				xmin = 226.0323
				xmax = 226.1223
				text = "N"
			intervals [1667]:
				xmin = 226.1223
				xmax = 226.2023
				text = "sp"
			intervals [1668]:
				xmin = 226.2023
				xmax = 226.4023
				text = "AH1"
			intervals [1669]:
				xmin = 226.4023
				xmax = 226.4923
				text = "sp"
			intervals [1670]:
				xmin = 226.4923
				xmax = 226.5923
				text = "AE1"
			intervals [1671]:
				xmin = 226.5923
				xmax = 226.6723
				text = "N"
			intervals [1672]:
				xmin = 226.6723
				xmax = 226.7623
				text = "D"
			intervals [1673]:
				xmin = 226.7623
				xmax = 226.8123
				text = "sp"
			intervals [1674]:
				xmin = 226.8123
				xmax = 226.9456
				text = ""
			intervals [1675]:
				xmin = 226.9456
				xmax = 227.0756
				text = "DH"
			intervals [1676]:
				xmin = 227.0756
				xmax = 227.1556
				text = "EY1"
			intervals [1677]:
				xmin = 227.1556
				xmax = 227.1956
				text = "W"
			intervals [1678]:
				xmin = 227.1956
				xmax = 227.2456
				text = "ER0"
			intervals [1679]:
				xmin = 227.2456
				xmax = 227.2756
				text = "DH"
			intervals [1680]:
				xmin = 227.2756
				xmax = 227.3356
				text = "AH0"
			intervals [1681]:
				xmin = 227.3356
				xmax = 227.3956
				text = "W"
			intervals [1682]:
				xmin = 227.3956
				xmax = 227.4656
				text = "AH1"
			intervals [1683]:
				xmin = 227.4656
				xmax = 227.5056
				text = "N"
			intervals [1684]:
				xmin = 227.5056
				xmax = 227.5356
				text = "Z"
			intervals [1685]:
				xmin = 227.5356
				xmax = 227.5656
				text = "DH"
			intervals [1686]:
				xmin = 227.5656
				xmax = 227.5956
				text = "AH0"
			intervals [1687]:
				xmin = 227.5956
				xmax = 227.6256
				text = "T"
			intervals [1688]:
				xmin = 227.6256
				xmax = 227.6556
				text = "W"
			intervals [1689]:
				xmin = 227.6556
				xmax = 227.6956
				text = "ER0"
			intervals [1690]:
				xmin = 227.6956
				xmax = 227.8256
				text = "P"
			intervals [1691]:
				xmin = 227.8256
				xmax = 227.8556
				text = "UH1"
			intervals [1692]:
				xmin = 227.8556
				xmax = 227.8856
				text = "T"
			intervals [1693]:
				xmin = 227.8856
				xmax = 227.9156
				text = "IH0"
			intervals [1694]:
				xmin = 227.9156
				xmax = 227.9956
				text = "N"
			intervals [1695]:
				xmin = 227.9956
				xmax = 228.0956
				text = "AO1"
			intervals [1696]:
				xmin = 228.0956
				xmax = 228.1256
				text = "N"
			intervals [1697]:
				xmin = 228.1256
				xmax = 228.1556
				text = "AH0"
			intervals [1698]:
				xmin = 228.1556
				xmax = 228.2056
				text = "L"
			intervals [1699]:
				xmin = 228.2056
				xmax = 228.2656
				text = "AA1"
			intervals [1700]:
				xmin = 228.2656
				xmax = 228.2956
				text = "T"
			intervals [1701]:
				xmin = 228.2956
				xmax = 228.3256
				text = "AH0"
			intervals [1702]:
				xmin = 228.3256
				xmax = 228.3556
				text = "V"
			intervals [1703]:
				xmin = 228.3556
				xmax = 228.3856
				text = "DH"
			intervals [1704]:
				xmin = 228.3856
				xmax = 228.4156
				text = "AH0"
			intervals [1705]:
				xmin = 228.4156
				xmax = 228.4456
				text = "sp"
			intervals [1706]:
				xmin = 228.4456
				xmax = 228.5056
				text = "B"
			intervals [1707]:
				xmin = 228.5056
				xmax = 228.5656
				text = "L"
			intervals [1708]:
				xmin = 228.5656
				xmax = 228.6656
				text = "AE1"
			intervals [1709]:
				xmin = 228.6656
				xmax = 228.7156
				text = "K"
			intervals [1710]:
				xmin = 228.7156
				xmax = 228.8356
				text = "P"
			intervals [1711]:
				xmin = 228.8356
				xmax = 228.9056
				text = "L"
			intervals [1712]:
				xmin = 228.9056
				xmax = 229.0056
				text = "EY1"
			intervals [1713]:
				xmin = 229.0056
				xmax = 229.2656
				text = "Z"
			intervals [1714]:
				xmin = 229.2656
				xmax = 229.8734
				text = ""
			intervals [1715]:
				xmin = 229.8734
				xmax = 230.3134
				text = "AH1"
			intervals [1716]:
				xmin = 230.3134
				xmax = 230.6434
				text = "M"
			intervals [1717]:
				xmin = 230.6434
				xmax = 231.0768
				text = ""
			intervals [1718]:
				xmin = 231.0768
				xmax = 231.1268
				text = "sil"
			intervals [1719]:
				xmin = 231.1268
				xmax = 231.1768
				text = "spn"
			intervals [1720]:
				xmin = 231.1768
				xmax = 231.2068
				text = "sp"
			intervals [1721]:
				xmin = 231.2068
				xmax = 231.3768
				text = "AE1"
			intervals [1722]:
				xmin = 231.3768
				xmax = 231.6868
				text = "N"
			intervals [1723]:
				xmin = 231.6868
				xmax = 231.7468
				text = "sp"
			intervals [1724]:
				xmin = 231.7468
				xmax = 232.1068
				text = "AH1"
			intervals [1725]:
				xmin = 232.1068
				xmax = 232.3468
				text = "M"
			intervals [1726]:
				xmin = 232.3468
				xmax = 232.8678
				text = ""
			intervals [1727]:
				xmin = 232.8678
				xmax = 232.9578
				text = "DH"
			intervals [1728]:
				xmin = 232.9578
				xmax = 233.0378
				text = "EY1"
			intervals [1729]:
				xmin = 233.0378
				xmax = 233.0678
				text = "W"
			intervals [1730]:
				xmin = 233.0678
				xmax = 233.1278
				text = "ER0"
			intervals [1731]:
				xmin = 233.1278
				xmax = 233.2078
				text = "G"
			intervals [1732]:
				xmin = 233.2078
				xmax = 233.2778
				text = "R"
			intervals [1733]:
				xmin = 233.2778
				xmax = 233.3578
				text = "EY1"
			intervals [1734]:
				xmin = 233.3578
				xmax = 233.4878
				text = "T"
			intervals [1735]:
				xmin = 233.4878
				xmax = 234.1774
				text = ""
			intervals [1736]:
				xmin = 234.1774
				xmax = 234.2274
				text = "sil"
			intervals [1737]:
				xmin = 234.2274
				xmax = 234.2874
				text = "AY1"
			intervals [1738]:
				xmin = 234.2874
				xmax = 234.3274
				text = "M"
			intervals [1739]:
				xmin = 234.3274
				xmax = 234.3774
				text = "IY1"
			intervals [1740]:
				xmin = 234.3774
				xmax = 234.4574
				text = "N"
			intervals [1741]:
				xmin = 234.4574
				xmax = 234.5474
				text = "S"
			intervals [1742]:
				xmin = 234.5474
				xmax = 234.5974
				text = "AH1"
			intervals [1743]:
				xmin = 234.5974
				xmax = 234.6974
				text = "M"
			intervals [1744]:
				xmin = 234.6974
				xmax = 234.7574
				text = "AH0"
			intervals [1745]:
				xmin = 234.7574
				xmax = 234.8074
				text = "V"
			intervals [1746]:
				xmin = 234.8074
				xmax = 234.8574
				text = "TH"
			intervals [1747]:
				xmin = 234.8574
				xmax = 234.9674
				text = "S"
			intervals [1748]:
				xmin = 234.9674
				xmax = 235.0074
				text = "AH1"
			intervals [1749]:
				xmin = 235.0074
				xmax = 235.0874
				text = "M"
			intervals [1750]:
				xmin = 235.0874
				xmax = 235.1174
				text = "AH0"
			intervals [1751]:
				xmin = 235.1174
				xmax = 235.1574
				text = "V"
			intervals [1752]:
				xmin = 235.1574
				xmax = 235.1874
				text = "DH"
			intervals [1753]:
				xmin = 235.1874
				xmax = 235.3474
				text = "AH0"
			intervals [1754]:
				xmin = 235.3474
				xmax = 235.5474
				text = "sp"
			intervals [1755]:
				xmin = 235.5474
				xmax = 235.5974
				text = "DH"
			intervals [1756]:
				xmin = 235.5974
				xmax = 235.8474
				text = "AH0"
			intervals [1757]:
				xmin = 235.8474
				xmax = 236.1374
				text = "sp"
			intervals [1758]:
				xmin = 236.1374
				xmax = 236.1774
				text = "DH"
			intervals [1759]:
				xmin = 236.1774
				xmax = 236.2074
				text = "AH0"
			intervals [1760]:
				xmin = 236.2074
				xmax = 236.2574
				text = "sp"
			intervals [1761]:
				xmin = 236.2574
				xmax = 236.3374
				text = "P"
			intervals [1762]:
				xmin = 236.3374
				xmax = 236.3874
				text = "ER0"
			intervals [1763]:
				xmin = 236.3874
				xmax = 236.5474
				text = "F"
			intervals [1764]:
				xmin = 236.5474
				xmax = 236.6174
				text = "AO1"
			intervals [1765]:
				xmin = 236.6174
				xmax = 236.7074
				text = "R"
			intervals [1766]:
				xmin = 236.7074
				xmax = 236.7774
				text = "M"
			intervals [1767]:
				xmin = 236.7774
				xmax = 236.8074
				text = "AH0"
			intervals [1768]:
				xmin = 236.8074
				xmax = 236.9074
				text = "N"
			intervals [1769]:
				xmin = 236.9074
				xmax = 236.9874
				text = "S"
			intervals [1770]:
				xmin = 236.9874
				xmax = 237.0774
				text = "AH0"
			intervals [1771]:
				xmin = 237.0774
				xmax = 237.2174
				text = "Z"
			intervals [1772]:
				xmin = 237.2174
				xmax = 237.5369
				text = ""
			intervals [1773]:
				xmin = 237.5369
				xmax = 237.5869
				text = "sil"
			intervals [1774]:
				xmin = 237.5869
				xmax = 237.6169
				text = "W"
			intervals [1775]:
				xmin = 237.6169
				xmax = 237.6769
				text = "ER0"
			intervals [1776]:
				xmin = 237.6769
				xmax = 237.7469
				text = "JH"
			intervals [1777]:
				xmin = 237.7469
				xmax = 237.7869
				text = "AH1"
			intervals [1778]:
				xmin = 237.7869
				xmax = 237.9169
				text = "S"
			intervals [1779]:
				xmin = 237.9169
				xmax = 238.0369
				text = "AW2"
			intervals [1780]:
				xmin = 238.0369
				xmax = 238.1069
				text = "T"
			intervals [1781]:
				xmin = 238.1069
				xmax = 238.2969
				text = "S"
			intervals [1782]:
				xmin = 238.2969
				xmax = 238.3669
				text = "T"
			intervals [1783]:
				xmin = 238.3669
				xmax = 238.5069
				text = "AE1"
			intervals [1784]:
				xmin = 238.5069
				xmax = 238.5969
				text = "N"
			intervals [1785]:
				xmin = 238.5969
				xmax = 238.6569
				text = "D"
			intervals [1786]:
				xmin = 238.6569
				xmax = 238.6869
				text = "IH0"
			intervals [1787]:
				xmin = 238.6869
				xmax = 238.7769
				text = "N"
			intervals [1788]:
				xmin = 238.7769
				xmax = 239.066
				text = ""
			intervals [1789]:
				xmin = 239.066
				xmax = 239.246
				text = "AH0"
			intervals [1790]:
				xmin = 239.246
				xmax = 239.466
				text = "N"
			intervals [1791]:
				xmin = 239.466
				xmax = 239.646
				text = "sp"
			intervals [1792]:
				xmin = 239.646
				xmax = 239.696
				text = "Y"
			intervals [1793]:
				xmin = 239.696
				xmax = 239.736
				text = "UW1"
			intervals [1794]:
				xmin = 239.736
				xmax = 239.786
				text = "N"
			intervals [1795]:
				xmin = 239.786
				xmax = 239.936
				text = "OW1"
			intervals [1796]:
				xmin = 239.936
				xmax = 240.096
				text = "sp"
			intervals [1797]:
				xmin = 240.096
				xmax = 240.8823
				text = ""
			intervals [1798]:
				xmin = 240.8823
				xmax = 241.0123
				text = "K"
			intervals [1799]:
				xmin = 241.0123
				xmax = 241.0623
				text = "AH1"
			intervals [1800]:
				xmin = 241.0623
				xmax = 241.1323
				text = "L"
			intervals [1801]:
				xmin = 241.1323
				xmax = 241.2323
				text = "CH"
			intervals [1802]:
				xmin = 241.2323
				xmax = 241.2823
				text = "ER0"
			intervals [1803]:
				xmin = 241.2823
				xmax = 241.3123
				text = "AH0"
			intervals [1804]:
				xmin = 241.3123
				xmax = 241.3623
				text = "L"
			intervals [1805]:
				xmin = 241.3623
				xmax = 241.4623
				text = "IY0"
			intervals [1806]:
				xmin = 241.4623
				xmax = 241.5623
				text = "R"
			intervals [1807]:
				xmin = 241.5623
				xmax = 241.5923
				text = "EH1"
			intervals [1808]:
				xmin = 241.5923
				xmax = 241.7223
				text = "L"
			intervals [1809]:
				xmin = 241.7223
				xmax = 241.7523
				text = "AH0"
			intervals [1810]:
				xmin = 241.7523
				xmax = 241.8023
				text = "V"
			intervals [1811]:
				xmin = 241.8023
				xmax = 241.8323
				text = "AH0"
			intervals [1812]:
				xmin = 241.8323
				xmax = 241.8623
				text = "N"
			intervals [1813]:
				xmin = 241.8623
				xmax = 242.0323
				text = "T"
			intervals [1814]:
				xmin = 242.0323
				xmax = 242.4892
				text = ""
			intervals [1815]:
				xmin = 242.4892
				xmax = 242.5792
				text = "sil"
			intervals [1816]:
				xmin = 242.5792
				xmax = 242.9392
				text = "AH1"
			intervals [1817]:
				xmin = 242.9392
				xmax = 243.0992
				text = "M"
			intervals [1818]:
				xmin = 243.0992
				xmax = 244.3856
				text = "sp"
			intervals [1819]:
				xmin = 244.3856
				xmax = 244.4356
				text = "spn"
			intervals [1820]:
				xmin = 244.4356
				xmax = 244.4856
				text = "sp"
			intervals [1821]:
				xmin = 244.4856
				xmax = 244.8819
				text = ""
			intervals [1822]:
				xmin = 244.8819
				xmax = 245.0619
				text = "S"
			intervals [1823]:
				xmin = 245.0619
				xmax = 245.2019
				text = "OW1"
			intervals [1824]:
				xmin = 245.2019
				xmax = 245.2819
				text = "DH"
			intervals [1825]:
				xmin = 245.2819
				xmax = 245.4019
				text = "AE1"
			intervals [1826]:
				xmin = 245.4019
				xmax = 245.4319
				text = "T"
			intervals [1827]:
				xmin = 245.4319
				xmax = 245.5219
				text = "sp"
			intervals [1828]:
				xmin = 245.5219
				xmax = 245.5819
				text = "DH"
			intervals [1829]:
				xmin = 245.5819
				xmax = 245.6119
				text = "AE1"
			intervals [1830]:
				xmin = 245.6119
				xmax = 245.7019
				text = "T"
			intervals [1831]:
				xmin = 245.7019
				xmax = 245.7419
				text = "W"
			intervals [1832]:
				xmin = 245.7419
				xmax = 245.7819
				text = "AH0"
			intervals [1833]:
				xmin = 245.7819
				xmax = 245.8419
				text = "Z"
			intervals [1834]:
				xmin = 245.8419
				xmax = 245.9219
				text = "AH0"
			intervals [1835]:
				xmin = 245.9219
				xmax = 245.9719
				text = "L"
			intervals [1836]:
				xmin = 245.9719
				xmax = 246.0719
				text = "AA1"
			intervals [1837]:
				xmin = 246.0719
				xmax = 246.1019
				text = "T"
			intervals [1838]:
				xmin = 246.1019
				xmax = 246.1319
				text = "AH0"
			intervals [1839]:
				xmin = 246.1319
				xmax = 246.1619
				text = "V"
			intervals [1840]:
				xmin = 246.1619
				xmax = 246.2519
				text = "sp"
			intervals [1841]:
				xmin = 246.2519
				xmax = 246.2819
				text = "F"
			intervals [1842]:
				xmin = 246.2819
				xmax = 246.3119
				text = "AH1"
			intervals [1843]:
				xmin = 246.3119
				xmax = 246.3519
				text = "N"
			intervals [1844]:
				xmin = 246.3519
				xmax = 246.4919
				text = "AY1"
			intervals [1845]:
				xmin = 246.4919
				xmax = 246.5219
				text = "EH0"
			intervals [1846]:
				xmin = 246.5219
				xmax = 246.5919
				text = "N"
			intervals [1847]:
				xmin = 246.5919
				xmax = 246.6819
				text = "JH"
			intervals [1848]:
				xmin = 246.6819
				xmax = 246.8719
				text = "OY1"
			intervals [1849]:
				xmin = 246.8719
				xmax = 246.9119
				text = "D"
			intervals [1850]:
				xmin = 246.9119
				xmax = 247.2221
				text = ""
			intervals [1851]:
				xmin = 247.2221
				xmax = 247.2721
				text = "sil"
			intervals [1852]:
				xmin = 247.2721
				xmax = 247.4121
				text = "AY1"
			intervals [1853]:
				xmin = 247.4121
				xmax = 247.4421
				text = "sp"
			intervals [1854]:
				xmin = 247.4421
				xmax = 247.4721
				text = "IH0"
			intervals [1855]:
				xmin = 247.4721
				xmax = 247.5021
				text = "N"
			intervals [1856]:
				xmin = 247.5021
				xmax = 247.5921
				text = "JH"
			intervals [1857]:
				xmin = 247.5921
				xmax = 247.7521
				text = "OY1"
			intervals [1858]:
				xmin = 247.7521
				xmax = 247.7921
				text = "D"
			intervals [1859]:
				xmin = 247.7921
				xmax = 247.8921
				text = "sp"
			intervals [1860]:
				xmin = 247.8921
				xmax = 247.9721
				text = "DH"
			intervals [1861]:
				xmin = 247.9721
				xmax = 248.0421
				text = "AE1"
			intervals [1862]:
				xmin = 248.0421
				xmax = 248.1121
				text = "T"
			intervals [1863]:
				xmin = 248.1121
				xmax = 248.1421
				text = "sp"
			intervals [1864]:
				xmin = 248.1421
				xmax = 248.1721
				text = "HH"
			intervals [1865]:
				xmin = 248.1721
				xmax = 248.2021
				text = "W"
			intervals [1866]:
				xmin = 248.2021
				xmax = 248.2421
				text = "EH1"
			intervals [1867]:
				xmin = 248.2421
				xmax = 248.2721
				text = "N"
			intervals [1868]:
				xmin = 248.2721
				xmax = 248.3021
				text = "IH0"
			intervals [1869]:
				xmin = 248.3021
				xmax = 248.3421
				text = "T"
			intervals [1870]:
				xmin = 248.3421
				xmax = 248.5176
				text = ""
			intervals [1871]:
				xmin = 248.5176
				xmax = 248.5776
				text = "B"
			intervals [1872]:
				xmin = 248.5776
				xmax = 248.6076
				text = "AH1"
			intervals [1873]:
				xmin = 248.6076
				xmax = 248.6376
				text = "T"
			intervals [1874]:
				xmin = 248.6376
				xmax = 248.6776
				text = "DH"
			intervals [1875]:
				xmin = 248.6776
				xmax = 248.7276
				text = "AE1"
			intervals [1876]:
				xmin = 248.7276
				xmax = 248.8076
				text = "T"
			intervals [1877]:
				xmin = 248.8076
				xmax = 248.8576
				text = "W"
			intervals [1878]:
				xmin = 248.8576
				xmax = 248.9076
				text = "AH0"
			intervals [1879]:
				xmin = 248.9076
				xmax = 249.0176
				text = "Z"
			intervals [1880]:
				xmin = 249.0176
				xmax = 249.1576
				text = "M"
			intervals [1881]:
				xmin = 249.1576
				xmax = 249.2876
				text = "AO1"
			intervals [1882]:
				xmin = 249.2876
				xmax = 249.5576
				text = "R"
			intervals [1883]:
				xmin = 249.5576
				xmax = 250.0608
				text = ""
			intervals [1884]:
				xmin = 250.0608
				xmax = 250.1008
				text = "sil"
			intervals [1885]:
				xmin = 250.1008
				xmax = 250.7108
				text = "AH1"
			intervals [1886]:
				xmin = 250.7108
				xmax = 250.8108
				text = "sp"
			intervals [1887]:
				xmin = 250.8108
				xmax = 250.9308
				text = "AH1"
			intervals [1888]:
				xmin = 250.9308
				xmax = 251.0008
				text = "V"
			intervals [1889]:
				xmin = 251.0008
				xmax = 251.0308
				text = "sp"
			intervals [1890]:
				xmin = 251.0308
				xmax = 251.0708
				text = "DH"
			intervals [1891]:
				xmin = 251.0708
				xmax = 251.1208
				text = "AH0"
			intervals [1892]:
				xmin = 251.1208
				xmax = 251.2908
				text = "T"
			intervals [1893]:
				xmin = 251.2908
				xmax = 251.4508
				text = "AY1"
			intervals [1894]:
				xmin = 251.4508
				xmax = 251.5208
				text = "M"
			intervals [1895]:
				xmin = 251.5208
				xmax = 251.5608
				text = "DH"
			intervals [1896]:
				xmin = 251.5608
				xmax = 251.6408
				text = "AH0"
			intervals [1897]:
				xmin = 251.6408
				xmax = 251.6908
				text = "T"
			intervals [1898]:
				xmin = 251.6908
				xmax = 251.8008
				text = "AY1"
			intervals [1899]:
				xmin = 251.8008
				xmax = 251.8608
				text = "W"
			intervals [1900]:
				xmin = 251.8608
				xmax = 251.9708
				text = "AO1"
			intervals [1901]:
				xmin = 251.9708
				xmax = 252.1308
				text = "Z"
			intervals [1902]:
				xmin = 252.1308
				xmax = 252.1608
				text = "sp"
			intervals [1903]:
				xmin = 252.1608
				xmax = 252.3408
				text = "IH1"
			intervals [1904]:
				xmin = 252.3408
				xmax = 252.4308
				text = "N"
			intervals [1905]:
				xmin = 252.4308
				xmax = 252.5708
				text = "K"
			intervals [1906]:
				xmin = 252.5708
				xmax = 252.6508
				text = "AA1"
			intervals [1907]:
				xmin = 252.6508
				xmax = 252.7408
				text = "L"
			intervals [1908]:
				xmin = 252.7408
				xmax = 252.7908
				text = "IH0"
			intervals [1909]:
				xmin = 252.7908
				xmax = 252.8808
				text = "JH"
			intervals [1910]:
				xmin = 252.8808
				xmax = 252.9208
				text = "AH0"
			intervals [1911]:
				xmin = 252.9208
				xmax = 252.9608
				text = "N"
			intervals [1912]:
				xmin = 252.9608
				xmax = 253.0808
				text = "AE1"
			intervals [1913]:
				xmin = 253.0808
				xmax = 253.1508
				text = "F"
			intervals [1914]:
				xmin = 253.1508
				xmax = 253.1908
				text = "T"
			intervals [1915]:
				xmin = 253.1908
				xmax = 253.2208
				text = "ER0"
			intervals [1916]:
				xmin = 253.2208
				xmax = 253.2508
				text = "sp"
			intervals [1917]:
				xmin = 253.2508
				xmax = 253.3408
				text = "K"
			intervals [1918]:
				xmin = 253.3408
				xmax = 253.4108
				text = "AA1"
			intervals [1919]:
				xmin = 253.4108
				xmax = 253.4408
				text = "L"
			intervals [1920]:
				xmin = 253.4408
				xmax = 253.4708
				text = "IH0"
			intervals [1921]:
				xmin = 253.4708
				xmax = 253.7208
				text = "JH"
			intervals [1922]:
				xmin = 253.7208
				xmax = 253.7708
				text = "sp"
			intervals [1923]:
				xmin = 253.7708
				xmax = 253.8008
				text = "W"
			intervals [1924]:
				xmin = 253.8008
				xmax = 253.8308
				text = "EH1"
			intervals [1925]:
				xmin = 253.8308
				xmax = 253.8608
				text = "N"
			intervals [1926]:
				xmin = 253.8608
				xmax = 253.9308
				text = "AY1"
			intervals [1927]:
				xmin = 253.9308
				xmax = 254.0308
				text = "K"
			intervals [1928]:
				xmin = 254.0308
				xmax = 254.0708
				text = "AH1"
			intervals [1929]:
				xmin = 254.0708
				xmax = 254.1708
				text = "M"
			intervals [1930]:
				xmin = 254.1708
				xmax = 254.2008
				text = "AO1"
			intervals [1931]:
				xmin = 254.2008
				xmax = 254.2508
				text = "N"
			intervals [1932]:
				xmin = 254.2508
				xmax = 254.2808
				text = "DH"
			intervals [1933]:
				xmin = 254.2808
				xmax = 254.3408
				text = "AH0"
			intervals [1934]:
				xmin = 254.3408
				xmax = 254.4108
				text = "W"
			intervals [1935]:
				xmin = 254.4108
				xmax = 254.4608
				text = "IY1"
			intervals [1936]:
				xmin = 254.4608
				xmax = 254.5608
				text = "K"
			intervals [1937]:
				xmin = 254.5608
				xmax = 254.5908
				text = "EH2"
			intervals [1938]:
				xmin = 254.5908
				xmax = 254.6508
				text = "N"
			intervals [1939]:
				xmin = 254.6508
				xmax = 254.6808
				text = "D"
			intervals [1940]:
				xmin = 254.6808
				xmax = 254.7408
				text = "Z"
			intervals [1941]:
				xmin = 254.7408
				xmax = 254.7808
				text = "sp"
			intervals [1942]:
				xmin = 254.7808
				xmax = 254.8108
				text = "AH0"
			intervals [1943]:
				xmin = 254.8108
				xmax = 254.8408
				text = "N"
			intervals [1944]:
				xmin = 254.8408
				xmax = 254.8908
				text = "S"
			intervals [1945]:
				xmin = 254.8908
				xmax = 254.9208
				text = "T"
			intervals [1946]:
				xmin = 254.9208
				xmax = 254.9508
				text = "AH1"
			intervals [1947]:
				xmin = 254.9508
				xmax = 255.0308
				text = "F"
			intervals [1948]:
				xmin = 255.0308
				xmax = 255.0808
				text = "sp"
			intervals [1949]:
				xmin = 255.0808
				xmax = 255.544
				text = ""
			intervals [1950]:
				xmin = 255.544
				xmax = 255.634
				text = "AO1"
			intervals [1951]:
				xmin = 255.634
				xmax = 255.684
				text = "R"
			intervals [1952]:
				xmin = 255.684
				xmax = 255.714
				text = "DH"
			intervals [1953]:
				xmin = 255.714
				xmax = 255.774
				text = "AH0"
			intervals [1954]:
				xmin = 255.774
				xmax = 255.894
				text = "S"
			intervals [1955]:
				xmin = 255.894
				xmax = 255.924
				text = "AH1"
			intervals [1956]:
				xmin = 255.924
				xmax = 255.964
				text = "M"
			intervals [1957]:
				xmin = 255.964
				xmax = 255.994
				text = "ER0"
			intervals [1958]:
				xmin = 255.994
				xmax = 258.7258
				text = "sp"
			intervals [1959]:
				xmin = 258.7258
				xmax = 258.9558
				text = "S"
			intervals [1960]:
				xmin = 258.9558
				xmax = 259.0458
				text = "EH1"
			intervals [1961]:
				xmin = 259.0458
				xmax = 259.0958
				text = "V"
			intervals [1962]:
				xmin = 259.0958
				xmax = 259.1358
				text = "AH0"
			intervals [1963]:
				xmin = 259.1358
				xmax = 259.2158
				text = "N"
			intervals [1964]:
				xmin = 259.2158
				xmax = 259.3458
				text = "IY0"
			intervals [1965]:
				xmin = 259.3458
				xmax = 259.4458
				text = "Z"
			intervals [1966]:
				xmin = 259.4458
				xmax = 259.5158
				text = "Y"
			intervals [1967]:
				xmin = 259.5158
				xmax = 259.6958
				text = "AE1"
			intervals [1968]:
				xmin = 259.6958
				xmax = 260.2078
				text = "sp"
			intervals [1969]:
				xmin = 260.2078
				xmax = 260.2778
				text = "Y"
			intervals [1970]:
				xmin = 260.2778
				xmax = 260.4878
				text = "AE1"
			intervals [1971]:
				xmin = 260.4878
				xmax = 264.4293
				text = ""
			intervals [1972]:
				xmin = 264.4293
				xmax = 264.4793
				text = "sil"
			intervals [1973]:
				xmin = 264.4793
				xmax = 264.6393
				text = "CH"
			intervals [1974]:
				xmin = 264.6393
				xmax = 264.7693
				text = "EY1"
			intervals [1975]:
				xmin = 264.7693
				xmax = 264.8393
				text = "N"
			intervals [1976]:
				xmin = 264.8393
				xmax = 264.9393
				text = "JH"
			intervals [1977]:
				xmin = 264.9393
				xmax = 264.9693
				text = "IH0"
			intervals [1978]:
				xmin = 264.9693
				xmax = 265.1693
				text = "NG"
			intervals [1979]:
				xmin = 265.1693
				xmax = 265.5407
				text = ""
			intervals [1980]:
				xmin = 265.5407
				xmax = 265.5907
				text = "sil"
			intervals [1981]:
				xmin = 265.5907
				xmax = 265.6707
				text = "W"
			intervals [1982]:
				xmin = 265.6707
				xmax = 265.8007
				text = "EH1"
			intervals [1983]:
				xmin = 265.8007
				xmax = 265.9307
				text = "L"
			intervals [1984]:
				xmin = 265.9307
				xmax = 266.7229
				text = ""
			intervals [1985]:
				xmin = 266.7229
				xmax = 266.7529
				text = "sil"
			intervals [1986]:
				xmin = 266.7529
				xmax = 266.9829
				text = "R"
			intervals [1987]:
				xmin = 266.9829
				xmax = 267.0129
				text = "AH0"
			intervals [1988]:
				xmin = 267.0129
				xmax = 267.1929
				text = "IH1"
			intervals [1989]:
				xmin = 267.1929
				xmax = 267.2529
				text = "T"
			intervals [1990]:
				xmin = 267.2529
				xmax = 267.3129
				text = "W"
			intervals [1991]:
				xmin = 267.3129
				xmax = 267.3629
				text = "AH0"
			intervals [1992]:
				xmin = 267.3629
				xmax = 267.4229
				text = "Z"
			intervals [1993]:
				xmin = 267.4229
				xmax = 267.5429
				text = "S"
			intervals [1994]:
				xmin = 267.5429
				xmax = 267.5829
				text = "AO1"
			intervals [1995]:
				xmin = 267.5829
				xmax = 267.6329
				text = "R"
			intervals [1996]:
				xmin = 267.6329
				xmax = 267.6629
				text = "T"
			intervals [1997]:
				xmin = 267.6629
				xmax = 267.7029
				text = "AH0"
			intervals [1998]:
				xmin = 267.7029
				xmax = 267.7629
				text = "V"
			intervals [1999]:
				xmin = 267.7629
				xmax = 267.9192
				text = ""
			intervals [2000]:
				xmin = 267.9192
				xmax = 268.0892
				text = "K"
			intervals [2001]:
				xmin = 268.0892
				xmax = 268.1292
				text = "AH1"
			intervals [2002]:
				xmin = 268.1292
				xmax = 268.2092
				text = "M"
			intervals [2003]:
				xmin = 268.2092
				xmax = 268.2492
				text = "IH0"
			intervals [2004]:
				xmin = 268.2492
				xmax = 268.3792
				text = "NG"
			intervals [2005]:
				xmin = 268.3792
				xmax = 268.4992
				text = "sp"
			intervals [2006]:
				xmin = 268.4992
				xmax = 268.5692
				text = "K"
			intervals [2007]:
				xmin = 268.5692
				xmax = 268.6792
				text = "AH1"
			intervals [2008]:
				xmin = 268.6792
				xmax = 268.7592
				text = "M"
			intervals [2009]:
				xmin = 268.7592
				xmax = 268.7992
				text = "IH0"
			intervals [2010]:
				xmin = 268.7992
				xmax = 268.8792
				text = "NG"
			intervals [2011]:
				xmin = 268.8792
				xmax = 269.0292
				text = "B"
			intervals [2012]:
				xmin = 269.0292
				xmax = 269.1792
				text = "AE1"
			intervals [2013]:
				xmin = 269.1792
				xmax = 269.5392
				text = "K"
			intervals [2014]:
				xmin = 269.5392
				xmax = 269.8376
				text = ""
			intervals [2015]:
				xmin = 269.8376
				xmax = 269.8776
				text = "sil"
			intervals [2016]:
				xmin = 269.8776
				xmax = 269.9776
				text = "Y"
			intervals [2017]:
				xmin = 269.9776
				xmax = 270.1176
				text = "AE1"
			intervals [2018]:
				xmin = 270.1176
				xmax = 270.1776
				text = "IH1"
			intervals [2019]:
				xmin = 270.1776
				xmax = 270.2376
				text = "T"
			intervals [2020]:
				xmin = 270.2376
				xmax = 270.3076
				text = "W"
			intervals [2021]:
				xmin = 270.3076
				xmax = 270.3476
				text = "AH0"
			intervals [2022]:
				xmin = 270.3476
				xmax = 270.3976
				text = "Z"
			intervals [2023]:
				xmin = 270.3976
				xmax = 270.4976
				text = "S"
			intervals [2024]:
				xmin = 270.4976
				xmax = 270.5576
				text = "AO1"
			intervals [2025]:
				xmin = 270.5576
				xmax = 270.5976
				text = "R"
			intervals [2026]:
				xmin = 270.5976
				xmax = 270.6276
				text = "T"
			intervals [2027]:
				xmin = 270.6276
				xmax = 270.6576
				text = "AH0"
			intervals [2028]:
				xmin = 270.6576
				xmax = 270.7476
				text = "V"
			intervals [2029]:
				xmin = 270.7476
				xmax = 270.7776
				text = "sp"
			intervals [2030]:
				xmin = 270.7776
				xmax = 270.8476
				text = "IH1"
			intervals [2031]:
				xmin = 270.8476
				xmax = 270.9076
				text = "T"
			intervals [2032]:
				xmin = 270.9076
				xmax = 270.9676
				text = "W"
			intervals [2033]:
				xmin = 270.9676
				xmax = 270.9976
				text = "AH0"
			intervals [2034]:
				xmin = 270.9976
				xmax = 271.0376
				text = "Z"
			intervals [2035]:
				xmin = 271.0376
				xmax = 271.1476
				text = "S"
			intervals [2036]:
				xmin = 271.1476
				xmax = 271.1876
				text = "AO1"
			intervals [2037]:
				xmin = 271.1876
				xmax = 271.2176
				text = "R"
			intervals [2038]:
				xmin = 271.2176
				xmax = 271.2476
				text = "T"
			intervals [2039]:
				xmin = 271.2476
				xmax = 271.2776
				text = "AH0"
			intervals [2040]:
				xmin = 271.2776
				xmax = 271.3476
				text = "V"
			intervals [2041]:
				xmin = 271.3476
				xmax = 271.5076
				text = "K"
			intervals [2042]:
				xmin = 271.5076
				xmax = 271.5476
				text = "AH1"
			intervals [2043]:
				xmin = 271.5476
				xmax = 271.6276
				text = "M"
			intervals [2044]:
				xmin = 271.6276
				xmax = 271.6676
				text = "IH0"
			intervals [2045]:
				xmin = 271.6676
				xmax = 271.7976
				text = "NG"
			intervals [2046]:
				xmin = 271.7976
				xmax = 271.9076
				text = "sp"
			intervals [2047]:
				xmin = 271.9076
				xmax = 272.0576
				text = "K"
			intervals [2048]:
				xmin = 272.0576
				xmax = 272.0976
				text = "AH1"
			intervals [2049]:
				xmin = 272.0976
				xmax = 272.1576
				text = "M"
			intervals [2050]:
				xmin = 272.1576
				xmax = 272.1976
				text = "IH0"
			intervals [2051]:
				xmin = 272.1976
				xmax = 272.3076
				text = "NG"
			intervals [2052]:
				xmin = 272.3076
				xmax = 272.3476
				text = "sp"
			intervals [2053]:
				xmin = 272.3476
				xmax = 272.4176
				text = "B"
			intervals [2054]:
				xmin = 272.4176
				xmax = 272.4476
				text = "AE1"
			intervals [2055]:
				xmin = 272.4476
				xmax = 272.8076
				text = "K"
			intervals [2056]:
				xmin = 272.8076
				xmax = 283.3071
				text = ""
			intervals [2057]:
				xmin = 283.3071
				xmax = 283.4771
				text = "AY1"
			intervals [2058]:
				xmin = 283.4771
				xmax = 283.5671
				text = "TH"
			intervals [2059]:
				xmin = 283.5671
				xmax = 283.6071
				text = "IH1"
			intervals [2060]:
				xmin = 283.6071
				xmax = 283.6571
				text = "NG"
			intervals [2061]:
				xmin = 283.6571
				xmax = 283.7271
				text = "K"
			intervals [2062]:
				xmin = 283.7271
				xmax = 283.8471
				text = "S"
			intervals [2063]:
				xmin = 283.8471
				xmax = 284.1471
				text = "OW1"
			intervals [2064]:
				xmin = 284.1471
				xmax = 284.2071
				text = "AE1"
			intervals [2065]:
				xmin = 284.2071
				xmax = 284.2971
				text = "N"
			intervals [2066]:
				xmin = 284.2971
				xmax = 284.3371
				text = "AY1"
			intervals [2067]:
				xmin = 284.3371
				xmax = 284.3871
				text = "HH"
			intervals [2068]:
				xmin = 284.3871
				xmax = 284.4171
				text = "AE1"
			intervals [2069]:
				xmin = 284.4171
				xmax = 284.4471
				text = "D"
			intervals [2070]:
				xmin = 284.4471
				xmax = 284.4771
				text = "AH0"
			intervals [2071]:
				xmin = 284.4771
				xmax = 284.5071
				text = "N"
			intervals [2072]:
				xmin = 284.5071
				xmax = 284.5371
				text = "T"
			intervals [2073]:
				xmin = 284.5371
				xmax = 284.5871
				text = "TH"
			intervals [2074]:
				xmin = 284.5871
				xmax = 284.6671
				text = "AO1"
			intervals [2075]:
				xmin = 284.6671
				xmax = 284.6971
				text = "T"
			intervals [2076]:
				xmin = 284.6971
				xmax = 284.7471
				text = "AH0"
			intervals [2077]:
				xmin = 284.7471
				xmax = 284.7971
				text = "B"
			intervals [2078]:
				xmin = 284.7971
				xmax = 284.8571
				text = "AW1"
			intervals [2079]:
				xmin = 284.8571
				xmax = 284.8971
				text = "T"
			intervals [2080]:
				xmin = 284.8971
				xmax = 284.9471
				text = "IH0"
			intervals [2081]:
				xmin = 284.9471
				xmax = 285.0071
				text = "T"
			intervals [2082]:
				xmin = 285.0071
				xmax = 285.0571
				text = "B"
			intervals [2083]:
				xmin = 285.0571
				xmax = 285.1071
				text = "AH1"
			intervals [2084]:
				xmin = 285.1071
				xmax = 285.1471
				text = "T"
			intervals [2085]:
				xmin = 285.1471
				xmax = 285.2471
				text = "sp"
			intervals [2086]:
				xmin = 285.2471
				xmax = 285.3671
				text = "N"
			intervals [2087]:
				xmin = 285.3671
				xmax = 285.4071
				text = "AW1"
			intervals [2088]:
				xmin = 285.4071
				xmax = 285.4371
				text = "DH"
			intervals [2089]:
				xmin = 285.4371
				xmax = 285.4671
				text = "AH0"
			intervals [2090]:
				xmin = 285.4671
				xmax = 285.5271
				text = "T"
			intervals [2091]:
				xmin = 285.5271
				xmax = 285.6171
				text = "Y"
			intervals [2092]:
				xmin = 285.6171
				xmax = 285.6471
				text = "UW1"
			intervals [2093]:
				xmin = 285.6471
				xmax = 285.7071
				text = "M"
			intervals [2094]:
				xmin = 285.7071
				xmax = 285.7571
				text = "EH1"
			intervals [2095]:
				xmin = 285.7571
				xmax = 285.8071
				text = "N"
			intervals [2096]:
				xmin = 285.8071
				xmax = 285.8771
				text = "SH"
			intervals [2097]:
				xmin = 285.8771
				xmax = 285.9171
				text = "AH0"
			intervals [2098]:
				xmin = 285.9171
				xmax = 285.9671
				text = "N"
			intervals [2099]:
				xmin = 285.9671
				xmax = 285.9971
				text = "IH0"
			intervals [2100]:
				xmin = 285.9971
				xmax = 286.0271
				text = "T"
			intervals [2101]:
				xmin = 286.0271
				xmax = 286.0971
				text = "AY1"
			intervals [2102]:
				xmin = 286.0971
				xmax = 286.1871
				text = "TH"
			intervals [2103]:
				xmin = 286.1871
				xmax = 286.2471
				text = "IH1"
			intervals [2104]:
				xmin = 286.2471
				xmax = 286.2971
				text = "NG"
			intervals [2105]:
				xmin = 286.2971
				xmax = 286.3471
				text = "K"
			intervals [2106]:
				xmin = 286.3471
				xmax = 286.3871
				text = "IH1"
			intervals [2107]:
				xmin = 286.3871
				xmax = 286.4571
				text = "T"
			intervals [2108]:
				xmin = 286.4571
				xmax = 286.5671
				text = "W"
			intervals [2109]:
				xmin = 286.5671
				xmax = 286.7171
				text = "AH1"
			intervals [2110]:
				xmin = 286.7171
				xmax = 286.9171
				text = "Z"
			intervals [2111]:
				xmin = 286.9171
				xmax = 287.2146
				text = ""
			intervals [2112]:
				xmin = 287.2146
				xmax = 287.2446
				text = "sil"
			intervals [2113]:
				xmin = 287.2446
				xmax = 287.4146
				text = "S"
			intervals [2114]:
				xmin = 287.4146
				xmax = 287.4646
				text = "AO1"
			intervals [2115]:
				xmin = 287.4646
				xmax = 287.5646
				text = "R"
			intervals [2116]:
				xmin = 287.5646
				xmax = 287.6046
				text = "T"
			intervals [2117]:
				xmin = 287.6046
				xmax = 287.6646
				text = "AH0"
			intervals [2118]:
				xmin = 287.6646
				xmax = 287.8346
				text = "V"
			intervals [2119]:
				xmin = 287.8346
				xmax = 288.1346
				text = "AH1"
			intervals [2120]:
				xmin = 288.1346
				xmax = 288.3246
				text = "M"
			intervals [2121]:
				xmin = 288.3246
				xmax = 288.3846
				text = "sp"
			intervals [2122]:
				xmin = 288.3846
				xmax = 289.1089
				text = ""
			intervals [2123]:
				xmin = 289.1089
				xmax = 289.3589
				text = "M"
			intervals [2124]:
				xmin = 289.3589
				xmax = 289.4789
				text = "AO1"
			intervals [2125]:
				xmin = 289.4789
				xmax = 289.5289
				text = "R"
			intervals [2126]:
				xmin = 289.5289
				xmax = 289.6089
				text = "L"
			intervals [2127]:
				xmin = 289.6089
				xmax = 289.7089
				text = "OW1"
			intervals [2128]:
				xmin = 289.7089
				xmax = 289.7889
				text = "K"
			intervals [2129]:
				xmin = 289.7889
				xmax = 289.8289
				text = "AH0"
			intervals [2130]:
				xmin = 289.8289
				xmax = 289.8789
				text = "L"
			intervals [2131]:
				xmin = 289.8789
				xmax = 289.9089
				text = "IY0"
			intervals [2132]:
				xmin = 289.9089
				xmax = 290.0489
				text = "F"
			intervals [2133]:
				xmin = 290.0489
				xmax = 290.1489
				text = "OW1"
			intervals [2134]:
				xmin = 290.1489
				xmax = 290.2389
				text = "K"
			intervals [2135]:
				xmin = 290.2389
				xmax = 290.2989
				text = "IH0"
			intervals [2136]:
				xmin = 290.2989
				xmax = 290.3489
				text = "S"
			intervals [2137]:
				xmin = 290.3489
				xmax = 290.3789
				text = "T"
			intervals [2138]:
				xmin = 290.3789
				xmax = 290.4189
				text = "N"
			intervals [2139]:
				xmin = 290.4189
				xmax = 290.5189
				text = "EY1"
			intervals [2140]:
				xmin = 290.5189
				xmax = 290.5489
				text = "B"
			intervals [2141]:
				xmin = 290.5489
				xmax = 290.6089
				text = "ER0"
			intervals [2142]:
				xmin = 290.6089
				xmax = 290.6389
				text = "HH"
			intervals [2143]:
				xmin = 290.6389
				xmax = 290.6789
				text = "UH2"
			intervals [2144]:
				xmin = 290.6789
				xmax = 290.7289
				text = "D"
			intervals [2145]:
				xmin = 290.7289
				xmax = 290.8689
				text = "F"
			intervals [2146]:
				xmin = 290.8689
				xmax = 290.9689
				text = "OW1"
			intervals [2147]:
				xmin = 290.9689
				xmax = 291.0789
				text = "K"
			intervals [2148]:
				xmin = 291.0789
				xmax = 291.1789
				text = "IH0"
			intervals [2149]:
				xmin = 291.1789
				xmax = 291.2789
				text = "S"
			intervals [2150]:
				xmin = 291.2789
				xmax = 291.3389
				text = "T"
			intervals [2151]:
				xmin = 291.3389
				xmax = 291.6785
				text = ""
			intervals [2152]:
				xmin = 291.6785
				xmax = 292.0585
				text = "AH1"
			intervals [2153]:
				xmin = 292.0585
				xmax = 292.1885
				text = "M"
			intervals [2154]:
				xmin = 292.1885
				xmax = 292.5609
				text = "sp"
			intervals [2155]:
				xmin = 292.5609
				xmax = 292.6309
				text = "DH"
			intervals [2156]:
				xmin = 292.6309
				xmax = 292.7409
				text = "EH1"
			intervals [2157]:
				xmin = 292.7409
				xmax = 292.8509
				text = "R"
			intervals [2158]:
				xmin = 292.8509
				xmax = 292.9509
				text = "W"
			intervals [2159]:
				xmin = 292.9509
				xmax = 293.2409
				text = "AH1"
			intervals [2160]:
				xmin = 293.2409
				xmax = 293.6709
				text = "Z"
			intervals [2161]:
				xmin = 293.6709
				xmax = 294.1178
				text = ""
			intervals [2162]:
				xmin = 294.1178
				xmax = 294.3278
				text = "AY1"
			intervals [2163]:
				xmin = 294.3278
				xmax = 294.4178
				text = "sp"
			intervals [2164]:
				xmin = 294.4178
				xmax = 294.9178
				text = "AY1"
			intervals [2165]:
				xmin = 294.9178
				xmax = 294.9478
				text = "AY1"
			intervals [2166]:
				xmin = 294.9478
				xmax = 294.9778
				text = "sp"
			intervals [2167]:
				xmin = 294.9778
				xmax = 295.1978
				text = "AY1"
			intervals [2168]:
				xmin = 295.1978
				xmax = 295.3778
				text = "AO1"
			intervals [2169]:
				xmin = 295.3778
				xmax = 295.4578
				text = "L"
			intervals [2170]:
				xmin = 295.4578
				xmax = 295.5778
				text = "S"
			intervals [2171]:
				xmin = 295.5778
				xmax = 295.6378
				text = "OW0"
			intervals [2172]:
				xmin = 295.6378
				xmax = 295.7678
				text = "N"
			intervals [2173]:
				xmin = 295.7678
				xmax = 295.8778
				text = "AW1"
			intervals [2174]:
				xmin = 295.8778
				xmax = 295.9378
				text = "IH0"
			intervals [2175]:
				xmin = 295.9378
				xmax = 296.0078
				text = "N"
			intervals [2176]:
				xmin = 296.0078
				xmax = 296.0678
				text = "TH"
			intervals [2177]:
				xmin = 296.0678
				xmax = 296.1178
				text = "IH1"
			intervals [2178]:
				xmin = 296.1178
				xmax = 296.1578
				text = "NG"
			intervals [2179]:
				xmin = 296.1578
				xmax = 296.2278
				text = "K"
			intervals [2180]:
				xmin = 296.2278
				xmax = 296.2678
				text = "IH0"
			intervals [2181]:
				xmin = 296.2678
				xmax = 296.3378
				text = "NG"
			intervals [2182]:
				xmin = 296.3378
				xmax = 296.4178
				text = "AH0"
			intervals [2183]:
				xmin = 296.4178
				xmax = 296.4678
				text = "B"
			intervals [2184]:
				xmin = 296.4678
				xmax = 296.5978
				text = "AW1"
			intervals [2185]:
				xmin = 296.5978
				xmax = 296.6578
				text = "T"
			intervals [2186]:
				xmin = 296.6578
				xmax = 296.7178
				text = "IH1"
			intervals [2187]:
				xmin = 296.7178
				xmax = 296.7878
				text = "T"
			intervals [2188]:
				xmin = 296.7878
				xmax = 296.8378
				text = "sp"
			intervals [2189]:
				xmin = 296.8378
				xmax = 296.9078
				text = "TH"
			intervals [2190]:
				xmin = 296.9078
				xmax = 296.9478
				text = "IH1"
			intervals [2191]:
				xmin = 296.9478
				xmax = 297.0378
				text = "NG"
			intervals [2192]:
				xmin = 297.0378
				xmax = 297.0678
				text = "K"
			intervals [2193]:
				xmin = 297.0678
				xmax = 297.1178
				text = "DH"
			intervals [2194]:
				xmin = 297.1178
				xmax = 297.1478
				text = "AH0"
			intervals [2195]:
				xmin = 297.1478
				xmax = 297.1878
				text = "T"
			intervals [2196]:
				xmin = 297.1878
				xmax = 297.2178
				text = "IH1"
			intervals [2197]:
				xmin = 297.2178
				xmax = 297.2778
				text = "T"
			intervals [2198]:
				xmin = 297.2778
				xmax = 297.3478
				text = "W"
			intervals [2199]:
				xmin = 297.3478
				xmax = 297.3878
				text = "AH0"
			intervals [2200]:
				xmin = 297.3878
				xmax = 297.4578
				text = "Z"
			intervals [2201]:
				xmin = 297.4578
				xmax = 297.5678
				text = "AH0"
			intervals [2202]:
				xmin = 297.5678
				xmax = 297.7178
				text = "T"
			intervals [2203]:
				xmin = 297.7178
				xmax = 298.0478
				text = "AY1"
			intervals [2204]:
				xmin = 298.0478
				xmax = 298.1078
				text = "M"
			intervals [2205]:
				xmin = 298.1078
				xmax = 298.6534
				text = "sp"
			intervals [2206]:
				xmin = 298.6534
				xmax = 298.7034
				text = "W"
			intervals [2207]:
				xmin = 298.7034
				xmax = 298.7734
				text = "EH1"
			intervals [2208]:
				xmin = 298.7734
				xmax = 298.8234
				text = "R"
			intervals [2209]:
				xmin = 298.8234
				xmax = 298.8734
				text = "DH"
			intervals [2210]:
				xmin = 298.8734
				xmax = 298.9134
				text = "EH1"
			intervals [2211]:
				xmin = 298.9134
				xmax = 298.9734
				text = "R"
			intervals [2212]:
				xmin = 298.9734
				xmax = 299.0334
				text = "W"
			intervals [2213]:
				xmin = 299.0334
				xmax = 299.0734
				text = "AH0"
			intervals [2214]:
				xmin = 299.0734
				xmax = 299.1534
				text = "Z"
			intervals [2215]:
				xmin = 299.1534
				xmax = 299.2934
				text = "AH0"
			intervals [2216]:
				xmin = 299.2934
				xmax = 299.3534
				text = "L"
			intervals [2217]:
				xmin = 299.3534
				xmax = 299.5034
				text = "AA1"
			intervals [2218]:
				xmin = 299.5034
				xmax = 299.5534
				text = "T"
			intervals [2219]:
				xmin = 299.5534
				xmax = 299.5934
				text = "AH1"
			intervals [2220]:
				xmin = 299.5934
				xmax = 299.6434
				text = "V"
			intervals [2221]:
				xmin = 299.6434
				xmax = 299.7134
				text = "sp"
			intervals [2222]:
				xmin = 299.7134
				xmax = 299.7734
				text = "B"
			intervals [2223]:
				xmin = 299.7734
				xmax = 299.8434
				text = "L"
			intervals [2224]:
				xmin = 299.8434
				xmax = 299.9634
				text = "AE1"
			intervals [2225]:
				xmin = 299.9634
				xmax = 300.0834
				text = "K"
			intervals [2226]:
				xmin = 300.0834
				xmax = 300.1734
				text = "AA2"
			intervals [2227]:
				xmin = 300.1734
				xmax = 300.2234
				text = "N"
			intervals [2228]:
				xmin = 300.2234
				xmax = 300.2634
				text = "T"
			intervals [2229]:
				xmin = 300.2634
				xmax = 300.2934
				text = "R"
			intervals [2230]:
				xmin = 300.2934
				xmax = 300.3234
				text = "AH0"
			intervals [2231]:
				xmin = 300.3234
				xmax = 300.3734
				text = "P"
			intervals [2232]:
				xmin = 300.3734
				xmax = 300.4034
				text = "R"
			intervals [2233]:
				xmin = 300.4034
				xmax = 300.4334
				text = "AH0"
			intervals [2234]:
				xmin = 300.4334
				xmax = 300.5134
				text = "N"
			intervals [2235]:
				xmin = 300.5134
				xmax = 300.7034
				text = "ER1"
			intervals [2236]:
				xmin = 300.7034
				xmax = 300.8534
				text = "SH"
			intervals [2237]:
				xmin = 300.8534
				xmax = 300.9034
				text = "IH0"
			intervals [2238]:
				xmin = 300.9034
				xmax = 300.9634
				text = "P"
			intervals [2239]:
				xmin = 300.9634
				xmax = 302.0079
				text = ""
			intervals [2240]:
				xmin = 302.0079
				xmax = 302.0379
				text = "sil"
			intervals [2241]:
				xmin = 302.0379
				xmax = 302.2079
				text = "S"
			intervals [2242]:
				xmin = 302.2079
				xmax = 302.7979
				text = "OW1"
			intervals [2243]:
				xmin = 302.7979
				xmax = 302.8279
				text = "sp"
			intervals [2244]:
				xmin = 302.8279
				xmax = 303.3175
				text = ""
			intervals [2245]:
				xmin = 303.3175
				xmax = 303.4575
				text = "Y"
			intervals [2246]:
				xmin = 303.4575
				xmax = 303.5575
				text = "UW1"
			intervals [2247]:
				xmin = 303.5575
				xmax = 303.7175
				text = "sp"
			intervals [2248]:
				xmin = 303.7175
				xmax = 303.8275
				text = "EY1"
			intervals [2249]:
				xmin = 303.8275
				xmax = 303.8575
				text = "CH"
			intervals [2250]:
				xmin = 303.8575
				xmax = 303.9975
				text = "sp"
			intervals [2251]:
				xmin = 303.9975
				xmax = 304.1875
				text = "Y"
			intervals [2252]:
				xmin = 304.1875
				xmax = 304.2675
				text = "UW1"
			intervals [2253]:
				xmin = 304.2675
				xmax = 304.3475
				text = "HH"
			intervals [2254]:
				xmin = 304.3475
				xmax = 304.6175
				text = "AE1"
			intervals [2255]:
				xmin = 304.6175
				xmax = 304.6475
				text = "D"
			intervals [2256]:
				xmin = 304.6475
				xmax = 305.1226
				text = ""
			intervals [2257]:
				xmin = 305.1226
				xmax = 305.1626
				text = "sil"
			intervals [2258]:
				xmin = 305.1626
				xmax = 306.0326
				text = "spn"
			intervals [2259]:
				xmin = 306.0326
				xmax = 306.9106
				text = ""
			intervals [2260]:
				xmin = 306.9106
				xmax = 306.9406
				text = "IH0"
			intervals [2261]:
				xmin = 306.9406
				xmax = 306.9706
				text = "K"
			intervals [2262]:
				xmin = 306.9706
				xmax = 307.0506
				text = "S"
			intervals [2263]:
				xmin = 307.0506
				xmax = 307.0806
				text = "K"
			intervals [2264]:
				xmin = 307.0806
				xmax = 307.1106
				text = "Y"
			intervals [2265]:
				xmin = 307.1106
				xmax = 307.1406
				text = "UW1"
			intervals [2266]:
				xmin = 307.1406
				xmax = 307.2106
				text = "Z"
			intervals [2267]:
				xmin = 307.2106
				xmax = 307.2606
				text = "M"
			intervals [2268]:
				xmin = 307.2606
				xmax = 307.4206
				text = "IY1"
			intervals [2269]:
				xmin = 307.4206
				xmax = 307.9159
				text = ""
			intervals [2270]:
				xmin = 307.9159
				xmax = 307.9559
				text = "sil"
			intervals [2271]:
				xmin = 307.9559
				xmax = 308.6259
				text = "spn"
			intervals [2272]:
				xmin = 308.6259
				xmax = 314.8078
				text = ""
			intervals [2273]:
				xmin = 314.8078
				xmax = 314.9078
				text = "sil"
			intervals [2274]:
				xmin = 314.9078
				xmax = 314.9878
				text = "Y"
			intervals [2275]:
				xmin = 314.9878
				xmax = 315.0478
				text = "AE1"
			intervals [2276]:
				xmin = 315.0478
				xmax = 315.0978
				text = "AY1"
			intervals [2277]:
				xmin = 315.0978
				xmax = 315.1678
				text = "M"
			intervals [2278]:
				xmin = 315.1678
				xmax = 315.2378
				text = "OW2"
			intervals [2279]:
				xmin = 315.2378
				xmax = 315.3278
				text = "K"
			intervals [2280]:
				xmin = 315.3278
				xmax = 315.3778
				text = "EY1"
			intervals [2281]:
				xmin = 315.3778
				xmax = 315.4578
				text = "N"
			intervals [2282]:
				xmin = 315.4578
				xmax = 315.5678
				text = "AW1"
			intervals [2283]:
				xmin = 315.5678
				xmax = 316.1249
				text = "sp"
			intervals [2284]:
				xmin = 316.1249
				xmax = 316.3849
				text = "AH1"
			intervals [2285]:
				xmin = 316.3849
				xmax = 316.5349
				text = "M"
			intervals [2286]:
				xmin = 316.5349
				xmax = 316.9686
				text = "sp"
			intervals [2287]:
				xmin = 316.9686
				xmax = 317.0486
				text = "Y"
			intervals [2288]:
				xmin = 317.0486
				xmax = 317.1386
				text = "UW1"
			intervals [2289]:
				xmin = 317.1386
				xmax = 317.2386
				text = "HH"
			intervals [2290]:
				xmin = 317.2386
				xmax = 317.5486
				text = "AE1"
			intervals [2291]:
				xmin = 317.5486
				xmax = 317.6786
				text = "D"
			intervals [2292]:
				xmin = 317.6786
				xmax = 317.9986
				text = "AH1"
			intervals [2293]:
				xmin = 317.9986
				xmax = 318.2186
				text = "M"
			intervals [2294]:
				xmin = 318.2186
				xmax = 318.2686
				text = "sp"
			intervals [2295]:
				xmin = 318.2686
				xmax = 318.3686
				text = "AH0"
			intervals [2296]:
				xmin = 318.3686
				xmax = 318.4486
				text = "L"
			intervals [2297]:
				xmin = 318.4486
				xmax = 318.5386
				text = "AA1"
			intervals [2298]:
				xmin = 318.5386
				xmax = 318.5686
				text = "T"
			intervals [2299]:
				xmin = 318.5686
				xmax = 318.5986
				text = "AH0"
			intervals [2300]:
				xmin = 318.5986
				xmax = 318.6586
				text = "V"
			intervals [2301]:
				xmin = 318.6586
				xmax = 318.7786
				text = "S"
			intervals [2302]:
				xmin = 318.7786
				xmax = 318.8286
				text = "M"
			intervals [2303]:
				xmin = 318.8286
				xmax = 318.9386
				text = "AO1"
			intervals [2304]:
				xmin = 318.9386
				xmax = 318.9986
				text = "L"
			intervals [2305]:
				xmin = 318.9986
				xmax = 319.0486
				text = "N"
			intervals [2306]:
				xmin = 319.0486
				xmax = 319.1186
				text = "EY1"
			intervals [2307]:
				xmin = 319.1186
				xmax = 319.1686
				text = "B"
			intervals [2308]:
				xmin = 319.1686
				xmax = 319.2186
				text = "ER0"
			intervals [2309]:
				xmin = 319.2186
				xmax = 319.2486
				text = "HH"
			intervals [2310]:
				xmin = 319.2486
				xmax = 319.2886
				text = "UH2"
			intervals [2311]:
				xmin = 319.2886
				xmax = 319.3486
				text = "D"
			intervals [2312]:
				xmin = 319.3486
				xmax = 319.3986
				text = "B"
			intervals [2313]:
				xmin = 319.3986
				xmax = 319.4686
				text = "IH1"
			intervals [2314]:
				xmin = 319.4686
				xmax = 319.5786
				text = "Z"
			intervals [2315]:
				xmin = 319.5786
				xmax = 319.6086
				text = "N"
			intervals [2316]:
				xmin = 319.6086
				xmax = 319.6586
				text = "IH0"
			intervals [2317]:
				xmin = 319.6586
				xmax = 319.7586
				text = "S"
			intervals [2318]:
				xmin = 319.7586
				xmax = 319.9686
				text = "IH0"
			intervals [2319]:
				xmin = 319.9686
				xmax = 320.0986
				text = "Z"
			intervals [2320]:
				xmin = 320.0986
				xmax = 320.1686
				text = "AH1"
			intervals [2321]:
				xmin = 320.1686
				xmax = 320.4386
				text = "M"
			intervals [2322]:
				xmin = 320.4386
				xmax = 320.8432
				text = ""
			intervals [2323]:
				xmin = 320.8432
				xmax = 320.9032
				text = "sil"
			intervals [2324]:
				xmin = 320.9032
				xmax = 320.9732
				text = "L"
			intervals [2325]:
				xmin = 320.9732
				xmax = 321.0432
				text = "AY1"
			intervals [2326]:
				xmin = 321.0432
				xmax = 321.1532
				text = "K"
			intervals [2327]:
				xmin = 321.1532
				xmax = 321.2032
				text = "DH"
			intervals [2328]:
				xmin = 321.2032
				xmax = 321.2532
				text = "IY1"
			intervals [2329]:
				xmin = 321.2532
				xmax = 321.3232
				text = "Z"
			intervals [2330]:
				xmin = 321.3232
				xmax = 321.3932
				text = "S"
			intervals [2331]:
				xmin = 321.3932
				xmax = 321.4632
				text = "IY1"
			intervals [2332]:
				xmin = 321.4632
				xmax = 321.4932
				text = "sp"
			intervals [2333]:
				xmin = 321.4932
				xmax = 321.6132
				text = "IH1"
			intervals [2334]:
				xmin = 321.6132
				xmax = 321.8332
				text = "N"
			intervals [2335]:
				xmin = 321.8332
				xmax = 321.8632
				text = "sp"
			intervals [2336]:
				xmin = 321.8632
				xmax = 321.9332
				text = "DH"
			intervals [2337]:
				xmin = 321.9332
				xmax = 321.9832
				text = "IY1"
			intervals [2338]:
				xmin = 321.9832
				xmax = 322.0932
				text = "Z"
			intervals [2339]:
				xmin = 322.0932
				xmax = 322.1332
				text = "K"
			intervals [2340]:
				xmin = 322.1332
				xmax = 322.1632
				text = "AH0"
			intervals [2341]:
				xmin = 322.1632
				xmax = 322.2032
				text = "M"
			intervals [2342]:
				xmin = 322.2032
				xmax = 322.2632
				text = "Y"
			intervals [2343]:
				xmin = 322.2632
				xmax = 322.2932
				text = "UW1"
			intervals [2344]:
				xmin = 322.2932
				xmax = 322.3232
				text = "N"
			intervals [2345]:
				xmin = 322.3232
				xmax = 322.3532
				text = "IH0"
			intervals [2346]:
				xmin = 322.3532
				xmax = 322.3832
				text = "T"
			intervals [2347]:
				xmin = 322.3832
				xmax = 322.4332
				text = "IY0"
			intervals [2348]:
				xmin = 322.4332
				xmax = 322.4932
				text = "sp"
			intervals [2349]:
				xmin = 322.4932
				xmax = 322.5632
				text = "TH"
			intervals [2350]:
				xmin = 322.5632
				xmax = 322.6632
				text = "IY1"
			intervals [2351]:
				xmin = 322.6632
				xmax = 322.7132
				text = "AH0"
			intervals [2352]:
				xmin = 322.7132
				xmax = 322.7432
				text = "T"
			intervals [2353]:
				xmin = 322.7432
				xmax = 322.8832
				text = "ER0"
			intervals [2354]:
				xmin = 322.8832
				xmax = 322.9932
				text = "Z"
			intervals [2355]:
				xmin = 322.9932
				xmax = 323.0432
				text = "AH0"
			intervals [2356]:
				xmin = 323.0432
				xmax = 323.0832
				text = "N"
			intervals [2357]:
				xmin = 323.0832
				xmax = 323.1132
				text = "D"
			intervals [2358]:
				xmin = 323.1132
				xmax = 323.5261
				text = ""
			intervals [2359]:
				xmin = 323.5261
				xmax = 323.6161
				text = "TH"
			intervals [2360]:
				xmin = 323.6161
				xmax = 323.6861
				text = "IY1"
			intervals [2361]:
				xmin = 323.6861
				xmax = 323.7161
				text = "AH0"
			intervals [2362]:
				xmin = 323.7161
				xmax = 323.7461
				text = "T"
			intervals [2363]:
				xmin = 323.7461
				xmax = 323.8061
				text = "ER0"
			intervals [2364]:
				xmin = 323.8061
				xmax = 323.8461
				text = "G"
			intervals [2365]:
				xmin = 323.8461
				xmax = 323.8861
				text = "R"
			intervals [2366]:
				xmin = 323.8861
				xmax = 323.9461
				text = "UW1"
			intervals [2367]:
				xmin = 323.9461
				xmax = 324.0561
				text = "P"
			intervals [2368]:
				xmin = 324.0561
				xmax = 324.1461
				text = "S"
			intervals [2369]:
				xmin = 324.1461
				xmax = 324.4222
				text = ""
			intervals [2370]:
				xmin = 324.4222
				xmax = 324.5622
				text = "AE1"
			intervals [2371]:
				xmin = 324.5622
				xmax = 324.6222
				text = "N"
			intervals [2372]:
				xmin = 324.6222
				xmax = 324.6922
				text = "S"
			intervals [2373]:
				xmin = 324.6922
				xmax = 324.7422
				text = "OW1"
			intervals [2374]:
				xmin = 324.7422
				xmax = 324.7722
				text = "IH0"
			intervals [2375]:
				xmin = 324.7722
				xmax = 324.8022
				text = "T"
			intervals [2376]:
				xmin = 324.8022
				xmax = 324.8322
				text = "W"
			intervals [2377]:
				xmin = 324.8322
				xmax = 324.8822
				text = "AH0"
			intervals [2378]:
				xmin = 324.8822
				xmax = 324.9222
				text = "Z"
			intervals [2379]:
				xmin = 324.9222
				xmax = 324.9622
				text = "AH0"
			intervals [2380]:
				xmin = 324.9622
				xmax = 325.0022
				text = "N"
			intervals [2381]:
				xmin = 325.0022
				xmax = 325.0922
				text = "AA2"
			intervals [2382]:
				xmin = 325.0922
				xmax = 325.1522
				text = "P"
			intervals [2383]:
				xmin = 325.1522
				xmax = 325.1822
				text = "ER0"
			intervals [2384]:
				xmin = 325.1822
				xmax = 325.2822
				text = "T"
			intervals [2385]:
				xmin = 325.2822
				xmax = 325.3322
				text = "UW1"
			intervals [2386]:
				xmin = 325.3322
				xmax = 325.3622
				text = "N"
			intervals [2387]:
				xmin = 325.3622
				xmax = 325.4022
				text = "AH0"
			intervals [2388]:
				xmin = 325.4022
				xmax = 325.4422
				text = "T"
			intervals [2389]:
				xmin = 325.4422
				xmax = 325.5322
				text = "IY0"
			intervals [2390]:
				xmin = 325.5322
				xmax = 325.6022
				text = "F"
			intervals [2391]:
				xmin = 325.6022
				xmax = 325.6822
				text = "ER0"
			intervals [2392]:
				xmin = 325.6822
				xmax = 325.7622
				text = "P"
			intervals [2393]:
				xmin = 325.7622
				xmax = 325.8422
				text = "IY1"
			intervals [2394]:
				xmin = 325.8422
				xmax = 325.9122
				text = "P"
			intervals [2395]:
				xmin = 325.9122
				xmax = 325.9722
				text = "AH0"
			intervals [2396]:
				xmin = 325.9722
				xmax = 326.0122
				text = "L"
			intervals [2397]:
				xmin = 326.0122
				xmax = 326.0522
				text = "HH"
			intervals [2398]:
				xmin = 326.0522
				xmax = 326.0922
				text = "UW1"
			intervals [2399]:
				xmin = 326.0922
				xmax = 326.1322
				text = "HH"
			intervals [2400]:
				xmin = 326.1322
				xmax = 326.1922
				text = "AE1"
			intervals [2401]:
				xmin = 326.1922
				xmax = 326.2322
				text = "D"
			intervals [2402]:
				xmin = 326.2322
				xmax = 326.2622
				text = "AH0"
			intervals [2403]:
				xmin = 326.2622
				xmax = 326.3022
				text = "N"
			intervals [2404]:
				xmin = 326.3022
				xmax = 326.3822
				text = "IH1"
			intervals [2405]:
				xmin = 326.3822
				xmax = 326.4222
				text = "N"
			intervals [2406]:
				xmin = 326.4222
				xmax = 326.4922
				text = "T"
			intervals [2407]:
				xmin = 326.4922
				xmax = 326.5222
				text = "R"
			intervals [2408]:
				xmin = 326.5222
				xmax = 326.5622
				text = "AH0"
			intervals [2409]:
				xmin = 326.5622
				xmax = 326.6022
				text = "S"
			intervals [2410]:
				xmin = 326.6022
				xmax = 326.6822
				text = "T"
			intervals [2411]:
				xmin = 326.6822
				xmax = 326.7122
				text = "AH0"
			intervals [2412]:
				xmin = 326.7122
				xmax = 326.7722
				text = "N"
			intervals [2413]:
				xmin = 326.7722
				xmax = 326.8022
				text = "sp"
			intervals [2414]:
				xmin = 326.8022
				xmax = 326.8922
				text = "W"
			intervals [2415]:
				xmin = 326.8922
				xmax = 326.9522
				text = "AO1"
			intervals [2416]:
				xmin = 326.9522
				xmax = 326.9822
				text = "N"
			intervals [2417]:
				xmin = 326.9822
				xmax = 327.0222
				text = "IH0"
			intervals [2418]:
				xmin = 327.0222
				xmax = 327.0522
				text = "D"
			intervals [2419]:
				xmin = 327.0522
				xmax = 327.0922
				text = "T"
			intervals [2420]:
				xmin = 327.0922
				xmax = 327.1322
				text = "IH0"
			intervals [2421]:
				xmin = 327.1322
				xmax = 327.2022
				text = "D"
			intervals [2422]:
				xmin = 327.2022
				xmax = 327.2822
				text = "UW1"
			intervals [2423]:
				xmin = 327.2822
				xmax = 327.4022
				text = "S"
			intervals [2424]:
				xmin = 327.4022
				xmax = 327.4622
				text = "AH1"
			intervals [2425]:
				xmin = 327.4622
				xmax = 327.5622
				text = "M"
			intervals [2426]:
				xmin = 327.5622
				xmax = 327.6222
				text = "TH"
			intervals [2427]:
				xmin = 327.6222
				xmax = 327.6622
				text = "IH0"
			intervals [2428]:
				xmin = 327.6622
				xmax = 327.7822
				text = "NG"
			intervals [2429]:
				xmin = 327.7822
				xmax = 327.8122
				text = "sp"
			intervals [2430]:
				xmin = 327.8122
				xmax = 328.2236
				text = ""
			intervals [2431]:
				xmin = 328.2236
				xmax = 328.6236
				text = "AH1"
			intervals [2432]:
				xmin = 328.6236
				xmax = 328.8636
				text = "M"
			intervals [2433]:
				xmin = 328.8636
				xmax = 328.9336
				text = "sp"
			intervals [2434]:
				xmin = 328.9336
				xmax = 329.0377
				text = ""
			intervals [2435]:
				xmin = 329.0377
				xmax = 329.1377
				text = "AO1"
			intervals [2436]:
				xmin = 329.1377
				xmax = 329.2177
				text = "N"
			intervals [2437]:
				xmin = 329.2177
				xmax = 329.2477
				text = "DH"
			intervals [2438]:
				xmin = 329.2477
				xmax = 329.2777
				text = "EH1"
			intervals [2439]:
				xmin = 329.2777
				xmax = 329.3877
				text = "R"
			intervals [2440]:
				xmin = 329.3877
				xmax = 329.5477
				text = "OW1"
			intervals [2441]:
				xmin = 329.5477
				xmax = 329.6277
				text = "N"
			intervals [2442]:
				xmin = 329.6277
				xmax = 329.6677
				text = "T"
			intervals [2443]:
				xmin = 329.6677
				xmax = 329.7277
				text = "AH0"
			intervals [2444]:
				xmin = 329.7277
				xmax = 329.8077
				text = "S"
			intervals [2445]:
				xmin = 329.8077
				xmax = 329.8377
				text = "AO1"
			intervals [2446]:
				xmin = 329.8377
				xmax = 329.8677
				text = "R"
			intervals [2447]:
				xmin = 329.8677
				xmax = 329.8977
				text = "T"
			intervals [2448]:
				xmin = 329.8977
				xmax = 329.9277
				text = "AH0"
			intervals [2449]:
				xmin = 329.9277
				xmax = 329.9677
				text = "V"
			intervals [2450]:
				xmin = 329.9677
				xmax = 330.0177
				text = "V"
			intervals [2451]:
				xmin = 330.0177
				xmax = 330.0877
				text = "EH1"
			intervals [2452]:
				xmin = 330.0877
				xmax = 330.1277
				text = "N"
			intervals [2453]:
				xmin = 330.1277
				xmax = 330.2277
				text = "CH"
			intervals [2454]:
				xmin = 330.2277
				xmax = 330.3077
				text = "ER0"
			intervals [2455]:
				xmin = 330.3077
				xmax = 330.3677
				text = "AW1"
			intervals [2456]:
				xmin = 330.3677
				xmax = 330.4577
				text = "T"
			intervals [2457]:
				xmin = 330.4577
				xmax = 330.5077
				text = "DH"
			intervals [2458]:
				xmin = 330.5077
				xmax = 330.5377
				text = "EH1"
			intervals [2459]:
				xmin = 330.5377
				xmax = 330.5677
				text = "R"
			intervals [2460]:
				xmin = 330.5677
				xmax = 330.5977
				text = "AE1"
			intervals [2461]:
				xmin = 330.5977
				xmax = 330.6477
				text = "N"
			intervals [2462]:
				xmin = 330.6477
				xmax = 330.6977
				text = "D"
			intervals [2463]:
				xmin = 330.6977
				xmax = 330.7777
				text = "T"
			intervals [2464]:
				xmin = 330.7777
				xmax = 330.8377
				text = "R"
			intervals [2465]:
				xmin = 330.8377
				xmax = 330.9977
				text = "AY1"
			intervals [2466]:
				xmin = 330.9977
				xmax = 331.2504
				text = ""
			intervals [2467]:
				xmin = 331.2504
				xmax = 331.3404
				text = "AE1"
			intervals [2468]:
				xmin = 331.3404
				xmax = 331.3904
				text = "N"
			intervals [2469]:
				xmin = 331.3904
				xmax = 331.4404
				text = "DH"
			intervals [2470]:
				xmin = 331.4404
				xmax = 331.4804
				text = "EH1"
			intervals [2471]:
				xmin = 331.4804
				xmax = 331.5804
				text = "R"
			intervals [2472]:
				xmin = 331.5804
				xmax = 331.6504
				text = "W"
			intervals [2473]:
				xmin = 331.6504
				xmax = 331.7504
				text = "AH1"
			intervals [2474]:
				xmin = 331.7504
				xmax = 332.0704
				text = "Z"
			intervals [2475]:
				xmin = 332.0704
				xmax = 332.1495
				text = ""
			intervals [2476]:
				xmin = 332.1495
				xmax = 332.2295
				text = "DH"
			intervals [2477]:
				xmin = 332.2295
				xmax = 332.2595
				text = "EH1"
			intervals [2478]:
				xmin = 332.2595
				xmax = 332.3095
				text = "R"
			intervals [2479]:
				xmin = 332.3095
				xmax = 332.3795
				text = "W"
			intervals [2480]:
				xmin = 332.3795
				xmax = 332.4295
				text = "AH0"
			intervals [2481]:
				xmin = 332.4295
				xmax = 332.7195
				text = "Z"
			intervals [2482]:
				xmin = 332.7195
				xmax = 332.8715
				text = ""
			intervals [2483]:
				xmin = 332.8715
				xmax = 332.9315
				text = "sil"
			intervals [2484]:
				xmin = 332.9315
				xmax = 332.9915
				text = "K"
			intervals [2485]:
				xmin = 332.9915
				xmax = 333.0215
				text = "AH0"
			intervals [2486]:
				xmin = 333.0215
				xmax = 333.0515
				text = "M"
			intervals [2487]:
				xmin = 333.0515
				xmax = 333.0815
				text = "Y"
			intervals [2488]:
				xmin = 333.0815
				xmax = 333.1115
				text = "UW1"
			intervals [2489]:
				xmin = 333.1115
				xmax = 333.1415
				text = "N"
			intervals [2490]:
				xmin = 333.1415
				xmax = 333.2215
				text = "IH0"
			intervals [2491]:
				xmin = 333.2215
				xmax = 333.2915
				text = "T"
			intervals [2492]:
				xmin = 333.2915
				xmax = 333.3415
				text = "IY0"
			intervals [2493]:
				xmin = 333.3415
				xmax = 333.4415
				text = "S"
			intervals [2494]:
				xmin = 333.4415
				xmax = 333.5115
				text = "AH0"
			intervals [2495]:
				xmin = 333.5115
				xmax = 333.6115
				text = "P"
			intervals [2496]:
				xmin = 333.6115
				xmax = 333.7615
				text = "AO1"
			intervals [2497]:
				xmin = 333.7615
				xmax = 333.8515
				text = "R"
			intervals [2498]:
				xmin = 333.8515
				xmax = 333.8815
				text = "T"
			intervals [2499]:
				xmin = 333.8815
				xmax = 333.9115
				text = "sp"
			intervals [2500]:
				xmin = 333.9115
				xmax = 333.9515
				text = "AH0"
			intervals [2501]:
				xmin = 333.9515
				xmax = 334.1615
				text = "N"
			intervals [2502]:
				xmin = 334.1615
				xmax = 334.2015
				text = "sp"
			intervals [2503]:
				xmin = 334.2015
				xmax = 334.7191
				text = ""
			intervals [2504]:
				xmin = 334.7191
				xmax = 334.8891
				text = "AH1"
			intervals [2505]:
				xmin = 334.8891
				xmax = 334.9191
				text = "DH"
			intervals [2506]:
				xmin = 334.9191
				xmax = 335.0891
				text = "ER0"
			intervals [2507]:
				xmin = 335.0891
				xmax = 335.2191
				text = "sp"
			intervals [2508]:
				xmin = 335.2191
				xmax = 335.2591
				text = "R"
			intervals [2509]:
				xmin = 335.2591
				xmax = 335.3291
				text = "R"
			intervals [2510]:
				xmin = 335.3291
				xmax = 335.4191
				text = "IY1"
			intervals [2511]:
				xmin = 335.4191
				xmax = 335.5491
				text = "S"
			intervals [2512]:
				xmin = 335.5491
				xmax = 335.5791
				text = "AO0"
			intervals [2513]:
				xmin = 335.5791
				xmax = 335.6691
				text = "R"
			intervals [2514]:
				xmin = 335.6691
				xmax = 335.7391
				text = "S"
			intervals [2515]:
				xmin = 335.7391
				xmax = 335.7891
				text = "IH0"
			intervals [2516]:
				xmin = 335.7891
				xmax = 335.8391
				text = "Z"
			intervals [2517]:
				xmin = 335.8391
				xmax = 335.8991
				text = "AH0"
			intervals [2518]:
				xmin = 335.8991
				xmax = 335.9891
				text = "V"
			intervals [2519]:
				xmin = 335.9891
				xmax = 336.0891
				text = "EY1"
			intervals [2520]:
				xmin = 336.0891
				xmax = 336.1291
				text = "L"
			intervals [2521]:
				xmin = 336.1291
				xmax = 336.1591
				text = "AH0"
			intervals [2522]:
				xmin = 336.1591
				xmax = 336.1891
				text = "B"
			intervals [2523]:
				xmin = 336.1891
				xmax = 336.2391
				text = "AH0"
			intervals [2524]:
				xmin = 336.2391
				xmax = 336.3091
				text = "L"
			intervals [2525]:
				xmin = 336.3091
				xmax = 336.3491
				text = "T"
			intervals [2526]:
				xmin = 336.3491
				xmax = 336.4091
				text = "AH0"
			intervals [2527]:
				xmin = 336.4091
				xmax = 336.4391
				text = "sp"
			intervals [2528]:
				xmin = 336.4391
				xmax = 336.4791
				text = "HH"
			intervals [2529]:
				xmin = 336.4791
				xmax = 336.5191
				text = "EH1"
			intervals [2530]:
				xmin = 336.5191
				xmax = 336.5991
				text = "L"
			intervals [2531]:
				xmin = 336.5991
				xmax = 336.6591
				text = "P"
			intervals [2532]:
				xmin = 336.6591
				xmax = 336.7391
				text = "DH"
			intervals [2533]:
				xmin = 336.7391
				xmax = 336.8391
				text = "AH0"
			intervals [2534]:
				xmin = 336.8391
				xmax = 336.9591
				text = "M"
			intervals [2535]:
				xmin = 336.9591
				xmax = 337.4911
				text = ""
			intervals [2536]:
				xmin = 337.4911
				xmax = 337.5411
				text = "sil"
			intervals [2537]:
				xmin = 337.5411
				xmax = 337.6811
				text = "D"
			intervals [2538]:
				xmin = 337.6811
				xmax = 337.7811
				text = "UW1"
			intervals [2539]:
				xmin = 337.7811
				xmax = 337.8311
				text = "DH"
			intervals [2540]:
				xmin = 337.8311
				xmax = 337.9011
				text = "AE1"
			intervals [2541]:
				xmin = 337.9011
				xmax = 337.9411
				text = "T"
			intervals [2542]:
				xmin = 337.9411
				xmax = 338.0411
				text = "K"
			intervals [2543]:
				xmin = 338.0411
				xmax = 338.1211
				text = "AY1"
			intervals [2544]:
				xmin = 338.1211
				xmax = 338.1711
				text = "N"
			intervals [2545]:
				xmin = 338.1711
				xmax = 338.2011
				text = "AH0"
			intervals [2546]:
				xmin = 338.2011
				xmax = 338.2711
				text = "V"
			intervals [2547]:
				xmin = 338.2711
				xmax = 338.3011
				text = "sp"
			intervals [2548]:
				xmin = 338.3011
				xmax = 338.3511
				text = "TH"
			intervals [2549]:
				xmin = 338.3511
				xmax = 338.4411
				text = "IH1"
			intervals [2550]:
				xmin = 338.4411
				xmax = 338.5311
				text = "NG"
			intervals [2551]:
				xmin = 338.5311
				xmax = 338.5711
				text = "sp"
			intervals [2552]:
				xmin = 338.5711
				xmax = 338.6511
				text = "AH0"
			intervals [2553]:
				xmin = 338.6511
				xmax = 338.7411
				text = "N"
			intervals [2554]:
				xmin = 338.7411
				xmax = 338.8611
				text = "S"
			intervals [2555]:
				xmin = 338.8611
				xmax = 339.0811
				text = "OW1"
			intervals [2556]:
				xmin = 339.0811
				xmax = 339.6352
				text = "sp"
			intervals [2557]:
				xmin = 339.6352
				xmax = 339.9552
				text = "AY1"
			intervals [2558]:
				xmin = 339.9552
				xmax = 340.0952
				text = "AY1"
			intervals [2559]:
				xmin = 340.0952
				xmax = 340.1252
				text = "sp"
			intervals [2560]:
				xmin = 340.1252
				xmax = 340.2552
				text = "AY1"
			intervals [2561]:
				xmin = 340.2552
				xmax = 340.3052
				text = "sp"
			intervals [2562]:
				xmin = 340.3052
				xmax = 340.3852
				text = "TH"
			intervals [2563]:
				xmin = 340.3852
				xmax = 340.4152
				text = "IH1"
			intervals [2564]:
				xmin = 340.4152
				xmax = 340.4952
				text = "NG"
			intervals [2565]:
				xmin = 340.4952
				xmax = 340.5252
				text = "K"
			intervals [2566]:
				xmin = 340.5252
				xmax = 340.6052
				text = "DH"
			intervals [2567]:
				xmin = 340.6052
				xmax = 340.6852
				text = "AH0"
			intervals [2568]:
				xmin = 340.6852
				xmax = 340.7352
				text = "T"
			intervals [2569]:
				xmin = 340.7352
				xmax = 340.7752
				text = "DH"
			intervals [2570]:
				xmin = 340.7752
				xmax = 340.8052
				text = "EH1"
			intervals [2571]:
				xmin = 340.8052
				xmax = 340.8452
				text = "R"
			intervals [2572]:
				xmin = 340.8452
				xmax = 340.8852
				text = "W"
			intervals [2573]:
				xmin = 340.8852
				xmax = 340.9352
				text = "AO1"
			intervals [2574]:
				xmin = 340.9352
				xmax = 341.0452
				text = "Z"
			intervals [2575]:
				xmin = 341.0452
				xmax = 341.1152
				text = "AH0"
			intervals [2576]:
				xmin = 341.1152
				xmax = 341.1452
				text = "L"
			intervals [2577]:
				xmin = 341.1452
				xmax = 341.3252
				text = "sp"
			intervals [2578]:
				xmin = 341.3252
				xmax = 341.3852
				text = "DH"
			intervals [2579]:
				xmin = 341.3852
				xmax = 341.4152
				text = "EH1"
			intervals [2580]:
				xmin = 341.4152
				xmax = 341.4452
				text = "R"
			intervals [2581]:
				xmin = 341.4452
				xmax = 341.4752
				text = "W"
			intervals [2582]:
				xmin = 341.4752
				xmax = 341.5152
				text = "AH0"
			intervals [2583]:
				xmin = 341.5152
				xmax = 341.5752
				text = "Z"
			intervals [2584]:
				xmin = 341.5752
				xmax = 341.7252
				text = "AH0"
			intervals [2585]:
				xmin = 341.7252
				xmax = 341.7952
				text = "L"
			intervals [2586]:
				xmin = 341.7952
				xmax = 341.9252
				text = "AA1"
			intervals [2587]:
				xmin = 341.9252
				xmax = 341.9852
				text = "T"
			intervals [2588]:
				xmin = 341.9852
				xmax = 342.0252
				text = "AH0"
			intervals [2589]:
				xmin = 342.0252
				xmax = 342.0552
				text = "V"
			intervals [2590]:
				xmin = 342.0552
				xmax = 342.1252
				text = "sp"
			intervals [2591]:
				xmin = 342.1252
				xmax = 342.4859
				text = ""
			intervals [2592]:
				xmin = 342.4859
				xmax = 342.5659
				text = "DH"
			intervals [2593]:
				xmin = 342.5659
				xmax = 342.6059
				text = "AE1"
			intervals [2594]:
				xmin = 342.6059
				xmax = 342.6559
				text = "T"
			intervals [2595]:
				xmin = 342.6559
				xmax = 342.7359
				text = "K"
			intervals [2596]:
				xmin = 342.7359
				xmax = 342.8259
				text = "AY1"
			intervals [2597]:
				xmin = 342.8259
				xmax = 342.8759
				text = "N"
			intervals [2598]:
				xmin = 342.8759
				xmax = 342.9059
				text = "AH0"
			intervals [2599]:
				xmin = 342.9059
				xmax = 342.9659
				text = "V"
			intervals [2600]:
				xmin = 342.9659
				xmax = 343.0459
				text = "AA2"
			intervals [2601]:
				xmin = 343.0459
				xmax = 343.0859
				text = "N"
			intervals [2602]:
				xmin = 343.0859
				xmax = 343.1359
				text = "T"
			intervals [2603]:
				xmin = 343.1359
				xmax = 343.1659
				text = "R"
			intervals [2604]:
				xmin = 343.1659
				xmax = 343.1959
				text = "AH0"
			intervals [2605]:
				xmin = 343.1959
				xmax = 343.2359
				text = "P"
			intervals [2606]:
				xmin = 343.2359
				xmax = 343.2659
				text = "R"
			intervals [2607]:
				xmin = 343.2659
				xmax = 343.2959
				text = "AH0"
			intervals [2608]:
				xmin = 343.2959
				xmax = 343.3659
				text = "N"
			intervals [2609]:
				xmin = 343.3659
				xmax = 343.5059
				text = "ER1"
			intervals [2610]:
				xmin = 343.5059
				xmax = 343.6559
				text = "SH"
			intervals [2611]:
				xmin = 343.6559
				xmax = 343.6959
				text = "IH0"
			intervals [2612]:
				xmin = 343.6959
				xmax = 343.8159
				text = "P"
			intervals [2613]:
				xmin = 343.8159
				xmax = 344.3
				text = ""
	item [3]:
		class = "IntervalTier"
		name = "DCB_int_01 - words"
		xmin = 0.0
		xmax = 344.3
		intervals: size = 292
			intervals [1]:
				xmin = 0.0
				xmax = 0.603
				text = ""
			intervals [2]:
				xmin = 0.603
				xmax = 0.823
				text = "hm"
			intervals [3]:
				xmin = 0.823
				xmax = 1.2543
				text = ""
			intervals [4]:
				xmin = 1.2543
				xmax = 1.3443
				text = "let"
			intervals [5]:
				xmin = 1.3443
				xmax = 1.4943
				text = "me"
			intervals [6]:
				xmin = 1.4943
				xmax = 1.7643
				text = "ask"
			intervals [7]:
				xmin = 1.7643
				xmax = 2.1043
				text = "you"
			intervals [8]:
				xmin = 2.1043
				xmax = 2.1443
				text = ""
			intervals [9]:
				xmin = 2.1443
				xmax = 2.5943
				text = "um"
			intervals [10]:
				xmin = 2.5943
				xmax = 2.6843
				text = ""
			intervals [11]:
				xmin = 2.6843
				xmax = 2.8543
				text = "cause"
			intervals [12]:
				xmin = 2.8543
				xmax = 3.0843
				text = "i"
			intervals [13]:
				xmin = 3.0843
				xmax = 3.2979
				text = ""
			intervals [14]:
				xmin = 3.2979
				xmax = 3.3579
				text = "i"
			intervals [15]:
				xmin = 3.3579
				xmax = 3.4279
				text = ""
			intervals [16]:
				xmin = 3.4279
				xmax = 3.5479
				text = "don't"
			intervals [17]:
				xmin = 3.5479
				xmax = 3.6679
				text = "want"
			intervals [18]:
				xmin = 3.6679
				xmax = 3.7479
				text = "to"
			intervals [19]:
				xmin = 3.7479
				xmax = 3.9779
				text = "keep"
			intervals [20]:
				xmin = 3.9779
				xmax = 4.0679
				text = "you"
			intervals [21]:
				xmin = 4.0679
				xmax = 4.1179
				text = ""
			intervals [22]:
				xmin = 4.1179
				xmax = 4.2679
				text = "too"
			intervals [23]:
				xmin = 4.2679
				xmax = 4.5779
				text = "much"
			intervals [24]:
				xmin = 4.5779
				xmax = 4.6079
				text = ""
			intervals [25]:
				xmin = 4.6079
				xmax = 5.0879
				text = "longer"
			intervals [26]:
				xmin = 5.0879
				xmax = 5.3215
				text = ""
			intervals [27]:
				xmin = 5.3215
				xmax = 5.5415
				text = "um"
			intervals [28]:
				xmin = 5.5415
				xmax = 5.5815
				text = "i"
			intervals [29]:
				xmin = 5.5815
				xmax = 5.7715
				text = "want"
			intervals [30]:
				xmin = 5.7715
				xmax = 5.8015
				text = ""
			intervals [31]:
				xmin = 5.8015
				xmax = 5.8615
				text = "to"
			intervals [32]:
				xmin = 5.8615
				xmax = 5.9215
				text = ""
			intervals [33]:
				xmin = 5.9215
				xmax = 6.0415
				text = "be"
			intervals [34]:
				xmin = 6.0415
				xmax = 6.4615
				text = "mindful"
			intervals [35]:
				xmin = 6.4615
				xmax = 6.5215
				text = "of"
			intervals [36]:
				xmin = 6.5215
				xmax = 6.5615
				text = ""
			intervals [37]:
				xmin = 6.5615
				xmax = 6.6915
				text = "your"
			intervals [38]:
				xmin = 6.6915
				xmax = 6.7515
				text = ""
			intervals [39]:
				xmin = 6.7515
				xmax = 7.3215
				text = "time"
			intervals [40]:
				xmin = 7.3215
				xmax = 7.3715
				text = ""
			intervals [41]:
				xmin = 7.3715
				xmax = 7.7415
				text = "but"
			intervals [42]:
				xmin = 7.7415
				xmax = 8.3271
				text = ""
			intervals [43]:
				xmin = 8.3271
				xmax = 8.7471
				text = "um"
			intervals [44]:
				xmin = 8.7471
				xmax = 8.9171
				text = "one"
			intervals [45]:
				xmin = 8.9171
				xmax = 9.0071
				text = "of"
			intervals [46]:
				xmin = 9.0071
				xmax = 9.0671
				text = "the"
			intervals [47]:
				xmin = 9.0671
				xmax = 9.2571
				text = "things"
			intervals [48]:
				xmin = 9.2571
				xmax = 9.3571
				text = "that"
			intervals [49]:
				xmin = 9.3571
				xmax = 9.5071
				text = "you"
			intervals [50]:
				xmin = 9.5071
				xmax = 9.7271
				text = "said"
			intervals [51]:
				xmin = 9.7271
				xmax = 9.7671
				text = ""
			intervals [52]:
				xmin = 9.7671
				xmax = 9.9471
				text = "this"
			intervals [53]:
				xmin = 9.9471
				xmax = 10.1771
				text = "was"
			intervals [54]:
				xmin = 10.1771
				xmax = 10.385
				text = ""
			intervals [55]:
				xmin = 10.385
				xmax = 10.685
				text = "probably"
			intervals [56]:
				xmin = 10.685
				xmax = 10.945
				text = "maybe"
			intervals [57]:
				xmin = 10.945
				xmax = 11.005
				text = ""
			intervals [58]:
				xmin = 11.005
				xmax = 11.255
				text = "thirty"
			intervals [59]:
				xmin = 11.255
				xmax = 11.575
				text = "minutes"
			intervals [60]:
				xmin = 11.575
				xmax = 11.985
				text = "ago"
			intervals [61]:
				xmin = 11.985
				xmax = 12.2136
				text = ""
			intervals [62]:
				xmin = 12.2136
				xmax = 12.4336
				text = "um"
			intervals [63]:
				xmin = 12.4336
				xmax = 12.5436
				text = "when"
			intervals [64]:
				xmin = 12.5436
				xmax = 12.6136
				text = "we"
			intervals [65]:
				xmin = 12.6136
				xmax = 12.7236
				text = "were"
			intervals [66]:
				xmin = 12.7236
				xmax = 13.0436
				text = "talking"
			intervals [67]:
				xmin = 13.0436
				xmax = 13.2636
				text = "about"
			intervals [68]:
				xmin = 13.2636
				xmax = 13.4436
				text = "the"
			intervals [69]:
				xmin = 13.4436
				xmax = 14.0236
				text = "riots"
			intervals [70]:
				xmin = 14.0236
				xmax = 14.1036
				text = "we"
			intervals [71]:
				xmin = 14.1036
				xmax = 14.1936
				text = "were"
			intervals [72]:
				xmin = 14.1936
				xmax = 14.6236
				text = "talking"
			intervals [73]:
				xmin = 14.6236
				xmax = 15.0736
				text = "about"
			intervals [74]:
				xmin = 15.0736
				xmax = 15.8371
				text = ""
			intervals [75]:
				xmin = 15.8371
				xmax = 16.1171
				text = "um"
			intervals [76]:
				xmin = 16.1171
				xmax = 16.2271
				text = ""
			intervals [77]:
				xmin = 16.2271
				xmax = 16.5371
				text = "u"
			intervals [78]:
				xmin = 16.5371
				xmax = 16.8671
				text = "street"
			intervals [79]:
				xmin = 16.8671
				xmax = 16.9471
				text = "and"
			intervals [80]:
				xmin = 16.9471
				xmax = 16.9971
				text = ""
			intervals [81]:
				xmin = 16.9971
				xmax = 17.2071
				text = "other"
			intervals [82]:
				xmin = 17.2071
				xmax = 17.4971
				text = "parts"
			intervals [83]:
				xmin = 17.4971
				xmax = 17.5671
				text = "of"
			intervals [84]:
				xmin = 17.5671
				xmax = 17.6971
				text = "the"
			intervals [85]:
				xmin = 17.6971
				xmax = 18.0271
				text = "city"
			intervals [86]:
				xmin = 18.0271
				xmax = 18.0671
				text = ""
			intervals [87]:
				xmin = 18.0671
				xmax = 18.2871
				text = "that"
			intervals [88]:
				xmin = 18.2871
				xmax = 18.4271
				text = "were"
			intervals [89]:
				xmin = 18.4271
				xmax = 18.6071
				text = ""
			intervals [90]:
				xmin = 18.6071
				xmax = 19.0771
				text = "drastic"
			intervals [91]:
				xmin = 19.0771
				xmax = 19.2471
				text = ""
			intervals [92]:
				xmin = 19.2471
				xmax = 19.3971
				text = "that"
			intervals [93]:
				xmin = 19.3971
				xmax = 19.4271
				text = ""
			intervals [94]:
				xmin = 19.4271
				xmax = 19.9171
				text = "changed"
			intervals [95]:
				xmin = 19.9171
				xmax = 20.4371
				text = "drastically"
			intervals [96]:
				xmin = 20.4371
				xmax = 20.7371
				text = "because"
			intervals [97]:
				xmin = 20.7371
				xmax = 20.8171
				text = "of"
			intervals [98]:
				xmin = 20.8171
				xmax = 20.8771
				text = ""
			intervals [99]:
				xmin = 20.8771
				xmax = 20.9871
				text = "the"
			intervals [100]:
				xmin = 20.9871
				xmax = 21.0971
				text = ""
			intervals [101]:
				xmin = 21.0971
				xmax = 21.3771
				text = "because"
			intervals [102]:
				xmin = 21.3771
				xmax = 21.4571
				text = "of"
			intervals [103]:
				xmin = 21.4571
				xmax = 21.5471
				text = "the"
			intervals [104]:
				xmin = 21.5471
				xmax = 21.9671
				text = "riots"
			intervals [105]:
				xmin = 21.9671
				xmax = 22.2763
				text = ""
			intervals [106]:
				xmin = 22.2763
				xmax = 22.4263
				text = "so"
			intervals [107]:
				xmin = 22.4263
				xmax = 22.8663
				text = "before"
			intervals [108]:
				xmin = 22.8663
				xmax = 23.1663
				text = "that"
			intervals [109]:
				xmin = 23.1663
				xmax = 23.4169
				text = ""
			intervals [110]:
				xmin = 23.4169
				xmax = 23.4569
				text = "i"
			intervals [111]:
				xmin = 23.4569
				xmax = 23.5869
				text = "want"
			intervals [112]:
				xmin = 23.5869
				xmax = 23.6569
				text = "you"
			intervals [113]:
				xmin = 23.6569
				xmax = 23.7169
				text = "to"
			intervals [114]:
				xmin = 23.7169
				xmax = 23.8569
				text = "talk"
			intervals [115]:
				xmin = 23.8569
				xmax = 24.0569
				text = "about"
			intervals [116]:
				xmin = 24.0569
				xmax = 24.1469
				text = "a"
			intervals [117]:
				xmin = 24.1469
				xmax = 24.3469
				text = "little"
			intervals [118]:
				xmin = 24.3469
				xmax = 24.4669
				text = "bit"
			intervals [119]:
				xmin = 24.4669
				xmax = 24.7669
				text = "about"
			intervals [120]:
				xmin = 24.7669
				xmax = 24.8369
				text = ""
			intervals [121]:
				xmin = 24.8369
				xmax = 25.0069
				text = "u"
			intervals [122]:
				xmin = 25.0069
				xmax = 25.3969
				text = "street"
			intervals [123]:
				xmin = 25.3969
				xmax = 25.9931
				text = ""
			intervals [124]:
				xmin = 25.9931
				xmax = 26.2531
				text = "and"
			intervals [125]:
				xmin = 26.2531
				xmax = 26.4531
				text = "and"
			intervals [126]:
				xmin = 26.4531
				xmax = 26.5831
				text = "other"
			intervals [127]:
				xmin = 26.5831
				xmax = 26.9131
				text = "areas"
			intervals [128]:
				xmin = 26.9131
				xmax = 27.1231
				text = "that"
			intervals [129]:
				xmin = 27.1231
				xmax = 27.3431
				text = "you"
			intervals [130]:
				xmin = 27.3431
				xmax = 27.3731
				text = ""
			intervals [131]:
				xmin = 27.3731
				xmax = 28.0131
				text = "remember"
			intervals [132]:
				xmin = 28.0131
				xmax = 28.5705
				text = ""
			intervals [133]:
				xmin = 28.5705
				xmax = 28.7505
				text = "and"
			intervals [134]:
				xmin = 28.7505
				xmax = 28.8705
				text = "then"
			intervals [135]:
				xmin = 28.8705
				xmax = 28.9405
				text = "we're"
			intervals [136]:
				xmin = 28.9405
				xmax = 29.0805
				text = "gonna"
			intervals [137]:
				xmin = 29.0805
				xmax = 29.2905
				text = "talk"
			intervals [138]:
				xmin = 29.2905
				xmax = 29.5905
				text = "about"
			intervals [139]:
				xmin = 29.5905
				xmax = 29.9367
				text = ""
			intervals [140]:
				xmin = 29.9367
				xmax = 30.1667
				text = "kind"
			intervals [141]:
				xmin = 30.1667
				xmax = 30.2967
				text = "of"
			intervals [142]:
				xmin = 30.2967
				xmax = 30.3967
				text = ""
			intervals [143]:
				xmin = 30.3967
				xmax = 30.5467
				text = "the"
			intervals [144]:
				xmin = 30.5467
				xmax = 31.0467
				text = "resurgence"
			intervals [145]:
				xmin = 31.0467
				xmax = 31.1567
				text = "of"
			intervals [146]:
				xmin = 31.1567
				xmax = 31.3467
				text = "those"
			intervals [147]:
				xmin = 31.3467
				xmax = 31.3767
				text = ""
			intervals [148]:
				xmin = 31.3767
				xmax = 31.7367
				text = "areas"
			intervals [149]:
				xmin = 31.7367
				xmax = 31.7667
				text = ""
			intervals [150]:
				xmin = 31.7667
				xmax = 32.1567
				text = "now"
			intervals [151]:
				xmin = 32.1567
				xmax = 32.1867
				text = ""
			intervals [152]:
				xmin = 32.1867
				xmax = 32.2967
				text = "and"
			intervals [153]:
				xmin = 32.2967
				xmax = 32.4967
				text = "how"
			intervals [154]:
				xmin = 32.4967
				xmax = 32.5767
				text = ""
			intervals [155]:
				xmin = 32.5767
				xmax = 32.9467
				text = "dc"
			intervals [156]:
				xmin = 32.9467
				xmax = 33.0567
				text = "has"
			intervals [157]:
				xmin = 33.0567
				xmax = 33.4067
				text = "changed"
			intervals [158]:
				xmin = 33.4067
				xmax = 33.5167
				text = "cause"
			intervals [159]:
				xmin = 33.5167
				xmax = 33.5467
				text = "i"
			intervals [160]:
				xmin = 33.5467
				xmax = 33.6967
				text = "want"
			intervals [161]:
				xmin = 33.6967
				xmax = 33.7767
				text = "to"
			intervals [162]:
				xmin = 33.7767
				xmax = 33.9167
				text = "get"
			intervals [163]:
				xmin = 33.9167
				xmax = 34.1367
				text = "into"
			intervals [164]:
				xmin = 34.1367
				xmax = 34.1667
				text = ""
			intervals [165]:
				xmin = 34.1667
				xmax = 34.2967
				text = "that"
			intervals [166]:
				xmin = 34.2967
				xmax = 34.4167
				text = ""
			intervals [167]:
				xmin = 34.4167
				xmax = 34.4667
				text = "a"
			intervals [168]:
				xmin = 34.4667
				xmax = 34.5267
				text = ""
			intervals [169]:
				xmin = 34.5267
				xmax = 34.6767
				text = "little"
			intervals [170]:
				xmin = 34.6767
				xmax = 34.7767
				text = "bit"
			intervals [171]:
				xmin = 34.7767
				xmax = 36.7907
				text = ""
			intervals [172]:
				xmin = 36.7907
				xmax = 36.8907
				text = "when"
			intervals [173]:
				xmin = 36.8907
				xmax = 36.9807
				text = "you"
			intervals [174]:
				xmin = 36.9807
				xmax = 37.1007
				text = "would"
			intervals [175]:
				xmin = 37.1007
				xmax = 37.2507
				text = "have"
			intervals [176]:
				xmin = 37.2507
				xmax = 37.4532
				text = ""
			intervals [177]:
				xmin = 37.4532
				xmax = 37.5532
				text = "you"
			intervals [178]:
				xmin = 37.5532
				xmax = 37.6932
				text = "didn't"
			intervals [179]:
				xmin = 37.6932
				xmax = 37.8032
				text = "have"
			intervals [180]:
				xmin = 37.8032
				xmax = 37.8432
				text = ""
			intervals [181]:
				xmin = 37.8432
				xmax = 38.0032
				text = "to"
			intervals [182]:
				xmin = 38.0032
				xmax = 38.0332
				text = ""
			intervals [183]:
				xmin = 38.0332
				xmax = 38.2232
				text = "twenty"
			intervals [184]:
				xmin = 38.2232
				xmax = 38.4232
				text = "five"
			intervals [185]:
				xmin = 38.4232
				xmax = 38.6632
				text = "miles"
			intervals [186]:
				xmin = 38.6632
				xmax = 38.7432
				text = "for"
			intervals [187]:
				xmin = 38.7432
				xmax = 38.9032
				text = "your"
			intervals [188]:
				xmin = 38.9032
				xmax = 39.1732
				text = "date"
			intervals [189]:
				xmin = 39.1732
				xmax = 39.5315
				text = ""
			intervals [190]:
				xmin = 39.5315
				xmax = 39.8615
				text = "mm-mm"
			intervals [191]:
				xmin = 39.8615
				xmax = 40.2415
				text = "mm-hm"
			intervals [192]:
				xmin = 40.2415
				xmax = 40.4997
				text = ""
			intervals [193]:
				xmin = 40.4997
				xmax = 41.2697
				text = "<unk>"
			intervals [194]:
				xmin = 41.2697
				xmax = 130.606
				text = ""
			intervals [195]:
				xmin = 130.606
				xmax = 130.636
				text = "<unk>"
			intervals [196]:
				xmin = 130.636
				xmax = 177.801
				text = ""
			intervals [197]:
				xmin = 177.801
				xmax = 177.891
				text = "hoo"
			intervals [198]:
				xmin = 177.891
				xmax = 256.7491
				text = ""
			intervals [199]:
				xmin = 256.7491
				xmax = 256.8691
				text = "and"
			intervals [200]:
				xmin = 256.8691
				xmax = 256.9591
				text = "so"
			intervals [201]:
				xmin = 256.9591
				xmax = 257.1491
				text = "that"
			intervals [202]:
				xmin = 257.1491
				xmax = 257.2891
				text = "was"
			intervals [203]:
				xmin = 257.2891
				xmax = 257.3191
				text = ""
			intervals [204]:
				xmin = 257.3191
				xmax = 257.4791
				text = "like"
			intervals [205]:
				xmin = 257.4791
				xmax = 257.5791
				text = ""
			intervals [206]:
				xmin = 257.5791
				xmax = 257.8591
				text = "the"
			intervals [207]:
				xmin = 257.8591
				xmax = 258.0018
				text = ""
			intervals [208]:
				xmin = 258.0018
				xmax = 258.9218
				text = "seventies"
			intervals [209]:
				xmin = 258.9218
				xmax = 259.7439
				text = ""
			intervals [210]:
				xmin = 259.7439
				xmax = 260.1639
				text = "mm-hm"
			intervals [211]:
				xmin = 260.1639
				xmax = 260.3548
				text = ""
			intervals [212]:
				xmin = 260.3548
				xmax = 260.4448
				text = "so"
			intervals [213]:
				xmin = 260.4448
				xmax = 260.6348
				text = "that"
			intervals [214]:
				xmin = 260.6348
				xmax = 260.7748
				text = "was"
			intervals [215]:
				xmin = 260.7748
				xmax = 261.1748
				text = "when"
			intervals [216]:
				xmin = 261.1748
				xmax = 261.3529
				text = ""
			intervals [217]:
				xmin = 261.3529
				xmax = 261.4329
				text = "so"
			intervals [218]:
				xmin = 261.4329
				xmax = 261.4629
				text = ""
			intervals [219]:
				xmin = 261.4629
				xmax = 261.6729
				text = "that"
			intervals [220]:
				xmin = 261.6729
				xmax = 261.7029
				text = "s"
			intervals [221]:
				xmin = 261.7029
				xmax = 261.7329
				text = ""
			intervals [222]:
				xmin = 261.7329
				xmax = 262.1029
				text = "interesting"
			intervals [223]:
				xmin = 262.1029
				xmax = 262.3229
				text = "because"
			intervals [224]:
				xmin = 262.3229
				xmax = 262.4829
				text = "that"
			intervals [225]:
				xmin = 262.4829
				xmax = 262.5329
				text = "s"
			intervals [226]:
				xmin = 262.5329
				xmax = 262.7329
				text = "when"
			intervals [227]:
				xmin = 262.7329
				xmax = 262.8629
				text = "the"
			intervals [228]:
				xmin = 262.8629
				xmax = 263.2329
				text = "city"
			intervals [229]:
				xmin = 263.2329
				xmax = 263.6229
				text = "itself"
			intervals [230]:
				xmin = 263.6229
				xmax = 263.6829
				text = ""
			intervals [231]:
				xmin = 263.6829
				xmax = 263.8529
				text = "was"
			intervals [232]:
				xmin = 263.8529
				xmax = 264.0229
				text = "kind"
			intervals [233]:
				xmin = 264.0229
				xmax = 264.1229
				text = "of"
			intervals [234]:
				xmin = 264.1229
				xmax = 264.6909
				text = ""
			intervals [235]:
				xmin = 264.6909
				xmax = 264.9409
				text = "going"
			intervals [236]:
				xmin = 264.9409
				xmax = 265.4609
				text = "down"
			intervals [237]:
				xmin = 265.4609
				xmax = 265.9583
				text = ""
			intervals [238]:
				xmin = 265.9583
				xmax = 266.1183
				text = "and"
			intervals [239]:
				xmin = 266.1183
				xmax = 266.3583
				text = "then"
			intervals [240]:
				xmin = 266.3583
				xmax = 266.3983
				text = ""
			intervals [241]:
				xmin = 266.3983
				xmax = 266.6683
				text = "re-"
			intervals [242]:
				xmin = 266.6683
				xmax = 268.4589
				text = ""
			intervals [243]:
				xmin = 268.4589
				xmax = 268.6689
				text = "back"
			intervals [244]:
				xmin = 268.6689
				xmax = 273.3992
				text = ""
			intervals [245]:
				xmin = 273.3992
				xmax = 273.5192
				text = "and"
			intervals [246]:
				xmin = 273.5192
				xmax = 273.6492
				text = "was"
			intervals [247]:
				xmin = 273.6492
				xmax = 273.8492
				text = "that"
			intervals [248]:
				xmin = 273.8492
				xmax = 274.0892
				text = "like"
			intervals [249]:
				xmin = 274.0892
				xmax = 274.2311
				text = ""
			intervals [250]:
				xmin = 274.2311
				xmax = 274.3911
				text = "was"
			intervals [251]:
				xmin = 274.3911
				xmax = 274.6911
				text = "that"
			intervals [252]:
				xmin = 274.6911
				xmax = 274.9827
				text = ""
			intervals [253]:
				xmin = 274.9827
				xmax = 275.1327
				text = "was"
			intervals [254]:
				xmin = 275.1327
				xmax = 275.4027
				text = "that"
			intervals [255]:
				xmin = 275.4027
				xmax = 275.7027
				text = "kind"
			intervals [256]:
				xmin = 275.7027
				xmax = 276.1227
				text = "of"
			intervals [257]:
				xmin = 276.1227
				xmax = 276.2469
				text = ""
			intervals [258]:
				xmin = 276.2469
				xmax = 276.7669
				text = "um"
			intervals [259]:
				xmin = 276.7669
				xmax = 276.9069
				text = ""
			intervals [260]:
				xmin = 276.9069
				xmax = 277.7469
				text = "revival"
			intervals [261]:
				xmin = 277.7469
				xmax = 277.7769
				text = ""
			intervals [262]:
				xmin = 277.7769
				xmax = 277.9469
				text = "was"
			intervals [263]:
				xmin = 277.9469
				xmax = 278.1569
				text = "that"
			intervals [264]:
				xmin = 278.1569
				xmax = 278.6669
				text = "very"
			intervals [265]:
				xmin = 278.6669
				xmax = 278.7866
				text = ""
			intervals [266]:
				xmin = 278.7866
				xmax = 278.9366
				text = "s"
			intervals [267]:
				xmin = 278.9366
				xmax = 279.1666
				text = ""
			intervals [268]:
				xmin = 279.1666
				xmax = 279.5966
				text = "local"
			intervals [269]:
				xmin = 279.5966
				xmax = 279.6566
				text = ""
			intervals [270]:
				xmin = 279.6566
				xmax = 279.8266
				text = "was"
			intervals [271]:
				xmin = 279.8266
				xmax = 279.8966
				text = "it"
			intervals [272]:
				xmin = 279.8966
				xmax = 279.9266
				text = ""
			intervals [273]:
				xmin = 279.9266
				xmax = 280.1566
				text = "very"
			intervals [274]:
				xmin = 280.1566
				xmax = 280.8766
				text = "neighborhood"
			intervals [275]:
				xmin = 280.8766
				xmax = 281.3866
				text = "centric"
			intervals [276]:
				xmin = 281.3866
				xmax = 281.5066
				text = "as"
			intervals [277]:
				xmin = 281.5066
				xmax = 281.8366
				text = "opposed"
			intervals [278]:
				xmin = 281.8366
				xmax = 281.9466
				text = "to"
			intervals [279]:
				xmin = 281.9466
				xmax = 282.0066
				text = "the"
			intervals [280]:
				xmin = 282.0066
				xmax = 282.1666
				text = "kind"
			intervals [281]:
				xmin = 282.1666
				xmax = 282.2566
				text = "of"
			intervals [282]:
				xmin = 282.2566
				xmax = 282.2866
				text = ""
			intervals [283]:
				xmin = 282.2866
				xmax = 282.3666
				text = "the"
			intervals [284]:
				xmin = 282.3666
				xmax = 282.3966
				text = ""
			intervals [285]:
				xmin = 282.3966
				xmax = 282.7166
				text = "city"
			intervals [286]:
				xmin = 282.7166
				xmax = 283.0866
				text = "itself"
			intervals [287]:
				xmin = 283.0866
				xmax = 283.2666
				text = "was"
			intervals [288]:
				xmin = 283.2666
				xmax = 315.4095
				text = ""
			intervals [289]:
				xmin = 315.4095
				xmax = 315.7095
				text = "okay"
			intervals [290]:
				xmin = 315.7095
				xmax = 323.0448
				text = ""
			intervals [291]:
				xmin = 323.0448
				xmax = 323.4348
				text = "mm-hm"
			intervals [292]:
				xmin = 323.4348
				xmax = 344.3
				text = ""
	item [4]:
		class = "IntervalTier"
		name = "DCB_int_01 - phones"
		xmin = 0.0
		xmax = 344.3
		intervals: size = 764
			intervals [1]:
				xmin = 0.0
				xmax = 0.603
				text = ""
			intervals [2]:
				xmin = 0.603
				xmax = 0.673
				text = "HH"
			intervals [3]:
				xmin = 0.673
				xmax = 0.823
				text = "M"
			intervals [4]:
				xmin = 0.823
				xmax = 1.2543
				text = "sp"
			intervals [5]:
				xmin = 1.2543
				xmax = 1.2843
				text = "L"
			intervals [6]:
				xmin = 1.2843
				xmax = 1.3143
				text = "EH1"
			intervals [7]:
				xmin = 1.3143
				xmax = 1.3443
				text = "T"
			intervals [8]:
				xmin = 1.3443
				xmax = 1.4043
				text = "M"
			intervals [9]:
				xmin = 1.4043
				xmax = 1.4943
				text = "IY1"
			intervals [10]:
				xmin = 1.4943
				xmax = 1.6143
				text = "AE1"
			intervals [11]:
				xmin = 1.6143
				xmax = 1.7243
				text = "S"
			intervals [12]:
				xmin = 1.7243
				xmax = 1.7643
				text = "K"
			intervals [13]:
				xmin = 1.7643
				xmax = 1.8243
				text = "Y"
			intervals [14]:
				xmin = 1.8243
				xmax = 2.1043
				text = "UW1"
			intervals [15]:
				xmin = 2.1043
				xmax = 2.1443
				text = "sp"
			intervals [16]:
				xmin = 2.1443
				xmax = 2.4543
				text = "AH1"
			intervals [17]:
				xmin = 2.4543
				xmax = 2.5943
				text = "M"
			intervals [18]:
				xmin = 2.5943
				xmax = 2.6843
				text = "sp"
			intervals [19]:
				xmin = 2.6843
				xmax = 2.7243
				text = "K"
			intervals [20]:
				xmin = 2.7243
				xmax = 2.7643
				text = "AA1"
			intervals [21]:
				xmin = 2.7643
				xmax = 2.8543
				text = "Z"
			intervals [22]:
				xmin = 2.8543
				xmax = 3.0843
				text = "AY1"
			intervals [23]:
				xmin = 3.0843
				xmax = 3.2979
				text = "sp"
			intervals [24]:
				xmin = 3.2979
				xmax = 3.3579
				text = "AY1"
			intervals [25]:
				xmin = 3.3579
				xmax = 3.4279
				text = "sp"
			intervals [26]:
				xmin = 3.4279
				xmax = 3.4779
				text = "D"
			intervals [27]:
				xmin = 3.4779
				xmax = 3.5079
				text = "OW1"
			intervals [28]:
				xmin = 3.5079
				xmax = 3.5479
				text = "N"
			intervals [29]:
				xmin = 3.5479
				xmax = 3.5779
				text = "W"
			intervals [30]:
				xmin = 3.5779
				xmax = 3.6079
				text = "AA1"
			intervals [31]:
				xmin = 3.6079
				xmax = 3.6379
				text = "N"
			intervals [32]:
				xmin = 3.6379
				xmax = 3.6679
				text = "T"
			intervals [33]:
				xmin = 3.6679
				xmax = 3.6979
				text = "T"
			intervals [34]:
				xmin = 3.6979
				xmax = 3.7479
				text = "AH0"
			intervals [35]:
				xmin = 3.7479
				xmax = 3.8379
				text = "K"
			intervals [36]:
				xmin = 3.8379
				xmax = 3.8779
				text = "IY1"
			intervals [37]:
				xmin = 3.8779
				xmax = 3.9779
				text = "P"
			intervals [38]:
				xmin = 3.9779
				xmax = 4.0179
				text = "Y"
			intervals [39]:
				xmin = 4.0179
				xmax = 4.0679
				text = "UW1"
			intervals [40]:
				xmin = 4.0679
				xmax = 4.1179
				text = "sp"
			intervals [41]:
				xmin = 4.1179
				xmax = 4.2379
				text = "T"
			intervals [42]:
				xmin = 4.2379
				xmax = 4.2679
				text = "UW1"
			intervals [43]:
				xmin = 4.2679
				xmax = 4.3179
				text = "M"
			intervals [44]:
				xmin = 4.3179
				xmax = 4.3979
				text = "AH1"
			intervals [45]:
				xmin = 4.3979
				xmax = 4.5779
				text = "CH"
			intervals [46]:
				xmin = 4.5779
				xmax = 4.6079
				text = "sp"
			intervals [47]:
				xmin = 4.6079
				xmax = 4.6979
				text = "L"
			intervals [48]:
				xmin = 4.6979
				xmax = 4.7879
				text = "AO1"
			intervals [49]:
				xmin = 4.7879
				xmax = 4.8579
				text = "NG"
			intervals [50]:
				xmin = 4.8579
				xmax = 4.8979
				text = "G"
			intervals [51]:
				xmin = 4.8979
				xmax = 5.0879
				text = "ER0"
			intervals [52]:
				xmin = 5.0879
				xmax = 5.3215
				text = "sp"
			intervals [53]:
				xmin = 5.3215
				xmax = 5.4215
				text = "AH1"
			intervals [54]:
				xmin = 5.4215
				xmax = 5.5415
				text = "M"
			intervals [55]:
				xmin = 5.5415
				xmax = 5.5815
				text = "AY1"
			intervals [56]:
				xmin = 5.5815
				xmax = 5.6815
				text = "W"
			intervals [57]:
				xmin = 5.6815
				xmax = 5.7115
				text = "AO1"
			intervals [58]:
				xmin = 5.7115
				xmax = 5.7415
				text = "N"
			intervals [59]:
				xmin = 5.7415
				xmax = 5.7715
				text = "T"
			intervals [60]:
				xmin = 5.7715
				xmax = 5.8015
				text = "sp"
			intervals [61]:
				xmin = 5.8015
				xmax = 5.8315
				text = "T"
			intervals [62]:
				xmin = 5.8315
				xmax = 5.8615
				text = "IH0"
			intervals [63]:
				xmin = 5.8615
				xmax = 5.9215
				text = "sp"
			intervals [64]:
				xmin = 5.9215
				xmax = 5.9715
				text = "B"
			intervals [65]:
				xmin = 5.9715
				xmax = 6.0415
				text = "IY0"
			intervals [66]:
				xmin = 6.0415
				xmax = 6.1515
				text = "M"
			intervals [67]:
				xmin = 6.1515
				xmax = 6.2015
				text = "AY1"
			intervals [68]:
				xmin = 6.2015
				xmax = 6.2515
				text = "N"
			intervals [69]:
				xmin = 6.2515
				xmax = 6.3115
				text = "D"
			intervals [70]:
				xmin = 6.3115
				xmax = 6.3615
				text = "F"
			intervals [71]:
				xmin = 6.3615
				xmax = 6.4115
				text = "AH0"
			intervals [72]:
				xmin = 6.4115
				xmax = 6.4615
				text = "L"
			intervals [73]:
				xmin = 6.4615
				xmax = 6.4915
				text = "AH0"
			intervals [74]:
				xmin = 6.4915
				xmax = 6.5215
				text = "V"
			intervals [75]:
				xmin = 6.5215
				xmax = 6.5615
				text = "sp"
			intervals [76]:
				xmin = 6.5615
				xmax = 6.6115
				text = "Y"
			intervals [77]:
				xmin = 6.6115
				xmax = 6.6515
				text = "UH1"
			intervals [78]:
				xmin = 6.6515
				xmax = 6.6915
				text = "R"
			intervals [79]:
				xmin = 6.6915
				xmax = 6.7515
				text = "sp"
			intervals [80]:
				xmin = 6.7515
				xmax = 6.8715
				text = "T"
			intervals [81]:
				xmin = 6.8715
				xmax = 6.9015
				text = "AY1"
			intervals [82]:
				xmin = 6.9015
				xmax = 7.3215
				text = "M"
			intervals [83]:
				xmin = 7.3215
				xmax = 7.3715
				text = "sp"
			intervals [84]:
				xmin = 7.3715
				xmax = 7.4315
				text = "B"
			intervals [85]:
				xmin = 7.4315
				xmax = 7.5515
				text = "AH1"
			intervals [86]:
				xmin = 7.5515
				xmax = 7.7415
				text = "T"
			intervals [87]:
				xmin = 7.7415
				xmax = 8.3271
				text = ""
			intervals [88]:
				xmin = 8.3271
				xmax = 8.6071
				text = "AH1"
			intervals [89]:
				xmin = 8.6071
				xmax = 8.7471
				text = "M"
			intervals [90]:
				xmin = 8.7471
				xmax = 8.8071
				text = "W"
			intervals [91]:
				xmin = 8.8071
				xmax = 8.8471
				text = "AH1"
			intervals [92]:
				xmin = 8.8471
				xmax = 8.9171
				text = "N"
			intervals [93]:
				xmin = 8.9171
				xmax = 8.9771
				text = "AH0"
			intervals [94]:
				xmin = 8.9771
				xmax = 9.0071
				text = "V"
			intervals [95]:
				xmin = 9.0071
				xmax = 9.0371
				text = "DH"
			intervals [96]:
				xmin = 9.0371
				xmax = 9.0671
				text = "AH0"
			intervals [97]:
				xmin = 9.0671
				xmax = 9.0971
				text = "TH"
			intervals [98]:
				xmin = 9.0971
				xmax = 9.1471
				text = "IH1"
			intervals [99]:
				xmin = 9.1471
				xmax = 9.2071
				text = "NG"
			intervals [100]:
				xmin = 9.2071
				xmax = 9.2571
				text = "Z"
			intervals [101]:
				xmin = 9.2571
				xmax = 9.2871
				text = "DH"
			intervals [102]:
				xmin = 9.2871
				xmax = 9.3171
				text = "AH0"
			intervals [103]:
				xmin = 9.3171
				xmax = 9.3571
				text = "T"
			intervals [104]:
				xmin = 9.3571
				xmax = 9.4471
				text = "Y"
			intervals [105]:
				xmin = 9.4471
				xmax = 9.5071
				text = "UW1"
			intervals [106]:
				xmin = 9.5071
				xmax = 9.5871
				text = "S"
			intervals [107]:
				xmin = 9.5871
				xmax = 9.6671
				text = "EH1"
			intervals [108]:
				xmin = 9.6671
				xmax = 9.7271
				text = "D"
			intervals [109]:
				xmin = 9.7271
				xmax = 9.7671
				text = "sp"
			intervals [110]:
				xmin = 9.7671
				xmax = 9.8071
				text = "DH"
			intervals [111]:
				xmin = 9.8071
				xmax = 9.8671
				text = "IH0"
			intervals [112]:
				xmin = 9.8671
				xmax = 9.9471
				text = "S"
			intervals [113]:
				xmin = 9.9471
				xmax = 9.9971
				text = "W"
			intervals [114]:
				xmin = 9.9971
				xmax = 10.0271
				text = "AH0"
			intervals [115]:
				xmin = 10.0271
				xmax = 10.1771
				text = "Z"
			intervals [116]:
				xmin = 10.1771
				xmax = 10.385
				text = ""
			intervals [117]:
				xmin = 10.385
				xmax = 10.445
				text = "P"
			intervals [118]:
				xmin = 10.445
				xmax = 10.475
				text = "R"
			intervals [119]:
				xmin = 10.475
				xmax = 10.525
				text = "AA1"
			intervals [120]:
				xmin = 10.525
				xmax = 10.575
				text = "B"
			intervals [121]:
				xmin = 10.575
				xmax = 10.635
				text = "L"
			intervals [122]:
				xmin = 10.635
				xmax = 10.685
				text = "IY0"
			intervals [123]:
				xmin = 10.685
				xmax = 10.755
				text = "M"
			intervals [124]:
				xmin = 10.755
				xmax = 10.825
				text = "EY1"
			intervals [125]:
				xmin = 10.825
				xmax = 10.875
				text = "B"
			intervals [126]:
				xmin = 10.875
				xmax = 10.945
				text = "IY0"
			intervals [127]:
				xmin = 10.945
				xmax = 11.005
				text = "sp"
			intervals [128]:
				xmin = 11.005
				xmax = 11.065
				text = "TH"
			intervals [129]:
				xmin = 11.065
				xmax = 11.155
				text = "ER1"
			intervals [130]:
				xmin = 11.155
				xmax = 11.195
				text = "D"
			intervals [131]:
				xmin = 11.195
				xmax = 11.255
				text = "IY0"
			intervals [132]:
				xmin = 11.255
				xmax = 11.335
				text = "M"
			intervals [133]:
				xmin = 11.335
				xmax = 11.375
				text = "IH1"
			intervals [134]:
				xmin = 11.375
				xmax = 11.435
				text = "N"
			intervals [135]:
				xmin = 11.435
				xmax = 11.465
				text = "AH0"
			intervals [136]:
				xmin = 11.465
				xmax = 11.505
				text = "T"
			intervals [137]:
				xmin = 11.505
				xmax = 11.575
				text = "S"
			intervals [138]:
				xmin = 11.575
				xmax = 11.645
				text = "AH0"
			intervals [139]:
				xmin = 11.645
				xmax = 11.705
				text = "G"
			intervals [140]:
				xmin = 11.705
				xmax = 11.985
				text = "OW1"
			intervals [141]:
				xmin = 11.985
				xmax = 12.2136
				text = "sp"
			intervals [142]:
				xmin = 12.2136
				xmax = 12.2936
				text = "AH1"
			intervals [143]:
				xmin = 12.2936
				xmax = 12.4336
				text = "M"
			intervals [144]:
				xmin = 12.4336
				xmax = 12.4736
				text = "W"
			intervals [145]:
				xmin = 12.4736
				xmax = 12.5036
				text = "EH1"
			intervals [146]:
				xmin = 12.5036
				xmax = 12.5436
				text = "N"
			intervals [147]:
				xmin = 12.5436
				xmax = 12.5836
				text = "W"
			intervals [148]:
				xmin = 12.5836
				xmax = 12.6136
				text = "IY1"
			intervals [149]:
				xmin = 12.6136
				xmax = 12.6736
				text = "W"
			intervals [150]:
				xmin = 12.6736
				xmax = 12.7236
				text = "ER0"
			intervals [151]:
				xmin = 12.7236
				xmax = 12.8136
				text = "T"
			intervals [152]:
				xmin = 12.8136
				xmax = 12.8836
				text = "AO1"
			intervals [153]:
				xmin = 12.8836
				xmax = 12.9736
				text = "K"
			intervals [154]:
				xmin = 12.9736
				xmax = 13.0136
				text = "IH0"
			intervals [155]:
				xmin = 13.0136
				xmax = 13.0436
				text = "N"
			intervals [156]:
				xmin = 13.0436
				xmax = 13.0736
				text = "AH0"
			intervals [157]:
				xmin = 13.0736
				xmax = 13.1136
				text = "B"
			intervals [158]:
				xmin = 13.1136
				xmax = 13.1736
				text = "AW1"
			intervals [159]:
				xmin = 13.1736
				xmax = 13.2636
				text = "T"
			intervals [160]:
				xmin = 13.2636
				xmax = 13.3136
				text = "DH"
			intervals [161]:
				xmin = 13.3136
				xmax = 13.4436
				text = "AH0"
			intervals [162]:
				xmin = 13.4436
				xmax = 13.5136
				text = "R"
			intervals [163]:
				xmin = 13.5136
				xmax = 13.8136
				text = "AY1"
			intervals [164]:
				xmin = 13.8136
				xmax = 13.8736
				text = "AH0"
			intervals [165]:
				xmin = 13.8736
				xmax = 13.9236
				text = "T"
			intervals [166]:
				xmin = 13.9236
				xmax = 14.0236
				text = "S"
			intervals [167]:
				xmin = 14.0236
				xmax = 14.0736
				text = "W"
			intervals [168]:
				xmin = 14.0736
				xmax = 14.1036
				text = "IY1"
			intervals [169]:
				xmin = 14.1036
				xmax = 14.1536
				text = "W"
			intervals [170]:
				xmin = 14.1536
				xmax = 14.1936
				text = "ER0"
			intervals [171]:
				xmin = 14.1936
				xmax = 14.3036
				text = "T"
			intervals [172]:
				xmin = 14.3036
				xmax = 14.3936
				text = "AO1"
			intervals [173]:
				xmin = 14.3936
				xmax = 14.5136
				text = "K"
			intervals [174]:
				xmin = 14.5136
				xmax = 14.5536
				text = "IH0"
			intervals [175]:
				xmin = 14.5536
				xmax = 14.6236
				text = "NG"
			intervals [176]:
				xmin = 14.6236
				xmax = 14.6936
				text = "AH0"
			intervals [177]:
				xmin = 14.6936
				xmax = 14.7436
				text = "B"
			intervals [178]:
				xmin = 14.7436
				xmax = 14.8236
				text = "AW1"
			intervals [179]:
				xmin = 14.8236
				xmax = 15.0736
				text = "T"
			intervals [180]:
				xmin = 15.0736
				xmax = 15.7871
				text = ""
			intervals [181]:
				xmin = 15.7871
				xmax = 15.8371
				text = "sil"
			intervals [182]:
				xmin = 15.8371
				xmax = 15.9071
				text = "AH1"
			intervals [183]:
				xmin = 15.9071
				xmax = 16.1171
				text = "M"
			intervals [184]:
				xmin = 16.1171
				xmax = 16.2271
				text = "sp"
			intervals [185]:
				xmin = 16.2271
				xmax = 16.4571
				text = "Y"
			intervals [186]:
				xmin = 16.4571
				xmax = 16.5371
				text = "UW1"
			intervals [187]:
				xmin = 16.5371
				xmax = 16.6071
				text = "S"
			intervals [188]:
				xmin = 16.6071
				xmax = 16.7171
				text = "T"
			intervals [189]:
				xmin = 16.7171
				xmax = 16.7671
				text = "R"
			intervals [190]:
				xmin = 16.7671
				xmax = 16.8271
				text = "IY1"
			intervals [191]:
				xmin = 16.8271
				xmax = 16.8671
				text = "T"
			intervals [192]:
				xmin = 16.8671
				xmax = 16.8971
				text = "AH0"
			intervals [193]:
				xmin = 16.8971
				xmax = 16.9471
				text = "N"
			intervals [194]:
				xmin = 16.9471
				xmax = 16.9971
				text = "sp"
			intervals [195]:
				xmin = 16.9971
				xmax = 17.0871
				text = "AH1"
			intervals [196]:
				xmin = 17.0871
				xmax = 17.1371
				text = "DH"
			intervals [197]:
				xmin = 17.1371
				xmax = 17.2071
				text = "ER0"
			intervals [198]:
				xmin = 17.2071
				xmax = 17.3071
				text = "P"
			intervals [199]:
				xmin = 17.3071
				xmax = 17.3471
				text = "AA1"
			intervals [200]:
				xmin = 17.3471
				xmax = 17.3971
				text = "R"
			intervals [201]:
				xmin = 17.3971
				xmax = 17.4371
				text = "T"
			intervals [202]:
				xmin = 17.4371
				xmax = 17.4971
				text = "S"
			intervals [203]:
				xmin = 17.4971
				xmax = 17.5371
				text = "AH0"
			intervals [204]:
				xmin = 17.5371
				xmax = 17.5671
				text = "V"
			intervals [205]:
				xmin = 17.5671
				xmax = 17.6271
				text = "DH"
			intervals [206]:
				xmin = 17.6271
				xmax = 17.6971
				text = "AH0"
			intervals [207]:
				xmin = 17.6971
				xmax = 17.8271
				text = "S"
			intervals [208]:
				xmin = 17.8271
				xmax = 17.8671
				text = "IH1"
			intervals [209]:
				xmin = 17.8671
				xmax = 17.9271
				text = "T"
			intervals [210]:
				xmin = 17.9271
				xmax = 18.0271
				text = "IY0"
			intervals [211]:
				xmin = 18.0271
				xmax = 18.0671
				text = "sp"
			intervals [212]:
				xmin = 18.0671
				xmax = 18.1071
				text = "DH"
			intervals [213]:
				xmin = 18.1071
				xmax = 18.2171
				text = "AH0"
			intervals [214]:
				xmin = 18.2171
				xmax = 18.2871
				text = "T"
			intervals [215]:
				xmin = 18.2871
				xmax = 18.3771
				text = "W"
			intervals [216]:
				xmin = 18.3771
				xmax = 18.4271
				text = "ER1"
			intervals [217]:
				xmin = 18.4271
				xmax = 18.6071
				text = "sp"
			intervals [218]:
				xmin = 18.6071
				xmax = 18.6871
				text = "D"
			intervals [219]:
				xmin = 18.6871
				xmax = 18.7471
				text = "R"
			intervals [220]:
				xmin = 18.7471
				xmax = 18.8271
				text = "AE1"
			intervals [221]:
				xmin = 18.8271
				xmax = 18.9571
				text = "S"
			intervals [222]:
				xmin = 18.9571
				xmax = 18.9971
				text = "T"
			intervals [223]:
				xmin = 18.9971
				xmax = 19.0371
				text = "IH0"
			intervals [224]:
				xmin = 19.0371
				xmax = 19.0771
				text = "K"
			intervals [225]:
				xmin = 19.0771
				xmax = 19.2471
				text = "sp"
			intervals [226]:
				xmin = 19.2471
				xmax = 19.3071
				text = "DH"
			intervals [227]:
				xmin = 19.3071
				xmax = 19.3371
				text = "AE1"
			intervals [228]:
				xmin = 19.3371
				xmax = 19.3971
				text = "T"
			intervals [229]:
				xmin = 19.3971
				xmax = 19.4271
				text = "sp"
			intervals [230]:
				xmin = 19.4271
				xmax = 19.5971
				text = "CH"
			intervals [231]:
				xmin = 19.5971
				xmax = 19.7271
				text = "EY1"
			intervals [232]:
				xmin = 19.7271
				xmax = 19.8171
				text = "N"
			intervals [233]:
				xmin = 19.8171
				xmax = 19.8871
				text = "JH"
			intervals [234]:
				xmin = 19.8871
				xmax = 19.9171
				text = "D"
			intervals [235]:
				xmin = 19.9171
				xmax = 19.9471
				text = "D"
			intervals [236]:
				xmin = 19.9471
				xmax = 19.9971
				text = "R"
			intervals [237]:
				xmin = 19.9971
				xmax = 20.0771
				text = "AE1"
			intervals [238]:
				xmin = 20.0771
				xmax = 20.1571
				text = "S"
			intervals [239]:
				xmin = 20.1571
				xmax = 20.1971
				text = "T"
			intervals [240]:
				xmin = 20.1971
				xmax = 20.2671
				text = "IH0"
			intervals [241]:
				xmin = 20.2671
				xmax = 20.3071
				text = "K"
			intervals [242]:
				xmin = 20.3071
				xmax = 20.3671
				text = "L"
			intervals [243]:
				xmin = 20.3671
				xmax = 20.4371
				text = "IY0"
			intervals [244]:
				xmin = 20.4371
				xmax = 20.4771
				text = "B"
			intervals [245]:
				xmin = 20.4771
				xmax = 20.5471
				text = "IH0"
			intervals [246]:
				xmin = 20.5471
				xmax = 20.6071
				text = "K"
			intervals [247]:
				xmin = 20.6071
				xmax = 20.6771
				text = "AH0"
			intervals [248]:
				xmin = 20.6771
				xmax = 20.7371
				text = "Z"
			intervals [249]:
				xmin = 20.7371
				xmax = 20.7871
				text = "AH0"
			intervals [250]:
				xmin = 20.7871
				xmax = 20.8171
				text = "V"
			intervals [251]:
				xmin = 20.8171
				xmax = 20.8771
				text = "sp"
			intervals [252]:
				xmin = 20.8771
				xmax = 20.9271
				text = "DH"
			intervals [253]:
				xmin = 20.9271
				xmax = 20.9871
				text = "AH0"
			intervals [254]:
				xmin = 20.9871
				xmax = 21.0971
				text = "sp"
			intervals [255]:
				xmin = 21.0971
				xmax = 21.1471
				text = "B"
			intervals [256]:
				xmin = 21.1471
				xmax = 21.1871
				text = "IH0"
			intervals [257]:
				xmin = 21.1871
				xmax = 21.2571
				text = "K"
			intervals [258]:
				xmin = 21.2571
				xmax = 21.2971
				text = "AA1"
			intervals [259]:
				xmin = 21.2971
				xmax = 21.3771
				text = "Z"
			intervals [260]:
				xmin = 21.3771
				xmax = 21.4271
				text = "AH0"
			intervals [261]:
				xmin = 21.4271
				xmax = 21.4571
				text = "V"
			intervals [262]:
				xmin = 21.4571
				xmax = 21.4971
				text = "DH"
			intervals [263]:
				xmin = 21.4971
				xmax = 21.5471
				text = "AH0"
			intervals [264]:
				xmin = 21.5471
				xmax = 21.6171
				text = "R"
			intervals [265]:
				xmin = 21.6171
				xmax = 21.8171
				text = "AY1"
			intervals [266]:
				xmin = 21.8171
				xmax = 21.8871
				text = "AH0"
			intervals [267]:
				xmin = 21.8871
				xmax = 21.9271
				text = "T"
			intervals [268]:
				xmin = 21.9271
				xmax = 21.9671
				text = "S"
			intervals [269]:
				xmin = 21.9671
				xmax = 22.2763
				text = ""
			intervals [270]:
				xmin = 22.2763
				xmax = 22.3763
				text = "S"
			intervals [271]:
				xmin = 22.3763
				xmax = 22.4263
				text = "OW1"
			intervals [272]:
				xmin = 22.4263
				xmax = 22.5163
				text = "B"
			intervals [273]:
				xmin = 22.5163
				xmax = 22.5763
				text = "IY2"
			intervals [274]:
				xmin = 22.5763
				xmax = 22.7163
				text = "F"
			intervals [275]:
				xmin = 22.7163
				xmax = 22.7663
				text = "AO1"
			intervals [276]:
				xmin = 22.7663
				xmax = 22.8663
				text = "R"
			intervals [277]:
				xmin = 22.8663
				xmax = 22.9363
				text = "DH"
			intervals [278]:
				xmin = 22.9363
				xmax = 22.9863
				text = "AE1"
			intervals [279]:
				xmin = 22.9863
				xmax = 23.1663
				text = "T"
			intervals [280]:
				xmin = 23.1663
				xmax = 23.3869
				text = ""
			intervals [281]:
				xmin = 23.3869
				xmax = 23.4169
				text = "sil"
			intervals [282]:
				xmin = 23.4169
				xmax = 23.4569
				text = "AY1"
			intervals [283]:
				xmin = 23.4569
				xmax = 23.4869
				text = "W"
			intervals [284]:
				xmin = 23.4869
				xmax = 23.5169
				text = "AO1"
			intervals [285]:
				xmin = 23.5169
				xmax = 23.5469
				text = "N"
			intervals [286]:
				xmin = 23.5469
				xmax = 23.5869
				text = "T"
			intervals [287]:
				xmin = 23.5869
				xmax = 23.6269
				text = "Y"
			intervals [288]:
				xmin = 23.6269
				xmax = 23.6569
				text = "UW1"
			intervals [289]:
				xmin = 23.6569
				xmax = 23.6869
				text = "T"
			intervals [290]:
				xmin = 23.6869
				xmax = 23.7169
				text = "AH0"
			intervals [291]:
				xmin = 23.7169
				xmax = 23.7469
				text = "T"
			intervals [292]:
				xmin = 23.7469
				xmax = 23.7969
				text = "AO1"
			intervals [293]:
				xmin = 23.7969
				xmax = 23.8569
				text = "K"
			intervals [294]:
				xmin = 23.8569
				xmax = 23.8869
				text = "AH0"
			intervals [295]:
				xmin = 23.8869
				xmax = 23.9569
				text = "B"
			intervals [296]:
				xmin = 23.9569
				xmax = 23.9969
				text = "AW1"
			intervals [297]:
				xmin = 23.9969
				xmax = 24.0569
				text = "T"
			intervals [298]:
				xmin = 24.0569
				xmax = 24.1469
				text = "AH0"
			intervals [299]:
				xmin = 24.1469
				xmax = 24.1769
				text = "L"
			intervals [300]:
				xmin = 24.1769
				xmax = 24.2069
				text = "IH1"
			intervals [301]:
				xmin = 24.2069
				xmax = 24.2569
				text = "T"
			intervals [302]:
				xmin = 24.2569
				xmax = 24.2869
				text = "AH0"
			intervals [303]:
				xmin = 24.2869
				xmax = 24.3469
				text = "L"
			intervals [304]:
				xmin = 24.3469
				xmax = 24.3869
				text = "B"
			intervals [305]:
				xmin = 24.3869
				xmax = 24.4269
				text = "IH1"
			intervals [306]:
				xmin = 24.4269
				xmax = 24.4669
				text = "T"
			intervals [307]:
				xmin = 24.4669
				xmax = 24.5469
				text = "AH0"
			intervals [308]:
				xmin = 24.5469
				xmax = 24.5969
				text = "B"
			intervals [309]:
				xmin = 24.5969
				xmax = 24.6869
				text = "AW1"
			intervals [310]:
				xmin = 24.6869
				xmax = 24.7669
				text = "T"
			intervals [311]:
				xmin = 24.7669
				xmax = 24.8369
				text = "sp"
			intervals [312]:
				xmin = 24.8369
				xmax = 24.9569
				text = "Y"
			intervals [313]:
				xmin = 24.9569
				xmax = 25.0069
				text = "UW1"
			intervals [314]:
				xmin = 25.0069
				xmax = 25.0569
				text = "S"
			intervals [315]:
				xmin = 25.0569
				xmax = 25.1969
				text = "T"
			intervals [316]:
				xmin = 25.1969
				xmax = 25.2569
				text = "R"
			intervals [317]:
				xmin = 25.2569
				xmax = 25.3369
				text = "IY1"
			intervals [318]:
				xmin = 25.3369
				xmax = 25.3969
				text = "T"
			intervals [319]:
				xmin = 25.3969
				xmax = 25.4469
				text = "sp"
			intervals [320]:
				xmin = 25.4469
				xmax = 25.9931
				text = ""
			intervals [321]:
				xmin = 25.9931
				xmax = 26.1031
				text = "AE1"
			intervals [322]:
				xmin = 26.1031
				xmax = 26.2031
				text = "N"
			intervals [323]:
				xmin = 26.2031
				xmax = 26.2531
				text = "D"
			intervals [324]:
				xmin = 26.2531
				xmax = 26.2931
				text = "AE1"
			intervals [325]:
				xmin = 26.2931
				xmax = 26.3731
				text = "N"
			intervals [326]:
				xmin = 26.3731
				xmax = 26.4531
				text = "D"
			intervals [327]:
				xmin = 26.4531
				xmax = 26.4931
				text = "AH1"
			intervals [328]:
				xmin = 26.4931
				xmax = 26.5431
				text = "DH"
			intervals [329]:
				xmin = 26.5431
				xmax = 26.5831
				text = "ER0"
			intervals [330]:
				xmin = 26.5831
				xmax = 26.7131
				text = "EH1"
			intervals [331]:
				xmin = 26.7131
				xmax = 26.7931
				text = "R"
			intervals [332]:
				xmin = 26.7931
				xmax = 26.8331
				text = "IY0"
			intervals [333]:
				xmin = 26.8331
				xmax = 26.8731
				text = "AH0"
			intervals [334]:
				xmin = 26.8731
				xmax = 26.9131
				text = "Z"
			intervals [335]:
				xmin = 26.9131
				xmax = 26.9731
				text = "DH"
			intervals [336]:
				xmin = 26.9731
				xmax = 27.0231
				text = "AH0"
			intervals [337]:
				xmin = 27.0231
				xmax = 27.1231
				text = "T"
			intervals [338]:
				xmin = 27.1231
				xmax = 27.2131
				text = "Y"
			intervals [339]:
				xmin = 27.2131
				xmax = 27.3431
				text = "UW1"
			intervals [340]:
				xmin = 27.3431
				xmax = 27.3731
				text = "sp"
			intervals [341]:
				xmin = 27.3731
				xmax = 27.4431
				text = "R"
			intervals [342]:
				xmin = 27.4431
				xmax = 27.4831
				text = "IH0"
			intervals [343]:
				xmin = 27.4831
				xmax = 27.5931
				text = "M"
			intervals [344]:
				xmin = 27.5931
				xmax = 27.6731
				text = "EH1"
			intervals [345]:
				xmin = 27.6731
				xmax = 27.7631
				text = "M"
			intervals [346]:
				xmin = 27.7631
				xmax = 27.8031
				text = "B"
			intervals [347]:
				xmin = 27.8031
				xmax = 28.0131
				text = "ER0"
			intervals [348]:
				xmin = 28.0131
				xmax = 28.0731
				text = "sp"
			intervals [349]:
				xmin = 28.0731
				xmax = 28.5705
				text = ""
			intervals [350]:
				xmin = 28.5705
				xmax = 28.6505
				text = "AE1"
			intervals [351]:
				xmin = 28.6505
				xmax = 28.7205
				text = "N"
			intervals [352]:
				xmin = 28.7205
				xmax = 28.7505
				text = "D"
			intervals [353]:
				xmin = 28.7505
				xmax = 28.7805
				text = "DH"
			intervals [354]:
				xmin = 28.7805
				xmax = 28.8105
				text = "EH1"
			intervals [355]:
				xmin = 28.8105
				xmax = 28.8705
				text = "N"
			intervals [356]:
				xmin = 28.8705
				xmax = 28.9105
				text = "W"
			intervals [357]:
				xmin = 28.9105
				xmax = 28.9405
				text = "ER1"
			intervals [358]:
				xmin = 28.9405
				xmax = 28.9905
				text = "G"
			intervals [359]:
				xmin = 28.9905
				xmax = 29.0205
				text = "AH1"
			intervals [360]:
				xmin = 29.0205
				xmax = 29.0505
				text = "N"
			intervals [361]:
				xmin = 29.0505
				xmax = 29.0805
				text = "AH0"
			intervals [362]:
				xmin = 29.0805
				xmax = 29.1705
				text = "T"
			intervals [363]:
				xmin = 29.1705
				xmax = 29.2405
				text = "AO1"
			intervals [364]:
				xmin = 29.2405
				xmax = 29.2905
				text = "K"
			intervals [365]:
				xmin = 29.2905
				xmax = 29.3305
				text = "AH0"
			intervals [366]:
				xmin = 29.3305
				xmax = 29.3905
				text = "B"
			intervals [367]:
				xmin = 29.3905
				xmax = 29.5005
				text = "AW1"
			intervals [368]:
				xmin = 29.5005
				xmax = 29.5905
				text = "T"
			intervals [369]:
				xmin = 29.5905
				xmax = 29.6405
				text = "sp"
			intervals [370]:
				xmin = 29.6405
				xmax = 29.9367
				text = ""
			intervals [371]:
				xmin = 29.9367
				xmax = 30.0467
				text = "K"
			intervals [372]:
				xmin = 30.0467
				xmax = 30.1167
				text = "AY1"
			intervals [373]:
				xmin = 30.1167
				xmax = 30.1667
				text = "N"
			intervals [374]:
				xmin = 30.1667
				xmax = 30.2467
				text = "AH0"
			intervals [375]:
				xmin = 30.2467
				xmax = 30.2967
				text = "V"
			intervals [376]:
				xmin = 30.2967
				xmax = 30.3967
				text = "sp"
			intervals [377]:
				xmin = 30.3967
				xmax = 30.4567
				text = "DH"
			intervals [378]:
				xmin = 30.4567
				xmax = 30.5467
				text = "AH0"
			intervals [379]:
				xmin = 30.5467
				xmax = 30.6067
				text = "R"
			intervals [380]:
				xmin = 30.6067
				xmax = 30.6767
				text = "IY0"
			intervals [381]:
				xmin = 30.6767
				xmax = 30.7867
				text = "S"
			intervals [382]:
				xmin = 30.7867
				xmax = 30.8667
				text = "ER1"
			intervals [383]:
				xmin = 30.8667
				xmax = 30.9067
				text = "JH"
			intervals [384]:
				xmin = 30.9067
				xmax = 30.9367
				text = "AH0"
			intervals [385]:
				xmin = 30.9367
				xmax = 30.9767
				text = "N"
			intervals [386]:
				xmin = 30.9767
				xmax = 31.0467
				text = "S"
			intervals [387]:
				xmin = 31.0467
				xmax = 31.1067
				text = "AH0"
			intervals [388]:
				xmin = 31.1067
				xmax = 31.1567
				text = "V"
			intervals [389]:
				xmin = 31.1567
				xmax = 31.1967
				text = "DH"
			intervals [390]:
				xmin = 31.1967
				xmax = 31.2667
				text = "OW1"
			intervals [391]:
				xmin = 31.2667
				xmax = 31.3467
				text = "Z"
			intervals [392]:
				xmin = 31.3467
				xmax = 31.3767
				text = "sp"
			intervals [393]:
				xmin = 31.3767
				xmax = 31.4667
				text = "EH1"
			intervals [394]:
				xmin = 31.4667
				xmax = 31.5867
				text = "R"
			intervals [395]:
				xmin = 31.5867
				xmax = 31.6767
				text = "IY0"
			intervals [396]:
				xmin = 31.6767
				xmax = 31.7067
				text = "AH0"
			intervals [397]:
				xmin = 31.7067
				xmax = 31.7367
				text = "Z"
			intervals [398]:
				xmin = 31.7367
				xmax = 31.7667
				text = "sp"
			intervals [399]:
				xmin = 31.7667
				xmax = 31.9167
				text = "N"
			intervals [400]:
				xmin = 31.9167
				xmax = 32.1567
				text = "AW1"
			intervals [401]:
				xmin = 32.1567
				xmax = 32.1867
				text = "sp"
			intervals [402]:
				xmin = 32.1867
				xmax = 32.2367
				text = "AH0"
			intervals [403]:
				xmin = 32.2367
				xmax = 32.2967
				text = "N"
			intervals [404]:
				xmin = 32.2967
				xmax = 32.3867
				text = "HH"
			intervals [405]:
				xmin = 32.3867
				xmax = 32.4967
				text = "AW1"
			intervals [406]:
				xmin = 32.4967
				xmax = 32.5767
				text = "sp"
			intervals [407]:
				xmin = 32.5767
				xmax = 32.6167
				text = "D"
			intervals [408]:
				xmin = 32.6167
				xmax = 32.7167
				text = "IY1"
			intervals [409]:
				xmin = 32.7167
				xmax = 32.8467
				text = "S"
			intervals [410]:
				xmin = 32.8467
				xmax = 32.9467
				text = "IY1"
			intervals [411]:
				xmin = 32.9467
				xmax = 32.9767
				text = "HH"
			intervals [412]:
				xmin = 32.9767
				xmax = 33.0067
				text = "AH0"
			intervals [413]:
				xmin = 33.0067
				xmax = 33.0567
				text = "Z"
			intervals [414]:
				xmin = 33.0567
				xmax = 33.2067
				text = "CH"
			intervals [415]:
				xmin = 33.2067
				xmax = 33.2767
				text = "EY1"
			intervals [416]:
				xmin = 33.2767
				xmax = 33.3367
				text = "N"
			intervals [417]:
				xmin = 33.3367
				xmax = 33.3767
				text = "JH"
			intervals [418]:
				xmin = 33.3767
				xmax = 33.4067
				text = "D"
			intervals [419]:
				xmin = 33.4067
				xmax = 33.4467
				text = "K"
			intervals [420]:
				xmin = 33.4467
				xmax = 33.4767
				text = "AA1"
			intervals [421]:
				xmin = 33.4767
				xmax = 33.5167
				text = "Z"
			intervals [422]:
				xmin = 33.5167
				xmax = 33.5467
				text = "AY1"
			intervals [423]:
				xmin = 33.5467
				xmax = 33.6067
				text = "W"
			intervals [424]:
				xmin = 33.6067
				xmax = 33.6367
				text = "AO1"
			intervals [425]:
				xmin = 33.6367
				xmax = 33.6667
				text = "N"
			intervals [426]:
				xmin = 33.6667
				xmax = 33.6967
				text = "T"
			intervals [427]:
				xmin = 33.6967
				xmax = 33.7267
				text = "T"
			intervals [428]:
				xmin = 33.7267
				xmax = 33.7767
				text = "IH0"
			intervals [429]:
				xmin = 33.7767
				xmax = 33.8367
				text = "G"
			intervals [430]:
				xmin = 33.8367
				xmax = 33.8667
				text = "IH1"
			intervals [431]:
				xmin = 33.8667
				xmax = 33.9167
				text = "T"
			intervals [432]:
				xmin = 33.9167
				xmax = 33.9567
				text = "IH0"
			intervals [433]:
				xmin = 33.9567
				xmax = 34.0167
				text = "N"
			intervals [434]:
				xmin = 34.0167
				xmax = 34.0867
				text = "T"
			intervals [435]:
				xmin = 34.0867
				xmax = 34.1367
				text = "AH0"
			intervals [436]:
				xmin = 34.1367
				xmax = 34.1667
				text = "sp"
			intervals [437]:
				xmin = 34.1667
				xmax = 34.2367
				text = "DH"
			intervals [438]:
				xmin = 34.2367
				xmax = 34.2667
				text = "AH0"
			intervals [439]:
				xmin = 34.2667
				xmax = 34.2967
				text = "T"
			intervals [440]:
				xmin = 34.2967
				xmax = 34.4167
				text = "sp"
			intervals [441]:
				xmin = 34.4167
				xmax = 34.4667
				text = "AH0"
			intervals [442]:
				xmin = 34.4667
				xmax = 34.5267
				text = "sp"
			intervals [443]:
				xmin = 34.5267
				xmax = 34.5567
				text = "L"
			intervals [444]:
				xmin = 34.5567
				xmax = 34.5867
				text = "IH1"
			intervals [445]:
				xmin = 34.5867
				xmax = 34.6167
				text = "T"
			intervals [446]:
				xmin = 34.6167
				xmax = 34.6467
				text = "AH0"
			intervals [447]:
				xmin = 34.6467
				xmax = 34.6767
				text = "L"
			intervals [448]:
				xmin = 34.6767
				xmax = 34.7067
				text = "B"
			intervals [449]:
				xmin = 34.7067
				xmax = 34.7467
				text = "IH1"
			intervals [450]:
				xmin = 34.7467
				xmax = 34.7767
				text = "T"
			intervals [451]:
				xmin = 34.7767
				xmax = 36.7907
				text = "sp"
			intervals [452]:
				xmin = 36.7907
				xmax = 36.8207
				text = "W"
			intervals [453]:
				xmin = 36.8207
				xmax = 36.8607
				text = "IH1"
			intervals [454]:
				xmin = 36.8607
				xmax = 36.8907
				text = "N"
			intervals [455]:
				xmin = 36.8907
				xmax = 36.9307
				text = "Y"
			intervals [456]:
				xmin = 36.9307
				xmax = 36.9807
				text = "UW1"
			intervals [457]:
				xmin = 36.9807
				xmax = 37.0207
				text = "W"
			intervals [458]:
				xmin = 37.0207
				xmax = 37.0607
				text = "UH1"
			intervals [459]:
				xmin = 37.0607
				xmax = 37.1007
				text = "D"
			intervals [460]:
				xmin = 37.1007
				xmax = 37.1507
				text = "HH"
			intervals [461]:
				xmin = 37.1507
				xmax = 37.1807
				text = "AE1"
			intervals [462]:
				xmin = 37.1807
				xmax = 37.2507
				text = "V"
			intervals [463]:
				xmin = 37.2507
				xmax = 37.4132
				text = ""
			intervals [464]:
				xmin = 37.4132
				xmax = 37.4532
				text = "sil"
			intervals [465]:
				xmin = 37.4532
				xmax = 37.5232
				text = "Y"
			intervals [466]:
				xmin = 37.5232
				xmax = 37.5532
				text = "UW1"
			intervals [467]:
				xmin = 37.5532
				xmax = 37.5932
				text = "D"
			intervals [468]:
				xmin = 37.5932
				xmax = 37.6332
				text = "IH1"
			intervals [469]:
				xmin = 37.6332
				xmax = 37.6632
				text = "N"
			intervals [470]:
				xmin = 37.6632
				xmax = 37.6932
				text = "T"
			intervals [471]:
				xmin = 37.6932
				xmax = 37.7232
				text = "HH"
			intervals [472]:
				xmin = 37.7232
				xmax = 37.7532
				text = "AE1"
			intervals [473]:
				xmin = 37.7532
				xmax = 37.8032
				text = "V"
			intervals [474]:
				xmin = 37.8032
				xmax = 37.8432
				text = "sp"
			intervals [475]:
				xmin = 37.8432
				xmax = 37.9032
				text = "T"
			intervals [476]:
				xmin = 37.9032
				xmax = 38.0032
				text = "AH0"
			intervals [477]:
				xmin = 38.0032
				xmax = 38.0332
				text = "sp"
			intervals [478]:
				xmin = 38.0332
				xmax = 38.1032
				text = "T"
			intervals [479]:
				xmin = 38.1032
				xmax = 38.1332
				text = "W"
			intervals [480]:
				xmin = 38.1332
				xmax = 38.1632
				text = "EH1"
			intervals [481]:
				xmin = 38.1632
				xmax = 38.1932
				text = "N"
			intervals [482]:
				xmin = 38.1932
				xmax = 38.2232
				text = "IY0"
			intervals [483]:
				xmin = 38.2232
				xmax = 38.2932
				text = "F"
			intervals [484]:
				xmin = 38.2932
				xmax = 38.3532
				text = "AY1"
			intervals [485]:
				xmin = 38.3532
				xmax = 38.4232
				text = "V"
			intervals [486]:
				xmin = 38.4232
				xmax = 38.4932
				text = "M"
			intervals [487]:
				xmin = 38.4932
				xmax = 38.5632
				text = "AY1"
			intervals [488]:
				xmin = 38.5632
				xmax = 38.6132
				text = "L"
			intervals [489]:
				xmin = 38.6132
				xmax = 38.6632
				text = "Z"
			intervals [490]:
				xmin = 38.6632
				xmax = 38.7132
				text = "F"
			intervals [491]:
				xmin = 38.7132
				xmax = 38.7432
				text = "ER0"
			intervals [492]:
				xmin = 38.7432
				xmax = 38.7732
				text = "Y"
			intervals [493]:
				xmin = 38.7732
				xmax = 38.8032
				text = "AO1"
			intervals [494]:
				xmin = 38.8032
				xmax = 38.9032
				text = "R"
			intervals [495]:
				xmin = 38.9032
				xmax = 38.9832
				text = "D"
			intervals [496]:
				xmin = 38.9832
				xmax = 39.0832
				text = "EY1"
			intervals [497]:
				xmin = 39.0832
				xmax = 39.1732
				text = "T"
			intervals [498]:
				xmin = 39.1732
				xmax = 39.5315
				text = "sp"
			intervals [499]:
				xmin = 39.5315
				xmax = 39.8315
				text = "M"
			intervals [500]:
				xmin = 39.8315
				xmax = 39.8615
				text = "M"
			intervals [501]:
				xmin = 39.8615
				xmax = 39.8915
				text = "M"
			intervals [502]:
				xmin = 39.8915
				xmax = 40.1715
				text = "HH"
			intervals [503]:
				xmin = 40.1715
				xmax = 40.2415
				text = "M"
			intervals [504]:
				xmin = 40.2415
				xmax = 40.3115
				text = "sp"
			intervals [505]:
				xmin = 40.3115
				xmax = 40.4997
				text = ""
			intervals [506]:
				xmin = 40.4997
				xmax = 41.2697
				text = "spn"
			intervals [507]:
				xmin = 41.2697
				xmax = 130.436
				text = ""
			intervals [508]:
				xmin = 130.436
				xmax = 130.606
				text = "sil"
			intervals [509]:
				xmin = 130.606
				xmax = 130.636
				text = "spn"
			intervals [510]:
				xmin = 130.636
				xmax = 177.801
				text = "sp"
			intervals [511]:
				xmin = 177.801
				xmax = 177.851
				text = "HH"
			intervals [512]:
				xmin = 177.851
				xmax = 177.891
				text = "UW1"
			intervals [513]:
				xmin = 177.891
				xmax = 256.7491
				text = "sp"
			intervals [514]:
				xmin = 256.7491
				xmax = 256.7991
				text = "AH0"
			intervals [515]:
				xmin = 256.7991
				xmax = 256.8691
				text = "N"
			intervals [516]:
				xmin = 256.8691
				xmax = 256.9191
				text = "S"
			intervals [517]:
				xmin = 256.9191
				xmax = 256.9591
				text = "OW1"
			intervals [518]:
				xmin = 256.9591
				xmax = 257.0091
				text = "DH"
			intervals [519]:
				xmin = 257.0091
				xmax = 257.0591
				text = "AE1"
			intervals [520]:
				xmin = 257.0591
				xmax = 257.1491
				text = "T"
			intervals [521]:
				xmin = 257.1491
				xmax = 257.1891
				text = "W"
			intervals [522]:
				xmin = 257.1891
				xmax = 257.2291
				text = "AO1"
			intervals [523]:
				xmin = 257.2291
				xmax = 257.2891
				text = "Z"
			intervals [524]:
				xmin = 257.2891
				xmax = 257.3191
				text = "sp"
			intervals [525]:
				xmin = 257.3191
				xmax = 257.3991
				text = "L"
			intervals [526]:
				xmin = 257.3991
				xmax = 257.4391
				text = "AY1"
			intervals [527]:
				xmin = 257.4391
				xmax = 257.4791
				text = "K"
			intervals [528]:
				xmin = 257.4791
				xmax = 257.5791
				text = "sp"
			intervals [529]:
				xmin = 257.5791
				xmax = 257.6291
				text = "DH"
			intervals [530]:
				xmin = 257.6291
				xmax = 257.8591
				text = "AH0"
			intervals [531]:
				xmin = 257.8591
				xmax = 257.9491
				text = "sp"
			intervals [532]:
				xmin = 257.9491
				xmax = 258.0018
				text = ""
			intervals [533]:
				xmin = 258.0018
				xmax = 258.2118
				text = "S"
			intervals [534]:
				xmin = 258.2118
				xmax = 258.2718
				text = "EH1"
			intervals [535]:
				xmin = 258.2718
				xmax = 258.3618
				text = "V"
			intervals [536]:
				xmin = 258.3618
				xmax = 258.4518
				text = "AH0"
			intervals [537]:
				xmin = 258.4518
				xmax = 258.6318
				text = "N"
			intervals [538]:
				xmin = 258.6318
				xmax = 258.6618
				text = "T"
			intervals [539]:
				xmin = 258.6618
				xmax = 258.6918
				text = "IY0"
			intervals [540]:
				xmin = 258.6918
				xmax = 258.9218
				text = "Z"
			intervals [541]:
				xmin = 258.9218
				xmax = 259.7439
				text = "sp"
			intervals [542]:
				xmin = 259.7439
				xmax = 259.8739
				text = "M"
			intervals [543]:
				xmin = 259.8739
				xmax = 260.0039
				text = "HH"
			intervals [544]:
				xmin = 260.0039
				xmax = 260.1639
				text = "M"
			intervals [545]:
				xmin = 260.1639
				xmax = 260.3548
				text = ""
			intervals [546]:
				xmin = 260.3548
				xmax = 260.4048
				text = "S"
			intervals [547]:
				xmin = 260.4048
				xmax = 260.4448
				text = "OW1"
			intervals [548]:
				xmin = 260.4448
				xmax = 260.5048
				text = "DH"
			intervals [549]:
				xmin = 260.5048
				xmax = 260.5448
				text = "AE1"
			intervals [550]:
				xmin = 260.5448
				xmax = 260.6348
				text = "T"
			intervals [551]:
				xmin = 260.6348
				xmax = 260.6648
				text = "W"
			intervals [552]:
				xmin = 260.6648
				xmax = 260.6948
				text = "AH0"
			intervals [553]:
				xmin = 260.6948
				xmax = 260.7748
				text = "Z"
			intervals [554]:
				xmin = 260.7748
				xmax = 260.8448
				text = "W"
			intervals [555]:
				xmin = 260.8448
				xmax = 260.9048
				text = "IH1"
			intervals [556]:
				xmin = 260.9048
				xmax = 261.1748
				text = "N"
			intervals [557]:
				xmin = 261.1748
				xmax = 261.3529
				text = ""
			intervals [558]:
				xmin = 261.3529
				xmax = 261.4029
				text = "S"
			intervals [559]:
				xmin = 261.4029
				xmax = 261.4329
				text = "OW1"
			intervals [560]:
				xmin = 261.4329
				xmax = 261.4629
				text = "sp"
			intervals [561]:
				xmin = 261.4629
				xmax = 261.5329
				text = "DH"
			intervals [562]:
				xmin = 261.5329
				xmax = 261.5929
				text = "AE1"
			intervals [563]:
				xmin = 261.5929
				xmax = 261.6729
				text = "T"
			intervals [564]:
				xmin = 261.6729
				xmax = 261.7029
				text = "S"
			intervals [565]:
				xmin = 261.7029
				xmax = 261.7329
				text = "sp"
			intervals [566]:
				xmin = 261.7329
				xmax = 261.7929
				text = "IH1"
			intervals [567]:
				xmin = 261.7929
				xmax = 261.8329
				text = "N"
			intervals [568]:
				xmin = 261.8329
				xmax = 261.8929
				text = "T"
			intervals [569]:
				xmin = 261.8929
				xmax = 261.9229
				text = "R"
			intervals [570]:
				xmin = 261.9229
				xmax = 261.9529
				text = "AH0"
			intervals [571]:
				xmin = 261.9529
				xmax = 261.9929
				text = "S"
			intervals [572]:
				xmin = 261.9929
				xmax = 262.0329
				text = "T"
			intervals [573]:
				xmin = 262.0329
				xmax = 262.0629
				text = "IH0"
			intervals [574]:
				xmin = 262.0629
				xmax = 262.1029
				text = "NG"
			intervals [575]:
				xmin = 262.1029
				xmax = 262.1529
				text = "B"
			intervals [576]:
				xmin = 262.1529
				xmax = 262.2029
				text = "IH0"
			intervals [577]:
				xmin = 262.2029
				xmax = 262.2429
				text = "K"
			intervals [578]:
				xmin = 262.2429
				xmax = 262.2829
				text = "AA1"
			intervals [579]:
				xmin = 262.2829
				xmax = 262.3229
				text = "Z"
			intervals [580]:
				xmin = 262.3229
				xmax = 262.3729
				text = "DH"
			intervals [581]:
				xmin = 262.3729
				xmax = 262.4229
				text = "AE1"
			intervals [582]:
				xmin = 262.4229
				xmax = 262.4829
				text = "T"
			intervals [583]:
				xmin = 262.4829
				xmax = 262.5329
				text = "S"
			intervals [584]:
				xmin = 262.5329
				xmax = 262.5929
				text = "W"
			intervals [585]:
				xmin = 262.5929
				xmax = 262.6329
				text = "IH1"
			intervals [586]:
				xmin = 262.6329
				xmax = 262.7329
				text = "N"
			intervals [587]:
				xmin = 262.7329
				xmax = 262.7829
				text = "DH"
			intervals [588]:
				xmin = 262.7829
				xmax = 262.8629
				text = "AH0"
			intervals [589]:
				xmin = 262.8629
				xmax = 263.0029
				text = "S"
			intervals [590]:
				xmin = 263.0029
				xmax = 263.0429
				text = "IH1"
			intervals [591]:
				xmin = 263.0429
				xmax = 263.1129
				text = "T"
			intervals [592]:
				xmin = 263.1129
				xmax = 263.2329
				text = "IY0"
			intervals [593]:
				xmin = 263.2329
				xmax = 263.2729
				text = "IH0"
			intervals [594]:
				xmin = 263.2729
				xmax = 263.3329
				text = "T"
			intervals [595]:
				xmin = 263.3329
				xmax = 263.4429
				text = "S"
			intervals [596]:
				xmin = 263.4429
				xmax = 263.5129
				text = "EH1"
			intervals [597]:
				xmin = 263.5129
				xmax = 263.5729
				text = "L"
			intervals [598]:
				xmin = 263.5729
				xmax = 263.6229
				text = "F"
			intervals [599]:
				xmin = 263.6229
				xmax = 263.6829
				text = "sp"
			intervals [600]:
				xmin = 263.6829
				xmax = 263.7329
				text = "W"
			intervals [601]:
				xmin = 263.7329
				xmax = 263.7629
				text = "AH0"
			intervals [602]:
				xmin = 263.7629
				xmax = 263.8529
				text = "Z"
			intervals [603]:
				xmin = 263.8529
				xmax = 263.9029
				text = "K"
			intervals [604]:
				xmin = 263.9029
				xmax = 263.9529
				text = "AY1"
			intervals [605]:
				xmin = 263.9529
				xmax = 264.0229
				text = "N"
			intervals [606]:
				xmin = 264.0229
				xmax = 264.0629
				text = "AH0"
			intervals [607]:
				xmin = 264.0629
				xmax = 264.1229
				text = "V"
			intervals [608]:
				xmin = 264.1229
				xmax = 264.6909
				text = "sp"
			intervals [609]:
				xmin = 264.6909
				xmax = 264.7209
				text = "G"
			intervals [610]:
				xmin = 264.7209
				xmax = 264.8409
				text = "OW1"
			intervals [611]:
				xmin = 264.8409
				xmax = 264.9009
				text = "IH0"
			intervals [612]:
				xmin = 264.9009
				xmax = 264.9409
				text = "NG"
			intervals [613]:
				xmin = 264.9409
				xmax = 265.0609
				text = "D"
			intervals [614]:
				xmin = 265.0609
				xmax = 265.3309
				text = "AW1"
			intervals [615]:
				xmin = 265.3309
				xmax = 265.4609
				text = "N"
			intervals [616]:
				xmin = 265.4609
				xmax = 265.5109
				text = "sp"
			intervals [617]:
				xmin = 265.5109
				xmax = 265.9583
				text = ""
			intervals [618]:
				xmin = 265.9583
				xmax = 266.0483
				text = "AE1"
			intervals [619]:
				xmin = 266.0483
				xmax = 266.1183
				text = "N"
			intervals [620]:
				xmin = 266.1183
				xmax = 266.1683
				text = "DH"
			intervals [621]:
				xmin = 266.1683
				xmax = 266.2583
				text = "EH1"
			intervals [622]:
				xmin = 266.2583
				xmax = 266.3583
				text = "N"
			intervals [623]:
				xmin = 266.3583
				xmax = 266.3983
				text = "sp"
			intervals [624]:
				xmin = 266.3983
				xmax = 266.5083
				text = "R"
			intervals [625]:
				xmin = 266.5083
				xmax = 266.6683
				text = "AH0"
			intervals [626]:
				xmin = 266.6683
				xmax = 268.4289
				text = ""
			intervals [627]:
				xmin = 268.4289
				xmax = 268.4589
				text = "sil"
			intervals [628]:
				xmin = 268.4589
				xmax = 268.5789
				text = "B"
			intervals [629]:
				xmin = 268.5789
				xmax = 268.6389
				text = "AE1"
			intervals [630]:
				xmin = 268.6389
				xmax = 268.6689
				text = "K"
			intervals [631]:
				xmin = 268.6689
				xmax = 273.3992
				text = "sp"
			intervals [632]:
				xmin = 273.3992
				xmax = 273.4292
				text = "AH0"
			intervals [633]:
				xmin = 273.4292
				xmax = 273.5192
				text = "N"
			intervals [634]:
				xmin = 273.5192
				xmax = 273.5692
				text = "W"
			intervals [635]:
				xmin = 273.5692
				xmax = 273.6092
				text = "AH0"
			intervals [636]:
				xmin = 273.6092
				xmax = 273.6492
				text = "Z"
			intervals [637]:
				xmin = 273.6492
				xmax = 273.6792
				text = "DH"
			intervals [638]:
				xmin = 273.6792
				xmax = 273.7992
				text = "AE1"
			intervals [639]:
				xmin = 273.7992
				xmax = 273.8492
				text = "T"
			intervals [640]:
				xmin = 273.8492
				xmax = 273.9092
				text = "L"
			intervals [641]:
				xmin = 273.9092
				xmax = 273.9992
				text = "AY1"
			intervals [642]:
				xmin = 273.9992
				xmax = 274.0892
				text = "K"
			intervals [643]:
				xmin = 274.0892
				xmax = 274.1811
				text = ""
			intervals [644]:
				xmin = 274.1811
				xmax = 274.2311
				text = "sil"
			intervals [645]:
				xmin = 274.2311
				xmax = 274.2811
				text = "W"
			intervals [646]:
				xmin = 274.2811
				xmax = 274.3311
				text = "AH1"
			intervals [647]:
				xmin = 274.3311
				xmax = 274.3911
				text = "Z"
			intervals [648]:
				xmin = 274.3911
				xmax = 274.4411
				text = "DH"
			intervals [649]:
				xmin = 274.4411
				xmax = 274.5711
				text = "AE1"
			intervals [650]:
				xmin = 274.5711
				xmax = 274.6911
				text = "T"
			intervals [651]:
				xmin = 274.6911
				xmax = 274.9527
				text = ""
			intervals [652]:
				xmin = 274.9527
				xmax = 274.9827
				text = "sil"
			intervals [653]:
				xmin = 274.9827
				xmax = 275.0627
				text = "W"
			intervals [654]:
				xmin = 275.0627
				xmax = 275.0927
				text = "AH0"
			intervals [655]:
				xmin = 275.0927
				xmax = 275.1327
				text = "Z"
			intervals [656]:
				xmin = 275.1327
				xmax = 275.1827
				text = "DH"
			intervals [657]:
				xmin = 275.1827
				xmax = 275.2927
				text = "AE1"
			intervals [658]:
				xmin = 275.2927
				xmax = 275.4027
				text = "T"
			intervals [659]:
				xmin = 275.4027
				xmax = 275.5127
				text = "K"
			intervals [660]:
				xmin = 275.5127
				xmax = 275.6027
				text = "AY1"
			intervals [661]:
				xmin = 275.6027
				xmax = 275.7027
				text = "N"
			intervals [662]:
				xmin = 275.7027
				xmax = 275.9027
				text = "AH1"
			intervals [663]:
				xmin = 275.9027
				xmax = 276.1227
				text = "V"
			intervals [664]:
				xmin = 276.1227
				xmax = 276.2169
				text = ""
			intervals [665]:
				xmin = 276.2169
				xmax = 276.2469
				text = "sil"
			intervals [666]:
				xmin = 276.2469
				xmax = 276.5469
				text = "AH1"
			intervals [667]:
				xmin = 276.5469
				xmax = 276.7669
				text = "M"
			intervals [668]:
				xmin = 276.7669
				xmax = 276.9069
				text = "sp"
			intervals [669]:
				xmin = 276.9069
				xmax = 277.0369
				text = "R"
			intervals [670]:
				xmin = 277.0369
				xmax = 277.1069
				text = "IY0"
			intervals [671]:
				xmin = 277.1069
				xmax = 277.2169
				text = "V"
			intervals [672]:
				xmin = 277.2169
				xmax = 277.3869
				text = "AY1"
			intervals [673]:
				xmin = 277.3869
				xmax = 277.4769
				text = "V"
			intervals [674]:
				xmin = 277.4769
				xmax = 277.5369
				text = "AH0"
			intervals [675]:
				xmin = 277.5369
				xmax = 277.7469
				text = "L"
			intervals [676]:
				xmin = 277.7469
				xmax = 277.7769
				text = "sp"
			intervals [677]:
				xmin = 277.7769
				xmax = 277.8469
				text = "W"
			intervals [678]:
				xmin = 277.8469
				xmax = 277.8969
				text = "AH1"
			intervals [679]:
				xmin = 277.8969
				xmax = 277.9469
				text = "Z"
			intervals [680]:
				xmin = 277.9469
				xmax = 277.9969
				text = "DH"
			intervals [681]:
				xmin = 277.9969
				xmax = 278.1069
				text = "AE1"
			intervals [682]:
				xmin = 278.1069
				xmax = 278.1569
				text = "T"
			intervals [683]:
				xmin = 278.1569
				xmax = 278.2369
				text = "V"
			intervals [684]:
				xmin = 278.2369
				xmax = 278.3569
				text = "EH1"
			intervals [685]:
				xmin = 278.3569
				xmax = 278.4669
				text = "R"
			intervals [686]:
				xmin = 278.4669
				xmax = 278.6669
				text = "IY0"
			intervals [687]:
				xmin = 278.6669
				xmax = 278.7169
				text = "sp"
			intervals [688]:
				xmin = 278.7169
				xmax = 278.7866
				text = ""
			intervals [689]:
				xmin = 278.7866
				xmax = 278.9366
				text = "S"
			intervals [690]:
				xmin = 278.9366
				xmax = 279.1666
				text = "sp"
			intervals [691]:
				xmin = 279.1666
				xmax = 279.2266
				text = "L"
			intervals [692]:
				xmin = 279.2266
				xmax = 279.3566
				text = "OW1"
			intervals [693]:
				xmin = 279.3566
				xmax = 279.4566
				text = "K"
			intervals [694]:
				xmin = 279.4566
				xmax = 279.4866
				text = "AH0"
			intervals [695]:
				xmin = 279.4866
				xmax = 279.5966
				text = "L"
			intervals [696]:
				xmin = 279.5966
				xmax = 279.6566
				text = "sp"
			intervals [697]:
				xmin = 279.6566
				xmax = 279.7366
				text = "W"
			intervals [698]:
				xmin = 279.7366
				xmax = 279.7766
				text = "AH0"
			intervals [699]:
				xmin = 279.7766
				xmax = 279.8266
				text = "Z"
			intervals [700]:
				xmin = 279.8266
				xmax = 279.8666
				text = "IH0"
			intervals [701]:
				xmin = 279.8666
				xmax = 279.8966
				text = "T"
			intervals [702]:
				xmin = 279.8966
				xmax = 279.9266
				text = "sp"
			intervals [703]:
				xmin = 279.9266
				xmax = 279.9566
				text = "V"
			intervals [704]:
				xmin = 279.9566
				xmax = 280.0066
				text = "EH1"
			intervals [705]:
				xmin = 280.0066
				xmax = 280.0866
				text = "R"
			intervals [706]:
				xmin = 280.0866
				xmax = 280.1566
				text = "IY0"
			intervals [707]:
				xmin = 280.1566
				xmax = 280.3366
				text = "N"
			intervals [708]:
				xmin = 280.3366
				xmax = 280.4466
				text = "EY1"
			intervals [709]:
				xmin = 280.4466
				xmax = 280.4966
				text = "B"
			intervals [710]:
				xmin = 280.4966
				xmax = 280.5866
				text = "ER0"
			intervals [711]:
				xmin = 280.5866
				xmax = 280.6566
				text = "HH"
			intervals [712]:
				xmin = 280.6566
				xmax = 280.7666
				text = "UH2"
			intervals [713]:
				xmin = 280.7666
				xmax = 280.8766
				text = "D"
			intervals [714]:
				xmin = 280.8766
				xmax = 281.0066
				text = "S"
			intervals [715]:
				xmin = 281.0066
				xmax = 281.0666
				text = "EH1"
			intervals [716]:
				xmin = 281.0666
				xmax = 281.1066
				text = "N"
			intervals [717]:
				xmin = 281.1066
				xmax = 281.1866
				text = "T"
			intervals [718]:
				xmin = 281.1866
				xmax = 281.2266
				text = "R"
			intervals [719]:
				xmin = 281.2266
				xmax = 281.3066
				text = "IH0"
			intervals [720]:
				xmin = 281.3066
				xmax = 281.3866
				text = "K"
			intervals [721]:
				xmin = 281.3866
				xmax = 281.4366
				text = "AE1"
			intervals [722]:
				xmin = 281.4366
				xmax = 281.5066
				text = "Z"
			intervals [723]:
				xmin = 281.5066
				xmax = 281.5566
				text = "AH0"
			intervals [724]:
				xmin = 281.5566
				xmax = 281.6566
				text = "P"
			intervals [725]:
				xmin = 281.6566
				xmax = 281.7266
				text = "OW1"
			intervals [726]:
				xmin = 281.7266
				xmax = 281.7966
				text = "Z"
			intervals [727]:
				xmin = 281.7966
				xmax = 281.8366
				text = "D"
			intervals [728]:
				xmin = 281.8366
				xmax = 281.8866
				text = "T"
			intervals [729]:
				xmin = 281.8866
				xmax = 281.9466
				text = "AH0"
			intervals [730]:
				xmin = 281.9466
				xmax = 281.9766
				text = "DH"
			intervals [731]:
				xmin = 281.9766
				xmax = 282.0066
				text = "AH0"
			intervals [732]:
				xmin = 282.0066
				xmax = 282.0466
				text = "K"
			intervals [733]:
				xmin = 282.0466
				xmax = 282.1066
				text = "AY1"
			intervals [734]:
				xmin = 282.1066
				xmax = 282.1666
				text = "N"
			intervals [735]:
				xmin = 282.1666
				xmax = 282.2166
				text = "AH0"
			intervals [736]:
				xmin = 282.2166
				xmax = 282.2566
				text = "V"
			intervals [737]:
				xmin = 282.2566
				xmax = 282.2866
				text = "sp"
			intervals [738]:
				xmin = 282.2866
				xmax = 282.3266
				text = "DH"
			intervals [739]:
				xmin = 282.3266
				xmax = 282.3666
				text = "AH0"
			intervals [740]:
				xmin = 282.3666
				xmax = 282.3966
				text = "sp"
			intervals [741]:
				xmin = 282.3966
				xmax = 282.5166
				text = "S"
			intervals [742]:
				xmin = 282.5166
				xmax = 282.5566
				text = "IH1"
			intervals [743]:
				xmin = 282.5566
				xmax = 282.6266
				text = "T"
			intervals [744]:
				xmin = 282.6266
				xmax = 282.7166
				text = "IY0"
			intervals [745]:
				xmin = 282.7166
				xmax = 282.7666
				text = "IH0"
			intervals [746]:
				xmin = 282.7666
				xmax = 282.8066
				text = "T"
			intervals [747]:
				xmin = 282.8066
				xmax = 282.8866
				text = "S"
			intervals [748]:
				xmin = 282.8866
				xmax = 282.9566
				text = "EH1"
			intervals [749]:
				xmin = 282.9566
				xmax = 283.0266
				text = "L"
			intervals [750]:
				xmin = 283.0266
				xmax = 283.0866
				text = "F"
			intervals [751]:
				xmin = 283.0866
				xmax = 283.1266
				text = "W"
			intervals [752]:
				xmin = 283.1266
				xmax = 283.1566
				text = "AH0"
			intervals [753]:
				xmin = 283.1566
				xmax = 283.2666
				text = "Z"
			intervals [754]:
				xmin = 283.2666
				xmax = 315.4095
				text = ""
			intervals [755]:
				xmin = 315.4095
				xmax = 315.6495
				text = "OW2"
			intervals [756]:
				xmin = 315.6495
				xmax = 315.6795
				text = "K"
			intervals [757]:
				xmin = 315.6795
				xmax = 315.7095
				text = "EY1"
			intervals [758]:
				xmin = 315.7095
				xmax = 315.8895
				text = "sp"
			intervals [759]:
				xmin = 315.8895
				xmax = 323.0448
				text = ""
			intervals [760]:
				xmin = 323.0448
				xmax = 323.2048
				text = "M"
			intervals [761]:
				xmin = 323.2048
				xmax = 323.3448
				text = "HH"
			intervals [762]:
				xmin = 323.3448
				xmax = 323.4348
				text = "M"
			intervals [763]:
				xmin = 323.4348
				xmax = 323.5048
				text = "sp"
			intervals [764]:
				xmin = 323.5048
				xmax = 344.3
				text = ""
