# Supplementary material for: Considering Performance in the Automated and Manual Coding of Sociolinguistic Variables: Lessons From Variable (ING)
Source: Front Artif Intell. 2021 Apr 29;4:648543. doi: 10.3389/frai.2021.648543 (PMC8117961; doi:10.3389/frai.2021.648543)
Supplement: Supplementary file 6 [file Data_Sheet_6.ZIP › CORAAL_VARAligned_as_TextGrids_p2/DCB_se1_ag3_f_02_1.TextGrid]

File type = "ooTextFile"
Object class = "TextGrid"

xmin = 0.0
xmax = 580.0000453514739
tiers? <exists>
size = 4
item []:
	item [1]:
		class = "IntervalTier"
		name = "DCB_se1_ag3_f_02 - words"
		xmin = 0.0
		xmax = 580.0000453514739
		intervals: size = 992
			intervals [1]:
				xmin = 0.0
				xmax = 3.828
				text = ""
			intervals [2]:
				xmin = 3.828
				xmax = 4.718
				text = "rdx"
			intervals [3]:
				xmin = 4.718
				xmax = 4.9732
				text = ""
			intervals [4]:
				xmin = 4.9732
				xmax = 5.3532
				text = "thirty"
			intervals [5]:
				xmin = 5.3532
				xmax = 5.6432
				text = "eight"
			intervals [6]:
				xmin = 5.6432
				xmax = 11.6613
				text = ""
			intervals [7]:
				xmin = 11.6613
				xmax = 12.3213
				text = "southeast"
			intervals [8]:
				xmin = 12.3213
				xmax = 12.8013
				text = "dc"
			intervals [9]:
				xmin = 12.8013
				xmax = 18.7318
				text = ""
			intervals [10]:
				xmin = 18.7318
				xmax = 18.7918
				text = "um"
			intervals [11]:
				xmin = 18.7918
				xmax = 19.7342
				text = ""
			intervals [12]:
				xmin = 19.7342
				xmax = 20.5642
				text = "mm"
			intervals [13]:
				xmin = 20.5642
				xmax = 21.3923
				text = ""
			intervals [14]:
				xmin = 21.3923
				xmax = 21.4823
				text = "<unk>"
			intervals [15]:
				xmin = 21.4823
				xmax = 21.6623
				text = "i"
			intervals [16]:
				xmin = 21.6623
				xmax = 22.1223
				text = "lived"
			intervals [17]:
				xmin = 22.1223
				xmax = 22.3323
				text = "at"
			intervals [18]:
				xmin = 22.3323
				xmax = 22.3923
				text = ""
			intervals [19]:
				xmin = 22.3923
				xmax = 22.6623
				text = "twenty"
			intervals [20]:
				xmin = 22.6623
				xmax = 22.9023
				text = "four"
			intervals [21]:
				xmin = 22.9023
				xmax = 23.5723
				text = "eighteen"
			intervals [22]:
				xmin = 23.5723
				xmax = 24.0323
				text = "elvans"
			intervals [23]:
				xmin = 24.0323
				xmax = 24.2523
				text = "road"
			intervals [24]:
				xmin = 24.2523
				xmax = 25.3823
				text = "southeast"
			intervals [25]:
				xmin = 25.3823
				xmax = 26.4483
				text = ""
			intervals [26]:
				xmin = 26.4483
				xmax = 26.6583
				text = "which"
			intervals [27]:
				xmin = 26.6583
				xmax = 26.8183
				text = "was"
			intervals [28]:
				xmin = 26.8183
				xmax = 27.0883
				text = "called"
			intervals [29]:
				xmin = 27.0883
				xmax = 27.5983
				text = "stanton"
			intervals [30]:
				xmin = 27.5983
				xmax = 28.0783
				text = "oaks"
			intervals [31]:
				xmin = 28.0783
				xmax = 28.1083
				text = ""
			intervals [32]:
				xmin = 28.1083
				xmax = 28.4083
				text = "down"
			intervals [33]:
				xmin = 28.4083
				xmax = 28.4683
				text = "the"
			intervals [34]:
				xmin = 28.4683
				xmax = 28.7683
				text = "street"
			intervals [35]:
				xmin = 28.7683
				xmax = 28.7983
				text = ""
			intervals [36]:
				xmin = 28.7983
				xmax = 29.4983
				text = "from"
			intervals [37]:
				xmin = 29.4983
				xmax = 29.5583
				text = ""
			intervals [38]:
				xmin = 29.5583
				xmax = 30.0583
				text = "wellington"
			intervals [39]:
				xmin = 30.0583
				xmax = 30.4983
				text = "park"
			intervals [40]:
				xmin = 30.4983
				xmax = 31.2837
				text = ""
			intervals [41]:
				xmin = 31.2837
				xmax = 31.6637
				text = "jaffey"
			intervals [42]:
				xmin = 31.6637
				xmax = 32.2237
				text = "terrace"
			intervals [43]:
				xmin = 32.2237
				xmax = 32.9238
				text = ""
			intervals [44]:
				xmin = 32.9238
				xmax = 33.0738
				text = "<unk>"
			intervals [45]:
				xmin = 33.0738
				xmax = 33.8086
				text = ""
			intervals [46]:
				xmin = 33.8086
				xmax = 34.0286
				text = "it"
			intervals [47]:
				xmin = 34.0286
				xmax = 34.7186
				text = "was"
			intervals [48]:
				xmin = 34.7186
				xmax = 35.9863
				text = ""
			intervals [49]:
				xmin = 35.9863
				xmax = 36.2963
				text = "hard"
			intervals [50]:
				xmin = 36.2963
				xmax = 36.5663
				text = "growing"
			intervals [51]:
				xmin = 36.5663
				xmax = 36.6863
				text = "up"
			intervals [52]:
				xmin = 36.6863
				xmax = 36.7163
				text = ""
			intervals [53]:
				xmin = 36.7163
				xmax = 37.1163
				text = "there"
			intervals [54]:
				xmin = 37.1163
				xmax = 37.8234
				text = ""
			intervals [55]:
				xmin = 37.8234
				xmax = 37.8934
				text = "you"
			intervals [56]:
				xmin = 37.8934
				xmax = 38.0634
				text = "had"
			intervals [57]:
				xmin = 38.0634
				xmax = 38.1434
				text = "to"
			intervals [58]:
				xmin = 38.1434
				xmax = 38.4034
				text = "watch"
			intervals [59]:
				xmin = 38.4034
				xmax = 38.5034
				text = "your"
			intervals [60]:
				xmin = 38.5034
				xmax = 38.8734
				text = "back"
			intervals [61]:
				xmin = 38.8734
				xmax = 40.7424
				text = ""
			intervals [62]:
				xmin = 40.7424
				xmax = 40.8524
				text = "and"
			intervals [63]:
				xmin = 40.8524
				xmax = 40.9124
				text = ""
			intervals [64]:
				xmin = 40.9124
				xmax = 41.0124
				text = "that"
			intervals [65]:
				xmin = 41.0124
				xmax = 41.0924
				text = "s"
			intervals [66]:
				xmin = 41.0924
				xmax = 41.2724
				text = "it"
			intervals [67]:
				xmin = 41.2724
				xmax = 49.6281
				text = ""
			intervals [68]:
				xmin = 49.6281
				xmax = 49.9181
				text = "um"
			intervals [69]:
				xmin = 49.9181
				xmax = 51.6954
				text = ""
			intervals [70]:
				xmin = 51.6954
				xmax = 52.1054
				text = "uh"
			intervals [71]:
				xmin = 52.1054
				xmax = 52.2354
				text = "i"
			intervals [72]:
				xmin = 52.2354
				xmax = 52.4154
				text = "went"
			intervals [73]:
				xmin = 52.4154
				xmax = 52.4454
				text = ""
			intervals [74]:
				xmin = 52.4454
				xmax = 52.6354
				text = "to"
			intervals [75]:
				xmin = 52.6354
				xmax = 53.7354
				text = "rdx"
			intervals [76]:
				xmin = 53.7354
				xmax = 54.1876
				text = ""
			intervals [77]:
				xmin = 54.1876
				xmax = 54.2576
				text = "rdx"
			intervals [78]:
				xmin = 54.2576
				xmax = 56.7683
				text = ""
			intervals [79]:
				xmin = 56.7683
				xmax = 57.0883
				text = "junior"
			intervals [80]:
				xmin = 57.0883
				xmax = 57.2683
				text = "high"
			intervals [81]:
				xmin = 57.2683
				xmax = 57.8383
				text = "school"
			intervals [82]:
				xmin = 57.8383
				xmax = 64.1451
				text = ""
			intervals [83]:
				xmin = 64.1451
				xmax = 64.3351
				text = "mm"
			intervals [84]:
				xmin = 64.3351
				xmax = 64.3651
				text = ""
			intervals [85]:
				xmin = 64.3651
				xmax = 64.3951
				text = "i"
			intervals [86]:
				xmin = 64.3951
				xmax = 64.5851
				text = "had"
			intervals [87]:
				xmin = 64.5851
				xmax = 64.7051
				text = "no"
			intervals [88]:
				xmin = 64.7051
				xmax = 65.1151
				text = "favorite"
			intervals [89]:
				xmin = 65.1151
				xmax = 65.4751
				text = "teachers"
			intervals [90]:
				xmin = 65.4751
				xmax = 65.5751
				text = "i"
			intervals [91]:
				xmin = 65.5751
				xmax = 65.7851
				text = "just"
			intervals [92]:
				xmin = 65.7851
				xmax = 66.0351
				text = "did"
			intervals [93]:
				xmin = 66.0351
				xmax = 66.1551
				text = "what"
			intervals [94]:
				xmin = 66.1551
				xmax = 66.1851
				text = "i"
			intervals [95]:
				xmin = 66.1851
				xmax = 66.3751
				text = "had"
			intervals [96]:
				xmin = 66.3751
				xmax = 66.4551
				text = "to"
			intervals [97]:
				xmin = 66.4551
				xmax = 66.6551
				text = "do"
			intervals [98]:
				xmin = 66.6551
				xmax = 66.7351
				text = "to"
			intervals [99]:
				xmin = 66.7351
				xmax = 66.8951
				text = "get"
			intervals [100]:
				xmin = 66.8951
				xmax = 67.1051
				text = "out"
			intervals [101]:
				xmin = 67.1051
				xmax = 67.1651
				text = "of"
			intervals [102]:
				xmin = 67.1651
				xmax = 67.3751
				text = "there"
			intervals [103]:
				xmin = 67.3751
				xmax = 82.9003
				text = ""
			intervals [104]:
				xmin = 82.9003
				xmax = 83.6703
				text = "um"
			intervals [105]:
				xmin = 83.6703
				xmax = 84.0456
				text = ""
			intervals [106]:
				xmin = 84.0456
				xmax = 84.5456
				text = "stanton"
			intervals [107]:
				xmin = 84.5456
				xmax = 85.0356
				text = "oaks"
			intervals [108]:
				xmin = 85.0356
				xmax = 86.3947
				text = ""
			intervals [109]:
				xmin = 86.3947
				xmax = 86.7247
				text = "was"
			intervals [110]:
				xmin = 86.7247
				xmax = 87.2347
				text = "ghetto"
			intervals [111]:
				xmin = 87.2347
				xmax = 88.5521
				text = ""
			intervals [112]:
				xmin = 88.5521
				xmax = 89.1821
				text = "um"
			intervals [113]:
				xmin = 89.1821
				xmax = 91.3751
				text = ""
			intervals [114]:
				xmin = 91.3751
				xmax = 91.4651
				text = "the"
			intervals [115]:
				xmin = 91.4651
				xmax = 91.8351
				text = "kids"
			intervals [116]:
				xmin = 91.8351
				xmax = 92.0051
				text = "was"
			intervals [117]:
				xmin = 92.0051
				xmax = 92.6051
				text = "bad"
			intervals [118]:
				xmin = 92.6051
				xmax = 93.1608
				text = ""
			intervals [119]:
				xmin = 93.1608
				xmax = 93.2908
				text = "there"
			intervals [120]:
				xmin = 93.2908
				xmax = 93.4508
				text = "was"
			intervals [121]:
				xmin = 93.4508
				xmax = 93.8408
				text = "always"
			intervals [122]:
				xmin = 93.8408
				xmax = 94.4408
				text = "shooting"
			intervals [123]:
				xmin = 94.4408
				xmax = 94.797
				text = ""
			intervals [124]:
				xmin = 94.797
				xmax = 95.477
				text = "fighting"
			intervals [125]:
				xmin = 95.477
				xmax = 97.0205
				text = ""
			intervals [126]:
				xmin = 97.0205
				xmax = 97.5705
				text = "um"
			intervals [127]:
				xmin = 97.5705
				xmax = 98.2405
				text = "robbing"
			intervals [128]:
				xmin = 98.2405
				xmax = 99.983
				text = ""
			intervals [129]:
				xmin = 99.983
				xmax = 100.493
				text = "basically"
			intervals [130]:
				xmin = 100.493
				xmax = 100.693
				text = "it"
			intervals [131]:
				xmin = 100.693
				xmax = 100.7611
				text = ""
			intervals [132]:
				xmin = 100.7611
				xmax = 100.9411
				text = "that"
			intervals [133]:
				xmin = 100.9411
				xmax = 101.0211
				text = "s"
			intervals [134]:
				xmin = 101.0211
				xmax = 101.3111
				text = "it"
			intervals [135]:
				xmin = 101.3111
				xmax = 102.8133
				text = ""
			intervals [136]:
				xmin = 102.8133
				xmax = 103.3133
				text = "mm-hm"
			intervals [137]:
				xmin = 103.3133
				xmax = 104.2669
				text = ""
			intervals [138]:
				xmin = 104.2669
				xmax = 104.4869
				text = "the"
			intervals [139]:
				xmin = 104.4869
				xmax = 104.5669
				text = ""
			intervals [140]:
				xmin = 104.5669
				xmax = 104.7169
				text = "the"
			intervals [141]:
				xmin = 104.7169
				xmax = 105.0869
				text = "same"
			intervals [142]:
				xmin = 105.0869
				xmax = 105.2569
				text = "thing"
			intervals [143]:
				xmin = 105.2569
				xmax = 105.3969
				text = "that"
			intervals [144]:
				xmin = 105.3969
				xmax = 105.4469
				text = "s"
			intervals [145]:
				xmin = 105.4469
				xmax = 105.5669
				text = "what"
			intervals [146]:
				xmin = 105.5669
				xmax = 105.6169
				text = "s"
			intervals [147]:
				xmin = 105.6169
				xmax = 105.9369
				text = "going"
			intervals [148]:
				xmin = 105.9369
				xmax = 106.1069
				text = "on"
			intervals [149]:
				xmin = 106.1069
				xmax = 106.3469
				text = "down"
			intervals [150]:
				xmin = 106.3469
				xmax = 106.5269
				text = "there"
			intervals [151]:
				xmin = 106.5269
				xmax = 106.8769
				text = "now"
			intervals [152]:
				xmin = 106.8769
				xmax = 109.5387
				text = ""
			intervals [153]:
				xmin = 109.5387
				xmax = 109.5987
				text = "no"
			intervals [154]:
				xmin = 109.5987
				xmax = 109.7787
				text = "ain't"
			intervals [155]:
				xmin = 109.7787
				xmax = 110.0987
				text = "nothing"
			intervals [156]:
				xmin = 110.0987
				xmax = 110.6987
				text = "change"
			intervals [157]:
				xmin = 110.6987
				xmax = 117.2368
				text = ""
			intervals [158]:
				xmin = 117.2368
				xmax = 117.4168
				text = "my"
			intervals [159]:
				xmin = 117.4168
				xmax = 117.8168
				text = "father"
			intervals [160]:
				xmin = 117.8168
				xmax = 118.0368
				text = "from"
			intervals [161]:
				xmin = 118.0368
				xmax = 118.6768
				text = "brooklyn"
			intervals [162]:
				xmin = 118.6768
				xmax = 118.9556
				text = ""
			intervals [163]:
				xmin = 118.9556
				xmax = 119.1556
				text = "new"
			intervals [164]:
				xmin = 119.1556
				xmax = 119.4956
				text = "york"
			intervals [165]:
				xmin = 119.4956
				xmax = 119.5256
				text = ""
			intervals [166]:
				xmin = 119.5256
				xmax = 119.6056
				text = "and"
			intervals [167]:
				xmin = 119.6056
				xmax = 119.7456
				text = "my"
			intervals [168]:
				xmin = 119.7456
				xmax = 120.1456
				text = "mom"
			intervals [169]:
				xmin = 120.1456
				xmax = 120.7356
				text = "from"
			intervals [170]:
				xmin = 120.7356
				xmax = 120.7656
				text = ""
			intervals [171]:
				xmin = 120.7656
				xmax = 121.3756
				text = "massachusetts"
			intervals [172]:
				xmin = 121.3756
				xmax = 121.7456
				text = "avenue"
			intervals [173]:
				xmin = 121.7456
				xmax = 122.4656
				text = "southeast"
			intervals [174]:
				xmin = 122.4656
				xmax = 124.8685
				text = ""
			intervals [175]:
				xmin = 124.8685
				xmax = 125.3885
				text = "yup"
			intervals [176]:
				xmin = 125.3885
				xmax = 126.4061
				text = ""
			intervals [177]:
				xmin = 126.4061
				xmax = 126.5461
				text = "my"
			intervals [178]:
				xmin = 126.5461
				xmax = 126.8761
				text = "mother"
			intervals [179]:
				xmin = 126.8761
				xmax = 127.2061
				text = "had"
			intervals [180]:
				xmin = 127.2061
				xmax = 127.5161
				text = "one"
			intervals [181]:
				xmin = 127.5161
				xmax = 127.7961
				text = "boy"
			intervals [182]:
				xmin = 127.7961
				xmax = 127.9561
				text = "and"
			intervals [183]:
				xmin = 127.9561
				xmax = 128.1461
				text = "three"
			intervals [184]:
				xmin = 128.1461
				xmax = 128.7161
				text = "girls"
			intervals [185]:
				xmin = 128.7161
				xmax = 130.317
				text = ""
			intervals [186]:
				xmin = 130.317
				xmax = 130.877
				text = "mm-hm"
			intervals [187]:
				xmin = 130.877
				xmax = 131.1236
				text = ""
			intervals [188]:
				xmin = 131.1236
				xmax = 131.2536
				text = "and"
			intervals [189]:
				xmin = 131.2536
				xmax = 131.3136
				text = "i"
			intervals [190]:
				xmin = 131.3136
				xmax = 131.5236
				text = "have"
			intervals [191]:
				xmin = 131.5236
				xmax = 132.1236
				text = "sisters"
			intervals [192]:
				xmin = 132.1236
				xmax = 132.2862
				text = ""
			intervals [193]:
				xmin = 132.2862
				xmax = 132.4362
				text = "and"
			intervals [194]:
				xmin = 132.4362
				xmax = 132.9462
				text = "brothers"
			intervals [195]:
				xmin = 132.9462
				xmax = 132.9762
				text = ""
			intervals [196]:
				xmin = 132.9762
				xmax = 133.1062
				text = "from"
			intervals [197]:
				xmin = 133.1062
				xmax = 133.2562
				text = "my"
			intervals [198]:
				xmin = 133.2562
				xmax = 133.6462
				text = "father"
			intervals [199]:
				xmin = 133.6462
				xmax = 139.2523
				text = ""
			intervals [200]:
				xmin = 139.2523
				xmax = 139.7323
				text = "uh"
			intervals [201]:
				xmin = 139.7323
				xmax = 140.0223
				text = ""
			intervals [202]:
				xmin = 140.0223
				xmax = 140.4523
				text = "mm"
			intervals [203]:
				xmin = 140.4523
				xmax = 140.9166
				text = ""
			intervals [204]:
				xmin = 140.9166
				xmax = 141.3166
				text = "sort"
			intervals [205]:
				xmin = 141.3166
				xmax = 141.4966
				text = "of"
			intervals [206]:
				xmin = 141.4966
				xmax = 147.2015
				text = ""
			intervals [207]:
				xmin = 147.2015
				xmax = 147.4515
				text = "they"
			intervals [208]:
				xmin = 147.4515
				xmax = 147.6515
				text = "was"
			intervals [209]:
				xmin = 147.6515
				xmax = 147.9215
				text = "born"
			intervals [210]:
				xmin = 147.9215
				xmax = 148.0015
				text = "and"
			intervals [211]:
				xmin = 148.0015
				xmax = 148.2715
				text = "raised"
			intervals [212]:
				xmin = 148.2715
				xmax = 148.3615
				text = "in"
			intervals [213]:
				xmin = 148.3615
				xmax = 148.6915
				text = "south"
			intervals [214]:
				xmin = 148.6915
				xmax = 149.1615
				text = "carolina"
			intervals [215]:
				xmin = 149.1615
				xmax = 149.3215
				text = "but"
			intervals [216]:
				xmin = 149.3215
				xmax = 149.5815
				text = "moved"
			intervals [217]:
				xmin = 149.5815
				xmax = 149.6915
				text = "to"
			intervals [218]:
				xmin = 149.6915
				xmax = 150.3315
				text = "dc"
			intervals [219]:
				xmin = 150.3315
				xmax = 151.1144
				text = ""
			intervals [220]:
				xmin = 151.1144
				xmax = 151.2444
				text = "when"
			intervals [221]:
				xmin = 151.2444
				xmax = 151.3744
				text = "my"
			intervals [222]:
				xmin = 151.3744
				xmax = 151.8244
				text = "mom"
			intervals [223]:
				xmin = 151.8244
				xmax = 152.0644
				text = "and"
			intervals [224]:
				xmin = 152.0644
				xmax = 152.2444
				text = "my"
			intervals [225]:
				xmin = 152.2444
				xmax = 152.5544
				text = "uncle"
			intervals [226]:
				xmin = 152.5544
				xmax = 152.7144
				text = "was"
			intervals [227]:
				xmin = 152.7144
				xmax = 152.9944
				text = "young"
			intervals [228]:
				xmin = 152.9944
				xmax = 162.2923
				text = ""
			intervals [229]:
				xmin = 162.2923
				xmax = 163.0823
				text = "um"
			intervals [230]:
				xmin = 163.0823
				xmax = 164.1901
				text = ""
			intervals [231]:
				xmin = 164.1901
				xmax = 164.5401
				text = "going"
			intervals [232]:
				xmin = 164.5401
				xmax = 164.6501
				text = "to"
			intervals [233]:
				xmin = 164.6501
				xmax = 164.7701
				text = "my"
			intervals [234]:
				xmin = 164.7701
				xmax = 165.2101
				text = "grandmother"
			intervals [235]:
				xmin = 165.2101
				xmax = 165.5701
				text = "house"
			intervals [236]:
				xmin = 165.5701
				xmax = 165.8101
				text = "going"
			intervals [237]:
				xmin = 165.8101
				xmax = 165.9001
				text = "to"
			intervals [238]:
				xmin = 165.9001
				xmax = 165.9801
				text = "the"
			intervals [239]:
				xmin = 165.9801
				xmax = 166.5901
				text = "basement"
			intervals [240]:
				xmin = 166.5901
				xmax = 167.4246
				text = ""
			intervals [241]:
				xmin = 167.4246
				xmax = 167.8146
				text = "christmas"
			intervals [242]:
				xmin = 167.8146
				xmax = 168.6246
				text = "thanksgiving"
			intervals [243]:
				xmin = 168.6246
				xmax = 168.8138
				text = ""
			intervals [244]:
				xmin = 168.8138
				xmax = 168.9838
				text = "turn"
			intervals [245]:
				xmin = 168.9838
				xmax = 169.1838
				text = "on"
			intervals [246]:
				xmin = 169.1838
				xmax = 169.2538
				text = "the"
			intervals [247]:
				xmin = 169.2538
				xmax = 169.6838
				text = "music"
			intervals [248]:
				xmin = 169.6838
				xmax = 169.7938
				text = "and"
			intervals [249]:
				xmin = 169.7938
				xmax = 170.0738
				text = "just"
			intervals [250]:
				xmin = 170.0738
				xmax = 170.1038
				text = ""
			intervals [251]:
				xmin = 170.1038
				xmax = 170.4638
				text = "have"
			intervals [252]:
				xmin = 170.4638
				xmax = 171.1038
				text = "parties"
			intervals [253]:
				xmin = 171.1038
				xmax = 178.6332
				text = ""
			intervals [254]:
				xmin = 178.6332
				xmax = 179.4132
				text = "no"
			intervals [255]:
				xmin = 179.4132
				xmax = 179.4532
				text = ""
			intervals [256]:
				xmin = 179.4532
				xmax = 179.7132
				text = "not"
			intervals [257]:
				xmin = 179.7132
				xmax = 180.0532
				text = "really"
			intervals [258]:
				xmin = 180.0532
				xmax = 180.0832
				text = ""
			intervals [259]:
				xmin = 180.0832
				xmax = 180.3632
				text = "kind"
			intervals [260]:
				xmin = 180.3632
				xmax = 180.4332
				text = "of"
			intervals [261]:
				xmin = 180.4332
				xmax = 180.7432
				text = "sort"
			intervals [262]:
				xmin = 180.7432
				xmax = 180.8532
				text = "of"
			intervals [263]:
				xmin = 180.8532
				xmax = 180.8832
				text = ""
			intervals [264]:
				xmin = 180.8832
				xmax = 181.0132
				text = "we"
			intervals [265]:
				xmin = 181.0132
				xmax = 181.2432
				text = "just"
			intervals [266]:
				xmin = 181.2432
				xmax = 181.4054
				text = ""
			intervals [267]:
				xmin = 181.4054
				xmax = 181.5454
				text = "go"
			intervals [268]:
				xmin = 181.5454
				xmax = 181.9254
				text = "over"
			intervals [269]:
				xmin = 181.9254
				xmax = 182.9446
				text = ""
			intervals [270]:
				xmin = 182.9446
				xmax = 183.5246
				text = "fam-"
			intervals [271]:
				xmin = 183.5246
				xmax = 183.6238
				text = ""
			intervals [272]:
				xmin = 183.6238
				xmax = 184.0638
				text = "family"
			intervals [273]:
				xmin = 184.0638
				xmax = 184.5538
				text = "house"
			intervals [274]:
				xmin = 184.5538
				xmax = 185.0833
				text = ""
			intervals [275]:
				xmin = 185.0833
				xmax = 185.1833
				text = "to"
			intervals [276]:
				xmin = 185.1833
				xmax = 185.2133
				text = ""
			intervals [277]:
				xmin = 185.2133
				xmax = 185.4933
				text = "eat"
			intervals [278]:
				xmin = 185.4933
				xmax = 186.2593
				text = ""
			intervals [279]:
				xmin = 186.2593
				xmax = 186.8493
				text = "sometimes"
			intervals [280]:
				xmin = 186.8493
				xmax = 186.9693
				text = "i"
			intervals [281]:
				xmin = 186.9693
				xmax = 187.3393
				text = "cook"
			intervals [282]:
				xmin = 187.3393
				xmax = 188.2905
				text = ""
			intervals [283]:
				xmin = 188.2905
				xmax = 188.8505
				text = "thanksgiving"
			intervals [284]:
				xmin = 188.8505
				xmax = 189.1405
				text = "dinner"
			intervals [285]:
				xmin = 189.1405
				xmax = 189.5005
				text = "but"
			intervals [286]:
				xmin = 189.5005
				xmax = 190.1132
				text = ""
			intervals [287]:
				xmin = 190.1132
				xmax = 190.3432
				text = "we"
			intervals [288]:
				xmin = 190.3432
				xmax = 190.9132
				text = "go"
			intervals [289]:
				xmin = 190.9132
				xmax = 191.0132
				text = ""
			intervals [290]:
				xmin = 191.0132
				xmax = 191.1232
				text = "to"
			intervals [291]:
				xmin = 191.1232
				xmax = 191.2832
				text = "my"
			intervals [292]:
				xmin = 191.2832
				xmax = 191.6032
				text = "brother"
			intervals [293]:
				xmin = 191.6032
				xmax = 192.1332
				text = "house"
			intervals [294]:
				xmin = 192.1332
				xmax = 192.2168
				text = ""
			intervals [295]:
				xmin = 192.2168
				xmax = 192.8268
				text = "maybe"
			intervals [296]:
				xmin = 192.8268
				xmax = 193.2012
				text = ""
			intervals [297]:
				xmin = 193.2012
				xmax = 193.3812
				text = "cause"
			intervals [298]:
				xmin = 193.3812
				xmax = 193.5112
				text = "his"
			intervals [299]:
				xmin = 193.5112
				xmax = 193.7812
				text = "house"
			intervals [300]:
				xmin = 193.7812
				xmax = 194.0012
				text = "is"
			intervals [301]:
				xmin = 194.0012
				xmax = 194.2912
				text = "bigger"
			intervals [302]:
				xmin = 194.2912
				xmax = 194.4112
				text = "than"
			intervals [303]:
				xmin = 194.4112
				xmax = 194.6012
				text = "my"
			intervals [304]:
				xmin = 194.6012
				xmax = 195.1412
				text = "space"
			intervals [305]:
				xmin = 195.1412
				xmax = 206.2492
				text = ""
			intervals [306]:
				xmin = 206.2492
				xmax = 206.8992
				text = "um"
			intervals [307]:
				xmin = 206.8992
				xmax = 207.1664
				text = ""
			intervals [308]:
				xmin = 207.1664
				xmax = 207.3664
				text = "i've"
			intervals [309]:
				xmin = 207.3664
				xmax = 207.5164
				text = "been"
			intervals [310]:
				xmin = 207.5164
				xmax = 207.8764
				text = "married"
			intervals [311]:
				xmin = 207.8764
				xmax = 208.1664
				text = "for"
			intervals [312]:
				xmin = 208.1664
				xmax = 209.1864
				text = "fourteen"
			intervals [313]:
				xmin = 209.1864
				xmax = 209.7264
				text = "years"
			intervals [314]:
				xmin = 209.7264
				xmax = 209.8864
				text = "will"
			intervals [315]:
				xmin = 209.8864
				xmax = 210.0464
				text = "be"
			intervals [316]:
				xmin = 210.0464
				xmax = 210.5164
				text = "fifteen"
			intervals [317]:
				xmin = 210.5164
				xmax = 210.7964
				text = "next"
			intervals [318]:
				xmin = 210.7964
				xmax = 211.1164
				text = "year"
			intervals [319]:
				xmin = 211.1164
				xmax = 212.7361
				text = ""
			intervals [320]:
				xmin = 212.7361
				xmax = 213.0961
				text = "mm-hm"
			intervals [321]:
				xmin = 213.0961
				xmax = 222.7141
				text = ""
			intervals [322]:
				xmin = 222.7141
				xmax = 222.8541
				text = "they"
			intervals [323]:
				xmin = 222.8541
				xmax = 223.1041
				text = "got"
			intervals [324]:
				xmin = 223.1041
				xmax = 223.3041
				text = "s"
			intervals [325]:
				xmin = 223.3041
				xmax = 223.4474
				text = ""
			intervals [326]:
				xmin = 223.4474
				xmax = 223.7174
				text = "this"
			intervals [327]:
				xmin = 223.7174
				xmax = 224.5574
				text = "slang"
			intervals [328]:
				xmin = 224.5574
				xmax = 224.6074
				text = "i"
			intervals [329]:
				xmin = 224.6074
				xmax = 224.8174
				text = "don't"
			intervals [330]:
				xmin = 224.8174
				xmax = 224.9174
				text = "know"
			intervals [331]:
				xmin = 224.9174
				xmax = 225.0474
				text = "what"
			intervals [332]:
				xmin = 225.0474
				xmax = 225.1774
				text = "they"
			intervals [333]:
				xmin = 225.1774
				xmax = 225.4674
				text = "call"
			intervals [334]:
				xmin = 225.4674
				xmax = 225.5274
				text = "it"
			intervals [335]:
				xmin = 225.5274
				xmax = 225.9974
				text = "but"
			intervals [336]:
				xmin = 225.9974
				xmax = 228.7951
				text = ""
			intervals [337]:
				xmin = 228.7951
				xmax = 229.5751
				text = "um"
			intervals [338]:
				xmin = 229.5751
				xmax = 232.8126
				text = ""
			intervals [339]:
				xmin = 232.8126
				xmax = 233.1026
				text = "w"
			intervals [340]:
				xmin = 233.1026
				xmax = 233.4326
				text = "whatever"
			intervals [341]:
				xmin = 233.4326
				xmax = 233.5526
				text = "they"
			intervals [342]:
				xmin = 233.5526
				xmax = 233.8126
				text = "call"
			intervals [343]:
				xmin = 233.8126
				xmax = 233.8926
				text = "it"
			intervals [344]:
				xmin = 233.8926
				xmax = 233.9426
				text = ""
			intervals [345]:
				xmin = 233.9426
				xmax = 234.7326
				text = "ebonics"
			intervals [346]:
				xmin = 234.7326
				xmax = 235.1612
				text = ""
			intervals [347]:
				xmin = 235.1612
				xmax = 235.3012
				text = "that"
			intervals [348]:
				xmin = 235.3012
				xmax = 235.3412
				text = "s"
			intervals [349]:
				xmin = 235.3412
				xmax = 235.4312
				text = "what"
			intervals [350]:
				xmin = 235.4312
				xmax = 235.5812
				text = "they"
			intervals [351]:
				xmin = 235.5812
				xmax = 235.7712
				text = "used"
			intervals [352]:
				xmin = 235.7712
				xmax = 235.8412
				text = "to"
			intervals [353]:
				xmin = 235.8412
				xmax = 236.1312
				text = "call"
			intervals [354]:
				xmin = 236.1312
				xmax = 236.2512
				text = "it"
			intervals [355]:
				xmin = 236.2512
				xmax = 237.0012
				text = "ebonics"
			intervals [356]:
				xmin = 237.0012
				xmax = 239.2496
				text = ""
			intervals [357]:
				xmin = 239.2496
				xmax = 239.4196
				text = "they"
			intervals [358]:
				xmin = 239.4196
				xmax = 239.6296
				text = "don't"
			intervals [359]:
				xmin = 239.6296
				xmax = 239.6696
				text = "p-"
			intervals [360]:
				xmin = 239.6696
				xmax = 239.7196
				text = ""
			intervals [361]:
				xmin = 239.7196
				xmax = 240.0296
				text = "speak"
			intervals [362]:
				xmin = 240.0296
				xmax = 240.1296
				text = ""
			intervals [363]:
				xmin = 240.1296
				xmax = 240.4596
				text = "proper"
			intervals [364]:
				xmin = 240.4596
				xmax = 241.0696
				text = "english"
			intervals [365]:
				xmin = 241.0696
				xmax = 241.6867
				text = ""
			intervals [366]:
				xmin = 241.6867
				xmax = 241.7967
				text = "i"
			intervals [367]:
				xmin = 241.7967
				xmax = 241.9767
				text = "know"
			intervals [368]:
				xmin = 241.9767
				xmax = 242.2967
				text = "that"
			intervals [369]:
				xmin = 242.2967
				xmax = 243.1865
				text = ""
			intervals [370]:
				xmin = 243.1865
				xmax = 243.5565
				text = "mm"
			intervals [371]:
				xmin = 243.5565
				xmax = 255.5349
				text = ""
			intervals [372]:
				xmin = 255.5349
				xmax = 255.8049
				text = "right"
			intervals [373]:
				xmin = 255.8049
				xmax = 255.8949
				text = ""
			intervals [374]:
				xmin = 255.8949
				xmax = 256.1649
				text = "like"
			intervals [375]:
				xmin = 256.1649
				xmax = 256.2649
				text = "when"
			intervals [376]:
				xmin = 256.2649
				xmax = 256.3449
				text = "you"
			intervals [377]:
				xmin = 256.3449
				xmax = 256.5449
				text = "say"
			intervals [378]:
				xmin = 256.5449
				xmax = 257.1949
				text = "young"
			intervals [379]:
				xmin = 257.1949
				xmax = 257.9515
				text = ""
			intervals [380]:
				xmin = 257.9515
				xmax = 258.2215
				text = "that"
			intervals [381]:
				xmin = 258.2215
				xmax = 258.3515
				text = "s"
			intervals [382]:
				xmin = 258.3515
				xmax = 259.1315
				text = "chill"
			intervals [383]:
				xmin = 259.1315
				xmax = 259.4715
				text = "whatever"
			intervals [384]:
				xmin = 259.4715
				xmax = 259.6815
				text = "them"
			intervals [385]:
				xmin = 259.6815
				xmax = 259.9215
				text = "little"
			intervals [386]:
				xmin = 259.9215
				xmax = 260.2315
				text = "words"
			intervals [387]:
				xmin = 260.2315
				xmax = 260.3515
				text = "they"
			intervals [388]:
				xmin = 260.3515
				xmax = 260.4315
				text = "be"
			intervals [389]:
				xmin = 260.4315
				xmax = 260.9215
				text = "using"
			intervals [390]:
				xmin = 260.9215
				xmax = 263.1666
				text = ""
			intervals [391]:
				xmin = 263.1666
				xmax = 263.7366
				text = "young"
			intervals [392]:
				xmin = 263.7366
				xmax = 263.8266
				text = ""
			intervals [393]:
				xmin = 263.8266
				xmax = 264.3566
				text = "chill"
			intervals [394]:
				xmin = 264.3566
				xmax = 264.5266
				text = "what"
			intervals [395]:
				xmin = 264.5266
				xmax = 264.9466
				text = "else"
			intervals [396]:
				xmin = 264.9466
				xmax = 265.0066
				text = ""
			intervals [397]:
				xmin = 265.0066
				xmax = 265.1866
				text = "they"
			intervals [398]:
				xmin = 265.1866
				xmax = 265.8466
				text = "use"
			intervals [399]:
				xmin = 265.8466
				xmax = 306.0015
				text = ""
			intervals [400]:
				xmin = 306.0015
				xmax = 306.4515
				text = "uh"
			intervals [401]:
				xmin = 306.4515
				xmax = 306.8915
				text = "we"
			intervals [402]:
				xmin = 306.8915
				xmax = 307.0414
				text = ""
			intervals [403]:
				xmin = 307.0414
				xmax = 307.7114
				text = "uh"
			intervals [404]:
				xmin = 307.7114
				xmax = 307.8814
				text = "how"
			intervals [405]:
				xmin = 307.8814
				xmax = 308.0614
				text = "you"
			intervals [406]:
				xmin = 308.0614
				xmax = 308.8614
				text = "know"
			intervals [407]:
				xmin = 308.8614
				xmax = 309.7175
				text = ""
			intervals [408]:
				xmin = 309.7175
				xmax = 310.1075
				text = "dc"
			intervals [409]:
				xmin = 310.1075
				xmax = 310.3475
				text = "from"
			intervals [410]:
				xmin = 310.3475
				xmax = 310.9575
				text = "different"
			intervals [411]:
				xmin = 310.9575
				xmax = 311.693
				text = ""
			intervals [412]:
				xmin = 311.693
				xmax = 312.313
				text = "areas"
			intervals [413]:
				xmin = 312.313
				xmax = 312.483
				text = "is"
			intervals [414]:
				xmin = 312.483
				xmax = 312.693
				text = "from"
			intervals [415]:
				xmin = 312.693
				xmax = 312.893
				text = "go"
			intervals [416]:
				xmin = 312.893
				xmax = 313.263
				text = "go"
			intervals [417]:
				xmin = 313.263
				xmax = 313.6761
				text = ""
			intervals [418]:
				xmin = 313.6761
				xmax = 313.8361
				text = "that"
			intervals [419]:
				xmin = 313.8361
				xmax = 313.9561
				text = "was"
			intervals [420]:
				xmin = 313.9561
				xmax = 314.0361
				text = "the"
			intervals [421]:
				xmin = 314.0361
				xmax = 314.5261
				text = "main"
			intervals [422]:
				xmin = 314.5261
				xmax = 314.8751
				text = ""
			intervals [423]:
				xmin = 314.8751
				xmax = 315.2751
				text = "outlet"
			intervals [424]:
				xmin = 315.2751
				xmax = 315.4351
				text = "for"
			intervals [425]:
				xmin = 315.4351
				xmax = 315.5151
				text = "the"
			intervals [426]:
				xmin = 315.5151
				xmax = 315.9951
				text = "kids"
			intervals [427]:
				xmin = 315.9951
				xmax = 316.1951
				text = "go"
			intervals [428]:
				xmin = 316.1951
				xmax = 316.4951
				text = "go"
			intervals [429]:
				xmin = 316.4951
				xmax = 318.2121
				text = ""
			intervals [430]:
				xmin = 318.2121
				xmax = 318.5721
				text = "and"
			intervals [431]:
				xmin = 318.5721
				xmax = 318.7321
				text = "that"
			intervals [432]:
				xmin = 318.7321
				xmax = 318.8421
				text = "s"
			intervals [433]:
				xmin = 318.8421
				xmax = 319.1621
				text = "it"
			intervals [434]:
				xmin = 319.1621
				xmax = 319.4793
				text = ""
			intervals [435]:
				xmin = 319.4793
				xmax = 319.5193
				text = "i"
			intervals [436]:
				xmin = 319.5193
				xmax = 319.7393
				text = "don't"
			intervals [437]:
				xmin = 319.7393
				xmax = 320.0793
				text = "know"
			intervals [438]:
				xmin = 320.0793
				xmax = 323.9055
				text = ""
			intervals [439]:
				xmin = 323.9055
				xmax = 324.3355
				text = "yeah"
			intervals [440]:
				xmin = 324.3355
				xmax = 326.4998
				text = ""
			intervals [441]:
				xmin = 326.4998
				xmax = 327.3298
				text = "uh"
			intervals [442]:
				xmin = 327.3298
				xmax = 328.2115
				text = ""
			intervals [443]:
				xmin = 328.2115
				xmax = 328.3415
				text = "it"
			intervals [444]:
				xmin = 328.3415
				xmax = 328.5115
				text = "used"
			intervals [445]:
				xmin = 328.5115
				xmax = 328.6015
				text = "to"
			intervals [446]:
				xmin = 328.6015
				xmax = 328.7415
				text = "be"
			intervals [447]:
				xmin = 328.7415
				xmax = 329.1315
				text = "junk"
			intervals [448]:
				xmin = 329.1315
				xmax = 329.3815
				text = "yard"
			intervals [449]:
				xmin = 329.3815
				xmax = 329.5015
				text = "and"
			intervals [450]:
				xmin = 329.5015
				xmax = 329.7915
				text = "back"
			intervals [451]:
				xmin = 329.7915
				xmax = 330.0315
				text = "yard"
			intervals [452]:
				xmin = 330.0315
				xmax = 330.1515
				text = "but"
			intervals [453]:
				xmin = 330.1515
				xmax = 330.3115
				text = "they"
			intervals [454]:
				xmin = 330.3115
				xmax = 330.4915
				text = "too"
			intervals [455]:
				xmin = 330.4915
				xmax = 330.5615
				text = ""
			intervals [456]:
				xmin = 330.5615
				xmax = 330.8215
				text = "they"
			intervals [457]:
				xmin = 330.8215
				xmax = 331.1215
				text = "bring"
			intervals [458]:
				xmin = 331.1215
				xmax = 331.2815
				text = "too"
			intervals [459]:
				xmin = 331.2815
				xmax = 331.4515
				text = "many"
			intervals [460]:
				xmin = 331.4515
				xmax = 331.7315
				text = "young"
			intervals [461]:
				xmin = 331.7315
				xmax = 332.1715
				text = "crowds"
			intervals [462]:
				xmin = 332.1715
				xmax = 332.5515
				text = "so"
			intervals [463]:
				xmin = 332.5515
				xmax = 333.164
				text = ""
			intervals [464]:
				xmin = 333.164
				xmax = 333.484
				text = "now"
			intervals [465]:
				xmin = 333.484
				xmax = 333.584
				text = "there"
			intervals [466]:
				xmin = 333.584
				xmax = 333.654
				text = "s"
			intervals [467]:
				xmin = 333.654
				xmax = 334.114
				text = "familiar"
			intervals [468]:
				xmin = 334.114
				xmax = 334.694
				text = "faces"
			intervals [469]:
				xmin = 334.694
				xmax = 334.724
				text = ""
			intervals [470]:
				xmin = 334.724
				xmax = 334.934
				text = "all"
			intervals [471]:
				xmin = 334.934
				xmax = 335.024
				text = "the"
			intervals [472]:
				xmin = 335.024
				xmax = 335.334
				text = "old"
			intervals [473]:
				xmin = 335.334
				xmax = 336.014
				text = "bands"
			intervals [474]:
				xmin = 336.014
				xmax = 342.5872
				text = ""
			intervals [475]:
				xmin = 342.5872
				xmax = 342.8572
				text = "rare"
			intervals [476]:
				xmin = 342.8572
				xmax = 343.4972
				text = "essence"
			intervals [477]:
				xmin = 343.4972
				xmax = 344.2787
				text = ""
			intervals [478]:
				xmin = 344.2787
				xmax = 344.6587
				text = "junk"
			intervals [479]:
				xmin = 344.6587
				xmax = 344.9587
				text = "yard"
			intervals [480]:
				xmin = 344.9587
				xmax = 345.7987
				text = "backyard"
			intervals [481]:
				xmin = 345.7987
				xmax = 346.3487
				text = "northeast"
			intervals [482]:
				xmin = 346.3487
				xmax = 347.0087
				text = "groovers"
			intervals [483]:
				xmin = 347.0087
				xmax = 348.1471
				text = ""
			intervals [484]:
				xmin = 348.1471
				xmax = 348.3471
				text = "and"
			intervals [485]:
				xmin = 348.3471
				xmax = 348.7871
				text = "chuck"
			intervals [486]:
				xmin = 348.7871
				xmax = 357.3776
				text = ""
			intervals [487]:
				xmin = 357.3776
				xmax = 358.0276
				text = "recently"
			intervals [488]:
				xmin = 358.0276
				xmax = 358.5276
				text = "or"
			intervals [489]:
				xmin = 358.5276
				xmax = 359.2276
				text = "before"
			intervals [490]:
				xmin = 359.2276
				xmax = 362.0095
				text = ""
			intervals [491]:
				xmin = 362.0095
				xmax = 362.3795
				text = "well"
			intervals [492]:
				xmin = 362.3795
				xmax = 363.5908
				text = ""
			intervals [493]:
				xmin = 363.5908
				xmax = 364.1708
				text = "yeah"
			intervals [494]:
				xmin = 364.1708
				xmax = 364.8954
				text = ""
			intervals [495]:
				xmin = 364.8954
				xmax = 365.2154
				text = "yeah"
			intervals [496]:
				xmin = 365.2154
				xmax = 365.4754
				text = "w"
			intervals [497]:
				xmin = 365.4754
				xmax = 366.0854
				text = "uh"
			intervals [498]:
				xmin = 366.0854
				xmax = 367.0504
				text = ""
			intervals [499]:
				xmin = 367.0504
				xmax = 367.4004
				text = "back"
			intervals [500]:
				xmin = 367.4004
				xmax = 367.4804
				text = "in"
			intervals [501]:
				xmin = 367.4804
				xmax = 367.6004
				text = "the"
			intervals [502]:
				xmin = 367.6004
				xmax = 368.0204
				text = "day"
			intervals [503]:
				xmin = 368.0204
				xmax = 368.1104
				text = "we"
			intervals [504]:
				xmin = 368.1104
				xmax = 368.2504
				text = "would"
			intervals [505]:
				xmin = 368.2504
				xmax = 368.4304
				text = "used"
			intervals [506]:
				xmin = 368.4304
				xmax = 368.5304
				text = "to"
			intervals [507]:
				xmin = 368.5304
				xmax = 368.6804
				text = "go"
			intervals [508]:
				xmin = 368.6804
				xmax = 368.8104
				text = "to"
			intervals [509]:
				xmin = 368.8104
				xmax = 368.9104
				text = "the"
			intervals [510]:
				xmin = 368.9104
				xmax = 369.2104
				text = "black"
			intervals [511]:
				xmin = 369.2104
				xmax = 369.8004
				text = "hole"
			intervals [512]:
				xmin = 369.8004
				xmax = 370.3235
				text = ""
			intervals [513]:
				xmin = 370.3235
				xmax = 370.4535
				text = "we"
			intervals [514]:
				xmin = 370.4535
				xmax = 370.5935
				text = "used"
			intervals [515]:
				xmin = 370.5935
				xmax = 370.6835
				text = "to"
			intervals [516]:
				xmin = 370.6835
				xmax = 371.0035
				text = "park"
			intervals [517]:
				xmin = 371.0035
				xmax = 371.3935
				text = "our"
			intervals [518]:
				xmin = 371.3935
				xmax = 371.6785
				text = ""
			intervals [519]:
				xmin = 371.6785
				xmax = 372.1285
				text = "cars"
			intervals [520]:
				xmin = 372.1285
				xmax = 372.2885
				text = "on"
			intervals [521]:
				xmin = 372.2885
				xmax = 372.6085
				text = "georgia"
			intervals [522]:
				xmin = 372.6085
				xmax = 373.2285
				text = "avenue"
			intervals [523]:
				xmin = 373.2285
				xmax = 373.8426
				text = ""
			intervals [524]:
				xmin = 373.8426
				xmax = 374.0526
				text = "go"
			intervals [525]:
				xmin = 374.0526
				xmax = 374.1926
				text = "in"
			intervals [526]:
				xmin = 374.1926
				xmax = 374.4526
				text = "the"
			intervals [527]:
				xmin = 374.4526
				xmax = 374.6072
				text = ""
			intervals [528]:
				xmin = 374.6072
				xmax = 374.8372
				text = "go"
			intervals [529]:
				xmin = 374.8372
				xmax = 375.2472
				text = "go"
			intervals [530]:
				xmin = 375.2472
				xmax = 375.6455
				text = ""
			intervals [531]:
				xmin = 375.6455
				xmax = 375.7655
				text = "to"
			intervals [532]:
				xmin = 375.7655
				xmax = 376.0355
				text = "see"
			intervals [533]:
				xmin = 376.0355
				xmax = 376.7355
				text = "essence"
			intervals [534]:
				xmin = 376.7355
				xmax = 378.2993
				text = ""
			intervals [535]:
				xmin = 378.2993
				xmax = 378.6893
				text = "have"
			intervals [536]:
				xmin = 378.6893
				xmax = 379.2493
				text = "fun"
			intervals [537]:
				xmin = 379.2493
				xmax = 379.7852
				text = ""
			intervals [538]:
				xmin = 379.7852
				xmax = 380.0452
				text = "come"
			intervals [539]:
				xmin = 380.0452
				xmax = 380.2852
				text = "back"
			intervals [540]:
				xmin = 380.2852
				xmax = 381.0252
				text = "outside"
			intervals [541]:
				xmin = 381.0252
				xmax = 381.3347
				text = ""
			intervals [542]:
				xmin = 381.3347
				xmax = 381.4847
				text = "the"
			intervals [543]:
				xmin = 381.4847
				xmax = 381.8347
				text = "car"
			intervals [544]:
				xmin = 381.8347
				xmax = 381.9347
				text = "s"
			intervals [545]:
				xmin = 381.9347
				xmax = 382.2147
				text = "broken"
			intervals [546]:
				xmin = 382.2147
				xmax = 382.7047
				text = "into"
			intervals [547]:
				xmin = 382.7047
				xmax = 382.9713
				text = ""
			intervals [548]:
				xmin = 382.9713
				xmax = 383.2313
				text = "all"
			intervals [549]:
				xmin = 383.2313
				xmax = 383.3113
				text = "the"
			intervals [550]:
				xmin = 383.3113
				xmax = 383.6813
				text = "windows"
			intervals [551]:
				xmin = 383.6813
				xmax = 384.0913
				text = "broken"
			intervals [552]:
				xmin = 384.0913
				xmax = 384.3313
				text = "out"
			intervals [553]:
				xmin = 384.3313
				xmax = 384.974
				text = ""
			intervals [554]:
				xmin = 384.974
				xmax = 385.154
				text = "on"
			intervals [555]:
				xmin = 385.154
				xmax = 385.354
				text = "one"
			intervals [556]:
				xmin = 385.354
				xmax = 385.904
				text = "side"
			intervals [557]:
				xmin = 385.904
				xmax = 386.8783
				text = ""
			intervals [558]:
				xmin = 386.8783
				xmax = 387.5083
				text = "now"
			intervals [559]:
				xmin = 387.5083
				xmax = 387.5383
				text = ""
			intervals [560]:
				xmin = 387.5383
				xmax = 387.7283
				text = "when"
			intervals [561]:
				xmin = 387.7283
				xmax = 387.8683
				text = "you"
			intervals [562]:
				xmin = 387.8683
				xmax = 388.2283
				text = "go"
			intervals [563]:
				xmin = 388.2283
				xmax = 388.5483
				text = "when"
			intervals [564]:
				xmin = 388.5483
				xmax = 388.6283
				text = "you"
			intervals [565]:
				xmin = 388.6283
				xmax = 388.6583
				text = ""
			intervals [566]:
				xmin = 388.6583
				xmax = 388.8583
				text = "when"
			intervals [567]:
				xmin = 388.8583
				xmax = 388.9683
				text = "we"
			intervals [568]:
				xmin = 388.9683
				xmax = 389.1883
				text = "go"
			intervals [569]:
				xmin = 389.1883
				xmax = 389.5083
				text = "out"
			intervals [570]:
				xmin = 389.5083
				xmax = 389.5883
				text = ""
			intervals [571]:
				xmin = 389.5883
				xmax = 389.7183
				text = "we"
			intervals [572]:
				xmin = 389.7183
				xmax = 389.8683
				text = "go"
			intervals [573]:
				xmin = 389.8683
				xmax = 389.9983
				text = "to"
			intervals [574]:
				xmin = 389.9983
				xmax = 390.0783
				text = "the"
			intervals [575]:
				xmin = 390.0783
				xmax = 390.4283
				text = "howard"
			intervals [576]:
				xmin = 390.4283
				xmax = 391.1083
				text = "theater"
			intervals [577]:
				xmin = 391.1083
				xmax = 392.3703
				text = ""
			intervals [578]:
				xmin = 392.3703
				xmax = 392.8403
				text = "parking"
			intervals [579]:
				xmin = 392.8403
				xmax = 393.0103
				text = "is"
			intervals [580]:
				xmin = 393.0103
				xmax = 393.5903
				text = "good"
			intervals [581]:
				xmin = 393.5903
				xmax = 394.0102
				text = ""
			intervals [582]:
				xmin = 394.0102
				xmax = 394.1702
				text = "you"
			intervals [583]:
				xmin = 394.1702
				xmax = 394.3002
				text = "don't"
			intervals [584]:
				xmin = 394.3002
				xmax = 394.4102
				text = "have"
			intervals [585]:
				xmin = 394.4102
				xmax = 394.4902
				text = "to"
			intervals [586]:
				xmin = 394.4902
				xmax = 394.6602
				text = "worry"
			intervals [587]:
				xmin = 394.6602
				xmax = 394.8602
				text = "about"
			intervals [588]:
				xmin = 394.8602
				xmax = 395.1902
				text = "nobody"
			intervals [589]:
				xmin = 395.1902
				xmax = 395.5502
				text = "breaking"
			intervals [590]:
				xmin = 395.5502
				xmax = 395.6702
				text = "in"
			intervals [591]:
				xmin = 395.6702
				xmax = 395.8302
				text = "your"
			intervals [592]:
				xmin = 395.8302
				xmax = 396.3702
				text = "car"
			intervals [593]:
				xmin = 396.3702
				xmax = 398.2153
				text = ""
			intervals [594]:
				xmin = 398.2153
				xmax = 398.3953
				text = "that"
			intervals [595]:
				xmin = 398.3953
				xmax = 398.4453
				text = "s"
			intervals [596]:
				xmin = 398.4453
				xmax = 398.7353
				text = "it"
			intervals [597]:
				xmin = 398.7353
				xmax = 404.9835
				text = ""
			intervals [598]:
				xmin = 404.9835
				xmax = 405.1135
				text = "they"
			intervals [599]:
				xmin = 405.1135
				xmax = 405.2935
				text = "got"
			intervals [600]:
				xmin = 405.2935
				xmax = 405.4335
				text = "that"
			intervals [601]:
				xmin = 405.4335
				xmax = 405.8235
				text = "unique"
			intervals [602]:
				xmin = 405.8235
				xmax = 406.2435
				text = "sound"
			intervals [603]:
				xmin = 406.2435
				xmax = 408.2666
				text = ""
			intervals [604]:
				xmin = 408.2666
				xmax = 408.4166
				text = "that"
			intervals [605]:
				xmin = 408.4166
				xmax = 408.5166
				text = "s"
			intervals [606]:
				xmin = 408.5166
				xmax = 408.7366
				text = "it"
			intervals [607]:
				xmin = 408.7366
				xmax = 410.1023
				text = ""
			intervals [608]:
				xmin = 410.1023
				xmax = 410.2123
				text = "the"
			intervals [609]:
				xmin = 410.2123
				xmax = 410.5923
				text = "fa-"
			intervals [610]:
				xmin = 410.5923
				xmax = 410.8123
				text = "the"
			intervals [611]:
				xmin = 410.8123
				xmax = 411.2623
				text = "fast"
			intervals [612]:
				xmin = 411.2623
				xmax = 411.5523
				text = "pace"
			intervals [613]:
				xmin = 411.5523
				xmax = 411.6623
				text = "the"
			intervals [614]:
				xmin = 411.6623
				xmax = 412.0623
				text = "fast"
			intervals [615]:
				xmin = 412.0623
				xmax = 412.0923
				text = ""
			intervals [616]:
				xmin = 412.0923
				xmax = 412.6323
				text = "beats"
			intervals [617]:
				xmin = 412.6323
				xmax = 413.2984
				text = ""
			intervals [618]:
				xmin = 413.2984
				xmax = 413.4284
				text = "that"
			intervals [619]:
				xmin = 413.4284
				xmax = 413.5284
				text = "s"
			intervals [620]:
				xmin = 413.5284
				xmax = 413.7484
				text = "it"
			intervals [621]:
				xmin = 413.7484
				xmax = 423.4136
				text = ""
			intervals [622]:
				xmin = 423.4136
				xmax = 423.5636
				text = "on"
			intervals [623]:
				xmin = 423.5636
				xmax = 423.6536
				text = "the"
			intervals [624]:
				xmin = 423.6536
				xmax = 424.3536
				text = "wings"
			intervals [625]:
				xmin = 424.3536
				xmax = 425.1121
				text = ""
			intervals [626]:
				xmin = 425.1121
				xmax = 425.7021
				text = "oh"
			intervals [627]:
				xmin = 425.7021
				xmax = 425.9962
				text = ""
			intervals [628]:
				xmin = 425.9962
				xmax = 426.0462
				text = "<unk>"
			intervals [629]:
				xmin = 426.0462
				xmax = 426.3462
				text = "mumbo"
			intervals [630]:
				xmin = 426.3462
				xmax = 426.7662
				text = "sauce"
			intervals [631]:
				xmin = 426.7662
				xmax = 426.9362
				text = "is"
			intervals [632]:
				xmin = 426.9362
				xmax = 427.0962
				text = "the"
			intervals [633]:
				xmin = 427.0962
				xmax = 427.6162
				text = "best"
			intervals [634]:
				xmin = 427.6162
				xmax = 427.6462
				text = ""
			intervals [635]:
				xmin = 427.6462
				xmax = 427.7962
				text = "you"
			intervals [636]:
				xmin = 427.7962
				xmax = 427.9062
				text = "could"
			intervals [637]:
				xmin = 427.9062
				xmax = 428.1162
				text = "put"
			intervals [638]:
				xmin = 428.1162
				xmax = 428.3262
				text = "them"
			intervals [639]:
				xmin = 428.3262
				xmax = 428.4862
				text = "on"
			intervals [640]:
				xmin = 428.4862
				xmax = 429.1162
				text = "anything"
			intervals [641]:
				xmin = 429.1162
				xmax = 429.1462
				text = ""
			intervals [642]:
				xmin = 429.1462
				xmax = 429.2862
				text = "your"
			intervals [643]:
				xmin = 429.2862
				xmax = 429.9462
				text = "fries"
			intervals [644]:
				xmin = 429.9462
				xmax = 430.0362
				text = "your"
			intervals [645]:
				xmin = 430.0362
				xmax = 430.6062
				text = "chicken"
			intervals [646]:
				xmin = 430.6062
				xmax = 431.2443
				text = ""
			intervals [647]:
				xmin = 431.2443
				xmax = 431.4843
				text = "your"
			intervals [648]:
				xmin = 431.4843
				xmax = 432.1143
				text = "rice"
			intervals [649]:
				xmin = 432.1143
				xmax = 432.7967
				text = ""
			intervals [650]:
				xmin = 432.7967
				xmax = 432.9567
				text = "it"
			intervals [651]:
				xmin = 432.9567
				xmax = 432.9867
				text = "s"
			intervals [652]:
				xmin = 432.9867
				xmax = 433.1967
				text = "just"
			intervals [653]:
				xmin = 433.1967
				xmax = 433.3167
				text = "the"
			intervals [654]:
				xmin = 433.3167
				xmax = 433.7867
				text = "best"
			intervals [655]:
				xmin = 433.7867
				xmax = 434.6264
				text = ""
			intervals [656]:
				xmin = 434.6264
				xmax = 434.9864
				text = "best"
			intervals [657]:
				xmin = 434.9864
				xmax = 435.3764
				text = "sauce"
			intervals [658]:
				xmin = 435.3764
				xmax = 435.5464
				text = "that"
			intervals [659]:
				xmin = 435.5464
				xmax = 435.6864
				text = "you"
			intervals [660]:
				xmin = 435.6864
				xmax = 435.8264
				text = "ever"
			intervals [661]:
				xmin = 435.8264
				xmax = 436.0464
				text = "had"
			intervals [662]:
				xmin = 436.0464
				xmax = 436.1464
				text = "in"
			intervals [663]:
				xmin = 436.1464
				xmax = 436.7064
				text = "dc"
			intervals [664]:
				xmin = 436.7064
				xmax = 439.3154
				text = ""
			intervals [665]:
				xmin = 439.3154
				xmax = 439.4454
				text = "i"
			intervals [666]:
				xmin = 439.4454
				xmax = 439.6454
				text = "think"
			intervals [667]:
				xmin = 439.6454
				xmax = 439.7454
				text = "it"
			intervals [668]:
				xmin = 439.7454
				xmax = 439.7754
				text = "s"
			intervals [669]:
				xmin = 439.7754
				xmax = 440.2654
				text = "vinegar"
			intervals [670]:
				xmin = 440.2654
				xmax = 440.4854
				text = "hot"
			intervals [671]:
				xmin = 440.4854
				xmax = 441.2454
				text = "sauce"
			intervals [672]:
				xmin = 441.2454
				xmax = 441.4525
				text = ""
			intervals [673]:
				xmin = 441.4525
				xmax = 442.0225
				text = "ketchup"
			intervals [674]:
				xmin = 442.0225
				xmax = 442.0576
				text = ""
			intervals [675]:
				xmin = 442.0576
				xmax = 442.1876
				text = "and"
			intervals [676]:
				xmin = 442.1876
				xmax = 442.5876
				text = "something"
			intervals [677]:
				xmin = 442.5876
				xmax = 442.9276
				text = "else"
			intervals [678]:
				xmin = 442.9276
				xmax = 443.7979
				text = ""
			intervals [679]:
				xmin = 443.7979
				xmax = 444.3479
				text = "something"
			intervals [680]:
				xmin = 444.3479
				xmax = 445.2248
				text = ""
			intervals [681]:
				xmin = 445.2248
				xmax = 445.4448
				text = "but"
			intervals [682]:
				xmin = 445.4448
				xmax = 446.2362
				text = ""
			intervals [683]:
				xmin = 446.2362
				xmax = 446.6562
				text = "uh"
			intervals [684]:
				xmin = 446.6562
				xmax = 446.7062
				text = ""
			intervals [685]:
				xmin = 446.7062
				xmax = 446.8562
				text = "the"
			intervals [686]:
				xmin = 446.8562
				xmax = 446.9362
				text = ""
			intervals [687]:
				xmin = 446.9362
				xmax = 447.3462
				text = "carry"
			intervals [688]:
				xmin = 447.3462
				xmax = 447.6162
				text = "outs"
			intervals [689]:
				xmin = 447.6162
				xmax = 447.8162
				text = "brought"
			intervals [690]:
				xmin = 447.8162
				xmax = 447.9162
				text = "it"
			intervals [691]:
				xmin = 447.9162
				xmax = 448.3862
				text = "to"
			intervals [692]:
				xmin = 448.3862
				xmax = 448.7311
				text = ""
			intervals [693]:
				xmin = 448.7311
				xmax = 449.4111
				text = "dc"
			intervals [694]:
				xmin = 449.4111
				xmax = 449.8562
				text = ""
			intervals [695]:
				xmin = 449.8562
				xmax = 450.0362
				text = "and"
			intervals [696]:
				xmin = 450.0362
				xmax = 450.2462
				text = "they've"
			intervals [697]:
				xmin = 450.2462
				xmax = 450.8557
				text = ""
			intervals [698]:
				xmin = 450.8557
				xmax = 451.0557
				text = "that"
			intervals [699]:
				xmin = 451.0557
				xmax = 451.0957
				text = "s"
			intervals [700]:
				xmin = 451.0957
				xmax = 451.1857
				text = "what"
			intervals [701]:
				xmin = 451.1857
				xmax = 451.5757
				text = "everybody"
			intervals [702]:
				xmin = 451.5757
				xmax = 452.0057
				text = "order"
			intervals [703]:
				xmin = 452.0057
				xmax = 453.1892
				text = ""
			intervals [704]:
				xmin = 453.1892
				xmax = 453.5992
				text = "five"
			intervals [705]:
				xmin = 453.5992
				xmax = 453.9292
				text = "wings"
			intervals [706]:
				xmin = 453.9292
				xmax = 453.9992
				text = "and"
			intervals [707]:
				xmin = 453.9992
				xmax = 454.4992
				text = "fries"
			intervals [708]:
				xmin = 454.4992
				xmax = 454.6392
				text = "with"
			intervals [709]:
				xmin = 454.6392
				xmax = 454.8892
				text = "mumbo"
			intervals [710]:
				xmin = 454.8892
				xmax = 455.2192
				text = "sauce"
			intervals [711]:
				xmin = 455.2192
				xmax = 455.2892
				text = "on"
			intervals [712]:
				xmin = 455.2892
				xmax = 455.8692
				text = "everything"
			intervals [713]:
				xmin = 455.8692
				xmax = 463.7677
				text = ""
			intervals [714]:
				xmin = 463.7677
				xmax = 464.5577
				text = "mm"
			intervals [715]:
				xmin = 464.5577
				xmax = 466.9603
				text = ""
			intervals [716]:
				xmin = 466.9603
				xmax = 467.5103
				text = "tasteful"
			intervals [717]:
				xmin = 467.5103
				xmax = 480.9461
				text = ""
			intervals [718]:
				xmin = 480.9461
				xmax = 481.0661
				text = "<unk>"
			intervals [719]:
				xmin = 481.0661
				xmax = 481.1842
				text = ""
			intervals [720]:
				xmin = 481.1842
				xmax = 481.4542
				text = "growing"
			intervals [721]:
				xmin = 481.4542
				xmax = 481.6042
				text = "up"
			intervals [722]:
				xmin = 481.6042
				xmax = 481.7542
				text = "in"
			intervals [723]:
				xmin = 481.7542
				xmax = 482.5342
				text = "dc"
			intervals [724]:
				xmin = 482.5342
				xmax = 482.9114
				text = ""
			intervals [725]:
				xmin = 482.9114
				xmax = 483.0814
				text = "what"
			intervals [726]:
				xmin = 483.0814
				xmax = 483.1914
				text = "i"
			intervals [727]:
				xmin = 483.1914
				xmax = 483.4614
				text = "would"
			intervals [728]:
				xmin = 483.4614
				xmax = 483.8514
				text = "give"
			intervals [729]:
				xmin = 483.8514
				xmax = 483.8814
				text = ""
			intervals [730]:
				xmin = 483.8814
				xmax = 484.3914
				text = "these"
			intervals [731]:
				xmin = 484.3914
				xmax = 484.6314
				text = "young"
			intervals [732]:
				xmin = 484.6314
				xmax = 484.9814
				text = "parents"
			intervals [733]:
				xmin = 484.9814
				xmax = 485.5514
				text = "today"
			intervals [734]:
				xmin = 485.5514
				xmax = 485.6461
				text = ""
			intervals [735]:
				xmin = 485.6461
				xmax = 486.1261
				text = "is"
			intervals [736]:
				xmin = 486.1261
				xmax = 486.5261
				text = ""
			intervals [737]:
				xmin = 486.5261
				xmax = 486.9161
				text = "stay"
			intervals [738]:
				xmin = 486.9161
				xmax = 486.9461
				text = ""
			intervals [739]:
				xmin = 486.9461
				xmax = 487.7261
				text = "active"
			intervals [740]:
				xmin = 487.7261
				xmax = 488.5139
				text = ""
			intervals [741]:
				xmin = 488.5139
				xmax = 488.7039
				text = "if"
			intervals [742]:
				xmin = 488.7039
				xmax = 488.8339
				text = "you"
			intervals [743]:
				xmin = 488.8339
				xmax = 489.0139
				text = "don't"
			intervals [744]:
				xmin = 489.0139
				xmax = 489.2339
				text = "wanna"
			intervals [745]:
				xmin = 489.2339
				xmax = 489.3439
				text = "be"
			intervals [746]:
				xmin = 489.3439
				xmax = 489.4539
				text = "on"
			intervals [747]:
				xmin = 489.4539
				xmax = 489.5339
				text = "the"
			intervals [748]:
				xmin = 489.5339
				xmax = 489.8539
				text = "street"
			intervals [749]:
				xmin = 489.8539
				xmax = 489.8839
				text = ""
			intervals [750]:
				xmin = 489.8839
				xmax = 490.0739
				text = "just"
			intervals [751]:
				xmin = 490.0739
				xmax = 490.3439
				text = "stay"
			intervals [752]:
				xmin = 490.3439
				xmax = 490.8139
				text = "active"
			intervals [753]:
				xmin = 490.8139
				xmax = 490.8439
				text = ""
			intervals [754]:
				xmin = 490.8439
				xmax = 491.0739
				text = "keep"
			intervals [755]:
				xmin = 491.0739
				xmax = 491.1839
				text = "your"
			intervals [756]:
				xmin = 491.1839
				xmax = 491.6139
				text = "kids"
			intervals [757]:
				xmin = 491.6139
				xmax = 492.2139
				text = "active"
			intervals [758]:
				xmin = 492.2139
				xmax = 492.8657
				text = ""
			intervals [759]:
				xmin = 492.8657
				xmax = 493.4657
				text = "um"
			intervals [760]:
				xmin = 493.4657
				xmax = 493.9719
				text = ""
			intervals [761]:
				xmin = 493.9719
				xmax = 494.0819
				text = "the"
			intervals [762]:
				xmin = 494.0819
				xmax = 494.3519
				text = "young"
			intervals [763]:
				xmin = 494.3519
				xmax = 494.6119
				text = "girls"
			intervals [764]:
				xmin = 494.6119
				xmax = 494.9719
				text = "today"
			intervals [765]:
				xmin = 494.9719
				xmax = 495.1419
				text = "wanna"
			intervals [766]:
				xmin = 495.1419
				xmax = 495.2919
				text = "be"
			intervals [767]:
				xmin = 495.2919
				xmax = 495.7019
				text = "friends"
			intervals [768]:
				xmin = 495.7019
				xmax = 495.8119
				text = "with"
			intervals [769]:
				xmin = 495.8119
				xmax = 495.9619
				text = "they"
			intervals [770]:
				xmin = 495.9619
				xmax = 496.6219
				text = "kids"
			intervals [771]:
				xmin = 496.6219
				xmax = 497.5857
				text = ""
			intervals [772]:
				xmin = 497.5857
				xmax = 497.7657
				text = "that"
			intervals [773]:
				xmin = 497.7657
				xmax = 497.8257
				text = "s"
			intervals [774]:
				xmin = 497.8257
				xmax = 497.9557
				text = "why"
			intervals [775]:
				xmin = 497.9557
				xmax = 498.2257
				text = "these"
			intervals [776]:
				xmin = 498.2257
				xmax = 498.5657
				text = "kids"
			intervals [777]:
				xmin = 498.5657
				xmax = 498.8757
				text = "growing"
			intervals [778]:
				xmin = 498.8757
				xmax = 499.0457
				text = "up"
			intervals [779]:
				xmin = 499.0457
				xmax = 499.7457
				text = "disrespecting"
			intervals [780]:
				xmin = 499.7457
				xmax = 499.8957
				text = "they"
			intervals [781]:
				xmin = 499.8957
				xmax = 500.5557
				text = "parents"
			intervals [782]:
				xmin = 500.5557
				xmax = 501.2176
				text = ""
			intervals [783]:
				xmin = 501.2176
				xmax = 501.4776
				text = "i"
			intervals [784]:
				xmin = 501.4776
				xmax = 501.7076
				text = "was"
			intervals [785]:
				xmin = 501.7076
				xmax = 502.1276
				text = "taught"
			intervals [786]:
				xmin = 502.1276
				xmax = 502.8826
				text = ""
			intervals [787]:
				xmin = 502.8826
				xmax = 503.0326
				text = "to"
			intervals [788]:
				xmin = 503.0326
				xmax = 503.6126
				text = "respect"
			intervals [789]:
				xmin = 503.6126
				xmax = 504.4126
				text = "adults"
			intervals [790]:
				xmin = 504.4126
				xmax = 504.665
				text = ""
			intervals [791]:
				xmin = 504.665
				xmax = 504.875
				text = "and"
			intervals [792]:
				xmin = 504.875
				xmax = 505.355
				text = "now"
			intervals [793]:
				xmin = 505.355
				xmax = 506.2854
				text = ""
			intervals [794]:
				xmin = 506.2854
				xmax = 506.3854
				text = "i"
			intervals [795]:
				xmin = 506.3854
				xmax = 506.5854
				text = "don't"
			intervals [796]:
				xmin = 506.5854
				xmax = 506.7154
				text = "know"
			intervals [797]:
				xmin = 506.7154
				xmax = 506.9554
				text = "what"
			intervals [798]:
				xmin = 506.9554
				xmax = 507.2454
				text = "these"
			intervals [799]:
				xmin = 507.2454
				xmax = 507.9454
				text = "kids"
			intervals [800]:
				xmin = 507.9454
				xmax = 508.5811
				text = ""
			intervals [801]:
				xmin = 508.5811
				xmax = 509.2611
				text = "today"
			intervals [802]:
				xmin = 509.2611
				xmax = 511.0191
				text = ""
			intervals [803]:
				xmin = 511.0191
				xmax = 511.4991
				text = "i"
			intervals [804]:
				xmin = 511.4991
				xmax = 511.5791
				text = "i"
			intervals [805]:
				xmin = 511.5791
				xmax = 511.7191
				text = "just"
			intervals [806]:
				xmin = 511.7191
				xmax = 511.8991
				text = "don't"
			intervals [807]:
				xmin = 511.8991
				xmax = 512.0191
				text = "know"
			intervals [808]:
				xmin = 512.0191
				xmax = 512.1191
				text = "how"
			intervals [809]:
				xmin = 512.1191
				xmax = 512.2491
				text = "they"
			intervals [810]:
				xmin = 512.2491
				xmax = 512.4591
				text = "been"
			intervals [811]:
				xmin = 512.4591
				xmax = 512.9191
				text = "raised"
			intervals [812]:
				xmin = 512.9191
				xmax = 513.2491
				text = "but"
			intervals [813]:
				xmin = 513.2491
				xmax = 514.4198
				text = ""
			intervals [814]:
				xmin = 514.4198
				xmax = 514.5298
				text = "the"
			intervals [815]:
				xmin = 514.5298
				xmax = 514.7198
				text = "way"
			intervals [816]:
				xmin = 514.7198
				xmax = 514.8998
				text = "me"
			intervals [817]:
				xmin = 514.8998
				xmax = 514.9798
				text = "and"
			intervals [818]:
				xmin = 514.9798
				xmax = 515.1198
				text = "my"
			intervals [819]:
				xmin = 515.1198
				xmax = 515.4398
				text = "husband"
			intervals [820]:
				xmin = 515.4398
				xmax = 515.7098
				text = "raise"
			intervals [821]:
				xmin = 515.7098
				xmax = 515.8898
				text = "our"
			intervals [822]:
				xmin = 515.8898
				xmax = 516.1798
				text = "kids"
			intervals [823]:
				xmin = 516.1798
				xmax = 516.2698
				text = "we"
			intervals [824]:
				xmin = 516.2698
				xmax = 516.2998
				text = ""
			intervals [825]:
				xmin = 516.2998
				xmax = 516.5598
				text = "raised"
			intervals [826]:
				xmin = 516.5598
				xmax = 516.6398
				text = "'em"
			intervals [827]:
				xmin = 516.6398
				xmax = 516.8198
				text = "with"
			intervals [828]:
				xmin = 516.8198
				xmax = 516.8898
				text = "re-"
			intervals [829]:
				xmin = 516.8898
				xmax = 517.1382
				text = ""
			intervals [830]:
				xmin = 517.1382
				xmax = 517.7782
				text = "respect"
			intervals [831]:
				xmin = 517.7782
				xmax = 517.8782
				text = "and"
			intervals [832]:
				xmin = 517.8782
				xmax = 517.9882
				text = "we"
			intervals [833]:
				xmin = 517.9882
				xmax = 518.2082
				text = "try"
			intervals [834]:
				xmin = 518.2082
				xmax = 518.3082
				text = "to"
			intervals [835]:
				xmin = 518.3082
				xmax = 518.5482
				text = "keep"
			intervals [836]:
				xmin = 518.5482
				xmax = 518.6782
				text = "them"
			intervals [837]:
				xmin = 518.6782
				xmax = 518.7082
				text = ""
			intervals [838]:
				xmin = 518.7082
				xmax = 519.2182
				text = "active"
			intervals [839]:
				xmin = 519.2182
				xmax = 519.2482
				text = ""
			intervals [840]:
				xmin = 519.2482
				xmax = 519.4082
				text = "to"
			intervals [841]:
				xmin = 519.4082
				xmax = 519.6482
				text = "keep"
			intervals [842]:
				xmin = 519.6482
				xmax = 519.7982
				text = "them"
			intervals [843]:
				xmin = 519.7982
				xmax = 520.0382
				text = "off"
			intervals [844]:
				xmin = 520.0382
				xmax = 520.1182
				text = "the"
			intervals [845]:
				xmin = 520.1182
				xmax = 520.6682
				text = "streets"
			intervals [846]:
				xmin = 520.6682
				xmax = 521.3757
				text = ""
			intervals [847]:
				xmin = 521.3757
				xmax = 521.5357
				text = "if"
			intervals [848]:
				xmin = 521.5357
				xmax = 521.6357
				text = "you"
			intervals [849]:
				xmin = 521.6357
				xmax = 521.8757
				text = "keep"
			intervals [850]:
				xmin = 521.8757
				xmax = 521.9657
				text = "your"
			intervals [851]:
				xmin = 521.9657
				xmax = 522.3157
				text = "kids"
			intervals [852]:
				xmin = 522.3157
				xmax = 522.3457
				text = ""
			intervals [853]:
				xmin = 522.3457
				xmax = 523.0657
				text = "active"
			intervals [854]:
				xmin = 523.0657
				xmax = 524.6199
				text = ""
			intervals [855]:
				xmin = 524.6199
				xmax = 524.7899
				text = "then"
			intervals [856]:
				xmin = 524.7899
				xmax = 524.8899
				text = "you"
			intervals [857]:
				xmin = 524.8899
				xmax = 525.1699
				text = "shouldn't"
			intervals [858]:
				xmin = 525.1699
				xmax = 525.3599
				text = "have"
			intervals [859]:
				xmin = 525.3599
				xmax = 525.5099
				text = "any"
			intervals [860]:
				xmin = 525.5099
				xmax = 526.2599
				text = "problems"
			intervals [861]:
				xmin = 526.2599
				xmax = 527.4062
				text = ""
			intervals [862]:
				xmin = 527.4062
				xmax = 527.7762
				text = "my"
			intervals [863]:
				xmin = 527.7762
				xmax = 528.3762
				text = "outlet"
			intervals [864]:
				xmin = 528.3762
				xmax = 529.5503
				text = ""
			intervals [865]:
				xmin = 529.5503
				xmax = 530.2003
				text = "to"
			intervals [866]:
				xmin = 530.2003
				xmax = 531.0128
				text = ""
			intervals [867]:
				xmin = 531.0128
				xmax = 531.2628
				text = "be"
			intervals [868]:
				xmin = 531.2628
				xmax = 531.6228
				text = "out"
			intervals [869]:
				xmin = 531.6228
				xmax = 532.0718
				text = ""
			intervals [870]:
				xmin = 532.0718
				xmax = 532.3718
				text = "of"
			intervals [871]:
				xmin = 532.3718
				xmax = 533.1518
				text = "the"
			intervals [872]:
				xmin = 533.1518
				xmax = 534.0607
				text = ""
			intervals [873]:
				xmin = 534.0607
				xmax = 534.4607
				text = "street"
			intervals [874]:
				xmin = 534.4607
				xmax = 534.8107
				text = "life"
			intervals [875]:
				xmin = 534.8107
				xmax = 535.0807
				text = "was"
			intervals [876]:
				xmin = 535.0807
				xmax = 535.7007
				text = "basketball"
			intervals [877]:
				xmin = 535.7007
				xmax = 536.2107
				text = "volleyball"
			intervals [878]:
				xmin = 536.2107
				xmax = 536.9507
				text = "softball"
			intervals [879]:
				xmin = 536.9507
				xmax = 537.2007
				text = "and"
			intervals [880]:
				xmin = 537.2007
				xmax = 537.3107
				text = "i"
			intervals [881]:
				xmin = 537.3107
				xmax = 537.6507
				text = "ran"
			intervals [882]:
				xmin = 537.6507
				xmax = 538.0507
				text = "track"
			intervals [883]:
				xmin = 538.0507
				xmax = 539.252
				text = ""
			intervals [884]:
				xmin = 539.252
				xmax = 539.352
				text = "<unk>"
			intervals [885]:
				xmin = 539.352
				xmax = 539.9294
				text = ""
			intervals [886]:
				xmin = 539.9294
				xmax = 540.3894
				text = "um"
			intervals [887]:
				xmin = 540.3894
				xmax = 540.5994
				text = "if"
			intervals [888]:
				xmin = 540.5994
				xmax = 540.7394
				text = "i"
			intervals [889]:
				xmin = 540.7394
				xmax = 541.0494
				text = "didn't"
			intervals [890]:
				xmin = 541.0494
				xmax = 541.1694
				text = "do"
			intervals [891]:
				xmin = 541.1694
				xmax = 541.4194
				text = "them"
			intervals [892]:
				xmin = 541.4194
				xmax = 541.9394
				text = "things"
			intervals [893]:
				xmin = 541.9394
				xmax = 542.0694
				text = "i"
			intervals [894]:
				xmin = 542.0694
				xmax = 542.4094
				text = "would"
			intervals [895]:
				xmin = 542.4094
				xmax = 542.9494
				text = "be"
			intervals [896]:
				xmin = 542.9494
				xmax = 543.0694
				text = "i"
			intervals [897]:
				xmin = 543.0694
				xmax = 543.4894
				text = "think"
			intervals [898]:
				xmin = 543.4894
				xmax = 543.5194
				text = ""
			intervals [899]:
				xmin = 543.5194
				xmax = 543.6694
				text = "i"
			intervals [900]:
				xmin = 543.6694
				xmax = 544.0194
				text = "wouldn't"
			intervals [901]:
				xmin = 544.0194
				xmax = 544.1594
				text = "have"
			intervals [902]:
				xmin = 544.1594
				xmax = 544.2594
				text = "met"
			intervals [903]:
				xmin = 544.2594
				xmax = 544.3194
				text = "my"
			intervals [904]:
				xmin = 544.3194
				xmax = 544.8994
				text = "husband"
			intervals [905]:
				xmin = 544.8994
				xmax = 545.317
				text = ""
			intervals [906]:
				xmin = 545.317
				xmax = 545.517
				text = "i"
			intervals [907]:
				xmin = 545.517
				xmax = 545.637
				text = "would"
			intervals [908]:
				xmin = 545.637
				xmax = 546.067
				text = "still"
			intervals [909]:
				xmin = 546.067
				xmax = 546.287
				text = "be"
			intervals [910]:
				xmin = 546.287
				xmax = 546.367
				text = "in"
			intervals [911]:
				xmin = 546.367
				xmax = 546.487
				text = "the"
			intervals [912]:
				xmin = 546.487
				xmax = 547.017
				text = "ghetto"
			intervals [913]:
				xmin = 547.017
				xmax = 547.9776
				text = ""
			intervals [914]:
				xmin = 547.9776
				xmax = 548.2376
				text = "like"
			intervals [915]:
				xmin = 548.2376
				xmax = 548.3876
				text = "some"
			intervals [916]:
				xmin = 548.3876
				xmax = 548.4476
				text = "of"
			intervals [917]:
				xmin = 548.4476
				xmax = 548.6376
				text = "my"
			intervals [918]:
				xmin = 548.6376
				xmax = 549.5876
				text = "friends"
			intervals [919]:
				xmin = 549.5876
				xmax = 550.2935
				text = ""
			intervals [920]:
				xmin = 550.2935
				xmax = 550.6535
				text = "so"
			intervals [921]:
				xmin = 550.6535
				xmax = 550.7435
				text = "i"
			intervals [922]:
				xmin = 550.7435
				xmax = 551.2635
				text = "appreciate"
			intervals [923]:
				xmin = 551.2635
				xmax = 551.4335
				text = "my"
			intervals [924]:
				xmin = 551.4335
				xmax = 552.1935
				text = "mom"
			intervals [925]:
				xmin = 552.1935
				xmax = 552.488
				text = ""
			intervals [926]:
				xmin = 552.488
				xmax = 552.958
				text = "for"
			intervals [927]:
				xmin = 552.958
				xmax = 553.3605
				text = ""
			intervals [928]:
				xmin = 553.3605
				xmax = 553.5005
				text = "you"
			intervals [929]:
				xmin = 553.5005
				xmax = 553.7805
				text = "know"
			intervals [930]:
				xmin = 553.7805
				xmax = 554.737
				text = ""
			intervals [931]:
				xmin = 554.737
				xmax = 555.037
				text = "letting"
			intervals [932]:
				xmin = 555.037
				xmax = 555.187
				text = "me"
			intervals [933]:
				xmin = 555.187
				xmax = 555.597
				text = "do"
			intervals [934]:
				xmin = 555.597
				xmax = 555.737
				text = "what"
			intervals [935]:
				xmin = 555.737
				xmax = 555.807
				text = "i"
			intervals [936]:
				xmin = 555.807
				xmax = 556.067
				text = "wanna"
			intervals [937]:
				xmin = 556.067
				xmax = 556.307
				text = "do"
			intervals [938]:
				xmin = 556.307
				xmax = 556.427
				text = "in"
			intervals [939]:
				xmin = 556.427
				xmax = 557.147
				text = "school"
			intervals [940]:
				xmin = 557.147
				xmax = 557.357
				text = "that"
			intervals [941]:
				xmin = 557.357
				xmax = 557.537
				text = "was"
			intervals [942]:
				xmin = 557.537
				xmax = 557.877
				text = "playing"
			intervals [943]:
				xmin = 557.877
				xmax = 558.707
				text = "basketball"
			intervals [944]:
				xmin = 558.707
				xmax = 559.1423
				text = ""
			intervals [945]:
				xmin = 559.1423
				xmax = 560.0323
				text = "volleyball"
			intervals [946]:
				xmin = 560.0323
				xmax = 561.3763
				text = ""
			intervals [947]:
				xmin = 561.3763
				xmax = 562.1963
				text = "softball"
			intervals [948]:
				xmin = 562.1963
				xmax = 562.5163
				text = "ran"
			intervals [949]:
				xmin = 562.5163
				xmax = 562.9363
				text = "track"
			intervals [950]:
				xmin = 562.9363
				xmax = 563.0446
				text = ""
			intervals [951]:
				xmin = 563.0446
				xmax = 563.1946
				text = "and"
			intervals [952]:
				xmin = 563.1946
				xmax = 563.2746
				text = "of"
			intervals [953]:
				xmin = 563.2746
				xmax = 563.5846
				text = "course"
			intervals [954]:
				xmin = 563.5846
				xmax = 563.7246
				text = "my"
			intervals [955]:
				xmin = 563.7246
				xmax = 564.0346
				text = "grades"
			intervals [956]:
				xmin = 564.0346
				xmax = 564.2046
				text = "had"
			intervals [957]:
				xmin = 564.2046
				xmax = 564.3046
				text = "to"
			intervals [958]:
				xmin = 564.3046
				xmax = 564.7946
				text = "stay"
			intervals [959]:
				xmin = 564.7946
				xmax = 566.2935
				text = ""
			intervals [960]:
				xmin = 566.2935
				xmax = 566.5135
				text = "a"
			intervals [961]:
				xmin = 566.5135
				xmax = 566.5835
				text = "s"
			intervals [962]:
				xmin = 566.5835
				xmax = 566.6835
				text = "and"
			intervals [963]:
				xmin = 566.6835
				xmax = 566.9435
				text = "b"
			intervals [964]:
				xmin = 566.9435
				xmax = 566.9935
				text = "s"
			intervals [965]:
				xmin = 566.9935
				xmax = 567.1335
				text = "for"
			intervals [966]:
				xmin = 567.1335
				xmax = 567.2835
				text = "me"
			intervals [967]:
				xmin = 567.2835
				xmax = 567.3935
				text = "to"
			intervals [968]:
				xmin = 567.3935
				xmax = 568.0435
				text = "participate"
			intervals [969]:
				xmin = 568.0435
				xmax = 568.1835
				text = "if"
			intervals [970]:
				xmin = 568.1835
				xmax = 568.3135
				text = "they"
			intervals [971]:
				xmin = 568.3135
				xmax = 568.7335
				text = "didn't"
			intervals [972]:
				xmin = 568.7335
				xmax = 569.0282
				text = ""
			intervals [973]:
				xmin = 569.0282
				xmax = 569.1582
				text = "i"
			intervals [974]:
				xmin = 569.1582
				xmax = 569.2682
				text = "would"
			intervals [975]:
				xmin = 569.2682
				xmax = 569.4282
				text = "get"
			intervals [976]:
				xmin = 569.4282
				xmax = 569.4782
				text = ""
			intervals [977]:
				xmin = 569.4782
				xmax = 570.0182
				text = "punished"
			intervals [978]:
				xmin = 570.0182
				xmax = 570.3882
				text = "so"
			intervals [979]:
				xmin = 570.3882
				xmax = 571.9341
				text = ""
			intervals [980]:
				xmin = 571.9341
				xmax = 572.1041
				text = "if"
			intervals [981]:
				xmin = 572.1041
				xmax = 572.2341
				text = "you"
			intervals [982]:
				xmin = 572.2341
				xmax = 572.4541
				text = "wanna"
			intervals [983]:
				xmin = 572.4541
				xmax = 572.8841
				text = "survive"
			intervals [984]:
				xmin = 572.8841
				xmax = 573.3241
				text = "dc"
			intervals [985]:
				xmin = 573.3241
				xmax = 573.4541
				text = "you"
			intervals [986]:
				xmin = 573.4541
				xmax = 573.6641
				text = "have"
			intervals [987]:
				xmin = 573.6641
				xmax = 573.7441
				text = "to"
			intervals [988]:
				xmin = 573.7441
				xmax = 573.9041
				text = "be"
			intervals [989]:
				xmin = 573.9041
				xmax = 574.6341
				text = "active"
			intervals [990]:
				xmin = 574.6341
				xmax = 576.4792
				text = ""
			intervals [991]:
				xmin = 576.4792
				xmax = 576.7092
				text = "so"
			intervals [992]:
				xmin = 576.7092
				xmax = 580.0000453514739
				text = ""
	item [2]:
		class = "IntervalTier"
		name = "DCB_se1_ag3_f_02 - phones"
		xmin = 0.0
		xmax = 580.0000453514739
		intervals: size = 2741
			intervals [1]:
				xmin = 0.0
				xmax = 3.798
				text = ""
			intervals [2]:
				xmin = 3.798
				xmax = 3.828
				text = "sil"
			intervals [3]:
				xmin = 3.828
				xmax = 4.718
				text = "TN"
			intervals [4]:
				xmin = 4.718
				xmax = 4.9732
				text = ""
			intervals [5]:
				xmin = 4.9732
				xmax = 5.0532
				text = "TH"
			intervals [6]:
				xmin = 5.0532
				xmax = 5.1732
				text = "ER1"
			intervals [7]:
				xmin = 5.1732
				xmax = 5.2232
				text = "D"
			intervals [8]:
				xmin = 5.2232
				xmax = 5.3532
				text = "IY0"
			intervals [9]:
				xmin = 5.3532
				xmax = 5.5732
				text = "EY1"
			intervals [10]:
				xmin = 5.5732
				xmax = 5.6432
				text = "T"
			intervals [11]:
				xmin = 5.6432
				xmax = 11.6613
				text = "sp"
			intervals [12]:
				xmin = 11.6613
				xmax = 11.7913
				text = "S"
			intervals [13]:
				xmin = 11.7913
				xmax = 11.9413
				text = "AW2"
			intervals [14]:
				xmin = 11.9413
				xmax = 12.1013
				text = "TH"
			intervals [15]:
				xmin = 12.1013
				xmax = 12.2013
				text = "IY1"
			intervals [16]:
				xmin = 12.2013
				xmax = 12.2913
				text = "S"
			intervals [17]:
				xmin = 12.2913
				xmax = 12.3213
				text = "T"
			intervals [18]:
				xmin = 12.3213
				xmax = 12.3613
				text = "D"
			intervals [19]:
				xmin = 12.3613
				xmax = 12.4913
				text = "IY1"
			intervals [20]:
				xmin = 12.4913
				xmax = 12.6413
				text = "S"
			intervals [21]:
				xmin = 12.6413
				xmax = 12.8013
				text = "IY1"
			intervals [22]:
				xmin = 12.8013
				xmax = 18.6518
				text = ""
			intervals [23]:
				xmin = 18.6518
				xmax = 18.7318
				text = "sil"
			intervals [24]:
				xmin = 18.7318
				xmax = 18.7618
				text = "AH1"
			intervals [25]:
				xmin = 18.7618
				xmax = 18.7918
				text = "M"
			intervals [26]:
				xmin = 18.7918
				xmax = 19.7342
				text = "sp"
			intervals [27]:
				xmin = 19.7342
				xmax = 20.5642
				text = "M"
			intervals [28]:
				xmin = 20.5642
				xmax = 21.3923
				text = "sp"
			intervals [29]:
				xmin = 21.3923
				xmax = 21.4823
				text = "spn"
			intervals [30]:
				xmin = 21.4823
				xmax = 21.6623
				text = "AY1"
			intervals [31]:
				xmin = 21.6623
				xmax = 21.7323
				text = "L"
			intervals [32]:
				xmin = 21.7323
				xmax = 21.9623
				text = "IH1"
			intervals [33]:
				xmin = 21.9623
				xmax = 22.0623
				text = "V"
			intervals [34]:
				xmin = 22.0623
				xmax = 22.1223
				text = "D"
			intervals [35]:
				xmin = 22.1223
				xmax = 22.2923
				text = "AE1"
			intervals [36]:
				xmin = 22.2923
				xmax = 22.3323
				text = "T"
			intervals [37]:
				xmin = 22.3323
				xmax = 22.3923
				text = "sp"
			intervals [38]:
				xmin = 22.3923
				xmax = 22.4923
				text = "T"
			intervals [39]:
				xmin = 22.4923
				xmax = 22.5223
				text = "W"
			intervals [40]:
				xmin = 22.5223
				xmax = 22.5523
				text = "EH1"
			intervals [41]:
				xmin = 22.5523
				xmax = 22.5923
				text = "N"
			intervals [42]:
				xmin = 22.5923
				xmax = 22.6623
				text = "IY0"
			intervals [43]:
				xmin = 22.6623
				xmax = 22.7523
				text = "F"
			intervals [44]:
				xmin = 22.7523
				xmax = 22.8223
				text = "AO1"
			intervals [45]:
				xmin = 22.8223
				xmax = 22.9023
				text = "R"
			intervals [46]:
				xmin = 22.9023
				xmax = 23.0123
				text = "EY1"
			intervals [47]:
				xmin = 23.0123
				xmax = 23.2123
				text = "T"
			intervals [48]:
				xmin = 23.2123
				xmax = 23.5323
				text = "IY1"
			intervals [49]:
				xmin = 23.5323
				xmax = 23.5723
				text = "N"
			intervals [50]:
				xmin = 23.5723
				xmax = 23.7523
				text = "EH1"
			intervals [51]:
				xmin = 23.7523
				xmax = 23.8323
				text = "L"
			intervals [52]:
				xmin = 23.8323
				xmax = 23.8623
				text = "N"
			intervals [53]:
				xmin = 23.8623
				xmax = 23.8923
				text = "AH0"
			intervals [54]:
				xmin = 23.8923
				xmax = 23.9223
				text = "N"
			intervals [55]:
				xmin = 23.9223
				xmax = 24.0323
				text = "Z"
			intervals [56]:
				xmin = 24.0323
				xmax = 24.0823
				text = "R"
			intervals [57]:
				xmin = 24.0823
				xmax = 24.2023
				text = "OW1"
			intervals [58]:
				xmin = 24.2023
				xmax = 24.2523
				text = "D"
			intervals [59]:
				xmin = 24.2523
				xmax = 24.3723
				text = "S"
			intervals [60]:
				xmin = 24.3723
				xmax = 24.5223
				text = "AW2"
			intervals [61]:
				xmin = 24.5223
				xmax = 24.7023
				text = "TH"
			intervals [62]:
				xmin = 24.7023
				xmax = 24.9123
				text = "IY1"
			intervals [63]:
				xmin = 24.9123
				xmax = 25.0323
				text = "S"
			intervals [64]:
				xmin = 25.0323
				xmax = 25.3823
				text = "T"
			intervals [65]:
				xmin = 25.3823
				xmax = 26.4083
				text = ""
			intervals [66]:
				xmin = 26.4083
				xmax = 26.4483
				text = "sil"
			intervals [67]:
				xmin = 26.4483
				xmax = 26.5283
				text = "W"
			intervals [68]:
				xmin = 26.5283
				xmax = 26.5783
				text = "IH1"
			intervals [69]:
				xmin = 26.5783
				xmax = 26.6583
				text = "CH"
			intervals [70]:
				xmin = 26.6583
				xmax = 26.7083
				text = "W"
			intervals [71]:
				xmin = 26.7083
				xmax = 26.7383
				text = "AH0"
			intervals [72]:
				xmin = 26.7383
				xmax = 26.8183
				text = "Z"
			intervals [73]:
				xmin = 26.8183
				xmax = 26.8883
				text = "K"
			intervals [74]:
				xmin = 26.8883
				xmax = 27.0083
				text = "AO1"
			intervals [75]:
				xmin = 27.0083
				xmax = 27.0483
				text = "L"
			intervals [76]:
				xmin = 27.0483
				xmax = 27.0883
				text = "D"
			intervals [77]:
				xmin = 27.0883
				xmax = 27.2083
				text = "S"
			intervals [78]:
				xmin = 27.2083
				xmax = 27.2783
				text = "T"
			intervals [79]:
				xmin = 27.2783
				xmax = 27.4083
				text = "AE1"
			intervals [80]:
				xmin = 27.4083
				xmax = 27.4583
				text = "N"
			intervals [81]:
				xmin = 27.4583
				xmax = 27.4883
				text = "T"
			intervals [82]:
				xmin = 27.4883
				xmax = 27.5183
				text = "AH0"
			intervals [83]:
				xmin = 27.5183
				xmax = 27.5983
				text = "N"
			intervals [84]:
				xmin = 27.5983
				xmax = 27.8183
				text = "OW1"
			intervals [85]:
				xmin = 27.8183
				xmax = 27.9183
				text = "K"
			intervals [86]:
				xmin = 27.9183
				xmax = 28.0783
				text = "S"
			intervals [87]:
				xmin = 28.0783
				xmax = 28.1083
				text = "sp"
			intervals [88]:
				xmin = 28.1083
				xmax = 28.2183
				text = "D"
			intervals [89]:
				xmin = 28.2183
				xmax = 28.3483
				text = "AW1"
			intervals [90]:
				xmin = 28.3483
				xmax = 28.4083
				text = "N"
			intervals [91]:
				xmin = 28.4083
				xmax = 28.4383
				text = "DH"
			intervals [92]:
				xmin = 28.4383
				xmax = 28.4683
				text = "AH0"
			intervals [93]:
				xmin = 28.4683
				xmax = 28.5083
				text = "S"
			intervals [94]:
				xmin = 28.5083
				xmax = 28.6083
				text = "T"
			intervals [95]:
				xmin = 28.6083
				xmax = 28.6483
				text = "R"
			intervals [96]:
				xmin = 28.6483
				xmax = 28.7183
				text = "IY1"
			intervals [97]:
				xmin = 28.7183
				xmax = 28.7683
				text = "T"
			intervals [98]:
				xmin = 28.7683
				xmax = 28.7983
				text = "sp"
			intervals [99]:
				xmin = 28.7983
				xmax = 28.9383
				text = "F"
			intervals [100]:
				xmin = 28.9383
				xmax = 28.9783
				text = "R"
			intervals [101]:
				xmin = 28.9783
				xmax = 29.1683
				text = "AH1"
			intervals [102]:
				xmin = 29.1683
				xmax = 29.4983
				text = "M"
			intervals [103]:
				xmin = 29.4983
				xmax = 29.5583
				text = "sp"
			intervals [104]:
				xmin = 29.5583
				xmax = 29.6383
				text = "W"
			intervals [105]:
				xmin = 29.6383
				xmax = 29.6883
				text = "EH1"
			intervals [106]:
				xmin = 29.6883
				xmax = 29.7683
				text = "L"
			intervals [107]:
				xmin = 29.7683
				xmax = 29.8083
				text = "IH0"
			intervals [108]:
				xmin = 29.8083
				xmax = 29.8383
				text = "NG"
			intervals [109]:
				xmin = 29.8383
				xmax = 29.9283
				text = "T"
			intervals [110]:
				xmin = 29.9283
				xmax = 29.9583
				text = "AH0"
			intervals [111]:
				xmin = 29.9583
				xmax = 30.0583
				text = "N"
			intervals [112]:
				xmin = 30.0583
				xmax = 30.1683
				text = "P"
			intervals [113]:
				xmin = 30.1683
				xmax = 30.3583
				text = "AA1"
			intervals [114]:
				xmin = 30.3583
				xmax = 30.4183
				text = "R"
			intervals [115]:
				xmin = 30.4183
				xmax = 30.4983
				text = "K"
			intervals [116]:
				xmin = 30.4983
				xmax = 31.2337
				text = ""
			intervals [117]:
				xmin = 31.2337
				xmax = 31.2837
				text = "sil"
			intervals [118]:
				xmin = 31.2837
				xmax = 31.4137
				text = "JH"
			intervals [119]:
				xmin = 31.4137
				xmax = 31.4737
				text = "AE1"
			intervals [120]:
				xmin = 31.4737
				xmax = 31.5937
				text = "F"
			intervals [121]:
				xmin = 31.5937
				xmax = 31.6637
				text = "IY0"
			intervals [122]:
				xmin = 31.6637
				xmax = 31.7637
				text = "T"
			intervals [123]:
				xmin = 31.7637
				xmax = 31.8137
				text = "EH1"
			intervals [124]:
				xmin = 31.8137
				xmax = 32.0937
				text = "R"
			intervals [125]:
				xmin = 32.0937
				xmax = 32.1537
				text = "AH0"
			intervals [126]:
				xmin = 32.1537
				xmax = 32.2237
				text = "S"
			intervals [127]:
				xmin = 32.2237
				xmax = 32.9238
				text = "sp"
			intervals [128]:
				xmin = 32.9238
				xmax = 33.0738
				text = "spn"
			intervals [129]:
				xmin = 33.0738
				xmax = 33.8086
				text = "sp"
			intervals [130]:
				xmin = 33.8086
				xmax = 33.9386
				text = "IH1"
			intervals [131]:
				xmin = 33.9386
				xmax = 34.0286
				text = "T"
			intervals [132]:
				xmin = 34.0286
				xmax = 34.0986
				text = "W"
			intervals [133]:
				xmin = 34.0986
				xmax = 34.4386
				text = "AH1"
			intervals [134]:
				xmin = 34.4386
				xmax = 34.7186
				text = "Z"
			intervals [135]:
				xmin = 34.7186
				xmax = 35.9863
				text = "sp"
			intervals [136]:
				xmin = 35.9863
				xmax = 36.0363
				text = "HH"
			intervals [137]:
				xmin = 36.0363
				xmax = 36.1963
				text = "AA1"
			intervals [138]:
				xmin = 36.1963
				xmax = 36.2663
				text = "R"
			intervals [139]:
				xmin = 36.2663
				xmax = 36.2963
				text = "D"
			intervals [140]:
				xmin = 36.2963
				xmax = 36.3463
				text = "G"
			intervals [141]:
				xmin = 36.3463
				xmax = 36.3963
				text = "R"
			intervals [142]:
				xmin = 36.3963
				xmax = 36.4663
				text = "OW1"
			intervals [143]:
				xmin = 36.4663
				xmax = 36.5263
				text = "IH0"
			intervals [144]:
				xmin = 36.5263
				xmax = 36.5663
				text = "N"
			intervals [145]:
				xmin = 36.5663
				xmax = 36.6563
				text = "AH1"
			intervals [146]:
				xmin = 36.6563
				xmax = 36.6863
				text = "P"
			intervals [147]:
				xmin = 36.6863
				xmax = 36.7163
				text = "sp"
			intervals [148]:
				xmin = 36.7163
				xmax = 36.7763
				text = "DH"
			intervals [149]:
				xmin = 36.7763
				xmax = 36.9563
				text = "EH1"
			intervals [150]:
				xmin = 36.9563
				xmax = 37.1163
				text = "R"
			intervals [151]:
				xmin = 37.1163
				xmax = 37.7734
				text = ""
			intervals [152]:
				xmin = 37.7734
				xmax = 37.8234
				text = "sil"
			intervals [153]:
				xmin = 37.8234
				xmax = 37.8634
				text = "Y"
			intervals [154]:
				xmin = 37.8634
				xmax = 37.8934
				text = "UW1"
			intervals [155]:
				xmin = 37.8934
				xmax = 37.9834
				text = "HH"
			intervals [156]:
				xmin = 37.9834
				xmax = 38.0334
				text = "AE1"
			intervals [157]:
				xmin = 38.0334
				xmax = 38.0634
				text = "D"
			intervals [158]:
				xmin = 38.0634
				xmax = 38.0934
				text = "T"
			intervals [159]:
				xmin = 38.0934
				xmax = 38.1434
				text = "AH0"
			intervals [160]:
				xmin = 38.1434
				xmax = 38.2234
				text = "W"
			intervals [161]:
				xmin = 38.2234
				xmax = 38.3234
				text = "AA1"
			intervals [162]:
				xmin = 38.3234
				xmax = 38.4034
				text = "CH"
			intervals [163]:
				xmin = 38.4034
				xmax = 38.4334
				text = "Y"
			intervals [164]:
				xmin = 38.4334
				xmax = 38.4634
				text = "UH1"
			intervals [165]:
				xmin = 38.4634
				xmax = 38.5034
				text = "R"
			intervals [166]:
				xmin = 38.5034
				xmax = 38.5934
				text = "B"
			intervals [167]:
				xmin = 38.5934
				xmax = 38.7734
				text = "AE1"
			intervals [168]:
				xmin = 38.7734
				xmax = 38.8734
				text = "K"
			intervals [169]:
				xmin = 38.8734
				xmax = 40.6624
				text = ""
			intervals [170]:
				xmin = 40.6624
				xmax = 40.7424
				text = "sil"
			intervals [171]:
				xmin = 40.7424
				xmax = 40.7724
				text = "AH0"
			intervals [172]:
				xmin = 40.7724
				xmax = 40.8524
				text = "N"
			intervals [173]:
				xmin = 40.8524
				xmax = 40.9124
				text = "sp"
			intervals [174]:
				xmin = 40.9124
				xmax = 40.9424
				text = "DH"
			intervals [175]:
				xmin = 40.9424
				xmax = 40.9724
				text = "AH0"
			intervals [176]:
				xmin = 40.9724
				xmax = 41.0124
				text = "T"
			intervals [177]:
				xmin = 41.0124
				xmax = 41.0924
				text = "S"
			intervals [178]:
				xmin = 41.0924
				xmax = 41.1224
				text = "IH0"
			intervals [179]:
				xmin = 41.1224
				xmax = 41.2724
				text = "T"
			intervals [180]:
				xmin = 41.2724
				xmax = 49.6281
				text = "sp"
			intervals [181]:
				xmin = 49.6281
				xmax = 49.7481
				text = "AH1"
			intervals [182]:
				xmin = 49.7481
				xmax = 49.9181
				text = "M"
			intervals [183]:
				xmin = 49.9181
				xmax = 51.6954
				text = "sp"
			intervals [184]:
				xmin = 51.6954
				xmax = 52.1054
				text = "AH1"
			intervals [185]:
				xmin = 52.1054
				xmax = 52.2354
				text = "AY1"
			intervals [186]:
				xmin = 52.2354
				xmax = 52.3154
				text = "W"
			intervals [187]:
				xmin = 52.3154
				xmax = 52.3554
				text = "EH1"
			intervals [188]:
				xmin = 52.3554
				xmax = 52.3854
				text = "N"
			intervals [189]:
				xmin = 52.3854
				xmax = 52.4154
				text = "T"
			intervals [190]:
				xmin = 52.4154
				xmax = 52.4454
				text = "sp"
			intervals [191]:
				xmin = 52.4454
				xmax = 52.5754
				text = "T"
			intervals [192]:
				xmin = 52.5754
				xmax = 52.6354
				text = "AH0"
			intervals [193]:
				xmin = 52.6354
				xmax = 53.7354
				text = "TN"
			intervals [194]:
				xmin = 53.7354
				xmax = 53.7754
				text = "sp"
			intervals [195]:
				xmin = 53.7754
				xmax = 54.1876
				text = ""
			intervals [196]:
				xmin = 54.1876
				xmax = 54.2576
				text = "TN"
			intervals [197]:
				xmin = 54.2576
				xmax = 56.4176
				text = "sp"
			intervals [198]:
				xmin = 56.4176
				xmax = 56.7683
				text = ""
			intervals [199]:
				xmin = 56.7683
				xmax = 56.9083
				text = "JH"
			intervals [200]:
				xmin = 56.9083
				xmax = 56.9383
				text = "UW1"
			intervals [201]:
				xmin = 56.9383
				xmax = 56.9783
				text = "N"
			intervals [202]:
				xmin = 56.9783
				xmax = 57.0483
				text = "Y"
			intervals [203]:
				xmin = 57.0483
				xmax = 57.0883
				text = "ER0"
			intervals [204]:
				xmin = 57.0883
				xmax = 57.1483
				text = "HH"
			intervals [205]:
				xmin = 57.1483
				xmax = 57.2683
				text = "AY1"
			intervals [206]:
				xmin = 57.2683
				xmax = 57.3883
				text = "S"
			intervals [207]:
				xmin = 57.3883
				xmax = 57.4383
				text = "K"
			intervals [208]:
				xmin = 57.4383
				xmax = 57.5283
				text = "UW1"
			intervals [209]:
				xmin = 57.5283
				xmax = 57.8383
				text = "L"
			intervals [210]:
				xmin = 57.8383
				xmax = 64.0851
				text = ""
			intervals [211]:
				xmin = 64.0851
				xmax = 64.1451
				text = "sil"
			intervals [212]:
				xmin = 64.1451
				xmax = 64.3351
				text = "M"
			intervals [213]:
				xmin = 64.3351
				xmax = 64.3651
				text = "sp"
			intervals [214]:
				xmin = 64.3651
				xmax = 64.3951
				text = "AY1"
			intervals [215]:
				xmin = 64.3951
				xmax = 64.5251
				text = "HH"
			intervals [216]:
				xmin = 64.5251
				xmax = 64.5551
				text = "AE1"
			intervals [217]:
				xmin = 64.5551
				xmax = 64.5851
				text = "D"
			intervals [218]:
				xmin = 64.5851
				xmax = 64.6351
				text = "N"
			intervals [219]:
				xmin = 64.6351
				xmax = 64.7051
				text = "OW1"
			intervals [220]:
				xmin = 64.7051
				xmax = 64.8351
				text = "F"
			intervals [221]:
				xmin = 64.8351
				xmax = 64.9251
				text = "EY1"
			intervals [222]:
				xmin = 64.9251
				xmax = 64.9751
				text = "V"
			intervals [223]:
				xmin = 64.9751
				xmax = 65.0251
				text = "ER0"
			intervals [224]:
				xmin = 65.0251
				xmax = 65.0651
				text = "IH0"
			intervals [225]:
				xmin = 65.0651
				xmax = 65.1151
				text = "T"
			intervals [226]:
				xmin = 65.1151
				xmax = 65.1951
				text = "T"
			intervals [227]:
				xmin = 65.1951
				xmax = 65.2751
				text = "IY1"
			intervals [228]:
				xmin = 65.2751
				xmax = 65.3651
				text = "CH"
			intervals [229]:
				xmin = 65.3651
				xmax = 65.3951
				text = "ER0"
			intervals [230]:
				xmin = 65.3951
				xmax = 65.4751
				text = "Z"
			intervals [231]:
				xmin = 65.4751
				xmax = 65.5751
				text = "AY1"
			intervals [232]:
				xmin = 65.5751
				xmax = 65.6651
				text = "JH"
			intervals [233]:
				xmin = 65.6651
				xmax = 65.7451
				text = "IH0"
			intervals [234]:
				xmin = 65.7451
				xmax = 65.7851
				text = "S"
			intervals [235]:
				xmin = 65.7851
				xmax = 65.8751
				text = "D"
			intervals [236]:
				xmin = 65.8751
				xmax = 65.9951
				text = "IH1"
			intervals [237]:
				xmin = 65.9951
				xmax = 66.0351
				text = "D"
			intervals [238]:
				xmin = 66.0351
				xmax = 66.0651
				text = "W"
			intervals [239]:
				xmin = 66.0651
				xmax = 66.0951
				text = "AH1"
			intervals [240]:
				xmin = 66.0951
				xmax = 66.1551
				text = "T"
			intervals [241]:
				xmin = 66.1551
				xmax = 66.1851
				text = "AY1"
			intervals [242]:
				xmin = 66.1851
				xmax = 66.2151
				text = "HH"
			intervals [243]:
				xmin = 66.2151
				xmax = 66.3351
				text = "AE1"
			intervals [244]:
				xmin = 66.3351
				xmax = 66.3751
				text = "D"
			intervals [245]:
				xmin = 66.3751
				xmax = 66.4051
				text = "T"
			intervals [246]:
				xmin = 66.4051
				xmax = 66.4551
				text = "IH0"
			intervals [247]:
				xmin = 66.4551
				xmax = 66.5351
				text = "D"
			intervals [248]:
				xmin = 66.5351
				xmax = 66.6551
				text = "UW1"
			intervals [249]:
				xmin = 66.6551
				xmax = 66.6851
				text = "T"
			intervals [250]:
				xmin = 66.6851
				xmax = 66.7351
				text = "IH0"
			intervals [251]:
				xmin = 66.7351
				xmax = 66.7851
				text = "G"
			intervals [252]:
				xmin = 66.7851
				xmax = 66.8351
				text = "IH1"
			intervals [253]:
				xmin = 66.8351
				xmax = 66.8951
				text = "T"
			intervals [254]:
				xmin = 66.8951
				xmax = 67.0351
				text = "AW1"
			intervals [255]:
				xmin = 67.0351
				xmax = 67.1051
				text = "T"
			intervals [256]:
				xmin = 67.1051
				xmax = 67.1351
				text = "AH0"
			intervals [257]:
				xmin = 67.1351
				xmax = 67.1651
				text = "V"
			intervals [258]:
				xmin = 67.1651
				xmax = 67.1951
				text = "DH"
			intervals [259]:
				xmin = 67.1951
				xmax = 67.3051
				text = "EH1"
			intervals [260]:
				xmin = 67.3051
				xmax = 67.3751
				text = "R"
			intervals [261]:
				xmin = 67.3751
				xmax = 82.8003
				text = ""
			intervals [262]:
				xmin = 82.8003
				xmax = 82.9003
				text = "sil"
			intervals [263]:
				xmin = 82.9003
				xmax = 83.2903
				text = "AH1"
			intervals [264]:
				xmin = 83.2903
				xmax = 83.6703
				text = "M"
			intervals [265]:
				xmin = 83.6703
				xmax = 84.0456
				text = ""
			intervals [266]:
				xmin = 84.0456
				xmax = 84.2556
				text = "S"
			intervals [267]:
				xmin = 84.2556
				xmax = 84.3256
				text = "T"
			intervals [268]:
				xmin = 84.3256
				xmax = 84.3956
				text = "AE1"
			intervals [269]:
				xmin = 84.3956
				xmax = 84.4456
				text = "N"
			intervals [270]:
				xmin = 84.4456
				xmax = 84.4756
				text = "T"
			intervals [271]:
				xmin = 84.4756
				xmax = 84.5056
				text = "AH0"
			intervals [272]:
				xmin = 84.5056
				xmax = 84.5456
				text = "N"
			intervals [273]:
				xmin = 84.5456
				xmax = 84.7456
				text = "OW1"
			intervals [274]:
				xmin = 84.7456
				xmax = 84.8456
				text = "K"
			intervals [275]:
				xmin = 84.8456
				xmax = 85.0356
				text = "S"
			intervals [276]:
				xmin = 85.0356
				xmax = 86.3147
				text = ""
			intervals [277]:
				xmin = 86.3147
				xmax = 86.3947
				text = "sil"
			intervals [278]:
				xmin = 86.3947
				xmax = 86.4947
				text = "W"
			intervals [279]:
				xmin = 86.4947
				xmax = 86.5947
				text = "AO1"
			intervals [280]:
				xmin = 86.5947
				xmax = 86.7247
				text = "Z"
			intervals [281]:
				xmin = 86.7247
				xmax = 86.8047
				text = "G"
			intervals [282]:
				xmin = 86.8047
				xmax = 86.9047
				text = "EH1"
			intervals [283]:
				xmin = 86.9047
				xmax = 86.9647
				text = "T"
			intervals [284]:
				xmin = 86.9647
				xmax = 87.2347
				text = "OW0"
			intervals [285]:
				xmin = 87.2347
				xmax = 88.5521
				text = "sp"
			intervals [286]:
				xmin = 88.5521
				xmax = 88.9021
				text = "AH1"
			intervals [287]:
				xmin = 88.9021
				xmax = 89.1821
				text = "M"
			intervals [288]:
				xmin = 89.1821
				xmax = 91.2951
				text = ""
			intervals [289]:
				xmin = 91.2951
				xmax = 91.3751
				text = "sil"
			intervals [290]:
				xmin = 91.3751
				xmax = 91.4151
				text = "DH"
			intervals [291]:
				xmin = 91.4151
				xmax = 91.4651
				text = "IY0"
			intervals [292]:
				xmin = 91.4651
				xmax = 91.5651
				text = "K"
			intervals [293]:
				xmin = 91.5651
				xmax = 91.7251
				text = "IH1"
			intervals [294]:
				xmin = 91.7251
				xmax = 91.7751
				text = "D"
			intervals [295]:
				xmin = 91.7751
				xmax = 91.8351
				text = "Z"
			intervals [296]:
				xmin = 91.8351
				xmax = 91.8651
				text = "W"
			intervals [297]:
				xmin = 91.8651
				xmax = 91.8951
				text = "AH0"
			intervals [298]:
				xmin = 91.8951
				xmax = 92.0051
				text = "Z"
			intervals [299]:
				xmin = 92.0051
				xmax = 92.0551
				text = "B"
			intervals [300]:
				xmin = 92.0551
				xmax = 92.4551
				text = "AE1"
			intervals [301]:
				xmin = 92.4551
				xmax = 92.6051
				text = "D"
			intervals [302]:
				xmin = 92.6051
				xmax = 93.1208
				text = ""
			intervals [303]:
				xmin = 93.1208
				xmax = 93.1608
				text = "sil"
			intervals [304]:
				xmin = 93.1608
				xmax = 93.2108
				text = "DH"
			intervals [305]:
				xmin = 93.2108
				xmax = 93.2408
				text = "EH1"
			intervals [306]:
				xmin = 93.2408
				xmax = 93.2908
				text = "R"
			intervals [307]:
				xmin = 93.2908
				xmax = 93.3408
				text = "W"
			intervals [308]:
				xmin = 93.3408
				xmax = 93.3708
				text = "AH0"
			intervals [309]:
				xmin = 93.3708
				xmax = 93.4508
				text = "Z"
			intervals [310]:
				xmin = 93.4508
				xmax = 93.5808
				text = "AO1"
			intervals [311]:
				xmin = 93.5808
				xmax = 93.6608
				text = "L"
			intervals [312]:
				xmin = 93.6608
				xmax = 93.7308
				text = "W"
			intervals [313]:
				xmin = 93.7308
				xmax = 93.8008
				text = "EY2"
			intervals [314]:
				xmin = 93.8008
				xmax = 93.8408
				text = "Z"
			intervals [315]:
				xmin = 93.8408
				xmax = 94.0508
				text = "SH"
			intervals [316]:
				xmin = 94.0508
				xmax = 94.2008
				text = "UW1"
			intervals [317]:
				xmin = 94.2008
				xmax = 94.2608
				text = "T"
			intervals [318]:
				xmin = 94.2608
				xmax = 94.3008
				text = "IH0"
			intervals [319]:
				xmin = 94.3008
				xmax = 94.4408
				text = "N"
			intervals [320]:
				xmin = 94.4408
				xmax = 94.5008
				text = "sp"
			intervals [321]:
				xmin = 94.5008
				xmax = 94.797
				text = ""
			intervals [322]:
				xmin = 94.797
				xmax = 94.927
				text = "F"
			intervals [323]:
				xmin = 94.927
				xmax = 95.077
				text = "AY1"
			intervals [324]:
				xmin = 95.077
				xmax = 95.197
				text = "T"
			intervals [325]:
				xmin = 95.197
				xmax = 95.227
				text = "IH0"
			intervals [326]:
				xmin = 95.227
				xmax = 95.477
				text = "N"
			intervals [327]:
				xmin = 95.477
				xmax = 97.0205
				text = ""
			intervals [328]:
				xmin = 97.0205
				xmax = 97.3805
				text = "AH1"
			intervals [329]:
				xmin = 97.3805
				xmax = 97.5705
				text = "M"
			intervals [330]:
				xmin = 97.5705
				xmax = 97.6605
				text = "R"
			intervals [331]:
				xmin = 97.6605
				xmax = 97.9105
				text = "AA1"
			intervals [332]:
				xmin = 97.9105
				xmax = 97.9705
				text = "B"
			intervals [333]:
				xmin = 97.9705
				xmax = 98.0205
				text = "IH0"
			intervals [334]:
				xmin = 98.0205
				xmax = 98.2405
				text = "N"
			intervals [335]:
				xmin = 98.2405
				xmax = 99.983
				text = ""
			intervals [336]:
				xmin = 99.983
				xmax = 100.073
				text = "B"
			intervals [337]:
				xmin = 100.073
				xmax = 100.173
				text = "EY1"
			intervals [338]:
				xmin = 100.173
				xmax = 100.253
				text = "S"
			intervals [339]:
				xmin = 100.253
				xmax = 100.283
				text = "IH0"
			intervals [340]:
				xmin = 100.283
				xmax = 100.313
				text = "K"
			intervals [341]:
				xmin = 100.313
				xmax = 100.353
				text = "L"
			intervals [342]:
				xmin = 100.353
				xmax = 100.493
				text = "IY0"
			intervals [343]:
				xmin = 100.493
				xmax = 100.533
				text = "IH1"
			intervals [344]:
				xmin = 100.533
				xmax = 100.693
				text = "T"
			intervals [345]:
				xmin = 100.693
				xmax = 100.7611
				text = ""
			intervals [346]:
				xmin = 100.7611
				xmax = 100.8311
				text = "DH"
			intervals [347]:
				xmin = 100.8311
				xmax = 100.9111
				text = "AH0"
			intervals [348]:
				xmin = 100.9111
				xmax = 100.9411
				text = "T"
			intervals [349]:
				xmin = 100.9411
				xmax = 101.0211
				text = "Z"
			intervals [350]:
				xmin = 101.0211
				xmax = 101.1311
				text = "IH0"
			intervals [351]:
				xmin = 101.1311
				xmax = 101.3111
				text = "T"
			intervals [352]:
				xmin = 101.3111
				xmax = 102.7733
				text = ""
			intervals [353]:
				xmin = 102.7733
				xmax = 102.8133
				text = "sil"
			intervals [354]:
				xmin = 102.8133
				xmax = 103.1133
				text = "M"
			intervals [355]:
				xmin = 103.1133
				xmax = 103.1833
				text = "HH"
			intervals [356]:
				xmin = 103.1833
				xmax = 103.3133
				text = "M"
			intervals [357]:
				xmin = 103.3133
				xmax = 103.3833
				text = "sp"
			intervals [358]:
				xmin = 103.3833
				xmax = 104.2669
				text = ""
			intervals [359]:
				xmin = 104.2669
				xmax = 104.3569
				text = "DH"
			intervals [360]:
				xmin = 104.3569
				xmax = 104.4869
				text = "AH0"
			intervals [361]:
				xmin = 104.4869
				xmax = 104.5669
				text = "sp"
			intervals [362]:
				xmin = 104.5669
				xmax = 104.6769
				text = "DH"
			intervals [363]:
				xmin = 104.6769
				xmax = 104.7169
				text = "AH1"
			intervals [364]:
				xmin = 104.7169
				xmax = 104.8469
				text = "S"
			intervals [365]:
				xmin = 104.8469
				xmax = 105.0269
				text = "EY1"
			intervals [366]:
				xmin = 105.0269
				xmax = 105.0869
				text = "M"
			intervals [367]:
				xmin = 105.0869
				xmax = 105.1169
				text = "TH"
			intervals [368]:
				xmin = 105.1169
				xmax = 105.1669
				text = "IH1"
			intervals [369]:
				xmin = 105.1669
				xmax = 105.2569
				text = "NG"
			intervals [370]:
				xmin = 105.2569
				xmax = 105.3069
				text = "DH"
			intervals [371]:
				xmin = 105.3069
				xmax = 105.3469
				text = "AE1"
			intervals [372]:
				xmin = 105.3469
				xmax = 105.3969
				text = "T"
			intervals [373]:
				xmin = 105.3969
				xmax = 105.4469
				text = "S"
			intervals [374]:
				xmin = 105.4469
				xmax = 105.5069
				text = "W"
			intervals [375]:
				xmin = 105.5069
				xmax = 105.5369
				text = "AH1"
			intervals [376]:
				xmin = 105.5369
				xmax = 105.5669
				text = "T"
			intervals [377]:
				xmin = 105.5669
				xmax = 105.6169
				text = "Z"
			intervals [378]:
				xmin = 105.6169
				xmax = 105.6569
				text = "G"
			intervals [379]:
				xmin = 105.6569
				xmax = 105.8069
				text = "OW1"
			intervals [380]:
				xmin = 105.8069
				xmax = 105.8769
				text = "IH0"
			intervals [381]:
				xmin = 105.8769
				xmax = 105.9369
				text = "N"
			intervals [382]:
				xmin = 105.9369
				xmax = 106.0369
				text = "AO1"
			intervals [383]:
				xmin = 106.0369
				xmax = 106.1069
				text = "N"
			intervals [384]:
				xmin = 106.1069
				xmax = 106.1669
				text = "D"
			intervals [385]:
				xmin = 106.1669
				xmax = 106.3069
				text = "AW1"
			intervals [386]:
				xmin = 106.3069
				xmax = 106.3469
				text = "N"
			intervals [387]:
				xmin = 106.3469
				xmax = 106.3969
				text = "DH"
			intervals [388]:
				xmin = 106.3969
				xmax = 106.4769
				text = "EH1"
			intervals [389]:
				xmin = 106.4769
				xmax = 106.5269
				text = "R"
			intervals [390]:
				xmin = 106.5269
				xmax = 106.5969
				text = "N"
			intervals [391]:
				xmin = 106.5969
				xmax = 106.8769
				text = "AW1"
			intervals [392]:
				xmin = 106.8769
				xmax = 109.5387
				text = "sp"
			intervals [393]:
				xmin = 109.5387
				xmax = 109.5687
				text = "N"
			intervals [394]:
				xmin = 109.5687
				xmax = 109.5987
				text = "OW1"
			intervals [395]:
				xmin = 109.5987
				xmax = 109.7187
				text = "EY1"
			intervals [396]:
				xmin = 109.7187
				xmax = 109.7487
				text = "N"
			intervals [397]:
				xmin = 109.7487
				xmax = 109.7787
				text = "T"
			intervals [398]:
				xmin = 109.7787
				xmax = 109.8287
				text = "N"
			intervals [399]:
				xmin = 109.8287
				xmax = 109.8787
				text = "AH1"
			intervals [400]:
				xmin = 109.8787
				xmax = 109.9687
				text = "TH"
			intervals [401]:
				xmin = 109.9687
				xmax = 110.0187
				text = "IH0"
			intervals [402]:
				xmin = 110.0187
				xmax = 110.0987
				text = "N"
			intervals [403]:
				xmin = 110.0987
				xmax = 110.1787
				text = "CH"
			intervals [404]:
				xmin = 110.1787
				xmax = 110.4287
				text = "EY1"
			intervals [405]:
				xmin = 110.4287
				xmax = 110.5187
				text = "N"
			intervals [406]:
				xmin = 110.5187
				xmax = 110.6987
				text = "JH"
			intervals [407]:
				xmin = 110.6987
				xmax = 117.1768
				text = ""
			intervals [408]:
				xmin = 117.1768
				xmax = 117.2368
				text = "sil"
			intervals [409]:
				xmin = 117.2368
				xmax = 117.2868
				text = "M"
			intervals [410]:
				xmin = 117.2868
				xmax = 117.4168
				text = "AY1"
			intervals [411]:
				xmin = 117.4168
				xmax = 117.5268
				text = "F"
			intervals [412]:
				xmin = 117.5268
				xmax = 117.6868
				text = "AA1"
			intervals [413]:
				xmin = 117.6868
				xmax = 117.7468
				text = "DH"
			intervals [414]:
				xmin = 117.7468
				xmax = 117.8168
				text = "ER0"
			intervals [415]:
				xmin = 117.8168
				xmax = 117.8668
				text = "F"
			intervals [416]:
				xmin = 117.8668
				xmax = 117.9068
				text = "R"
			intervals [417]:
				xmin = 117.9068
				xmax = 117.9668
				text = "AH1"
			intervals [418]:
				xmin = 117.9668
				xmax = 118.0368
				text = "M"
			intervals [419]:
				xmin = 118.0368
				xmax = 118.1368
				text = "B"
			intervals [420]:
				xmin = 118.1368
				xmax = 118.2268
				text = "R"
			intervals [421]:
				xmin = 118.2268
				xmax = 118.2768
				text = "UH1"
			intervals [422]:
				xmin = 118.2768
				xmax = 118.3668
				text = "K"
			intervals [423]:
				xmin = 118.3668
				xmax = 118.4268
				text = "L"
			intervals [424]:
				xmin = 118.4268
				xmax = 118.4868
				text = "AH0"
			intervals [425]:
				xmin = 118.4868
				xmax = 118.6768
				text = "N"
			intervals [426]:
				xmin = 118.6768
				xmax = 118.9556
				text = "sp"
			intervals [427]:
				xmin = 118.9556
				xmax = 119.0556
				text = "N"
			intervals [428]:
				xmin = 119.0556
				xmax = 119.1556
				text = "UW1"
			intervals [429]:
				xmin = 119.1556
				xmax = 119.2856
				text = "Y"
			intervals [430]:
				xmin = 119.2856
				xmax = 119.3856
				text = "AO1"
			intervals [431]:
				xmin = 119.3856
				xmax = 119.4356
				text = "R"
			intervals [432]:
				xmin = 119.4356
				xmax = 119.4956
				text = "K"
			intervals [433]:
				xmin = 119.4956
				xmax = 119.5256
				text = "sp"
			intervals [434]:
				xmin = 119.5256
				xmax = 119.5756
				text = "AH0"
			intervals [435]:
				xmin = 119.5756
				xmax = 119.6056
				text = "N"
			intervals [436]:
				xmin = 119.6056
				xmax = 119.6656
				text = "M"
			intervals [437]:
				xmin = 119.6656
				xmax = 119.7456
				text = "AY1"
			intervals [438]:
				xmin = 119.7456
				xmax = 119.8556
				text = "M"
			intervals [439]:
				xmin = 119.8556
				xmax = 120.0756
				text = "AA1"
			intervals [440]:
				xmin = 120.0756
				xmax = 120.1456
				text = "M"
			intervals [441]:
				xmin = 120.1456
				xmax = 120.2356
				text = "F"
			intervals [442]:
				xmin = 120.2356
				xmax = 120.2756
				text = "R"
			intervals [443]:
				xmin = 120.2756
				xmax = 120.4656
				text = "AH1"
			intervals [444]:
				xmin = 120.4656
				xmax = 120.7356
				text = "M"
			intervals [445]:
				xmin = 120.7356
				xmax = 120.7656
				text = "sp"
			intervals [446]:
				xmin = 120.7656
				xmax = 120.8456
				text = "M"
			intervals [447]:
				xmin = 120.8456
				xmax = 120.9456
				text = "AE2"
			intervals [448]:
				xmin = 120.9456
				xmax = 121.0956
				text = "S"
			intervals [449]:
				xmin = 121.0956
				xmax = 121.1256
				text = "AH0"
			intervals [450]:
				xmin = 121.1256
				xmax = 121.1756
				text = "CH"
			intervals [451]:
				xmin = 121.1756
				xmax = 121.2156
				text = "UW1"
			intervals [452]:
				xmin = 121.2156
				xmax = 121.2456
				text = "S"
			intervals [453]:
				xmin = 121.2456
				xmax = 121.2756
				text = "AH0"
			intervals [454]:
				xmin = 121.2756
				xmax = 121.3056
				text = "T"
			intervals [455]:
				xmin = 121.3056
				xmax = 121.3756
				text = "S"
			intervals [456]:
				xmin = 121.3756
				xmax = 121.5456
				text = "AE1"
			intervals [457]:
				xmin = 121.5456
				xmax = 121.5856
				text = "V"
			intervals [458]:
				xmin = 121.5856
				xmax = 121.6256
				text = "AH0"
			intervals [459]:
				xmin = 121.6256
				xmax = 121.6756
				text = "N"
			intervals [460]:
				xmin = 121.6756
				xmax = 121.7456
				text = "UW2"
			intervals [461]:
				xmin = 121.7456
				xmax = 121.8556
				text = "S"
			intervals [462]:
				xmin = 121.8556
				xmax = 121.9756
				text = "AW2"
			intervals [463]:
				xmin = 121.9756
				xmax = 122.1256
				text = "TH"
			intervals [464]:
				xmin = 122.1256
				xmax = 122.2556
				text = "IY1"
			intervals [465]:
				xmin = 122.2556
				xmax = 122.3356
				text = "S"
			intervals [466]:
				xmin = 122.3356
				xmax = 122.4656
				text = "T"
			intervals [467]:
				xmin = 122.4656
				xmax = 124.8685
				text = ""
			intervals [468]:
				xmin = 124.8685
				xmax = 125.2285
				text = "Y"
			intervals [469]:
				xmin = 125.2285
				xmax = 125.3285
				text = "AH1"
			intervals [470]:
				xmin = 125.3285
				xmax = 125.3885
				text = "P"
			intervals [471]:
				xmin = 125.3885
				xmax = 126.3661
				text = ""
			intervals [472]:
				xmin = 126.3661
				xmax = 126.4061
				text = "sil"
			intervals [473]:
				xmin = 126.4061
				xmax = 126.4561
				text = "M"
			intervals [474]:
				xmin = 126.4561
				xmax = 126.5461
				text = "AY1"
			intervals [475]:
				xmin = 126.5461
				xmax = 126.6361
				text = "M"
			intervals [476]:
				xmin = 126.6361
				xmax = 126.7361
				text = "AH1"
			intervals [477]:
				xmin = 126.7361
				xmax = 126.8161
				text = "DH"
			intervals [478]:
				xmin = 126.8161
				xmax = 126.8761
				text = "ER0"
			intervals [479]:
				xmin = 126.8761
				xmax = 126.9561
				text = "HH"
			intervals [480]:
				xmin = 126.9561
				xmax = 127.1461
				text = "AE1"
			intervals [481]:
				xmin = 127.1461
				xmax = 127.2061
				text = "D"
			intervals [482]:
				xmin = 127.2061
				xmax = 127.3261
				text = "W"
			intervals [483]:
				xmin = 127.3261
				xmax = 127.3961
				text = "AH1"
			intervals [484]:
				xmin = 127.3961
				xmax = 127.5161
				text = "N"
			intervals [485]:
				xmin = 127.5161
				xmax = 127.6061
				text = "B"
			intervals [486]:
				xmin = 127.6061
				xmax = 127.7961
				text = "OY1"
			intervals [487]:
				xmin = 127.7961
				xmax = 127.8461
				text = "AE1"
			intervals [488]:
				xmin = 127.8461
				xmax = 127.9061
				text = "N"
			intervals [489]:
				xmin = 127.9061
				xmax = 127.9561
				text = "D"
			intervals [490]:
				xmin = 127.9561
				xmax = 127.9961
				text = "TH"
			intervals [491]:
				xmin = 127.9961
				xmax = 128.0661
				text = "R"
			intervals [492]:
				xmin = 128.0661
				xmax = 128.1461
				text = "IY1"
			intervals [493]:
				xmin = 128.1461
				xmax = 128.2161
				text = "G"
			intervals [494]:
				xmin = 128.2161
				xmax = 128.4461
				text = "ER1"
			intervals [495]:
				xmin = 128.4461
				xmax = 128.5361
				text = "L"
			intervals [496]:
				xmin = 128.5361
				xmax = 128.7161
				text = "Z"
			intervals [497]:
				xmin = 128.7161
				xmax = 130.287
				text = ""
			intervals [498]:
				xmin = 130.287
				xmax = 130.317
				text = "sil"
			intervals [499]:
				xmin = 130.317
				xmax = 130.657
				text = "M"
			intervals [500]:
				xmin = 130.657
				xmax = 130.717
				text = "HH"
			intervals [501]:
				xmin = 130.717
				xmax = 130.877
				text = "M"
			intervals [502]:
				xmin = 130.877
				xmax = 131.1236
				text = "sp"
			intervals [503]:
				xmin = 131.1236
				xmax = 131.1736
				text = "AH0"
			intervals [504]:
				xmin = 131.1736
				xmax = 131.2536
				text = "N"
			intervals [505]:
				xmin = 131.2536
				xmax = 131.3136
				text = "AY1"
			intervals [506]:
				xmin = 131.3136
				xmax = 131.3936
				text = "HH"
			intervals [507]:
				xmin = 131.3936
				xmax = 131.4636
				text = "AE1"
			intervals [508]:
				xmin = 131.4636
				xmax = 131.5236
				text = "V"
			intervals [509]:
				xmin = 131.5236
				xmax = 131.6336
				text = "S"
			intervals [510]:
				xmin = 131.6336
				xmax = 131.6936
				text = "IH1"
			intervals [511]:
				xmin = 131.6936
				xmax = 131.8036
				text = "S"
			intervals [512]:
				xmin = 131.8036
				xmax = 131.8636
				text = "T"
			intervals [513]:
				xmin = 131.8636
				xmax = 131.9336
				text = "ER0"
			intervals [514]:
				xmin = 131.9336
				xmax = 132.1236
				text = "Z"
			intervals [515]:
				xmin = 132.1236
				xmax = 132.2362
				text = ""
			intervals [516]:
				xmin = 132.2362
				xmax = 132.2862
				text = "sil"
			intervals [517]:
				xmin = 132.2862
				xmax = 132.3562
				text = "AH0"
			intervals [518]:
				xmin = 132.3562
				xmax = 132.4362
				text = "N"
			intervals [519]:
				xmin = 132.4362
				xmax = 132.4862
				text = "B"
			intervals [520]:
				xmin = 132.4862
				xmax = 132.5362
				text = "R"
			intervals [521]:
				xmin = 132.5362
				xmax = 132.6362
				text = "AH1"
			intervals [522]:
				xmin = 132.6362
				xmax = 132.7562
				text = "DH"
			intervals [523]:
				xmin = 132.7562
				xmax = 132.8162
				text = "ER0"
			intervals [524]:
				xmin = 132.8162
				xmax = 132.9462
				text = "Z"
			intervals [525]:
				xmin = 132.9462
				xmax = 132.9762
				text = "sp"
			intervals [526]:
				xmin = 132.9762
				xmax = 133.0062
				text = "F"
			intervals [527]:
				xmin = 133.0062
				xmax = 133.0362
				text = "R"
			intervals [528]:
				xmin = 133.0362
				xmax = 133.0662
				text = "AH1"
			intervals [529]:
				xmin = 133.0662
				xmax = 133.1062
				text = "M"
			intervals [530]:
				xmin = 133.1062
				xmax = 133.1662
				text = "M"
			intervals [531]:
				xmin = 133.1662
				xmax = 133.2562
				text = "AY1"
			intervals [532]:
				xmin = 133.2562
				xmax = 133.3562
				text = "F"
			intervals [533]:
				xmin = 133.3562
				xmax = 133.5262
				text = "AA1"
			intervals [534]:
				xmin = 133.5262
				xmax = 133.5962
				text = "DH"
			intervals [535]:
				xmin = 133.5962
				xmax = 133.6462
				text = "ER0"
			intervals [536]:
				xmin = 133.6462
				xmax = 139.2523
				text = "sp"
			intervals [537]:
				xmin = 139.2523
				xmax = 139.7323
				text = "AH1"
			intervals [538]:
				xmin = 139.7323
				xmax = 140.0223
				text = "sp"
			intervals [539]:
				xmin = 140.0223
				xmax = 140.4523
				text = "M"
			intervals [540]:
				xmin = 140.4523
				xmax = 140.9166
				text = "sp"
			intervals [541]:
				xmin = 140.9166
				xmax = 141.0866
				text = "S"
			intervals [542]:
				xmin = 141.0866
				xmax = 141.2166
				text = "AO1"
			intervals [543]:
				xmin = 141.2166
				xmax = 141.2766
				text = "R"
			intervals [544]:
				xmin = 141.2766
				xmax = 141.3166
				text = "T"
			intervals [545]:
				xmin = 141.3166
				xmax = 141.3466
				text = "AH1"
			intervals [546]:
				xmin = 141.3466
				xmax = 141.4966
				text = "V"
			intervals [547]:
				xmin = 141.4966
				xmax = 147.2015
				text = "sp"
			intervals [548]:
				xmin = 147.2015
				xmax = 147.3215
				text = "DH"
			intervals [549]:
				xmin = 147.3215
				xmax = 147.4515
				text = "EY1"
			intervals [550]:
				xmin = 147.4515
				xmax = 147.5415
				text = "W"
			intervals [551]:
				xmin = 147.5415
				xmax = 147.5715
				text = "AH0"
			intervals [552]:
				xmin = 147.5715
				xmax = 147.6515
				text = "Z"
			intervals [553]:
				xmin = 147.6515
				xmax = 147.7115
				text = "B"
			intervals [554]:
				xmin = 147.7115
				xmax = 147.8315
				text = "AO1"
			intervals [555]:
				xmin = 147.8315
				xmax = 147.8815
				text = "R"
			intervals [556]:
				xmin = 147.8815
				xmax = 147.9215
				text = "N"
			intervals [557]:
				xmin = 147.9215
				xmax = 147.9515
				text = "AH0"
			intervals [558]:
				xmin = 147.9515
				xmax = 148.0015
				text = "N"
			intervals [559]:
				xmin = 148.0015
				xmax = 148.0915
				text = "R"
			intervals [560]:
				xmin = 148.0915
				xmax = 148.2115
				text = "EY1"
			intervals [561]:
				xmin = 148.2115
				xmax = 148.2415
				text = "Z"
			intervals [562]:
				xmin = 148.2415
				xmax = 148.2715
				text = "D"
			intervals [563]:
				xmin = 148.2715
				xmax = 148.3015
				text = "IH0"
			intervals [564]:
				xmin = 148.3015
				xmax = 148.3615
				text = "N"
			intervals [565]:
				xmin = 148.3615
				xmax = 148.4515
				text = "S"
			intervals [566]:
				xmin = 148.4515
				xmax = 148.5515
				text = "AW1"
			intervals [567]:
				xmin = 148.5515
				xmax = 148.6915
				text = "TH"
			intervals [568]:
				xmin = 148.6915
				xmax = 148.7215
				text = "K"
			intervals [569]:
				xmin = 148.7215
				xmax = 148.7515
				text = "EH2"
			intervals [570]:
				xmin = 148.7515
				xmax = 148.7815
				text = "R"
			intervals [571]:
				xmin = 148.7815
				xmax = 148.8215
				text = "AH0"
			intervals [572]:
				xmin = 148.8215
				xmax = 148.8915
				text = "L"
			intervals [573]:
				xmin = 148.8915
				xmax = 149.0215
				text = "AY1"
			intervals [574]:
				xmin = 149.0215
				xmax = 149.0815
				text = "N"
			intervals [575]:
				xmin = 149.0815
				xmax = 149.1615
				text = "AH0"
			intervals [576]:
				xmin = 149.1615
				xmax = 149.2115
				text = "B"
			intervals [577]:
				xmin = 149.2115
				xmax = 149.2915
				text = "AH1"
			intervals [578]:
				xmin = 149.2915
				xmax = 149.3215
				text = "T"
			intervals [579]:
				xmin = 149.3215
				xmax = 149.3915
				text = "M"
			intervals [580]:
				xmin = 149.3915
				xmax = 149.5015
				text = "UW1"
			intervals [581]:
				xmin = 149.5015
				xmax = 149.5415
				text = "V"
			intervals [582]:
				xmin = 149.5415
				xmax = 149.5815
				text = "D"
			intervals [583]:
				xmin = 149.5815
				xmax = 149.6315
				text = "T"
			intervals [584]:
				xmin = 149.6315
				xmax = 149.6915
				text = "IH0"
			intervals [585]:
				xmin = 149.6915
				xmax = 149.7515
				text = "D"
			intervals [586]:
				xmin = 149.7515
				xmax = 149.9015
				text = "IY1"
			intervals [587]:
				xmin = 149.9015
				xmax = 150.0415
				text = "S"
			intervals [588]:
				xmin = 150.0415
				xmax = 150.3315
				text = "IY1"
			intervals [589]:
				xmin = 150.3315
				xmax = 151.0744
				text = ""
			intervals [590]:
				xmin = 151.0744
				xmax = 151.1144
				text = "sil"
			intervals [591]:
				xmin = 151.1144
				xmax = 151.1844
				text = "W"
			intervals [592]:
				xmin = 151.1844
				xmax = 151.2144
				text = "EH1"
			intervals [593]:
				xmin = 151.2144
				xmax = 151.2444
				text = "N"
			intervals [594]:
				xmin = 151.2444
				xmax = 151.3044
				text = "M"
			intervals [595]:
				xmin = 151.3044
				xmax = 151.3744
				text = "AY1"
			intervals [596]:
				xmin = 151.3744
				xmax = 151.4644
				text = "M"
			intervals [597]:
				xmin = 151.4644
				xmax = 151.7344
				text = "AA1"
			intervals [598]:
				xmin = 151.7344
				xmax = 151.8244
				text = "M"
			intervals [599]:
				xmin = 151.8244
				xmax = 151.9344
				text = "AE1"
			intervals [600]:
				xmin = 151.9344
				xmax = 152.0644
				text = "N"
			intervals [601]:
				xmin = 152.0644
				xmax = 152.1144
				text = "M"
			intervals [602]:
				xmin = 152.1144
				xmax = 152.2444
				text = "AY1"
			intervals [603]:
				xmin = 152.2444
				xmax = 152.3244
				text = "AH1"
			intervals [604]:
				xmin = 152.3244
				xmax = 152.4444
				text = "NG"
			intervals [605]:
				xmin = 152.4444
				xmax = 152.4944
				text = "K"
			intervals [606]:
				xmin = 152.4944
				xmax = 152.5244
				text = "AH0"
			intervals [607]:
				xmin = 152.5244
				xmax = 152.5544
				text = "L"
			intervals [608]:
				xmin = 152.5544
				xmax = 152.5944
				text = "W"
			intervals [609]:
				xmin = 152.5944
				xmax = 152.6444
				text = "AH1"
			intervals [610]:
				xmin = 152.6444
				xmax = 152.7144
				text = "Z"
			intervals [611]:
				xmin = 152.7144
				xmax = 152.7844
				text = "Y"
			intervals [612]:
				xmin = 152.7844
				xmax = 152.9644
				text = "AH1"
			intervals [613]:
				xmin = 152.9644
				xmax = 152.9944
				text = "NG"
			intervals [614]:
				xmin = 152.9944
				xmax = 162.2923
				text = "sp"
			intervals [615]:
				xmin = 162.2923
				xmax = 162.9223
				text = "AH1"
			intervals [616]:
				xmin = 162.9223
				xmax = 163.0823
				text = "M"
			intervals [617]:
				xmin = 163.0823
				xmax = 164.1901
				text = "sp"
			intervals [618]:
				xmin = 164.1901
				xmax = 164.3101
				text = "G"
			intervals [619]:
				xmin = 164.3101
				xmax = 164.4401
				text = "OW1"
			intervals [620]:
				xmin = 164.4401
				xmax = 164.5101
				text = "IH0"
			intervals [621]:
				xmin = 164.5101
				xmax = 164.5401
				text = "N"
			intervals [622]:
				xmin = 164.5401
				xmax = 164.6101
				text = "T"
			intervals [623]:
				xmin = 164.6101
				xmax = 164.6501
				text = "AH0"
			intervals [624]:
				xmin = 164.6501
				xmax = 164.7001
				text = "M"
			intervals [625]:
				xmin = 164.7001
				xmax = 164.7701
				text = "AY1"
			intervals [626]:
				xmin = 164.7701
				xmax = 164.8301
				text = "G"
			intervals [627]:
				xmin = 164.8301
				xmax = 164.8801
				text = "R"
			intervals [628]:
				xmin = 164.8801
				xmax = 165.0001
				text = "AE1"
			intervals [629]:
				xmin = 165.0001
				xmax = 165.0701
				text = "M"
			intervals [630]:
				xmin = 165.0701
				xmax = 165.1001
				text = "AH2"
			intervals [631]:
				xmin = 165.1001
				xmax = 165.1501
				text = "DH"
			intervals [632]:
				xmin = 165.1501
				xmax = 165.2101
				text = "ER0"
			intervals [633]:
				xmin = 165.2101
				xmax = 165.2701
				text = "HH"
			intervals [634]:
				xmin = 165.2701
				xmax = 165.4301
				text = "AW1"
			intervals [635]:
				xmin = 165.4301
				xmax = 165.5701
				text = "S"
			intervals [636]:
				xmin = 165.5701
				xmax = 165.6301
				text = "G"
			intervals [637]:
				xmin = 165.6301
				xmax = 165.7301
				text = "OW1"
			intervals [638]:
				xmin = 165.7301
				xmax = 165.7801
				text = "IH0"
			intervals [639]:
				xmin = 165.7801
				xmax = 165.8101
				text = "N"
			intervals [640]:
				xmin = 165.8101
				xmax = 165.8501
				text = "T"
			intervals [641]:
				xmin = 165.8501
				xmax = 165.9001
				text = "AH0"
			intervals [642]:
				xmin = 165.9001
				xmax = 165.9301
				text = "DH"
			intervals [643]:
				xmin = 165.9301
				xmax = 165.9801
				text = "AH0"
			intervals [644]:
				xmin = 165.9801
				xmax = 166.0501
				text = "B"
			intervals [645]:
				xmin = 166.0501
				xmax = 166.1701
				text = "EY1"
			intervals [646]:
				xmin = 166.1701
				xmax = 166.2701
				text = "S"
			intervals [647]:
				xmin = 166.2701
				xmax = 166.3201
				text = "M"
			intervals [648]:
				xmin = 166.3201
				xmax = 166.3701
				text = "AH0"
			intervals [649]:
				xmin = 166.3701
				xmax = 166.4901
				text = "N"
			intervals [650]:
				xmin = 166.4901
				xmax = 166.5901
				text = "T"
			intervals [651]:
				xmin = 166.5901
				xmax = 167.3946
				text = ""
			intervals [652]:
				xmin = 167.3946
				xmax = 167.4246
				text = "sil"
			intervals [653]:
				xmin = 167.4246
				xmax = 167.4846
				text = "K"
			intervals [654]:
				xmin = 167.4846
				xmax = 167.5146
				text = "R"
			intervals [655]:
				xmin = 167.5146
				xmax = 167.5746
				text = "IH1"
			intervals [656]:
				xmin = 167.5746
				xmax = 167.6646
				text = "S"
			intervals [657]:
				xmin = 167.6646
				xmax = 167.7146
				text = "M"
			intervals [658]:
				xmin = 167.7146
				xmax = 167.7546
				text = "AH0"
			intervals [659]:
				xmin = 167.7546
				xmax = 167.8146
				text = "S"
			intervals [660]:
				xmin = 167.8146
				xmax = 167.8846
				text = "TH"
			intervals [661]:
				xmin = 167.8846
				xmax = 167.9246
				text = "AE2"
			intervals [662]:
				xmin = 167.9246
				xmax = 168.0046
				text = "NG"
			intervals [663]:
				xmin = 168.0046
				xmax = 168.0446
				text = "K"
			intervals [664]:
				xmin = 168.0446
				xmax = 168.1446
				text = "S"
			intervals [665]:
				xmin = 168.1446
				xmax = 168.2046
				text = "G"
			intervals [666]:
				xmin = 168.2046
				xmax = 168.3146
				text = "IH1"
			intervals [667]:
				xmin = 168.3146
				xmax = 168.3846
				text = "V"
			intervals [668]:
				xmin = 168.3846
				xmax = 168.4246
				text = "IH0"
			intervals [669]:
				xmin = 168.4246
				xmax = 168.6246
				text = "N"
			intervals [670]:
				xmin = 168.6246
				xmax = 168.6646
				text = "sp"
			intervals [671]:
				xmin = 168.6646
				xmax = 168.8138
				text = ""
			intervals [672]:
				xmin = 168.8138
				xmax = 168.9138
				text = "T"
			intervals [673]:
				xmin = 168.9138
				xmax = 168.9538
				text = "ER1"
			intervals [674]:
				xmin = 168.9538
				xmax = 168.9838
				text = "N"
			intervals [675]:
				xmin = 168.9838
				xmax = 169.0238
				text = "AA1"
			intervals [676]:
				xmin = 169.0238
				xmax = 169.1838
				text = "N"
			intervals [677]:
				xmin = 169.1838
				xmax = 169.2238
				text = "DH"
			intervals [678]:
				xmin = 169.2238
				xmax = 169.2538
				text = "AH0"
			intervals [679]:
				xmin = 169.2538
				xmax = 169.3038
				text = "M"
			intervals [680]:
				xmin = 169.3038
				xmax = 169.4338
				text = "Y"
			intervals [681]:
				xmin = 169.4338
				xmax = 169.5038
				text = "UW1"
			intervals [682]:
				xmin = 169.5038
				xmax = 169.5738
				text = "Z"
			intervals [683]:
				xmin = 169.5738
				xmax = 169.6438
				text = "IH0"
			intervals [684]:
				xmin = 169.6438
				xmax = 169.6838
				text = "K"
			intervals [685]:
				xmin = 169.6838
				xmax = 169.7438
				text = "AH0"
			intervals [686]:
				xmin = 169.7438
				xmax = 169.7938
				text = "N"
			intervals [687]:
				xmin = 169.7938
				xmax = 169.8438
				text = "JH"
			intervals [688]:
				xmin = 169.8438
				xmax = 169.9338
				text = "IH0"
			intervals [689]:
				xmin = 169.9338
				xmax = 170.0738
				text = "S"
			intervals [690]:
				xmin = 170.0738
				xmax = 170.1038
				text = "sp"
			intervals [691]:
				xmin = 170.1038
				xmax = 170.2038
				text = "HH"
			intervals [692]:
				xmin = 170.2038
				xmax = 170.3738
				text = "AE1"
			intervals [693]:
				xmin = 170.3738
				xmax = 170.4638
				text = "V"
			intervals [694]:
				xmin = 170.4638
				xmax = 170.5238
				text = "P"
			intervals [695]:
				xmin = 170.5238
				xmax = 170.7138
				text = "AA1"
			intervals [696]:
				xmin = 170.7138
				xmax = 170.7638
				text = "R"
			intervals [697]:
				xmin = 170.7638
				xmax = 170.8138
				text = "T"
			intervals [698]:
				xmin = 170.8138
				xmax = 170.8838
				text = "IY0"
			intervals [699]:
				xmin = 170.8838
				xmax = 171.1038
				text = "Z"
			intervals [700]:
				xmin = 171.1038
				xmax = 178.3832
				text = ""
			intervals [701]:
				xmin = 178.3832
				xmax = 178.6332
				text = "sil"
			intervals [702]:
				xmin = 178.6332
				xmax = 179.2132
				text = "N"
			intervals [703]:
				xmin = 179.2132
				xmax = 179.4132
				text = "OW1"
			intervals [704]:
				xmin = 179.4132
				xmax = 179.4532
				text = "sp"
			intervals [705]:
				xmin = 179.4532
				xmax = 179.5532
				text = "N"
			intervals [706]:
				xmin = 179.5532
				xmax = 179.6632
				text = "AA1"
			intervals [707]:
				xmin = 179.6632
				xmax = 179.7132
				text = "T"
			intervals [708]:
				xmin = 179.7132
				xmax = 179.8032
				text = "R"
			intervals [709]:
				xmin = 179.8032
				xmax = 179.8932
				text = "IH1"
			intervals [710]:
				xmin = 179.8932
				xmax = 179.9532
				text = "L"
			intervals [711]:
				xmin = 179.9532
				xmax = 180.0532
				text = "IY0"
			intervals [712]:
				xmin = 180.0532
				xmax = 180.0832
				text = "sp"
			intervals [713]:
				xmin = 180.0832
				xmax = 180.1632
				text = "K"
			intervals [714]:
				xmin = 180.1632
				xmax = 180.3032
				text = "AY1"
			intervals [715]:
				xmin = 180.3032
				xmax = 180.3632
				text = "N"
			intervals [716]:
				xmin = 180.3632
				xmax = 180.3932
				text = "AH0"
			intervals [717]:
				xmin = 180.3932
				xmax = 180.4332
				text = "V"
			intervals [718]:
				xmin = 180.4332
				xmax = 180.5532
				text = "S"
			intervals [719]:
				xmin = 180.5532
				xmax = 180.6532
				text = "AO1"
			intervals [720]:
				xmin = 180.6532
				xmax = 180.7032
				text = "R"
			intervals [721]:
				xmin = 180.7032
				xmax = 180.7432
				text = "T"
			intervals [722]:
				xmin = 180.7432
				xmax = 180.7832
				text = "AH1"
			intervals [723]:
				xmin = 180.7832
				xmax = 180.8532
				text = "V"
			intervals [724]:
				xmin = 180.8532
				xmax = 180.8832
				text = "sp"
			intervals [725]:
				xmin = 180.8832
				xmax = 180.9632
				text = "W"
			intervals [726]:
				xmin = 180.9632
				xmax = 181.0132
				text = "IY1"
			intervals [727]:
				xmin = 181.0132
				xmax = 181.0732
				text = "JH"
			intervals [728]:
				xmin = 181.0732
				xmax = 181.1832
				text = "IH0"
			intervals [729]:
				xmin = 181.1832
				xmax = 181.2432
				text = "S"
			intervals [730]:
				xmin = 181.2432
				xmax = 181.4054
				text = "sp"
			intervals [731]:
				xmin = 181.4054
				xmax = 181.5054
				text = "G"
			intervals [732]:
				xmin = 181.5054
				xmax = 181.5454
				text = "OW1"
			intervals [733]:
				xmin = 181.5454
				xmax = 181.6454
				text = "OW1"
			intervals [734]:
				xmin = 181.6454
				xmax = 181.7554
				text = "V"
			intervals [735]:
				xmin = 181.7554
				xmax = 181.9254
				text = "ER0"
			intervals [736]:
				xmin = 181.9254
				xmax = 182.0654
				text = "sp"
			intervals [737]:
				xmin = 182.0654
				xmax = 182.9446
				text = ""
			intervals [738]:
				xmin = 182.9446
				xmax = 183.1346
				text = "F"
			intervals [739]:
				xmin = 183.1346
				xmax = 183.3946
				text = "AE1"
			intervals [740]:
				xmin = 183.3946
				xmax = 183.5246
				text = "M"
			intervals [741]:
				xmin = 183.5246
				xmax = 183.6238
				text = ""
			intervals [742]:
				xmin = 183.6238
				xmax = 183.7738
				text = "F"
			intervals [743]:
				xmin = 183.7738
				xmax = 183.9438
				text = "AE1"
			intervals [744]:
				xmin = 183.9438
				xmax = 183.9738
				text = "M"
			intervals [745]:
				xmin = 183.9738
				xmax = 184.0138
				text = "L"
			intervals [746]:
				xmin = 184.0138
				xmax = 184.0638
				text = "IY0"
			intervals [747]:
				xmin = 184.0638
				xmax = 184.1138
				text = "HH"
			intervals [748]:
				xmin = 184.1138
				xmax = 184.2938
				text = "AW1"
			intervals [749]:
				xmin = 184.2938
				xmax = 184.5538
				text = "S"
			intervals [750]:
				xmin = 184.5538
				xmax = 185.0833
				text = "sp"
			intervals [751]:
				xmin = 185.0833
				xmax = 185.1433
				text = "T"
			intervals [752]:
				xmin = 185.1433
				xmax = 185.1833
				text = "IH0"
			intervals [753]:
				xmin = 185.1833
				xmax = 185.2133
				text = "sp"
			intervals [754]:
				xmin = 185.2133
				xmax = 185.4333
				text = "IY1"
			intervals [755]:
				xmin = 185.4333
				xmax = 185.4933
				text = "T"
			intervals [756]:
				xmin = 185.4933
				xmax = 186.2093
				text = ""
			intervals [757]:
				xmin = 186.2093
				xmax = 186.2593
				text = "sil"
			intervals [758]:
				xmin = 186.2593
				xmax = 186.3593
				text = "S"
			intervals [759]:
				xmin = 186.3593
				xmax = 186.4393
				text = "AH1"
			intervals [760]:
				xmin = 186.4393
				xmax = 186.5093
				text = "M"
			intervals [761]:
				xmin = 186.5093
				xmax = 186.6093
				text = "T"
			intervals [762]:
				xmin = 186.6093
				xmax = 186.7493
				text = "AY2"
			intervals [763]:
				xmin = 186.7493
				xmax = 186.7793
				text = "M"
			intervals [764]:
				xmin = 186.7793
				xmax = 186.8493
				text = "Z"
			intervals [765]:
				xmin = 186.8493
				xmax = 186.9693
				text = "AY1"
			intervals [766]:
				xmin = 186.9693
				xmax = 187.1293
				text = "K"
			intervals [767]:
				xmin = 187.1293
				xmax = 187.3093
				text = "UH1"
			intervals [768]:
				xmin = 187.3093
				xmax = 187.3393
				text = "K"
			intervals [769]:
				xmin = 187.3393
				xmax = 188.2405
				text = ""
			intervals [770]:
				xmin = 188.2405
				xmax = 188.2905
				text = "sil"
			intervals [771]:
				xmin = 188.2905
				xmax = 188.3905
				text = "TH"
			intervals [772]:
				xmin = 188.3905
				xmax = 188.4605
				text = "AE2"
			intervals [773]:
				xmin = 188.4605
				xmax = 188.5405
				text = "NG"
			intervals [774]:
				xmin = 188.5405
				xmax = 188.5805
				text = "K"
			intervals [775]:
				xmin = 188.5805
				xmax = 188.6305
				text = "S"
			intervals [776]:
				xmin = 188.6305
				xmax = 188.6805
				text = "G"
			intervals [777]:
				xmin = 188.6805
				xmax = 188.7405
				text = "IH1"
			intervals [778]:
				xmin = 188.7405
				xmax = 188.7805
				text = "V"
			intervals [779]:
				xmin = 188.7805
				xmax = 188.8205
				text = "IH0"
			intervals [780]:
				xmin = 188.8205
				xmax = 188.8505
				text = "N"
			intervals [781]:
				xmin = 188.8505
				xmax = 188.9205
				text = "D"
			intervals [782]:
				xmin = 188.9205
				xmax = 189.0105
				text = "IH1"
			intervals [783]:
				xmin = 189.0105
				xmax = 189.0905
				text = "N"
			intervals [784]:
				xmin = 189.0905
				xmax = 189.1405
				text = "ER0"
			intervals [785]:
				xmin = 189.1405
				xmax = 189.2205
				text = "B"
			intervals [786]:
				xmin = 189.2205
				xmax = 189.3605
				text = "AH1"
			intervals [787]:
				xmin = 189.3605
				xmax = 189.5005
				text = "T"
			intervals [788]:
				xmin = 189.5005
				xmax = 190.0432
				text = ""
			intervals [789]:
				xmin = 190.0432
				xmax = 190.1132
				text = "sil"
			intervals [790]:
				xmin = 190.1132
				xmax = 190.1932
				text = "W"
			intervals [791]:
				xmin = 190.1932
				xmax = 190.3432
				text = "IY1"
			intervals [792]:
				xmin = 190.3432
				xmax = 190.4132
				text = "G"
			intervals [793]:
				xmin = 190.4132
				xmax = 190.9132
				text = "OW1"
			intervals [794]:
				xmin = 190.9132
				xmax = 191.0132
				text = "sp"
			intervals [795]:
				xmin = 191.0132
				xmax = 191.0932
				text = "T"
			intervals [796]:
				xmin = 191.0932
				xmax = 191.1232
				text = "AH0"
			intervals [797]:
				xmin = 191.1232
				xmax = 191.1832
				text = "M"
			intervals [798]:
				xmin = 191.1832
				xmax = 191.2832
				text = "AY1"
			intervals [799]:
				xmin = 191.2832
				xmax = 191.3832
				text = "B"
			intervals [800]:
				xmin = 191.3832
				xmax = 191.4332
				text = "R"
			intervals [801]:
				xmin = 191.4332
				xmax = 191.5032
				text = "AH1"
			intervals [802]:
				xmin = 191.5032
				xmax = 191.5432
				text = "DH"
			intervals [803]:
				xmin = 191.5432
				xmax = 191.6032
				text = "ER0"
			intervals [804]:
				xmin = 191.6032
				xmax = 191.6532
				text = "HH"
			intervals [805]:
				xmin = 191.6532
				xmax = 191.8032
				text = "AW1"
			intervals [806]:
				xmin = 191.8032
				xmax = 192.1332
				text = "S"
			intervals [807]:
				xmin = 192.1332
				xmax = 192.2168
				text = ""
			intervals [808]:
				xmin = 192.2168
				xmax = 192.3768
				text = "M"
			intervals [809]:
				xmin = 192.3768
				xmax = 192.5768
				text = "EY1"
			intervals [810]:
				xmin = 192.5768
				xmax = 192.6468
				text = "B"
			intervals [811]:
				xmin = 192.6468
				xmax = 192.8268
				text = "IY0"
			intervals [812]:
				xmin = 192.8268
				xmax = 193.2012
				text = ""
			intervals [813]:
				xmin = 193.2012
				xmax = 193.2812
				text = "K"
			intervals [814]:
				xmin = 193.2812
				xmax = 193.3412
				text = "AA1"
			intervals [815]:
				xmin = 193.3412
				xmax = 193.3812
				text = "Z"
			intervals [816]:
				xmin = 193.3812
				xmax = 193.4112
				text = "HH"
			intervals [817]:
				xmin = 193.4112
				xmax = 193.4512
				text = "IH0"
			intervals [818]:
				xmin = 193.4512
				xmax = 193.5112
				text = "Z"
			intervals [819]:
				xmin = 193.5112
				xmax = 193.5612
				text = "HH"
			intervals [820]:
				xmin = 193.5612
				xmax = 193.6712
				text = "AW1"
			intervals [821]:
				xmin = 193.6712
				xmax = 193.7812
				text = "S"
			intervals [822]:
				xmin = 193.7812
				xmax = 193.8712
				text = "IH0"
			intervals [823]:
				xmin = 193.8712
				xmax = 194.0012
				text = "Z"
			intervals [824]:
				xmin = 194.0012
				xmax = 194.0612
				text = "B"
			intervals [825]:
				xmin = 194.0612
				xmax = 194.1412
				text = "IH1"
			intervals [826]:
				xmin = 194.1412
				xmax = 194.2312
				text = "G"
			intervals [827]:
				xmin = 194.2312
				xmax = 194.2912
				text = "ER0"
			intervals [828]:
				xmin = 194.2912
				xmax = 194.3312
				text = "DH"
			intervals [829]:
				xmin = 194.3312
				xmax = 194.3812
				text = "AH0"
			intervals [830]:
				xmin = 194.3812
				xmax = 194.4112
				text = "N"
			intervals [831]:
				xmin = 194.4112
				xmax = 194.4712
				text = "M"
			intervals [832]:
				xmin = 194.4712
				xmax = 194.6012
				text = "AY1"
			intervals [833]:
				xmin = 194.6012
				xmax = 194.7012
				text = "S"
			intervals [834]:
				xmin = 194.7012
				xmax = 194.7412
				text = "P"
			intervals [835]:
				xmin = 194.7412
				xmax = 194.9012
				text = "EY1"
			intervals [836]:
				xmin = 194.9012
				xmax = 195.1412
				text = "S"
			intervals [837]:
				xmin = 195.1412
				xmax = 206.2092
				text = ""
			intervals [838]:
				xmin = 206.2092
				xmax = 206.2492
				text = "sil"
			intervals [839]:
				xmin = 206.2492
				xmax = 206.6392
				text = "AH1"
			intervals [840]:
				xmin = 206.6392
				xmax = 206.8992
				text = "M"
			intervals [841]:
				xmin = 206.8992
				xmax = 207.1264
				text = ""
			intervals [842]:
				xmin = 207.1264
				xmax = 207.1664
				text = "sil"
			intervals [843]:
				xmin = 207.1664
				xmax = 207.3264
				text = "AY1"
			intervals [844]:
				xmin = 207.3264
				xmax = 207.3664
				text = "V"
			intervals [845]:
				xmin = 207.3664
				xmax = 207.3964
				text = "B"
			intervals [846]:
				xmin = 207.3964
				xmax = 207.4464
				text = "IH1"
			intervals [847]:
				xmin = 207.4464
				xmax = 207.5164
				text = "N"
			intervals [848]:
				xmin = 207.5164
				xmax = 207.5564
				text = "M"
			intervals [849]:
				xmin = 207.5564
				xmax = 207.7064
				text = "EH1"
			intervals [850]:
				xmin = 207.7064
				xmax = 207.7664
				text = "R"
			intervals [851]:
				xmin = 207.7664
				xmax = 207.8164
				text = "IY0"
			intervals [852]:
				xmin = 207.8164
				xmax = 207.8764
				text = "D"
			intervals [853]:
				xmin = 207.8764
				xmax = 207.9664
				text = "F"
			intervals [854]:
				xmin = 207.9664
				xmax = 208.0464
				text = "AO1"
			intervals [855]:
				xmin = 208.0464
				xmax = 208.1664
				text = "R"
			intervals [856]:
				xmin = 208.1664
				xmax = 208.2464
				text = "F"
			intervals [857]:
				xmin = 208.2464
				xmax = 208.3264
				text = "AO1"
			intervals [858]:
				xmin = 208.3264
				xmax = 208.4064
				text = "R"
			intervals [859]:
				xmin = 208.4064
				xmax = 208.5164
				text = "T"
			intervals [860]:
				xmin = 208.5164
				xmax = 208.8164
				text = "IY1"
			intervals [861]:
				xmin = 208.8164
				xmax = 209.1864
				text = "N"
			intervals [862]:
				xmin = 209.1864
				xmax = 209.4264
				text = "Y"
			intervals [863]:
				xmin = 209.4264
				xmax = 209.5264
				text = "IH1"
			intervals [864]:
				xmin = 209.5264
				xmax = 209.6364
				text = "R"
			intervals [865]:
				xmin = 209.6364
				xmax = 209.7264
				text = "Z"
			intervals [866]:
				xmin = 209.7264
				xmax = 209.8164
				text = "W"
			intervals [867]:
				xmin = 209.8164
				xmax = 209.8464
				text = "AH0"
			intervals [868]:
				xmin = 209.8464
				xmax = 209.8864
				text = "L"
			intervals [869]:
				xmin = 209.8864
				xmax = 209.9364
				text = "B"
			intervals [870]:
				xmin = 209.9364
				xmax = 210.0464
				text = "IY1"
			intervals [871]:
				xmin = 210.0464
				xmax = 210.1364
				text = "F"
			intervals [872]:
				xmin = 210.1364
				xmax = 210.2064
				text = "IH1"
			intervals [873]:
				xmin = 210.2064
				xmax = 210.2764
				text = "F"
			intervals [874]:
				xmin = 210.2764
				xmax = 210.3664
				text = "T"
			intervals [875]:
				xmin = 210.3664
				xmax = 210.4564
				text = "IY1"
			intervals [876]:
				xmin = 210.4564
				xmax = 210.5164
				text = "N"
			intervals [877]:
				xmin = 210.5164
				xmax = 210.5664
				text = "N"
			intervals [878]:
				xmin = 210.5664
				xmax = 210.6364
				text = "EH1"
			intervals [879]:
				xmin = 210.6364
				xmax = 210.7064
				text = "K"
			intervals [880]:
				xmin = 210.7064
				xmax = 210.7964
				text = "S"
			intervals [881]:
				xmin = 210.7964
				xmax = 210.9064
				text = "Y"
			intervals [882]:
				xmin = 210.9064
				xmax = 210.9564
				text = "IH1"
			intervals [883]:
				xmin = 210.9564
				xmax = 211.1164
				text = "R"
			intervals [884]:
				xmin = 211.1164
				xmax = 212.6761
				text = ""
			intervals [885]:
				xmin = 212.6761
				xmax = 212.7361
				text = "sil"
			intervals [886]:
				xmin = 212.7361
				xmax = 212.8661
				text = "M"
			intervals [887]:
				xmin = 212.8661
				xmax = 212.9161
				text = "HH"
			intervals [888]:
				xmin = 212.9161
				xmax = 213.0961
				text = "M"
			intervals [889]:
				xmin = 213.0961
				xmax = 222.7141
				text = "sp"
			intervals [890]:
				xmin = 222.7141
				xmax = 222.7641
				text = "DH"
			intervals [891]:
				xmin = 222.7641
				xmax = 222.8541
				text = "EY1"
			intervals [892]:
				xmin = 222.8541
				xmax = 222.9241
				text = "G"
			intervals [893]:
				xmin = 222.9241
				xmax = 223.0441
				text = "AA1"
			intervals [894]:
				xmin = 223.0441
				xmax = 223.1041
				text = "T"
			intervals [895]:
				xmin = 223.1041
				xmax = 223.3041
				text = "S"
			intervals [896]:
				xmin = 223.3041
				xmax = 223.4474
				text = "sp"
			intervals [897]:
				xmin = 223.4474
				xmax = 223.6074
				text = "DH"
			intervals [898]:
				xmin = 223.6074
				xmax = 223.6774
				text = "IH0"
			intervals [899]:
				xmin = 223.6774
				xmax = 223.7174
				text = "S"
			intervals [900]:
				xmin = 223.7174
				xmax = 224.0274
				text = "S"
			intervals [901]:
				xmin = 224.0274
				xmax = 224.1174
				text = "L"
			intervals [902]:
				xmin = 224.1174
				xmax = 224.2574
				text = "AE1"
			intervals [903]:
				xmin = 224.2574
				xmax = 224.5574
				text = "NG"
			intervals [904]:
				xmin = 224.5574
				xmax = 224.6074
				text = "AY1"
			intervals [905]:
				xmin = 224.6074
				xmax = 224.6574
				text = "D"
			intervals [906]:
				xmin = 224.6574
				xmax = 224.7374
				text = "OW1"
			intervals [907]:
				xmin = 224.7374
				xmax = 224.8174
				text = "N"
			intervals [908]:
				xmin = 224.8174
				xmax = 224.8474
				text = "N"
			intervals [909]:
				xmin = 224.8474
				xmax = 224.9174
				text = "OW1"
			intervals [910]:
				xmin = 224.9174
				xmax = 224.9874
				text = "W"
			intervals [911]:
				xmin = 224.9874
				xmax = 225.0174
				text = "AH1"
			intervals [912]:
				xmin = 225.0174
				xmax = 225.0474
				text = "T"
			intervals [913]:
				xmin = 225.0474
				xmax = 225.1074
				text = "DH"
			intervals [914]:
				xmin = 225.1074
				xmax = 225.1774
				text = "EY1"
			intervals [915]:
				xmin = 225.1774
				xmax = 225.2974
				text = "K"
			intervals [916]:
				xmin = 225.2974
				xmax = 225.4374
				text = "AO1"
			intervals [917]:
				xmin = 225.4374
				xmax = 225.4674
				text = "L"
			intervals [918]:
				xmin = 225.4674
				xmax = 225.4974
				text = "IH0"
			intervals [919]:
				xmin = 225.4974
				xmax = 225.5274
				text = "T"
			intervals [920]:
				xmin = 225.5274
				xmax = 225.5574
				text = "B"
			intervals [921]:
				xmin = 225.5574
				xmax = 225.6374
				text = "AH1"
			intervals [922]:
				xmin = 225.6374
				xmax = 225.9974
				text = "T"
			intervals [923]:
				xmin = 225.9974
				xmax = 228.7551
				text = ""
			intervals [924]:
				xmin = 228.7551
				xmax = 228.7951
				text = "sil"
			intervals [925]:
				xmin = 228.7951
				xmax = 228.9351
				text = "AH1"
			intervals [926]:
				xmin = 228.9351
				xmax = 229.5751
				text = "M"
			intervals [927]:
				xmin = 229.5751
				xmax = 232.6326
				text = ""
			intervals [928]:
				xmin = 232.6326
				xmax = 232.8126
				text = "sil"
			intervals [929]:
				xmin = 232.8126
				xmax = 232.8926
				text = "D"
			intervals [930]:
				xmin = 232.8926
				xmax = 232.9226
				text = "AH1"
			intervals [931]:
				xmin = 232.9226
				xmax = 232.9526
				text = "B"
			intervals [932]:
				xmin = 232.9526
				xmax = 233.0126
				text = "AH0"
			intervals [933]:
				xmin = 233.0126
				xmax = 233.0426
				text = "L"
			intervals [934]:
				xmin = 233.0426
				xmax = 233.0726
				text = "Y"
			intervals [935]:
				xmin = 233.0726
				xmax = 233.1026
				text = "UW0"
			intervals [936]:
				xmin = 233.1026
				xmax = 233.1826
				text = "W"
			intervals [937]:
				xmin = 233.1826
				xmax = 233.2226
				text = "AH2"
			intervals [938]:
				xmin = 233.2226
				xmax = 233.2826
				text = "T"
			intervals [939]:
				xmin = 233.2826
				xmax = 233.3626
				text = "EH1"
			intervals [940]:
				xmin = 233.3626
				xmax = 233.4026
				text = "V"
			intervals [941]:
				xmin = 233.4026
				xmax = 233.4326
				text = "ER0"
			intervals [942]:
				xmin = 233.4326
				xmax = 233.4826
				text = "DH"
			intervals [943]:
				xmin = 233.4826
				xmax = 233.5526
				text = "EY1"
			intervals [944]:
				xmin = 233.5526
				xmax = 233.6526
				text = "K"
			intervals [945]:
				xmin = 233.6526
				xmax = 233.7526
				text = "AO1"
			intervals [946]:
				xmin = 233.7526
				xmax = 233.8126
				text = "L"
			intervals [947]:
				xmin = 233.8126
				xmax = 233.8426
				text = "IH1"
			intervals [948]:
				xmin = 233.8426
				xmax = 233.8926
				text = "T"
			intervals [949]:
				xmin = 233.8926
				xmax = 233.9426
				text = "sp"
			intervals [950]:
				xmin = 233.9426
				xmax = 234.0826
				text = "IY0"
			intervals [951]:
				xmin = 234.0826
				xmax = 234.1326
				text = "B"
			intervals [952]:
				xmin = 234.1326
				xmax = 234.3026
				text = "AO1"
			intervals [953]:
				xmin = 234.3026
				xmax = 234.3726
				text = "N"
			intervals [954]:
				xmin = 234.3726
				xmax = 234.4326
				text = "IH0"
			intervals [955]:
				xmin = 234.4326
				xmax = 234.5526
				text = "K"
			intervals [956]:
				xmin = 234.5526
				xmax = 234.7326
				text = "S"
			intervals [957]:
				xmin = 234.7326
				xmax = 235.1112
				text = ""
			intervals [958]:
				xmin = 235.1112
				xmax = 235.1612
				text = "sil"
			intervals [959]:
				xmin = 235.1612
				xmax = 235.2312
				text = "DH"
			intervals [960]:
				xmin = 235.2312
				xmax = 235.2712
				text = "AH0"
			intervals [961]:
				xmin = 235.2712
				xmax = 235.3012
				text = "T"
			intervals [962]:
				xmin = 235.3012
				xmax = 235.3412
				text = "Z"
			intervals [963]:
				xmin = 235.3412
				xmax = 235.3712
				text = "W"
			intervals [964]:
				xmin = 235.3712
				xmax = 235.4012
				text = "AH1"
			intervals [965]:
				xmin = 235.4012
				xmax = 235.4312
				text = "T"
			intervals [966]:
				xmin = 235.4312
				xmax = 235.4712
				text = "DH"
			intervals [967]:
				xmin = 235.4712
				xmax = 235.5812
				text = "EY1"
			intervals [968]:
				xmin = 235.5812
				xmax = 235.6712
				text = "Y"
			intervals [969]:
				xmin = 235.6712
				xmax = 235.7112
				text = "UW1"
			intervals [970]:
				xmin = 235.7112
				xmax = 235.7412
				text = "Z"
			intervals [971]:
				xmin = 235.7412
				xmax = 235.7712
				text = "D"
			intervals [972]:
				xmin = 235.7712
				xmax = 235.8012
				text = "T"
			intervals [973]:
				xmin = 235.8012
				xmax = 235.8412
				text = "AH0"
			intervals [974]:
				xmin = 235.8412
				xmax = 235.9312
				text = "K"
			intervals [975]:
				xmin = 235.9312
				xmax = 236.0512
				text = "AO1"
			intervals [976]:
				xmin = 236.0512
				xmax = 236.1312
				text = "L"
			intervals [977]:
				xmin = 236.1312
				xmax = 236.1812
				text = "IH1"
			intervals [978]:
				xmin = 236.1812
				xmax = 236.2512
				text = "T"
			intervals [979]:
				xmin = 236.2512
				xmax = 236.3912
				text = "IY0"
			intervals [980]:
				xmin = 236.3912
				xmax = 236.4312
				text = "B"
			intervals [981]:
				xmin = 236.4312
				xmax = 236.6012
				text = "AO1"
			intervals [982]:
				xmin = 236.6012
				xmax = 236.6712
				text = "N"
			intervals [983]:
				xmin = 236.6712
				xmax = 236.7412
				text = "IH0"
			intervals [984]:
				xmin = 236.7412
				xmax = 236.8412
				text = "K"
			intervals [985]:
				xmin = 236.8412
				xmax = 237.0012
				text = "S"
			intervals [986]:
				xmin = 237.0012
				xmax = 239.0796
				text = ""
			intervals [987]:
				xmin = 239.0796
				xmax = 239.2496
				text = "sil"
			intervals [988]:
				xmin = 239.2496
				xmax = 239.3496
				text = "DH"
			intervals [989]:
				xmin = 239.3496
				xmax = 239.4196
				text = "EY1"
			intervals [990]:
				xmin = 239.4196
				xmax = 239.4596
				text = "D"
			intervals [991]:
				xmin = 239.4596
				xmax = 239.5496
				text = "OW1"
			intervals [992]:
				xmin = 239.5496
				xmax = 239.6296
				text = "N"
			intervals [993]:
				xmin = 239.6296
				xmax = 239.6696
				text = "P"
			intervals [994]:
				xmin = 239.6696
				xmax = 239.7196
				text = "sp"
			intervals [995]:
				xmin = 239.7196
				xmax = 239.8596
				text = "S"
			intervals [996]:
				xmin = 239.8596
				xmax = 239.9196
				text = "P"
			intervals [997]:
				xmin = 239.9196
				xmax = 239.9996
				text = "IY1"
			intervals [998]:
				xmin = 239.9996
				xmax = 240.0296
				text = "K"
			intervals [999]:
				xmin = 240.0296
				xmax = 240.1296
				text = "sp"
			intervals [1000]:
				xmin = 240.1296
				xmax = 240.2096
				text = "P"
			intervals [1001]:
				xmin = 240.2096
				xmax = 240.2496
				text = "R"
			intervals [1002]:
				xmin = 240.2496
				xmax = 240.3196
				text = "AA1"
			intervals [1003]:
				xmin = 240.3196
				xmax = 240.4196
				text = "P"
			intervals [1004]:
				xmin = 240.4196
				xmax = 240.4596
				text = "ER0"
			intervals [1005]:
				xmin = 240.4596
				xmax = 240.5496
				text = "IH1"
			intervals [1006]:
				xmin = 240.5496
				xmax = 240.7096
				text = "NG"
			intervals [1007]:
				xmin = 240.7096
				xmax = 240.7496
				text = "G"
			intervals [1008]:
				xmin = 240.7496
				xmax = 240.7796
				text = "L"
			intervals [1009]:
				xmin = 240.7796
				xmax = 240.8396
				text = "IH0"
			intervals [1010]:
				xmin = 240.8396
				xmax = 241.0696
				text = "SH"
			intervals [1011]:
				xmin = 241.0696
				xmax = 241.6367
				text = ""
			intervals [1012]:
				xmin = 241.6367
				xmax = 241.6867
				text = "sil"
			intervals [1013]:
				xmin = 241.6867
				xmax = 241.7967
				text = "AY1"
			intervals [1014]:
				xmin = 241.7967
				xmax = 241.8667
				text = "N"
			intervals [1015]:
				xmin = 241.8667
				xmax = 241.9767
				text = "OW1"
			intervals [1016]:
				xmin = 241.9767
				xmax = 242.0367
				text = "DH"
			intervals [1017]:
				xmin = 242.0367
				xmax = 242.1367
				text = "AE1"
			intervals [1018]:
				xmin = 242.1367
				xmax = 242.2967
				text = "T"
			intervals [1019]:
				xmin = 242.2967
				xmax = 243.1065
				text = ""
			intervals [1020]:
				xmin = 243.1065
				xmax = 243.1865
				text = "sil"
			intervals [1021]:
				xmin = 243.1865
				xmax = 243.5565
				text = "M"
			intervals [1022]:
				xmin = 243.5565
				xmax = 255.5349
				text = "sp"
			intervals [1023]:
				xmin = 255.5349
				xmax = 255.6549
				text = "R"
			intervals [1024]:
				xmin = 255.6549
				xmax = 255.7749
				text = "AY1"
			intervals [1025]:
				xmin = 255.7749
				xmax = 255.8049
				text = "T"
			intervals [1026]:
				xmin = 255.8049
				xmax = 255.8949
				text = "sp"
			intervals [1027]:
				xmin = 255.8949
				xmax = 255.9949
				text = "L"
			intervals [1028]:
				xmin = 255.9949
				xmax = 256.0749
				text = "AY1"
			intervals [1029]:
				xmin = 256.0749
				xmax = 256.1649
				text = "K"
			intervals [1030]:
				xmin = 256.1649
				xmax = 256.1949
				text = "W"
			intervals [1031]:
				xmin = 256.1949
				xmax = 256.2249
				text = "IH1"
			intervals [1032]:
				xmin = 256.2249
				xmax = 256.2649
				text = "N"
			intervals [1033]:
				xmin = 256.2649
				xmax = 256.3049
				text = "Y"
			intervals [1034]:
				xmin = 256.3049
				xmax = 256.3449
				text = "UW1"
			intervals [1035]:
				xmin = 256.3449
				xmax = 256.4349
				text = "S"
			intervals [1036]:
				xmin = 256.4349
				xmax = 256.5449
				text = "EY1"
			intervals [1037]:
				xmin = 256.5449
				xmax = 256.7249
				text = "Y"
			intervals [1038]:
				xmin = 256.7249
				xmax = 257.1049
				text = "AH1"
			intervals [1039]:
				xmin = 257.1049
				xmax = 257.1949
				text = "NG"
			intervals [1040]:
				xmin = 257.1949
				xmax = 257.9515
				text = "sp"
			intervals [1041]:
				xmin = 257.9515
				xmax = 258.1115
				text = "DH"
			intervals [1042]:
				xmin = 258.1115
				xmax = 258.1715
				text = "AE1"
			intervals [1043]:
				xmin = 258.1715
				xmax = 258.2215
				text = "T"
			intervals [1044]:
				xmin = 258.2215
				xmax = 258.3515
				text = "S"
			intervals [1045]:
				xmin = 258.3515
				xmax = 258.5215
				text = "CH"
			intervals [1046]:
				xmin = 258.5215
				xmax = 258.9415
				text = "IH1"
			intervals [1047]:
				xmin = 258.9415
				xmax = 259.1315
				text = "L"
			intervals [1048]:
				xmin = 259.1315
				xmax = 259.1915
				text = "W"
			intervals [1049]:
				xmin = 259.1915
				xmax = 259.2415
				text = "AH2"
			intervals [1050]:
				xmin = 259.2415
				xmax = 259.3115
				text = "T"
			intervals [1051]:
				xmin = 259.3115
				xmax = 259.4015
				text = "EH1"
			intervals [1052]:
				xmin = 259.4015
				xmax = 259.4415
				text = "V"
			intervals [1053]:
				xmin = 259.4415
				xmax = 259.4715
				text = "ER0"
			intervals [1054]:
				xmin = 259.4715
				xmax = 259.5215
				text = "DH"
			intervals [1055]:
				xmin = 259.5215
				xmax = 259.5615
				text = "AH0"
			intervals [1056]:
				xmin = 259.5615
				xmax = 259.6815
				text = "M"
			intervals [1057]:
				xmin = 259.6815
				xmax = 259.7115
				text = "L"
			intervals [1058]:
				xmin = 259.7115
				xmax = 259.7415
				text = "IH1"
			intervals [1059]:
				xmin = 259.7415
				xmax = 259.8315
				text = "T"
			intervals [1060]:
				xmin = 259.8315
				xmax = 259.8615
				text = "AH0"
			intervals [1061]:
				xmin = 259.8615
				xmax = 259.9215
				text = "L"
			intervals [1062]:
				xmin = 259.9215
				xmax = 260.0015
				text = "W"
			intervals [1063]:
				xmin = 260.0015
				xmax = 260.1415
				text = "ER1"
			intervals [1064]:
				xmin = 260.1415
				xmax = 260.1715
				text = "D"
			intervals [1065]:
				xmin = 260.1715
				xmax = 260.2315
				text = "Z"
			intervals [1066]:
				xmin = 260.2315
				xmax = 260.2815
				text = "DH"
			intervals [1067]:
				xmin = 260.2815
				xmax = 260.3515
				text = "EY1"
			intervals [1068]:
				xmin = 260.3515
				xmax = 260.4015
				text = "B"
			intervals [1069]:
				xmin = 260.4015
				xmax = 260.4315
				text = "IY0"
			intervals [1070]:
				xmin = 260.4315
				xmax = 260.6915
				text = "Y"
			intervals [1071]:
				xmin = 260.6915
				xmax = 260.7415
				text = "UW1"
			intervals [1072]:
				xmin = 260.7415
				xmax = 260.8415
				text = "Z"
			intervals [1073]:
				xmin = 260.8415
				xmax = 260.8915
				text = "IH0"
			intervals [1074]:
				xmin = 260.8915
				xmax = 260.9215
				text = "NG"
			intervals [1075]:
				xmin = 260.9215
				xmax = 261.0415
				text = "sp"
			intervals [1076]:
				xmin = 261.0415
				xmax = 263.1666
				text = ""
			intervals [1077]:
				xmin = 263.1666
				xmax = 263.4066
				text = "Y"
			intervals [1078]:
				xmin = 263.4066
				xmax = 263.6666
				text = "AH1"
			intervals [1079]:
				xmin = 263.6666
				xmax = 263.7366
				text = "NG"
			intervals [1080]:
				xmin = 263.7366
				xmax = 263.8266
				text = "sp"
			intervals [1081]:
				xmin = 263.8266
				xmax = 263.9866
				text = "CH"
			intervals [1082]:
				xmin = 263.9866
				xmax = 264.2566
				text = "IH1"
			intervals [1083]:
				xmin = 264.2566
				xmax = 264.3566
				text = "L"
			intervals [1084]:
				xmin = 264.3566
				xmax = 264.4466
				text = "W"
			intervals [1085]:
				xmin = 264.4466
				xmax = 264.4766
				text = "AH1"
			intervals [1086]:
				xmin = 264.4766
				xmax = 264.5266
				text = "T"
			intervals [1087]:
				xmin = 264.5266
				xmax = 264.6266
				text = "EH1"
			intervals [1088]:
				xmin = 264.6266
				xmax = 264.7666
				text = "L"
			intervals [1089]:
				xmin = 264.7666
				xmax = 264.9466
				text = "S"
			intervals [1090]:
				xmin = 264.9466
				xmax = 265.0066
				text = "sp"
			intervals [1091]:
				xmin = 265.0066
				xmax = 265.0866
				text = "DH"
			intervals [1092]:
				xmin = 265.0866
				xmax = 265.1866
				text = "EY1"
			intervals [1093]:
				xmin = 265.1866
				xmax = 265.3366
				text = "Y"
			intervals [1094]:
				xmin = 265.3366
				xmax = 265.6166
				text = "UW1"
			intervals [1095]:
				xmin = 265.6166
				xmax = 265.8466
				text = "Z"
			intervals [1096]:
				xmin = 265.8466
				xmax = 305.9615
				text = ""
			intervals [1097]:
				xmin = 305.9615
				xmax = 306.0015
				text = "sil"
			intervals [1098]:
				xmin = 306.0015
				xmax = 306.4515
				text = "AH1"
			intervals [1099]:
				xmin = 306.4515
				xmax = 306.5915
				text = "W"
			intervals [1100]:
				xmin = 306.5915
				xmax = 306.8915
				text = "IY1"
			intervals [1101]:
				xmin = 306.8915
				xmax = 306.9814
				text = ""
			intervals [1102]:
				xmin = 306.9814
				xmax = 307.0414
				text = "sil"
			intervals [1103]:
				xmin = 307.0414
				xmax = 307.7114
				text = "AH1"
			intervals [1104]:
				xmin = 307.7114
				xmax = 307.7914
				text = "HH"
			intervals [1105]:
				xmin = 307.7914
				xmax = 307.8814
				text = "AW1"
			intervals [1106]:
				xmin = 307.8814
				xmax = 308.0114
				text = "Y"
			intervals [1107]:
				xmin = 308.0114
				xmax = 308.0614
				text = "UW1"
			intervals [1108]:
				xmin = 308.0614
				xmax = 308.1314
				text = "N"
			intervals [1109]:
				xmin = 308.1314
				xmax = 308.8614
				text = "OW1"
			intervals [1110]:
				xmin = 308.8614
				xmax = 309.6775
				text = ""
			intervals [1111]:
				xmin = 309.6775
				xmax = 309.7175
				text = "sil"
			intervals [1112]:
				xmin = 309.7175
				xmax = 309.7675
				text = "D"
			intervals [1113]:
				xmin = 309.7675
				xmax = 309.9075
				text = "IY1"
			intervals [1114]:
				xmin = 309.9075
				xmax = 310.0275
				text = "S"
			intervals [1115]:
				xmin = 310.0275
				xmax = 310.1075
				text = "IY1"
			intervals [1116]:
				xmin = 310.1075
				xmax = 310.1875
				text = "F"
			intervals [1117]:
				xmin = 310.1875
				xmax = 310.2175
				text = "R"
			intervals [1118]:
				xmin = 310.2175
				xmax = 310.2475
				text = "AH1"
			intervals [1119]:
				xmin = 310.2475
				xmax = 310.3475
				text = "M"
			intervals [1120]:
				xmin = 310.3475
				xmax = 310.4175
				text = "D"
			intervals [1121]:
				xmin = 310.4175
				xmax = 310.5275
				text = "IH1"
			intervals [1122]:
				xmin = 310.5275
				xmax = 310.6275
				text = "F"
			intervals [1123]:
				xmin = 310.6275
				xmax = 310.6775
				text = "R"
			intervals [1124]:
				xmin = 310.6775
				xmax = 310.8275
				text = "AH0"
			intervals [1125]:
				xmin = 310.8275
				xmax = 310.8575
				text = "N"
			intervals [1126]:
				xmin = 310.8575
				xmax = 310.9575
				text = "T"
			intervals [1127]:
				xmin = 310.9575
				xmax = 311.693
				text = ""
			intervals [1128]:
				xmin = 311.693
				xmax = 311.773
				text = "EH1"
			intervals [1129]:
				xmin = 311.773
				xmax = 311.913
				text = "R"
			intervals [1130]:
				xmin = 311.913
				xmax = 312.063
				text = "IY0"
			intervals [1131]:
				xmin = 312.063
				xmax = 312.173
				text = "AH0"
			intervals [1132]:
				xmin = 312.173
				xmax = 312.313
				text = "Z"
			intervals [1133]:
				xmin = 312.313
				xmax = 312.373
				text = "IH1"
			intervals [1134]:
				xmin = 312.373
				xmax = 312.483
				text = "Z"
			intervals [1135]:
				xmin = 312.483
				xmax = 312.523
				text = "F"
			intervals [1136]:
				xmin = 312.523
				xmax = 312.593
				text = "ER0"
			intervals [1137]:
				xmin = 312.593
				xmax = 312.693
				text = "M"
			intervals [1138]:
				xmin = 312.693
				xmax = 312.773
				text = "G"
			intervals [1139]:
				xmin = 312.773
				xmax = 312.893
				text = "OW1"
			intervals [1140]:
				xmin = 312.893
				xmax = 312.953
				text = "G"
			intervals [1141]:
				xmin = 312.953
				xmax = 313.263
				text = "OW1"
			intervals [1142]:
				xmin = 313.263
				xmax = 313.6761
				text = "sp"
			intervals [1143]:
				xmin = 313.6761
				xmax = 313.7361
				text = "DH"
			intervals [1144]:
				xmin = 313.7361
				xmax = 313.7761
				text = "AE1"
			intervals [1145]:
				xmin = 313.7761
				xmax = 313.8361
				text = "T"
			intervals [1146]:
				xmin = 313.8361
				xmax = 313.8761
				text = "W"
			intervals [1147]:
				xmin = 313.8761
				xmax = 313.9061
				text = "AH0"
			intervals [1148]:
				xmin = 313.9061
				xmax = 313.9561
				text = "Z"
			intervals [1149]:
				xmin = 313.9561
				xmax = 313.9961
				text = "DH"
			intervals [1150]:
				xmin = 313.9961
				xmax = 314.0361
				text = "AH0"
			intervals [1151]:
				xmin = 314.0361
				xmax = 314.1161
				text = "M"
			intervals [1152]:
				xmin = 314.1161
				xmax = 314.3761
				text = "EY1"
			intervals [1153]:
				xmin = 314.3761
				xmax = 314.5261
				text = "N"
			intervals [1154]:
				xmin = 314.5261
				xmax = 314.8751
				text = "sp"
			intervals [1155]:
				xmin = 314.8751
				xmax = 315.0351
				text = "AW1"
			intervals [1156]:
				xmin = 315.0351
				xmax = 315.1151
				text = "T"
			intervals [1157]:
				xmin = 315.1151
				xmax = 315.1651
				text = "L"
			intervals [1158]:
				xmin = 315.1651
				xmax = 315.2351
				text = "EH2"
			intervals [1159]:
				xmin = 315.2351
				xmax = 315.2751
				text = "T"
			intervals [1160]:
				xmin = 315.2751
				xmax = 315.3751
				text = "F"
			intervals [1161]:
				xmin = 315.3751
				xmax = 315.4051
				text = "R"
			intervals [1162]:
				xmin = 315.4051
				xmax = 315.4351
				text = "ER0"
			intervals [1163]:
				xmin = 315.4351
				xmax = 315.4651
				text = "DH"
			intervals [1164]:
				xmin = 315.4651
				xmax = 315.5151
				text = "AH0"
			intervals [1165]:
				xmin = 315.5151
				xmax = 315.6151
				text = "K"
			intervals [1166]:
				xmin = 315.6151
				xmax = 315.8551
				text = "IH1"
			intervals [1167]:
				xmin = 315.8551
				xmax = 315.8951
				text = "D"
			intervals [1168]:
				xmin = 315.8951
				xmax = 315.9951
				text = "Z"
			intervals [1169]:
				xmin = 315.9951
				xmax = 316.0651
				text = "G"
			intervals [1170]:
				xmin = 316.0651
				xmax = 316.1951
				text = "OW1"
			intervals [1171]:
				xmin = 316.1951
				xmax = 316.2551
				text = "G"
			intervals [1172]:
				xmin = 316.2551
				xmax = 316.4951
				text = "OW1"
			intervals [1173]:
				xmin = 316.4951
				xmax = 318.2121
				text = "sp"
			intervals [1174]:
				xmin = 318.2121
				xmax = 318.4721
				text = "AE1"
			intervals [1175]:
				xmin = 318.4721
				xmax = 318.5421
				text = "N"
			intervals [1176]:
				xmin = 318.5421
				xmax = 318.5721
				text = "D"
			intervals [1177]:
				xmin = 318.5721
				xmax = 318.6121
				text = "DH"
			intervals [1178]:
				xmin = 318.6121
				xmax = 318.6521
				text = "AE1"
			intervals [1179]:
				xmin = 318.6521
				xmax = 318.7321
				text = "T"
			intervals [1180]:
				xmin = 318.7321
				xmax = 318.8421
				text = "S"
			intervals [1181]:
				xmin = 318.8421
				xmax = 318.9721
				text = "IH1"
			intervals [1182]:
				xmin = 318.9721
				xmax = 319.1621
				text = "T"
			intervals [1183]:
				xmin = 319.1621
				xmax = 319.3293
				text = ""
			intervals [1184]:
				xmin = 319.3293
				xmax = 319.4793
				text = "sil"
			intervals [1185]:
				xmin = 319.4793
				xmax = 319.5193
				text = "AY1"
			intervals [1186]:
				xmin = 319.5193
				xmax = 319.5993
				text = "D"
			intervals [1187]:
				xmin = 319.5993
				xmax = 319.7093
				text = "OW1"
			intervals [1188]:
				xmin = 319.7093
				xmax = 319.7393
				text = "N"
			intervals [1189]:
				xmin = 319.7393
				xmax = 319.7793
				text = "N"
			intervals [1190]:
				xmin = 319.7793
				xmax = 320.0793
				text = "OW1"
			intervals [1191]:
				xmin = 320.0793
				xmax = 323.9055
				text = "sp"
			intervals [1192]:
				xmin = 323.9055
				xmax = 324.1355
				text = "Y"
			intervals [1193]:
				xmin = 324.1355
				xmax = 324.3355
				text = "AE1"
			intervals [1194]:
				xmin = 324.3355
				xmax = 324.4455
				text = "sp"
			intervals [1195]:
				xmin = 324.4455
				xmax = 326.4998
				text = ""
			intervals [1196]:
				xmin = 326.4998
				xmax = 327.3298
				text = "AH1"
			intervals [1197]:
				xmin = 327.3298
				xmax = 328.2115
				text = "sp"
			intervals [1198]:
				xmin = 328.2115
				xmax = 328.2515
				text = "IH1"
			intervals [1199]:
				xmin = 328.2515
				xmax = 328.3415
				text = "T"
			intervals [1200]:
				xmin = 328.3415
				xmax = 328.3815
				text = "Y"
			intervals [1201]:
				xmin = 328.3815
				xmax = 328.4315
				text = "UW1"
			intervals [1202]:
				xmin = 328.4315
				xmax = 328.4815
				text = "Z"
			intervals [1203]:
				xmin = 328.4815
				xmax = 328.5115
				text = "D"
			intervals [1204]:
				xmin = 328.5115
				xmax = 328.5615
				text = "T"
			intervals [1205]:
				xmin = 328.5615
				xmax = 328.6015
				text = "AH0"
			intervals [1206]:
				xmin = 328.6015
				xmax = 328.6515
				text = "B"
			intervals [1207]:
				xmin = 328.6515
				xmax = 328.7415
				text = "IY1"
			intervals [1208]:
				xmin = 328.7415
				xmax = 328.9015
				text = "JH"
			intervals [1209]:
				xmin = 328.9015
				xmax = 329.0015
				text = "AH1"
			intervals [1210]:
				xmin = 329.0015
				xmax = 329.0715
				text = "NG"
			intervals [1211]:
				xmin = 329.0715
				xmax = 329.1315
				text = "K"
			intervals [1212]:
				xmin = 329.1315
				xmax = 329.2115
				text = "Y"
			intervals [1213]:
				xmin = 329.2115
				xmax = 329.3115
				text = "AA1"
			intervals [1214]:
				xmin = 329.3115
				xmax = 329.3515
				text = "R"
			intervals [1215]:
				xmin = 329.3515
				xmax = 329.3815
				text = "D"
			intervals [1216]:
				xmin = 329.3815
				xmax = 329.4115
				text = "AH0"
			intervals [1217]:
				xmin = 329.4115
				xmax = 329.4615
				text = "N"
			intervals [1218]:
				xmin = 329.4615
				xmax = 329.5015
				text = "D"
			intervals [1219]:
				xmin = 329.5015
				xmax = 329.5515
				text = "B"
			intervals [1220]:
				xmin = 329.5515
				xmax = 329.7015
				text = "AE1"
			intervals [1221]:
				xmin = 329.7015
				xmax = 329.7915
				text = "K"
			intervals [1222]:
				xmin = 329.7915
				xmax = 329.8715
				text = "Y"
			intervals [1223]:
				xmin = 329.8715
				xmax = 329.9615
				text = "AA1"
			intervals [1224]:
				xmin = 329.9615
				xmax = 330.0015
				text = "R"
			intervals [1225]:
				xmin = 330.0015
				xmax = 330.0315
				text = "D"
			intervals [1226]:
				xmin = 330.0315
				xmax = 330.0715
				text = "B"
			intervals [1227]:
				xmin = 330.0715
				xmax = 330.1115
				text = "AH1"
			intervals [1228]:
				xmin = 330.1115
				xmax = 330.1515
				text = "T"
			intervals [1229]:
				xmin = 330.1515
				xmax = 330.2015
				text = "DH"
			intervals [1230]:
				xmin = 330.2015
				xmax = 330.3115
				text = "EY1"
			intervals [1231]:
				xmin = 330.3115
				xmax = 330.4615
				text = "T"
			intervals [1232]:
				xmin = 330.4615
				xmax = 330.4915
				text = "UW1"
			intervals [1233]:
				xmin = 330.4915
				xmax = 330.5615
				text = "sp"
			intervals [1234]:
				xmin = 330.5615
				xmax = 330.7015
				text = "DH"
			intervals [1235]:
				xmin = 330.7015
				xmax = 330.8215
				text = "EY1"
			intervals [1236]:
				xmin = 330.8215
				xmax = 330.9115
				text = "B"
			intervals [1237]:
				xmin = 330.9115
				xmax = 330.9515
				text = "R"
			intervals [1238]:
				xmin = 330.9515
				xmax = 331.0515
				text = "IH1"
			intervals [1239]:
				xmin = 331.0515
				xmax = 331.1215
				text = "NG"
			intervals [1240]:
				xmin = 331.1215
				xmax = 331.2315
				text = "T"
			intervals [1241]:
				xmin = 331.2315
				xmax = 331.2815
				text = "UW1"
			intervals [1242]:
				xmin = 331.2815
				xmax = 331.3215
				text = "M"
			intervals [1243]:
				xmin = 331.3215
				xmax = 331.3515
				text = "EH1"
			intervals [1244]:
				xmin = 331.3515
				xmax = 331.3815
				text = "N"
			intervals [1245]:
				xmin = 331.3815
				xmax = 331.4515
				text = "IY0"
			intervals [1246]:
				xmin = 331.4515
				xmax = 331.5715
				text = "Y"
			intervals [1247]:
				xmin = 331.5715
				xmax = 331.6615
				text = "AH1"
			intervals [1248]:
				xmin = 331.6615
				xmax = 331.7315
				text = "NG"
			intervals [1249]:
				xmin = 331.7315
				xmax = 331.8015
				text = "K"
			intervals [1250]:
				xmin = 331.8015
				xmax = 331.8715
				text = "R"
			intervals [1251]:
				xmin = 331.8715
				xmax = 332.0915
				text = "AW1"
			intervals [1252]:
				xmin = 332.0915
				xmax = 332.1315
				text = "D"
			intervals [1253]:
				xmin = 332.1315
				xmax = 332.1715
				text = "Z"
			intervals [1254]:
				xmin = 332.1715
				xmax = 332.2615
				text = "S"
			intervals [1255]:
				xmin = 332.2615
				xmax = 332.5515
				text = "OW1"
			intervals [1256]:
				xmin = 332.5515
				xmax = 333.124
				text = ""
			intervals [1257]:
				xmin = 333.124
				xmax = 333.164
				text = "sil"
			intervals [1258]:
				xmin = 333.164
				xmax = 333.284
				text = "N"
			intervals [1259]:
				xmin = 333.284
				xmax = 333.484
				text = "AW1"
			intervals [1260]:
				xmin = 333.484
				xmax = 333.524
				text = "DH"
			intervals [1261]:
				xmin = 333.524
				xmax = 333.554
				text = "EH1"
			intervals [1262]:
				xmin = 333.554
				xmax = 333.584
				text = "R"
			intervals [1263]:
				xmin = 333.584
				xmax = 333.654
				text = "Z"
			intervals [1264]:
				xmin = 333.654
				xmax = 333.724
				text = "F"
			intervals [1265]:
				xmin = 333.724
				xmax = 333.784
				text = "AH0"
			intervals [1266]:
				xmin = 333.784
				xmax = 333.854
				text = "M"
			intervals [1267]:
				xmin = 333.854
				xmax = 333.944
				text = "IH1"
			intervals [1268]:
				xmin = 333.944
				xmax = 334.004
				text = "L"
			intervals [1269]:
				xmin = 334.004
				xmax = 334.054
				text = "Y"
			intervals [1270]:
				xmin = 334.054
				xmax = 334.114
				text = "ER0"
			intervals [1271]:
				xmin = 334.114
				xmax = 334.224
				text = "F"
			intervals [1272]:
				xmin = 334.224
				xmax = 334.364
				text = "EY1"
			intervals [1273]:
				xmin = 334.364
				xmax = 334.474
				text = "S"
			intervals [1274]:
				xmin = 334.474
				xmax = 334.554
				text = "IH0"
			intervals [1275]:
				xmin = 334.554
				xmax = 334.694
				text = "Z"
			intervals [1276]:
				xmin = 334.694
				xmax = 334.724
				text = "sp"
			intervals [1277]:
				xmin = 334.724
				xmax = 334.874
				text = "AO1"
			intervals [1278]:
				xmin = 334.874
				xmax = 334.934
				text = "L"
			intervals [1279]:
				xmin = 334.934
				xmax = 334.964
				text = "DH"
			intervals [1280]:
				xmin = 334.964
				xmax = 335.024
				text = "AH1"
			intervals [1281]:
				xmin = 335.024
				xmax = 335.224
				text = "OW1"
			intervals [1282]:
				xmin = 335.224
				xmax = 335.304
				text = "L"
			intervals [1283]:
				xmin = 335.304
				xmax = 335.334
				text = "D"
			intervals [1284]:
				xmin = 335.334
				xmax = 335.394
				text = "B"
			intervals [1285]:
				xmin = 335.394
				xmax = 335.734
				text = "AE1"
			intervals [1286]:
				xmin = 335.734
				xmax = 335.764
				text = "N"
			intervals [1287]:
				xmin = 335.764
				xmax = 335.804
				text = "D"
			intervals [1288]:
				xmin = 335.804
				xmax = 336.014
				text = "Z"
			intervals [1289]:
				xmin = 336.014
				xmax = 342.5472
				text = ""
			intervals [1290]:
				xmin = 342.5472
				xmax = 342.5872
				text = "sil"
			intervals [1291]:
				xmin = 342.5872
				xmax = 342.7172
				text = "R"
			intervals [1292]:
				xmin = 342.7172
				xmax = 342.8172
				text = "EH1"
			intervals [1293]:
				xmin = 342.8172
				xmax = 342.8572
				text = "R"
			intervals [1294]:
				xmin = 342.8572
				xmax = 343.0572
				text = "EH1"
			intervals [1295]:
				xmin = 343.0572
				xmax = 343.1872
				text = "S"
			intervals [1296]:
				xmin = 343.1872
				xmax = 343.2172
				text = "AH0"
			intervals [1297]:
				xmin = 343.2172
				xmax = 343.3172
				text = "N"
			intervals [1298]:
				xmin = 343.3172
				xmax = 343.4972
				text = "S"
			intervals [1299]:
				xmin = 343.4972
				xmax = 343.6172
				text = "sp"
			intervals [1300]:
				xmin = 343.6172
				xmax = 344.2787
				text = ""
			intervals [1301]:
				xmin = 344.2787
				xmax = 344.4187
				text = "JH"
			intervals [1302]:
				xmin = 344.4187
				xmax = 344.5287
				text = "AH1"
			intervals [1303]:
				xmin = 344.5287
				xmax = 344.6087
				text = "NG"
			intervals [1304]:
				xmin = 344.6087
				xmax = 344.6587
				text = "K"
			intervals [1305]:
				xmin = 344.6587
				xmax = 344.7387
				text = "Y"
			intervals [1306]:
				xmin = 344.7387
				xmax = 344.8687
				text = "AA1"
			intervals [1307]:
				xmin = 344.8687
				xmax = 344.9087
				text = "R"
			intervals [1308]:
				xmin = 344.9087
				xmax = 344.9587
				text = "D"
			intervals [1309]:
				xmin = 344.9587
				xmax = 345.0187
				text = "B"
			intervals [1310]:
				xmin = 345.0187
				xmax = 345.1787
				text = "AE1"
			intervals [1311]:
				xmin = 345.1787
				xmax = 345.2887
				text = "K"
			intervals [1312]:
				xmin = 345.2887
				xmax = 345.3787
				text = "Y"
			intervals [1313]:
				xmin = 345.3787
				xmax = 345.7287
				text = "AA2"
			intervals [1314]:
				xmin = 345.7287
				xmax = 345.7687
				text = "R"
			intervals [1315]:
				xmin = 345.7687
				xmax = 345.7987
				text = "D"
			intervals [1316]:
				xmin = 345.7987
				xmax = 345.9487
				text = "N"
			intervals [1317]:
				xmin = 345.9487
				xmax = 346.0187
				text = "AO2"
			intervals [1318]:
				xmin = 346.0187
				xmax = 346.0887
				text = "R"
			intervals [1319]:
				xmin = 346.0887
				xmax = 346.1587
				text = "TH"
			intervals [1320]:
				xmin = 346.1587
				xmax = 346.2487
				text = "IY1"
			intervals [1321]:
				xmin = 346.2487
				xmax = 346.3187
				text = "S"
			intervals [1322]:
				xmin = 346.3187
				xmax = 346.3487
				text = "T"
			intervals [1323]:
				xmin = 346.3487
				xmax = 346.4187
				text = "G"
			intervals [1324]:
				xmin = 346.4187
				xmax = 346.4787
				text = "R"
			intervals [1325]:
				xmin = 346.4787
				xmax = 346.6387
				text = "UW1"
			intervals [1326]:
				xmin = 346.6387
				xmax = 346.7087
				text = "V"
			intervals [1327]:
				xmin = 346.7087
				xmax = 346.8187
				text = "ER0"
			intervals [1328]:
				xmin = 346.8187
				xmax = 347.0087
				text = "Z"
			intervals [1329]:
				xmin = 347.0087
				xmax = 348.1471
				text = "sp"
			intervals [1330]:
				xmin = 348.1471
				xmax = 348.2271
				text = "AE1"
			intervals [1331]:
				xmin = 348.2271
				xmax = 348.2871
				text = "N"
			intervals [1332]:
				xmin = 348.2871
				xmax = 348.3471
				text = "D"
			intervals [1333]:
				xmin = 348.3471
				xmax = 348.5171
				text = "CH"
			intervals [1334]:
				xmin = 348.5171
				xmax = 348.6871
				text = "AH1"
			intervals [1335]:
				xmin = 348.6871
				xmax = 348.7871
				text = "K"
			intervals [1336]:
				xmin = 348.7871
				xmax = 357.2976
				text = ""
			intervals [1337]:
				xmin = 357.2976
				xmax = 357.3776
				text = "sil"
			intervals [1338]:
				xmin = 357.3776
				xmax = 357.6276
				text = "R"
			intervals [1339]:
				xmin = 357.6276
				xmax = 357.6976
				text = "IY1"
			intervals [1340]:
				xmin = 357.6976
				xmax = 357.7976
				text = "S"
			intervals [1341]:
				xmin = 357.7976
				xmax = 357.8276
				text = "AH0"
			intervals [1342]:
				xmin = 357.8276
				xmax = 357.8576
				text = "N"
			intervals [1343]:
				xmin = 357.8576
				xmax = 357.9076
				text = "L"
			intervals [1344]:
				xmin = 357.9076
				xmax = 358.0276
				text = "IY0"
			intervals [1345]:
				xmin = 358.0276
				xmax = 358.4976
				text = "AO1"
			intervals [1346]:
				xmin = 358.4976
				xmax = 358.5276
				text = "R"
			intervals [1347]:
				xmin = 358.5276
				xmax = 358.6276
				text = "B"
			intervals [1348]:
				xmin = 358.6276
				xmax = 358.7576
				text = "IH0"
			intervals [1349]:
				xmin = 358.7576
				xmax = 358.8476
				text = "F"
			intervals [1350]:
				xmin = 358.8476
				xmax = 358.9976
				text = "AO1"
			intervals [1351]:
				xmin = 358.9976
				xmax = 359.2276
				text = "R"
			intervals [1352]:
				xmin = 359.2276
				xmax = 361.8995
				text = ""
			intervals [1353]:
				xmin = 361.8995
				xmax = 362.0095
				text = "sil"
			intervals [1354]:
				xmin = 362.0095
				xmax = 362.0995
				text = "W"
			intervals [1355]:
				xmin = 362.0995
				xmax = 362.3295
				text = "EH1"
			intervals [1356]:
				xmin = 362.3295
				xmax = 362.3795
				text = "L"
			intervals [1357]:
				xmin = 362.3795
				xmax = 362.4295
				text = "sp"
			intervals [1358]:
				xmin = 362.4295
				xmax = 363.5908
				text = ""
			intervals [1359]:
				xmin = 363.5908
				xmax = 363.7808
				text = "Y"
			intervals [1360]:
				xmin = 363.7808
				xmax = 364.1708
				text = "AE1"
			intervals [1361]:
				xmin = 364.1708
				xmax = 364.8954
				text = ""
			intervals [1362]:
				xmin = 364.8954
				xmax = 365.1554
				text = "Y"
			intervals [1363]:
				xmin = 365.1554
				xmax = 365.2154
				text = "AE1"
			intervals [1364]:
				xmin = 365.2154
				xmax = 365.2554
				text = "D"
			intervals [1365]:
				xmin = 365.2554
				xmax = 365.2854
				text = "AH1"
			intervals [1366]:
				xmin = 365.2854
				xmax = 365.3554
				text = "B"
			intervals [1367]:
				xmin = 365.3554
				xmax = 365.3854
				text = "AH0"
			intervals [1368]:
				xmin = 365.3854
				xmax = 365.4154
				text = "L"
			intervals [1369]:
				xmin = 365.4154
				xmax = 365.4454
				text = "Y"
			intervals [1370]:
				xmin = 365.4454
				xmax = 365.4754
				text = "UW0"
			intervals [1371]:
				xmin = 365.4754
				xmax = 366.0854
				text = "AH1"
			intervals [1372]:
				xmin = 366.0854
				xmax = 367.0504
				text = "sp"
			intervals [1373]:
				xmin = 367.0504
				xmax = 367.1904
				text = "B"
			intervals [1374]:
				xmin = 367.1904
				xmax = 367.3204
				text = "AE1"
			intervals [1375]:
				xmin = 367.3204
				xmax = 367.4004
				text = "K"
			intervals [1376]:
				xmin = 367.4004
				xmax = 367.4404
				text = "IH0"
			intervals [1377]:
				xmin = 367.4404
				xmax = 367.4804
				text = "N"
			intervals [1378]:
				xmin = 367.4804
				xmax = 367.5304
				text = "DH"
			intervals [1379]:
				xmin = 367.5304
				xmax = 367.6004
				text = "IY0"
			intervals [1380]:
				xmin = 367.6004
				xmax = 367.7704
				text = "D"
			intervals [1381]:
				xmin = 367.7704
				xmax = 368.0204
				text = "EY1"
			intervals [1382]:
				xmin = 368.0204
				xmax = 368.0704
				text = "W"
			intervals [1383]:
				xmin = 368.0704
				xmax = 368.1104
				text = "IY1"
			intervals [1384]:
				xmin = 368.1104
				xmax = 368.1404
				text = "W"
			intervals [1385]:
				xmin = 368.1404
				xmax = 368.1704
				text = "UH1"
			intervals [1386]:
				xmin = 368.1704
				xmax = 368.2504
				text = "D"
			intervals [1387]:
				xmin = 368.2504
				xmax = 368.3204
				text = "Y"
			intervals [1388]:
				xmin = 368.3204
				xmax = 368.3604
				text = "UW1"
			intervals [1389]:
				xmin = 368.3604
				xmax = 368.4004
				text = "Z"
			intervals [1390]:
				xmin = 368.4004
				xmax = 368.4304
				text = "D"
			intervals [1391]:
				xmin = 368.4304
				xmax = 368.4804
				text = "T"
			intervals [1392]:
				xmin = 368.4804
				xmax = 368.5304
				text = "AH0"
			intervals [1393]:
				xmin = 368.5304
				xmax = 368.5904
				text = "G"
			intervals [1394]:
				xmin = 368.5904
				xmax = 368.6804
				text = "OW1"
			intervals [1395]:
				xmin = 368.6804
				xmax = 368.7804
				text = "T"
			intervals [1396]:
				xmin = 368.7804
				xmax = 368.8104
				text = "UW1"
			intervals [1397]:
				xmin = 368.8104
				xmax = 368.8404
				text = "DH"
			intervals [1398]:
				xmin = 368.8404
				xmax = 368.9104
				text = "AH0"
			intervals [1399]:
				xmin = 368.9104
				xmax = 368.9704
				text = "B"
			intervals [1400]:
				xmin = 368.9704
				xmax = 369.0304
				text = "L"
			intervals [1401]:
				xmin = 369.0304
				xmax = 369.1404
				text = "AE1"
			intervals [1402]:
				xmin = 369.1404
				xmax = 369.2104
				text = "K"
			intervals [1403]:
				xmin = 369.2104
				xmax = 369.2804
				text = "HH"
			intervals [1404]:
				xmin = 369.2804
				xmax = 369.3604
				text = "OW1"
			intervals [1405]:
				xmin = 369.3604
				xmax = 369.8004
				text = "L"
			intervals [1406]:
				xmin = 369.8004
				xmax = 370.2435
				text = ""
			intervals [1407]:
				xmin = 370.2435
				xmax = 370.3235
				text = "sil"
			intervals [1408]:
				xmin = 370.3235
				xmax = 370.3735
				text = "W"
			intervals [1409]:
				xmin = 370.3735
				xmax = 370.4535
				text = "IY1"
			intervals [1410]:
				xmin = 370.4535
				xmax = 370.4835
				text = "Y"
			intervals [1411]:
				xmin = 370.4835
				xmax = 370.5235
				text = "UW1"
			intervals [1412]:
				xmin = 370.5235
				xmax = 370.5635
				text = "Z"
			intervals [1413]:
				xmin = 370.5635
				xmax = 370.5935
				text = "D"
			intervals [1414]:
				xmin = 370.5935
				xmax = 370.6335
				text = "T"
			intervals [1415]:
				xmin = 370.6335
				xmax = 370.6835
				text = "AH0"
			intervals [1416]:
				xmin = 370.6835
				xmax = 370.7735
				text = "P"
			intervals [1417]:
				xmin = 370.7735
				xmax = 370.8535
				text = "AA1"
			intervals [1418]:
				xmin = 370.8535
				xmax = 370.9335
				text = "R"
			intervals [1419]:
				xmin = 370.9335
				xmax = 371.0035
				text = "K"
			intervals [1420]:
				xmin = 371.0035
				xmax = 371.2735
				text = "AW1"
			intervals [1421]:
				xmin = 371.2735
				xmax = 371.3935
				text = "R"
			intervals [1422]:
				xmin = 371.3935
				xmax = 371.5335
				text = "sp"
			intervals [1423]:
				xmin = 371.5335
				xmax = 371.6785
				text = ""
			intervals [1424]:
				xmin = 371.6785
				xmax = 371.7685
				text = "K"
			intervals [1425]:
				xmin = 371.7685
				xmax = 371.9985
				text = "AA1"
			intervals [1426]:
				xmin = 371.9985
				xmax = 372.0785
				text = "R"
			intervals [1427]:
				xmin = 372.0785
				xmax = 372.1285
				text = "Z"
			intervals [1428]:
				xmin = 372.1285
				xmax = 372.2085
				text = "AO1"
			intervals [1429]:
				xmin = 372.2085
				xmax = 372.2885
				text = "N"
			intervals [1430]:
				xmin = 372.2885
				xmax = 372.3685
				text = "JH"
			intervals [1431]:
				xmin = 372.3685
				xmax = 372.4585
				text = "AO1"
			intervals [1432]:
				xmin = 372.4585
				xmax = 372.5185
				text = "R"
			intervals [1433]:
				xmin = 372.5185
				xmax = 372.5585
				text = "JH"
			intervals [1434]:
				xmin = 372.5585
				xmax = 372.6085
				text = "AH0"
			intervals [1435]:
				xmin = 372.6085
				xmax = 372.8185
				text = "AE1"
			intervals [1436]:
				xmin = 372.8185
				xmax = 372.8785
				text = "V"
			intervals [1437]:
				xmin = 372.8785
				xmax = 372.9085
				text = "AH0"
			intervals [1438]:
				xmin = 372.9085
				xmax = 373.0185
				text = "N"
			intervals [1439]:
				xmin = 373.0185
				xmax = 373.2285
				text = "UW2"
			intervals [1440]:
				xmin = 373.2285
				xmax = 373.8426
				text = "sp"
			intervals [1441]:
				xmin = 373.8426
				xmax = 373.8926
				text = "G"
			intervals [1442]:
				xmin = 373.8926
				xmax = 374.0526
				text = "OW1"
			intervals [1443]:
				xmin = 374.0526
				xmax = 374.1526
				text = "IH0"
			intervals [1444]:
				xmin = 374.1526
				xmax = 374.1926
				text = "N"
			intervals [1445]:
				xmin = 374.1926
				xmax = 374.2426
				text = "DH"
			intervals [1446]:
				xmin = 374.2426
				xmax = 374.4526
				text = "AH1"
			intervals [1447]:
				xmin = 374.4526
				xmax = 374.5026
				text = "sp"
			intervals [1448]:
				xmin = 374.5026
				xmax = 374.6072
				text = ""
			intervals [1449]:
				xmin = 374.6072
				xmax = 374.6972
				text = "G"
			intervals [1450]:
				xmin = 374.6972
				xmax = 374.8372
				text = "OW1"
			intervals [1451]:
				xmin = 374.8372
				xmax = 374.9172
				text = "G"
			intervals [1452]:
				xmin = 374.9172
				xmax = 375.2472
				text = "OW1"
			intervals [1453]:
				xmin = 375.2472
				xmax = 375.6455
				text = "sp"
			intervals [1454]:
				xmin = 375.6455
				xmax = 375.6955
				text = "T"
			intervals [1455]:
				xmin = 375.6955
				xmax = 375.7655
				text = "AH0"
			intervals [1456]:
				xmin = 375.7655
				xmax = 375.8655
				text = "S"
			intervals [1457]:
				xmin = 375.8655
				xmax = 376.0355
				text = "IY1"
			intervals [1458]:
				xmin = 376.0355
				xmax = 376.2355
				text = "EH1"
			intervals [1459]:
				xmin = 376.2355
				xmax = 376.3855
				text = "S"
			intervals [1460]:
				xmin = 376.3855
				xmax = 376.4655
				text = "AH0"
			intervals [1461]:
				xmin = 376.4655
				xmax = 376.5355
				text = "N"
			intervals [1462]:
				xmin = 376.5355
				xmax = 376.7355
				text = "S"
			intervals [1463]:
				xmin = 376.7355
				xmax = 378.2593
				text = ""
			intervals [1464]:
				xmin = 378.2593
				xmax = 378.2993
				text = "sil"
			intervals [1465]:
				xmin = 378.2993
				xmax = 378.4093
				text = "HH"
			intervals [1466]:
				xmin = 378.4093
				xmax = 378.6193
				text = "AE1"
			intervals [1467]:
				xmin = 378.6193
				xmax = 378.6893
				text = "V"
			intervals [1468]:
				xmin = 378.6893
				xmax = 378.8493
				text = "F"
			intervals [1469]:
				xmin = 378.8493
				xmax = 379.1493
				text = "AH1"
			intervals [1470]:
				xmin = 379.1493
				xmax = 379.2493
				text = "N"
			intervals [1471]:
				xmin = 379.2493
				xmax = 379.3293
				text = "sp"
			intervals [1472]:
				xmin = 379.3293
				xmax = 379.7852
				text = ""
			intervals [1473]:
				xmin = 379.7852
				xmax = 379.9052
				text = "K"
			intervals [1474]:
				xmin = 379.9052
				xmax = 379.9852
				text = "AH1"
			intervals [1475]:
				xmin = 379.9852
				xmax = 380.0452
				text = "M"
			intervals [1476]:
				xmin = 380.0452
				xmax = 380.1052
				text = "B"
			intervals [1477]:
				xmin = 380.1052
				xmax = 380.2152
				text = "AE1"
			intervals [1478]:
				xmin = 380.2152
				xmax = 380.2852
				text = "K"
			intervals [1479]:
				xmin = 380.2852
				xmax = 380.3952
				text = "AW1"
			intervals [1480]:
				xmin = 380.3952
				xmax = 380.4552
				text = "T"
			intervals [1481]:
				xmin = 380.4552
				xmax = 380.5952
				text = "S"
			intervals [1482]:
				xmin = 380.5952
				xmax = 380.9452
				text = "AY1"
			intervals [1483]:
				xmin = 380.9452
				xmax = 381.0252
				text = "D"
			intervals [1484]:
				xmin = 381.0252
				xmax = 381.2947
				text = ""
			intervals [1485]:
				xmin = 381.2947
				xmax = 381.3347
				text = "sil"
			intervals [1486]:
				xmin = 381.3347
				xmax = 381.4147
				text = "DH"
			intervals [1487]:
				xmin = 381.4147
				xmax = 381.4847
				text = "AH0"
			intervals [1488]:
				xmin = 381.4847
				xmax = 381.5747
				text = "K"
			intervals [1489]:
				xmin = 381.5747
				xmax = 381.7947
				text = "AA1"
			intervals [1490]:
				xmin = 381.7947
				xmax = 381.8347
				text = "R"
			intervals [1491]:
				xmin = 381.8347
				xmax = 381.9347
				text = "Z"
			intervals [1492]:
				xmin = 381.9347
				xmax = 381.9847
				text = "B"
			intervals [1493]:
				xmin = 381.9847
				xmax = 382.0347
				text = "R"
			intervals [1494]:
				xmin = 382.0347
				xmax = 382.0847
				text = "OW1"
			intervals [1495]:
				xmin = 382.0847
				xmax = 382.1447
				text = "K"
			intervals [1496]:
				xmin = 382.1447
				xmax = 382.1847
				text = "AH0"
			intervals [1497]:
				xmin = 382.1847
				xmax = 382.2147
				text = "N"
			intervals [1498]:
				xmin = 382.2147
				xmax = 382.3247
				text = "IH0"
			intervals [1499]:
				xmin = 382.3247
				xmax = 382.3847
				text = "N"
			intervals [1500]:
				xmin = 382.3847
				xmax = 382.5047
				text = "T"
			intervals [1501]:
				xmin = 382.5047
				xmax = 382.7047
				text = "UW1"
			intervals [1502]:
				xmin = 382.7047
				xmax = 382.9713
				text = "sp"
			intervals [1503]:
				xmin = 382.9713
				xmax = 383.1513
				text = "AO1"
			intervals [1504]:
				xmin = 383.1513
				xmax = 383.2313
				text = "L"
			intervals [1505]:
				xmin = 383.2313
				xmax = 383.2613
				text = "DH"
			intervals [1506]:
				xmin = 383.2613
				xmax = 383.3113
				text = "AH0"
			intervals [1507]:
				xmin = 383.3113
				xmax = 383.3913
				text = "W"
			intervals [1508]:
				xmin = 383.3913
				xmax = 383.4413
				text = "IH1"
			intervals [1509]:
				xmin = 383.4413
				xmax = 383.4913
				text = "N"
			intervals [1510]:
				xmin = 383.4913
				xmax = 383.5413
				text = "D"
			intervals [1511]:
				xmin = 383.5413
				xmax = 383.5713
				text = "OW0"
			intervals [1512]:
				xmin = 383.5713
				xmax = 383.6813
				text = "Z"
			intervals [1513]:
				xmin = 383.6813
				xmax = 383.7713
				text = "B"
			intervals [1514]:
				xmin = 383.7713
				xmax = 383.8013
				text = "R"
			intervals [1515]:
				xmin = 383.8013
				xmax = 383.9113
				text = "OW1"
			intervals [1516]:
				xmin = 383.9113
				xmax = 383.9713
				text = "K"
			intervals [1517]:
				xmin = 383.9713
				xmax = 384.0213
				text = "AH0"
			intervals [1518]:
				xmin = 384.0213
				xmax = 384.0913
				text = "N"
			intervals [1519]:
				xmin = 384.0913
				xmax = 384.2113
				text = "AW1"
			intervals [1520]:
				xmin = 384.2113
				xmax = 384.3313
				text = "T"
			intervals [1521]:
				xmin = 384.3313
				xmax = 384.904
				text = ""
			intervals [1522]:
				xmin = 384.904
				xmax = 384.974
				text = "sil"
			intervals [1523]:
				xmin = 384.974
				xmax = 385.074
				text = "AO1"
			intervals [1524]:
				xmin = 385.074
				xmax = 385.154
				text = "N"
			intervals [1525]:
				xmin = 385.154
				xmax = 385.234
				text = "W"
			intervals [1526]:
				xmin = 385.234
				xmax = 385.294
				text = "AH1"
			intervals [1527]:
				xmin = 385.294
				xmax = 385.354
				text = "N"
			intervals [1528]:
				xmin = 385.354
				xmax = 385.484
				text = "S"
			intervals [1529]:
				xmin = 385.484
				xmax = 385.844
				text = "AY1"
			intervals [1530]:
				xmin = 385.844
				xmax = 385.904
				text = "D"
			intervals [1531]:
				xmin = 385.904
				xmax = 386.8483
				text = ""
			intervals [1532]:
				xmin = 386.8483
				xmax = 386.8783
				text = "sil"
			intervals [1533]:
				xmin = 386.8783
				xmax = 387.0783
				text = "N"
			intervals [1534]:
				xmin = 387.0783
				xmax = 387.5083
				text = "AW1"
			intervals [1535]:
				xmin = 387.5083
				xmax = 387.5383
				text = "sp"
			intervals [1536]:
				xmin = 387.5383
				xmax = 387.5783
				text = "HH"
			intervals [1537]:
				xmin = 387.5783
				xmax = 387.6383
				text = "W"
			intervals [1538]:
				xmin = 387.6383
				xmax = 387.6883
				text = "IH1"
			intervals [1539]:
				xmin = 387.6883
				xmax = 387.7283
				text = "N"
			intervals [1540]:
				xmin = 387.7283
				xmax = 387.7983
				text = "Y"
			intervals [1541]:
				xmin = 387.7983
				xmax = 387.8683
				text = "UW1"
			intervals [1542]:
				xmin = 387.8683
				xmax = 387.9583
				text = "G"
			intervals [1543]:
				xmin = 387.9583
				xmax = 388.2283
				text = "OW1"
			intervals [1544]:
				xmin = 388.2283
				xmax = 388.4883
				text = "W"
			intervals [1545]:
				xmin = 388.4883
				xmax = 388.5183
				text = "IH1"
			intervals [1546]:
				xmin = 388.5183
				xmax = 388.5483
				text = "N"
			intervals [1547]:
				xmin = 388.5483
				xmax = 388.5883
				text = "Y"
			intervals [1548]:
				xmin = 388.5883
				xmax = 388.6283
				text = "UW1"
			intervals [1549]:
				xmin = 388.6283
				xmax = 388.6583
				text = "sp"
			intervals [1550]:
				xmin = 388.6583
				xmax = 388.7683
				text = "HH"
			intervals [1551]:
				xmin = 388.7683
				xmax = 388.7983
				text = "W"
			intervals [1552]:
				xmin = 388.7983
				xmax = 388.8283
				text = "EH1"
			intervals [1553]:
				xmin = 388.8283
				xmax = 388.8583
				text = "N"
			intervals [1554]:
				xmin = 388.8583
				xmax = 388.9183
				text = "W"
			intervals [1555]:
				xmin = 388.9183
				xmax = 388.9683
				text = "IY1"
			intervals [1556]:
				xmin = 388.9683
				xmax = 389.0483
				text = "G"
			intervals [1557]:
				xmin = 389.0483
				xmax = 389.1883
				text = "OW1"
			intervals [1558]:
				xmin = 389.1883
				xmax = 389.3483
				text = "AW1"
			intervals [1559]:
				xmin = 389.3483
				xmax = 389.5083
				text = "T"
			intervals [1560]:
				xmin = 389.5083
				xmax = 389.5883
				text = "sp"
			intervals [1561]:
				xmin = 389.5883
				xmax = 389.6583
				text = "W"
			intervals [1562]:
				xmin = 389.6583
				xmax = 389.7183
				text = "IY1"
			intervals [1563]:
				xmin = 389.7183
				xmax = 389.7683
				text = "G"
			intervals [1564]:
				xmin = 389.7683
				xmax = 389.8683
				text = "OW1"
			intervals [1565]:
				xmin = 389.8683
				xmax = 389.9683
				text = "T"
			intervals [1566]:
				xmin = 389.9683
				xmax = 389.9983
				text = "UW1"
			intervals [1567]:
				xmin = 389.9983
				xmax = 390.0283
				text = "DH"
			intervals [1568]:
				xmin = 390.0283
				xmax = 390.0783
				text = "AH0"
			intervals [1569]:
				xmin = 390.0783
				xmax = 390.1283
				text = "HH"
			intervals [1570]:
				xmin = 390.1283
				xmax = 390.3283
				text = "AW1"
			intervals [1571]:
				xmin = 390.3283
				xmax = 390.3883
				text = "ER0"
			intervals [1572]:
				xmin = 390.3883
				xmax = 390.4283
				text = "D"
			intervals [1573]:
				xmin = 390.4283
				xmax = 390.4883
				text = "TH"
			intervals [1574]:
				xmin = 390.4883
				xmax = 390.7983
				text = "IY1"
			intervals [1575]:
				xmin = 390.7983
				xmax = 390.8383
				text = "AH0"
			intervals [1576]:
				xmin = 390.8383
				xmax = 390.8883
				text = "T"
			intervals [1577]:
				xmin = 390.8883
				xmax = 391.1083
				text = "ER0"
			intervals [1578]:
				xmin = 391.1083
				xmax = 392.3703
				text = ""
			intervals [1579]:
				xmin = 392.3703
				xmax = 392.4703
				text = "P"
			intervals [1580]:
				xmin = 392.4703
				xmax = 392.5903
				text = "AA1"
			intervals [1581]:
				xmin = 392.5903
				xmax = 392.6803
				text = "R"
			intervals [1582]:
				xmin = 392.6803
				xmax = 392.7403
				text = "K"
			intervals [1583]:
				xmin = 392.7403
				xmax = 392.7803
				text = "IH0"
			intervals [1584]:
				xmin = 392.7803
				xmax = 392.8403
				text = "N"
			intervals [1585]:
				xmin = 392.8403
				xmax = 392.9203
				text = "IH0"
			intervals [1586]:
				xmin = 392.9203
				xmax = 393.0103
				text = "Z"
			intervals [1587]:
				xmin = 393.0103
				xmax = 393.0903
				text = "G"
			intervals [1588]:
				xmin = 393.0903
				xmax = 393.4803
				text = "UH1"
			intervals [1589]:
				xmin = 393.4803
				xmax = 393.5903
				text = "D"
			intervals [1590]:
				xmin = 393.5903
				xmax = 394.0102
				text = ""
			intervals [1591]:
				xmin = 394.0102
				xmax = 394.1402
				text = "Y"
			intervals [1592]:
				xmin = 394.1402
				xmax = 394.1702
				text = "UW1"
			intervals [1593]:
				xmin = 394.1702
				xmax = 394.2102
				text = "D"
			intervals [1594]:
				xmin = 394.2102
				xmax = 394.2602
				text = "OW1"
			intervals [1595]:
				xmin = 394.2602
				xmax = 394.3002
				text = "N"
			intervals [1596]:
				xmin = 394.3002
				xmax = 394.3302
				text = "HH"
			intervals [1597]:
				xmin = 394.3302
				xmax = 394.3702
				text = "AE1"
			intervals [1598]:
				xmin = 394.3702
				xmax = 394.4102
				text = "V"
			intervals [1599]:
				xmin = 394.4102
				xmax = 394.4402
				text = "T"
			intervals [1600]:
				xmin = 394.4402
				xmax = 394.4902
				text = "AH0"
			intervals [1601]:
				xmin = 394.4902
				xmax = 394.5802
				text = "W"
			intervals [1602]:
				xmin = 394.5802
				xmax = 394.6302
				text = "ER1"
			intervals [1603]:
				xmin = 394.6302
				xmax = 394.6602
				text = "IY0"
			intervals [1604]:
				xmin = 394.6602
				xmax = 394.6902
				text = "AH0"
			intervals [1605]:
				xmin = 394.6902
				xmax = 394.7502
				text = "B"
			intervals [1606]:
				xmin = 394.7502
				xmax = 394.8102
				text = "AW1"
			intervals [1607]:
				xmin = 394.8102
				xmax = 394.8602
				text = "T"
			intervals [1608]:
				xmin = 394.8602
				xmax = 394.9102
				text = "N"
			intervals [1609]:
				xmin = 394.9102
				xmax = 394.9602
				text = "OW1"
			intervals [1610]:
				xmin = 394.9602
				xmax = 395.0202
				text = "B"
			intervals [1611]:
				xmin = 395.0202
				xmax = 395.1102
				text = "AA2"
			intervals [1612]:
				xmin = 395.1102
				xmax = 395.1602
				text = "D"
			intervals [1613]:
				xmin = 395.1602
				xmax = 395.1902
				text = "IY2"
			intervals [1614]:
				xmin = 395.1902
				xmax = 395.3002
				text = "B"
			intervals [1615]:
				xmin = 395.3002
				xmax = 395.3902
				text = "R"
			intervals [1616]:
				xmin = 395.3902
				xmax = 395.4402
				text = "EY1"
			intervals [1617]:
				xmin = 395.4402
				xmax = 395.4802
				text = "K"
			intervals [1618]:
				xmin = 395.4802
				xmax = 395.5102
				text = "IH0"
			intervals [1619]:
				xmin = 395.5102
				xmax = 395.5502
				text = "N"
			intervals [1620]:
				xmin = 395.5502
				xmax = 395.6002
				text = "IH1"
			intervals [1621]:
				xmin = 395.6002
				xmax = 395.6702
				text = "N"
			intervals [1622]:
				xmin = 395.6702
				xmax = 395.7402
				text = "Y"
			intervals [1623]:
				xmin = 395.7402
				xmax = 395.7702
				text = "AO1"
			intervals [1624]:
				xmin = 395.7702
				xmax = 395.8302
				text = "R"
			intervals [1625]:
				xmin = 395.8302
				xmax = 395.9202
				text = "K"
			intervals [1626]:
				xmin = 395.9202
				xmax = 396.1902
				text = "AA1"
			intervals [1627]:
				xmin = 396.1902
				xmax = 396.3702
				text = "R"
			intervals [1628]:
				xmin = 396.3702
				xmax = 398.1453
				text = ""
			intervals [1629]:
				xmin = 398.1453
				xmax = 398.2153
				text = "sil"
			intervals [1630]:
				xmin = 398.2153
				xmax = 398.2753
				text = "DH"
			intervals [1631]:
				xmin = 398.2753
				xmax = 398.3553
				text = "AH0"
			intervals [1632]:
				xmin = 398.3553
				xmax = 398.3953
				text = "T"
			intervals [1633]:
				xmin = 398.3953
				xmax = 398.4453
				text = "Z"
			intervals [1634]:
				xmin = 398.4453
				xmax = 398.6553
				text = "IH0"
			intervals [1635]:
				xmin = 398.6553
				xmax = 398.7353
				text = "T"
			intervals [1636]:
				xmin = 398.7353
				xmax = 404.9435
				text = ""
			intervals [1637]:
				xmin = 404.9435
				xmax = 404.9835
				text = "sil"
			intervals [1638]:
				xmin = 404.9835
				xmax = 405.0435
				text = "DH"
			intervals [1639]:
				xmin = 405.0435
				xmax = 405.1135
				text = "EY1"
			intervals [1640]:
				xmin = 405.1135
				xmax = 405.1635
				text = "G"
			intervals [1641]:
				xmin = 405.1635
				xmax = 405.2135
				text = "AA1"
			intervals [1642]:
				xmin = 405.2135
				xmax = 405.2935
				text = "T"
			intervals [1643]:
				xmin = 405.2935
				xmax = 405.3435
				text = "DH"
			intervals [1644]:
				xmin = 405.3435
				xmax = 405.3735
				text = "AE1"
			intervals [1645]:
				xmin = 405.3735
				xmax = 405.4335
				text = "T"
			intervals [1646]:
				xmin = 405.4335
				xmax = 405.4935
				text = "Y"
			intervals [1647]:
				xmin = 405.4935
				xmax = 405.5635
				text = "UW0"
			intervals [1648]:
				xmin = 405.5635
				xmax = 405.6335
				text = "N"
			intervals [1649]:
				xmin = 405.6335
				xmax = 405.7535
				text = "IY1"
			intervals [1650]:
				xmin = 405.7535
				xmax = 405.8235
				text = "K"
			intervals [1651]:
				xmin = 405.8235
				xmax = 405.9135
				text = "S"
			intervals [1652]:
				xmin = 405.9135
				xmax = 406.1835
				text = "AW1"
			intervals [1653]:
				xmin = 406.1835
				xmax = 406.2135
				text = "N"
			intervals [1654]:
				xmin = 406.2135
				xmax = 406.2435
				text = "D"
			intervals [1655]:
				xmin = 406.2435
				xmax = 408.2666
				text = "sp"
			intervals [1656]:
				xmin = 408.2666
				xmax = 408.3266
				text = "DH"
			intervals [1657]:
				xmin = 408.3266
				xmax = 408.3666
				text = "AH0"
			intervals [1658]:
				xmin = 408.3666
				xmax = 408.4166
				text = "T"
			intervals [1659]:
				xmin = 408.4166
				xmax = 408.5166
				text = "S"
			intervals [1660]:
				xmin = 408.5166
				xmax = 408.6166
				text = "IH1"
			intervals [1661]:
				xmin = 408.6166
				xmax = 408.7366
				text = "T"
			intervals [1662]:
				xmin = 408.7366
				xmax = 410.0623
				text = ""
			intervals [1663]:
				xmin = 410.0623
				xmax = 410.1023
				text = "sil"
			intervals [1664]:
				xmin = 410.1023
				xmax = 410.1423
				text = "DH"
			intervals [1665]:
				xmin = 410.1423
				xmax = 410.2123
				text = "AH1"
			intervals [1666]:
				xmin = 410.2123
				xmax = 410.3423
				text = "F"
			intervals [1667]:
				xmin = 410.3423
				xmax = 410.5923
				text = "AE1"
			intervals [1668]:
				xmin = 410.5923
				xmax = 410.7323
				text = "DH"
			intervals [1669]:
				xmin = 410.7323
				xmax = 410.8123
				text = "AH0"
			intervals [1670]:
				xmin = 410.8123
				xmax = 410.8923
				text = "F"
			intervals [1671]:
				xmin = 410.8923
				xmax = 411.1223
				text = "AE1"
			intervals [1672]:
				xmin = 411.1223
				xmax = 411.2123
				text = "S"
			intervals [1673]:
				xmin = 411.2123
				xmax = 411.2623
				text = "T"
			intervals [1674]:
				xmin = 411.2623
				xmax = 411.3523
				text = "P"
			intervals [1675]:
				xmin = 411.3523
				xmax = 411.4723
				text = "EY1"
			intervals [1676]:
				xmin = 411.4723
				xmax = 411.5523
				text = "S"
			intervals [1677]:
				xmin = 411.5523
				xmax = 411.6023
				text = "DH"
			intervals [1678]:
				xmin = 411.6023
				xmax = 411.6623
				text = "AH0"
			intervals [1679]:
				xmin = 411.6623
				xmax = 411.7523
				text = "F"
			intervals [1680]:
				xmin = 411.7523
				xmax = 411.9523
				text = "AE1"
			intervals [1681]:
				xmin = 411.9523
				xmax = 412.0323
				text = "S"
			intervals [1682]:
				xmin = 412.0323
				xmax = 412.0623
				text = "T"
			intervals [1683]:
				xmin = 412.0623
				xmax = 412.0923
				text = "sp"
			intervals [1684]:
				xmin = 412.0923
				xmax = 412.1623
				text = "B"
			intervals [1685]:
				xmin = 412.1623
				xmax = 412.3523
				text = "IY1"
			intervals [1686]:
				xmin = 412.3523
				xmax = 412.4523
				text = "T"
			intervals [1687]:
				xmin = 412.4523
				xmax = 412.6323
				text = "S"
			intervals [1688]:
				xmin = 412.6323
				xmax = 413.2084
				text = ""
			intervals [1689]:
				xmin = 413.2084
				xmax = 413.2984
				text = "sil"
			intervals [1690]:
				xmin = 413.2984
				xmax = 413.3384
				text = "DH"
			intervals [1691]:
				xmin = 413.3384
				xmax = 413.3984
				text = "AH0"
			intervals [1692]:
				xmin = 413.3984
				xmax = 413.4284
				text = "T"
			intervals [1693]:
				xmin = 413.4284
				xmax = 413.5284
				text = "Z"
			intervals [1694]:
				xmin = 413.5284
				xmax = 413.5884
				text = "IH1"
			intervals [1695]:
				xmin = 413.5884
				xmax = 413.7484
				text = "T"
			intervals [1696]:
				xmin = 413.7484
				xmax = 423.3736
				text = ""
			intervals [1697]:
				xmin = 423.3736
				xmax = 423.4136
				text = "sil"
			intervals [1698]:
				xmin = 423.4136
				xmax = 423.5136
				text = "AO1"
			intervals [1699]:
				xmin = 423.5136
				xmax = 423.5636
				text = "N"
			intervals [1700]:
				xmin = 423.5636
				xmax = 423.5936
				text = "DH"
			intervals [1701]:
				xmin = 423.5936
				xmax = 423.6536
				text = "AH0"
			intervals [1702]:
				xmin = 423.6536
				xmax = 423.7236
				text = "W"
			intervals [1703]:
				xmin = 423.7236
				xmax = 423.7936
				text = "IH1"
			intervals [1704]:
				xmin = 423.7936
				xmax = 424.2136
				text = "NG"
			intervals [1705]:
				xmin = 424.2136
				xmax = 424.3536
				text = "Z"
			intervals [1706]:
				xmin = 424.3536
				xmax = 425.1121
				text = "sp"
			intervals [1707]:
				xmin = 425.1121
				xmax = 425.7021
				text = "OW1"
			intervals [1708]:
				xmin = 425.7021
				xmax = 425.8962
				text = ""
			intervals [1709]:
				xmin = 425.8962
				xmax = 425.9962
				text = "sil"
			intervals [1710]:
				xmin = 425.9962
				xmax = 426.0462
				text = "spn"
			intervals [1711]:
				xmin = 426.0462
				xmax = 426.1262
				text = "M"
			intervals [1712]:
				xmin = 426.1262
				xmax = 426.1962
				text = "AH1"
			intervals [1713]:
				xmin = 426.1962
				xmax = 426.2562
				text = "M"
			intervals [1714]:
				xmin = 426.2562
				xmax = 426.2962
				text = "B"
			intervals [1715]:
				xmin = 426.2962
				xmax = 426.3462
				text = "OW0"
			intervals [1716]:
				xmin = 426.3462
				xmax = 426.4762
				text = "S"
			intervals [1717]:
				xmin = 426.4762
				xmax = 426.6762
				text = "AO1"
			intervals [1718]:
				xmin = 426.6762
				xmax = 426.7662
				text = "S"
			intervals [1719]:
				xmin = 426.7662
				xmax = 426.8562
				text = "IH1"
			intervals [1720]:
				xmin = 426.8562
				xmax = 426.9362
				text = "Z"
			intervals [1721]:
				xmin = 426.9362
				xmax = 427.0062
				text = "DH"
			intervals [1722]:
				xmin = 427.0062
				xmax = 427.0962
				text = "AH0"
			intervals [1723]:
				xmin = 427.0962
				xmax = 427.1962
				text = "B"
			intervals [1724]:
				xmin = 427.1962
				xmax = 427.3962
				text = "EH1"
			intervals [1725]:
				xmin = 427.3962
				xmax = 427.4862
				text = "S"
			intervals [1726]:
				xmin = 427.4862
				xmax = 427.6162
				text = "T"
			intervals [1727]:
				xmin = 427.6162
				xmax = 427.6462
				text = "sp"
			intervals [1728]:
				xmin = 427.6462
				xmax = 427.7462
				text = "Y"
			intervals [1729]:
				xmin = 427.7462
				xmax = 427.7962
				text = "UW1"
			intervals [1730]:
				xmin = 427.7962
				xmax = 427.8462
				text = "K"
			intervals [1731]:
				xmin = 427.8462
				xmax = 427.8762
				text = "UH1"
			intervals [1732]:
				xmin = 427.8762
				xmax = 427.9062
				text = "D"
			intervals [1733]:
				xmin = 427.9062
				xmax = 427.9762
				text = "P"
			intervals [1734]:
				xmin = 427.9762
				xmax = 428.0362
				text = "UH1"
			intervals [1735]:
				xmin = 428.0362
				xmax = 428.1162
				text = "T"
			intervals [1736]:
				xmin = 428.1162
				xmax = 428.1762
				text = "DH"
			intervals [1737]:
				xmin = 428.1762
				xmax = 428.2362
				text = "AH0"
			intervals [1738]:
				xmin = 428.2362
				xmax = 428.3262
				text = "M"
			intervals [1739]:
				xmin = 428.3262
				xmax = 428.4362
				text = "AO1"
			intervals [1740]:
				xmin = 428.4362
				xmax = 428.4862
				text = "N"
			intervals [1741]:
				xmin = 428.4862
				xmax = 428.6362
				text = "EH1"
			intervals [1742]:
				xmin = 428.6362
				xmax = 428.7262
				text = "N"
			intervals [1743]:
				xmin = 428.7262
				xmax = 428.8162
				text = "IY0"
			intervals [1744]:
				xmin = 428.8162
				xmax = 428.8962
				text = "TH"
			intervals [1745]:
				xmin = 428.8962
				xmax = 428.9462
				text = "IH2"
			intervals [1746]:
				xmin = 428.9462
				xmax = 429.1162
				text = "NG"
			intervals [1747]:
				xmin = 429.1162
				xmax = 429.1462
				text = "sp"
			intervals [1748]:
				xmin = 429.1462
				xmax = 429.1862
				text = "Y"
			intervals [1749]:
				xmin = 429.1862
				xmax = 429.2362
				text = "UH1"
			intervals [1750]:
				xmin = 429.2362
				xmax = 429.2862
				text = "R"
			intervals [1751]:
				xmin = 429.2862
				xmax = 429.3862
				text = "F"
			intervals [1752]:
				xmin = 429.3862
				xmax = 429.4262
				text = "R"
			intervals [1753]:
				xmin = 429.4262
				xmax = 429.8462
				text = "AY1"
			intervals [1754]:
				xmin = 429.8462
				xmax = 429.9462
				text = "Z"
			intervals [1755]:
				xmin = 429.9462
				xmax = 429.9762
				text = "Y"
			intervals [1756]:
				xmin = 429.9762
				xmax = 430.0062
				text = "UH1"
			intervals [1757]:
				xmin = 430.0062
				xmax = 430.0362
				text = "R"
			intervals [1758]:
				xmin = 430.0362
				xmax = 430.2062
				text = "CH"
			intervals [1759]:
				xmin = 430.2062
				xmax = 430.2662
				text = "IH1"
			intervals [1760]:
				xmin = 430.2662
				xmax = 430.3862
				text = "K"
			intervals [1761]:
				xmin = 430.3862
				xmax = 430.4762
				text = "AH0"
			intervals [1762]:
				xmin = 430.4762
				xmax = 430.6062
				text = "N"
			intervals [1763]:
				xmin = 430.6062
				xmax = 431.2443
				text = ""
			intervals [1764]:
				xmin = 431.2443
				xmax = 431.3943
				text = "Y"
			intervals [1765]:
				xmin = 431.3943
				xmax = 431.4543
				text = "AO1"
			intervals [1766]:
				xmin = 431.4543
				xmax = 431.4843
				text = "R"
			intervals [1767]:
				xmin = 431.4843
				xmax = 431.5443
				text = "R"
			intervals [1768]:
				xmin = 431.5443
				xmax = 431.7643
				text = "AY1"
			intervals [1769]:
				xmin = 431.7643
				xmax = 432.1143
				text = "S"
			intervals [1770]:
				xmin = 432.1143
				xmax = 432.7267
				text = ""
			intervals [1771]:
				xmin = 432.7267
				xmax = 432.7967
				text = "sil"
			intervals [1772]:
				xmin = 432.7967
				xmax = 432.8867
				text = "IH1"
			intervals [1773]:
				xmin = 432.8867
				xmax = 432.9567
				text = "T"
			intervals [1774]:
				xmin = 432.9567
				xmax = 432.9867
				text = "Z"
			intervals [1775]:
				xmin = 432.9867
				xmax = 433.0267
				text = "JH"
			intervals [1776]:
				xmin = 433.0267
				xmax = 433.0967
				text = "IH0"
			intervals [1777]:
				xmin = 433.0967
				xmax = 433.1967
				text = "S"
			intervals [1778]:
				xmin = 433.1967
				xmax = 433.2567
				text = "DH"
			intervals [1779]:
				xmin = 433.2567
				xmax = 433.3167
				text = "AH0"
			intervals [1780]:
				xmin = 433.3167
				xmax = 433.3667
				text = "B"
			intervals [1781]:
				xmin = 433.3667
				xmax = 433.4967
				text = "EH1"
			intervals [1782]:
				xmin = 433.4967
				xmax = 433.5867
				text = "S"
			intervals [1783]:
				xmin = 433.5867
				xmax = 433.7867
				text = "T"
			intervals [1784]:
				xmin = 433.7867
				xmax = 434.5564
				text = ""
			intervals [1785]:
				xmin = 434.5564
				xmax = 434.6264
				text = "sil"
			intervals [1786]:
				xmin = 434.6264
				xmax = 434.7464
				text = "B"
			intervals [1787]:
				xmin = 434.7464
				xmax = 434.8264
				text = "EH1"
			intervals [1788]:
				xmin = 434.8264
				xmax = 434.9364
				text = "S"
			intervals [1789]:
				xmin = 434.9364
				xmax = 434.9864
				text = "T"
			intervals [1790]:
				xmin = 434.9864
				xmax = 435.1564
				text = "S"
			intervals [1791]:
				xmin = 435.1564
				xmax = 435.3064
				text = "AO1"
			intervals [1792]:
				xmin = 435.3064
				xmax = 435.3764
				text = "S"
			intervals [1793]:
				xmin = 435.3764
				xmax = 435.4364
				text = "DH"
			intervals [1794]:
				xmin = 435.4364
				xmax = 435.4664
				text = "AE1"
			intervals [1795]:
				xmin = 435.4664
				xmax = 435.5464
				text = "T"
			intervals [1796]:
				xmin = 435.5464
				xmax = 435.6264
				text = "Y"
			intervals [1797]:
				xmin = 435.6264
				xmax = 435.6864
				text = "UW1"
			intervals [1798]:
				xmin = 435.6864
				xmax = 435.7164
				text = "EH1"
			intervals [1799]:
				xmin = 435.7164
				xmax = 435.7664
				text = "V"
			intervals [1800]:
				xmin = 435.7664
				xmax = 435.8264
				text = "ER0"
			intervals [1801]:
				xmin = 435.8264
				xmax = 435.8664
				text = "HH"
			intervals [1802]:
				xmin = 435.8664
				xmax = 436.0064
				text = "AE1"
			intervals [1803]:
				xmin = 436.0064
				xmax = 436.0464
				text = "D"
			intervals [1804]:
				xmin = 436.0464
				xmax = 436.0964
				text = "IH1"
			intervals [1805]:
				xmin = 436.0964
				xmax = 436.1464
				text = "N"
			intervals [1806]:
				xmin = 436.1464
				xmax = 436.1964
				text = "D"
			intervals [1807]:
				xmin = 436.1964
				xmax = 436.3364
				text = "IY1"
			intervals [1808]:
				xmin = 436.3364
				xmax = 436.4464
				text = "S"
			intervals [1809]:
				xmin = 436.4464
				xmax = 436.7064
				text = "IY1"
			intervals [1810]:
				xmin = 436.7064
				xmax = 439.3154
				text = ""
			intervals [1811]:
				xmin = 439.3154
				xmax = 439.4454
				text = "AY1"
			intervals [1812]:
				xmin = 439.4454
				xmax = 439.5054
				text = "TH"
			intervals [1813]:
				xmin = 439.5054
				xmax = 439.5454
				text = "IH1"
			intervals [1814]:
				xmin = 439.5454
				xmax = 439.5954
				text = "NG"
			intervals [1815]:
				xmin = 439.5954
				xmax = 439.6454
				text = "K"
			intervals [1816]:
				xmin = 439.6454
				xmax = 439.7054
				text = "IH0"
			intervals [1817]:
				xmin = 439.7054
				xmax = 439.7454
				text = "T"
			intervals [1818]:
				xmin = 439.7454
				xmax = 439.7754
				text = "Z"
			intervals [1819]:
				xmin = 439.7754
				xmax = 439.8854
				text = "V"
			intervals [1820]:
				xmin = 439.8854
				xmax = 439.9954
				text = "IH1"
			intervals [1821]:
				xmin = 439.9954
				xmax = 440.0354
				text = "N"
			intervals [1822]:
				xmin = 440.0354
				xmax = 440.1154
				text = "AH0"
			intervals [1823]:
				xmin = 440.1154
				xmax = 440.1754
				text = "G"
			intervals [1824]:
				xmin = 440.1754
				xmax = 440.2654
				text = "ER0"
			intervals [1825]:
				xmin = 440.2654
				xmax = 440.3254
				text = "HH"
			intervals [1826]:
				xmin = 440.3254
				xmax = 440.4254
				text = "AA1"
			intervals [1827]:
				xmin = 440.4254
				xmax = 440.4854
				text = "T"
			intervals [1828]:
				xmin = 440.4854
				xmax = 440.5954
				text = "S"
			intervals [1829]:
				xmin = 440.5954
				xmax = 440.8954
				text = "AO1"
			intervals [1830]:
				xmin = 440.8954
				xmax = 441.2454
				text = "S"
			intervals [1831]:
				xmin = 441.2454
				xmax = 441.4225
				text = ""
			intervals [1832]:
				xmin = 441.4225
				xmax = 441.4525
				text = "sil"
			intervals [1833]:
				xmin = 441.4525
				xmax = 441.5525
				text = "K"
			intervals [1834]:
				xmin = 441.5525
				xmax = 441.6125
				text = "EH1"
			intervals [1835]:
				xmin = 441.6125
				xmax = 441.7925
				text = "CH"
			intervals [1836]:
				xmin = 441.7925
				xmax = 441.9725
				text = "AH0"
			intervals [1837]:
				xmin = 441.9725
				xmax = 442.0225
				text = "P"
			intervals [1838]:
				xmin = 442.0225
				xmax = 442.0576
				text = ""
			intervals [1839]:
				xmin = 442.0576
				xmax = 442.1076
				text = "AH0"
			intervals [1840]:
				xmin = 442.1076
				xmax = 442.1876
				text = "N"
			intervals [1841]:
				xmin = 442.1876
				xmax = 442.3076
				text = "S"
			intervals [1842]:
				xmin = 442.3076
				xmax = 442.3876
				text = "AH1"
			intervals [1843]:
				xmin = 442.3876
				xmax = 442.4276
				text = "M"
			intervals [1844]:
				xmin = 442.4276
				xmax = 442.4576
				text = "TH"
			intervals [1845]:
				xmin = 442.4576
				xmax = 442.5176
				text = "IH0"
			intervals [1846]:
				xmin = 442.5176
				xmax = 442.5876
				text = "N"
			intervals [1847]:
				xmin = 442.5876
				xmax = 442.6776
				text = "EH1"
			intervals [1848]:
				xmin = 442.6776
				xmax = 442.7876
				text = "L"
			intervals [1849]:
				xmin = 442.7876
				xmax = 442.9276
				text = "S"
			intervals [1850]:
				xmin = 442.9276
				xmax = 443.7479
				text = ""
			intervals [1851]:
				xmin = 443.7479
				xmax = 443.7979
				text = "sil"
			intervals [1852]:
				xmin = 443.7979
				xmax = 443.9579
				text = "S"
			intervals [1853]:
				xmin = 443.9579
				xmax = 444.1579
				text = "AH1"
			intervals [1854]:
				xmin = 444.1579
				xmax = 444.1979
				text = "M"
			intervals [1855]:
				xmin = 444.1979
				xmax = 444.2279
				text = "TH"
			intervals [1856]:
				xmin = 444.2279
				xmax = 444.2679
				text = "IH0"
			intervals [1857]:
				xmin = 444.2679
				xmax = 444.3479
				text = "N"
			intervals [1858]:
				xmin = 444.3479
				xmax = 444.3979
				text = "sp"
			intervals [1859]:
				xmin = 444.3979
				xmax = 445.2248
				text = ""
			intervals [1860]:
				xmin = 445.2248
				xmax = 445.3048
				text = "B"
			intervals [1861]:
				xmin = 445.3048
				xmax = 445.3648
				text = "AH1"
			intervals [1862]:
				xmin = 445.3648
				xmax = 445.4448
				text = "T"
			intervals [1863]:
				xmin = 445.4448
				xmax = 445.5548
				text = "sp"
			intervals [1864]:
				xmin = 445.5548
				xmax = 446.2362
				text = ""
			intervals [1865]:
				xmin = 446.2362
				xmax = 446.6562
				text = "AH1"
			intervals [1866]:
				xmin = 446.6562
				xmax = 446.7062
				text = "sp"
			intervals [1867]:
				xmin = 446.7062
				xmax = 446.8062
				text = "DH"
			intervals [1868]:
				xmin = 446.8062
				xmax = 446.8562
				text = "IY0"
			intervals [1869]:
				xmin = 446.8562
				xmax = 446.9362
				text = "sp"
			intervals [1870]:
				xmin = 446.9362
				xmax = 447.1262
				text = "K"
			intervals [1871]:
				xmin = 447.1262
				xmax = 447.1762
				text = "EH1"
			intervals [1872]:
				xmin = 447.1762
				xmax = 447.2862
				text = "R"
			intervals [1873]:
				xmin = 447.2862
				xmax = 447.3462
				text = "IY0"
			intervals [1874]:
				xmin = 447.3462
				xmax = 447.4162
				text = "AW1"
			intervals [1875]:
				xmin = 447.4162
				xmax = 447.4862
				text = "T"
			intervals [1876]:
				xmin = 447.4862
				xmax = 447.6162
				text = "S"
			intervals [1877]:
				xmin = 447.6162
				xmax = 447.6662
				text = "B"
			intervals [1878]:
				xmin = 447.6662
				xmax = 447.6962
				text = "R"
			intervals [1879]:
				xmin = 447.6962
				xmax = 447.7862
				text = "AO1"
			intervals [1880]:
				xmin = 447.7862
				xmax = 447.8162
				text = "T"
			intervals [1881]:
				xmin = 447.8162
				xmax = 447.8562
				text = "IH1"
			intervals [1882]:
				xmin = 447.8562
				xmax = 447.9162
				text = "T"
			intervals [1883]:
				xmin = 447.9162
				xmax = 448.0362
				text = "T"
			intervals [1884]:
				xmin = 448.0362
				xmax = 448.3862
				text = "UW1"
			intervals [1885]:
				xmin = 448.3862
				xmax = 448.6911
				text = ""
			intervals [1886]:
				xmin = 448.6911
				xmax = 448.7311
				text = "sil"
			intervals [1887]:
				xmin = 448.7311
				xmax = 448.8111
				text = "D"
			intervals [1888]:
				xmin = 448.8111
				xmax = 448.9611
				text = "IY1"
			intervals [1889]:
				xmin = 448.9611
				xmax = 449.1011
				text = "S"
			intervals [1890]:
				xmin = 449.1011
				xmax = 449.4111
				text = "IY1"
			intervals [1891]:
				xmin = 449.4111
				xmax = 449.7862
				text = ""
			intervals [1892]:
				xmin = 449.7862
				xmax = 449.8562
				text = "sil"
			intervals [1893]:
				xmin = 449.8562
				xmax = 449.9862
				text = "AE1"
			intervals [1894]:
				xmin = 449.9862
				xmax = 450.0362
				text = "N"
			intervals [1895]:
				xmin = 450.0362
				xmax = 450.0962
				text = "DH"
			intervals [1896]:
				xmin = 450.0962
				xmax = 450.1562
				text = "EY1"
			intervals [1897]:
				xmin = 450.1562
				xmax = 450.2462
				text = "V"
			intervals [1898]:
				xmin = 450.2462
				xmax = 450.8557
				text = "sp"
			intervals [1899]:
				xmin = 450.8557
				xmax = 450.9557
				text = "DH"
			intervals [1900]:
				xmin = 450.9557
				xmax = 450.9957
				text = "AE1"
			intervals [1901]:
				xmin = 450.9957
				xmax = 451.0557
				text = "T"
			intervals [1902]:
				xmin = 451.0557
				xmax = 451.0957
				text = "S"
			intervals [1903]:
				xmin = 451.0957
				xmax = 451.1257
				text = "W"
			intervals [1904]:
				xmin = 451.1257
				xmax = 451.1557
				text = "AH1"
			intervals [1905]:
				xmin = 451.1557
				xmax = 451.1857
				text = "T"
			intervals [1906]:
				xmin = 451.1857
				xmax = 451.2157
				text = "EH1"
			intervals [1907]:
				xmin = 451.2157
				xmax = 451.2457
				text = "V"
			intervals [1908]:
				xmin = 451.2457
				xmax = 451.3557
				text = "R"
			intervals [1909]:
				xmin = 451.3557
				xmax = 451.4057
				text = "IY0"
			intervals [1910]:
				xmin = 451.4057
				xmax = 451.4457
				text = "B"
			intervals [1911]:
				xmin = 451.4457
				xmax = 451.5157
				text = "AA2"
			intervals [1912]:
				xmin = 451.5157
				xmax = 451.5457
				text = "D"
			intervals [1913]:
				xmin = 451.5457
				xmax = 451.5757
				text = "IY0"
			intervals [1914]:
				xmin = 451.5757
				xmax = 451.7357
				text = "AO1"
			intervals [1915]:
				xmin = 451.7357
				xmax = 451.7857
				text = "R"
			intervals [1916]:
				xmin = 451.7857
				xmax = 451.8257
				text = "D"
			intervals [1917]:
				xmin = 451.8257
				xmax = 452.0057
				text = "ER0"
			intervals [1918]:
				xmin = 452.0057
				xmax = 453.1892
				text = ""
			intervals [1919]:
				xmin = 453.1892
				xmax = 453.2892
				text = "F"
			intervals [1920]:
				xmin = 453.2892
				xmax = 453.5192
				text = "AY1"
			intervals [1921]:
				xmin = 453.5192
				xmax = 453.5992
				text = "V"
			intervals [1922]:
				xmin = 453.5992
				xmax = 453.6592
				text = "W"
			intervals [1923]:
				xmin = 453.6592
				xmax = 453.7192
				text = "IH1"
			intervals [1924]:
				xmin = 453.7192
				xmax = 453.8692
				text = "NG"
			intervals [1925]:
				xmin = 453.8692
				xmax = 453.9292
				text = "Z"
			intervals [1926]:
				xmin = 453.9292
				xmax = 453.9592
				text = "AH0"
			intervals [1927]:
				xmin = 453.9592
				xmax = 453.9992
				text = "N"
			intervals [1928]:
				xmin = 453.9992
				xmax = 454.0892
				text = "F"
			intervals [1929]:
				xmin = 454.0892
				xmax = 454.1492
				text = "R"
			intervals [1930]:
				xmin = 454.1492
				xmax = 454.4392
				text = "AY1"
			intervals [1931]:
				xmin = 454.4392
				xmax = 454.4992
				text = "Z"
			intervals [1932]:
				xmin = 454.4992
				xmax = 454.5292
				text = "W"
			intervals [1933]:
				xmin = 454.5292
				xmax = 454.6092
				text = "IH1"
			intervals [1934]:
				xmin = 454.6092
				xmax = 454.6392
				text = "DH"
			intervals [1935]:
				xmin = 454.6392
				xmax = 454.7192
				text = "M"
			intervals [1936]:
				xmin = 454.7192
				xmax = 454.7792
				text = "AH1"
			intervals [1937]:
				xmin = 454.7792
				xmax = 454.8192
				text = "M"
			intervals [1938]:
				xmin = 454.8192
				xmax = 454.8492
				text = "B"
			intervals [1939]:
				xmin = 454.8492
				xmax = 454.8892
				text = "OW0"
			intervals [1940]:
				xmin = 454.8892
				xmax = 455.0092
				text = "S"
			intervals [1941]:
				xmin = 455.0092
				xmax = 455.1092
				text = "AO1"
			intervals [1942]:
				xmin = 455.1092
				xmax = 455.2192
				text = "S"
			intervals [1943]:
				xmin = 455.2192
				xmax = 455.2592
				text = "AA1"
			intervals [1944]:
				xmin = 455.2592
				xmax = 455.2892
				text = "N"
			intervals [1945]:
				xmin = 455.2892
				xmax = 455.3192
				text = "EH1"
			intervals [1946]:
				xmin = 455.3192
				xmax = 455.3992
				text = "V"
			intervals [1947]:
				xmin = 455.3992
				xmax = 455.4292
				text = "R"
			intervals [1948]:
				xmin = 455.4292
				xmax = 455.5192
				text = "IY0"
			intervals [1949]:
				xmin = 455.5192
				xmax = 455.6192
				text = "TH"
			intervals [1950]:
				xmin = 455.6192
				xmax = 455.7592
				text = "IH2"
			intervals [1951]:
				xmin = 455.7592
				xmax = 455.8692
				text = "NG"
			intervals [1952]:
				xmin = 455.8692
				xmax = 463.7677
				text = "sp"
			intervals [1953]:
				xmin = 463.7677
				xmax = 464.5577
				text = "M"
			intervals [1954]:
				xmin = 464.5577
				xmax = 464.6077
				text = "sp"
			intervals [1955]:
				xmin = 464.6077
				xmax = 466.9603
				text = ""
			intervals [1956]:
				xmin = 466.9603
				xmax = 467.1103
				text = "T"
			intervals [1957]:
				xmin = 467.1103
				xmax = 467.2103
				text = "EY1"
			intervals [1958]:
				xmin = 467.2103
				xmax = 467.2603
				text = "S"
			intervals [1959]:
				xmin = 467.2603
				xmax = 467.3403
				text = "T"
			intervals [1960]:
				xmin = 467.3403
				xmax = 467.3903
				text = "F"
			intervals [1961]:
				xmin = 467.3903
				xmax = 467.4303
				text = "AH0"
			intervals [1962]:
				xmin = 467.4303
				xmax = 467.5103
				text = "L"
			intervals [1963]:
				xmin = 467.5103
				xmax = 480.9461
				text = "sp"
			intervals [1964]:
				xmin = 480.9461
				xmax = 481.0661
				text = "spn"
			intervals [1965]:
				xmin = 481.0661
				xmax = 481.1342
				text = ""
			intervals [1966]:
				xmin = 481.1342
				xmax = 481.1842
				text = "sil"
			intervals [1967]:
				xmin = 481.1842
				xmax = 481.2342
				text = "G"
			intervals [1968]:
				xmin = 481.2342
				xmax = 481.2942
				text = "R"
			intervals [1969]:
				xmin = 481.2942
				xmax = 481.3642
				text = "OW1"
			intervals [1970]:
				xmin = 481.3642
				xmax = 481.4142
				text = "IH0"
			intervals [1971]:
				xmin = 481.4142
				xmax = 481.4542
				text = "N"
			intervals [1972]:
				xmin = 481.4542
				xmax = 481.5142
				text = "AH1"
			intervals [1973]:
				xmin = 481.5142
				xmax = 481.6042
				text = "P"
			intervals [1974]:
				xmin = 481.6042
				xmax = 481.6942
				text = "IH1"
			intervals [1975]:
				xmin = 481.6942
				xmax = 481.7542
				text = "N"
			intervals [1976]:
				xmin = 481.7542
				xmax = 481.8042
				text = "D"
			intervals [1977]:
				xmin = 481.8042
				xmax = 481.9442
				text = "IY1"
			intervals [1978]:
				xmin = 481.9442
				xmax = 482.0942
				text = "S"
			intervals [1979]:
				xmin = 482.0942
				xmax = 482.5342
				text = "IY1"
			intervals [1980]:
				xmin = 482.5342
				xmax = 482.8614
				text = ""
			intervals [1981]:
				xmin = 482.8614
				xmax = 482.9114
				text = "sil"
			intervals [1982]:
				xmin = 482.9114
				xmax = 482.9914
				text = "W"
			intervals [1983]:
				xmin = 482.9914
				xmax = 483.0314
				text = "AH1"
			intervals [1984]:
				xmin = 483.0314
				xmax = 483.0814
				text = "T"
			intervals [1985]:
				xmin = 483.0814
				xmax = 483.1914
				text = "AY1"
			intervals [1986]:
				xmin = 483.1914
				xmax = 483.2814
				text = "W"
			intervals [1987]:
				xmin = 483.2814
				xmax = 483.3214
				text = "UH1"
			intervals [1988]:
				xmin = 483.3214
				xmax = 483.4614
				text = "D"
			intervals [1989]:
				xmin = 483.4614
				xmax = 483.5214
				text = "G"
			intervals [1990]:
				xmin = 483.5214
				xmax = 483.7714
				text = "IH1"
			intervals [1991]:
				xmin = 483.7714
				xmax = 483.8514
				text = "V"
			intervals [1992]:
				xmin = 483.8514
				xmax = 483.8814
				text = "sp"
			intervals [1993]:
				xmin = 483.8814
				xmax = 484.0114
				text = "DH"
			intervals [1994]:
				xmin = 484.0114
				xmax = 484.2814
				text = "IY1"
			intervals [1995]:
				xmin = 484.2814
				xmax = 484.3914
				text = "Z"
			intervals [1996]:
				xmin = 484.3914
				xmax = 484.4414
				text = "Y"
			intervals [1997]:
				xmin = 484.4414
				xmax = 484.5414
				text = "AH1"
			intervals [1998]:
				xmin = 484.5414
				xmax = 484.6314
				text = "NG"
			intervals [1999]:
				xmin = 484.6314
				xmax = 484.7114
				text = "P"
			intervals [2000]:
				xmin = 484.7114
				xmax = 484.7614
				text = "EH1"
			intervals [2001]:
				xmin = 484.7614
				xmax = 484.8414
				text = "R"
			intervals [2002]:
				xmin = 484.8414
				xmax = 484.8714
				text = "AH0"
			intervals [2003]:
				xmin = 484.8714
				xmax = 484.9014
				text = "N"
			intervals [2004]:
				xmin = 484.9014
				xmax = 484.9314
				text = "T"
			intervals [2005]:
				xmin = 484.9314
				xmax = 484.9814
				text = "S"
			intervals [2006]:
				xmin = 484.9814
				xmax = 485.0714
				text = "T"
			intervals [2007]:
				xmin = 485.0714
				xmax = 485.1414
				text = "AH0"
			intervals [2008]:
				xmin = 485.1414
				xmax = 485.2414
				text = "D"
			intervals [2009]:
				xmin = 485.2414
				xmax = 485.5514
				text = "EY1"
			intervals [2010]:
				xmin = 485.5514
				xmax = 485.5814
				text = "sp"
			intervals [2011]:
				xmin = 485.5814
				xmax = 485.6461
				text = ""
			intervals [2012]:
				xmin = 485.6461
				xmax = 485.9161
				text = "IH1"
			intervals [2013]:
				xmin = 485.9161
				xmax = 486.1261
				text = "Z"
			intervals [2014]:
				xmin = 486.1261
				xmax = 486.4661
				text = ""
			intervals [2015]:
				xmin = 486.4661
				xmax = 486.5261
				text = "sil"
			intervals [2016]:
				xmin = 486.5261
				xmax = 486.6661
				text = "S"
			intervals [2017]:
				xmin = 486.6661
				xmax = 486.7461
				text = "T"
			intervals [2018]:
				xmin = 486.7461
				xmax = 486.9161
				text = "EY1"
			intervals [2019]:
				xmin = 486.9161
				xmax = 486.9461
				text = "sp"
			intervals [2020]:
				xmin = 486.9461
				xmax = 487.1361
				text = "AE1"
			intervals [2021]:
				xmin = 487.1361
				xmax = 487.2661
				text = "K"
			intervals [2022]:
				xmin = 487.2661
				xmax = 487.3261
				text = "T"
			intervals [2023]:
				xmin = 487.3261
				xmax = 487.3561
				text = "IH0"
			intervals [2024]:
				xmin = 487.3561
				xmax = 487.7261
				text = "V"
			intervals [2025]:
				xmin = 487.7261
				xmax = 488.5139
				text = ""
			intervals [2026]:
				xmin = 488.5139
				xmax = 488.6439
				text = "IH1"
			intervals [2027]:
				xmin = 488.6439
				xmax = 488.7039
				text = "F"
			intervals [2028]:
				xmin = 488.7039
				xmax = 488.7939
				text = "Y"
			intervals [2029]:
				xmin = 488.7939
				xmax = 488.8339
				text = "UW1"
			intervals [2030]:
				xmin = 488.8339
				xmax = 488.8739
				text = "D"
			intervals [2031]:
				xmin = 488.8739
				xmax = 488.9639
				text = "OW1"
			intervals [2032]:
				xmin = 488.9639
				xmax = 489.0139
				text = "N"
			intervals [2033]:
				xmin = 489.0139
				xmax = 489.0839
				text = "W"
			intervals [2034]:
				xmin = 489.0839
				xmax = 489.1139
				text = "AA1"
			intervals [2035]:
				xmin = 489.1139
				xmax = 489.1739
				text = "N"
			intervals [2036]:
				xmin = 489.1739
				xmax = 489.2339
				text = "AH0"
			intervals [2037]:
				xmin = 489.2339
				xmax = 489.3039
				text = "B"
			intervals [2038]:
				xmin = 489.3039
				xmax = 489.3439
				text = "IY0"
			intervals [2039]:
				xmin = 489.3439
				xmax = 489.4239
				text = "AO1"
			intervals [2040]:
				xmin = 489.4239
				xmax = 489.4539
				text = "N"
			intervals [2041]:
				xmin = 489.4539
				xmax = 489.4839
				text = "DH"
			intervals [2042]:
				xmin = 489.4839
				xmax = 489.5339
				text = "AH0"
			intervals [2043]:
				xmin = 489.5339
				xmax = 489.5739
				text = "S"
			intervals [2044]:
				xmin = 489.5739
				xmax = 489.6739
				text = "T"
			intervals [2045]:
				xmin = 489.6739
				xmax = 489.7139
				text = "R"
			intervals [2046]:
				xmin = 489.7139
				xmax = 489.8239
				text = "IY1"
			intervals [2047]:
				xmin = 489.8239
				xmax = 489.8539
				text = "T"
			intervals [2048]:
				xmin = 489.8539
				xmax = 489.8839
				text = "sp"
			intervals [2049]:
				xmin = 489.8839
				xmax = 489.9639
				text = "JH"
			intervals [2050]:
				xmin = 489.9639
				xmax = 490.0239
				text = "IH0"
			intervals [2051]:
				xmin = 490.0239
				xmax = 490.0739
				text = "S"
			intervals [2052]:
				xmin = 490.0739
				xmax = 490.1539
				text = "S"
			intervals [2053]:
				xmin = 490.1539
				xmax = 490.2139
				text = "T"
			intervals [2054]:
				xmin = 490.2139
				xmax = 490.3439
				text = "EY1"
			intervals [2055]:
				xmin = 490.3439
				xmax = 490.5439
				text = "AE1"
			intervals [2056]:
				xmin = 490.5439
				xmax = 490.6439
				text = "K"
			intervals [2057]:
				xmin = 490.6439
				xmax = 490.6939
				text = "T"
			intervals [2058]:
				xmin = 490.6939
				xmax = 490.7239
				text = "IH0"
			intervals [2059]:
				xmin = 490.7239
				xmax = 490.8139
				text = "V"
			intervals [2060]:
				xmin = 490.8139
				xmax = 490.8439
				text = "sp"
			intervals [2061]:
				xmin = 490.8439
				xmax = 490.9339
				text = "K"
			intervals [2062]:
				xmin = 490.9339
				xmax = 491.0139
				text = "IY1"
			intervals [2063]:
				xmin = 491.0139
				xmax = 491.0739
				text = "P"
			intervals [2064]:
				xmin = 491.0739
				xmax = 491.1039
				text = "Y"
			intervals [2065]:
				xmin = 491.1039
				xmax = 491.1339
				text = "UH1"
			intervals [2066]:
				xmin = 491.1339
				xmax = 491.1839
				text = "R"
			intervals [2067]:
				xmin = 491.1839
				xmax = 491.3039
				text = "K"
			intervals [2068]:
				xmin = 491.3039
				xmax = 491.4439
				text = "IH1"
			intervals [2069]:
				xmin = 491.4439
				xmax = 491.4939
				text = "D"
			intervals [2070]:
				xmin = 491.4939
				xmax = 491.6139
				text = "Z"
			intervals [2071]:
				xmin = 491.6139
				xmax = 491.7739
				text = "AE1"
			intervals [2072]:
				xmin = 491.7739
				xmax = 491.8739
				text = "K"
			intervals [2073]:
				xmin = 491.8739
				xmax = 491.9339
				text = "T"
			intervals [2074]:
				xmin = 491.9339
				xmax = 491.9639
				text = "IH0"
			intervals [2075]:
				xmin = 491.9639
				xmax = 492.2139
				text = "V"
			intervals [2076]:
				xmin = 492.2139
				xmax = 492.8657
				text = ""
			intervals [2077]:
				xmin = 492.8657
				xmax = 493.1857
				text = "AH1"
			intervals [2078]:
				xmin = 493.1857
				xmax = 493.4657
				text = "M"
			intervals [2079]:
				xmin = 493.4657
				xmax = 493.9719
				text = "sp"
			intervals [2080]:
				xmin = 493.9719
				xmax = 494.0319
				text = "DH"
			intervals [2081]:
				xmin = 494.0319
				xmax = 494.0819
				text = "IY0"
			intervals [2082]:
				xmin = 494.0819
				xmax = 494.1719
				text = "Y"
			intervals [2083]:
				xmin = 494.1719
				xmax = 494.2719
				text = "AH1"
			intervals [2084]:
				xmin = 494.2719
				xmax = 494.3519
				text = "NG"
			intervals [2085]:
				xmin = 494.3519
				xmax = 494.4019
				text = "G"
			intervals [2086]:
				xmin = 494.4019
				xmax = 494.5119
				text = "ER1"
			intervals [2087]:
				xmin = 494.5119
				xmax = 494.5619
				text = "L"
			intervals [2088]:
				xmin = 494.5619
				xmax = 494.6119
				text = "Z"
			intervals [2089]:
				xmin = 494.6119
				xmax = 494.6619
				text = "T"
			intervals [2090]:
				xmin = 494.6619
				xmax = 494.7319
				text = "AH0"
			intervals [2091]:
				xmin = 494.7319
				xmax = 494.8219
				text = "D"
			intervals [2092]:
				xmin = 494.8219
				xmax = 494.9719
				text = "EY1"
			intervals [2093]:
				xmin = 494.9719
				xmax = 495.0319
				text = "W"
			intervals [2094]:
				xmin = 495.0319
				xmax = 495.0619
				text = "AA1"
			intervals [2095]:
				xmin = 495.0619
				xmax = 495.1019
				text = "N"
			intervals [2096]:
				xmin = 495.1019
				xmax = 495.1419
				text = "AH0"
			intervals [2097]:
				xmin = 495.1419
				xmax = 495.2019
				text = "B"
			intervals [2098]:
				xmin = 495.2019
				xmax = 495.2919
				text = "IY1"
			intervals [2099]:
				xmin = 495.2919
				xmax = 495.4119
				text = "F"
			intervals [2100]:
				xmin = 495.4119
				xmax = 495.4819
				text = "R"
			intervals [2101]:
				xmin = 495.4819
				xmax = 495.6019
				text = "EH1"
			intervals [2102]:
				xmin = 495.6019
				xmax = 495.6419
				text = "N"
			intervals [2103]:
				xmin = 495.6419
				xmax = 495.7019
				text = "Z"
			intervals [2104]:
				xmin = 495.7019
				xmax = 495.7319
				text = "W"
			intervals [2105]:
				xmin = 495.7319
				xmax = 495.7719
				text = "IH0"
			intervals [2106]:
				xmin = 495.7719
				xmax = 495.8119
				text = "TH"
			intervals [2107]:
				xmin = 495.8119
				xmax = 495.8619
				text = "DH"
			intervals [2108]:
				xmin = 495.8619
				xmax = 495.9619
				text = "EY1"
			intervals [2109]:
				xmin = 495.9619
				xmax = 496.0919
				text = "K"
			intervals [2110]:
				xmin = 496.0919
				xmax = 496.3819
				text = "IH1"
			intervals [2111]:
				xmin = 496.3819
				xmax = 496.4419
				text = "D"
			intervals [2112]:
				xmin = 496.4419
				xmax = 496.6219
				text = "Z"
			intervals [2113]:
				xmin = 496.6219
				xmax = 497.5457
				text = ""
			intervals [2114]:
				xmin = 497.5457
				xmax = 497.5857
				text = "sil"
			intervals [2115]:
				xmin = 497.5857
				xmax = 497.6557
				text = "DH"
			intervals [2116]:
				xmin = 497.6557
				xmax = 497.7057
				text = "AE1"
			intervals [2117]:
				xmin = 497.7057
				xmax = 497.7657
				text = "T"
			intervals [2118]:
				xmin = 497.7657
				xmax = 497.8257
				text = "Z"
			intervals [2119]:
				xmin = 497.8257
				xmax = 497.9057
				text = "W"
			intervals [2120]:
				xmin = 497.9057
				xmax = 497.9557
				text = "AY1"
			intervals [2121]:
				xmin = 497.9557
				xmax = 498.0157
				text = "DH"
			intervals [2122]:
				xmin = 498.0157
				xmax = 498.1257
				text = "IY1"
			intervals [2123]:
				xmin = 498.1257
				xmax = 498.2257
				text = "Z"
			intervals [2124]:
				xmin = 498.2257
				xmax = 498.3157
				text = "K"
			intervals [2125]:
				xmin = 498.3157
				xmax = 498.4457
				text = "IH1"
			intervals [2126]:
				xmin = 498.4457
				xmax = 498.4957
				text = "D"
			intervals [2127]:
				xmin = 498.4957
				xmax = 498.5657
				text = "Z"
			intervals [2128]:
				xmin = 498.5657
				xmax = 498.6357
				text = "G"
			intervals [2129]:
				xmin = 498.6357
				xmax = 498.6757
				text = "R"
			intervals [2130]:
				xmin = 498.6757
				xmax = 498.7557
				text = "OW1"
			intervals [2131]:
				xmin = 498.7557
				xmax = 498.8257
				text = "IH0"
			intervals [2132]:
				xmin = 498.8257
				xmax = 498.8757
				text = "N"
			intervals [2133]:
				xmin = 498.8757
				xmax = 498.9557
				text = "AH1"
			intervals [2134]:
				xmin = 498.9557
				xmax = 499.0457
				text = "P"
			intervals [2135]:
				xmin = 499.0457
				xmax = 499.0957
				text = "D"
			intervals [2136]:
				xmin = 499.0957
				xmax = 499.1557
				text = "IH2"
			intervals [2137]:
				xmin = 499.1557
				xmax = 499.2557
				text = "S"
			intervals [2138]:
				xmin = 499.2557
				xmax = 499.2857
				text = "R"
			intervals [2139]:
				xmin = 499.2857
				xmax = 499.3157
				text = "IH0"
			intervals [2140]:
				xmin = 499.3157
				xmax = 499.4157
				text = "S"
			intervals [2141]:
				xmin = 499.4157
				xmax = 499.4957
				text = "P"
			intervals [2142]:
				xmin = 499.4957
				xmax = 499.5557
				text = "EH1"
			intervals [2143]:
				xmin = 499.5557
				xmax = 499.6257
				text = "K"
			intervals [2144]:
				xmin = 499.6257
				xmax = 499.6657
				text = "T"
			intervals [2145]:
				xmin = 499.6657
				xmax = 499.6957
				text = "IH0"
			intervals [2146]:
				xmin = 499.6957
				xmax = 499.7457
				text = "N"
			intervals [2147]:
				xmin = 499.7457
				xmax = 499.7957
				text = "DH"
			intervals [2148]:
				xmin = 499.7957
				xmax = 499.8957
				text = "EY1"
			intervals [2149]:
				xmin = 499.8957
				xmax = 500.0057
				text = "P"
			intervals [2150]:
				xmin = 500.0057
				xmax = 500.0657
				text = "EH1"
			intervals [2151]:
				xmin = 500.0657
				xmax = 500.2557
				text = "R"
			intervals [2152]:
				xmin = 500.2557
				xmax = 500.3157
				text = "AH0"
			intervals [2153]:
				xmin = 500.3157
				xmax = 500.3557
				text = "N"
			intervals [2154]:
				xmin = 500.3557
				xmax = 500.4157
				text = "T"
			intervals [2155]:
				xmin = 500.4157
				xmax = 500.5557
				text = "S"
			intervals [2156]:
				xmin = 500.5557
				xmax = 501.2176
				text = ""
			intervals [2157]:
				xmin = 501.2176
				xmax = 501.4776
				text = "AY1"
			intervals [2158]:
				xmin = 501.4776
				xmax = 501.5576
				text = "W"
			intervals [2159]:
				xmin = 501.5576
				xmax = 501.5976
				text = "AH0"
			intervals [2160]:
				xmin = 501.5976
				xmax = 501.7076
				text = "Z"
			intervals [2161]:
				xmin = 501.7076
				xmax = 501.8576
				text = "T"
			intervals [2162]:
				xmin = 501.8576
				xmax = 502.0676
				text = "AO1"
			intervals [2163]:
				xmin = 502.0676
				xmax = 502.1276
				text = "T"
			intervals [2164]:
				xmin = 502.1276
				xmax = 502.8226
				text = ""
			intervals [2165]:
				xmin = 502.8226
				xmax = 502.8826
				text = "sil"
			intervals [2166]:
				xmin = 502.8826
				xmax = 502.9726
				text = "T"
			intervals [2167]:
				xmin = 502.9726
				xmax = 503.0326
				text = "AH0"
			intervals [2168]:
				xmin = 503.0326
				xmax = 503.0826
				text = "R"
			intervals [2169]:
				xmin = 503.0826
				xmax = 503.1426
				text = "IY0"
			intervals [2170]:
				xmin = 503.1426
				xmax = 503.2426
				text = "S"
			intervals [2171]:
				xmin = 503.2426
				xmax = 503.3626
				text = "P"
			intervals [2172]:
				xmin = 503.3626
				xmax = 503.4626
				text = "EH1"
			intervals [2173]:
				xmin = 503.4626
				xmax = 503.5726
				text = "K"
			intervals [2174]:
				xmin = 503.5726
				xmax = 503.6126
				text = "T"
			intervals [2175]:
				xmin = 503.6126
				xmax = 503.7326
				text = "AH0"
			intervals [2176]:
				xmin = 503.7326
				xmax = 503.8026
				text = "D"
			intervals [2177]:
				xmin = 503.8026
				xmax = 503.8926
				text = "AH1"
			intervals [2178]:
				xmin = 503.8926
				xmax = 504.0126
				text = "L"
			intervals [2179]:
				xmin = 504.0126
				xmax = 504.1026
				text = "T"
			intervals [2180]:
				xmin = 504.1026
				xmax = 504.4126
				text = "S"
			intervals [2181]:
				xmin = 504.4126
				xmax = 504.585
				text = ""
			intervals [2182]:
				xmin = 504.585
				xmax = 504.665
				text = "sil"
			intervals [2183]:
				xmin = 504.665
				xmax = 504.785
				text = "AE1"
			intervals [2184]:
				xmin = 504.785
				xmax = 504.845
				text = "N"
			intervals [2185]:
				xmin = 504.845
				xmax = 504.875
				text = "D"
			intervals [2186]:
				xmin = 504.875
				xmax = 504.955
				text = "N"
			intervals [2187]:
				xmin = 504.955
				xmax = 505.355
				text = "AW1"
			intervals [2188]:
				xmin = 505.355
				xmax = 506.2854
				text = "sp"
			intervals [2189]:
				xmin = 506.2854
				xmax = 506.3854
				text = "AY1"
			intervals [2190]:
				xmin = 506.3854
				xmax = 506.4454
				text = "D"
			intervals [2191]:
				xmin = 506.4454
				xmax = 506.5154
				text = "OW1"
			intervals [2192]:
				xmin = 506.5154
				xmax = 506.5854
				text = "N"
			intervals [2193]:
				xmin = 506.5854
				xmax = 506.6354
				text = "N"
			intervals [2194]:
				xmin = 506.6354
				xmax = 506.7154
				text = "OW1"
			intervals [2195]:
				xmin = 506.7154
				xmax = 506.8254
				text = "W"
			intervals [2196]:
				xmin = 506.8254
				xmax = 506.8654
				text = "AH1"
			intervals [2197]:
				xmin = 506.8654
				xmax = 506.9554
				text = "T"
			intervals [2198]:
				xmin = 506.9554
				xmax = 507.0054
				text = "DH"
			intervals [2199]:
				xmin = 507.0054
				xmax = 507.1354
				text = "IY1"
			intervals [2200]:
				xmin = 507.1354
				xmax = 507.2454
				text = "Z"
			intervals [2201]:
				xmin = 507.2454
				xmax = 507.3454
				text = "K"
			intervals [2202]:
				xmin = 507.3454
				xmax = 507.5954
				text = "IH1"
			intervals [2203]:
				xmin = 507.5954
				xmax = 507.6554
				text = "D"
			intervals [2204]:
				xmin = 507.6554
				xmax = 507.9454
				text = "Z"
			intervals [2205]:
				xmin = 507.9454
				xmax = 508.5811
				text = ""
			intervals [2206]:
				xmin = 508.5811
				xmax = 508.7211
				text = "T"
			intervals [2207]:
				xmin = 508.7211
				xmax = 508.8211
				text = "AH0"
			intervals [2208]:
				xmin = 508.8211
				xmax = 508.9211
				text = "D"
			intervals [2209]:
				xmin = 508.9211
				xmax = 509.2611
				text = "EY1"
			intervals [2210]:
				xmin = 509.2611
				xmax = 511.0191
				text = "sp"
			intervals [2211]:
				xmin = 511.0191
				xmax = 511.4991
				text = "AY1"
			intervals [2212]:
				xmin = 511.4991
				xmax = 511.5791
				text = "AY1"
			intervals [2213]:
				xmin = 511.5791
				xmax = 511.6391
				text = "JH"
			intervals [2214]:
				xmin = 511.6391
				xmax = 511.6791
				text = "IH0"
			intervals [2215]:
				xmin = 511.6791
				xmax = 511.7191
				text = "S"
			intervals [2216]:
				xmin = 511.7191
				xmax = 511.7891
				text = "D"
			intervals [2217]:
				xmin = 511.7891
				xmax = 511.8391
				text = "OW1"
			intervals [2218]:
				xmin = 511.8391
				xmax = 511.8991
				text = "N"
			intervals [2219]:
				xmin = 511.8991
				xmax = 511.9491
				text = "N"
			intervals [2220]:
				xmin = 511.9491
				xmax = 512.0191
				text = "OW1"
			intervals [2221]:
				xmin = 512.0191
				xmax = 512.0591
				text = "HH"
			intervals [2222]:
				xmin = 512.0591
				xmax = 512.1191
				text = "AW1"
			intervals [2223]:
				xmin = 512.1191
				xmax = 512.1791
				text = "DH"
			intervals [2224]:
				xmin = 512.1791
				xmax = 512.2491
				text = "EY1"
			intervals [2225]:
				xmin = 512.2491
				xmax = 512.3191
				text = "B"
			intervals [2226]:
				xmin = 512.3191
				xmax = 512.3691
				text = "IH1"
			intervals [2227]:
				xmin = 512.3691
				xmax = 512.4591
				text = "N"
			intervals [2228]:
				xmin = 512.4591
				xmax = 512.5591
				text = "R"
			intervals [2229]:
				xmin = 512.5591
				xmax = 512.7891
				text = "EY1"
			intervals [2230]:
				xmin = 512.7891
				xmax = 512.8891
				text = "Z"
			intervals [2231]:
				xmin = 512.8891
				xmax = 512.9191
				text = "D"
			intervals [2232]:
				xmin = 512.9191
				xmax = 512.9891
				text = "B"
			intervals [2233]:
				xmin = 512.9891
				xmax = 513.0791
				text = "AH1"
			intervals [2234]:
				xmin = 513.0791
				xmax = 513.2491
				text = "T"
			intervals [2235]:
				xmin = 513.2491
				xmax = 514.3798
				text = ""
			intervals [2236]:
				xmin = 514.3798
				xmax = 514.4198
				text = "sil"
			intervals [2237]:
				xmin = 514.4198
				xmax = 514.4698
				text = "DH"
			intervals [2238]:
				xmin = 514.4698
				xmax = 514.5298
				text = "AH0"
			intervals [2239]:
				xmin = 514.5298
				xmax = 514.6198
				text = "W"
			intervals [2240]:
				xmin = 514.6198
				xmax = 514.7198
				text = "EY1"
			intervals [2241]:
				xmin = 514.7198
				xmax = 514.8198
				text = "M"
			intervals [2242]:
				xmin = 514.8198
				xmax = 514.8998
				text = "IY1"
			intervals [2243]:
				xmin = 514.8998
				xmax = 514.9498
				text = "AH0"
			intervals [2244]:
				xmin = 514.9498
				xmax = 514.9798
				text = "N"
			intervals [2245]:
				xmin = 514.9798
				xmax = 515.0298
				text = "M"
			intervals [2246]:
				xmin = 515.0298
				xmax = 515.1198
				text = "AY1"
			intervals [2247]:
				xmin = 515.1198
				xmax = 515.1598
				text = "HH"
			intervals [2248]:
				xmin = 515.1598
				xmax = 515.2298
				text = "AH1"
			intervals [2249]:
				xmin = 515.2298
				xmax = 515.2798
				text = "Z"
			intervals [2250]:
				xmin = 515.2798
				xmax = 515.3098
				text = "B"
			intervals [2251]:
				xmin = 515.3098
				xmax = 515.3698
				text = "AH0"
			intervals [2252]:
				xmin = 515.3698
				xmax = 515.3998
				text = "N"
			intervals [2253]:
				xmin = 515.3998
				xmax = 515.4398
				text = "D"
			intervals [2254]:
				xmin = 515.4398
				xmax = 515.5098
				text = "R"
			intervals [2255]:
				xmin = 515.5098
				xmax = 515.6198
				text = "EY1"
			intervals [2256]:
				xmin = 515.6198
				xmax = 515.7098
				text = "Z"
			intervals [2257]:
				xmin = 515.7098
				xmax = 515.8298
				text = "AW1"
			intervals [2258]:
				xmin = 515.8298
				xmax = 515.8898
				text = "ER0"
			intervals [2259]:
				xmin = 515.8898
				xmax = 515.9798
				text = "K"
			intervals [2260]:
				xmin = 515.9798
				xmax = 516.0798
				text = "IH1"
			intervals [2261]:
				xmin = 516.0798
				xmax = 516.1198
				text = "D"
			intervals [2262]:
				xmin = 516.1198
				xmax = 516.1798
				text = "Z"
			intervals [2263]:
				xmin = 516.1798
				xmax = 516.2198
				text = "W"
			intervals [2264]:
				xmin = 516.2198
				xmax = 516.2698
				text = "IY1"
			intervals [2265]:
				xmin = 516.2698
				xmax = 516.2998
				text = "sp"
			intervals [2266]:
				xmin = 516.2998
				xmax = 516.3698
				text = "R"
			intervals [2267]:
				xmin = 516.3698
				xmax = 516.4698
				text = "EY1"
			intervals [2268]:
				xmin = 516.4698
				xmax = 516.5198
				text = "Z"
			intervals [2269]:
				xmin = 516.5198
				xmax = 516.5598
				text = "D"
			intervals [2270]:
				xmin = 516.5598
				xmax = 516.6098
				text = "AH0"
			intervals [2271]:
				xmin = 516.6098
				xmax = 516.6398
				text = "M"
			intervals [2272]:
				xmin = 516.6398
				xmax = 516.7098
				text = "W"
			intervals [2273]:
				xmin = 516.7098
				xmax = 516.7898
				text = "IH0"
			intervals [2274]:
				xmin = 516.7898
				xmax = 516.8198
				text = "DH"
			intervals [2275]:
				xmin = 516.8198
				xmax = 516.8598
				text = "R"
			intervals [2276]:
				xmin = 516.8598
				xmax = 516.8898
				text = "AH0"
			intervals [2277]:
				xmin = 516.8898
				xmax = 517.1382
				text = "sp"
			intervals [2278]:
				xmin = 517.1382
				xmax = 517.2082
				text = "R"
			intervals [2279]:
				xmin = 517.2082
				xmax = 517.2782
				text = "IY0"
			intervals [2280]:
				xmin = 517.2782
				xmax = 517.3982
				text = "S"
			intervals [2281]:
				xmin = 517.3982
				xmax = 517.4782
				text = "P"
			intervals [2282]:
				xmin = 517.4782
				xmax = 517.6182
				text = "EH1"
			intervals [2283]:
				xmin = 517.6182
				xmax = 517.7182
				text = "K"
			intervals [2284]:
				xmin = 517.7182
				xmax = 517.7782
				text = "T"
			intervals [2285]:
				xmin = 517.7782
				xmax = 517.8082
				text = "AE1"
			intervals [2286]:
				xmin = 517.8082
				xmax = 517.8782
				text = "N"
			intervals [2287]:
				xmin = 517.8782
				xmax = 517.9482
				text = "W"
			intervals [2288]:
				xmin = 517.9482
				xmax = 517.9882
				text = "IY1"
			intervals [2289]:
				xmin = 517.9882
				xmax = 518.0782
				text = "T"
			intervals [2290]:
				xmin = 518.0782
				xmax = 518.1282
				text = "R"
			intervals [2291]:
				xmin = 518.1282
				xmax = 518.2082
				text = "AY1"
			intervals [2292]:
				xmin = 518.2082
				xmax = 518.2482
				text = "T"
			intervals [2293]:
				xmin = 518.2482
				xmax = 518.3082
				text = "AH0"
			intervals [2294]:
				xmin = 518.3082
				xmax = 518.4182
				text = "K"
			intervals [2295]:
				xmin = 518.4182
				xmax = 518.4882
				text = "IY1"
			intervals [2296]:
				xmin = 518.4882
				xmax = 518.5482
				text = "P"
			intervals [2297]:
				xmin = 518.5482
				xmax = 518.5882
				text = "DH"
			intervals [2298]:
				xmin = 518.5882
				xmax = 518.6282
				text = "AH0"
			intervals [2299]:
				xmin = 518.6282
				xmax = 518.6782
				text = "M"
			intervals [2300]:
				xmin = 518.6782
				xmax = 518.7082
				text = "sp"
			intervals [2301]:
				xmin = 518.7082
				xmax = 518.9282
				text = "AE1"
			intervals [2302]:
				xmin = 518.9282
				xmax = 519.0182
				text = "K"
			intervals [2303]:
				xmin = 519.0182
				xmax = 519.0682
				text = "T"
			intervals [2304]:
				xmin = 519.0682
				xmax = 519.1082
				text = "IH0"
			intervals [2305]:
				xmin = 519.1082
				xmax = 519.2182
				text = "V"
			intervals [2306]:
				xmin = 519.2182
				xmax = 519.2482
				text = "sp"
			intervals [2307]:
				xmin = 519.2482
				xmax = 519.3582
				text = "T"
			intervals [2308]:
				xmin = 519.3582
				xmax = 519.4082
				text = "IH0"
			intervals [2309]:
				xmin = 519.4082
				xmax = 519.5282
				text = "K"
			intervals [2310]:
				xmin = 519.5282
				xmax = 519.5982
				text = "IY1"
			intervals [2311]:
				xmin = 519.5982
				xmax = 519.6482
				text = "P"
			intervals [2312]:
				xmin = 519.6482
				xmax = 519.6882
				text = "DH"
			intervals [2313]:
				xmin = 519.6882
				xmax = 519.7282
				text = "AH0"
			intervals [2314]:
				xmin = 519.7282
				xmax = 519.7982
				text = "M"
			intervals [2315]:
				xmin = 519.7982
				xmax = 519.9282
				text = "AO1"
			intervals [2316]:
				xmin = 519.9282
				xmax = 520.0382
				text = "F"
			intervals [2317]:
				xmin = 520.0382
				xmax = 520.0882
				text = "DH"
			intervals [2318]:
				xmin = 520.0882
				xmax = 520.1182
				text = "AH0"
			intervals [2319]:
				xmin = 520.1182
				xmax = 520.1682
				text = "S"
			intervals [2320]:
				xmin = 520.1682
				xmax = 520.3082
				text = "T"
			intervals [2321]:
				xmin = 520.3082
				xmax = 520.3482
				text = "R"
			intervals [2322]:
				xmin = 520.3482
				xmax = 520.4882
				text = "IY1"
			intervals [2323]:
				xmin = 520.4882
				xmax = 520.5382
				text = "T"
			intervals [2324]:
				xmin = 520.5382
				xmax = 520.6682
				text = "S"
			intervals [2325]:
				xmin = 520.6682
				xmax = 521.3757
				text = ""
			intervals [2326]:
				xmin = 521.3757
				xmax = 521.4757
				text = "IH1"
			intervals [2327]:
				xmin = 521.4757
				xmax = 521.5357
				text = "F"
			intervals [2328]:
				xmin = 521.5357
				xmax = 521.5957
				text = "Y"
			intervals [2329]:
				xmin = 521.5957
				xmax = 521.6357
				text = "UW1"
			intervals [2330]:
				xmin = 521.6357
				xmax = 521.7457
				text = "K"
			intervals [2331]:
				xmin = 521.7457
				xmax = 521.8157
				text = "IY1"
			intervals [2332]:
				xmin = 521.8157
				xmax = 521.8757
				text = "P"
			intervals [2333]:
				xmin = 521.8757
				xmax = 521.9057
				text = "Y"
			intervals [2334]:
				xmin = 521.9057
				xmax = 521.9357
				text = "UH1"
			intervals [2335]:
				xmin = 521.9357
				xmax = 521.9657
				text = "R"
			intervals [2336]:
				xmin = 521.9657
				xmax = 522.0657
				text = "K"
			intervals [2337]:
				xmin = 522.0657
				xmax = 522.1857
				text = "IH1"
			intervals [2338]:
				xmin = 522.1857
				xmax = 522.2257
				text = "D"
			intervals [2339]:
				xmin = 522.2257
				xmax = 522.3157
				text = "Z"
			intervals [2340]:
				xmin = 522.3157
				xmax = 522.3457
				text = "sp"
			intervals [2341]:
				xmin = 522.3457
				xmax = 522.5257
				text = "AE1"
			intervals [2342]:
				xmin = 522.5257
				xmax = 522.6357
				text = "K"
			intervals [2343]:
				xmin = 522.6357
				xmax = 522.6857
				text = "T"
			intervals [2344]:
				xmin = 522.6857
				xmax = 522.7357
				text = "IH0"
			intervals [2345]:
				xmin = 522.7357
				xmax = 523.0657
				text = "V"
			intervals [2346]:
				xmin = 523.0657
				xmax = 524.5699
				text = ""
			intervals [2347]:
				xmin = 524.5699
				xmax = 524.6199
				text = "sil"
			intervals [2348]:
				xmin = 524.6199
				xmax = 524.6999
				text = "DH"
			intervals [2349]:
				xmin = 524.6999
				xmax = 524.7599
				text = "EH1"
			intervals [2350]:
				xmin = 524.7599
				xmax = 524.7899
				text = "N"
			intervals [2351]:
				xmin = 524.7899
				xmax = 524.8499
				text = "Y"
			intervals [2352]:
				xmin = 524.8499
				xmax = 524.8899
				text = "UW1"
			intervals [2353]:
				xmin = 524.8899
				xmax = 525.0199
				text = "SH"
			intervals [2354]:
				xmin = 525.0199
				xmax = 525.0499
				text = "UH1"
			intervals [2355]:
				xmin = 525.0499
				xmax = 525.0799
				text = "D"
			intervals [2356]:
				xmin = 525.0799
				xmax = 525.1099
				text = "AH0"
			intervals [2357]:
				xmin = 525.1099
				xmax = 525.1399
				text = "N"
			intervals [2358]:
				xmin = 525.1399
				xmax = 525.1699
				text = "T"
			intervals [2359]:
				xmin = 525.1699
				xmax = 525.2099
				text = "HH"
			intervals [2360]:
				xmin = 525.2099
				xmax = 525.2899
				text = "AE1"
			intervals [2361]:
				xmin = 525.2899
				xmax = 525.3599
				text = "V"
			intervals [2362]:
				xmin = 525.3599
				xmax = 525.3899
				text = "EH1"
			intervals [2363]:
				xmin = 525.3899
				xmax = 525.4399
				text = "N"
			intervals [2364]:
				xmin = 525.4399
				xmax = 525.5099
				text = "IY0"
			intervals [2365]:
				xmin = 525.5099
				xmax = 525.5799
				text = "P"
			intervals [2366]:
				xmin = 525.5799
				xmax = 525.6299
				text = "R"
			intervals [2367]:
				xmin = 525.6299
				xmax = 525.7899
				text = "AA1"
			intervals [2368]:
				xmin = 525.7899
				xmax = 525.8499
				text = "B"
			intervals [2369]:
				xmin = 525.8499
				xmax = 525.8899
				text = "L"
			intervals [2370]:
				xmin = 525.8899
				xmax = 525.9499
				text = "AH0"
			intervals [2371]:
				xmin = 525.9499
				xmax = 525.9899
				text = "M"
			intervals [2372]:
				xmin = 525.9899
				xmax = 526.2599
				text = "Z"
			intervals [2373]:
				xmin = 526.2599
				xmax = 527.3562
				text = ""
			intervals [2374]:
				xmin = 527.3562
				xmax = 527.4062
				text = "sil"
			intervals [2375]:
				xmin = 527.4062
				xmax = 527.5362
				text = "M"
			intervals [2376]:
				xmin = 527.5362
				xmax = 527.7762
				text = "AY1"
			intervals [2377]:
				xmin = 527.7762
				xmax = 527.9062
				text = "AW1"
			intervals [2378]:
				xmin = 527.9062
				xmax = 528.0362
				text = "T"
			intervals [2379]:
				xmin = 528.0362
				xmax = 528.0862
				text = "L"
			intervals [2380]:
				xmin = 528.0862
				xmax = 528.2062
				text = "EH2"
			intervals [2381]:
				xmin = 528.2062
				xmax = 528.3762
				text = "T"
			intervals [2382]:
				xmin = 528.3762
				xmax = 529.5503
				text = ""
			intervals [2383]:
				xmin = 529.5503
				xmax = 529.7203
				text = "T"
			intervals [2384]:
				xmin = 529.7203
				xmax = 530.2003
				text = "AH0"
			intervals [2385]:
				xmin = 530.2003
				xmax = 531.0128
				text = "sp"
			intervals [2386]:
				xmin = 531.0128
				xmax = 531.1128
				text = "B"
			intervals [2387]:
				xmin = 531.1128
				xmax = 531.2628
				text = "IY1"
			intervals [2388]:
				xmin = 531.2628
				xmax = 531.4528
				text = "AW1"
			intervals [2389]:
				xmin = 531.4528
				xmax = 531.6228
				text = "T"
			intervals [2390]:
				xmin = 531.6228
				xmax = 532.0718
				text = ""
			intervals [2391]:
				xmin = 532.0718
				xmax = 532.2518
				text = "AH1"
			intervals [2392]:
				xmin = 532.2518
				xmax = 532.3718
				text = "V"
			intervals [2393]:
				xmin = 532.3718
				xmax = 532.4318
				text = "DH"
			intervals [2394]:
				xmin = 532.4318
				xmax = 533.1518
				text = "AH1"
			intervals [2395]:
				xmin = 533.1518
				xmax = 534.0607
				text = "sp"
			intervals [2396]:
				xmin = 534.0607
				xmax = 534.1407
				text = "S"
			intervals [2397]:
				xmin = 534.1407
				xmax = 534.2807
				text = "T"
			intervals [2398]:
				xmin = 534.2807
				xmax = 534.3207
				text = "R"
			intervals [2399]:
				xmin = 534.3207
				xmax = 534.4207
				text = "IY1"
			intervals [2400]:
				xmin = 534.4207
				xmax = 534.4607
				text = "T"
			intervals [2401]:
				xmin = 534.4607
				xmax = 534.5407
				text = "L"
			intervals [2402]:
				xmin = 534.5407
				xmax = 534.6707
				text = "AY1"
			intervals [2403]:
				xmin = 534.6707
				xmax = 534.8107
				text = "F"
			intervals [2404]:
				xmin = 534.8107
				xmax = 534.8707
				text = "W"
			intervals [2405]:
				xmin = 534.8707
				xmax = 534.9607
				text = "AH1"
			intervals [2406]:
				xmin = 534.9607
				xmax = 535.0807
				text = "Z"
			intervals [2407]:
				xmin = 535.0807
				xmax = 535.1407
				text = "B"
			intervals [2408]:
				xmin = 535.1407
				xmax = 535.2707
				text = "AE1"
			intervals [2409]:
				xmin = 535.2707
				xmax = 535.3907
				text = "S"
			intervals [2410]:
				xmin = 535.3907
				xmax = 535.4307
				text = "K"
			intervals [2411]:
				xmin = 535.4307
				xmax = 535.4607
				text = "AH0"
			intervals [2412]:
				xmin = 535.4607
				xmax = 535.4907
				text = "T"
			intervals [2413]:
				xmin = 535.4907
				xmax = 535.5407
				text = "B"
			intervals [2414]:
				xmin = 535.5407
				xmax = 535.6607
				text = "AO2"
			intervals [2415]:
				xmin = 535.6607
				xmax = 535.7007
				text = "L"
			intervals [2416]:
				xmin = 535.7007
				xmax = 535.7607
				text = "V"
			intervals [2417]:
				xmin = 535.7607
				xmax = 535.8507
				text = "AA1"
			intervals [2418]:
				xmin = 535.8507
				xmax = 535.9207
				text = "L"
			intervals [2419]:
				xmin = 535.9207
				xmax = 536.0007
				text = "IY0"
			intervals [2420]:
				xmin = 536.0007
				xmax = 536.0407
				text = "B"
			intervals [2421]:
				xmin = 536.0407
				xmax = 536.1307
				text = "AO2"
			intervals [2422]:
				xmin = 536.1307
				xmax = 536.2107
				text = "L"
			intervals [2423]:
				xmin = 536.2107
				xmax = 536.3207
				text = "S"
			intervals [2424]:
				xmin = 536.3207
				xmax = 536.4707
				text = "AO1"
			intervals [2425]:
				xmin = 536.4707
				xmax = 536.5507
				text = "F"
			intervals [2426]:
				xmin = 536.5507
				xmax = 536.6107
				text = "B"
			intervals [2427]:
				xmin = 536.6107
				xmax = 536.9207
				text = "AO2"
			intervals [2428]:
				xmin = 536.9207
				xmax = 536.9507
				text = "L"
			intervals [2429]:
				xmin = 536.9507
				xmax = 537.1007
				text = "AE1"
			intervals [2430]:
				xmin = 537.1007
				xmax = 537.2007
				text = "N"
			intervals [2431]:
				xmin = 537.2007
				xmax = 537.3107
				text = "AY1"
			intervals [2432]:
				xmin = 537.3107
				xmax = 537.4107
				text = "R"
			intervals [2433]:
				xmin = 537.4107
				xmax = 537.5707
				text = "AE1"
			intervals [2434]:
				xmin = 537.5707
				xmax = 537.6507
				text = "N"
			intervals [2435]:
				xmin = 537.6507
				xmax = 537.7707
				text = "T"
			intervals [2436]:
				xmin = 537.7707
				xmax = 537.8207
				text = "R"
			intervals [2437]:
				xmin = 537.8207
				xmax = 537.9707
				text = "AE1"
			intervals [2438]:
				xmin = 537.9707
				xmax = 538.0507
				text = "K"
			intervals [2439]:
				xmin = 538.0507
				xmax = 539.202
				text = ""
			intervals [2440]:
				xmin = 539.202
				xmax = 539.252
				text = "sil"
			intervals [2441]:
				xmin = 539.252
				xmax = 539.352
				text = "spn"
			intervals [2442]:
				xmin = 539.352
				xmax = 539.9294
				text = ""
			intervals [2443]:
				xmin = 539.9294
				xmax = 540.2794
				text = "AH1"
			intervals [2444]:
				xmin = 540.2794
				xmax = 540.3894
				text = "M"
			intervals [2445]:
				xmin = 540.3894
				xmax = 540.4494
				text = "IH1"
			intervals [2446]:
				xmin = 540.4494
				xmax = 540.5994
				text = "F"
			intervals [2447]:
				xmin = 540.5994
				xmax = 540.7394
				text = "AY1"
			intervals [2448]:
				xmin = 540.7394
				xmax = 540.8494
				text = "D"
			intervals [2449]:
				xmin = 540.8494
				xmax = 540.9294
				text = "IH1"
			intervals [2450]:
				xmin = 540.9294
				xmax = 541.0194
				text = "N"
			intervals [2451]:
				xmin = 541.0194
				xmax = 541.0494
				text = "T"
			intervals [2452]:
				xmin = 541.0494
				xmax = 541.0994
				text = "D"
			intervals [2453]:
				xmin = 541.0994
				xmax = 541.1694
				text = "UW1"
			intervals [2454]:
				xmin = 541.1694
				xmax = 541.2494
				text = "DH"
			intervals [2455]:
				xmin = 541.2494
				xmax = 541.3194
				text = "EH1"
			intervals [2456]:
				xmin = 541.3194
				xmax = 541.4194
				text = "M"
			intervals [2457]:
				xmin = 541.4194
				xmax = 541.4994
				text = "TH"
			intervals [2458]:
				xmin = 541.4994
				xmax = 541.5394
				text = "IH1"
			intervals [2459]:
				xmin = 541.5394
				xmax = 541.7694
				text = "NG"
			intervals [2460]:
				xmin = 541.7694
				xmax = 541.9394
				text = "Z"
			intervals [2461]:
				xmin = 541.9394
				xmax = 542.0694
				text = "AY1"
			intervals [2462]:
				xmin = 542.0694
				xmax = 542.2094
				text = "W"
			intervals [2463]:
				xmin = 542.2094
				xmax = 542.2394
				text = "UH1"
			intervals [2464]:
				xmin = 542.2394
				xmax = 542.4094
				text = "D"
			intervals [2465]:
				xmin = 542.4094
				xmax = 542.4794
				text = "B"
			intervals [2466]:
				xmin = 542.4794
				xmax = 542.9494
				text = "IY1"
			intervals [2467]:
				xmin = 542.9494
				xmax = 543.0694
				text = "AY1"
			intervals [2468]:
				xmin = 543.0694
				xmax = 543.2094
				text = "TH"
			intervals [2469]:
				xmin = 543.2094
				xmax = 543.2594
				text = "IH1"
			intervals [2470]:
				xmin = 543.2594
				xmax = 543.4094
				text = "NG"
			intervals [2471]:
				xmin = 543.4094
				xmax = 543.4894
				text = "K"
			intervals [2472]:
				xmin = 543.4894
				xmax = 543.5194
				text = "sp"
			intervals [2473]:
				xmin = 543.5194
				xmax = 543.6694
				text = "AY1"
			intervals [2474]:
				xmin = 543.6694
				xmax = 543.7594
				text = "W"
			intervals [2475]:
				xmin = 543.7594
				xmax = 543.7994
				text = "UH1"
			intervals [2476]:
				xmin = 543.7994
				xmax = 543.8694
				text = "D"
			intervals [2477]:
				xmin = 543.8694
				xmax = 543.9294
				text = "AH0"
			intervals [2478]:
				xmin = 543.9294
				xmax = 543.9594
				text = "N"
			intervals [2479]:
				xmin = 543.9594
				xmax = 544.0194
				text = "T"
			intervals [2480]:
				xmin = 544.0194
				xmax = 544.0494
				text = "HH"
			intervals [2481]:
				xmin = 544.0494
				xmax = 544.1194
				text = "AE1"
			intervals [2482]:
				xmin = 544.1194
				xmax = 544.1594
				text = "V"
			intervals [2483]:
				xmin = 544.1594
				xmax = 544.1994
				text = "M"
			intervals [2484]:
				xmin = 544.1994
				xmax = 544.2294
				text = "EH1"
			intervals [2485]:
				xmin = 544.2294
				xmax = 544.2594
				text = "T"
			intervals [2486]:
				xmin = 544.2594
				xmax = 544.2894
				text = "M"
			intervals [2487]:
				xmin = 544.2894
				xmax = 544.3194
				text = "AY1"
			intervals [2488]:
				xmin = 544.3194
				xmax = 544.3794
				text = "HH"
			intervals [2489]:
				xmin = 544.3794
				xmax = 544.5094
				text = "AH1"
			intervals [2490]:
				xmin = 544.5094
				xmax = 544.6194
				text = "Z"
			intervals [2491]:
				xmin = 544.6194
				xmax = 544.6494
				text = "B"
			intervals [2492]:
				xmin = 544.6494
				xmax = 544.7794
				text = "AH0"
			intervals [2493]:
				xmin = 544.7794
				xmax = 544.8094
				text = "N"
			intervals [2494]:
				xmin = 544.8094
				xmax = 544.8994
				text = "D"
			intervals [2495]:
				xmin = 544.8994
				xmax = 545.317
				text = ""
			intervals [2496]:
				xmin = 545.317
				xmax = 545.517
				text = "AY1"
			intervals [2497]:
				xmin = 545.517
				xmax = 545.577
				text = "W"
			intervals [2498]:
				xmin = 545.577
				xmax = 545.607
				text = "UH1"
			intervals [2499]:
				xmin = 545.607
				xmax = 545.637
				text = "D"
			intervals [2500]:
				xmin = 545.637
				xmax = 545.747
				text = "S"
			intervals [2501]:
				xmin = 545.747
				xmax = 545.807
				text = "T"
			intervals [2502]:
				xmin = 545.807
				xmax = 545.947
				text = "IH1"
			intervals [2503]:
				xmin = 545.947
				xmax = 546.067
				text = "L"
			intervals [2504]:
				xmin = 546.067
				xmax = 546.167
				text = "B"
			intervals [2505]:
				xmin = 546.167
				xmax = 546.287
				text = "IY1"
			intervals [2506]:
				xmin = 546.287
				xmax = 546.317
				text = "IH1"
			intervals [2507]:
				xmin = 546.317
				xmax = 546.367
				text = "N"
			intervals [2508]:
				xmin = 546.367
				xmax = 546.407
				text = "DH"
			intervals [2509]:
				xmin = 546.407
				xmax = 546.487
				text = "IY0"
			intervals [2510]:
				xmin = 546.487
				xmax = 546.577
				text = "G"
			intervals [2511]:
				xmin = 546.577
				xmax = 546.687
				text = "EH1"
			intervals [2512]:
				xmin = 546.687
				xmax = 546.727
				text = "T"
			intervals [2513]:
				xmin = 546.727
				xmax = 547.017
				text = "OW0"
			intervals [2514]:
				xmin = 547.017
				xmax = 547.9776
				text = "sp"
			intervals [2515]:
				xmin = 547.9776
				xmax = 548.0776
				text = "L"
			intervals [2516]:
				xmin = 548.0776
				xmax = 548.1476
				text = "AY1"
			intervals [2517]:
				xmin = 548.1476
				xmax = 548.2376
				text = "K"
			intervals [2518]:
				xmin = 548.2376
				xmax = 548.3076
				text = "S"
			intervals [2519]:
				xmin = 548.3076
				xmax = 548.3476
				text = "AH1"
			intervals [2520]:
				xmin = 548.3476
				xmax = 548.3876
				text = "M"
			intervals [2521]:
				xmin = 548.3876
				xmax = 548.4176
				text = "AH0"
			intervals [2522]:
				xmin = 548.4176
				xmax = 548.4476
				text = "V"
			intervals [2523]:
				xmin = 548.4476
				xmax = 548.5476
				text = "M"
			intervals [2524]:
				xmin = 548.5476
				xmax = 548.6376
				text = "AY1"
			intervals [2525]:
				xmin = 548.6376
				xmax = 548.7776
				text = "F"
			intervals [2526]:
				xmin = 548.7776
				xmax = 548.8576
				text = "R"
			intervals [2527]:
				xmin = 548.8576
				xmax = 549.1576
				text = "EH1"
			intervals [2528]:
				xmin = 549.1576
				xmax = 549.2176
				text = "N"
			intervals [2529]:
				xmin = 549.2176
				xmax = 549.2576
				text = "D"
			intervals [2530]:
				xmin = 549.2576
				xmax = 549.5876
				text = "Z"
			intervals [2531]:
				xmin = 549.5876
				xmax = 550.2935
				text = ""
			intervals [2532]:
				xmin = 550.2935
				xmax = 550.4935
				text = "S"
			intervals [2533]:
				xmin = 550.4935
				xmax = 550.6535
				text = "OW1"
			intervals [2534]:
				xmin = 550.6535
				xmax = 550.7435
				text = "AY1"
			intervals [2535]:
				xmin = 550.7435
				xmax = 550.8035
				text = "AH0"
			intervals [2536]:
				xmin = 550.8035
				xmax = 550.8835
				text = "P"
			intervals [2537]:
				xmin = 550.8835
				xmax = 550.9335
				text = "R"
			intervals [2538]:
				xmin = 550.9335
				xmax = 550.9635
				text = "IY1"
			intervals [2539]:
				xmin = 550.9635
				xmax = 551.1035
				text = "SH"
			intervals [2540]:
				xmin = 551.1035
				xmax = 551.1435
				text = "IY0"
			intervals [2541]:
				xmin = 551.1435
				xmax = 551.2235
				text = "EY2"
			intervals [2542]:
				xmin = 551.2235
				xmax = 551.2635
				text = "T"
			intervals [2543]:
				xmin = 551.2635
				xmax = 551.3235
				text = "M"
			intervals [2544]:
				xmin = 551.3235
				xmax = 551.4335
				text = "AY1"
			intervals [2545]:
				xmin = 551.4335
				xmax = 551.5635
				text = "M"
			intervals [2546]:
				xmin = 551.5635
				xmax = 551.9035
				text = "AA1"
			intervals [2547]:
				xmin = 551.9035
				xmax = 552.1935
				text = "M"
			intervals [2548]:
				xmin = 552.1935
				xmax = 552.388
				text = ""
			intervals [2549]:
				xmin = 552.388
				xmax = 552.488
				text = "sil"
			intervals [2550]:
				xmin = 552.488
				xmax = 552.568
				text = "F"
			intervals [2551]:
				xmin = 552.568
				xmax = 552.858
				text = "AO1"
			intervals [2552]:
				xmin = 552.858
				xmax = 552.958
				text = "R"
			intervals [2553]:
				xmin = 552.958
				xmax = 553.068
				text = "sp"
			intervals [2554]:
				xmin = 553.068
				xmax = 553.3605
				text = ""
			intervals [2555]:
				xmin = 553.3605
				xmax = 553.4405
				text = "Y"
			intervals [2556]:
				xmin = 553.4405
				xmax = 553.5005
				text = "UW1"
			intervals [2557]:
				xmin = 553.5005
				xmax = 553.5505
				text = "N"
			intervals [2558]:
				xmin = 553.5505
				xmax = 553.7805
				text = "OW1"
			intervals [2559]:
				xmin = 553.7805
				xmax = 554.737
				text = "sp"
			intervals [2560]:
				xmin = 554.737
				xmax = 554.837
				text = "L"
			intervals [2561]:
				xmin = 554.837
				xmax = 554.927
				text = "EH1"
			intervals [2562]:
				xmin = 554.927
				xmax = 554.957
				text = "T"
			intervals [2563]:
				xmin = 554.957
				xmax = 555.007
				text = "IH0"
			intervals [2564]:
				xmin = 555.007
				xmax = 555.037
				text = "N"
			intervals [2565]:
				xmin = 555.037
				xmax = 555.077
				text = "M"
			intervals [2566]:
				xmin = 555.077
				xmax = 555.187
				text = "IY1"
			intervals [2567]:
				xmin = 555.187
				xmax = 555.377
				text = "D"
			intervals [2568]:
				xmin = 555.377
				xmax = 555.597
				text = "UW1"
			intervals [2569]:
				xmin = 555.597
				xmax = 555.647
				text = "W"
			intervals [2570]:
				xmin = 555.647
				xmax = 555.677
				text = "AH1"
			intervals [2571]:
				xmin = 555.677
				xmax = 555.737
				text = "T"
			intervals [2572]:
				xmin = 555.737
				xmax = 555.807
				text = "AY1"
			intervals [2573]:
				xmin = 555.807
				xmax = 555.887
				text = "W"
			intervals [2574]:
				xmin = 555.887
				xmax = 555.917
				text = "AA1"
			intervals [2575]:
				xmin = 555.917
				xmax = 555.977
				text = "N"
			intervals [2576]:
				xmin = 555.977
				xmax = 556.067
				text = "AH0"
			intervals [2577]:
				xmin = 556.067
				xmax = 556.147
				text = "D"
			intervals [2578]:
				xmin = 556.147
				xmax = 556.307
				text = "UW1"
			intervals [2579]:
				xmin = 556.307
				xmax = 556.387
				text = "IH0"
			intervals [2580]:
				xmin = 556.387
				xmax = 556.427
				text = "N"
			intervals [2581]:
				xmin = 556.427
				xmax = 556.577
				text = "S"
			intervals [2582]:
				xmin = 556.577
				xmax = 556.657
				text = "K"
			intervals [2583]:
				xmin = 556.657
				xmax = 556.947
				text = "UW1"
			intervals [2584]:
				xmin = 556.947
				xmax = 557.147
				text = "L"
			intervals [2585]:
				xmin = 557.147
				xmax = 557.197
				text = "DH"
			intervals [2586]:
				xmin = 557.197
				xmax = 557.257
				text = "AE1"
			intervals [2587]:
				xmin = 557.257
				xmax = 557.357
				text = "T"
			intervals [2588]:
				xmin = 557.357
				xmax = 557.427
				text = "W"
			intervals [2589]:
				xmin = 557.427
				xmax = 557.457
				text = "AH0"
			intervals [2590]:
				xmin = 557.457
				xmax = 557.537
				text = "Z"
			intervals [2591]:
				xmin = 557.537
				xmax = 557.617
				text = "P"
			intervals [2592]:
				xmin = 557.617
				xmax = 557.657
				text = "L"
			intervals [2593]:
				xmin = 557.657
				xmax = 557.777
				text = "EY1"
			intervals [2594]:
				xmin = 557.777
				xmax = 557.817
				text = "IH0"
			intervals [2595]:
				xmin = 557.817
				xmax = 557.877
				text = "N"
			intervals [2596]:
				xmin = 557.877
				xmax = 557.947
				text = "B"
			intervals [2597]:
				xmin = 557.947
				xmax = 558.077
				text = "AE1"
			intervals [2598]:
				xmin = 558.077
				xmax = 558.127
				text = "S"
			intervals [2599]:
				xmin = 558.127
				xmax = 558.157
				text = "K"
			intervals [2600]:
				xmin = 558.157
				xmax = 558.207
				text = "AH0"
			intervals [2601]:
				xmin = 558.207
				xmax = 558.237
				text = "T"
			intervals [2602]:
				xmin = 558.237
				xmax = 558.287
				text = "B"
			intervals [2603]:
				xmin = 558.287
				xmax = 558.317
				text = "AO2"
			intervals [2604]:
				xmin = 558.317
				xmax = 558.707
				text = "L"
			intervals [2605]:
				xmin = 558.707
				xmax = 559.0723
				text = ""
			intervals [2606]:
				xmin = 559.0723
				xmax = 559.1423
				text = "sil"
			intervals [2607]:
				xmin = 559.1423
				xmax = 559.2223
				text = "V"
			intervals [2608]:
				xmin = 559.2223
				xmax = 559.2623
				text = "AA1"
			intervals [2609]:
				xmin = 559.2623
				xmax = 559.3623
				text = "L"
			intervals [2610]:
				xmin = 559.3623
				xmax = 559.4623
				text = "IY0"
			intervals [2611]:
				xmin = 559.4623
				xmax = 559.5223
				text = "B"
			intervals [2612]:
				xmin = 559.5223
				xmax = 559.6023
				text = "AO2"
			intervals [2613]:
				xmin = 559.6023
				xmax = 560.0323
				text = "L"
			intervals [2614]:
				xmin = 560.0323
				xmax = 561.3763
				text = ""
			intervals [2615]:
				xmin = 561.3763
				xmax = 561.6263
				text = "S"
			intervals [2616]:
				xmin = 561.6263
				xmax = 561.8063
				text = "AO1"
			intervals [2617]:
				xmin = 561.8063
				xmax = 561.9263
				text = "F"
			intervals [2618]:
				xmin = 561.9263
				xmax = 561.9763
				text = "B"
			intervals [2619]:
				xmin = 561.9763
				xmax = 562.1363
				text = "AO2"
			intervals [2620]:
				xmin = 562.1363
				xmax = 562.1963
				text = "L"
			intervals [2621]:
				xmin = 562.1963
				xmax = 562.3063
				text = "R"
			intervals [2622]:
				xmin = 562.3063
				xmax = 562.4463
				text = "AE1"
			intervals [2623]:
				xmin = 562.4463
				xmax = 562.5163
				text = "N"
			intervals [2624]:
				xmin = 562.5163
				xmax = 562.6563
				text = "T"
			intervals [2625]:
				xmin = 562.6563
				xmax = 562.6963
				text = "R"
			intervals [2626]:
				xmin = 562.6963
				xmax = 562.8763
				text = "AE1"
			intervals [2627]:
				xmin = 562.8763
				xmax = 562.9363
				text = "K"
			intervals [2628]:
				xmin = 562.9363
				xmax = 563.0446
				text = ""
			intervals [2629]:
				xmin = 563.0446
				xmax = 563.1246
				text = "AE1"
			intervals [2630]:
				xmin = 563.1246
				xmax = 563.1946
				text = "N"
			intervals [2631]:
				xmin = 563.1946
				xmax = 563.2346
				text = "AH0"
			intervals [2632]:
				xmin = 563.2346
				xmax = 563.2746
				text = "V"
			intervals [2633]:
				xmin = 563.2746
				xmax = 563.3946
				text = "K"
			intervals [2634]:
				xmin = 563.3946
				xmax = 563.4546
				text = "AO1"
			intervals [2635]:
				xmin = 563.4546
				xmax = 563.5046
				text = "R"
			intervals [2636]:
				xmin = 563.5046
				xmax = 563.5846
				text = "S"
			intervals [2637]:
				xmin = 563.5846
				xmax = 563.6446
				text = "M"
			intervals [2638]:
				xmin = 563.6446
				xmax = 563.7246
				text = "AY1"
			intervals [2639]:
				xmin = 563.7246
				xmax = 563.7946
				text = "G"
			intervals [2640]:
				xmin = 563.7946
				xmax = 563.8746
				text = "R"
			intervals [2641]:
				xmin = 563.8746
				xmax = 563.9546
				text = "EY1"
			intervals [2642]:
				xmin = 563.9546
				xmax = 563.9946
				text = "D"
			intervals [2643]:
				xmin = 563.9946
				xmax = 564.0346
				text = "Z"
			intervals [2644]:
				xmin = 564.0346
				xmax = 564.1046
				text = "HH"
			intervals [2645]:
				xmin = 564.1046
				xmax = 564.1746
				text = "AE1"
			intervals [2646]:
				xmin = 564.1746
				xmax = 564.2046
				text = "D"
			intervals [2647]:
				xmin = 564.2046
				xmax = 564.2346
				text = "T"
			intervals [2648]:
				xmin = 564.2346
				xmax = 564.3046
				text = "AH0"
			intervals [2649]:
				xmin = 564.3046
				xmax = 564.3646
				text = "S"
			intervals [2650]:
				xmin = 564.3646
				xmax = 564.4346
				text = "T"
			intervals [2651]:
				xmin = 564.4346
				xmax = 564.7946
				text = "EY1"
			intervals [2652]:
				xmin = 564.7946
				xmax = 564.8846
				text = "sp"
			intervals [2653]:
				xmin = 564.8846
				xmax = 566.2935
				text = ""
			intervals [2654]:
				xmin = 566.2935
				xmax = 566.5135
				text = "EY1"
			intervals [2655]:
				xmin = 566.5135
				xmax = 566.5835
				text = "Z"
			intervals [2656]:
				xmin = 566.5835
				xmax = 566.6335
				text = "AH0"
			intervals [2657]:
				xmin = 566.6335
				xmax = 566.6835
				text = "N"
			intervals [2658]:
				xmin = 566.6835
				xmax = 566.7435
				text = "B"
			intervals [2659]:
				xmin = 566.7435
				xmax = 566.9435
				text = "IY1"
			intervals [2660]:
				xmin = 566.9435
				xmax = 566.9935
				text = "S"
			intervals [2661]:
				xmin = 566.9935
				xmax = 567.0735
				text = "F"
			intervals [2662]:
				xmin = 567.0735
				xmax = 567.1035
				text = "AO1"
			intervals [2663]:
				xmin = 567.1035
				xmax = 567.1335
				text = "R"
			intervals [2664]:
				xmin = 567.1335
				xmax = 567.2035
				text = "M"
			intervals [2665]:
				xmin = 567.2035
				xmax = 567.2835
				text = "IY1"
			intervals [2666]:
				xmin = 567.2835
				xmax = 567.3335
				text = "T"
			intervals [2667]:
				xmin = 567.3335
				xmax = 567.3935
				text = "AH0"
			intervals [2668]:
				xmin = 567.3935
				xmax = 567.4435
				text = "P"
			intervals [2669]:
				xmin = 567.4435
				xmax = 567.4735
				text = "AA0"
			intervals [2670]:
				xmin = 567.4735
				xmax = 567.5035
				text = "R"
			intervals [2671]:
				xmin = 567.5035
				xmax = 567.6035
				text = "T"
			intervals [2672]:
				xmin = 567.6035
				xmax = 567.6435
				text = "IH1"
			intervals [2673]:
				xmin = 567.6435
				xmax = 567.7535
				text = "S"
			intervals [2674]:
				xmin = 567.7535
				xmax = 567.8035
				text = "AH0"
			intervals [2675]:
				xmin = 567.8035
				xmax = 567.8935
				text = "P"
			intervals [2676]:
				xmin = 567.8935
				xmax = 568.0035
				text = "EY2"
			intervals [2677]:
				xmin = 568.0035
				xmax = 568.0435
				text = "T"
			intervals [2678]:
				xmin = 568.0435
				xmax = 568.1035
				text = "IH1"
			intervals [2679]:
				xmin = 568.1035
				xmax = 568.1835
				text = "F"
			intervals [2680]:
				xmin = 568.1835
				xmax = 568.2235
				text = "DH"
			intervals [2681]:
				xmin = 568.2235
				xmax = 568.3135
				text = "EY1"
			intervals [2682]:
				xmin = 568.3135
				xmax = 568.4035
				text = "D"
			intervals [2683]:
				xmin = 568.4035
				xmax = 568.5435
				text = "IH1"
			intervals [2684]:
				xmin = 568.5435
				xmax = 568.5935
				text = "D"
			intervals [2685]:
				xmin = 568.5935
				xmax = 568.7035
				text = "N"
			intervals [2686]:
				xmin = 568.7035
				xmax = 568.7335
				text = "T"
			intervals [2687]:
				xmin = 568.7335
				xmax = 569.0282
				text = "sp"
			intervals [2688]:
				xmin = 569.0282
				xmax = 569.1582
				text = "AY1"
			intervals [2689]:
				xmin = 569.1582
				xmax = 569.2082
				text = "W"
			intervals [2690]:
				xmin = 569.2082
				xmax = 569.2382
				text = "UH1"
			intervals [2691]:
				xmin = 569.2382
				xmax = 569.2682
				text = "D"
			intervals [2692]:
				xmin = 569.2682
				xmax = 569.3282
				text = "G"
			intervals [2693]:
				xmin = 569.3282
				xmax = 569.3782
				text = "IH1"
			intervals [2694]:
				xmin = 569.3782
				xmax = 569.4282
				text = "T"
			intervals [2695]:
				xmin = 569.4282
				xmax = 569.4782
				text = "sp"
			intervals [2696]:
				xmin = 569.4782
				xmax = 569.5882
				text = "P"
			intervals [2697]:
				xmin = 569.5882
				xmax = 569.7182
				text = "AH1"
			intervals [2698]:
				xmin = 569.7182
				xmax = 569.7682
				text = "N"
			intervals [2699]:
				xmin = 569.7682
				xmax = 569.8782
				text = "IH0"
			intervals [2700]:
				xmin = 569.8782
				xmax = 569.9882
				text = "SH"
			intervals [2701]:
				xmin = 569.9882
				xmax = 570.0182
				text = "T"
			intervals [2702]:
				xmin = 570.0182
				xmax = 570.0882
				text = "S"
			intervals [2703]:
				xmin = 570.0882
				xmax = 570.3882
				text = "OW1"
			intervals [2704]:
				xmin = 570.3882
				xmax = 571.9341
				text = ""
			intervals [2705]:
				xmin = 571.9341
				xmax = 572.0641
				text = "IH1"
			intervals [2706]:
				xmin = 572.0641
				xmax = 572.1041
				text = "F"
			intervals [2707]:
				xmin = 572.1041
				xmax = 572.1741
				text = "Y"
			intervals [2708]:
				xmin = 572.1741
				xmax = 572.2341
				text = "UW1"
			intervals [2709]:
				xmin = 572.2341
				xmax = 572.2841
				text = "W"
			intervals [2710]:
				xmin = 572.2841
				xmax = 572.3441
				text = "AA1"
			intervals [2711]:
				xmin = 572.3441
				xmax = 572.3841
				text = "N"
			intervals [2712]:
				xmin = 572.3841
				xmax = 572.4541
				text = "AH0"
			intervals [2713]:
				xmin = 572.4541
				xmax = 572.5241
				text = "S"
			intervals [2714]:
				xmin = 572.5241
				xmax = 572.5541
				text = "ER0"
			intervals [2715]:
				xmin = 572.5541
				xmax = 572.6141
				text = "V"
			intervals [2716]:
				xmin = 572.6141
				xmax = 572.8141
				text = "AY1"
			intervals [2717]:
				xmin = 572.8141
				xmax = 572.8841
				text = "V"
			intervals [2718]:
				xmin = 572.8841
				xmax = 572.9441
				text = "D"
			intervals [2719]:
				xmin = 572.9441
				xmax = 573.0541
				text = "IY1"
			intervals [2720]:
				xmin = 573.0541
				xmax = 573.2141
				text = "S"
			intervals [2721]:
				xmin = 573.2141
				xmax = 573.3241
				text = "IY1"
			intervals [2722]:
				xmin = 573.3241
				xmax = 573.3941
				text = "Y"
			intervals [2723]:
				xmin = 573.3941
				xmax = 573.4541
				text = "UW1"
			intervals [2724]:
				xmin = 573.4541
				xmax = 573.4941
				text = "HH"
			intervals [2725]:
				xmin = 573.4941
				xmax = 573.5641
				text = "AE1"
			intervals [2726]:
				xmin = 573.5641
				xmax = 573.6641
				text = "V"
			intervals [2727]:
				xmin = 573.6641
				xmax = 573.7141
				text = "T"
			intervals [2728]:
				xmin = 573.7141
				xmax = 573.7441
				text = "IH0"
			intervals [2729]:
				xmin = 573.7441
				xmax = 573.8041
				text = "B"
			intervals [2730]:
				xmin = 573.8041
				xmax = 573.9041
				text = "IY1"
			intervals [2731]:
				xmin = 573.9041
				xmax = 574.1141
				text = "AE1"
			intervals [2732]:
				xmin = 574.1141
				xmax = 574.2141
				text = "K"
			intervals [2733]:
				xmin = 574.2141
				xmax = 574.2641
				text = "T"
			intervals [2734]:
				xmin = 574.2641
				xmax = 574.2941
				text = "IH0"
			intervals [2735]:
				xmin = 574.2941
				xmax = 574.6341
				text = "V"
			intervals [2736]:
				xmin = 574.6341
				xmax = 576.3492
				text = ""
			intervals [2737]:
				xmin = 576.3492
				xmax = 576.4792
				text = "sil"
			intervals [2738]:
				xmin = 576.4792
				xmax = 576.5592
				text = "S"
			intervals [2739]:
				xmin = 576.5592
				xmax = 576.7092
				text = "OW1"
			intervals [2740]:
				xmin = 576.7092
				xmax = 576.8892
				text = "sp"
			intervals [2741]:
				xmin = 576.8892
				xmax = 580.0000453514739
				text = ""
	item [3]:
		class = "IntervalTier"
		name = "DCB_se1_ag3_m_01 - words"
		xmin = 0.0
		xmax = 580.0000453514739
		intervals: size = 524
			intervals [1]:
				xmin = 0.0
				xmax = 0.5939
				text = ""
			intervals [2]:
				xmin = 0.5939
				xmax = 1.0839
				text = "okay"
			intervals [3]:
				xmin = 1.0839
				xmax = 1.5039
				text = "um"
			intervals [4]:
				xmin = 1.5039
				xmax = 1.6396
				text = ""
			intervals [5]:
				xmin = 1.6396
				xmax = 1.9796
				text = "please"
			intervals [6]:
				xmin = 1.9796
				xmax = 2.2096
				text = "state"
			intervals [7]:
				xmin = 2.2096
				xmax = 2.3196
				text = "your"
			intervals [8]:
				xmin = 2.3196
				xmax = 2.5896
				text = "name"
			intervals [9]:
				xmin = 2.5896
				xmax = 2.6796
				text = "and"
			intervals [10]:
				xmin = 2.6796
				xmax = 3.0196
				text = "age"
			intervals [11]:
				xmin = 3.0196
				xmax = 3.3796
				text = "please"
			intervals [12]:
				xmin = 3.3796
				xmax = 6.4967
				text = ""
			intervals [13]:
				xmin = 6.4967
				xmax = 6.6267
				text = "<unk>"
			intervals [14]:
				xmin = 6.6267
				xmax = 6.7583
				text = ""
			intervals [15]:
				xmin = 6.7583
				xmax = 7.3883
				text = "um"
			intervals [16]:
				xmin = 7.3883
				xmax = 8.5984
				text = ""
			intervals [17]:
				xmin = 8.5984
				xmax = 8.7484
				text = "what"
			intervals [18]:
				xmin = 8.7484
				xmax = 9.0484
				text = "part"
			intervals [19]:
				xmin = 9.0484
				xmax = 9.1284
				text = "of"
			intervals [20]:
				xmin = 9.1284
				xmax = 9.4284
				text = "dc"
			intervals [21]:
				xmin = 9.4284
				xmax = 9.5784
				text = "did"
			intervals [22]:
				xmin = 9.5784
				xmax = 9.6484
				text = "you"
			intervals [23]:
				xmin = 9.6484
				xmax = 9.7884
				text = "grow"
			intervals [24]:
				xmin = 9.7884
				xmax = 9.8584
				text = "up"
			intervals [25]:
				xmin = 9.8584
				xmax = 9.9384
				text = "in"
			intervals [26]:
				xmin = 9.9384
				xmax = 14.3007
				text = ""
			intervals [27]:
				xmin = 14.3007
				xmax = 14.4907
				text = "tell"
			intervals [28]:
				xmin = 14.4907
				xmax = 14.5907
				text = "me"
			intervals [29]:
				xmin = 14.5907
				xmax = 14.8207
				text = "about"
			intervals [30]:
				xmin = 14.8207
				xmax = 14.8507
				text = ""
			intervals [31]:
				xmin = 14.8507
				xmax = 14.9507
				text = "it"
			intervals [32]:
				xmin = 14.9507
				xmax = 15.9914
				text = ""
			intervals [33]:
				xmin = 15.9914
				xmax = 16.1114
				text = "tell"
			intervals [34]:
				xmin = 16.1114
				xmax = 16.1914
				text = "me"
			intervals [35]:
				xmin = 16.1914
				xmax = 16.4214
				text = "about"
			intervals [36]:
				xmin = 16.4214
				xmax = 16.8314
				text = "southeast"
			intervals [37]:
				xmin = 16.8314
				xmax = 17.1714
				text = "dc"
			intervals [38]:
				xmin = 17.1714
				xmax = 43.7293
				text = ""
			intervals [39]:
				xmin = 43.7293
				xmax = 44.0393
				text = "hm"
			intervals [40]:
				xmin = 44.0393
				xmax = 44.6028
				text = ""
			intervals [41]:
				xmin = 44.6028
				xmax = 44.8228
				text = "okay"
			intervals [42]:
				xmin = 44.8228
				xmax = 46.7391
				text = ""
			intervals [43]:
				xmin = 46.7391
				xmax = 46.8791
				text = "what"
			intervals [44]:
				xmin = 46.8791
				xmax = 47.0591
				text = "high"
			intervals [45]:
				xmin = 47.0591
				xmax = 47.2791
				text = "school"
			intervals [46]:
				xmin = 47.2791
				xmax = 47.3091
				text = "i"
			intervals [47]:
				xmin = 47.3091
				xmax = 47.4691
				text = "mean"
			intervals [48]:
				xmin = 47.4691
				xmax = 47.5991
				text = "what"
			intervals [49]:
				xmin = 47.5991
				xmax = 47.8291
				text = "middle"
			intervals [50]:
				xmin = 47.8291
				xmax = 48.3091
				text = "school"
			intervals [51]:
				xmin = 48.3091
				xmax = 48.6937
				text = ""
			intervals [52]:
				xmin = 48.6937
				xmax = 48.7537
				text = "i"
			intervals [53]:
				xmin = 48.7537
				xmax = 49.0137
				text = "mean"
			intervals [54]:
				xmin = 49.0137
				xmax = 49.2432
				text = ""
			intervals [55]:
				xmin = 49.2432
				xmax = 49.3732
				text = "<unk>"
			intervals [56]:
				xmin = 49.3732
				xmax = 49.4681
				text = ""
			intervals [57]:
				xmin = 49.4681
				xmax = 49.6281
				text = "what"
			intervals [58]:
				xmin = 49.6281
				xmax = 50.1081
				text = "elementary"
			intervals [59]:
				xmin = 50.1081
				xmax = 50.3581
				text = "school"
			intervals [60]:
				xmin = 50.3581
				xmax = 50.3881
				text = ""
			intervals [61]:
				xmin = 50.3881
				xmax = 50.5181
				text = "did"
			intervals [62]:
				xmin = 50.5181
				xmax = 50.5981
				text = "you"
			intervals [63]:
				xmin = 50.5981
				xmax = 50.7381
				text = "go"
			intervals [64]:
				xmin = 50.7381
				xmax = 50.8881
				text = "to"
			intervals [65]:
				xmin = 50.8881
				xmax = 60.357
				text = ""
			intervals [66]:
				xmin = 60.357
				xmax = 60.557
				text = "tell"
			intervals [67]:
				xmin = 60.557
				xmax = 60.657
				text = "me"
			intervals [68]:
				xmin = 60.657
				xmax = 61.067
				text = "about"
			intervals [69]:
				xmin = 61.067
				xmax = 61.5273
				text = ""
			intervals [70]:
				xmin = 61.5273
				xmax = 61.7173
				text = "your"
			intervals [71]:
				xmin = 61.7173
				xmax = 62.0473
				text = "favorite"
			intervals [72]:
				xmin = 62.0473
				xmax = 62.6073
				text = "teachers"
			intervals [73]:
				xmin = 62.6073
				xmax = 67.2431
				text = ""
			intervals [74]:
				xmin = 67.2431
				xmax = 68.2631
				text = "<unk>"
			intervals [75]:
				xmin = 68.2631
				xmax = 69.5657
				text = ""
			intervals [76]:
				xmin = 69.5657
				xmax = 70.0457
				text = "alright"
			intervals [77]:
				xmin = 70.0457
				xmax = 70.2081
				text = ""
			intervals [78]:
				xmin = 70.2081
				xmax = 70.4781
				text = "alright"
			intervals [79]:
				xmin = 70.4781
				xmax = 70.5781
				text = "i"
			intervals [80]:
				xmin = 70.5781
				xmax = 70.6281
				text = ""
			intervals [81]:
				xmin = 70.6281
				xmax = 70.7581
				text = "know"
			intervals [82]:
				xmin = 70.7581
				xmax = 70.9881
				text = "that"
			intervals [83]:
				xmin = 70.9881
				xmax = 71.0681
				text = "s"
			intervals [84]:
				xmin = 71.0681
				xmax = 71.1881
				text = ""
			intervals [85]:
				xmin = 71.1881
				xmax = 71.3181
				text = "right"
			intervals [86]:
				xmin = 71.3181
				xmax = 72.4923
				text = ""
			intervals [87]:
				xmin = 72.4923
				xmax = 73.0223
				text = "so"
			intervals [88]:
				xmin = 73.0223
				xmax = 74.2143
				text = ""
			intervals [89]:
				xmin = 74.2143
				xmax = 74.3643
				text = "like"
			intervals [90]:
				xmin = 74.3643
				xmax = 74.5643
				text = "tell"
			intervals [91]:
				xmin = 74.5643
				xmax = 74.6643
				text = "me"
			intervals [92]:
				xmin = 74.6643
				xmax = 74.9243
				text = "about"
			intervals [93]:
				xmin = 74.9243
				xmax = 75.0343
				text = "your"
			intervals [94]:
				xmin = 75.0343
				xmax = 75.6143
				text = "neighborhood"
			intervals [95]:
				xmin = 75.6143
				xmax = 75.8143
				text = "like"
			intervals [96]:
				xmin = 75.8143
				xmax = 76.0043
				text = "was"
			intervals [97]:
				xmin = 76.0043
				xmax = 76.2443
				text = "it"
			intervals [98]:
				xmin = 76.2443
				xmax = 76.3144
				text = ""
			intervals [99]:
				xmin = 76.3144
				xmax = 76.5544
				text = "was"
			intervals [100]:
				xmin = 76.5544
				xmax = 76.7744
				text = "y'all"
			intervals [101]:
				xmin = 76.7744
				xmax = 76.8344
				text = ""
			intervals [102]:
				xmin = 76.8344
				xmax = 77.4744
				text = "connected"
			intervals [103]:
				xmin = 77.4744
				xmax = 77.6644
				text = "like"
			intervals [104]:
				xmin = 77.6644
				xmax = 77.7644
				text = "were"
			intervals [105]:
				xmin = 77.7644
				xmax = 78.0144
				text = "you"
			intervals [106]:
				xmin = 78.0144
				xmax = 78.9628
				text = ""
			intervals [107]:
				xmin = 78.9628
				xmax = 79.2428
				text = "like"
			intervals [108]:
				xmin = 79.2428
				xmax = 79.6668
				text = ""
			intervals [109]:
				xmin = 79.6668
				xmax = 79.8568
				text = "how"
			intervals [110]:
				xmin = 79.8568
				xmax = 80.0068
				text = "would"
			intervals [111]:
				xmin = 80.0068
				xmax = 80.1068
				text = "you"
			intervals [112]:
				xmin = 80.1068
				xmax = 80.5768
				text = "describe"
			intervals [113]:
				xmin = 80.5768
				xmax = 80.6768
				text = "your"
			intervals [114]:
				xmin = 80.6768
				xmax = 81.1568
				text = "neighborhood"
			intervals [115]:
				xmin = 81.1568
				xmax = 102.1275
				text = ""
			intervals [116]:
				xmin = 102.1275
				xmax = 102.2875
				text = "that"
			intervals [117]:
				xmin = 102.2875
				xmax = 102.3775
				text = "s"
			intervals [118]:
				xmin = 102.3775
				xmax = 102.6075
				text = "it"
			intervals [119]:
				xmin = 102.6075
				xmax = 108.5311
				text = ""
			intervals [120]:
				xmin = 108.5311
				xmax = 108.6211
				text = "oh"
			intervals [121]:
				xmin = 108.6211
				xmax = 108.7511
				text = "ain't"
			intervals [122]:
				xmin = 108.7511
				xmax = 108.7811
				text = ""
			intervals [123]:
				xmin = 108.7811
				xmax = 109.0811
				text = "nothing"
			intervals [124]:
				xmin = 109.0811
				xmax = 109.6111
				text = "changed"
			intervals [125]:
				xmin = 109.6111
				xmax = 112.9483
				text = ""
			intervals [126]:
				xmin = 112.9483
				xmax = 113.0583
				text = "where"
			intervals [127]:
				xmin = 113.0583
				xmax = 113.1483
				text = "were"
			intervals [128]:
				xmin = 113.1483
				xmax = 113.2483
				text = "your"
			intervals [129]:
				xmin = 113.2483
				xmax = 113.6483
				text = "parents"
			intervals [130]:
				xmin = 113.6483
				xmax = 114.0283
				text = "born"
			intervals [131]:
				xmin = 114.0283
				xmax = 115.6509
				text = ""
			intervals [132]:
				xmin = 115.6509
				xmax = 115.8409
				text = "were"
			intervals [133]:
				xmin = 115.8409
				xmax = 115.9609
				text = "they"
			intervals [134]:
				xmin = 115.9609
				xmax = 116.1209
				text = "from"
			intervals [135]:
				xmin = 116.1209
				xmax = 116.5609
				text = "dc"
			intervals [136]:
				xmin = 116.5609
				xmax = 123.1014
				text = ""
			intervals [137]:
				xmin = 123.1014
				xmax = 123.2414
				text = "you"
			intervals [138]:
				xmin = 123.2414
				xmax = 123.3914
				text = "have"
			intervals [139]:
				xmin = 123.3914
				xmax = 123.5414
				text = "any"
			intervals [140]:
				xmin = 123.5414
				xmax = 123.8914
				text = "brothers"
			intervals [141]:
				xmin = 123.8914
				xmax = 123.9914
				text = "and"
			intervals [142]:
				xmin = 123.9914
				xmax = 124.3514
				text = "sisters"
			intervals [143]:
				xmin = 124.3514
				xmax = 129.4284
				text = ""
			intervals [144]:
				xmin = 129.4284
				xmax = 129.5784
				text = "one"
			intervals [145]:
				xmin = 129.5784
				xmax = 129.7384
				text = "boy"
			intervals [146]:
				xmin = 129.7384
				xmax = 129.8284
				text = "and"
			intervals [147]:
				xmin = 129.8284
				xmax = 130.0184
				text = "three"
			intervals [148]:
				xmin = 130.0184
				xmax = 130.0484
				text = ""
			intervals [149]:
				xmin = 130.0484
				xmax = 130.2984
				text = "girls"
			intervals [150]:
				xmin = 130.2984
				xmax = 136.1162
				text = ""
			intervals [151]:
				xmin = 136.1162
				xmax = 136.2862
				text = "are"
			intervals [152]:
				xmin = 136.2862
				xmax = 136.4762
				text = "y'all"
			intervals [153]:
				xmin = 136.4762
				xmax = 136.9962
				text = "close"
			intervals [154]:
				xmin = 136.9962
				xmax = 142.2961
				text = ""
			intervals [155]:
				xmin = 142.2961
				xmax = 142.3361
				text = "<unk>"
			intervals [156]:
				xmin = 142.3361
				xmax = 143.0111
				text = ""
			intervals [157]:
				xmin = 143.0111
				xmax = 143.4111
				text = "sort"
			intervals [158]:
				xmin = 143.4111
				xmax = 143.5611
				text = "of"
			intervals [159]:
				xmin = 143.5611
				xmax = 143.6111
				text = "i"
			intervals [160]:
				xmin = 143.6111
				xmax = 143.6611
				text = ""
			intervals [161]:
				xmin = 143.6611
				xmax = 143.7911
				text = "know"
			intervals [162]:
				xmin = 143.7911
				xmax = 143.8211
				text = ""
			intervals [163]:
				xmin = 143.8211
				xmax = 143.9411
				text = "that"
			intervals [164]:
				xmin = 143.9411
				xmax = 144.0311
				text = ""
			intervals [165]:
				xmin = 144.0311
				xmax = 144.0611
				text = "s"
			intervals [166]:
				xmin = 144.0611
				xmax = 144.3211
				text = "right"
			intervals [167]:
				xmin = 144.3211
				xmax = 144.742
				text = ""
			intervals [168]:
				xmin = 144.742
				xmax = 144.872
				text = "what"
			intervals [169]:
				xmin = 144.872
				xmax = 145.072
				text = "about"
			intervals [170]:
				xmin = 145.072
				xmax = 145.162
				text = "your"
			intervals [171]:
				xmin = 145.162
				xmax = 145.862
				text = "grandparents"
			intervals [172]:
				xmin = 145.862
				xmax = 155.0996
				text = ""
			intervals [173]:
				xmin = 155.0996
				xmax = 155.2596
				text = "what"
			intervals [174]:
				xmin = 155.2596
				xmax = 155.4996
				text = "kind"
			intervals [175]:
				xmin = 155.4996
				xmax = 155.6196
				text = "of"
			intervals [176]:
				xmin = 155.6196
				xmax = 156.0996
				text = "um"
			intervals [177]:
				xmin = 156.0996
				xmax = 156.794
				text = ""
			intervals [178]:
				xmin = 156.794
				xmax = 156.924
				text = "what"
			intervals [179]:
				xmin = 156.924
				xmax = 157.174
				text = "kinds"
			intervals [180]:
				xmin = 157.174
				xmax = 157.244
				text = "of"
			intervals [181]:
				xmin = 157.244
				xmax = 157.904
				text = "traditions"
			intervals [182]:
				xmin = 157.904
				xmax = 157.934
				text = ""
			intervals [183]:
				xmin = 157.934
				xmax = 158.064
				text = "can"
			intervals [184]:
				xmin = 158.064
				xmax = 158.174
				text = "you"
			intervals [185]:
				xmin = 158.174
				xmax = 158.464
				text = "remember"
			intervals [186]:
				xmin = 158.464
				xmax = 158.764
				text = "growing"
			intervals [187]:
				xmin = 158.764
				xmax = 158.914
				text = "up"
			intervals [188]:
				xmin = 158.914
				xmax = 159.074
				text = "with"
			intervals [189]:
				xmin = 159.074
				xmax = 159.164
				text = "your"
			intervals [190]:
				xmin = 159.164
				xmax = 159.224
				text = ""
			intervals [191]:
				xmin = 159.224
				xmax = 159.604
				text = "family"
			intervals [192]:
				xmin = 159.604
				xmax = 171.5873
				text = ""
			intervals [193]:
				xmin = 171.5873
				xmax = 171.6173
				text = "<unk>"
			intervals [194]:
				xmin = 171.6173
				xmax = 173.3717
				text = ""
			intervals [195]:
				xmin = 173.3717
				xmax = 173.5517
				text = "have"
			intervals [196]:
				xmin = 173.5517
				xmax = 173.7517
				text = "you"
			intervals [197]:
				xmin = 173.7517
				xmax = 173.8448
				text = ""
			intervals [198]:
				xmin = 173.8448
				xmax = 174.1548
				text = "carried"
			intervals [199]:
				xmin = 174.1548
				xmax = 174.2948
				text = "that"
			intervals [200]:
				xmin = 174.2948
				xmax = 174.7548
				text = "tradition"
			intervals [201]:
				xmin = 174.7548
				xmax = 175.0748
				text = "on"
			intervals [202]:
				xmin = 175.0748
				xmax = 175.3186
				text = ""
			intervals [203]:
				xmin = 175.3186
				xmax = 175.4686
				text = "with"
			intervals [204]:
				xmin = 175.4686
				xmax = 175.6186
				text = "your"
			intervals [205]:
				xmin = 175.6186
				xmax = 175.9486
				text = "family"
			intervals [206]:
				xmin = 175.9486
				xmax = 198.3325
				text = ""
			intervals [207]:
				xmin = 198.3325
				xmax = 198.5225
				text = "what"
			intervals [208]:
				xmin = 198.5225
				xmax = 198.9225
				text = "about"
			intervals [209]:
				xmin = 198.9225
				xmax = 198.9525
				text = ""
			intervals [210]:
				xmin = 198.9525
				xmax = 199.4725
				text = "um"
			intervals [211]:
				xmin = 199.4725
				xmax = 199.9787
				text = ""
			intervals [212]:
				xmin = 199.9787
				xmax = 200.1687
				text = "so"
			intervals [213]:
				xmin = 200.1687
				xmax = 200.3687
				text = "you're"
			intervals [214]:
				xmin = 200.3687
				xmax = 200.4687
				text = "m-"
			intervals [215]:
				xmin = 200.4687
				xmax = 200.6087
				text = ""
			intervals [216]:
				xmin = 200.6087
				xmax = 201.1087
				text = "um"
			intervals [217]:
				xmin = 201.1087
				xmax = 201.3791
				text = ""
			intervals [218]:
				xmin = 201.3791
				xmax = 201.5291
				text = "how"
			intervals [219]:
				xmin = 201.5291
				xmax = 201.7091
				text = "long"
			intervals [220]:
				xmin = 201.7091
				xmax = 201.8191
				text = "you"
			intervals [221]:
				xmin = 201.8191
				xmax = 201.9691
				text = "been"
			intervals [222]:
				xmin = 201.9691
				xmax = 202.2991
				text = "married"
			intervals [223]:
				xmin = 202.2991
				xmax = 211.6917
				text = ""
			intervals [224]:
				xmin = 211.6917
				xmax = 212.1717
				text = "fifteen"
			intervals [225]:
				xmin = 212.1717
				xmax = 212.4017
				text = "next"
			intervals [226]:
				xmin = 212.4017
				xmax = 212.4317
				text = ""
			intervals [227]:
				xmin = 212.4317
				xmax = 212.5917
				text = "year"
			intervals [228]:
				xmin = 212.5917
				xmax = 214.5074
				text = ""
			intervals [229]:
				xmin = 214.5074
				xmax = 214.8174
				text = "okay"
			intervals [230]:
				xmin = 214.8174
				xmax = 214.8674
				text = ""
			intervals [231]:
				xmin = 214.8674
				xmax = 215.0574
				text = "let"
			intervals [232]:
				xmin = 215.0574
				xmax = 215.1274
				text = "me"
			intervals [233]:
				xmin = 215.1274
				xmax = 215.3074
				text = "ask"
			intervals [234]:
				xmin = 215.3074
				xmax = 215.3674
				text = "you"
			intervals [235]:
				xmin = 215.3674
				xmax = 215.5774
				text = "this"
			intervals [236]:
				xmin = 215.5774
				xmax = 215.8174
				text = "does"
			intervals [237]:
				xmin = 215.8174
				xmax = 216.1974
				text = "um"
			intervals [238]:
				xmin = 216.1974
				xmax = 216.7616
				text = ""
			intervals [239]:
				xmin = 216.7616
				xmax = 216.8816
				text = "can"
			intervals [240]:
				xmin = 216.8816
				xmax = 216.9516
				text = "you"
			intervals [241]:
				xmin = 216.9516
				xmax = 217.3216
				text = "describe"
			intervals [242]:
				xmin = 217.3216
				xmax = 217.4116
				text = "how"
			intervals [243]:
				xmin = 217.4116
				xmax = 217.6816
				text = "people"
			intervals [244]:
				xmin = 217.6816
				xmax = 218.0716
				text = "talk"
			intervals [245]:
				xmin = 218.0716
				xmax = 218.8576
				text = ""
			intervals [246]:
				xmin = 218.8576
				xmax = 219.2676
				text = "in"
			intervals [247]:
				xmin = 219.2676
				xmax = 219.2976
				text = ""
			intervals [248]:
				xmin = 219.2976
				xmax = 219.3576
				text = "the"
			intervals [249]:
				xmin = 219.3576
				xmax = 219.9176
				text = "dc"
			intervals [250]:
				xmin = 219.9176
				xmax = 219.9776
				text = ""
			intervals [251]:
				xmin = 219.9776
				xmax = 220.2876
				text = "area"
			intervals [252]:
				xmin = 220.2876
				xmax = 220.3776
				text = "where"
			intervals [253]:
				xmin = 220.3776
				xmax = 220.4776
				text = "you"
			intervals [254]:
				xmin = 220.4776
				xmax = 220.6676
				text = "grew"
			intervals [255]:
				xmin = 220.6676
				xmax = 220.6976
				text = ""
			intervals [256]:
				xmin = 220.6976
				xmax = 220.8476
				text = "up"
			intervals [257]:
				xmin = 220.8476
				xmax = 226.0937
				text = ""
			intervals [258]:
				xmin = 226.0937
				xmax = 226.8537
				text = "<unk>"
			intervals [259]:
				xmin = 226.8537
				xmax = 227.1138
				text = ""
			intervals [260]:
				xmin = 227.1138
				xmax = 227.4338
				text = "<unk>"
			intervals [261]:
				xmin = 227.4338
				xmax = 245.4416
				text = ""
			intervals [262]:
				xmin = 245.4416
				xmax = 245.5916
				text = "what"
			intervals [263]:
				xmin = 245.5916
				xmax = 245.6716
				text = "s"
			intervals [264]:
				xmin = 245.6716
				xmax = 246.2816
				text = "ebonics"
			intervals [265]:
				xmin = 246.2816
				xmax = 261.586
				text = ""
			intervals [266]:
				xmin = 261.586
				xmax = 261.996
				text = "young"
			intervals [267]:
				xmin = 261.996
				xmax = 262.146
				text = "let"
			intervals [268]:
				xmin = 262.146
				xmax = 262.226
				text = "s"
			intervals [269]:
				xmin = 262.226
				xmax = 262.576
				text = "chill"
			intervals [270]:
				xmin = 262.576
				xmax = 272.9267
				text = ""
			intervals [271]:
				xmin = 272.9267
				xmax = 273.2367
				text = "alright"
			intervals [272]:
				xmin = 273.2367
				xmax = 273.2667
				text = ""
			intervals [273]:
				xmin = 273.2667
				xmax = 273.3267
				text = "you"
			intervals [274]:
				xmin = 273.3267
				xmax = 273.4767
				text = "can"
			intervals [275]:
				xmin = 273.4767
				xmax = 273.6267
				text = "go"
			intervals [276]:
				xmin = 273.6267
				xmax = 273.8869
				text = ""
			intervals [277]:
				xmin = 273.8869
				xmax = 274.0169
				text = "can"
			intervals [278]:
				xmin = 274.0169
				xmax = 274.1769
				text = "you"
			intervals [279]:
				xmin = 274.1769
				xmax = 274.5769
				text = "um"
			intervals [280]:
				xmin = 274.5769
				xmax = 274.6669
				text = ""
			intervals [281]:
				xmin = 274.6669
				xmax = 274.8569
				text = "like"
			intervals [282]:
				xmin = 274.8569
				xmax = 274.9969
				text = "can"
			intervals [283]:
				xmin = 274.9969
				xmax = 275.0769
				text = "you"
			intervals [284]:
				xmin = 275.0769
				xmax = 275.7469
				text = "describe"
			intervals [285]:
				xmin = 275.7469
				xmax = 276.0269
				text = "like"
			intervals [286]:
				xmin = 276.0269
				xmax = 276.6674
				text = ""
			intervals [287]:
				xmin = 276.6674
				xmax = 276.9674
				text = "how"
			intervals [288]:
				xmin = 276.9674
				xmax = 277.3174
				text = "y'all"
			intervals [289]:
				xmin = 277.3174
				xmax = 277.6474
				text = "talk"
			intervals [290]:
				xmin = 277.6474
				xmax = 277.8374
				text = "like"
			intervals [291]:
				xmin = 277.8374
				xmax = 278.0274
				text = "is"
			intervals [292]:
				xmin = 278.0274
				xmax = 278.2174
				text = "it"
			intervals [293]:
				xmin = 278.2174
				xmax = 278.4601
				text = ""
			intervals [294]:
				xmin = 278.4601
				xmax = 278.7601
				text = "like"
			intervals [295]:
				xmin = 278.7601
				xmax = 279.2528
				text = ""
			intervals [296]:
				xmin = 279.2528
				xmax = 279.4628
				text = "gimme"
			intervals [297]:
				xmin = 279.4628
				xmax = 279.6228
				text = "some"
			intervals [298]:
				xmin = 279.6228
				xmax = 279.6528
				text = ""
			intervals [299]:
				xmin = 279.6528
				xmax = 280.1128
				text = "words"
			intervals [300]:
				xmin = 280.1128
				xmax = 280.3228
				text = "that"
			intervals [301]:
				xmin = 280.3228
				xmax = 280.3928
				text = ""
			intervals [302]:
				xmin = 280.3928
				xmax = 280.5528
				text = "that"
			intervals [303]:
				xmin = 280.5528
				xmax = 280.6928
				text = "are"
			intervals [304]:
				xmin = 280.6928
				xmax = 281.1528
				text = "used"
			intervals [305]:
				xmin = 281.1528
				xmax = 281.3728
				text = "in"
			intervals [306]:
				xmin = 281.3728
				xmax = 281.4028
				text = ""
			intervals [307]:
				xmin = 281.4028
				xmax = 281.6328
				text = "in"
			intervals [308]:
				xmin = 281.6328
				xmax = 281.7628
				text = "your"
			intervals [309]:
				xmin = 281.7628
				xmax = 282.2328
				text = "neighborhood"
			intervals [310]:
				xmin = 282.2328
				xmax = 282.4328
				text = "like"
			intervals [311]:
				xmin = 282.4328
				xmax = 282.4928
				text = "if"
			intervals [312]:
				xmin = 282.4928
				xmax = 282.5528
				text = "you"
			intervals [313]:
				xmin = 282.5528
				xmax = 282.6828
				text = "could"
			intervals [314]:
				xmin = 282.6828
				xmax = 282.9128
				text = "tell"
			intervals [315]:
				xmin = 282.9128
				xmax = 283.0028
				text = "that"
			intervals [316]:
				xmin = 283.0028
				xmax = 283.3528
				text = "somebody"
			intervals [317]:
				xmin = 283.3528
				xmax = 283.4928
				text = "from"
			intervals [318]:
				xmin = 283.4928
				xmax = 283.8728
				text = "dc"
			intervals [319]:
				xmin = 283.8728
				xmax = 284.0128
				text = "you"
			intervals [320]:
				xmin = 284.0128
				xmax = 284.1928
				text = "tell"
			intervals [321]:
				xmin = 284.1928
				xmax = 284.2728
				text = "if"
			intervals [322]:
				xmin = 284.2728
				xmax = 284.6328
				text = "somebody"
			intervals [323]:
				xmin = 284.6328
				xmax = 284.7828
				text = "from"
			intervals [324]:
				xmin = 284.7828
				xmax = 285.1928
				text = "somewhere"
			intervals [325]:
				xmin = 285.1928
				xmax = 285.3728
				text = "else"
			intervals [326]:
				xmin = 285.3728
				xmax = 297.2483
				text = ""
			intervals [327]:
				xmin = 297.2483
				xmax = 297.5083
				text = "run"
			intervals [328]:
				xmin = 297.5083
				xmax = 297.6183
				text = "it"
			intervals [329]:
				xmin = 297.6183
				xmax = 298.0539
				text = ""
			intervals [330]:
				xmin = 298.0539
				xmax = 298.1939
				text = "just"
			intervals [331]:
				xmin = 298.1939
				xmax = 298.2939
				text = ""
			intervals [332]:
				xmin = 298.2939
				xmax = 298.3939
				text = "put"
			intervals [333]:
				xmin = 298.3939
				xmax = 298.4539
				text = "it"
			intervals [334]:
				xmin = 298.4539
				xmax = 298.5439
				text = "back"
			intervals [335]:
				xmin = 298.5439
				xmax = 298.7039
				text = ""
			intervals [336]:
				xmin = 298.7039
				xmax = 298.7639
				text = "up"
			intervals [337]:
				xmin = 298.7639
				xmax = 300.5199
				text = ""
			intervals [338]:
				xmin = 300.5199
				xmax = 300.8899
				text = "okay"
			intervals [339]:
				xmin = 300.8899
				xmax = 301.9412
				text = ""
			intervals [340]:
				xmin = 301.9412
				xmax = 302.0512
				text = "now"
			intervals [341]:
				xmin = 302.0512
				xmax = 302.2012
				text = "go"
			intervals [342]:
				xmin = 302.2012
				xmax = 302.4312
				text = "ahead"
			intervals [343]:
				xmin = 302.4312
				xmax = 321.0894
				text = ""
			intervals [344]:
				xmin = 321.0894
				xmax = 321.2794
				text = "go"
			intervals [345]:
				xmin = 321.2794
				xmax = 321.5594
				text = "go"
			intervals [346]:
				xmin = 321.5594
				xmax = 322.4247
				text = ""
			intervals [347]:
				xmin = 322.4247
				xmax = 322.5347
				text = "do"
			intervals [348]:
				xmin = 322.5347
				xmax = 322.6947
				text = "you"
			intervals [349]:
				xmin = 322.6947
				xmax = 322.8847
				text = "like"
			intervals [350]:
				xmin = 322.8847
				xmax = 323.0047
				text = "go"
			intervals [351]:
				xmin = 323.0047
				xmax = 323.1147
				text = "go"
			intervals [352]:
				xmin = 323.1147
				xmax = 323.4747
				text = "music"
			intervals [353]:
				xmin = 323.4747
				xmax = 324.8085
				text = ""
			intervals [354]:
				xmin = 324.8085
				xmax = 324.9785
				text = "who"
			intervals [355]:
				xmin = 324.9785
				xmax = 325.0185
				text = "s"
			intervals [356]:
				xmin = 325.0185
				xmax = 325.1385
				text = "your"
			intervals [357]:
				xmin = 325.1385
				xmax = 325.4885
				text = "favorite"
			intervals [358]:
				xmin = 325.4885
				xmax = 325.8485
				text = "band"
			intervals [359]:
				xmin = 325.8485
				xmax = 336.9925
				text = ""
			intervals [360]:
				xmin = 336.9925
				xmax = 337.4025
				text = "familiar"
			intervals [361]:
				xmin = 337.4025
				xmax = 337.9925
				text = "faces"
			intervals [362]:
				xmin = 337.9925
				xmax = 338.4767
				text = ""
			intervals [363]:
				xmin = 338.4767
				xmax = 338.5767
				text = "give"
			intervals [364]:
				xmin = 338.5767
				xmax = 338.6567
				text = "me"
			intervals [365]:
				xmin = 338.6567
				xmax = 338.7667
				text = "your"
			intervals [366]:
				xmin = 338.7667
				xmax = 339.0567
				text = "top"
			intervals [367]:
				xmin = 339.0567
				xmax = 339.3067
				text = "five"
			intervals [368]:
				xmin = 339.3067
				xmax = 339.3367
				text = ""
			intervals [369]:
				xmin = 339.3367
				xmax = 339.6467
				text = "bands"
			intervals [370]:
				xmin = 339.6467
				xmax = 339.7167
				text = "of"
			intervals [371]:
				xmin = 339.7167
				xmax = 339.7467
				text = ""
			intervals [372]:
				xmin = 339.7467
				xmax = 340.0067
				text = "all"
			intervals [373]:
				xmin = 340.0067
				xmax = 340.2267
				text = "time"
			intervals [374]:
				xmin = 340.2267
				xmax = 350.9332
				text = ""
			intervals [375]:
				xmin = 350.9332
				xmax = 351.0832
				text = "tell"
			intervals [376]:
				xmin = 351.0832
				xmax = 351.1432
				text = "me"
			intervals [377]:
				xmin = 351.1432
				xmax = 351.3832
				text = "about"
			intervals [378]:
				xmin = 351.3832
				xmax = 351.4932
				text = "an"
			intervals [379]:
				xmin = 351.4932
				xmax = 351.9832
				text = "experience"
			intervals [380]:
				xmin = 351.9832
				xmax = 352.1132
				text = "when"
			intervals [381]:
				xmin = 352.1132
				xmax = 352.1632
				text = ""
			intervals [382]:
				xmin = 352.1632
				xmax = 352.2332
				text = "you"
			intervals [383]:
				xmin = 352.2332
				xmax = 352.3232
				text = "one"
			intervals [384]:
				xmin = 352.3232
				xmax = 352.3632
				text = ""
			intervals [385]:
				xmin = 352.3632
				xmax = 352.6332
				text = "time"
			intervals [386]:
				xmin = 352.6332
				xmax = 352.6632
				text = ""
			intervals [387]:
				xmin = 352.6632
				xmax = 352.8032
				text = "you"
			intervals [388]:
				xmin = 352.8032
				xmax = 353.0632
				text = "went"
			intervals [389]:
				xmin = 353.0632
				xmax = 353.2182
				text = ""
			intervals [390]:
				xmin = 353.2182
				xmax = 353.4982
				text = "saw"
			intervals [391]:
				xmin = 353.4982
				xmax = 353.5582
				text = "a"
			intervals [392]:
				xmin = 353.5582
				xmax = 353.8582
				text = "band"
			intervals [393]:
				xmin = 353.8582
				xmax = 354.1782
				text = "live"
			intervals [394]:
				xmin = 354.1782
				xmax = 358.9495
				text = ""
			intervals [395]:
				xmin = 358.9495
				xmax = 359.1495
				text = "a"
			intervals [396]:
				xmin = 359.1495
				xmax = 359.5095
				text = "any"
			intervals [397]:
				xmin = 359.5095
				xmax = 359.6564
				text = ""
			intervals [398]:
				xmin = 359.6564
				xmax = 359.8664
				text = "any"
			intervals [399]:
				xmin = 359.8664
				xmax = 360.1764
				text = "time"
			intervals [400]:
				xmin = 360.1764
				xmax = 361.9153
				text = ""
			intervals [401]:
				xmin = 361.9153
				xmax = 362.0953
				text = "is"
			intervals [402]:
				xmin = 362.0953
				xmax = 362.3053
				text = "there"
			intervals [403]:
				xmin = 362.3053
				xmax = 362.3653
				text = "a"
			intervals [404]:
				xmin = 362.3653
				xmax = 362.8153
				text = "difference"
			intervals [405]:
				xmin = 362.8153
				xmax = 363.1853
				text = "from"
			intervals [406]:
				xmin = 363.1853
				xmax = 363.2153
				text = ""
			intervals [407]:
				xmin = 363.2153
				xmax = 363.6753
				text = "recently"
			intervals [408]:
				xmin = 363.6753
				xmax = 364.1197
				text = ""
			intervals [409]:
				xmin = 364.1197
				xmax = 364.4197
				text = "from"
			intervals [410]:
				xmin = 364.4197
				xmax = 364.9697
				text = "before"
			intervals [411]:
				xmin = 364.9697
				xmax = 399.608
				text = ""
			intervals [412]:
				xmin = 399.608
				xmax = 399.638
				text = "<unk>"
			intervals [413]:
				xmin = 399.638
				xmax = 400.7326
				text = ""
			intervals [414]:
				xmin = 400.7326
				xmax = 400.9426
				text = "what"
			intervals [415]:
				xmin = 400.9426
				xmax = 401.5326
				text = "separates"
			intervals [416]:
				xmin = 401.5326
				xmax = 401.7226
				text = "go"
			intervals [417]:
				xmin = 401.7226
				xmax = 401.8926
				text = "go"
			intervals [418]:
				xmin = 401.8926
				xmax = 401.9226
				text = ""
			intervals [419]:
				xmin = 401.9226
				xmax = 402.2226
				text = "music"
			intervals [420]:
				xmin = 402.2226
				xmax = 402.3826
				text = "from"
			intervals [421]:
				xmin = 402.3826
				xmax = 402.6326
				text = "many"
			intervals [422]:
				xmin = 402.6326
				xmax = 402.8026
				text = "other"
			intervals [423]:
				xmin = 402.8026
				xmax = 402.8626
				text = ""
			intervals [424]:
				xmin = 402.8626
				xmax = 403.1726
				text = "music"
			intervals [425]:
				xmin = 403.1726
				xmax = 409.4653
				text = ""
			intervals [426]:
				xmin = 409.4653
				xmax = 409.6853
				text = "so"
			intervals [427]:
				xmin = 409.6853
				xmax = 409.8153
				text = "the"
			intervals [428]:
				xmin = 409.8153
				xmax = 410.1053
				text = "sound"
			intervals [429]:
				xmin = 410.1053
				xmax = 416.0787
				text = ""
			intervals [430]:
				xmin = 416.0787
				xmax = 416.4287
				text = "mm"
			intervals [431]:
				xmin = 416.4287
				xmax = 416.5187
				text = ""
			intervals [432]:
				xmin = 416.5187
				xmax = 416.7387
				text = "okay"
			intervals [433]:
				xmin = 416.7387
				xmax = 418.3864
				text = ""
			intervals [434]:
				xmin = 418.3864
				xmax = 418.5464
				text = "tell"
			intervals [435]:
				xmin = 418.5464
				xmax = 418.6164
				text = "me"
			intervals [436]:
				xmin = 418.6164
				xmax = 418.7764
				text = "about"
			intervals [437]:
				xmin = 418.7764
				xmax = 419.4564
				text = "mum-"
			intervals [438]:
				xmin = 419.4564
				xmax = 419.5764
				text = ""
			intervals [439]:
				xmin = 419.5764
				xmax = 420.0664
				text = "mumbo"
			intervals [440]:
				xmin = 420.0664
				xmax = 420.6864
				text = "sauce"
			intervals [441]:
				xmin = 420.6864
				xmax = 421.7148
				text = ""
			intervals [442]:
				xmin = 421.7148
				xmax = 421.8848
				text = "tell"
			intervals [443]:
				xmin = 421.8848
				xmax = 421.9648
				text = "me"
			intervals [444]:
				xmin = 421.9648
				xmax = 422.2048
				text = "about"
			intervals [445]:
				xmin = 422.2048
				xmax = 422.5448
				text = "mumbo"
			intervals [446]:
				xmin = 422.5448
				xmax = 422.5748
				text = ""
			intervals [447]:
				xmin = 422.5748
				xmax = 423.1648
				text = "sauce"
			intervals [448]:
				xmin = 423.1648
				xmax = 424.4182
				text = ""
			intervals [449]:
				xmin = 424.4182
				xmax = 424.9982
				text = "yes"
			intervals [450]:
				xmin = 424.9982
				xmax = 437.0193
				text = ""
			intervals [451]:
				xmin = 437.0193
				xmax = 437.2493
				text = "what"
			intervals [452]:
				xmin = 437.2493
				xmax = 437.3093
				text = "do"
			intervals [453]:
				xmin = 437.3093
				xmax = 437.4293
				text = "you"
			intervals [454]:
				xmin = 437.4293
				xmax = 437.6493
				text = "think"
			intervals [455]:
				xmin = 437.6493
				xmax = 437.7193
				text = "s"
			intervals [456]:
				xmin = 437.7193
				xmax = 437.9193
				text = "in"
			intervals [457]:
				xmin = 437.9193
				xmax = 438.0293
				text = "the"
			intervals [458]:
				xmin = 438.0293
				xmax = 438.5693
				text = "sauce"
			intervals [459]:
				xmin = 438.5693
				xmax = 442.8252
				text = ""
			intervals [460]:
				xmin = 442.8252
				xmax = 443.0652
				text = "<unk>"
			intervals [461]:
				xmin = 443.0652
				xmax = 457.0907
				text = ""
			intervals [462]:
				xmin = 457.0907
				xmax = 457.3307
				text = "<unk>"
			intervals [463]:
				xmin = 457.3307
				xmax = 458.5299
				text = ""
			intervals [464]:
				xmin = 458.5299
				xmax = 458.5599
				text = "i"
			intervals [465]:
				xmin = 458.5599
				xmax = 458.5899
				text = ""
			intervals [466]:
				xmin = 458.5899
				xmax = 458.6499
				text = "know"
			intervals [467]:
				xmin = 458.6499
				xmax = 459.2799
				text = "that"
			intervals [468]:
				xmin = 459.2799
				xmax = 459.3899
				text = "s"
			intervals [469]:
				xmin = 459.3899
				xmax = 459.5399
				text = "right"
			intervals [470]:
				xmin = 459.5399
				xmax = 459.6099
				text = "if"
			intervals [471]:
				xmin = 459.6099
				xmax = 459.7899
				text = "you"
			intervals [472]:
				xmin = 459.7899
				xmax = 459.9099
				text = "had"
			intervals [473]:
				xmin = 459.9099
				xmax = 459.9799
				text = "to"
			intervals [474]:
				xmin = 459.9799
				xmax = 460.4299
				text = "describe"
			intervals [475]:
				xmin = 460.4299
				xmax = 460.6699
				text = "mumbo"
			intervals [476]:
				xmin = 460.6699
				xmax = 460.9799
				text = "sauce"
			intervals [477]:
				xmin = 460.9799
				xmax = 461.0599
				text = "in"
			intervals [478]:
				xmin = 461.0599
				xmax = 461.0899
				text = ""
			intervals [479]:
				xmin = 461.0899
				xmax = 461.3599
				text = "one"
			intervals [480]:
				xmin = 461.3599
				xmax = 461.6699
				text = "word"
			intervals [481]:
				xmin = 461.6699
				xmax = 461.8099
				text = "what"
			intervals [482]:
				xmin = 461.8099
				xmax = 461.9299
				text = "would"
			intervals [483]:
				xmin = 461.9299
				xmax = 462.0299
				text = "you"
			intervals [484]:
				xmin = 462.0299
				xmax = 462.2399
				text = "say"
			intervals [485]:
				xmin = 462.2399
				xmax = 468.4109
				text = ""
			intervals [486]:
				xmin = 468.4109
				xmax = 468.8709
				text = "taste"
			intervals [487]:
				xmin = 468.8709
				xmax = 469.7109
				text = "<unk>"
			intervals [488]:
				xmin = 469.7109
				xmax = 471.2991
				text = ""
			intervals [489]:
				xmin = 471.2991
				xmax = 471.3991
				text = "i"
			intervals [490]:
				xmin = 471.3991
				xmax = 471.4291
				text = ""
			intervals [491]:
				xmin = 471.4291
				xmax = 471.5591
				text = "know"
			intervals [492]:
				xmin = 471.5591
				xmax = 471.8391
				text = "that"
			intervals [493]:
				xmin = 471.8391
				xmax = 471.9291
				text = "s"
			intervals [494]:
				xmin = 471.9291
				xmax = 472.2391
				text = "right"
			intervals [495]:
				xmin = 472.2391
				xmax = 473.7948
				text = ""
			intervals [496]:
				xmin = 473.7948
				xmax = 474.2848
				text = "mkay"
			intervals [497]:
				xmin = 474.2848
				xmax = 475.6172
				text = ""
			intervals [498]:
				xmin = 475.6172
				xmax = 475.7372
				text = "<unk>"
			intervals [499]:
				xmin = 475.7372
				xmax = 475.9688
				text = ""
			intervals [500]:
				xmin = 475.9688
				xmax = 476.1188
				text = "are"
			intervals [501]:
				xmin = 476.1188
				xmax = 476.3588
				text = "there"
			intervals [502]:
				xmin = 476.3588
				xmax = 476.6388
				text = "any"
			intervals [503]:
				xmin = 476.6388
				xmax = 477.1088
				text = "um"
			intervals [504]:
				xmin = 477.1088
				xmax = 477.7995
				text = ""
			intervals [505]:
				xmin = 477.7995
				xmax = 478.0295
				text = "what"
			intervals [506]:
				xmin = 478.0295
				xmax = 478.0595
				text = ""
			intervals [507]:
				xmin = 478.0595
				xmax = 478.2495
				text = "what"
			intervals [508]:
				xmin = 478.2495
				xmax = 478.2795
				text = ""
			intervals [509]:
				xmin = 478.2795
				xmax = 478.5095
				text = "piece"
			intervals [510]:
				xmin = 478.5095
				xmax = 478.5895
				text = "of"
			intervals [511]:
				xmin = 478.5895
				xmax = 478.9295
				text = "advice"
			intervals [512]:
				xmin = 478.9295
				xmax = 479.0395
				text = "would"
			intervals [513]:
				xmin = 479.0395
				xmax = 479.1295
				text = "you"
			intervals [514]:
				xmin = 479.1295
				xmax = 479.2795
				text = "give"
			intervals [515]:
				xmin = 479.2795
				xmax = 479.4895
				text = "young"
			intervals [516]:
				xmin = 479.4895
				xmax = 479.5395
				text = ""
			intervals [517]:
				xmin = 479.5395
				xmax = 479.7995
				text = "people"
			intervals [518]:
				xmin = 479.7995
				xmax = 578.7118
				text = ""
			intervals [519]:
				xmin = 578.7118
				xmax = 578.8118
				text = "that"
			intervals [520]:
				xmin = 578.8118
				xmax = 578.8518
				text = "s"
			intervals [521]:
				xmin = 578.8518
				xmax = 578.9918
				text = "some"
			intervals [522]:
				xmin = 578.9918
				xmax = 579.2318
				text = "good"
			intervals [523]:
				xmin = 579.2318
				xmax = 579.7818
				text = "advice"
			intervals [524]:
				xmin = 579.7818
				xmax = 580.0000453514739
				text = ""
	item [4]:
		class = "IntervalTier"
		name = "DCB_se1_ag3_m_01 - phones"
		xmin = 0.0
		xmax = 580.0000453514739
		intervals: size = 1381
			intervals [1]:
				xmin = 0.0
				xmax = 0.5439
				text = ""
			intervals [2]:
				xmin = 0.5439
				xmax = 0.5939
				text = "sil"
			intervals [3]:
				xmin = 0.5939
				xmax = 0.7439
				text = "OW2"
			intervals [4]:
				xmin = 0.7439
				xmax = 0.8439
				text = "K"
			intervals [5]:
				xmin = 0.8439
				xmax = 1.0839
				text = "EY1"
			intervals [6]:
				xmin = 1.0839
				xmax = 1.3639
				text = "AH1"
			intervals [7]:
				xmin = 1.3639
				xmax = 1.5039
				text = "M"
			intervals [8]:
				xmin = 1.5039
				xmax = 1.6396
				text = ""
			intervals [9]:
				xmin = 1.6396
				xmax = 1.7696
				text = "P"
			intervals [10]:
				xmin = 1.7696
				xmax = 1.8196
				text = "L"
			intervals [11]:
				xmin = 1.8196
				xmax = 1.9196
				text = "IY1"
			intervals [12]:
				xmin = 1.9196
				xmax = 1.9796
				text = "Z"
			intervals [13]:
				xmin = 1.9796
				xmax = 2.0296
				text = "S"
			intervals [14]:
				xmin = 2.0296
				xmax = 2.0796
				text = "T"
			intervals [15]:
				xmin = 2.0796
				xmax = 2.1396
				text = "EY1"
			intervals [16]:
				xmin = 2.1396
				xmax = 2.2096
				text = "T"
			intervals [17]:
				xmin = 2.2096
				xmax = 2.2596
				text = "Y"
			intervals [18]:
				xmin = 2.2596
				xmax = 2.2896
				text = "UH1"
			intervals [19]:
				xmin = 2.2896
				xmax = 2.3196
				text = "R"
			intervals [20]:
				xmin = 2.3196
				xmax = 2.3896
				text = "N"
			intervals [21]:
				xmin = 2.3896
				xmax = 2.5196
				text = "EY1"
			intervals [22]:
				xmin = 2.5196
				xmax = 2.5896
				text = "M"
			intervals [23]:
				xmin = 2.5896
				xmax = 2.6196
				text = "AH0"
			intervals [24]:
				xmin = 2.6196
				xmax = 2.6796
				text = "N"
			intervals [25]:
				xmin = 2.6796
				xmax = 2.8596
				text = "EY1"
			intervals [26]:
				xmin = 2.8596
				xmax = 3.0196
				text = "JH"
			intervals [27]:
				xmin = 3.0196
				xmax = 3.0496
				text = "P"
			intervals [28]:
				xmin = 3.0496
				xmax = 3.1296
				text = "L"
			intervals [29]:
				xmin = 3.1296
				xmax = 3.2296
				text = "IY1"
			intervals [30]:
				xmin = 3.2296
				xmax = 3.3796
				text = "Z"
			intervals [31]:
				xmin = 3.3796
				xmax = 6.4967
				text = "sp"
			intervals [32]:
				xmin = 6.4967
				xmax = 6.6267
				text = "spn"
			intervals [33]:
				xmin = 6.6267
				xmax = 6.6883
				text = ""
			intervals [34]:
				xmin = 6.6883
				xmax = 6.7583
				text = "sil"
			intervals [35]:
				xmin = 6.7583
				xmax = 7.1483
				text = "AH1"
			intervals [36]:
				xmin = 7.1483
				xmax = 7.3883
				text = "M"
			intervals [37]:
				xmin = 7.3883
				xmax = 8.5484
				text = ""
			intervals [38]:
				xmin = 8.5484
				xmax = 8.5984
				text = "sil"
			intervals [39]:
				xmin = 8.5984
				xmax = 8.6684
				text = "W"
			intervals [40]:
				xmin = 8.6684
				xmax = 8.6984
				text = "AH1"
			intervals [41]:
				xmin = 8.6984
				xmax = 8.7484
				text = "T"
			intervals [42]:
				xmin = 8.7484
				xmax = 8.8684
				text = "P"
			intervals [43]:
				xmin = 8.8684
				xmax = 8.9584
				text = "AA1"
			intervals [44]:
				xmin = 8.9584
				xmax = 9.0184
				text = "R"
			intervals [45]:
				xmin = 9.0184
				xmax = 9.0484
				text = "T"
			intervals [46]:
				xmin = 9.0484
				xmax = 9.0984
				text = "AH0"
			intervals [47]:
				xmin = 9.0984
				xmax = 9.1284
				text = "V"
			intervals [48]:
				xmin = 9.1284
				xmax = 9.1784
				text = "D"
			intervals [49]:
				xmin = 9.1784
				xmax = 9.2984
				text = "IY1"
			intervals [50]:
				xmin = 9.2984
				xmax = 9.3784
				text = "S"
			intervals [51]:
				xmin = 9.3784
				xmax = 9.4284
				text = "IY1"
			intervals [52]:
				xmin = 9.4284
				xmax = 9.4684
				text = "D"
			intervals [53]:
				xmin = 9.4684
				xmax = 9.5084
				text = "IH1"
			intervals [54]:
				xmin = 9.5084
				xmax = 9.5784
				text = "D"
			intervals [55]:
				xmin = 9.5784
				xmax = 9.6184
				text = "Y"
			intervals [56]:
				xmin = 9.6184
				xmax = 9.6484
				text = "UW1"
			intervals [57]:
				xmin = 9.6484
				xmax = 9.7084
				text = "G"
			intervals [58]:
				xmin = 9.7084
				xmax = 9.7584
				text = "R"
			intervals [59]:
				xmin = 9.7584
				xmax = 9.7884
				text = "OW1"
			intervals [60]:
				xmin = 9.7884
				xmax = 9.8184
				text = "AH1"
			intervals [61]:
				xmin = 9.8184
				xmax = 9.8584
				text = "P"
			intervals [62]:
				xmin = 9.8584
				xmax = 9.8884
				text = "IH0"
			intervals [63]:
				xmin = 9.8884
				xmax = 9.9384
				text = "N"
			intervals [64]:
				xmin = 9.9384
				xmax = 14.3007
				text = "sp"
			intervals [65]:
				xmin = 14.3007
				xmax = 14.3807
				text = "T"
			intervals [66]:
				xmin = 14.3807
				xmax = 14.4407
				text = "EH1"
			intervals [67]:
				xmin = 14.4407
				xmax = 14.4907
				text = "L"
			intervals [68]:
				xmin = 14.4907
				xmax = 14.5507
				text = "M"
			intervals [69]:
				xmin = 14.5507
				xmax = 14.5907
				text = "IY1"
			intervals [70]:
				xmin = 14.5907
				xmax = 14.6407
				text = "AH0"
			intervals [71]:
				xmin = 14.6407
				xmax = 14.7007
				text = "B"
			intervals [72]:
				xmin = 14.7007
				xmax = 14.7907
				text = "AW1"
			intervals [73]:
				xmin = 14.7907
				xmax = 14.8207
				text = "T"
			intervals [74]:
				xmin = 14.8207
				xmax = 14.8507
				text = "sp"
			intervals [75]:
				xmin = 14.8507
				xmax = 14.8907
				text = "IH0"
			intervals [76]:
				xmin = 14.8907
				xmax = 14.9507
				text = "T"
			intervals [77]:
				xmin = 14.9507
				xmax = 15.9414
				text = ""
			intervals [78]:
				xmin = 15.9414
				xmax = 15.9914
				text = "sil"
			intervals [79]:
				xmin = 15.9914
				xmax = 16.0414
				text = "T"
			intervals [80]:
				xmin = 16.0414
				xmax = 16.0814
				text = "EH1"
			intervals [81]:
				xmin = 16.0814
				xmax = 16.1114
				text = "L"
			intervals [82]:
				xmin = 16.1114
				xmax = 16.1614
				text = "M"
			intervals [83]:
				xmin = 16.1614
				xmax = 16.1914
				text = "IY1"
			intervals [84]:
				xmin = 16.1914
				xmax = 16.2414
				text = "AH0"
			intervals [85]:
				xmin = 16.2414
				xmax = 16.2914
				text = "B"
			intervals [86]:
				xmin = 16.2914
				xmax = 16.3314
				text = "AW1"
			intervals [87]:
				xmin = 16.3314
				xmax = 16.4214
				text = "T"
			intervals [88]:
				xmin = 16.4214
				xmax = 16.4814
				text = "S"
			intervals [89]:
				xmin = 16.4814
				xmax = 16.6014
				text = "AW2"
			intervals [90]:
				xmin = 16.6014
				xmax = 16.6914
				text = "TH"
			intervals [91]:
				xmin = 16.6914
				xmax = 16.7714
				text = "IY1"
			intervals [92]:
				xmin = 16.7714
				xmax = 16.8014
				text = "S"
			intervals [93]:
				xmin = 16.8014
				xmax = 16.8314
				text = "T"
			intervals [94]:
				xmin = 16.8314
				xmax = 16.8714
				text = "D"
			intervals [95]:
				xmin = 16.8714
				xmax = 16.9714
				text = "IY1"
			intervals [96]:
				xmin = 16.9714
				xmax = 17.0614
				text = "S"
			intervals [97]:
				xmin = 17.0614
				xmax = 17.1714
				text = "IY1"
			intervals [98]:
				xmin = 17.1714
				xmax = 43.6693
				text = ""
			intervals [99]:
				xmin = 43.6693
				xmax = 43.7293
				text = "sil"
			intervals [100]:
				xmin = 43.7293
				xmax = 43.7693
				text = "HH"
			intervals [101]:
				xmin = 43.7693
				xmax = 44.0393
				text = "M"
			intervals [102]:
				xmin = 44.0393
				xmax = 44.6028
				text = "sp"
			intervals [103]:
				xmin = 44.6028
				xmax = 44.6328
				text = "OW2"
			intervals [104]:
				xmin = 44.6328
				xmax = 44.7428
				text = "K"
			intervals [105]:
				xmin = 44.7428
				xmax = 44.8228
				text = "EY1"
			intervals [106]:
				xmin = 44.8228
				xmax = 46.7391
				text = "sp"
			intervals [107]:
				xmin = 46.7391
				xmax = 46.7691
				text = "HH"
			intervals [108]:
				xmin = 46.7691
				xmax = 46.8091
				text = "W"
			intervals [109]:
				xmin = 46.8091
				xmax = 46.8491
				text = "AH1"
			intervals [110]:
				xmin = 46.8491
				xmax = 46.8791
				text = "T"
			intervals [111]:
				xmin = 46.8791
				xmax = 46.9391
				text = "HH"
			intervals [112]:
				xmin = 46.9391
				xmax = 47.0591
				text = "AY1"
			intervals [113]:
				xmin = 47.0591
				xmax = 47.1591
				text = "S"
			intervals [114]:
				xmin = 47.1591
				xmax = 47.2091
				text = "K"
			intervals [115]:
				xmin = 47.2091
				xmax = 47.2491
				text = "UW1"
			intervals [116]:
				xmin = 47.2491
				xmax = 47.2791
				text = "L"
			intervals [117]:
				xmin = 47.2791
				xmax = 47.3091
				text = "AY1"
			intervals [118]:
				xmin = 47.3091
				xmax = 47.3991
				text = "M"
			intervals [119]:
				xmin = 47.3991
				xmax = 47.4291
				text = "IY1"
			intervals [120]:
				xmin = 47.4291
				xmax = 47.4691
				text = "N"
			intervals [121]:
				xmin = 47.4691
				xmax = 47.5091
				text = "W"
			intervals [122]:
				xmin = 47.5091
				xmax = 47.5491
				text = "AH1"
			intervals [123]:
				xmin = 47.5491
				xmax = 47.5991
				text = "T"
			intervals [124]:
				xmin = 47.5991
				xmax = 47.6591
				text = "M"
			intervals [125]:
				xmin = 47.6591
				xmax = 47.7191
				text = "IH1"
			intervals [126]:
				xmin = 47.7191
				xmax = 47.7491
				text = "D"
			intervals [127]:
				xmin = 47.7491
				xmax = 47.7791
				text = "AH0"
			intervals [128]:
				xmin = 47.7791
				xmax = 47.8291
				text = "L"
			intervals [129]:
				xmin = 47.8291
				xmax = 47.9091
				text = "S"
			intervals [130]:
				xmin = 47.9091
				xmax = 47.9591
				text = "K"
			intervals [131]:
				xmin = 47.9591
				xmax = 48.1991
				text = "UW1"
			intervals [132]:
				xmin = 48.1991
				xmax = 48.3091
				text = "L"
			intervals [133]:
				xmin = 48.3091
				xmax = 48.6537
				text = ""
			intervals [134]:
				xmin = 48.6537
				xmax = 48.6937
				text = "sil"
			intervals [135]:
				xmin = 48.6937
				xmax = 48.7537
				text = "AY1"
			intervals [136]:
				xmin = 48.7537
				xmax = 48.8237
				text = "M"
			intervals [137]:
				xmin = 48.8237
				xmax = 48.9437
				text = "IY1"
			intervals [138]:
				xmin = 48.9437
				xmax = 49.0137
				text = "N"
			intervals [139]:
				xmin = 49.0137
				xmax = 49.2432
				text = "sp"
			intervals [140]:
				xmin = 49.2432
				xmax = 49.3732
				text = "spn"
			intervals [141]:
				xmin = 49.3732
				xmax = 49.4681
				text = ""
			intervals [142]:
				xmin = 49.4681
				xmax = 49.5381
				text = "W"
			intervals [143]:
				xmin = 49.5381
				xmax = 49.5781
				text = "AH1"
			intervals [144]:
				xmin = 49.5781
				xmax = 49.6281
				text = "T"
			intervals [145]:
				xmin = 49.6281
				xmax = 49.6881
				text = "EH2"
			intervals [146]:
				xmin = 49.6881
				xmax = 49.7681
				text = "L"
			intervals [147]:
				xmin = 49.7681
				xmax = 49.7981
				text = "AH0"
			intervals [148]:
				xmin = 49.7981
				xmax = 49.8681
				text = "M"
			intervals [149]:
				xmin = 49.8681
				xmax = 49.8981
				text = "EH1"
			intervals [150]:
				xmin = 49.8981
				xmax = 49.9381
				text = "N"
			intervals [151]:
				xmin = 49.9381
				xmax = 50.0081
				text = "T"
			intervals [152]:
				xmin = 50.0081
				xmax = 50.0481
				text = "R"
			intervals [153]:
				xmin = 50.0481
				xmax = 50.1081
				text = "IY0"
			intervals [154]:
				xmin = 50.1081
				xmax = 50.1881
				text = "S"
			intervals [155]:
				xmin = 50.1881
				xmax = 50.2581
				text = "K"
			intervals [156]:
				xmin = 50.2581
				xmax = 50.3281
				text = "UW1"
			intervals [157]:
				xmin = 50.3281
				xmax = 50.3581
				text = "L"
			intervals [158]:
				xmin = 50.3581
				xmax = 50.3881
				text = "sp"
			intervals [159]:
				xmin = 50.3881
				xmax = 50.4181
				text = "D"
			intervals [160]:
				xmin = 50.4181
				xmax = 50.4681
				text = "IH0"
			intervals [161]:
				xmin = 50.4681
				xmax = 50.5181
				text = "D"
			intervals [162]:
				xmin = 50.5181
				xmax = 50.5681
				text = "Y"
			intervals [163]:
				xmin = 50.5681
				xmax = 50.5981
				text = "UW1"
			intervals [164]:
				xmin = 50.5981
				xmax = 50.6381
				text = "G"
			intervals [165]:
				xmin = 50.6381
				xmax = 50.7381
				text = "OW1"
			intervals [166]:
				xmin = 50.7381
				xmax = 50.8481
				text = "T"
			intervals [167]:
				xmin = 50.8481
				xmax = 50.8881
				text = "UW1"
			intervals [168]:
				xmin = 50.8881
				xmax = 60.357
				text = "sp"
			intervals [169]:
				xmin = 60.357
				xmax = 60.467
				text = "T"
			intervals [170]:
				xmin = 60.467
				xmax = 60.517
				text = "EH1"
			intervals [171]:
				xmin = 60.517
				xmax = 60.557
				text = "L"
			intervals [172]:
				xmin = 60.557
				xmax = 60.617
				text = "M"
			intervals [173]:
				xmin = 60.617
				xmax = 60.657
				text = "IY1"
			intervals [174]:
				xmin = 60.657
				xmax = 60.727
				text = "AH0"
			intervals [175]:
				xmin = 60.727
				xmax = 60.787
				text = "B"
			intervals [176]:
				xmin = 60.787
				xmax = 60.847
				text = "AW1"
			intervals [177]:
				xmin = 60.847
				xmax = 61.067
				text = "T"
			intervals [178]:
				xmin = 61.067
				xmax = 61.5273
				text = ""
			intervals [179]:
				xmin = 61.5273
				xmax = 61.6273
				text = "Y"
			intervals [180]:
				xmin = 61.6273
				xmax = 61.6673
				text = "UH1"
			intervals [181]:
				xmin = 61.6673
				xmax = 61.7173
				text = "R"
			intervals [182]:
				xmin = 61.7173
				xmax = 61.8073
				text = "F"
			intervals [183]:
				xmin = 61.8073
				xmax = 61.8973
				text = "EY1"
			intervals [184]:
				xmin = 61.8973
				xmax = 61.9473
				text = "V"
			intervals [185]:
				xmin = 61.9473
				xmax = 61.9773
				text = "ER0"
			intervals [186]:
				xmin = 61.9773
				xmax = 62.0073
				text = "IH0"
			intervals [187]:
				xmin = 62.0073
				xmax = 62.0473
				text = "T"
			intervals [188]:
				xmin = 62.0473
				xmax = 62.1473
				text = "T"
			intervals [189]:
				xmin = 62.1473
				xmax = 62.2273
				text = "IY1"
			intervals [190]:
				xmin = 62.2273
				xmax = 62.3473
				text = "CH"
			intervals [191]:
				xmin = 62.3473
				xmax = 62.3973
				text = "ER0"
			intervals [192]:
				xmin = 62.3973
				xmax = 62.6073
				text = "Z"
			intervals [193]:
				xmin = 62.6073
				xmax = 67.2431
				text = ""
			intervals [194]:
				xmin = 67.2431
				xmax = 68.2631
				text = "spn"
			intervals [195]:
				xmin = 68.2631
				xmax = 69.5657
				text = "sp"
			intervals [196]:
				xmin = 69.5657
				xmax = 69.5957
				text = "AO2"
			intervals [197]:
				xmin = 69.5957
				xmax = 69.6257
				text = "L"
			intervals [198]:
				xmin = 69.6257
				xmax = 69.7057
				text = "R"
			intervals [199]:
				xmin = 69.7057
				xmax = 69.8857
				text = "AY1"
			intervals [200]:
				xmin = 69.8857
				xmax = 70.0457
				text = "T"
			intervals [201]:
				xmin = 70.0457
				xmax = 70.1581
				text = ""
			intervals [202]:
				xmin = 70.1581
				xmax = 70.2081
				text = "sil"
			intervals [203]:
				xmin = 70.2081
				xmax = 70.2481
				text = "AO2"
			intervals [204]:
				xmin = 70.2481
				xmax = 70.2781
				text = "L"
			intervals [205]:
				xmin = 70.2781
				xmax = 70.3081
				text = "R"
			intervals [206]:
				xmin = 70.3081
				xmax = 70.4481
				text = "AY1"
			intervals [207]:
				xmin = 70.4481
				xmax = 70.4781
				text = "T"
			intervals [208]:
				xmin = 70.4781
				xmax = 70.5781
				text = "AY1"
			intervals [209]:
				xmin = 70.5781
				xmax = 70.6281
				text = "sp"
			intervals [210]:
				xmin = 70.6281
				xmax = 70.6781
				text = "N"
			intervals [211]:
				xmin = 70.6781
				xmax = 70.7581
				text = "OW1"
			intervals [212]:
				xmin = 70.7581
				xmax = 70.7881
				text = "DH"
			intervals [213]:
				xmin = 70.7881
				xmax = 70.9481
				text = "AH0"
			intervals [214]:
				xmin = 70.9481
				xmax = 70.9881
				text = "T"
			intervals [215]:
				xmin = 70.9881
				xmax = 71.0681
				text = "S"
			intervals [216]:
				xmin = 71.0681
				xmax = 71.1881
				text = "sp"
			intervals [217]:
				xmin = 71.1881
				xmax = 71.2181
				text = "R"
			intervals [218]:
				xmin = 71.2181
				xmax = 71.2881
				text = "AY1"
			intervals [219]:
				xmin = 71.2881
				xmax = 71.3181
				text = "T"
			intervals [220]:
				xmin = 71.3181
				xmax = 71.3981
				text = "sp"
			intervals [221]:
				xmin = 71.3981
				xmax = 72.4923
				text = ""
			intervals [222]:
				xmin = 72.4923
				xmax = 72.7223
				text = "S"
			intervals [223]:
				xmin = 72.7223
				xmax = 73.0223
				text = "OW1"
			intervals [224]:
				xmin = 73.0223
				xmax = 74.2143
				text = "sp"
			intervals [225]:
				xmin = 74.2143
				xmax = 74.2543
				text = "L"
			intervals [226]:
				xmin = 74.2543
				xmax = 74.3243
				text = "AY1"
			intervals [227]:
				xmin = 74.3243
				xmax = 74.3643
				text = "K"
			intervals [228]:
				xmin = 74.3643
				xmax = 74.4743
				text = "T"
			intervals [229]:
				xmin = 74.4743
				xmax = 74.5243
				text = "EH1"
			intervals [230]:
				xmin = 74.5243
				xmax = 74.5643
				text = "L"
			intervals [231]:
				xmin = 74.5643
				xmax = 74.6243
				text = "M"
			intervals [232]:
				xmin = 74.6243
				xmax = 74.6643
				text = "IY1"
			intervals [233]:
				xmin = 74.6643
				xmax = 74.7243
				text = "AH0"
			intervals [234]:
				xmin = 74.7243
				xmax = 74.7743
				text = "B"
			intervals [235]:
				xmin = 74.7743
				xmax = 74.8443
				text = "AW1"
			intervals [236]:
				xmin = 74.8443
				xmax = 74.9243
				text = "T"
			intervals [237]:
				xmin = 74.9243
				xmax = 74.9743
				text = "Y"
			intervals [238]:
				xmin = 74.9743
				xmax = 75.0043
				text = "UH1"
			intervals [239]:
				xmin = 75.0043
				xmax = 75.0343
				text = "R"
			intervals [240]:
				xmin = 75.0343
				xmax = 75.1143
				text = "N"
			intervals [241]:
				xmin = 75.1143
				xmax = 75.2543
				text = "EY1"
			intervals [242]:
				xmin = 75.2543
				xmax = 75.3043
				text = "B"
			intervals [243]:
				xmin = 75.3043
				xmax = 75.3743
				text = "ER0"
			intervals [244]:
				xmin = 75.3743
				xmax = 75.4243
				text = "HH"
			intervals [245]:
				xmin = 75.4243
				xmax = 75.5743
				text = "UH2"
			intervals [246]:
				xmin = 75.5743
				xmax = 75.6143
				text = "D"
			intervals [247]:
				xmin = 75.6143
				xmax = 75.6743
				text = "L"
			intervals [248]:
				xmin = 75.6743
				xmax = 75.7343
				text = "AY1"
			intervals [249]:
				xmin = 75.7343
				xmax = 75.8143
				text = "K"
			intervals [250]:
				xmin = 75.8143
				xmax = 75.8643
				text = "W"
			intervals [251]:
				xmin = 75.8643
				xmax = 75.9243
				text = "AH1"
			intervals [252]:
				xmin = 75.9243
				xmax = 76.0043
				text = "Z"
			intervals [253]:
				xmin = 76.0043
				xmax = 76.1843
				text = "IH0"
			intervals [254]:
				xmin = 76.1843
				xmax = 76.2443
				text = "T"
			intervals [255]:
				xmin = 76.2443
				xmax = 76.3144
				text = ""
			intervals [256]:
				xmin = 76.3144
				xmax = 76.4344
				text = "W"
			intervals [257]:
				xmin = 76.4344
				xmax = 76.4944
				text = "AO1"
			intervals [258]:
				xmin = 76.4944
				xmax = 76.5544
				text = "Z"
			intervals [259]:
				xmin = 76.5544
				xmax = 76.6044
				text = "Y"
			intervals [260]:
				xmin = 76.6044
				xmax = 76.7444
				text = "AO2"
			intervals [261]:
				xmin = 76.7444
				xmax = 76.7744
				text = "L"
			intervals [262]:
				xmin = 76.7744
				xmax = 76.8344
				text = "sp"
			intervals [263]:
				xmin = 76.8344
				xmax = 76.9244
				text = "K"
			intervals [264]:
				xmin = 76.9244
				xmax = 76.9644
				text = "AH0"
			intervals [265]:
				xmin = 76.9644
				xmax = 77.0644
				text = "N"
			intervals [266]:
				xmin = 77.0644
				xmax = 77.1544
				text = "EH1"
			intervals [267]:
				xmin = 77.1544
				xmax = 77.2444
				text = "K"
			intervals [268]:
				xmin = 77.2444
				xmax = 77.2844
				text = "T"
			intervals [269]:
				xmin = 77.2844
				xmax = 77.4444
				text = "IH0"
			intervals [270]:
				xmin = 77.4444
				xmax = 77.4744
				text = "D"
			intervals [271]:
				xmin = 77.4744
				xmax = 77.5244
				text = "L"
			intervals [272]:
				xmin = 77.5244
				xmax = 77.5944
				text = "AY1"
			intervals [273]:
				xmin = 77.5944
				xmax = 77.6644
				text = "K"
			intervals [274]:
				xmin = 77.6644
				xmax = 77.7044
				text = "W"
			intervals [275]:
				xmin = 77.7044
				xmax = 77.7644
				text = "ER0"
			intervals [276]:
				xmin = 77.7644
				xmax = 77.8244
				text = "Y"
			intervals [277]:
				xmin = 77.8244
				xmax = 78.0144
				text = "UW1"
			intervals [278]:
				xmin = 78.0144
				xmax = 78.9628
				text = "sp"
			intervals [279]:
				xmin = 78.9628
				xmax = 79.0228
				text = "L"
			intervals [280]:
				xmin = 79.0228
				xmax = 79.1128
				text = "AY1"
			intervals [281]:
				xmin = 79.1128
				xmax = 79.2428
				text = "K"
			intervals [282]:
				xmin = 79.2428
				xmax = 79.6368
				text = ""
			intervals [283]:
				xmin = 79.6368
				xmax = 79.6668
				text = "sil"
			intervals [284]:
				xmin = 79.6668
				xmax = 79.7668
				text = "HH"
			intervals [285]:
				xmin = 79.7668
				xmax = 79.8568
				text = "AW1"
			intervals [286]:
				xmin = 79.8568
				xmax = 79.9168
				text = "W"
			intervals [287]:
				xmin = 79.9168
				xmax = 79.9568
				text = "UH1"
			intervals [288]:
				xmin = 79.9568
				xmax = 80.0068
				text = "D"
			intervals [289]:
				xmin = 80.0068
				xmax = 80.0668
				text = "Y"
			intervals [290]:
				xmin = 80.0668
				xmax = 80.1068
				text = "UW1"
			intervals [291]:
				xmin = 80.1068
				xmax = 80.1668
				text = "D"
			intervals [292]:
				xmin = 80.1668
				xmax = 80.2168
				text = "IH0"
			intervals [293]:
				xmin = 80.2168
				xmax = 80.2968
				text = "S"
			intervals [294]:
				xmin = 80.2968
				xmax = 80.3368
				text = "K"
			intervals [295]:
				xmin = 80.3368
				xmax = 80.3768
				text = "R"
			intervals [296]:
				xmin = 80.3768
				xmax = 80.4968
				text = "AY1"
			intervals [297]:
				xmin = 80.4968
				xmax = 80.5768
				text = "B"
			intervals [298]:
				xmin = 80.5768
				xmax = 80.6068
				text = "Y"
			intervals [299]:
				xmin = 80.6068
				xmax = 80.6368
				text = "UH1"
			intervals [300]:
				xmin = 80.6368
				xmax = 80.6768
				text = "R"
			intervals [301]:
				xmin = 80.6768
				xmax = 80.7168
				text = "N"
			intervals [302]:
				xmin = 80.7168
				xmax = 80.8168
				text = "EY1"
			intervals [303]:
				xmin = 80.8168
				xmax = 80.8668
				text = "B"
			intervals [304]:
				xmin = 80.8668
				xmax = 80.9068
				text = "ER0"
			intervals [305]:
				xmin = 80.9068
				xmax = 80.9368
				text = "HH"
			intervals [306]:
				xmin = 80.9368
				xmax = 81.0968
				text = "UH2"
			intervals [307]:
				xmin = 81.0968
				xmax = 81.1568
				text = "D"
			intervals [308]:
				xmin = 81.1568
				xmax = 102.0775
				text = ""
			intervals [309]:
				xmin = 102.0775
				xmax = 102.1275
				text = "sil"
			intervals [310]:
				xmin = 102.1275
				xmax = 102.1775
				text = "DH"
			intervals [311]:
				xmin = 102.1775
				xmax = 102.2475
				text = "AH0"
			intervals [312]:
				xmin = 102.2475
				xmax = 102.2875
				text = "T"
			intervals [313]:
				xmin = 102.2875
				xmax = 102.3775
				text = "S"
			intervals [314]:
				xmin = 102.3775
				xmax = 102.4575
				text = "IH0"
			intervals [315]:
				xmin = 102.4575
				xmax = 102.6075
				text = "T"
			intervals [316]:
				xmin = 102.6075
				xmax = 108.4811
				text = ""
			intervals [317]:
				xmin = 108.4811
				xmax = 108.5311
				text = "sil"
			intervals [318]:
				xmin = 108.5311
				xmax = 108.6211
				text = "OW1"
			intervals [319]:
				xmin = 108.6211
				xmax = 108.6911
				text = "EY1"
			intervals [320]:
				xmin = 108.6911
				xmax = 108.7211
				text = "N"
			intervals [321]:
				xmin = 108.7211
				xmax = 108.7511
				text = "T"
			intervals [322]:
				xmin = 108.7511
				xmax = 108.7811
				text = "sp"
			intervals [323]:
				xmin = 108.7811
				xmax = 108.8211
				text = "N"
			intervals [324]:
				xmin = 108.8211
				xmax = 108.9411
				text = "AH1"
			intervals [325]:
				xmin = 108.9411
				xmax = 108.9711
				text = "TH"
			intervals [326]:
				xmin = 108.9711
				xmax = 109.0111
				text = "IH0"
			intervals [327]:
				xmin = 109.0111
				xmax = 109.0811
				text = "N"
			intervals [328]:
				xmin = 109.0811
				xmax = 109.2011
				text = "CH"
			intervals [329]:
				xmin = 109.2011
				xmax = 109.3311
				text = "EY1"
			intervals [330]:
				xmin = 109.3311
				xmax = 109.4911
				text = "N"
			intervals [331]:
				xmin = 109.4911
				xmax = 109.5811
				text = "JH"
			intervals [332]:
				xmin = 109.5811
				xmax = 109.6111
				text = "D"
			intervals [333]:
				xmin = 109.6111
				xmax = 112.9483
				text = "sp"
			intervals [334]:
				xmin = 112.9483
				xmax = 112.9783
				text = "W"
			intervals [335]:
				xmin = 112.9783
				xmax = 113.0183
				text = "EH1"
			intervals [336]:
				xmin = 113.0183
				xmax = 113.0583
				text = "R"
			intervals [337]:
				xmin = 113.0583
				xmax = 113.0983
				text = "W"
			intervals [338]:
				xmin = 113.0983
				xmax = 113.1483
				text = "ER0"
			intervals [339]:
				xmin = 113.1483
				xmax = 113.1883
				text = "Y"
			intervals [340]:
				xmin = 113.1883
				xmax = 113.2183
				text = "UH1"
			intervals [341]:
				xmin = 113.2183
				xmax = 113.2483
				text = "R"
			intervals [342]:
				xmin = 113.2483
				xmax = 113.3383
				text = "P"
			intervals [343]:
				xmin = 113.3383
				xmax = 113.3883
				text = "EH1"
			intervals [344]:
				xmin = 113.3883
				xmax = 113.4883
				text = "R"
			intervals [345]:
				xmin = 113.4883
				xmax = 113.5183
				text = "AH0"
			intervals [346]:
				xmin = 113.5183
				xmax = 113.5483
				text = "N"
			intervals [347]:
				xmin = 113.5483
				xmax = 113.5783
				text = "T"
			intervals [348]:
				xmin = 113.5783
				xmax = 113.6483
				text = "S"
			intervals [349]:
				xmin = 113.6483
				xmax = 113.7083
				text = "B"
			intervals [350]:
				xmin = 113.7083
				xmax = 113.8583
				text = "AO1"
			intervals [351]:
				xmin = 113.8583
				xmax = 113.8883
				text = "R"
			intervals [352]:
				xmin = 113.8883
				xmax = 114.0283
				text = "N"
			intervals [353]:
				xmin = 114.0283
				xmax = 115.6509
				text = ""
			intervals [354]:
				xmin = 115.6509
				xmax = 115.8009
				text = "W"
			intervals [355]:
				xmin = 115.8009
				xmax = 115.8409
				text = "ER0"
			intervals [356]:
				xmin = 115.8409
				xmax = 115.8909
				text = "DH"
			intervals [357]:
				xmin = 115.8909
				xmax = 115.9609
				text = "EY1"
			intervals [358]:
				xmin = 115.9609
				xmax = 116.0309
				text = "F"
			intervals [359]:
				xmin = 116.0309
				xmax = 116.0909
				text = "ER0"
			intervals [360]:
				xmin = 116.0909
				xmax = 116.1209
				text = "M"
			intervals [361]:
				xmin = 116.1209
				xmax = 116.1709
				text = "D"
			intervals [362]:
				xmin = 116.1709
				xmax = 116.2909
				text = "IY1"
			intervals [363]:
				xmin = 116.2909
				xmax = 116.3809
				text = "S"
			intervals [364]:
				xmin = 116.3809
				xmax = 116.5609
				text = "IY1"
			intervals [365]:
				xmin = 116.5609
				xmax = 123.1014
				text = ""
			intervals [366]:
				xmin = 123.1014
				xmax = 123.2014
				text = "Y"
			intervals [367]:
				xmin = 123.2014
				xmax = 123.2414
				text = "UW1"
			intervals [368]:
				xmin = 123.2414
				xmax = 123.3114
				text = "HH"
			intervals [369]:
				xmin = 123.3114
				xmax = 123.3614
				text = "AE1"
			intervals [370]:
				xmin = 123.3614
				xmax = 123.3914
				text = "V"
			intervals [371]:
				xmin = 123.3914
				xmax = 123.4214
				text = "EH1"
			intervals [372]:
				xmin = 123.4214
				xmax = 123.4714
				text = "N"
			intervals [373]:
				xmin = 123.4714
				xmax = 123.5414
				text = "IY0"
			intervals [374]:
				xmin = 123.5414
				xmax = 123.6214
				text = "B"
			intervals [375]:
				xmin = 123.6214
				xmax = 123.6514
				text = "R"
			intervals [376]:
				xmin = 123.6514
				xmax = 123.7114
				text = "AH1"
			intervals [377]:
				xmin = 123.7114
				xmax = 123.7714
				text = "DH"
			intervals [378]:
				xmin = 123.7714
				xmax = 123.8314
				text = "ER0"
			intervals [379]:
				xmin = 123.8314
				xmax = 123.8914
				text = "Z"
			intervals [380]:
				xmin = 123.8914
				xmax = 123.9314
				text = "AH0"
			intervals [381]:
				xmin = 123.9314
				xmax = 123.9914
				text = "N"
			intervals [382]:
				xmin = 123.9914
				xmax = 124.0614
				text = "S"
			intervals [383]:
				xmin = 124.0614
				xmax = 124.1414
				text = "IH1"
			intervals [384]:
				xmin = 124.1414
				xmax = 124.2214
				text = "S"
			intervals [385]:
				xmin = 124.2214
				xmax = 124.2814
				text = "T"
			intervals [386]:
				xmin = 124.2814
				xmax = 124.3214
				text = "ER0"
			intervals [387]:
				xmin = 124.3214
				xmax = 124.3514
				text = "Z"
			intervals [388]:
				xmin = 124.3514
				xmax = 129.4284
				text = "sp"
			intervals [389]:
				xmin = 129.4284
				xmax = 129.4784
				text = "W"
			intervals [390]:
				xmin = 129.4784
				xmax = 129.5084
				text = "AH1"
			intervals [391]:
				xmin = 129.5084
				xmax = 129.5784
				text = "N"
			intervals [392]:
				xmin = 129.5784
				xmax = 129.6584
				text = "B"
			intervals [393]:
				xmin = 129.6584
				xmax = 129.7384
				text = "OY1"
			intervals [394]:
				xmin = 129.7384
				xmax = 129.7784
				text = "AH0"
			intervals [395]:
				xmin = 129.7784
				xmax = 129.8284
				text = "N"
			intervals [396]:
				xmin = 129.8284
				xmax = 129.8984
				text = "TH"
			intervals [397]:
				xmin = 129.8984
				xmax = 129.9684
				text = "R"
			intervals [398]:
				xmin = 129.9684
				xmax = 130.0184
				text = "IY1"
			intervals [399]:
				xmin = 130.0184
				xmax = 130.0484
				text = "sp"
			intervals [400]:
				xmin = 130.0484
				xmax = 130.0784
				text = "G"
			intervals [401]:
				xmin = 130.0784
				xmax = 130.2384
				text = "ER1"
			intervals [402]:
				xmin = 130.2384
				xmax = 130.2684
				text = "L"
			intervals [403]:
				xmin = 130.2684
				xmax = 130.2984
				text = "Z"
			intervals [404]:
				xmin = 130.2984
				xmax = 136.1162
				text = "sp"
			intervals [405]:
				xmin = 136.1162
				xmax = 136.1962
				text = "AA1"
			intervals [406]:
				xmin = 136.1962
				xmax = 136.2862
				text = "R"
			intervals [407]:
				xmin = 136.2862
				xmax = 136.3662
				text = "Y"
			intervals [408]:
				xmin = 136.3662
				xmax = 136.4262
				text = "AO2"
			intervals [409]:
				xmin = 136.4262
				xmax = 136.4762
				text = "L"
			intervals [410]:
				xmin = 136.4762
				xmax = 136.5762
				text = "K"
			intervals [411]:
				xmin = 136.5762
				xmax = 136.6262
				text = "L"
			intervals [412]:
				xmin = 136.6262
				xmax = 136.7362
				text = "OW1"
			intervals [413]:
				xmin = 136.7362
				xmax = 136.9962
				text = "S"
			intervals [414]:
				xmin = 136.9962
				xmax = 141.9161
				text = ""
			intervals [415]:
				xmin = 141.9161
				xmax = 142.2961
				text = "sil"
			intervals [416]:
				xmin = 142.2961
				xmax = 142.3361
				text = "spn"
			intervals [417]:
				xmin = 142.3361
				xmax = 142.6061
				text = "sp"
			intervals [418]:
				xmin = 142.6061
				xmax = 143.0111
				text = ""
			intervals [419]:
				xmin = 143.0111
				xmax = 143.2511
				text = "S"
			intervals [420]:
				xmin = 143.2511
				xmax = 143.3411
				text = "AO1"
			intervals [421]:
				xmin = 143.3411
				xmax = 143.3811
				text = "R"
			intervals [422]:
				xmin = 143.3811
				xmax = 143.4111
				text = "T"
			intervals [423]:
				xmin = 143.4111
				xmax = 143.4411
				text = "AH0"
			intervals [424]:
				xmin = 143.4411
				xmax = 143.5611
				text = "V"
			intervals [425]:
				xmin = 143.5611
				xmax = 143.6111
				text = "AY1"
			intervals [426]:
				xmin = 143.6111
				xmax = 143.6611
				text = "sp"
			intervals [427]:
				xmin = 143.6611
				xmax = 143.7011
				text = "N"
			intervals [428]:
				xmin = 143.7011
				xmax = 143.7911
				text = "OW1"
			intervals [429]:
				xmin = 143.7911
				xmax = 143.8211
				text = "sp"
			intervals [430]:
				xmin = 143.8211
				xmax = 143.8611
				text = "DH"
			intervals [431]:
				xmin = 143.8611
				xmax = 143.8911
				text = "AH0"
			intervals [432]:
				xmin = 143.8911
				xmax = 143.9411
				text = "T"
			intervals [433]:
				xmin = 143.9411
				xmax = 144.0311
				text = "sp"
			intervals [434]:
				xmin = 144.0311
				xmax = 144.0611
				text = "S"
			intervals [435]:
				xmin = 144.0611
				xmax = 144.1111
				text = "R"
			intervals [436]:
				xmin = 144.1111
				xmax = 144.1411
				text = "AY1"
			intervals [437]:
				xmin = 144.1411
				xmax = 144.3211
				text = "T"
			intervals [438]:
				xmin = 144.3211
				xmax = 144.742
				text = ""
			intervals [439]:
				xmin = 144.742
				xmax = 144.812
				text = "W"
			intervals [440]:
				xmin = 144.812
				xmax = 144.842
				text = "AH1"
			intervals [441]:
				xmin = 144.842
				xmax = 144.872
				text = "T"
			intervals [442]:
				xmin = 144.872
				xmax = 144.902
				text = "AH0"
			intervals [443]:
				xmin = 144.902
				xmax = 144.942
				text = "B"
			intervals [444]:
				xmin = 144.942
				xmax = 145.002
				text = "AW1"
			intervals [445]:
				xmin = 145.002
				xmax = 145.072
				text = "T"
			intervals [446]:
				xmin = 145.072
				xmax = 145.102
				text = "Y"
			intervals [447]:
				xmin = 145.102
				xmax = 145.132
				text = "UH1"
			intervals [448]:
				xmin = 145.132
				xmax = 145.162
				text = "R"
			intervals [449]:
				xmin = 145.162
				xmax = 145.222
				text = "G"
			intervals [450]:
				xmin = 145.222
				xmax = 145.272
				text = "R"
			intervals [451]:
				xmin = 145.272
				xmax = 145.362
				text = "AE1"
			intervals [452]:
				xmin = 145.362
				xmax = 145.402
				text = "N"
			intervals [453]:
				xmin = 145.402
				xmax = 145.472
				text = "P"
			intervals [454]:
				xmin = 145.472
				xmax = 145.502
				text = "EH2"
			intervals [455]:
				xmin = 145.502
				xmax = 145.582
				text = "R"
			intervals [456]:
				xmin = 145.582
				xmax = 145.612
				text = "AH0"
			intervals [457]:
				xmin = 145.612
				xmax = 145.652
				text = "N"
			intervals [458]:
				xmin = 145.652
				xmax = 145.732
				text = "T"
			intervals [459]:
				xmin = 145.732
				xmax = 145.862
				text = "S"
			intervals [460]:
				xmin = 145.862
				xmax = 155.0396
				text = ""
			intervals [461]:
				xmin = 155.0396
				xmax = 155.0996
				text = "sil"
			intervals [462]:
				xmin = 155.0996
				xmax = 155.1796
				text = "W"
			intervals [463]:
				xmin = 155.1796
				xmax = 155.2096
				text = "AH1"
			intervals [464]:
				xmin = 155.2096
				xmax = 155.2596
				text = "T"
			intervals [465]:
				xmin = 155.2596
				xmax = 155.3396
				text = "K"
			intervals [466]:
				xmin = 155.3396
				xmax = 155.4396
				text = "AY1"
			intervals [467]:
				xmin = 155.4396
				xmax = 155.4996
				text = "N"
			intervals [468]:
				xmin = 155.4996
				xmax = 155.5396
				text = "AH1"
			intervals [469]:
				xmin = 155.5396
				xmax = 155.6196
				text = "V"
			intervals [470]:
				xmin = 155.6196
				xmax = 155.8196
				text = "AH1"
			intervals [471]:
				xmin = 155.8196
				xmax = 156.0996
				text = "M"
			intervals [472]:
				xmin = 156.0996
				xmax = 156.794
				text = ""
			intervals [473]:
				xmin = 156.794
				xmax = 156.854
				text = "W"
			intervals [474]:
				xmin = 156.854
				xmax = 156.884
				text = "AH1"
			intervals [475]:
				xmin = 156.884
				xmax = 156.924
				text = "T"
			intervals [476]:
				xmin = 156.924
				xmax = 157.004
				text = "K"
			intervals [477]:
				xmin = 157.004
				xmax = 157.094
				text = "AY1"
			intervals [478]:
				xmin = 157.094
				xmax = 157.134
				text = "N"
			intervals [479]:
				xmin = 157.134
				xmax = 157.174
				text = "Z"
			intervals [480]:
				xmin = 157.174
				xmax = 157.204
				text = "AH0"
			intervals [481]:
				xmin = 157.204
				xmax = 157.244
				text = "V"
			intervals [482]:
				xmin = 157.244
				xmax = 157.304
				text = "T"
			intervals [483]:
				xmin = 157.304
				xmax = 157.334
				text = "R"
			intervals [484]:
				xmin = 157.334
				xmax = 157.394
				text = "AH0"
			intervals [485]:
				xmin = 157.394
				xmax = 157.454
				text = "D"
			intervals [486]:
				xmin = 157.454
				xmax = 157.544
				text = "IH1"
			intervals [487]:
				xmin = 157.544
				xmax = 157.644
				text = "SH"
			intervals [488]:
				xmin = 157.644
				xmax = 157.684
				text = "AH0"
			intervals [489]:
				xmin = 157.684
				xmax = 157.804
				text = "N"
			intervals [490]:
				xmin = 157.804
				xmax = 157.904
				text = "Z"
			intervals [491]:
				xmin = 157.904
				xmax = 157.934
				text = "sp"
			intervals [492]:
				xmin = 157.934
				xmax = 157.984
				text = "K"
			intervals [493]:
				xmin = 157.984
				xmax = 158.014
				text = "AE1"
			intervals [494]:
				xmin = 158.014
				xmax = 158.064
				text = "N"
			intervals [495]:
				xmin = 158.064
				xmax = 158.124
				text = "Y"
			intervals [496]:
				xmin = 158.124
				xmax = 158.174
				text = "UW1"
			intervals [497]:
				xmin = 158.174
				xmax = 158.204
				text = "R"
			intervals [498]:
				xmin = 158.204
				xmax = 158.234
				text = "IH0"
			intervals [499]:
				xmin = 158.234
				xmax = 158.274
				text = "M"
			intervals [500]:
				xmin = 158.274
				xmax = 158.324
				text = "EH1"
			intervals [501]:
				xmin = 158.324
				xmax = 158.374
				text = "M"
			intervals [502]:
				xmin = 158.374
				xmax = 158.414
				text = "B"
			intervals [503]:
				xmin = 158.414
				xmax = 158.464
				text = "ER0"
			intervals [504]:
				xmin = 158.464
				xmax = 158.534
				text = "G"
			intervals [505]:
				xmin = 158.534
				xmax = 158.594
				text = "R"
			intervals [506]:
				xmin = 158.594
				xmax = 158.664
				text = "OW1"
			intervals [507]:
				xmin = 158.664
				xmax = 158.724
				text = "IH0"
			intervals [508]:
				xmin = 158.724
				xmax = 158.764
				text = "N"
			intervals [509]:
				xmin = 158.764
				xmax = 158.854
				text = "AH1"
			intervals [510]:
				xmin = 158.854
				xmax = 158.914
				text = "P"
			intervals [511]:
				xmin = 158.914
				xmax = 158.954
				text = "W"
			intervals [512]:
				xmin = 158.954
				xmax = 159.014
				text = "IH0"
			intervals [513]:
				xmin = 159.014
				xmax = 159.074
				text = "TH"
			intervals [514]:
				xmin = 159.074
				xmax = 159.104
				text = "Y"
			intervals [515]:
				xmin = 159.104
				xmax = 159.134
				text = "UH1"
			intervals [516]:
				xmin = 159.134
				xmax = 159.164
				text = "R"
			intervals [517]:
				xmin = 159.164
				xmax = 159.224
				text = "sp"
			intervals [518]:
				xmin = 159.224
				xmax = 159.284
				text = "F"
			intervals [519]:
				xmin = 159.284
				xmax = 159.444
				text = "AE1"
			intervals [520]:
				xmin = 159.444
				xmax = 159.544
				text = "M"
			intervals [521]:
				xmin = 159.544
				xmax = 159.574
				text = "L"
			intervals [522]:
				xmin = 159.574
				xmax = 159.604
				text = "IY0"
			intervals [523]:
				xmin = 159.604
				xmax = 171.5873
				text = "sp"
			intervals [524]:
				xmin = 171.5873
				xmax = 171.6173
				text = "spn"
			intervals [525]:
				xmin = 171.6173
				xmax = 173.3717
				text = "sp"
			intervals [526]:
				xmin = 173.3717
				xmax = 173.4317
				text = "HH"
			intervals [527]:
				xmin = 173.4317
				xmax = 173.5017
				text = "AE1"
			intervals [528]:
				xmin = 173.5017
				xmax = 173.5517
				text = "V"
			intervals [529]:
				xmin = 173.5517
				xmax = 173.6317
				text = "Y"
			intervals [530]:
				xmin = 173.6317
				xmax = 173.7517
				text = "UW1"
			intervals [531]:
				xmin = 173.7517
				xmax = 173.8117
				text = "sp"
			intervals [532]:
				xmin = 173.8117
				xmax = 173.8448
				text = ""
			intervals [533]:
				xmin = 173.8448
				xmax = 173.9248
				text = "K"
			intervals [534]:
				xmin = 173.9248
				xmax = 173.9648
				text = "EH1"
			intervals [535]:
				xmin = 173.9648
				xmax = 174.0948
				text = "R"
			intervals [536]:
				xmin = 174.0948
				xmax = 174.1248
				text = "IY0"
			intervals [537]:
				xmin = 174.1248
				xmax = 174.1548
				text = "D"
			intervals [538]:
				xmin = 174.1548
				xmax = 174.1848
				text = "DH"
			intervals [539]:
				xmin = 174.1848
				xmax = 174.2448
				text = "AE1"
			intervals [540]:
				xmin = 174.2448
				xmax = 174.2948
				text = "T"
			intervals [541]:
				xmin = 174.2948
				xmax = 174.3648
				text = "T"
			intervals [542]:
				xmin = 174.3648
				xmax = 174.3948
				text = "R"
			intervals [543]:
				xmin = 174.3948
				xmax = 174.4348
				text = "AH0"
			intervals [544]:
				xmin = 174.4348
				xmax = 174.4848
				text = "D"
			intervals [545]:
				xmin = 174.4848
				xmax = 174.5648
				text = "IH1"
			intervals [546]:
				xmin = 174.5648
				xmax = 174.6548
				text = "SH"
			intervals [547]:
				xmin = 174.6548
				xmax = 174.6948
				text = "AH0"
			intervals [548]:
				xmin = 174.6948
				xmax = 174.7548
				text = "N"
			intervals [549]:
				xmin = 174.7548
				xmax = 175.0148
				text = "AO1"
			intervals [550]:
				xmin = 175.0148
				xmax = 175.0748
				text = "N"
			intervals [551]:
				xmin = 175.0748
				xmax = 175.3186
				text = "sp"
			intervals [552]:
				xmin = 175.3186
				xmax = 175.3586
				text = "W"
			intervals [553]:
				xmin = 175.3586
				xmax = 175.4086
				text = "IH0"
			intervals [554]:
				xmin = 175.4086
				xmax = 175.4686
				text = "TH"
			intervals [555]:
				xmin = 175.4686
				xmax = 175.4986
				text = "Y"
			intervals [556]:
				xmin = 175.4986
				xmax = 175.5586
				text = "UH1"
			intervals [557]:
				xmin = 175.5586
				xmax = 175.6186
				text = "R"
			intervals [558]:
				xmin = 175.6186
				xmax = 175.6886
				text = "F"
			intervals [559]:
				xmin = 175.6886
				xmax = 175.8486
				text = "AE1"
			intervals [560]:
				xmin = 175.8486
				xmax = 175.8886
				text = "M"
			intervals [561]:
				xmin = 175.8886
				xmax = 175.9186
				text = "L"
			intervals [562]:
				xmin = 175.9186
				xmax = 175.9486
				text = "IY0"
			intervals [563]:
				xmin = 175.9486
				xmax = 198.3325
				text = "sp"
			intervals [564]:
				xmin = 198.3325
				xmax = 198.4025
				text = "HH"
			intervals [565]:
				xmin = 198.4025
				xmax = 198.4425
				text = "W"
			intervals [566]:
				xmin = 198.4425
				xmax = 198.4925
				text = "AH1"
			intervals [567]:
				xmin = 198.4925
				xmax = 198.5225
				text = "T"
			intervals [568]:
				xmin = 198.5225
				xmax = 198.6125
				text = "AH0"
			intervals [569]:
				xmin = 198.6125
				xmax = 198.6725
				text = "B"
			intervals [570]:
				xmin = 198.6725
				xmax = 198.8225
				text = "AW1"
			intervals [571]:
				xmin = 198.8225
				xmax = 198.9225
				text = "T"
			intervals [572]:
				xmin = 198.9225
				xmax = 198.9525
				text = "sp"
			intervals [573]:
				xmin = 198.9525
				xmax = 199.2025
				text = "AH1"
			intervals [574]:
				xmin = 199.2025
				xmax = 199.4725
				text = "M"
			intervals [575]:
				xmin = 199.4725
				xmax = 199.9487
				text = ""
			intervals [576]:
				xmin = 199.9487
				xmax = 199.9787
				text = "sil"
			intervals [577]:
				xmin = 199.9787
				xmax = 200.0987
				text = "S"
			intervals [578]:
				xmin = 200.0987
				xmax = 200.1687
				text = "OW1"
			intervals [579]:
				xmin = 200.1687
				xmax = 200.2887
				text = "Y"
			intervals [580]:
				xmin = 200.2887
				xmax = 200.3287
				text = "UH1"
			intervals [581]:
				xmin = 200.3287
				xmax = 200.3687
				text = "R"
			intervals [582]:
				xmin = 200.3687
				xmax = 200.4687
				text = "M"
			intervals [583]:
				xmin = 200.4687
				xmax = 200.6087
				text = "sp"
			intervals [584]:
				xmin = 200.6087
				xmax = 200.8687
				text = "AH1"
			intervals [585]:
				xmin = 200.8687
				xmax = 201.1087
				text = "M"
			intervals [586]:
				xmin = 201.1087
				xmax = 201.3791
				text = ""
			intervals [587]:
				xmin = 201.3791
				xmax = 201.4691
				text = "HH"
			intervals [588]:
				xmin = 201.4691
				xmax = 201.5291
				text = "AW1"
			intervals [589]:
				xmin = 201.5291
				xmax = 201.5791
				text = "L"
			intervals [590]:
				xmin = 201.5791
				xmax = 201.6391
				text = "AO1"
			intervals [591]:
				xmin = 201.6391
				xmax = 201.7091
				text = "NG"
			intervals [592]:
				xmin = 201.7091
				xmax = 201.7591
				text = "Y"
			intervals [593]:
				xmin = 201.7591
				xmax = 201.8191
				text = "UW1"
			intervals [594]:
				xmin = 201.8191
				xmax = 201.8591
				text = "B"
			intervals [595]:
				xmin = 201.8591
				xmax = 201.9191
				text = "IH0"
			intervals [596]:
				xmin = 201.9191
				xmax = 201.9691
				text = "N"
			intervals [597]:
				xmin = 201.9691
				xmax = 202.0091
				text = "M"
			intervals [598]:
				xmin = 202.0091
				xmax = 202.0691
				text = "EH1"
			intervals [599]:
				xmin = 202.0691
				xmax = 202.1891
				text = "R"
			intervals [600]:
				xmin = 202.1891
				xmax = 202.2191
				text = "IY0"
			intervals [601]:
				xmin = 202.2191
				xmax = 202.2991
				text = "D"
			intervals [602]:
				xmin = 202.2991
				xmax = 211.6917
				text = ""
			intervals [603]:
				xmin = 211.6917
				xmax = 211.7917
				text = "F"
			intervals [604]:
				xmin = 211.7917
				xmax = 211.8517
				text = "IH1"
			intervals [605]:
				xmin = 211.8517
				xmax = 211.9217
				text = "F"
			intervals [606]:
				xmin = 211.9217
				xmax = 212.0017
				text = "T"
			intervals [607]:
				xmin = 212.0017
				xmax = 212.1017
				text = "IY1"
			intervals [608]:
				xmin = 212.1017
				xmax = 212.1717
				text = "N"
			intervals [609]:
				xmin = 212.1717
				xmax = 212.2217
				text = "N"
			intervals [610]:
				xmin = 212.2217
				xmax = 212.2817
				text = "EH1"
			intervals [611]:
				xmin = 212.2817
				xmax = 212.3217
				text = "K"
			intervals [612]:
				xmin = 212.3217
				xmax = 212.3517
				text = "S"
			intervals [613]:
				xmin = 212.3517
				xmax = 212.4017
				text = "T"
			intervals [614]:
				xmin = 212.4017
				xmax = 212.4317
				text = "sp"
			intervals [615]:
				xmin = 212.4317
				xmax = 212.4817
				text = "Y"
			intervals [616]:
				xmin = 212.4817
				xmax = 212.5117
				text = "IH1"
			intervals [617]:
				xmin = 212.5117
				xmax = 212.5917
				text = "R"
			intervals [618]:
				xmin = 212.5917
				xmax = 212.6417
				text = "sp"
			intervals [619]:
				xmin = 212.6417
				xmax = 214.5074
				text = ""
			intervals [620]:
				xmin = 214.5074
				xmax = 214.5374
				text = "OW2"
			intervals [621]:
				xmin = 214.5374
				xmax = 214.6374
				text = "K"
			intervals [622]:
				xmin = 214.6374
				xmax = 214.8174
				text = "EY1"
			intervals [623]:
				xmin = 214.8174
				xmax = 214.8674
				text = "sp"
			intervals [624]:
				xmin = 214.8674
				xmax = 214.9574
				text = "L"
			intervals [625]:
				xmin = 214.9574
				xmax = 214.9974
				text = "EH1"
			intervals [626]:
				xmin = 214.9974
				xmax = 215.0574
				text = "T"
			intervals [627]:
				xmin = 215.0574
				xmax = 215.0974
				text = "M"
			intervals [628]:
				xmin = 215.0974
				xmax = 215.1274
				text = "IY1"
			intervals [629]:
				xmin = 215.1274
				xmax = 215.2274
				text = "AE1"
			intervals [630]:
				xmin = 215.2274
				xmax = 215.2774
				text = "S"
			intervals [631]:
				xmin = 215.2774
				xmax = 215.3074
				text = "K"
			intervals [632]:
				xmin = 215.3074
				xmax = 215.3374
				text = "Y"
			intervals [633]:
				xmin = 215.3374
				xmax = 215.3674
				text = "UW1"
			intervals [634]:
				xmin = 215.3674
				xmax = 215.3974
				text = "DH"
			intervals [635]:
				xmin = 215.3974
				xmax = 215.4974
				text = "IH1"
			intervals [636]:
				xmin = 215.4974
				xmax = 215.5774
				text = "S"
			intervals [637]:
				xmin = 215.5774
				xmax = 215.6174
				text = "D"
			intervals [638]:
				xmin = 215.6174
				xmax = 215.7074
				text = "AH1"
			intervals [639]:
				xmin = 215.7074
				xmax = 215.8174
				text = "Z"
			intervals [640]:
				xmin = 215.8174
				xmax = 216.1074
				text = "AH1"
			intervals [641]:
				xmin = 216.1074
				xmax = 216.1974
				text = "M"
			intervals [642]:
				xmin = 216.1974
				xmax = 216.7616
				text = "sp"
			intervals [643]:
				xmin = 216.7616
				xmax = 216.8216
				text = "K"
			intervals [644]:
				xmin = 216.8216
				xmax = 216.8516
				text = "AH0"
			intervals [645]:
				xmin = 216.8516
				xmax = 216.8816
				text = "N"
			intervals [646]:
				xmin = 216.8816
				xmax = 216.9116
				text = "Y"
			intervals [647]:
				xmin = 216.9116
				xmax = 216.9516
				text = "UW1"
			intervals [648]:
				xmin = 216.9516
				xmax = 216.9916
				text = "D"
			intervals [649]:
				xmin = 216.9916
				xmax = 217.0416
				text = "IH0"
			intervals [650]:
				xmin = 217.0416
				xmax = 217.1216
				text = "S"
			intervals [651]:
				xmin = 217.1216
				xmax = 217.1616
				text = "K"
			intervals [652]:
				xmin = 217.1616
				xmax = 217.2016
				text = "R"
			intervals [653]:
				xmin = 217.2016
				xmax = 217.2916
				text = "AY1"
			intervals [654]:
				xmin = 217.2916
				xmax = 217.3216
				text = "B"
			intervals [655]:
				xmin = 217.3216
				xmax = 217.3516
				text = "HH"
			intervals [656]:
				xmin = 217.3516
				xmax = 217.4116
				text = "AW1"
			intervals [657]:
				xmin = 217.4116
				xmax = 217.5116
				text = "P"
			intervals [658]:
				xmin = 217.5116
				xmax = 217.5616
				text = "IY1"
			intervals [659]:
				xmin = 217.5616
				xmax = 217.6116
				text = "P"
			intervals [660]:
				xmin = 217.6116
				xmax = 217.6516
				text = "AH0"
			intervals [661]:
				xmin = 217.6516
				xmax = 217.6816
				text = "L"
			intervals [662]:
				xmin = 217.6816
				xmax = 217.7916
				text = "T"
			intervals [663]:
				xmin = 217.7916
				xmax = 217.9516
				text = "AO1"
			intervals [664]:
				xmin = 217.9516
				xmax = 218.0716
				text = "K"
			intervals [665]:
				xmin = 218.0716
				xmax = 218.8576
				text = ""
			intervals [666]:
				xmin = 218.8576
				xmax = 219.1176
				text = "IH1"
			intervals [667]:
				xmin = 219.1176
				xmax = 219.2676
				text = "N"
			intervals [668]:
				xmin = 219.2676
				xmax = 219.2976
				text = "sp"
			intervals [669]:
				xmin = 219.2976
				xmax = 219.3276
				text = "DH"
			intervals [670]:
				xmin = 219.3276
				xmax = 219.3576
				text = "AH0"
			intervals [671]:
				xmin = 219.3576
				xmax = 219.4476
				text = "D"
			intervals [672]:
				xmin = 219.4476
				xmax = 219.5476
				text = "IY1"
			intervals [673]:
				xmin = 219.5476
				xmax = 219.6776
				text = "S"
			intervals [674]:
				xmin = 219.6776
				xmax = 219.9176
				text = "IY1"
			intervals [675]:
				xmin = 219.9176
				xmax = 219.9776
				text = "sp"
			intervals [676]:
				xmin = 219.9776
				xmax = 220.0776
				text = "EH1"
			intervals [677]:
				xmin = 220.0776
				xmax = 220.1776
				text = "R"
			intervals [678]:
				xmin = 220.1776
				xmax = 220.2376
				text = "IY0"
			intervals [679]:
				xmin = 220.2376
				xmax = 220.2876
				text = "AH0"
			intervals [680]:
				xmin = 220.2876
				xmax = 220.3176
				text = "W"
			intervals [681]:
				xmin = 220.3176
				xmax = 220.3476
				text = "EH1"
			intervals [682]:
				xmin = 220.3476
				xmax = 220.3776
				text = "R"
			intervals [683]:
				xmin = 220.3776
				xmax = 220.4276
				text = "Y"
			intervals [684]:
				xmin = 220.4276
				xmax = 220.4776
				text = "UW1"
			intervals [685]:
				xmin = 220.4776
				xmax = 220.5176
				text = "G"
			intervals [686]:
				xmin = 220.5176
				xmax = 220.6376
				text = "R"
			intervals [687]:
				xmin = 220.6376
				xmax = 220.6676
				text = "UW1"
			intervals [688]:
				xmin = 220.6676
				xmax = 220.6976
				text = "sp"
			intervals [689]:
				xmin = 220.6976
				xmax = 220.7276
				text = "AH1"
			intervals [690]:
				xmin = 220.7276
				xmax = 220.8476
				text = "P"
			intervals [691]:
				xmin = 220.8476
				xmax = 225.2137
				text = ""
			intervals [692]:
				xmin = 225.2137
				xmax = 226.0937
				text = "sil"
			intervals [693]:
				xmin = 226.0937
				xmax = 226.8537
				text = "spn"
			intervals [694]:
				xmin = 226.8537
				xmax = 227.1138
				text = "sp"
			intervals [695]:
				xmin = 227.1138
				xmax = 227.4338
				text = "spn"
			intervals [696]:
				xmin = 227.4338
				xmax = 245.4416
				text = "sp"
			intervals [697]:
				xmin = 245.4416
				xmax = 245.4816
				text = "W"
			intervals [698]:
				xmin = 245.4816
				xmax = 245.5216
				text = "AH1"
			intervals [699]:
				xmin = 245.5216
				xmax = 245.5916
				text = "T"
			intervals [700]:
				xmin = 245.5916
				xmax = 245.6716
				text = "S"
			intervals [701]:
				xmin = 245.6716
				xmax = 245.7616
				text = "IY0"
			intervals [702]:
				xmin = 245.7616
				xmax = 245.8116
				text = "B"
			intervals [703]:
				xmin = 245.8116
				xmax = 245.9316
				text = "AO1"
			intervals [704]:
				xmin = 245.9316
				xmax = 246.0116
				text = "N"
			intervals [705]:
				xmin = 246.0116
				xmax = 246.0516
				text = "IH0"
			intervals [706]:
				xmin = 246.0516
				xmax = 246.1616
				text = "K"
			intervals [707]:
				xmin = 246.1616
				xmax = 246.2816
				text = "S"
			intervals [708]:
				xmin = 246.2816
				xmax = 261.586
				text = ""
			intervals [709]:
				xmin = 261.586
				xmax = 261.796
				text = "Y"
			intervals [710]:
				xmin = 261.796
				xmax = 261.886
				text = "AH1"
			intervals [711]:
				xmin = 261.886
				xmax = 261.996
				text = "NG"
			intervals [712]:
				xmin = 261.996
				xmax = 262.036
				text = "L"
			intervals [713]:
				xmin = 262.036
				xmax = 262.086
				text = "EH1"
			intervals [714]:
				xmin = 262.086
				xmax = 262.146
				text = "T"
			intervals [715]:
				xmin = 262.146
				xmax = 262.226
				text = "S"
			intervals [716]:
				xmin = 262.226
				xmax = 262.316
				text = "CH"
			intervals [717]:
				xmin = 262.316
				xmax = 262.536
				text = "IH1"
			intervals [718]:
				xmin = 262.536
				xmax = 262.576
				text = "L"
			intervals [719]:
				xmin = 262.576
				xmax = 272.9267
				text = "sp"
			intervals [720]:
				xmin = 272.9267
				xmax = 272.9567
				text = "AO2"
			intervals [721]:
				xmin = 272.9567
				xmax = 272.9867
				text = "L"
			intervals [722]:
				xmin = 272.9867
				xmax = 273.0167
				text = "R"
			intervals [723]:
				xmin = 273.0167
				xmax = 273.2067
				text = "AY1"
			intervals [724]:
				xmin = 273.2067
				xmax = 273.2367
				text = "T"
			intervals [725]:
				xmin = 273.2367
				xmax = 273.2667
				text = "sp"
			intervals [726]:
				xmin = 273.2667
				xmax = 273.2967
				text = "Y"
			intervals [727]:
				xmin = 273.2967
				xmax = 273.3267
				text = "UW1"
			intervals [728]:
				xmin = 273.3267
				xmax = 273.3567
				text = "K"
			intervals [729]:
				xmin = 273.3567
				xmax = 273.4267
				text = "AE1"
			intervals [730]:
				xmin = 273.4267
				xmax = 273.4767
				text = "N"
			intervals [731]:
				xmin = 273.4767
				xmax = 273.5267
				text = "G"
			intervals [732]:
				xmin = 273.5267
				xmax = 273.6267
				text = "OW1"
			intervals [733]:
				xmin = 273.6267
				xmax = 273.8869
				text = "sp"
			intervals [734]:
				xmin = 273.8869
				xmax = 273.9269
				text = "K"
			intervals [735]:
				xmin = 273.9269
				xmax = 273.9569
				text = "AH0"
			intervals [736]:
				xmin = 273.9569
				xmax = 274.0169
				text = "N"
			intervals [737]:
				xmin = 274.0169
				xmax = 274.1069
				text = "Y"
			intervals [738]:
				xmin = 274.1069
				xmax = 274.1769
				text = "UW1"
			intervals [739]:
				xmin = 274.1769
				xmax = 274.4469
				text = "AH1"
			intervals [740]:
				xmin = 274.4469
				xmax = 274.5769
				text = "M"
			intervals [741]:
				xmin = 274.5769
				xmax = 274.6669
				text = "sp"
			intervals [742]:
				xmin = 274.6669
				xmax = 274.7469
				text = "L"
			intervals [743]:
				xmin = 274.7469
				xmax = 274.8069
				text = "AY1"
			intervals [744]:
				xmin = 274.8069
				xmax = 274.8569
				text = "K"
			intervals [745]:
				xmin = 274.8569
				xmax = 274.9269
				text = "K"
			intervals [746]:
				xmin = 274.9269
				xmax = 274.9669
				text = "AE1"
			intervals [747]:
				xmin = 274.9669
				xmax = 274.9969
				text = "N"
			intervals [748]:
				xmin = 274.9969
				xmax = 275.0369
				text = "Y"
			intervals [749]:
				xmin = 275.0369
				xmax = 275.0769
				text = "UW1"
			intervals [750]:
				xmin = 275.0769
				xmax = 275.1369
				text = "D"
			intervals [751]:
				xmin = 275.1369
				xmax = 275.1969
				text = "IH0"
			intervals [752]:
				xmin = 275.1969
				xmax = 275.3469
				text = "S"
			intervals [753]:
				xmin = 275.3469
				xmax = 275.3969
				text = "K"
			intervals [754]:
				xmin = 275.3969
				xmax = 275.4469
				text = "R"
			intervals [755]:
				xmin = 275.4469
				xmax = 275.6769
				text = "AY1"
			intervals [756]:
				xmin = 275.6769
				xmax = 275.7469
				text = "B"
			intervals [757]:
				xmin = 275.7469
				xmax = 275.8269
				text = "L"
			intervals [758]:
				xmin = 275.8269
				xmax = 275.9369
				text = "AY1"
			intervals [759]:
				xmin = 275.9369
				xmax = 276.0269
				text = "K"
			intervals [760]:
				xmin = 276.0269
				xmax = 276.6174
				text = ""
			intervals [761]:
				xmin = 276.6174
				xmax = 276.6674
				text = "sil"
			intervals [762]:
				xmin = 276.6674
				xmax = 276.7574
				text = "HH"
			intervals [763]:
				xmin = 276.7574
				xmax = 276.9674
				text = "AW1"
			intervals [764]:
				xmin = 276.9674
				xmax = 277.0874
				text = "Y"
			intervals [765]:
				xmin = 277.0874
				xmax = 277.2574
				text = "AO2"
			intervals [766]:
				xmin = 277.2574
				xmax = 277.3174
				text = "L"
			intervals [767]:
				xmin = 277.3174
				xmax = 277.4474
				text = "T"
			intervals [768]:
				xmin = 277.4474
				xmax = 277.5974
				text = "AO1"
			intervals [769]:
				xmin = 277.5974
				xmax = 277.6474
				text = "K"
			intervals [770]:
				xmin = 277.6474
				xmax = 277.7174
				text = "L"
			intervals [771]:
				xmin = 277.7174
				xmax = 277.7774
				text = "AY1"
			intervals [772]:
				xmin = 277.7774
				xmax = 277.8374
				text = "K"
			intervals [773]:
				xmin = 277.8374
				xmax = 277.8774
				text = "IH1"
			intervals [774]:
				xmin = 277.8774
				xmax = 278.0274
				text = "Z"
			intervals [775]:
				xmin = 278.0274
				xmax = 278.1374
				text = "IH1"
			intervals [776]:
				xmin = 278.1374
				xmax = 278.2174
				text = "T"
			intervals [777]:
				xmin = 278.2174
				xmax = 278.4201
				text = ""
			intervals [778]:
				xmin = 278.4201
				xmax = 278.4601
				text = "sil"
			intervals [779]:
				xmin = 278.4601
				xmax = 278.5501
				text = "L"
			intervals [780]:
				xmin = 278.5501
				xmax = 278.6401
				text = "AY1"
			intervals [781]:
				xmin = 278.6401
				xmax = 278.7601
				text = "K"
			intervals [782]:
				xmin = 278.7601
				xmax = 279.2028
				text = ""
			intervals [783]:
				xmin = 279.2028
				xmax = 279.2528
				text = "sil"
			intervals [784]:
				xmin = 279.2528
				xmax = 279.3028
				text = "G"
			intervals [785]:
				xmin = 279.3028
				xmax = 279.3428
				text = "IH1"
			intervals [786]:
				xmin = 279.3428
				xmax = 279.4028
				text = "M"
			intervals [787]:
				xmin = 279.4028
				xmax = 279.4628
				text = "IY0"
			intervals [788]:
				xmin = 279.4628
				xmax = 279.5528
				text = "S"
			intervals [789]:
				xmin = 279.5528
				xmax = 279.5928
				text = "AH1"
			intervals [790]:
				xmin = 279.5928
				xmax = 279.6228
				text = "M"
			intervals [791]:
				xmin = 279.6228
				xmax = 279.6528
				text = "sp"
			intervals [792]:
				xmin = 279.6528
				xmax = 279.7528
				text = "W"
			intervals [793]:
				xmin = 279.7528
				xmax = 279.9728
				text = "ER1"
			intervals [794]:
				xmin = 279.9728
				xmax = 280.0328
				text = "D"
			intervals [795]:
				xmin = 280.0328
				xmax = 280.1128
				text = "Z"
			intervals [796]:
				xmin = 280.1128
				xmax = 280.1728
				text = "DH"
			intervals [797]:
				xmin = 280.1728
				xmax = 280.2628
				text = "AH0"
			intervals [798]:
				xmin = 280.2628
				xmax = 280.3228
				text = "T"
			intervals [799]:
				xmin = 280.3228
				xmax = 280.3928
				text = "sp"
			intervals [800]:
				xmin = 280.3928
				xmax = 280.4928
				text = "DH"
			intervals [801]:
				xmin = 280.4928
				xmax = 280.5228
				text = "AE1"
			intervals [802]:
				xmin = 280.5228
				xmax = 280.5528
				text = "T"
			intervals [803]:
				xmin = 280.5528
				xmax = 280.6928
				text = "ER0"
			intervals [804]:
				xmin = 280.6928
				xmax = 280.8728
				text = "Y"
			intervals [805]:
				xmin = 280.8728
				xmax = 281.0228
				text = "UW1"
			intervals [806]:
				xmin = 281.0228
				xmax = 281.1128
				text = "Z"
			intervals [807]:
				xmin = 281.1128
				xmax = 281.1528
				text = "D"
			intervals [808]:
				xmin = 281.1528
				xmax = 281.1928
				text = "IH1"
			intervals [809]:
				xmin = 281.1928
				xmax = 281.3728
				text = "N"
			intervals [810]:
				xmin = 281.3728
				xmax = 281.4028
				text = "sp"
			intervals [811]:
				xmin = 281.4028
				xmax = 281.5028
				text = "IH1"
			intervals [812]:
				xmin = 281.5028
				xmax = 281.6328
				text = "N"
			intervals [813]:
				xmin = 281.6328
				xmax = 281.6828
				text = "Y"
			intervals [814]:
				xmin = 281.6828
				xmax = 281.7228
				text = "UH1"
			intervals [815]:
				xmin = 281.7228
				xmax = 281.7628
				text = "R"
			intervals [816]:
				xmin = 281.7628
				xmax = 281.8228
				text = "N"
			intervals [817]:
				xmin = 281.8228
				xmax = 281.9428
				text = "EY1"
			intervals [818]:
				xmin = 281.9428
				xmax = 281.9928
				text = "B"
			intervals [819]:
				xmin = 281.9928
				xmax = 282.0328
				text = "ER0"
			intervals [820]:
				xmin = 282.0328
				xmax = 282.0928
				text = "HH"
			intervals [821]:
				xmin = 282.0928
				xmax = 282.2028
				text = "UH2"
			intervals [822]:
				xmin = 282.2028
				xmax = 282.2328
				text = "D"
			intervals [823]:
				xmin = 282.2328
				xmax = 282.2828
				text = "L"
			intervals [824]:
				xmin = 282.2828
				xmax = 282.3428
				text = "AY1"
			intervals [825]:
				xmin = 282.3428
				xmax = 282.4328
				text = "K"
			intervals [826]:
				xmin = 282.4328
				xmax = 282.4628
				text = "IH0"
			intervals [827]:
				xmin = 282.4628
				xmax = 282.4928
				text = "F"
			intervals [828]:
				xmin = 282.4928
				xmax = 282.5228
				text = "Y"
			intervals [829]:
				xmin = 282.5228
				xmax = 282.5528
				text = "UW1"
			intervals [830]:
				xmin = 282.5528
				xmax = 282.6128
				text = "K"
			intervals [831]:
				xmin = 282.6128
				xmax = 282.6528
				text = "UH1"
			intervals [832]:
				xmin = 282.6528
				xmax = 282.6828
				text = "D"
			intervals [833]:
				xmin = 282.6828
				xmax = 282.7928
				text = "T"
			intervals [834]:
				xmin = 282.7928
				xmax = 282.8628
				text = "EH1"
			intervals [835]:
				xmin = 282.8628
				xmax = 282.9128
				text = "L"
			intervals [836]:
				xmin = 282.9128
				xmax = 282.9428
				text = "DH"
			intervals [837]:
				xmin = 282.9428
				xmax = 282.9728
				text = "AH0"
			intervals [838]:
				xmin = 282.9728
				xmax = 283.0028
				text = "T"
			intervals [839]:
				xmin = 283.0028
				xmax = 283.0728
				text = "S"
			intervals [840]:
				xmin = 283.0728
				xmax = 283.1128
				text = "AH1"
			intervals [841]:
				xmin = 283.1128
				xmax = 283.1628
				text = "M"
			intervals [842]:
				xmin = 283.1628
				xmax = 283.2028
				text = "B"
			intervals [843]:
				xmin = 283.2028
				xmax = 283.2828
				text = "AA2"
			intervals [844]:
				xmin = 283.2828
				xmax = 283.3228
				text = "D"
			intervals [845]:
				xmin = 283.3228
				xmax = 283.3528
				text = "IY0"
			intervals [846]:
				xmin = 283.3528
				xmax = 283.4128
				text = "F"
			intervals [847]:
				xmin = 283.4128
				xmax = 283.4528
				text = "ER0"
			intervals [848]:
				xmin = 283.4528
				xmax = 283.4928
				text = "M"
			intervals [849]:
				xmin = 283.4928
				xmax = 283.5428
				text = "D"
			intervals [850]:
				xmin = 283.5428
				xmax = 283.6628
				text = "IY1"
			intervals [851]:
				xmin = 283.6628
				xmax = 283.7828
				text = "S"
			intervals [852]:
				xmin = 283.7828
				xmax = 283.8728
				text = "IY1"
			intervals [853]:
				xmin = 283.8728
				xmax = 283.9728
				text = "Y"
			intervals [854]:
				xmin = 283.9728
				xmax = 284.0128
				text = "UW1"
			intervals [855]:
				xmin = 284.0128
				xmax = 284.1028
				text = "T"
			intervals [856]:
				xmin = 284.1028
				xmax = 284.1628
				text = "EH1"
			intervals [857]:
				xmin = 284.1628
				xmax = 284.1928
				text = "L"
			intervals [858]:
				xmin = 284.1928
				xmax = 284.2228
				text = "IH0"
			intervals [859]:
				xmin = 284.2228
				xmax = 284.2728
				text = "F"
			intervals [860]:
				xmin = 284.2728
				xmax = 284.3128
				text = "S"
			intervals [861]:
				xmin = 284.3128
				xmax = 284.3628
				text = "AH1"
			intervals [862]:
				xmin = 284.3628
				xmax = 284.4128
				text = "M"
			intervals [863]:
				xmin = 284.4128
				xmax = 284.4628
				text = "B"
			intervals [864]:
				xmin = 284.4628
				xmax = 284.5528
				text = "AA2"
			intervals [865]:
				xmin = 284.5528
				xmax = 284.5928
				text = "D"
			intervals [866]:
				xmin = 284.5928
				xmax = 284.6328
				text = "IY0"
			intervals [867]:
				xmin = 284.6328
				xmax = 284.7028
				text = "F"
			intervals [868]:
				xmin = 284.7028
				xmax = 284.7428
				text = "ER0"
			intervals [869]:
				xmin = 284.7428
				xmax = 284.7828
				text = "M"
			intervals [870]:
				xmin = 284.7828
				xmax = 284.8628
				text = "S"
			intervals [871]:
				xmin = 284.8628
				xmax = 284.9028
				text = "AH1"
			intervals [872]:
				xmin = 284.9028
				xmax = 284.9728
				text = "M"
			intervals [873]:
				xmin = 284.9728
				xmax = 285.0128
				text = "W"
			intervals [874]:
				xmin = 285.0128
				xmax = 285.0828
				text = "EH2"
			intervals [875]:
				xmin = 285.0828
				xmax = 285.1928
				text = "R"
			intervals [876]:
				xmin = 285.1928
				xmax = 285.2228
				text = "EH1"
			intervals [877]:
				xmin = 285.2228
				xmax = 285.2828
				text = "L"
			intervals [878]:
				xmin = 285.2828
				xmax = 285.3728
				text = "S"
			intervals [879]:
				xmin = 285.3728
				xmax = 297.2183
				text = ""
			intervals [880]:
				xmin = 297.2183
				xmax = 297.2483
				text = "sil"
			intervals [881]:
				xmin = 297.2483
				xmax = 297.3683
				text = "R"
			intervals [882]:
				xmin = 297.3683
				xmax = 297.4283
				text = "AH1"
			intervals [883]:
				xmin = 297.4283
				xmax = 297.5083
				text = "N"
			intervals [884]:
				xmin = 297.5083
				xmax = 297.5383
				text = "IH0"
			intervals [885]:
				xmin = 297.5383
				xmax = 297.6183
				text = "T"
			intervals [886]:
				xmin = 297.6183
				xmax = 297.9739
				text = ""
			intervals [887]:
				xmin = 297.9739
				xmax = 298.0539
				text = "sil"
			intervals [888]:
				xmin = 298.0539
				xmax = 298.1239
				text = "JH"
			intervals [889]:
				xmin = 298.1239
				xmax = 298.1539
				text = "IH0"
			intervals [890]:
				xmin = 298.1539
				xmax = 298.1939
				text = "S"
			intervals [891]:
				xmin = 298.1939
				xmax = 298.2939
				text = "sp"
			intervals [892]:
				xmin = 298.2939
				xmax = 298.3339
				text = "P"
			intervals [893]:
				xmin = 298.3339
				xmax = 298.3639
				text = "UH1"
			intervals [894]:
				xmin = 298.3639
				xmax = 298.3939
				text = "T"
			intervals [895]:
				xmin = 298.3939
				xmax = 298.4239
				text = "IH0"
			intervals [896]:
				xmin = 298.4239
				xmax = 298.4539
				text = "T"
			intervals [897]:
				xmin = 298.4539
				xmax = 298.4839
				text = "B"
			intervals [898]:
				xmin = 298.4839
				xmax = 298.5139
				text = "AE1"
			intervals [899]:
				xmin = 298.5139
				xmax = 298.5439
				text = "K"
			intervals [900]:
				xmin = 298.5439
				xmax = 298.7039
				text = "sp"
			intervals [901]:
				xmin = 298.7039
				xmax = 298.7339
				text = "AH1"
			intervals [902]:
				xmin = 298.7339
				xmax = 298.7639
				text = "P"
			intervals [903]:
				xmin = 298.7639
				xmax = 300.5199
				text = "sp"
			intervals [904]:
				xmin = 300.5199
				xmax = 300.6599
				text = "OW2"
			intervals [905]:
				xmin = 300.6599
				xmax = 300.7699
				text = "K"
			intervals [906]:
				xmin = 300.7699
				xmax = 300.8899
				text = "EY1"
			intervals [907]:
				xmin = 300.8899
				xmax = 301.9412
				text = "sp"
			intervals [908]:
				xmin = 301.9412
				xmax = 301.9912
				text = "N"
			intervals [909]:
				xmin = 301.9912
				xmax = 302.0512
				text = "AW1"
			intervals [910]:
				xmin = 302.0512
				xmax = 302.1412
				text = "G"
			intervals [911]:
				xmin = 302.1412
				xmax = 302.2012
				text = "OW1"
			intervals [912]:
				xmin = 302.2012
				xmax = 302.2612
				text = "AH0"
			intervals [913]:
				xmin = 302.2612
				xmax = 302.2912
				text = "HH"
			intervals [914]:
				xmin = 302.2912
				xmax = 302.3212
				text = "EH1"
			intervals [915]:
				xmin = 302.3212
				xmax = 302.4312
				text = "D"
			intervals [916]:
				xmin = 302.4312
				xmax = 321.0094
				text = ""
			intervals [917]:
				xmin = 321.0094
				xmax = 321.0894
				text = "sil"
			intervals [918]:
				xmin = 321.0894
				xmax = 321.1894
				text = "G"
			intervals [919]:
				xmin = 321.1894
				xmax = 321.2794
				text = "OW1"
			intervals [920]:
				xmin = 321.2794
				xmax = 321.3794
				text = "G"
			intervals [921]:
				xmin = 321.3794
				xmax = 321.5594
				text = "OW1"
			intervals [922]:
				xmin = 321.5594
				xmax = 321.5994
				text = "sp"
			intervals [923]:
				xmin = 321.5994
				xmax = 322.4247
				text = ""
			intervals [924]:
				xmin = 322.4247
				xmax = 322.4947
				text = "D"
			intervals [925]:
				xmin = 322.4947
				xmax = 322.5347
				text = "UW1"
			intervals [926]:
				xmin = 322.5347
				xmax = 322.6247
				text = "Y"
			intervals [927]:
				xmin = 322.6247
				xmax = 322.6947
				text = "UW1"
			intervals [928]:
				xmin = 322.6947
				xmax = 322.7847
				text = "L"
			intervals [929]:
				xmin = 322.7847
				xmax = 322.8347
				text = "AY1"
			intervals [930]:
				xmin = 322.8347
				xmax = 322.8847
				text = "K"
			intervals [931]:
				xmin = 322.8847
				xmax = 322.9347
				text = "G"
			intervals [932]:
				xmin = 322.9347
				xmax = 323.0047
				text = "OW1"
			intervals [933]:
				xmin = 323.0047
				xmax = 323.0747
				text = "G"
			intervals [934]:
				xmin = 323.0747
				xmax = 323.1147
				text = "OW1"
			intervals [935]:
				xmin = 323.1147
				xmax = 323.1947
				text = "M"
			intervals [936]:
				xmin = 323.1947
				xmax = 323.2947
				text = "Y"
			intervals [937]:
				xmin = 323.2947
				xmax = 323.3347
				text = "UW1"
			intervals [938]:
				xmin = 323.3347
				xmax = 323.3747
				text = "Z"
			intervals [939]:
				xmin = 323.3747
				xmax = 323.4147
				text = "IH0"
			intervals [940]:
				xmin = 323.4147
				xmax = 323.4747
				text = "K"
			intervals [941]:
				xmin = 323.4747
				xmax = 324.7485
				text = ""
			intervals [942]:
				xmin = 324.7485
				xmax = 324.8085
				text = "sil"
			intervals [943]:
				xmin = 324.8085
				xmax = 324.8885
				text = "HH"
			intervals [944]:
				xmin = 324.8885
				xmax = 324.9785
				text = "UW1"
			intervals [945]:
				xmin = 324.9785
				xmax = 325.0185
				text = "Z"
			intervals [946]:
				xmin = 325.0185
				xmax = 325.0485
				text = "Y"
			intervals [947]:
				xmin = 325.0485
				xmax = 325.0785
				text = "UH1"
			intervals [948]:
				xmin = 325.0785
				xmax = 325.1385
				text = "R"
			intervals [949]:
				xmin = 325.1385
				xmax = 325.2285
				text = "F"
			intervals [950]:
				xmin = 325.2285
				xmax = 325.3185
				text = "EY1"
			intervals [951]:
				xmin = 325.3185
				xmax = 325.3585
				text = "V"
			intervals [952]:
				xmin = 325.3585
				xmax = 325.4285
				text = "ER0"
			intervals [953]:
				xmin = 325.4285
				xmax = 325.4585
				text = "IH0"
			intervals [954]:
				xmin = 325.4585
				xmax = 325.4885
				text = "T"
			intervals [955]:
				xmin = 325.4885
				xmax = 325.5385
				text = "B"
			intervals [956]:
				xmin = 325.5385
				xmax = 325.7085
				text = "AE1"
			intervals [957]:
				xmin = 325.7085
				xmax = 325.7385
				text = "N"
			intervals [958]:
				xmin = 325.7385
				xmax = 325.8485
				text = "D"
			intervals [959]:
				xmin = 325.8485
				xmax = 336.9925
				text = ""
			intervals [960]:
				xmin = 336.9925
				xmax = 337.0925
				text = "F"
			intervals [961]:
				xmin = 337.0925
				xmax = 337.1325
				text = "AH0"
			intervals [962]:
				xmin = 337.1325
				xmax = 337.1925
				text = "M"
			intervals [963]:
				xmin = 337.1925
				xmax = 337.2225
				text = "IH1"
			intervals [964]:
				xmin = 337.2225
				xmax = 337.2925
				text = "L"
			intervals [965]:
				xmin = 337.2925
				xmax = 337.3525
				text = "Y"
			intervals [966]:
				xmin = 337.3525
				xmax = 337.4025
				text = "ER0"
			intervals [967]:
				xmin = 337.4025
				xmax = 337.5225
				text = "F"
			intervals [968]:
				xmin = 337.5225
				xmax = 337.6425
				text = "EY1"
			intervals [969]:
				xmin = 337.6425
				xmax = 337.7325
				text = "S"
			intervals [970]:
				xmin = 337.7325
				xmax = 337.7925
				text = "IH0"
			intervals [971]:
				xmin = 337.7925
				xmax = 337.9925
				text = "Z"
			intervals [972]:
				xmin = 337.9925
				xmax = 338.4167
				text = ""
			intervals [973]:
				xmin = 338.4167
				xmax = 338.4767
				text = "sil"
			intervals [974]:
				xmin = 338.4767
				xmax = 338.5067
				text = "G"
			intervals [975]:
				xmin = 338.5067
				xmax = 338.5467
				text = "IH1"
			intervals [976]:
				xmin = 338.5467
				xmax = 338.5767
				text = "V"
			intervals [977]:
				xmin = 338.5767
				xmax = 338.6267
				text = "M"
			intervals [978]:
				xmin = 338.6267
				xmax = 338.6567
				text = "IY1"
			intervals [979]:
				xmin = 338.6567
				xmax = 338.6867
				text = "Y"
			intervals [980]:
				xmin = 338.6867
				xmax = 338.7167
				text = "UH1"
			intervals [981]:
				xmin = 338.7167
				xmax = 338.7667
				text = "R"
			intervals [982]:
				xmin = 338.7667
				xmax = 338.8867
				text = "T"
			intervals [983]:
				xmin = 338.8867
				xmax = 338.9967
				text = "AA1"
			intervals [984]:
				xmin = 338.9967
				xmax = 339.0567
				text = "P"
			intervals [985]:
				xmin = 339.0567
				xmax = 339.1467
				text = "F"
			intervals [986]:
				xmin = 339.1467
				xmax = 339.2667
				text = "AY1"
			intervals [987]:
				xmin = 339.2667
				xmax = 339.3067
				text = "V"
			intervals [988]:
				xmin = 339.3067
				xmax = 339.3367
				text = "sp"
			intervals [989]:
				xmin = 339.3367
				xmax = 339.3867
				text = "B"
			intervals [990]:
				xmin = 339.3867
				xmax = 339.5467
				text = "AE1"
			intervals [991]:
				xmin = 339.5467
				xmax = 339.5767
				text = "N"
			intervals [992]:
				xmin = 339.5767
				xmax = 339.6067
				text = "D"
			intervals [993]:
				xmin = 339.6067
				xmax = 339.6467
				text = "Z"
			intervals [994]:
				xmin = 339.6467
				xmax = 339.6867
				text = "AH0"
			intervals [995]:
				xmin = 339.6867
				xmax = 339.7167
				text = "V"
			intervals [996]:
				xmin = 339.7167
				xmax = 339.7467
				text = "sp"
			intervals [997]:
				xmin = 339.7467
				xmax = 339.9167
				text = "AO1"
			intervals [998]:
				xmin = 339.9167
				xmax = 340.0067
				text = "L"
			intervals [999]:
				xmin = 340.0067
				xmax = 340.0667
				text = "T"
			intervals [1000]:
				xmin = 340.0667
				xmax = 340.1567
				text = "AY1"
			intervals [1001]:
				xmin = 340.1567
				xmax = 340.2267
				text = "M"
			intervals [1002]:
				xmin = 340.2267
				xmax = 350.9332
				text = "sp"
			intervals [1003]:
				xmin = 350.9332
				xmax = 351.0132
				text = "T"
			intervals [1004]:
				xmin = 351.0132
				xmax = 351.0532
[truncated: 28,979 more chars]
