# Supplementary material for: Considering Performance in the Automated and Manual Coding of Sociolinguistic Variables: Lessons From Variable (ING)
Source: Front Artif Intell. 2021 Apr 29;4:648543. doi: 10.3389/frai.2021.648543 (PMC8117961; doi:10.3389/frai.2021.648543)
Supplement: Supplementary file 6 [file Data_Sheet_6.ZIP › CORAAL_VARAligned_as_TextGrids_p2/DCB_se2_ag2_m_01_1.TextGrid]

File type = "ooTextFile"
Object class = "TextGrid"

xmin = 0.0
xmax = 3452.8
tiers? <exists>
size = 4
item []:
	item [1]:
		class = "IntervalTier"
		name = "DCB_se2_ag2_m_01 - words"
		xmin = 0.0
		xmax = 3452.8
		intervals: size = 10690
			intervals [1]:
				xmin = 0.0
				xmax = 4.048
				text = ""
			intervals [2]:
				xmin = 4.048
				xmax = 4.108
				text = "my"
			intervals [3]:
				xmin = 4.108
				xmax = 4.238
				text = "name"
			intervals [4]:
				xmin = 4.238
				xmax = 4.298
				text = "is"
			intervals [5]:
				xmin = 4.298
				xmax = 5.468
				text = "rdx"
			intervals [6]:
				xmin = 5.468
				xmax = 9.7009
				text = ""
			intervals [7]:
				xmin = 9.7009
				xmax = 10.1209
				text = "april"
			intervals [8]:
				xmin = 10.1209
				xmax = 10.4109
				text = "twenty"
			intervals [9]:
				xmin = 10.4109
				xmax = 10.7909
				text = "third"
			intervals [10]:
				xmin = 10.7909
				xmax = 11.5288
				text = ""
			intervals [11]:
				xmin = 11.5288
				xmax = 11.6688
				text = "two"
			intervals [12]:
				xmin = 11.6688
				xmax = 11.9688
				text = "thousand"
			intervals [13]:
				xmin = 11.9688
				xmax = 12.2188
				text = "and"
			intervals [14]:
				xmin = 12.2188
				xmax = 12.3188
				text = ""
			intervals [15]:
				xmin = 12.3188
				xmax = 12.5488
				text = "no"
			intervals [16]:
				xmin = 12.5488
				xmax = 13.8844
				text = ""
			intervals [17]:
				xmin = 13.8844
				xmax = 14.2544
				text = "nineteen"
			intervals [18]:
				xmin = 14.2544
				xmax = 14.4244
				text = "eighty"
			intervals [19]:
				xmin = 14.4244
				xmax = 14.6944
				text = "eight"
			intervals [20]:
				xmin = 14.6944
				xmax = 15.8435
				text = ""
			intervals [21]:
				xmin = 15.8435
				xmax = 18.1835
				text = "<unk>"
			intervals [22]:
				xmin = 18.1835
				xmax = 20.7304
				text = ""
			intervals [23]:
				xmin = 20.7304
				xmax = 20.8304
				text = "<unk>"
			intervals [24]:
				xmin = 20.8304
				xmax = 22.0087
				text = ""
			intervals [25]:
				xmin = 22.0087
				xmax = 22.2087
				text = "in"
			intervals [26]:
				xmin = 22.2087
				xmax = 22.6387
				text = "washington"
			intervals [27]:
				xmin = 22.6387
				xmax = 23.0487
				text = "dc"
			intervals [28]:
				xmin = 23.0487
				xmax = 23.1487
				text = ""
			intervals [29]:
				xmin = 23.1487
				xmax = 23.3687
				text = "you"
			intervals [30]:
				xmin = 23.3687
				xmax = 23.5187
				text = "wanna"
			intervals [31]:
				xmin = 23.5187
				xmax = 23.5987
				text = "know"
			intervals [32]:
				xmin = 23.5987
				xmax = 23.6887
				text = "the"
			intervals [33]:
				xmin = 23.6887
				xmax = 24.1587
				text = "hospital"
			intervals [34]:
				xmin = 24.1587
				xmax = 25.500
				text = ""
			intervals [35]:
				xmin = 25.500
				xmax = 25.720
				text = "uh"
			intervals [36]:
				xmin = 25.720
				xmax = 25.770
				text = ""
			intervals [37]:
				xmin = 25.770
				xmax = 26.180
				text = "columbia"
			intervals [38]:
				xmin = 26.180
				xmax = 26.550
				text = "hospital"
			intervals [39]:
				xmin = 26.550
				xmax = 26.680
				text = "for"
			intervals [40]:
				xmin = 26.680
				xmax = 27.150
				text = "women"
			intervals [41]:
				xmin = 27.150
				xmax = 33.0201
				text = ""
			intervals [42]:
				xmin = 33.0201
				xmax = 33.1201
				text = "the"
			intervals [43]:
				xmin = 33.1201
				xmax = 33.5001
				text = "neighborhood"
			intervals [44]:
				xmin = 33.5001
				xmax = 33.6201
				text = "that"
			intervals [45]:
				xmin = 33.6201
				xmax = 33.7001
				text = "i"
			intervals [46]:
				xmin = 33.7001
				xmax = 33.9301
				text = "grew"
			intervals [47]:
				xmin = 33.9301
				xmax = 34.0901
				text = "in"
			intervals [48]:
				xmin = 34.0901
				xmax = 34.2401
				text = "is"
			intervals [49]:
				xmin = 34.2401
				xmax = 34.5201
				text = "called"
			intervals [50]:
				xmin = 34.5201
				xmax = 34.7901
				text = "uh"
			intervals [51]:
				xmin = 34.7901
				xmax = 34.9301
				text = ""
			intervals [52]:
				xmin = 34.9301
				xmax = 35.4301
				text = "fifteenth"
			intervals [53]:
				xmin = 35.4301
				xmax = 35.4601
				text = ""
			intervals [54]:
				xmin = 35.4601
				xmax = 35.9301
				text = "place"
			intervals [55]:
				xmin = 35.9301
				xmax = 37.4421
				text = ""
			intervals [56]:
				xmin = 37.4421
				xmax = 37.5121
				text = "it"
			intervals [57]:
				xmin = 37.5121
				xmax = 37.5721
				text = "s"
			intervals [58]:
				xmin = 37.5721
				xmax = 37.7321
				text = "in"
			intervals [59]:
				xmin = 37.7321
				xmax = 38.2221
				text = "southeast"
			intervals [60]:
				xmin = 38.2221
				xmax = 38.6021
				text = "dc"
			intervals [61]:
				xmin = 38.6021
				xmax = 45.6604
				text = ""
			intervals [62]:
				xmin = 45.6604
				xmax = 45.8304
				text = "<unk>"
			intervals [63]:
				xmin = 45.8304
				xmax = 46.0254
				text = ""
			intervals [64]:
				xmin = 46.0254
				xmax = 46.1754
				text = "say"
			intervals [65]:
				xmin = 46.1754
				xmax = 46.2654
				text = "that"
			intervals [66]:
				xmin = 46.2654
				xmax = 46.3554
				text = "one"
			intervals [67]:
				xmin = 46.3554
				xmax = 46.4454
				text = "more"
			intervals [68]:
				xmin = 46.4454
				xmax = 46.6954
				text = "time"
			intervals [69]:
				xmin = 46.6954
				xmax = 48.2002
				text = ""
			intervals [70]:
				xmin = 48.2002
				xmax = 48.7002
				text = "since"
			intervals [71]:
				xmin = 48.7002
				xmax = 49.0402
				text = "nineteen"
			intervals [72]:
				xmin = 49.0402
				xmax = 49.2002
				text = "eighty"
			intervals [73]:
				xmin = 49.2002
				xmax = 49.3502
				text = "eight"
			intervals [74]:
				xmin = 49.3502
				xmax = 50.0457
				text = ""
			intervals [75]:
				xmin = 50.0457
				xmax = 50.8057
				text = "<unk>"
			intervals [76]:
				xmin = 50.8057
				xmax = 54.7074
				text = ""
			intervals [77]:
				xmin = 54.7074
				xmax = 54.8274
				text = "<unk>"
			intervals [78]:
				xmin = 54.8274
				xmax = 54.9918
				text = ""
			intervals [79]:
				xmin = 54.9918
				xmax = 55.1518
				text = "i"
			intervals [80]:
				xmin = 55.1518
				xmax = 55.5118
				text = "currently"
			intervals [81]:
				xmin = 55.5118
				xmax = 55.6918
				text = "live"
			intervals [82]:
				xmin = 55.6918
				xmax = 55.7818
				text = "in"
			intervals [83]:
				xmin = 55.7818
				xmax = 56.2418
				text = "virginia"
			intervals [84]:
				xmin = 56.2418
				xmax = 57.318
				text = ""
			intervals [85]:
				xmin = 57.318
				xmax = 57.978
				text = "alexandria"
			intervals [86]:
				xmin = 57.978
				xmax = 59.4309
				text = ""
			intervals [87]:
				xmin = 59.4309
				xmax = 59.5809
				text = "i"
			intervals [88]:
				xmin = 59.5809
				xmax = 59.9009
				text = "lived"
			intervals [89]:
				xmin = 59.9009
				xmax = 60.4209
				text = "in"
			intervals [90]:
				xmin = 60.4209
				xmax = 60.4609
				text = ""
			intervals [91]:
				xmin = 60.4609
				xmax = 60.7209
				text = "upper"
			intervals [92]:
				xmin = 60.7209
				xmax = 61.1309
				text = "marlboro"
			intervals [93]:
				xmin = 61.1309
				xmax = 61.5209
				text = "for"
			intervals [94]:
				xmin = 61.5209
				xmax = 61.5909
				text = ""
			intervals [95]:
				xmin = 61.5909
				xmax = 61.6509
				text = "a"
			intervals [96]:
				xmin = 61.6509
				xmax = 62.0909
				text = "year"
			intervals [97]:
				xmin = 62.0909
				xmax = 71.0485
				text = ""
			intervals [98]:
				xmin = 71.0485
				xmax = 71.5185
				text = "college"
			intervals [99]:
				xmin = 71.5185
				xmax = 71.5485
				text = ""
			intervals [100]:
				xmin = 71.5485
				xmax = 71.6685
				text = "or"
			intervals [101]:
				xmin = 71.6685
				xmax = 71.8185
				text = "high"
			intervals [102]:
				xmin = 71.8185
				xmax = 72.2185
				text = "school"
			intervals [103]:
				xmin = 72.2185
				xmax = 73.4468
				text = ""
			intervals [104]:
				xmin = 73.4468
				xmax = 73.4968
				text = "i"
			intervals [105]:
				xmin = 73.4968
				xmax = 73.6168
				text = "went"
			intervals [106]:
				xmin = 73.6168
				xmax = 73.6768
				text = "to"
			intervals [107]:
				xmin = 73.6768
				xmax = 73.8568
				text = "high"
			intervals [108]:
				xmin = 73.8568
				xmax = 74.2068
				text = "school"
			intervals [109]:
				xmin = 74.2068
				xmax = 74.2668
				text = "it"
			intervals [110]:
				xmin = 74.2668
				xmax = 74.3468
				text = "s"
			intervals [111]:
				xmin = 74.3468
				xmax = 74.6268
				text = "called"
			intervals [112]:
				xmin = 74.6268
				xmax = 74.6968
				text = ""
			intervals [113]:
				xmin = 74.6968
				xmax = 74.8168
				text = "the"
			intervals [114]:
				xmin = 74.8168
				xmax = 74.8968
				text = "n-"
			intervals [115]:
				xmin = 74.8968
				xmax = 74.9568
				text = ""
			intervals [116]:
				xmin = 74.9568
				xmax = 75.2268
				text = "uh"
			intervals [117]:
				xmin = 75.2268
				xmax = 76.0268
				text = "rdx"
			intervals [118]:
				xmin = 76.0268
				xmax = 77.263
				text = ""
			intervals [119]:
				xmin = 77.263
				xmax = 77.333
				text = "it"
			intervals [120]:
				xmin = 77.333
				xmax = 77.403
				text = "s"
			intervals [121]:
				xmin = 77.403
				xmax = 77.573
				text = "in"
			intervals [122]:
				xmin = 77.573
				xmax = 77.983
				text = "northeast"
			intervals [123]:
				xmin = 77.983
				xmax = 78.323
				text = "dc"
			intervals [124]:
				xmin = 78.323
				xmax = 78.483
				text = "off"
			intervals [125]:
				xmin = 78.483
				xmax = 78.543
				text = "of"
			intervals [126]:
				xmin = 78.543
				xmax = 78.793
				text = "benning"
			intervals [127]:
				xmin = 78.793
				xmax = 78.833
				text = ""
			intervals [128]:
				xmin = 78.833
				xmax = 79.203
				text = "road"
			intervals [129]:
				xmin = 79.203
				xmax = 82.407
				text = ""
			intervals [130]:
				xmin = 82.407
				xmax = 82.627
				text = "not"
			intervals [131]:
				xmin = 82.627
				xmax = 82.897
				text = "really"
			intervals [132]:
				xmin = 82.897
				xmax = 83.087
				text = "well"
			intervals [133]:
				xmin = 83.087
				xmax = 83.317
				text = "yeah"
			intervals [134]:
				xmin = 83.317
				xmax = 83.357
				text = ""
			intervals [135]:
				xmin = 83.357
				xmax = 85.307
				text = "<unk>"
			intervals [136]:
				xmin = 85.307
				xmax = 90.3901
				text = ""
			intervals [137]:
				xmin = 90.3901
				xmax = 90.4501
				text = "i"
			intervals [138]:
				xmin = 90.4501
				xmax = 90.6401
				text = "went"
			intervals [139]:
				xmin = 90.6401
				xmax = 90.8101
				text = "to"
			intervals [140]:
				xmin = 90.8101
				xmax = 90.9601
				text = "uh"
			intervals [141]:
				xmin = 90.9601
				xmax = 91.9001
				text = "rdx"
			intervals [142]:
				xmin = 91.9001
				xmax = 91.9701
				text = "in"
			intervals [143]:
				xmin = 91.9701
				xmax = 92.1201
				text = "penn"
			intervals [144]:
				xmin = 92.1201
				xmax = 92.1501
				text = ""
			intervals [145]:
				xmin = 92.1501
				xmax = 92.3001
				text = "in"
			intervals [146]:
				xmin = 92.3001
				xmax = 92.5301
				text = ""
			intervals [147]:
				xmin = 92.5301
				xmax = 92.9001
				text = "oxford"
			intervals [148]:
				xmin = 92.9001
				xmax = 93.4901
				text = "pennsylvania"
			intervals [149]:
				xmin = 93.4901
				xmax = 94.4537
				text = ""
			intervals [150]:
				xmin = 94.4537
				xmax = 94.5337
				text = "and"
			intervals [151]:
				xmin = 94.5337
				xmax = 94.5737
				text = "i"
			intervals [152]:
				xmin = 94.5737
				xmax = 94.8237
				text = "also"
			intervals [153]:
				xmin = 94.8237
				xmax = 94.9937
				text = "went"
			intervals [154]:
				xmin = 94.9937
				xmax = 95.0237
				text = ""
			intervals [155]:
				xmin = 95.0237
				xmax = 95.2637
				text = "to"
			intervals [156]:
				xmin = 95.2637
				xmax = 96.2837
				text = "rdx"
			intervals [157]:
				xmin = 96.2837
				xmax = 105.7103
				text = ""
			intervals [158]:
				xmin = 105.7103
				xmax = 105.8303
				text = "mm"
			intervals [159]:
				xmin = 105.8303
				xmax = 110.0596
				text = ""
			intervals [160]:
				xmin = 110.0596
				xmax = 110.1896
				text = "i"
			intervals [161]:
				xmin = 110.1896
				xmax = 110.3996
				text = "am"
			intervals [162]:
				xmin = 110.3996
				xmax = 110.5296
				text = "a"
			intervals [163]:
				xmin = 110.5296
				xmax = 110.7496
				text = "lead"
			intervals [164]:
				xmin = 110.7496
				xmax = 111.0396
				text = "legal"
			intervals [165]:
				xmin = 111.0396
				xmax = 111.4896
				text = "assistant"
			intervals [166]:
				xmin = 111.4896
				xmax = 111.6696
				text = "for"
			intervals [167]:
				xmin = 111.6696
				xmax = 112.4896
				text = "rdx"
			intervals [168]:
				xmin = 112.4896
				xmax = 114.1023
				text = ""
			intervals [169]:
				xmin = 114.1023
				xmax = 115.4223
				text = "rdx"
			intervals [170]:
				xmin = 115.4223
				xmax = 123.2307
				text = ""
			intervals [171]:
				xmin = 123.2307
				xmax = 123.3807
				text = "<unk>"
			intervals [172]:
				xmin = 123.3807
				xmax = 123.8874
				text = ""
			intervals [173]:
				xmin = 123.8874
				xmax = 124.0974
				text = "i"
			intervals [174]:
				xmin = 124.0974
				xmax = 124.1474
				text = ""
			intervals [175]:
				xmin = 124.1474
				xmax = 124.3474
				text = "do"
			intervals [176]:
				xmin = 124.3474
				xmax = 124.3774
				text = "a"
			intervals [177]:
				xmin = 124.3774
				xmax = 124.8774
				text = "variety"
			intervals [178]:
				xmin = 124.8774
				xmax = 124.9474
				text = "of"
			intervals [179]:
				xmin = 124.9474
				xmax = 125.2874
				text = "things"
			intervals [180]:
				xmin = 125.2874
				xmax = 125.3574
				text = ""
			intervals [181]:
				xmin = 125.3574
				xmax = 125.5174
				text = "but"
			intervals [182]:
				xmin = 125.5174
				xmax = 125.5474
				text = ""
			intervals [183]:
				xmin = 125.5474
				xmax = 125.8874
				text = "what"
			intervals [184]:
				xmin = 125.8874
				xmax = 125.9174
				text = ""
			intervals [185]:
				xmin = 125.9174
				xmax = 126.5274
				text = "my"
			intervals [186]:
				xmin = 126.5274
				xmax = 127.598
				text = ""
			intervals [187]:
				xmin = 127.598
				xmax = 128.058
				text = "office"
			intervals [188]:
				xmin = 128.058
				xmax = 128.468
				text = "focus"
			intervals [189]:
				xmin = 128.468
				xmax = 128.698
				text = "on"
			intervals [190]:
				xmin = 128.698
				xmax = 128.948
				text = "is"
			intervals [191]:
				xmin = 128.948
				xmax = 129.398
				text = "we"
			intervals [192]:
				xmin = 129.398
				xmax = 130.6335
				text = ""
			intervals [193]:
				xmin = 130.6335
				xmax = 130.8435
				text = "a"
			intervals [194]:
				xmin = 130.8435
				xmax = 130.9635
				text = "the"
			intervals [195]:
				xmin = 130.9635
				xmax = 131.4235
				text = "alj"
			intervals [196]:
				xmin = 131.4235
				xmax = 131.7135
				text = "issue"
			intervals [197]:
				xmin = 131.7135
				xmax = 131.7935
				text = "a"
			intervals [198]:
				xmin = 131.7935
				xmax = 132.0935
				text = "favorable"
			intervals [199]:
				xmin = 132.0935
				xmax = 132.6435
				text = "decision"
			intervals [200]:
				xmin = 132.6435
				xmax = 132.6735
				text = ""
			intervals [201]:
				xmin = 132.6735
				xmax = 132.8235
				text = "we"
			intervals [202]:
				xmin = 132.8235
				xmax = 133.0435
				text = "look"
			intervals [203]:
				xmin = 133.0435
				xmax = 133.1535
				text = "we"
			intervals [204]:
				xmin = 133.1535
				xmax = 133.3835
				text = "look"
			intervals [205]:
				xmin = 133.3835
				xmax = 133.4835
				text = "at"
			intervals [206]:
				xmin = 133.4835
				xmax = 133.6235
				text = "the"
			intervals [207]:
				xmin = 133.6235
				xmax = 134.0535
				text = "alj"
			intervals [208]:
				xmin = 134.0535
				xmax = 134.0935
				text = "s"
			intervals [209]:
				xmin = 134.0935
				xmax = 134.8235
				text = "decision"
			intervals [210]:
				xmin = 134.8235
				xmax = 134.9336
				text = ""
			intervals [211]:
				xmin = 134.9336
				xmax = 135.2136
				text = "and"
			intervals [212]:
				xmin = 135.2136
				xmax = 135.3636
				text = "if"
			intervals [213]:
				xmin = 135.3636
				xmax = 135.4436
				text = "the"
			intervals [214]:
				xmin = 135.4436
				xmax = 136.2536
				text = "alj"
			intervals [215]:
				xmin = 136.2536
				xmax = 136.5449
				text = ""
			intervals [216]:
				xmin = 136.5449
				xmax = 136.8149
				text = "made"
			intervals [217]:
				xmin = 136.8149
				xmax = 136.9749
				text = "a"
			intervals [218]:
				xmin = 136.9749
				xmax = 137.0649
				text = ""
			intervals [219]:
				xmin = 137.0649
				xmax = 138.0949
				text = "incorrect"
			intervals [220]:
				xmin = 138.0949
				xmax = 138.3302
				text = ""
			intervals [221]:
				xmin = 138.3302
				xmax = 138.4302
				text = "if"
			intervals [222]:
				xmin = 138.4302
				xmax = 138.5302
				text = "they"
			intervals [223]:
				xmin = 138.5302
				xmax = 138.7802
				text = "made"
			intervals [224]:
				xmin = 138.7802
				xmax = 138.8202
				text = "a"
			intervals [225]:
				xmin = 138.8202
				xmax = 139.2202
				text = "mistake"
			intervals [226]:
				xmin = 139.2202
				xmax = 139.2502
				text = ""
			intervals [227]:
				xmin = 139.2502
				xmax = 139.4302
				text = "on"
			intervals [228]:
				xmin = 139.4302
				xmax = 139.6102
				text = "their"
			intervals [229]:
				xmin = 139.6102
				xmax = 140.2502
				text = "decision"
			intervals [230]:
				xmin = 140.2502
				xmax = 140.8077
				text = ""
			intervals [231]:
				xmin = 140.8077
				xmax = 140.9477
				text = "we"
			intervals [232]:
				xmin = 140.9477
				xmax = 141.2577
				text = "send"
			intervals [233]:
				xmin = 141.2577
				xmax = 141.2977
				text = ""
			intervals [234]:
				xmin = 141.2977
				xmax = 141.4377
				text = "we"
			intervals [235]:
				xmin = 141.4377
				xmax = 141.8477
				text = "remand"
			intervals [236]:
				xmin = 141.8477
				xmax = 141.9277
				text = "the"
			intervals [237]:
				xmin = 141.9277
				xmax = 142.5677
				text = "case"
			intervals [238]:
				xmin = 142.5677
				xmax = 142.5977
				text = ""
			intervals [239]:
				xmin = 142.5977
				xmax = 142.7577
				text = "for"
			intervals [240]:
				xmin = 142.7577
				xmax = 142.9377
				text = "them"
			intervals [241]:
				xmin = 142.9377
				xmax = 143.0977
				text = "to"
			intervals [242]:
				xmin = 143.0977
				xmax = 143.2777
				text = "look"
			intervals [243]:
				xmin = 143.2777
				xmax = 143.3477
				text = "at"
			intervals [244]:
				xmin = 143.3477
				xmax = 143.4877
				text = "it"
			intervals [245]:
				xmin = 143.4877
				xmax = 143.8477
				text = "again"
			intervals [246]:
				xmin = 143.8477
				xmax = 143.8777
				text = ""
			intervals [247]:
				xmin = 143.8777
				xmax = 144.1577
				text = "and"
			intervals [248]:
				xmin = 144.1577
				xmax = 144.3777
				text = "we"
			intervals [249]:
				xmin = 144.3777
				xmax = 144.4077
				text = ""
			intervals [250]:
				xmin = 144.4077
				xmax = 144.6177
				text = "we"
			intervals [251]:
				xmin = 144.6177
				xmax = 144.7777
				text = "let"
			intervals [252]:
				xmin = 144.7777
				xmax = 144.8477
				text = "'em"
			intervals [253]:
				xmin = 144.8477
				xmax = 145.0377
				text = "know"
			intervals [254]:
				xmin = 145.0377
				xmax = 145.1977
				text = "what"
			intervals [255]:
				xmin = 145.1977
				xmax = 145.2677
				text = "the"
			intervals [256]:
				xmin = 145.2677
				xmax = 145.6477
				text = "mistakes"
			intervals [257]:
				xmin = 145.6477
				xmax = 145.7577
				text = "they"
			intervals [258]:
				xmin = 145.7577
				xmax = 146.0677
				text = "made"
			intervals [259]:
				xmin = 146.0677
				xmax = 147.1554
				text = ""
			intervals [260]:
				xmin = 147.1554
				xmax = 147.4354
				text = "so"
			intervals [261]:
				xmin = 147.4354
				xmax = 147.5854
				text = "what"
			intervals [262]:
				xmin = 147.5854
				xmax = 147.7054
				text = "i"
			intervals [263]:
				xmin = 147.7054
				xmax = 147.9354
				text = "do"
			intervals [264]:
				xmin = 147.9354
				xmax = 148.3754
				text = "personally"
			intervals [265]:
				xmin = 148.3754
				xmax = 148.5154
				text = "is"
			intervals [266]:
				xmin = 148.5154
				xmax = 148.6054
				text = "i"
			intervals [267]:
				xmin = 148.6054
				xmax = 148.7954
				text = "would"
			intervals [268]:
				xmin = 148.7954
				xmax = 149.1054
				text = "mail"
			intervals [269]:
				xmin = 149.1054
				xmax = 149.2754
				text = "out"
			intervals [270]:
				xmin = 149.2754
				xmax = 149.3654
				text = ""
			intervals [271]:
				xmin = 149.3654
				xmax = 149.8054
				text = "the"
			intervals [272]:
				xmin = 149.8054
				xmax = 150.3215
				text = ""
			intervals [273]:
				xmin = 150.3215
				xmax = 150.4615
				text = "the"
			intervals [274]:
				xmin = 150.4615
				xmax = 150.8315
				text = "uh"
			intervals [275]:
				xmin = 150.8315
				xmax = 150.8615
				text = ""
			intervals [276]:
				xmin = 150.8615
				xmax = 151.1815
				text = "remand"
			intervals [277]:
				xmin = 151.1815
				xmax = 151.6015
				text = "order"
			intervals [278]:
				xmin = 151.6015
				xmax = 151.7239
				text = ""
			intervals [279]:
				xmin = 151.7239
				xmax = 151.8639
				text = "to"
			intervals [280]:
				xmin = 151.8639
				xmax = 152.0739
				text = "go"
			intervals [281]:
				xmin = 152.0739
				xmax = 152.2339
				text = "to"
			intervals [282]:
				xmin = 152.2339
				xmax = 152.3239
				text = "the"
			intervals [283]:
				xmin = 152.3239
				xmax = 152.5739
				text = "hearing"
			intervals [284]:
				xmin = 152.5739
				xmax = 152.9139
				text = "office"
			intervals [285]:
				xmin = 152.9139
				xmax = 153.0339
				text = "or"
			intervals [286]:
				xmin = 153.0339
				xmax = 153.1239
				text = "the"
			intervals [287]:
				xmin = 153.1239
				xmax = 153.3139
				text = "back"
			intervals [288]:
				xmin = 153.3139
				xmax = 153.4139
				text = "to"
			intervals [289]:
				xmin = 153.4139
				xmax = 153.4939
				text = "the"
			intervals [290]:
				xmin = 153.4939
				xmax = 153.9839
				text = "alj"
			intervals [291]:
				xmin = 153.9839
				xmax = 155.4942
				text = ""
			intervals [292]:
				xmin = 155.4942
				xmax = 155.6242
				text = "uh"
			intervals [293]:
				xmin = 155.6242
				xmax = 155.8642
				text = "since"
			intervals [294]:
				xmin = 155.8642
				xmax = 155.9642
				text = "two"
			intervals [295]:
				xmin = 155.9642
				xmax = 156.2442
				text = "thousand"
			intervals [296]:
				xmin = 156.2442
				xmax = 156.4942
				text = "ten"
			intervals [297]:
				xmin = 156.4942
				xmax = 158.8736
				text = ""
			intervals [298]:
				xmin = 158.8736
				xmax = 159.0636
				text = "yeah"
			intervals [299]:
				xmin = 159.0636
				xmax = 163.4787
				text = ""
			intervals [300]:
				xmin = 163.4787
				xmax = 163.6987
				text = "um"
			intervals [301]:
				xmin = 163.6987
				xmax = 163.8787
				text = "my"
			intervals [302]:
				xmin = 163.8787
				xmax = 164.0287
				text = ""
			intervals [303]:
				xmin = 164.0287
				xmax = 164.0787
				text = "m-"
			intervals [304]:
				xmin = 164.0787
				xmax = 164.7571
				text = ""
			intervals [305]:
				xmin = 164.7571
				xmax = 165.4071
				text = "father"
			intervals [306]:
				xmin = 165.4071
				xmax = 165.5871
				text = "was"
			intervals [307]:
				xmin = 165.5871
				xmax = 165.8371
				text = "born"
			intervals [308]:
				xmin = 165.8371
				xmax = 165.9571
				text = "in"
			intervals [309]:
				xmin = 165.9571
				xmax = 166.2171
				text = "silver"
			intervals [310]:
				xmin = 166.2171
				xmax = 166.4871
				text = "spring"
			intervals [311]:
				xmin = 166.4871
				xmax = 166.9271
				text = "maryland"
			intervals [312]:
				xmin = 166.9271
				xmax = 166.9871
				text = "and"
			intervals [313]:
				xmin = 166.9871
				xmax = 167.0571
				text = "my"
			intervals [314]:
				xmin = 167.0571
				xmax = 167.3671
				text = "mother"
			intervals [315]:
				xmin = 167.3671
				xmax = 167.4971
				text = "was"
			intervals [316]:
				xmin = 167.4971
				xmax = 167.7071
				text = "born"
			intervals [317]:
				xmin = 167.7071
				xmax = 167.7871
				text = "in"
			intervals [318]:
				xmin = 167.7871
				xmax = 168.2471
				text = "washington"
			intervals [319]:
				xmin = 168.2471
				xmax = 168.6771
				text = "dc"
			intervals [320]:
				xmin = 168.6771
				xmax = 173.0712
				text = ""
			intervals [321]:
				xmin = 173.0712
				xmax = 173.2812
				text = "nah"
			intervals [322]:
				xmin = 173.2812
				xmax = 173.5212
				text = ""
			intervals [323]:
				xmin = 173.5212
				xmax = 173.7412
				text = "<unk>"
			intervals [324]:
				xmin = 173.7412
				xmax = 174.0112
				text = "nowhere"
			intervals [325]:
				xmin = 174.0112
				xmax = 174.3312
				text = "near"
			intervals [326]:
				xmin = 174.3312
				xmax = 176.6898
				text = ""
			intervals [327]:
				xmin = 176.6898
				xmax = 176.7798
				text = "<unk>"
			intervals [328]:
				xmin = 176.7798
				xmax = 176.8887
				text = ""
			intervals [329]:
				xmin = 176.8887
				xmax = 177.0387
				text = "uh"
			intervals [330]:
				xmin = 177.0387
				xmax = 177.1887
				text = "i"
			intervals [331]:
				xmin = 177.1887
				xmax = 177.4378
				text = ""
			intervals [332]:
				xmin = 177.4378
				xmax = 177.5078
				text = "i"
			intervals [333]:
				xmin = 177.5078
				xmax = 177.8948
				text = ""
			intervals [334]:
				xmin = 177.8948
				xmax = 177.9348
				text = "i"
			intervals [335]:
				xmin = 177.9348
				xmax = 178.1248
				text = "know"
			intervals [336]:
				xmin = 178.1248
				xmax = 178.3348
				text = "my"
			intervals [337]:
				xmin = 178.3348
				xmax = 178.4148
				text = ""
			intervals [338]:
				xmin = 178.4148
				xmax = 178.5048
				text = "gr-"
			intervals [339]:
				xmin = 178.5048
				xmax = 178.6248
				text = ""
			intervals [340]:
				xmin = 178.6248
				xmax = 179.0448
				text = "grandmother"
			intervals [341]:
				xmin = 179.0448
				xmax = 179.1948
				text = "was"
			intervals [342]:
				xmin = 179.1948
				xmax = 179.4548
				text = "born"
			intervals [343]:
				xmin = 179.4548
				xmax = 179.6048
				text = "in"
			intervals [344]:
				xmin = 179.6048
				xmax = 180.0048
				text = "south"
			intervals [345]:
				xmin = 180.0048
				xmax = 180.4248
				text = "north"
			intervals [346]:
				xmin = 180.4248
				xmax = 180.8648
				text = "carolina"
			intervals [347]:
				xmin = 180.8648
				xmax = 182.3114
				text = ""
			intervals [348]:
				xmin = 182.3114
				xmax = 182.4614
				text = "i'm"
			intervals [349]:
				xmin = 182.4614
				xmax = 182.5914
				text = "not"
			intervals [350]:
				xmin = 182.5914
				xmax = 182.8514
				text = "sure"
			intervals [351]:
				xmin = 182.8514
				xmax = 183.0014
				text = "where"
			intervals [352]:
				xmin = 183.0014
				xmax = 183.2814
				text = "my"
			intervals [353]:
				xmin = 183.2814
				xmax = 183.5314
				text = "other"
			intervals [354]:
				xmin = 183.5314
				xmax = 183.9914
				text = "grandparents"
			intervals [355]:
				xmin = 183.9914
				xmax = 184.1114
				text = "was"
			intervals [356]:
				xmin = 184.1114
				xmax = 184.1414
				text = ""
			intervals [357]:
				xmin = 184.1414
				xmax = 184.3814
				text = "born"
			intervals [358]:
				xmin = 184.3814
				xmax = 185.5921
				text = ""
			intervals [359]:
				xmin = 185.5921
				xmax = 186.1221
				text = "<unk>"
			intervals [360]:
				xmin = 186.1221
				xmax = 186.6572
				text = ""
			intervals [361]:
				xmin = 186.6572
				xmax = 186.9272
				text = "nah"
			intervals [362]:
				xmin = 186.9272
				xmax = 187.0072
				text = "i'm"
			intervals [363]:
				xmin = 187.0072
				xmax = 187.1972
				text = "not"
			intervals [364]:
				xmin = 187.1972
				xmax = 187.3172
				text = "sure"
			intervals [365]:
				xmin = 187.3172
				xmax = 188.6678
				text = ""
			intervals [366]:
				xmin = 188.6678
				xmax = 188.7578
				text = "i"
			intervals [367]:
				xmin = 188.7578
				xmax = 188.9878
				text = "know"
			intervals [368]:
				xmin = 188.9878
				xmax = 189.5478
				text = "my"
			intervals [369]:
				xmin = 189.5478
				xmax = 190.7241
				text = ""
			intervals [370]:
				xmin = 190.7241
				xmax = 191.2841
				text = "mother"
			intervals [371]:
				xmin = 191.2841
				xmax = 191.3641
				text = "s"
			intervals [372]:
				xmin = 191.3641
				xmax = 191.8141
				text = "father"
			intervals [373]:
				xmin = 191.8141
				xmax = 191.9641
				text = "is"
			intervals [374]:
				xmin = 191.9641
				xmax = 192.2041
				text = "from"
			intervals [375]:
				xmin = 192.2041
				xmax = 192.2341
				text = ""
			intervals [376]:
				xmin = 192.2341
				xmax = 192.5741
				text = "dc"
			intervals [377]:
				xmin = 192.5741
				xmax = 192.6641
				text = ""
			intervals [378]:
				xmin = 192.6641
				xmax = 192.7441
				text = "i"
			intervals [379]:
				xmin = 192.7441
				xmax = 192.7741
				text = ""
			intervals [380]:
				xmin = 192.7741
				xmax = 192.8741
				text = "do"
			intervals [381]:
				xmin = 192.8741
				xmax = 192.9041
				text = ""
			intervals [382]:
				xmin = 192.9041
				xmax = 193.0641
				text = "know"
			intervals [383]:
				xmin = 193.0641
				xmax = 193.0941
				text = ""
			intervals [384]:
				xmin = 193.0941
				xmax = 193.3641
				text = "that"
			intervals [385]:
				xmin = 193.3641
				xmax = 195.603
				text = ""
			intervals [386]:
				xmin = 195.603
				xmax = 195.853
				text = "yeah"
			intervals [387]:
				xmin = 195.853
				xmax = 207.990
				text = ""
			intervals [388]:
				xmin = 207.990
				xmax = 208.370
				text = "uh"
			intervals [389]:
				xmin = 208.370
				xmax = 208.400
				text = ""
			intervals [390]:
				xmin = 208.400
				xmax = 208.510
				text = "he"
			intervals [391]:
				xmin = 208.510
				xmax = 208.970
				text = "currently"
			intervals [392]:
				xmin = 208.970
				xmax = 209.250
				text = "works"
			intervals [393]:
				xmin = 209.250
				xmax = 210.240
				text = "for"
			intervals [394]:
				xmin = 210.240
				xmax = 212.0176
				text = ""
			intervals [395]:
				xmin = 212.0176
				xmax = 212.1176
				text = "i"
			intervals [396]:
				xmin = 212.1176
				xmax = 212.2676
				text = "do"
			intervals [397]:
				xmin = 212.2676
				xmax = 212.4376
				text = "not"
			intervals [398]:
				xmin = 212.4376
				xmax = 212.5776
				text = "know"
			intervals [399]:
				xmin = 212.5776
				xmax = 212.6576
				text = "the"
			intervals [400]:
				xmin = 212.6576
				xmax = 212.8276
				text = "name"
			intervals [401]:
				xmin = 212.8276
				xmax = 212.8876
				text = "of"
			intervals [402]:
				xmin = 212.8876
				xmax = 212.9776
				text = "the"
			intervals [403]:
				xmin = 212.9776
				xmax = 213.3776
				text = "company"
			intervals [404]:
				xmin = 213.3776
				xmax = 213.5676
				text = "but"
			intervals [405]:
				xmin = 213.5676
				xmax = 213.8176
				text = "he"
			intervals [406]:
				xmin = 213.8176
				xmax = 213.9276
				text = ""
			intervals [407]:
				xmin = 213.9276
				xmax = 214.6976
				text = "delivers"
			intervals [408]:
				xmin = 214.6976
				xmax = 214.7276
				text = ""
			intervals [409]:
				xmin = 214.7276
				xmax = 215.1876
				text = "uh"
			intervals [410]:
				xmin = 215.1876
				xmax = 215.9705
				text = ""
			intervals [411]:
				xmin = 215.9705
				xmax = 216.3805
				text = "goods"
			intervals [412]:
				xmin = 216.3805
				xmax = 216.6305
				text = "to"
			intervals [413]:
				xmin = 216.6305
				xmax = 216.6605
				text = ""
			intervals [414]:
				xmin = 216.6605
				xmax = 216.8505
				text = "like"
			intervals [415]:
				xmin = 216.8505
				xmax = 217.139
				text = ""
			intervals [416]:
				xmin = 217.139
				xmax = 217.549
				text = "homeless"
			intervals [417]:
				xmin = 217.549
				xmax = 218.089
				text = "shelters"
			intervals [418]:
				xmin = 218.089
				xmax = 218.479
				text = "or"
			intervals [419]:
				xmin = 218.479
				xmax = 223.6866
				text = ""
			intervals [420]:
				xmin = 223.6866
				xmax = 223.8366
				text = "<unk>"
			intervals [421]:
				xmin = 223.8366
				xmax = 223.9227
				text = ""
			intervals [422]:
				xmin = 223.9227
				xmax = 224.1927
				text = "mommy"
			intervals [423]:
				xmin = 224.1927
				xmax = 224.4327
				text = "works"
			intervals [424]:
				xmin = 224.4327
				xmax = 224.5527
				text = "for"
			intervals [425]:
				xmin = 224.5527
				xmax = 224.6127
				text = "the"
			intervals [426]:
				xmin = 224.6127
				xmax = 224.9927
				text = "army"
			intervals [427]:
				xmin = 224.9927
				xmax = 225.2727
				text = "she"
			intervals [428]:
				xmin = 225.2727
				xmax = 225.3827
				text = "s"
			intervals [429]:
				xmin = 225.3827
				xmax = 225.4127
				text = ""
			intervals [430]:
				xmin = 225.4127
				xmax = 225.8027
				text = "a"
			intervals [431]:
				xmin = 225.8027
				xmax = 226.1859
				text = ""
			intervals [432]:
				xmin = 226.1859
				xmax = 226.7559
				text = "purchasing"
			intervals [433]:
				xmin = 226.7559
				xmax = 227.1959
				text = "agent"
			intervals [434]:
				xmin = 227.1959
				xmax = 241.672
				text = ""
			intervals [435]:
				xmin = 241.672
				xmax = 241.992
				text = "hm"
			intervals [436]:
				xmin = 241.992
				xmax = 247.3709
				text = ""
			intervals [437]:
				xmin = 247.3709
				xmax = 247.5809
				text = "mkay"
			intervals [438]:
				xmin = 247.5809
				xmax = 249.5864
				text = ""
			intervals [439]:
				xmin = 249.5864
				xmax = 249.8064
				text = "okay"
			intervals [440]:
				xmin = 249.8064
				xmax = 256.521
				text = ""
			intervals [441]:
				xmin = 256.521
				xmax = 256.921
				text = "yes"
			intervals [442]:
				xmin = 256.921
				xmax = 258.7279
				text = ""
			intervals [443]:
				xmin = 258.7279
				xmax = 259.2679
				text = "okay"
			intervals [444]:
				xmin = 259.2679
				xmax = 259.2979
				text = ""
			intervals [445]:
				xmin = 259.2979
				xmax = 259.3979
				text = "now"
			intervals [446]:
				xmin = 259.3979
				xmax = 259.5779
				text = ""
			intervals [447]:
				xmin = 259.5779
				xmax = 260.0979
				text = "fifteen"
			intervals [448]:
				xmin = 260.0979
				xmax = 260.5079
				text = "place"
			intervals [449]:
				xmin = 260.5079
				xmax = 260.6679
				text = "you"
			intervals [450]:
				xmin = 260.6679
				xmax = 260.6979
				text = ""
			intervals [451]:
				xmin = 260.6979
				xmax = 260.8579
				text = "you"
			intervals [452]:
				xmin = 260.8579
				xmax = 261.1379
				text = "said"
			intervals [453]:
				xmin = 261.1379
				xmax = 261.2779
				text = "what"
			intervals [454]:
				xmin = 261.2779
				xmax = 261.4179
				text = "do"
			intervals [455]:
				xmin = 261.4179
				xmax = 261.4879
				text = "i"
			intervals [456]:
				xmin = 261.4879
				xmax = 261.9879
				text = "claim"
			intervals [457]:
				xmin = 261.9879
				xmax = 262.3479
				text = "so"
			intervals [458]:
				xmin = 262.3479
				xmax = 262.8414
				text = ""
			intervals [459]:
				xmin = 262.8414
				xmax = 262.9914
				text = "my"
			intervals [460]:
				xmin = 262.9914
				xmax = 263.2314
				text = "house"
			intervals [461]:
				xmin = 263.2314
				xmax = 263.3614
				text = "is"
			intervals [462]:
				xmin = 263.3614
				xmax = 263.6514
				text = "actually"
			intervals [463]:
				xmin = 263.6514
				xmax = 263.9314
				text = "off"
			intervals [464]:
				xmin = 263.9314
				xmax = 264.0014
				text = "of"
			intervals [465]:
				xmin = 264.0014
				xmax = 264.1614
				text = "s"
			intervals [466]:
				xmin = 264.1614
				xmax = 264.3335
				text = ""
			intervals [467]:
				xmin = 264.3335
				xmax = 264.6835
				text = "stanley"
			intervals [468]:
				xmin = 264.6835
				xmax = 265.0435
				text = "road"
			intervals [469]:
				xmin = 265.0435
				xmax = 265.7658
				text = ""
			intervals [470]:
				xmin = 265.7658
				xmax = 265.9358
				text = "but"
			intervals [471]:
				xmin = 265.9358
				xmax = 266.3358
				text = "fifteenth"
			intervals [472]:
				xmin = 266.3358
				xmax = 266.6058
				text = "place"
			intervals [473]:
				xmin = 266.6058
				xmax = 266.7458
				text = "is"
			intervals [474]:
				xmin = 266.7458
				xmax = 266.9858
				text = "like"
			intervals [475]:
				xmin = 266.9858
				xmax = 267.0458
				text = "a"
			intervals [476]:
				xmin = 267.0458
				xmax = 267.0758
				text = ""
			intervals [477]:
				xmin = 267.0758
				xmax = 267.3758
				text = "big"
			intervals [478]:
				xmin = 267.3758
				xmax = 267.4058
				text = ""
			intervals [479]:
				xmin = 267.4058
				xmax = 268.2358
				text = "neighborhood"
			intervals [480]:
				xmin = 268.2358
				xmax = 268.3511
				text = ""
			intervals [481]:
				xmin = 268.3511
				xmax = 268.4711
				text = "it"
			intervals [482]:
				xmin = 268.4711
				xmax = 268.5411
				text = "s"
			intervals [483]:
				xmin = 268.5411
				xmax = 268.8711
				text = "a"
			intervals [484]:
				xmin = 268.8711
				xmax = 269.0811
				text = ""
			intervals [485]:
				xmin = 269.0811
				xmax = 269.1911
				text = "it"
			intervals [486]:
				xmin = 269.1911
				xmax = 269.2911
				text = "it"
			intervals [487]:
				xmin = 269.2911
				xmax = 269.7711
				text = "consists"
			intervals [488]:
				xmin = 269.7711
				xmax = 269.9411
				text = "of"
			intervals [489]:
				xmin = 269.9411
				xmax = 270.2511
				text = "stanley"
			intervals [490]:
				xmin = 270.2511
				xmax = 270.2811
				text = ""
			intervals [491]:
				xmin = 270.2811
				xmax = 270.7311
				text = "road"
			intervals [492]:
				xmin = 270.7311
				xmax = 271.3109
				text = ""
			intervals [493]:
				xmin = 271.3109
				xmax = 271.5509
				text = "bruce"
			intervals [494]:
				xmin = 271.5509
				xmax = 272.1009
				text = "place"
			intervals [495]:
				xmin = 272.1009
				xmax = 272.1309
				text = ""
			intervals [496]:
				xmin = 272.1309
				xmax = 272.5309
				text = "fifteenth"
			intervals [497]:
				xmin = 272.5309
				xmax = 273.2309
				text = "place"
			intervals [498]:
				xmin = 273.2309
				xmax = 273.4845
				text = ""
			intervals [499]:
				xmin = 273.4845
				xmax = 273.8445
				text = "um"
			intervals [500]:
				xmin = 273.8445
				xmax = 273.8845
				text = ""
			intervals [501]:
				xmin = 273.8845
				xmax = 274.3345
				text = "hollywood"
			intervals [502]:
				xmin = 274.3345
				xmax = 275.0245
				text = "boulevard"
			intervals [503]:
				xmin = 275.0245
				xmax = 275.4122
				text = ""
			intervals [504]:
				xmin = 275.4122
				xmax = 275.5522
				text = "and"
			intervals [505]:
				xmin = 275.5522
				xmax = 275.9922
				text = "alabama"
			intervals [506]:
				xmin = 275.9922
				xmax = 276.3022
				text = "avenue"
			intervals [507]:
				xmin = 276.3022
				xmax = 277.4814
				text = ""
			intervals [508]:
				xmin = 277.4814
				xmax = 277.8414
				text = "so"
			intervals [509]:
				xmin = 277.8414
				xmax = 278.0083
				text = ""
			intervals [510]:
				xmin = 278.0083
				xmax = 278.1783
				text = "but"
			intervals [511]:
				xmin = 278.1783
				xmax = 278.2483
				text = ""
			intervals [512]:
				xmin = 278.2483
				xmax = 278.4683
				text = "we"
			intervals [513]:
				xmin = 278.4683
				xmax = 278.6183
				text = "if"
			intervals [514]:
				xmin = 278.6183
				xmax = 278.7583
				text = "you"
			intervals [515]:
				xmin = 278.7583
				xmax = 278.9083
				text = "grew"
			intervals [516]:
				xmin = 278.9083
				xmax = 279.0483
				text = "up"
			intervals [517]:
				xmin = 279.0483
				xmax = 279.1083
				text = "in"
			intervals [518]:
				xmin = 279.1083
				xmax = 279.2683
				text = "that"
			intervals [519]:
				xmin = 279.2683
				xmax = 279.5683
				text = "area"
			intervals [520]:
				xmin = 279.5683
				xmax = 279.6983
				text = "there"
			intervals [521]:
				xmin = 279.6983
				xmax = 279.7283
				text = ""
			intervals [522]:
				xmin = 279.7283
				xmax = 279.8883
				text = "you"
			intervals [523]:
				xmin = 279.8883
				xmax = 280.0083
				text = "would"
			intervals [524]:
				xmin = 280.0083
				xmax = 280.1783
				text = "say"
			intervals [525]:
				xmin = 280.1783
				xmax = 280.2683
				text = "you"
			intervals [526]:
				xmin = 280.2683
				xmax = 280.4483
				text = "from"
			intervals [527]:
				xmin = 280.4483
				xmax = 280.8783
				text = "fifteenth"
			intervals [528]:
				xmin = 280.8783
				xmax = 281.2483
				text = "place"
			intervals [529]:
				xmin = 281.2483
				xmax = 282.7353
				text = ""
			intervals [530]:
				xmin = 282.7353
				xmax = 283.1153
				text = "so"
			intervals [531]:
				xmin = 283.1153
				xmax = 283.2353
				text = "what"
			intervals [532]:
				xmin = 283.2353
				xmax = 283.2953
				text = "do"
			intervals [533]:
				xmin = 283.2953
				xmax = 283.3753
				text = "you"
			intervals [534]:
				xmin = 283.3753
				xmax = 283.5253
				text = "wanna"
			intervals [535]:
				xmin = 283.5253
				xmax = 283.6453
				text = "know"
			intervals [536]:
				xmin = 283.6453
				xmax = 283.8953
				text = "about"
			intervals [537]:
				xmin = 283.8953
				xmax = 283.9253
				text = ""
			intervals [538]:
				xmin = 283.9253
				xmax = 284.0353
				text = "my"
			intervals [539]:
				xmin = 284.0353
				xmax = 284.4953
				text = "neighborhood"
			intervals [540]:
				xmin = 284.4953
				xmax = 287.0132
				text = ""
			intervals [541]:
				xmin = 287.0132
				xmax = 288.6632
				text = "<unk>"
			intervals [542]:
				xmin = 288.6632
				xmax = 288.9032
				text = ""
			intervals [543]:
				xmin = 288.9032
				xmax = 289.2632
				text = "well"
			intervals [544]:
				xmin = 289.2632
				xmax = 291.3753
				text = ""
			intervals [545]:
				xmin = 291.3753
				xmax = 291.5053
				text = "<unk>"
			intervals [546]:
				xmin = 291.5053
				xmax = 292.1346
				text = ""
			intervals [547]:
				xmin = 292.1346
				xmax = 292.2346
				text = "i"
			intervals [548]:
				xmin = 292.2346
				xmax = 292.3546
				text = "don't"
			intervals [549]:
				xmin = 292.3546
				xmax = 292.4846
				text = "wanna"
			intervals [550]:
				xmin = 292.4846
				xmax = 292.6546
				text = "talk"
			intervals [551]:
				xmin = 292.6546
				xmax = 292.6846
				text = ""
			intervals [552]:
				xmin = 292.6846
				xmax = 292.8046
				text = "about"
			intervals [553]:
				xmin = 292.8046
				xmax = 292.9146
				text = "the"
			intervals [554]:
				xmin = 292.9146
				xmax = 293.1346
				text = "bad"
			intervals [555]:
				xmin = 293.1346
				xmax = 293.4446
				text = "stuff"
			intervals [556]:
				xmin = 293.4446
				xmax = 293.6746
				text = "unless"
			intervals [557]:
				xmin = 293.6746
				xmax = 293.8446
				text = "you"
			intervals [558]:
				xmin = 293.8446
				xmax = 294.0746
				text = "aks"
			intervals [559]:
				xmin = 294.0746
				xmax = 294.2346
				text = "that"
			intervals [560]:
				xmin = 294.2346
				xmax = 294.9646
				text = "specifically"
			intervals [561]:
				xmin = 294.9646
				xmax = 295.0646
				text = ""
			intervals [562]:
				xmin = 295.0646
				xmax = 295.2746
				text = "but"
			intervals [563]:
				xmin = 295.2746
				xmax = 295.6846
				text = "um"
			intervals [564]:
				xmin = 295.6846
				xmax = 295.9046
				text = "just"
			intervals [565]:
				xmin = 295.9046
				xmax = 296.2146
				text = "growing"
			intervals [566]:
				xmin = 296.2146
				xmax = 296.4646
				text = "up"
			intervals [567]:
				xmin = 296.4646
				xmax = 297.1787
				text = ""
			intervals [568]:
				xmin = 297.1787
				xmax = 297.3787
				text = "you"
			intervals [569]:
				xmin = 297.3787
				xmax = 297.7187
				text = "uh"
			intervals [570]:
				xmin = 297.7187
				xmax = 297.7487
				text = ""
			intervals [571]:
				xmin = 297.7487
				xmax = 297.9487
				text = "we"
			intervals [572]:
				xmin = 297.9487
				xmax = 298.1087
				text = ""
			intervals [573]:
				xmin = 298.1087
				xmax = 298.2687
				text = "we"
			intervals [574]:
				xmin = 298.2687
				xmax = 298.6287
				text = "kids"
			intervals [575]:
				xmin = 298.6287
				xmax = 298.6987
				text = "you"
			intervals [576]:
				xmin = 298.6987
				xmax = 298.9387
				text = "running"
			intervals [577]:
				xmin = 298.9387
				xmax = 299.2687
				text = "around"
			intervals [578]:
				xmin = 299.2687
				xmax = 299.3487
				text = "you"
			intervals [579]:
				xmin = 299.3487
				xmax = 299.3987
				text = ""
			intervals [580]:
				xmin = 299.3987
				xmax = 299.8887
				text = "play"
			intervals [581]:
				xmin = 299.8887
				xmax = 299.9787
				text = ""
			intervals [582]:
				xmin = 299.9787
				xmax = 300.5087
				text = "tag"
			intervals [583]:
				xmin = 300.5087
				xmax = 300.5387
				text = ""
			intervals [584]:
				xmin = 300.5387
				xmax = 300.6387
				text = "you"
			intervals [585]:
				xmin = 300.6387
				xmax = 300.9287
				text = "play"
			intervals [586]:
				xmin = 300.9287
				xmax = 301.1187
				text = "hide"
			intervals [587]:
				xmin = 301.1187
				xmax = 301.1987
				text = "and"
			intervals [588]:
				xmin = 301.1987
				xmax = 301.3287
				text = "go"
			intervals [589]:
				xmin = 301.3287
				xmax = 301.7587
				text = "seek"
			intervals [590]:
				xmin = 301.7587
				xmax = 301.8087
				text = ""
			intervals [591]:
				xmin = 301.8087
				xmax = 302.2187
				text = "uh"
			intervals [592]:
				xmin = 302.2187
				xmax = 302.6611
				text = ""
			intervals [593]:
				xmin = 302.6611
				xmax = 302.8211
				text = "you"
			intervals [594]:
				xmin = 302.8211
				xmax = 302.9111
				text = ""
			intervals [595]:
				xmin = 302.9111
				xmax = 303.1711
				text = "chase"
			intervals [596]:
				xmin = 303.1711
				xmax = 303.2811
				text = "the"
			intervals [597]:
				xmin = 303.2811
				xmax = 303.4711
				text = "little"
			intervals [598]:
				xmin = 303.4711
				xmax = 303.7611
				text = "girls"
			intervals [599]:
				xmin = 303.7611
				xmax = 304.1011
				text = "around"
			intervals [600]:
				xmin = 304.1011
				xmax = 304.1611
				text = "you"
			intervals [601]:
				xmin = 304.1611
				xmax = 304.3411
				text = "play"
			intervals [602]:
				xmin = 304.3411
				xmax = 304.4111
				text = "on"
			intervals [603]:
				xmin = 304.4111
				xmax = 304.4711
				text = "the"
			intervals [604]:
				xmin = 304.4711
				xmax = 304.5211
				text = ""
			intervals [605]:
				xmin = 304.5211
				xmax = 305.2511
				text = "playground"
			intervals [606]:
				xmin = 305.2511
				xmax = 305.7886
				text = ""
			intervals [607]:
				xmin = 305.7886
				xmax = 306.2186
				text = "uh"
			intervals [608]:
				xmin = 306.2186
				xmax = 306.6035
				text = ""
			intervals [609]:
				xmin = 306.6035
				xmax = 306.8335
				text = "growing"
			intervals [610]:
				xmin = 306.8335
				xmax = 306.9735
				text = "up"
			intervals [611]:
				xmin = 306.9735
				xmax = 307.0335
				text = "i"
			intervals [612]:
				xmin = 307.0335
				xmax = 307.3335
				text = "remember"
			intervals [613]:
				xmin = 307.3335
				xmax = 307.5635
				text = "five"
			intervals [614]:
				xmin = 307.5635
				xmax = 307.7535
				text = "years"
			intervals [615]:
				xmin = 307.7535
				xmax = 307.8835
				text = "old"
			intervals [616]:
				xmin = 307.8835
				xmax = 307.9735
				text = "i"
			intervals [617]:
				xmin = 307.9735
				xmax = 308.0935
				text = "was"
			intervals [618]:
				xmin = 308.0935
				xmax = 308.2235
				text = "just"
			intervals [619]:
				xmin = 308.2235
				xmax = 308.4535
				text = "playing"
			intervals [620]:
				xmin = 308.4535
				xmax = 308.5635
				text = ""
			intervals [621]:
				xmin = 308.5635
				xmax = 308.9235
				text = "football"
			intervals [622]:
				xmin = 308.9235
				xmax = 309.0535
				text = "all"
			intervals [623]:
				xmin = 309.0535
				xmax = 309.1135
				text = "the"
			intervals [624]:
				xmin = 309.1135
				xmax = 309.3935
				text = "time"
			intervals [625]:
				xmin = 309.3935
				xmax = 309.4235
				text = ""
			intervals [626]:
				xmin = 309.4235
				xmax = 309.6235
				text = "i'm"
			intervals [627]:
				xmin = 309.6235
				xmax = 309.6535
				text = "a"
			intervals [628]:
				xmin = 309.6535
				xmax = 309.8535
				text = "very"
			intervals [629]:
				xmin = 309.8535
				xmax = 310.1439
				text = ""
			intervals [630]:
				xmin = 310.1439
				xmax = 310.3139
				text = "big"
			intervals [631]:
				xmin = 310.3139
				xmax = 310.6639
				text = "sports"
			intervals [632]:
				xmin = 310.6639
				xmax = 310.9139
				text = "f"
			intervals [633]:
				xmin = 310.9139
				xmax = 310.9439
				text = ""
			intervals [634]:
				xmin = 310.9439
				xmax = 311.2739
				text = "fan"
			intervals [635]:
				xmin = 311.2739
				xmax = 311.8639
				text = "fanatic"
			intervals [636]:
				xmin = 311.8639
				xmax = 312.6059
				text = ""
			intervals [637]:
				xmin = 312.6059
				xmax = 312.9459
				text = "so"
			intervals [638]:
				xmin = 312.9459
				xmax = 312.9859
				text = "i"
			intervals [639]:
				xmin = 312.9859
				xmax = 313.0459
				text = "d"
			intervals [640]:
				xmin = 313.0459
				xmax = 313.0859
				text = ""
			intervals [641]:
				xmin = 313.0859
				xmax = 313.2759
				text = "play"
			intervals [642]:
				xmin = 313.2759
				xmax = 313.8559
				text = "football"
			intervals [643]:
				xmin = 313.8559
				xmax = 314.0359
				text = "all"
			intervals [644]:
				xmin = 314.0359
				xmax = 314.1059
				text = "the"
			intervals [645]:
				xmin = 314.1059
				xmax = 314.6859
				text = "time"
			intervals [646]:
				xmin = 314.6859
				xmax = 314.7159
				text = ""
			intervals [647]:
				xmin = 314.7159
				xmax = 315.2659
				text = "um"
			intervals [648]:
				xmin = 315.2659
				xmax = 316.1206
				text = ""
			intervals [649]:
				xmin = 316.1206
				xmax = 316.4106
				text = "growing"
			intervals [650]:
				xmin = 316.4106
				xmax = 316.6906
				text = "up"
			intervals [651]:
				xmin = 316.6906
				xmax = 316.7906
				text = "uh"
			intervals [652]:
				xmin = 316.7906
				xmax = 316.9306
				text = "we"
			intervals [653]:
				xmin = 316.9306
				xmax = 317.1106
				text = "didn't"
			intervals [654]:
				xmin = 317.1106
				xmax = 317.2206
				text = "have"
			intervals [655]:
				xmin = 317.2206
				xmax = 317.2606
				text = "a"
			intervals [656]:
				xmin = 317.2606
				xmax = 317.6506
				text = "basketball"
			intervals [657]:
				xmin = 317.6506
				xmax = 317.8906
				text = "court"
			intervals [658]:
				xmin = 317.8906
				xmax = 318.0406
				text = "til"
			intervals [659]:
				xmin = 318.0406
				xmax = 318.1206
				text = "i"
			intervals [660]:
				xmin = 318.1206
				xmax = 318.4006
				text = "turned"
			intervals [661]:
				xmin = 318.4006
				xmax = 318.6706
				text = "eight"
			intervals [662]:
				xmin = 318.6706
				xmax = 318.9918
				text = ""
			intervals [663]:
				xmin = 318.9918
				xmax = 319.3618
				text = "so"
			intervals [664]:
				xmin = 319.3618
				xmax = 319.4018
				text = ""
			intervals [665]:
				xmin = 319.4018
				xmax = 319.5618
				text = "that"
			intervals [666]:
				xmin = 319.5618
				xmax = 319.6118
				text = "s"
			intervals [667]:
				xmin = 319.6118
				xmax = 319.7118
				text = "when"
			intervals [668]:
				xmin = 319.7118
				xmax = 319.8118
				text = "i"
			intervals [669]:
				xmin = 319.8118
				xmax = 319.8818
				text = ""
			intervals [670]:
				xmin = 319.8818
				xmax = 320.3018
				text = "discovered"
			intervals [671]:
				xmin = 320.3018
				xmax = 320.9518
				text = "basketball"
			intervals [672]:
				xmin = 320.9518
				xmax = 321.0318
				text = "so"
			intervals [673]:
				xmin = 321.0318
				xmax = 321.0618
				text = "i"
			intervals [674]:
				xmin = 321.0618
				xmax = 321.1518
				text = "would"
			intervals [675]:
				xmin = 321.1518
				xmax = 321.2818
				text = "play"
			intervals [676]:
				xmin = 321.2818
				xmax = 321.7418
				text = "basketball"
			intervals [677]:
				xmin = 321.7418
				xmax = 321.8018
				text = "all"
			intervals [678]:
				xmin = 321.8018
				xmax = 321.8618
				text = "the"
			intervals [679]:
				xmin = 321.8618
				xmax = 322.2118
				text = "time"
			intervals [680]:
				xmin = 322.2118
				xmax = 322.2518
				text = ""
			intervals [681]:
				xmin = 322.2518
				xmax = 322.4918
				text = "so"
			intervals [682]:
				xmin = 322.4918
				xmax = 326.1189
				text = ""
			intervals [683]:
				xmin = 326.1189
				xmax = 326.2389
				text = "of"
			intervals [684]:
				xmin = 326.2389
				xmax = 326.4789
				text = "course"
			intervals [685]:
				xmin = 326.4789
				xmax = 326.5889
				text = "i'm"
			intervals [686]:
				xmin = 326.5889
				xmax = 326.7189
				text = "a"
			intervals [687]:
				xmin = 326.7189
				xmax = 326.7489
				text = ""
			intervals [688]:
				xmin = 326.7489
				xmax = 327.1289
				text = "diehard"
			intervals [689]:
				xmin = 327.1289
				xmax = 327.4989
				text = "redskin"
			intervals [690]:
				xmin = 327.4989
				xmax = 327.9489
				text = "fan"
			intervals [691]:
				xmin = 327.9489
				xmax = 330.3015
				text = ""
			intervals [692]:
				xmin = 330.3015
				xmax = 330.3915
				text = "i"
			intervals [693]:
				xmin = 330.3915
				xmax = 330.4915
				text = "am"
			intervals [694]:
				xmin = 330.4915
				xmax = 330.6715
				text = "not"
			intervals [695]:
				xmin = 330.6715
				xmax = 330.7315
				text = "a"
			intervals [696]:
				xmin = 330.7315
				xmax = 331.0115
				text = "wizards"
			intervals [697]:
				xmin = 331.0115
				xmax = 331.4115
				text = "fan"
			intervals [698]:
				xmin = 331.4115
				xmax = 331.9637
				text = ""
			intervals [699]:
				xmin = 331.9637
				xmax = 332.1837
				text = "gro"
			intervals [700]:
				xmin = 332.1837
				xmax = 332.7997
				text = ""
			intervals [701]:
				xmin = 332.7997
				xmax = 333.0697
				text = "growing"
			intervals [702]:
				xmin = 333.0697
				xmax = 333.3397
				text = "up"
			intervals [703]:
				xmin = 333.3397
				xmax = 333.8197
				text = "um"
			intervals [704]:
				xmin = 333.8197
				xmax = 334.3071
				text = ""
			intervals [705]:
				xmin = 334.3071
				xmax = 334.4371
				text = "my"
			intervals [706]:
				xmin = 334.4371
				xmax = 334.7371
				text = "basketball"
			intervals [707]:
				xmin = 334.7371
				xmax = 334.9071
				text = "team"
			intervals [708]:
				xmin = 334.9071
				xmax = 335.0071
				text = "is"
			intervals [709]:
				xmin = 335.0071
				xmax = 335.0771
				text = "the"
			intervals [710]:
				xmin = 335.0771
				xmax = 335.4371
				text = "lakers"
			intervals [711]:
				xmin = 335.4371
				xmax = 336.3448
				text = ""
			intervals [712]:
				xmin = 336.3448
				xmax = 336.6148
				text = "growing"
			intervals [713]:
				xmin = 336.6148
				xmax = 336.7848
				text = "up"
			intervals [714]:
				xmin = 336.7848
				xmax = 336.9048
				text = ""
			intervals [715]:
				xmin = 336.9048
				xmax = 337.1548
				text = "foot"
			intervals [716]:
				xmin = 337.1548
				xmax = 337.3529
				text = ""
			intervals [717]:
				xmin = 337.3529
				xmax = 337.5729
				text = "like"
			intervals [718]:
				xmin = 337.5729
				xmax = 337.6829
				text = ""
			intervals [719]:
				xmin = 337.6829
				xmax = 338.2629
				text = "basketball"
			intervals [720]:
				xmin = 338.2629
				xmax = 338.5329
				text = "wasn't"
			intervals [721]:
				xmin = 338.5329
				xmax = 338.7129
				text = "really"
			intervals [722]:
				xmin = 338.7129
				xmax = 338.9029
				text = "my"
			intervals [723]:
				xmin = 338.9029
				xmax = 339.3729
				text = "sport"
			intervals [724]:
				xmin = 339.3729
				xmax = 339.8722
				text = ""
			intervals [725]:
				xmin = 339.8722
				xmax = 340.0822
				text = "and"
			intervals [726]:
				xmin = 340.0822
				xmax = 340.447
				text = ""
			intervals [727]:
				xmin = 340.447
				xmax = 340.737
				text = "so"
			intervals [728]:
				xmin = 340.737
				xmax = 340.847
				text = "i"
			intervals [729]:
				xmin = 340.847
				xmax = 340.947
				text = "d"
			intervals [730]:
				xmin = 340.947
				xmax = 341.007
				text = ""
			intervals [731]:
				xmin = 341.007
				xmax = 341.157
				text = "i"
			intervals [732]:
				xmin = 341.157
				xmax = 341.3583
				text = ""
			intervals [733]:
				xmin = 341.3583
				xmax = 341.4783
				text = "i"
			intervals [734]:
				xmin = 341.4783
				xmax = 341.7083
				text = "was"
			intervals [735]:
				xmin = 341.7083
				xmax = 341.9283
				text = "bor-"
			intervals [736]:
				xmin = 341.9283
				xmax = 341.9783
				text = "i"
			intervals [737]:
				xmin = 341.9783
				xmax = 342.1483
				text = "was"
			intervals [738]:
				xmin = 342.1483
				xmax = 342.4283
				text = "ber-"
			intervals [739]:
				xmin = 342.4283
				xmax = 342.5283
				text = ""
			intervals [740]:
				xmin = 342.5283
				xmax = 342.6083
				text = "b"
			intervals [741]:
				xmin = 342.6083
				xmax = 342.7411
				text = ""
			intervals [742]:
				xmin = 342.7411
				xmax = 343.1011
				text = "bredded"
			intervals [743]:
				xmin = 343.1011
				xmax = 343.3311
				text = "into"
			intervals [744]:
				xmin = 343.3311
				xmax = 343.5211
				text = "being"
			intervals [745]:
				xmin = 343.5211
				xmax = 343.5711
				text = "a"
			intervals [746]:
				xmin = 343.5711
				xmax = 343.9311
				text = "redskin"
			intervals [747]:
				xmin = 343.9311
				xmax = 344.2511
				text = "fan"
			intervals [748]:
				xmin = 344.2511
				xmax = 344.8476
				text = ""
			intervals [749]:
				xmin = 344.8476
				xmax = 345.0576
				text = "so"
			intervals [750]:
				xmin = 345.0576
				xmax = 345.1476
				text = "the"
			intervals [751]:
				xmin = 345.1476
				xmax = 345.4876
				text = "f"
			intervals [752]:
				xmin = 345.4876
				xmax = 345.5976
				text = ""
			intervals [753]:
				xmin = 345.5976
				xmax = 345.6576
				text = "f"
			intervals [754]:
				xmin = 345.6576
				xmax = 345.7476
				text = ""
			intervals [755]:
				xmin = 345.7476
				xmax = 345.8776
				text = "uh"
			intervals [756]:
				xmin = 345.8776
				xmax = 346.0476
				text = "the"
			intervals [757]:
				xmin = 346.0476
				xmax = 346.5076
				text = "professional"
			intervals [758]:
				xmin = 346.5076
				xmax = 346.8376
				text = "football"
			intervals [759]:
				xmin = 346.8376
				xmax = 347.0176
				text = "teams"
			intervals [760]:
				xmin = 347.0176
				xmax = 347.0976
				text = "i"
			intervals [761]:
				xmin = 347.0976
				xmax = 347.2776
				text = "didn't"
			intervals [762]:
				xmin = 347.2776
				xmax = 347.7076
				text = "discover"
			intervals [763]:
				xmin = 347.7076
				xmax = 347.9476
				text = "until"
			intervals [764]:
				xmin = 347.9476
				xmax = 347.9976
				text = "i"
			intervals [765]:
				xmin = 347.9976
				xmax = 348.1076
				text = "was"
			intervals [766]:
				xmin = 348.1076
				xmax = 348.1376
				text = ""
			intervals [767]:
				xmin = 348.1376
				xmax = 348.5176
				text = "eight"
			intervals [768]:
				xmin = 348.5176
				xmax = 348.7505
				text = ""
			intervals [769]:
				xmin = 348.7505
				xmax = 348.9105
				text = "and"
			intervals [770]:
				xmin = 348.9105
				xmax = 349.0305
				text = "then"
			intervals [771]:
				xmin = 349.0305
				xmax = 349.1505
				text = "when"
			intervals [772]:
				xmin = 349.1505
				xmax = 349.2105
				text = "i"
			intervals [773]:
				xmin = 349.2105
				xmax = 349.6405
				text = "discovered"
			intervals [774]:
				xmin = 349.6405
				xmax = 349.8805
				text = "that"
			intervals [775]:
				xmin = 349.8805
				xmax = 349.9405
				text = "i"
			intervals [776]:
				xmin = 349.9405
				xmax = 350.0905
				text = "read"
			intervals [777]:
				xmin = 350.0905
				xmax = 350.1505
				text = "a"
			intervals [778]:
				xmin = 350.1505
				xmax = 350.3805
				text = "book"
			intervals [779]:
				xmin = 350.3805
				xmax = 350.5805
				text = "about"
			intervals [780]:
				xmin = 350.5805
				xmax = 350.8305
				text = "kobe"
			intervals [781]:
				xmin = 350.8305
				xmax = 350.9205
				text = ""
			intervals [782]:
				xmin = 350.9205
				xmax = 351.4905
				text = "bryant"
			intervals [783]:
				xmin = 351.4905
				xmax = 352.0926
				text = ""
			intervals [784]:
				xmin = 352.0926
				xmax = 352.1926
				text = "and"
			intervals [785]:
				xmin = 352.1926
				xmax = 352.3226
				text = "then"
			intervals [786]:
				xmin = 352.3226
				xmax = 352.4426
				text = "that"
			intervals [787]:
				xmin = 352.4426
				xmax = 352.4926
				text = "s"
			intervals [788]:
				xmin = 352.4926
				xmax = 352.5926
				text = "when"
			intervals [789]:
				xmin = 352.5926
				xmax = 352.6726
				text = "i"
			intervals [790]:
				xmin = 352.6726
				xmax = 353.1126
				text = "became"
			intervals [791]:
				xmin = 353.1126
				xmax = 353.1726
				text = "a"
			intervals [792]:
				xmin = 353.1726
				xmax = 353.2226
				text = ""
			intervals [793]:
				xmin = 353.2226
				xmax = 353.2526
				text = "<unk>"
			intervals [794]:
				xmin = 353.2526
				xmax = 353.3326
				text = "s"
			intervals [795]:
				xmin = 353.3326
				xmax = 353.7426
				text = "fan"
			intervals [796]:
				xmin = 353.7426
				xmax = 361.3275
				text = ""
			intervals [797]:
				xmin = 361.3275
				xmax = 361.6275
				text = "uh"
			intervals [798]:
				xmin = 361.6275
				xmax = 362.0075
				text = "house"
			intervals [799]:
				xmin = 362.0075
				xmax = 362.1855
				text = ""
			intervals [800]:
				xmin = 362.1855
				xmax = 362.6855
				text = "town"
			intervals [801]:
				xmin = 362.6855
				xmax = 362.8455
				text = "would"
			intervals [802]:
				xmin = 362.8455
				xmax = 362.9055
				text = "you"
			intervals [803]:
				xmin = 362.9055
				xmax = 363.0755
				text = "call"
			intervals [804]:
				xmin = 363.0755
				xmax = 363.1355
				text = "it"
			intervals [805]:
				xmin = 363.1355
				xmax = 363.1655
				text = "a"
			intervals [806]:
				xmin = 363.1655
				xmax = 363.5655
				text = "townhome"
			intervals [807]:
				xmin = 363.5655
				xmax = 364.1419
				text = ""
			intervals [808]:
				xmin = 364.1419
				xmax = 364.2019
				text = "i"
			intervals [809]:
				xmin = 364.2019
				xmax = 364.4219
				text = "wouldn't"
			intervals [810]:
				xmin = 364.4219
				xmax = 364.6019
				text = "call"
			intervals [811]:
				xmin = 364.6019
				xmax = 364.6719
				text = "it"
			intervals [812]:
				xmin = 364.6719
				xmax = 364.7019
				text = "a"
			intervals [813]:
				xmin = 364.7019
				xmax = 365.1519
				text = "townhome"
			intervals [814]:
				xmin = 365.1519
				xmax = 365.8719
				text = ""
			intervals [815]:
				xmin = 365.8719
				xmax = 365.9319
				text = "i"
			intervals [816]:
				xmin = 365.9319
				xmax = 366.0719
				text = "would"
			intervals [817]:
				xmin = 366.0719
				xmax = 366.2219
				text = "just"
			intervals [818]:
				xmin = 366.2219
				xmax = 366.4219
				text = "call"
			intervals [819]:
				xmin = 366.4219
				xmax = 366.5019
				text = "it"
			intervals [820]:
				xmin = 366.5019
				xmax = 366.5819
				text = "a"
			intervals [821]:
				xmin = 366.5819
				xmax = 366.9919
				text = "house"
			intervals [822]:
				xmin = 366.9919
				xmax = 367.7166
				text = ""
			intervals [823]:
				xmin = 367.7166
				xmax = 367.9266
				text = "yeah"
			intervals [824]:
				xmin = 367.9266
				xmax = 369.0895
				text = ""
			intervals [825]:
				xmin = 369.0895
				xmax = 369.2595
				text = "no"
			intervals [826]:
				xmin = 369.2595
				xmax = 369.4885
				text = ""
			intervals [827]:
				xmin = 369.4885
				xmax = 369.5285
				text = "i"
			intervals [828]:
				xmin = 369.5285
				xmax = 369.6385
				text = "have"
			intervals [829]:
				xmin = 369.6385
				xmax = 369.8485
				text = "four"
			intervals [830]:
				xmin = 369.8485
				xmax = 370.4285
				text = "sisters"
			intervals [831]:
				xmin = 370.4285
				xmax = 372.299
				text = ""
			intervals [832]:
				xmin = 372.299
				xmax = 372.509
				text = "only"
			intervals [833]:
				xmin = 372.509
				xmax = 372.859
				text = "boy"
			intervals [834]:
				xmin = 372.859
				xmax = 373.099
				text = "yes"
			intervals [835]:
				xmin = 373.099
				xmax = 375.3326
				text = ""
			intervals [836]:
				xmin = 375.3326
				xmax = 375.8426
				text = "um"
			intervals [837]:
				xmin = 375.8426
				xmax = 375.9426
				text = "to"
			intervals [838]:
				xmin = 375.9426
				xmax = 376.0526
				text = "be"
			intervals [839]:
				xmin = 376.0526
				xmax = 376.2626
				text = "honest"
			intervals [840]:
				xmin = 376.2626
				xmax = 376.4226
				text = "with"
			intervals [841]:
				xmin = 376.4226
				xmax = 376.5026
				text = "you"
			intervals [842]:
				xmin = 376.5026
				xmax = 376.5626
				text = "it"
			intervals [843]:
				xmin = 376.5626
				xmax = 376.7726
				text = "wasn't"
			intervals [844]:
				xmin = 376.7726
				xmax = 376.9126
				text = "that"
			intervals [845]:
				xmin = 376.9126
				xmax = 377.1726
				text = "bad"
			intervals [846]:
				xmin = 377.1726
				xmax = 377.6826
				text = "because"
			intervals [847]:
				xmin = 377.6826
				xmax = 377.8026
				text = "my"
			intervals [848]:
				xmin = 377.8026
				xmax = 378.3526
				text = "sisters"
			intervals [849]:
				xmin = 378.3526
				xmax = 378.4326
				text = "are"
			intervals [850]:
				xmin = 378.4326
				xmax = 378.4626
				text = ""
			intervals [851]:
				xmin = 378.4626
				xmax = 378.6726
				text = "way"
			intervals [852]:
				xmin = 378.6726
				xmax = 378.9126
				text = "older"
			intervals [853]:
				xmin = 378.9126
				xmax = 379.0226
				text = "than"
			intervals [854]:
				xmin = 379.0226
				xmax = 379.2626
				text = "me"
			intervals [855]:
				xmin = 379.2626
				xmax = 379.4508
				text = ""
			intervals [856]:
				xmin = 379.4508
				xmax = 379.5608
				text = "the"
			intervals [857]:
				xmin = 379.5608
				xmax = 380.0708
				text = "sister"
			intervals [858]:
				xmin = 380.0708
				xmax = 380.4253
				text = ""
			intervals [859]:
				xmin = 380.4253
				xmax = 380.6353
				text = "older"
			intervals [860]:
				xmin = 380.6353
				xmax = 380.7553
				text = "than"
			intervals [861]:
				xmin = 380.7553
				xmax = 380.9653
				text = "me"
			intervals [862]:
				xmin = 380.9653
				xmax = 381.1353
				text = "is"
			intervals [863]:
				xmin = 381.1353
				xmax = 381.3653
				text = "she"
			intervals [864]:
				xmin = 381.3653
				xmax = 381.4253
				text = "s"
			intervals [865]:
				xmin = 381.4253
				xmax = 381.7053
				text = "nine"
			intervals [866]:
				xmin = 381.7053
				xmax = 382.2253
				text = "years"
			intervals [867]:
				xmin = 382.2253
				xmax = 382.4936
				text = ""
			intervals [868]:
				xmin = 382.4936
				xmax = 382.9236
				text = "so"
			intervals [869]:
				xmin = 382.9236
				xmax = 383.2324
				text = ""
			intervals [870]:
				xmin = 383.2324
				xmax = 383.3624
				text = "she"
			intervals [871]:
				xmin = 383.3624
				xmax = 383.5724
				text = "kind"
			intervals [872]:
				xmin = 383.5724
				xmax = 383.6424
				text = "of"
			intervals [873]:
				xmin = 383.6424
				xmax = 383.9124
				text = "raised"
			intervals [874]:
				xmin = 383.9124
				xmax = 384.0424
				text = "me"
			intervals [875]:
				xmin = 384.0424
				xmax = 384.1124
				text = "and"
			intervals [876]:
				xmin = 384.1124
				xmax = 384.2524
				text = "my"
			intervals [877]:
				xmin = 384.2524
				xmax = 384.4524
				text = "little"
			intervals [878]:
				xmin = 384.4524
				xmax = 384.7024
				text = "sister"
			intervals [879]:
				xmin = 384.7024
				xmax = 384.8324
				text = "so"
			intervals [880]:
				xmin = 384.8324
				xmax = 384.8924
				text = "it"
			intervals [881]:
				xmin = 384.8924
				xmax = 384.9924
				text = "was"
			intervals [882]:
				xmin = 384.9924
				xmax = 385.1224
				text = "just"
			intervals [883]:
				xmin = 385.1224
				xmax = 385.2824
				text = "me"
			intervals [884]:
				xmin = 385.2824
				xmax = 385.3724
				text = "and"
			intervals [885]:
				xmin = 385.3724
				xmax = 385.6524
				text = "her"
			intervals [886]:
				xmin = 385.6524
				xmax = 386.2528
				text = ""
			intervals [887]:
				xmin = 386.2528
				xmax = 386.4028
				text = "but"
			intervals [888]:
				xmin = 386.4028
				xmax = 386.4728
				text = "the"
			intervals [889]:
				xmin = 386.4728
				xmax = 386.6328
				text = "rest"
			intervals [890]:
				xmin = 386.6328
				xmax = 386.6928
				text = "of"
			intervals [891]:
				xmin = 386.6928
				xmax = 386.7628
				text = "my"
			intervals [892]:
				xmin = 386.7628
				xmax = 387.0428
				text = "sisters"
			intervals [893]:
				xmin = 387.0428
				xmax = 387.1528
				text = "they"
			intervals [894]:
				xmin = 387.1528
				xmax = 387.2728
				text = "was"
			intervals [895]:
				xmin = 387.2728
				xmax = 387.5228
				text = "already"
			intervals [896]:
				xmin = 387.5228
				xmax = 387.6128
				text = "out"
			intervals [897]:
				xmin = 387.6128
				xmax = 387.6728
				text = "the"
			intervals [898]:
				xmin = 387.6728
				xmax = 388.0628
				text = "house"
			intervals [899]:
				xmin = 388.0628
				xmax = 389.1371
				text = ""
			intervals [900]:
				xmin = 389.1371
				xmax = 389.2371
				text = "the"
			intervals [901]:
				xmin = 389.2371
				xmax = 389.3771
				text = "only"
			intervals [902]:
				xmin = 389.3771
				xmax = 389.8171
				text = "time"
			intervals [903]:
				xmin = 389.8171
				xmax = 390.1183
				text = ""
			intervals [904]:
				xmin = 390.1183
				xmax = 390.1783
				text = "i"
			intervals [905]:
				xmin = 390.1783
				xmax = 390.2583
				text = "i"
			intervals [906]:
				xmin = 390.2583
				xmax = 390.5583
				text = "will"
			intervals [907]:
				xmin = 390.5583
				xmax = 390.7383
				text = "say"
			intervals [908]:
				xmin = 390.7383
				xmax = 390.8183
				text = "we"
			intervals [909]:
				xmin = 390.8183
				xmax = 390.8783
				text = ""
			intervals [910]:
				xmin = 390.8783
				xmax = 391.2583
				text = "probably"
			intervals [911]:
				xmin = 391.2583
				xmax = 391.3083
				text = ""
			intervals [912]:
				xmin = 391.3083
				xmax = 391.5483
				text = "they"
			intervals [913]:
				xmin = 391.5483
				xmax = 391.6632
				text = ""
			intervals [914]:
				xmin = 391.6632
				xmax = 391.8232
				text = "they"
			intervals [915]:
				xmin = 391.8232
				xmax = 391.9132
				text = "was"
			intervals [916]:
				xmin = 391.9132
				xmax = 391.9732
				text = "in"
			intervals [917]:
				xmin = 391.9732
				xmax = 392.0432
				text = "the"
			intervals [918]:
				xmin = 392.0432
				xmax = 392.2532
				text = "house"
			intervals [919]:
				xmin = 392.2532
				xmax = 392.2832
				text = ""
			intervals [920]:
				xmin = 392.2832
				xmax = 392.6332
				text = "probably"
			intervals [921]:
				xmin = 392.6332
				xmax = 392.6632
				text = ""
			intervals [922]:
				xmin = 392.6632
				xmax = 392.7632
				text = "when"
			intervals [923]:
				xmin = 392.7632
				xmax = 392.8532
				text = "i"
			intervals [924]:
				xmin = 392.8532
				xmax = 393.0632
				text = "was"
			intervals [925]:
				xmin = 393.0632
				xmax = 393.4232
				text = "what"
			intervals [926]:
				xmin = 393.4232
				xmax = 394.6848
				text = ""
			intervals [927]:
				xmin = 394.6848
				xmax = 394.7148
				text = "i"
			intervals [928]:
				xmin = 394.7148
				xmax = 394.7448
				text = ""
			intervals [929]:
				xmin = 394.7448
				xmax = 394.9348
				text = "wanna"
			intervals [930]:
				xmin = 394.9348
				xmax = 395.1148
				text = "say"
			intervals [931]:
				xmin = 395.1148
				xmax = 395.3448
				text = "from"
			intervals [932]:
				xmin = 395.3448
				xmax = 395.6548
				text = "like"
			intervals [933]:
				xmin = 395.6548
				xmax = 396.2795
				text = ""
			intervals [934]:
				xmin = 396.2795
				xmax = 396.7595
				text = "three"
			intervals [935]:
				xmin = 396.7595
				xmax = 396.8095
				text = ""
			intervals [936]:
				xmin = 396.8095
				xmax = 397.3395
				text = "to"
			intervals [937]:
				xmin = 397.3395
				xmax = 399.8102
				text = ""
			intervals [938]:
				xmin = 399.8102
				xmax = 399.9202
				text = "t"
			intervals [939]:
				xmin = 399.9202
				xmax = 400.0646
				text = ""
			intervals [940]:
				xmin = 400.0646
				xmax = 400.2946
				text = "to"
			intervals [941]:
				xmin = 400.2946
				xmax = 400.5746
				text = "probably"
			intervals [942]:
				xmin = 400.5746
				xmax = 400.6046
				text = ""
			intervals [943]:
				xmin = 400.6046
				xmax = 400.9346
				text = "six"
			intervals [944]:
				xmin = 400.9346
				xmax = 401.1046
				text = "years"
			intervals [945]:
				xmin = 401.1046
				xmax = 401.3846
				text = "old"
			intervals [946]:
				xmin = 401.3846
				xmax = 401.4146
				text = ""
			intervals [947]:
				xmin = 401.4146
				xmax = 401.5246
				text = "so"
			intervals [948]:
				xmin = 401.5246
				xmax = 401.6346
				text = "that"
			intervals [949]:
				xmin = 401.6346
				xmax = 401.6646
				text = "s"
			intervals [950]:
				xmin = 401.6646
				xmax = 401.7246
				text = "the"
			intervals [951]:
				xmin = 401.7246
				xmax = 401.8446
				text = "only"
			intervals [952]:
				xmin = 401.8446
				xmax = 402.0146
				text = "time"
			intervals [953]:
				xmin = 402.0146
				xmax = 402.0846
				text = "i"
			intervals [954]:
				xmin = 402.0846
				xmax = 402.5646
				text = "experienced"
			intervals [955]:
				xmin = 402.5646
				xmax = 402.6146
				text = "a"
			intervals [956]:
				xmin = 402.6146
				xmax = 402.7646
				text = "lot"
			intervals [957]:
				xmin = 402.7646
				xmax = 402.8546
				text = "of"
			intervals [958]:
				xmin = 402.8546
				xmax = 403.0877
				text = ""
			intervals [959]:
				xmin = 403.0877
				xmax = 403.3477
				text = "women"
			intervals [960]:
				xmin = 403.3477
				xmax = 403.4477
				text = "in"
			intervals [961]:
				xmin = 403.4477
				xmax = 403.5277
				text = "the"
			intervals [962]:
				xmin = 403.5277
				xmax = 403.8377
				text = "house"
			intervals [963]:
				xmin = 403.8377
				xmax = 403.9177
				text = "and"
			intervals [964]:
				xmin = 403.9177
				xmax = 403.9777
				text = "you"
			intervals [965]:
				xmin = 403.9777
				xmax = 404.0977
				text = "know"
			intervals [966]:
				xmin = 404.0977
				xmax = 404.5077
				text = "females"
			intervals [967]:
				xmin = 404.5077
				xmax = 404.6577
				text = "can't"
			intervals [968]:
				xmin = 404.6577
				xmax = 404.7777
				text = "get"
			intervals [969]:
				xmin = 404.7777
				xmax = 405.0777
				text = "along"
			intervals [970]:
				xmin = 405.0777
				xmax = 405.2477
				text = ""
			intervals [971]:
				xmin = 405.2477
				xmax = 405.4277
				text = "so"
			intervals [972]:
				xmin = 405.4277
				xmax = 405.5477
				text = "my"
			intervals [973]:
				xmin = 405.5477
				xmax = 405.8877
				text = "sisters"
			intervals [974]:
				xmin = 405.8877
				xmax = 406.0177
				text = "used"
			intervals [975]:
				xmin = 406.0177
				xmax = 406.1077
				text = "to"
			intervals [976]:
				xmin = 406.1077
				xmax = 406.3477
				text = "fight"
			intervals [977]:
				xmin = 406.3477
				xmax = 406.4777
				text = "all"
			intervals [978]:
				xmin = 406.4777
				xmax = 406.5377
				text = "the"
			intervals [979]:
				xmin = 406.5377
				xmax = 406.9577
				text = "time"
			intervals [980]:
				xmin = 406.9577
				xmax = 410.5892
				text = ""
			intervals [981]:
				xmin = 410.5892
				xmax = 410.6492
				text = "i"
			intervals [982]:
				xmin = 410.6492
				xmax = 410.8692
				text = "wouldn't"
			intervals [983]:
				xmin = 410.8692
				xmax = 411.1592
				text = "say"
			intervals [984]:
				xmin = 411.1592
				xmax = 411.1892
				text = ""
			intervals [985]:
				xmin = 411.1892
				xmax = 411.6992
				text = "innocent"
			intervals [986]:
				xmin = 411.6992
				xmax = 411.7692
				text = ""
			intervals [987]:
				xmin = 411.7692
				xmax = 412.0292
				text = "but"
			intervals [988]:
				xmin = 412.0292
				xmax = 412.8492
				text = "<unk>"
			intervals [989]:
				xmin = 412.8492
				xmax = 413.2443
				text = ""
			intervals [990]:
				xmin = 413.2443
				xmax = 413.5743
				text = "yes"
			intervals [991]:
				xmin = 413.5743
				xmax = 413.6343
				text = "i"
			intervals [992]:
				xmin = 413.6343
				xmax = 413.8943
				text = "was"
			intervals [993]:
				xmin = 413.8943
				xmax = 413.9343
				text = "i"
			intervals [994]:
				xmin = 413.9343
				xmax = 414.1443
				text = "w"
			intervals [995]:
				xmin = 414.1443
				xmax = 414.2243
				text = "i"
			intervals [996]:
				xmin = 414.2243
				xmax = 414.4743
				text = "wouldn't"
			intervals [997]:
				xmin = 414.4743
				xmax = 414.8143
				text = "necessa-"
			intervals [998]:
				xmin = 414.8143
				xmax = 415.1043
				text = "say"
			intervals [999]:
				xmin = 415.1043
				xmax = 415.3543
				text = "say"
			intervals [1000]:
				xmin = 415.3543
				xmax = 415.5743
				text = "my"
			intervals [1001]:
				xmin = 415.5743
				xmax = 415.8543
				text = "older"
			intervals [1002]:
				xmin = 415.8543
				xmax = 416.2243
				text = "sisters"
			intervals [1003]:
				xmin = 416.2243
				xmax = 416.2543
				text = ""
			intervals [1004]:
				xmin = 416.2543
				xmax = 416.3543
				text = "were"
			intervals [1005]:
				xmin = 416.3543
				xmax = 416.3843
				text = ""
			intervals [1006]:
				xmin = 416.3843
				xmax = 416.6143
				text = "really"
			intervals [1007]:
				xmin = 416.6143
				xmax = 417.0643
				text = "focused"
			intervals [1008]:
				xmin = 417.0643
				xmax = 417.2243
				text = "on"
			intervals [1009]:
				xmin = 417.2243
				xmax = 417.4943
				text = "me"
			intervals [1010]:
				xmin = 417.4943
				xmax = 417.8548
				text = ""
			intervals [1011]:
				xmin = 417.8548
				xmax = 418.0348
				text = "too"
			intervals [1012]:
				xmin = 418.0348
				xmax = 418.2748
				text = "much"
			intervals [1013]:
				xmin = 418.2748
				xmax = 418.4548
				text = "like"
			intervals [1014]:
				xmin = 418.4548
				xmax = 418.7148
				text = "it"
			intervals [1015]:
				xmin = 418.7148
				xmax = 418.7948
				text = "s"
			intervals [1016]:
				xmin = 418.7948
				xmax = 418.9648
				text = "it"
			intervals [1017]:
				xmin = 418.9648
				xmax = 418.9948
				text = "s"
			intervals [1018]:
				xmin = 418.9948
				xmax = 419.1248
				text = "just"
			intervals [1019]:
				xmin = 419.1248
				xmax = 419.3648
				text = "probably"
			intervals [1020]:
				xmin = 419.3648
				xmax = 419.5348
				text = "just"
			intervals [1021]:
				xmin = 419.5348
				xmax = 419.7348
				text = "me"
			intervals [1022]:
				xmin = 419.7348
				xmax = 419.7948
				text = "and"
			intervals [1023]:
				xmin = 419.7948
				xmax = 419.9148
				text = "my"
			intervals [1024]:
				xmin = 419.9148
				xmax = 420.0948
				text = "little"
			intervals [1025]:
				xmin = 420.0948
				xmax = 420.5448
				text = "sister"
			intervals [1026]:
				xmin = 420.5448
				xmax = 420.9591
				text = ""
			intervals [1027]:
				xmin = 420.9591
				xmax = 421.0591
				text = "and"
			intervals [1028]:
				xmin = 421.0591
				xmax = 421.1591
				text = "my"
			intervals [1029]:
				xmin = 421.1591
				xmax = 421.4491
				text = "mother"
			intervals [1030]:
				xmin = 421.4491
				xmax = 421.5191
				text = "and"
			intervals [1031]:
				xmin = 421.5191
				xmax = 421.8791
				text = "father"
			intervals [1032]:
				xmin = 421.8791
				xmax = 422.6405
				text = ""
			intervals [1033]:
				xmin = 422.6405
				xmax = 422.7605
				text = "so"
			intervals [1034]:
				xmin = 422.7605
				xmax = 422.9305
				text = "they"
			intervals [1035]:
				xmin = 422.9305
				xmax = 423.0805
				text = "was"
			intervals [1036]:
				xmin = 423.0805
				xmax = 423.3105
				text = "kind"
			intervals [1037]:
				xmin = 423.3105
				xmax = 423.4405
				text = "of"
			intervals [1038]:
				xmin = 423.4405
				xmax = 423.5505
				text = "you"
			intervals [1039]:
				xmin = 423.5505
				xmax = 423.6405
				text = "know"
			intervals [1040]:
				xmin = 423.6405
				xmax = 423.7605
				text = "how"
			intervals [1041]:
				xmin = 423.7605
				xmax = 423.9105
				text = "they"
			intervals [1042]:
				xmin = 423.9105
				xmax = 424.3405
				text = "they"
			intervals [1043]:
				xmin = 424.3405
				xmax = 424.3705
				text = ""
			intervals [1044]:
				xmin = 424.3705
				xmax = 424.6405
				text = "into"
			intervals [1045]:
				xmin = 424.6405
				xmax = 424.8305
				text = "their"
			intervals [1046]:
				xmin = 424.8305
				xmax = 425.0005
				text = "own"
			intervals [1047]:
				xmin = 425.0005
				xmax = 425.3405
				text = "thing"
			intervals [1048]:
				xmin = 425.3405
				xmax = 426.7132
				text = ""
			intervals [1049]:
				xmin = 426.7132
				xmax = 426.9932
				text = "yeah"
			intervals [1050]:
				xmin = 426.9932
				xmax = 429.7689
				text = ""
			intervals [1051]:
				xmin = 429.7689
				xmax = 430.1489
				text = "so"
			intervals [1052]:
				xmin = 430.1489
				xmax = 430.3258
				text = ""
			intervals [1053]:
				xmin = 430.3258
				xmax = 430.4558
				text = "to"
			intervals [1054]:
				xmin = 430.4558
				xmax = 430.6058
				text = "answer"
			intervals [1055]:
				xmin = 430.6058
				xmax = 430.6958
				text = "your"
			intervals [1056]:
				xmin = 430.6958
				xmax = 431.0158
				text = "question"
			intervals [1057]:
				xmin = 431.0158
				xmax = 431.0758
				text = "it"
			intervals [1058]:
				xmin = 431.0758
				xmax = 431.3058
				text = "wasn't"
			intervals [1059]:
				xmin = 431.3058
				xmax = 431.4158
				text = "that"
			intervals [1060]:
				xmin = 431.4158
				xmax = 431.4758
				text = ""
			intervals [1061]:
				xmin = 431.4758
				xmax = 431.6958
				text = "bad"
			intervals [1062]:
				xmin = 431.6958
				xmax = 431.8246
				text = ""
			intervals [1063]:
				xmin = 431.8246
				xmax = 432.6246
				text = "<unk>"
			intervals [1064]:
				xmin = 432.6246
				xmax = 432.8546
				text = "no"
			intervals [1065]:
				xmin = 432.8546
				xmax = 435.8781
				text = ""
			intervals [1066]:
				xmin = 435.8781
				xmax = 436.2081
				text = "yeah"
			intervals [1067]:
				xmin = 436.2081
				xmax = 440.0017
				text = ""
			intervals [1068]:
				xmin = 440.0017
				xmax = 440.1217
				text = "no"
			intervals [1069]:
				xmin = 440.1217
				xmax = 444.3168
				text = ""
			intervals [1070]:
				xmin = 444.3168
				xmax = 444.4968
				text = "i"
			intervals [1071]:
				xmin = 444.4968
				xmax = 444.7068
				text = "go"
			intervals [1072]:
				xmin = 444.7068
				xmax = 444.9568
				text = "back"
			intervals [1073]:
				xmin = 444.9568
				xmax = 445.0868
				text = "there"
			intervals [1074]:
				xmin = 445.0868
				xmax = 445.1968
				text = "all"
			intervals [1075]:
				xmin = 445.1968
				xmax = 445.2568
				text = "the"
			intervals [1076]:
				xmin = 445.2568
				xmax = 445.5168
				text = "time"
			intervals [1077]:
				xmin = 445.5168
				xmax = 445.6468
				text = "my"
			intervals [1078]:
				xmin = 445.6468
				xmax = 445.8268
				text = "my"
			intervals [1079]:
				xmin = 445.8268
				xmax = 446.1868
				text = "friends"
			intervals [1080]:
				xmin = 446.1868
				xmax = 446.3668
				text = "they"
			intervals [1081]:
				xmin = 446.3668
				xmax = 446.5368
				text = "what"
			intervals [1082]:
				xmin = 446.5368
				xmax = 446.6568
				text = "they"
			intervals [1083]:
				xmin = 446.6568
				xmax = 446.9268
				text = "did"
			intervals [1084]:
				xmin = 446.9268
				xmax = 447.0968
				text = "was"
			intervals [1085]:
				xmin = 447.0968
				xmax = 447.3368
				text = "they"
			intervals [1086]:
				xmin = 447.3368
				xmax = 447.4968
				text = ""
			intervals [1087]:
				xmin = 447.4968
				xmax = 447.7168
				text = "they"
			intervals [1088]:
				xmin = 447.7168
				xmax = 447.8104
				text = ""
			intervals [1089]:
				xmin = 447.8104
				xmax = 447.9504
				text = "s"
			intervals [1090]:
				xmin = 447.9504
				xmax = 448.0204
				text = ""
			intervals [1091]:
				xmin = 448.0204
				xmax = 448.2504
				text = "tore"
			intervals [1092]:
				xmin = 448.2504
				xmax = 448.4104
				text = "down"
			intervals [1093]:
				xmin = 448.4104
				xmax = 448.4704
				text = "the"
			intervals [1094]:
				xmin = 448.4704
				xmax = 448.8804
				text = "neighborhood"
			intervals [1095]:
				xmin = 448.8804
				xmax = 448.9404
				text = "and"
			intervals [1096]:
				xmin = 448.9404
				xmax = 449.0704
				text = "they"
			intervals [1097]:
				xmin = 449.0704
				xmax = 449.4204
				text = "rebuilt"
			intervals [1098]:
				xmin = 449.4204
				xmax = 449.6304
				text = "it"
			intervals [1099]:
				xmin = 449.6304
				xmax = 449.692
				text = ""
			intervals [1100]:
				xmin = 449.692
				xmax = 449.812
				text = "and"
			intervals [1101]:
				xmin = 449.812
				xmax = 449.862
				text = "a"
			intervals [1102]:
				xmin = 449.862
				xmax = 450.022
				text = "lot"
			intervals [1103]:
				xmin = 450.022
				xmax = 450.092
				text = "of"
			intervals [1104]:
				xmin = 450.092
				xmax = 450.302
				text = "people"
			intervals [1105]:
				xmin = 450.302
				xmax = 450.392
				text = "that"
			intervals [1106]:
				xmin = 450.392
				xmax = 450.522
				text = "used"
			intervals [1107]:
				xmin = 450.522
				xmax = 450.582
				text = "to"
			intervals [1108]:
				xmin = 450.582
				xmax = 450.762
				text = "live"
			intervals [1109]:
				xmin = 450.762
				xmax = 450.952
				text = "there"
			intervals [1110]:
				xmin = 450.952
				xmax = 451.152
				text = "moved"
			intervals [1111]:
				xmin = 451.152
				xmax = 451.182
				text = ""
			intervals [1112]:
				xmin = 451.182
				xmax = 451.432
				text = "back"
			intervals [1113]:
				xmin = 451.432
				xmax = 451.522
				text = ""
			intervals [1114]:
				xmin = 451.522
				xmax = 451.692
				text = "so"
			intervals [1115]:
				xmin = 451.692
				xmax = 451.822
				text = "one"
			intervals [1116]:
				xmin = 451.822
				xmax = 451.882
				text = "of"
			intervals [1117]:
				xmin = 451.882
				xmax = 451.972
				text = "my"
			intervals [1118]:
				xmin = 451.972
				xmax = 452.572
				text = "friends"
			intervals [1119]:
				xmin = 452.572
				xmax = 452.602
				text = ""
			intervals [1120]:
				xmin = 452.602
				xmax = 452.902
				text = "well"
			intervals [1121]:
				xmin = 452.902
				xmax = 452.932
				text = ""
			intervals [1122]:
				xmin = 452.932
				xmax = 453.062
				text = "my"
			intervals [1123]:
				xmin = 453.062
				xmax = 453.322
				text = "best"
			intervals [1124]:
				xmin = 453.322
				xmax = 453.652
				text = "friend"
			intervals [1125]:
				xmin = 453.652
				xmax = 453.715
				text = ""
			intervals [1126]:
				xmin = 453.715
				xmax = 453.945
				text = "he"
			intervals [1127]:
				xmin = 453.945
				xmax = 454.015
				text = "s"
			intervals [1128]:
				xmin = 454.015
				xmax = 454.3045
				text = ""
			intervals [1129]:
				xmin = 454.3045
				xmax = 454.4445
				text = "they"
			intervals [1130]:
				xmin = 454.4445
				xmax = 454.6745
				text = "move"
			intervals [1131]:
				xmin = 454.6745
				xmax = 454.8045
				text = "one"
			intervals [1132]:
				xmin = 454.8045
				xmax = 454.8645
				text = "of"
			intervals [1133]:
				xmin = 454.8645
				xmax = 454.9345
				text = "the"
			intervals [1134]:
				xmin = 454.9345
				xmax = 455.1545
				text = "people"
			intervals [1135]:
				xmin = 455.1545
				xmax = 455.2445
				text = "that"
			intervals [1136]:
				xmin = 455.2445
				xmax = 455.4145
				text = "moved"
			intervals [1137]:
				xmin = 455.4145
				xmax = 455.6245
				text = "back"
			intervals [1138]:
				xmin = 455.6245
				xmax = 455.7145
				text = "so"
			intervals [1139]:
				xmin = 455.7145
				xmax = 455.7545
				text = "i"
			intervals [1140]:
				xmin = 455.7545
				xmax = 455.9145
				text = "go"
			intervals [1141]:
				xmin = 455.9145
				xmax = 456.0645
				text = "there"
			intervals [1142]:
				xmin = 456.0645
				xmax = 456.1945
				text = "i"
			intervals [1143]:
				xmin = 456.1945
				xmax = 456.2945
				text = "go"
			intervals [1144]:
				xmin = 456.2945
				xmax = 456.4345
				text = "there"
			intervals [1145]:
				xmin = 456.4345
				xmax = 456.7445
				text = "often"
			intervals [1146]:
				xmin = 456.7445
				xmax = 457.486
				text = ""
			intervals [1147]:
				xmin = 457.486
				xmax = 457.606
				text = "well"
			intervals [1148]:
				xmin = 457.606
				xmax = 457.636
				text = "i"
			intervals [1149]:
				xmin = 457.636
				xmax = 457.836
				text = "used"
			intervals [1150]:
				xmin = 457.836
				xmax = 457.986
				text = "to"
			intervals [1151]:
				xmin = 457.986
				xmax = 458.286
				text = "anyway"
			intervals [1152]:
				xmin = 458.286
				xmax = 461.9345
				text = ""
			intervals [1153]:
				xmin = 461.9345
				xmax = 462.1245
				text = "<unk>"
			intervals [1154]:
				xmin = 462.1245
				xmax = 462.9945
				text = ""
			intervals [1155]:
				xmin = 462.9945
				xmax = 463.0645
				text = "oh"
			intervals [1156]:
				xmin = 463.0645
				xmax = 463.1545
				text = "you"
			intervals [1157]:
				xmin = 463.1545
				xmax = 463.2945
				text = "wanna"
			intervals [1158]:
				xmin = 463.2945
				xmax = 463.3545
				text = "know"
			intervals [1159]:
				xmin = 463.3545
				xmax = 463.4145
				text = "the"
			intervals [1160]:
				xmin = 463.4145
				xmax = 463.6545
				text = "names"
			intervals [1161]:
				xmin = 463.6545
				xmax = 464.3345
				text = "specifically"
			intervals [1162]:
				xmin = 464.3345
				xmax = 464.7245
				text = "or"
			intervals [1163]:
				xmin = 464.7245
				xmax = 467.2531
				text = ""
			intervals [1164]:
				xmin = 467.2531
				xmax = 467.6831
				text = "okay"
			intervals [1165]:
				xmin = 467.6831
				xmax = 467.7531
				text = ""
			intervals [1166]:
				xmin = 467.7531
				xmax = 468.2431
				text = "well"
			intervals [1167]:
				xmin = 468.2431
				xmax = 468.452
				text = ""
			intervals [1168]:
				xmin = 468.452
				xmax = 468.602
				text = "my"
			intervals [1169]:
				xmin = 468.602
				xmax = 469.192
				text = "friend"
			intervals [1170]:
				xmin = 469.192
				xmax = 470.9502
				text = ""
			intervals [1171]:
				xmin = 470.9502
				xmax = 471.1402
				text = "my"
			intervals [1172]:
				xmin = 471.1402
				xmax = 471.4702
				text = "friend"
			intervals [1173]:
				xmin = 471.4702
				xmax = 472.3802
				text = "rdx"
			intervals [1174]:
				xmin = 472.3802
				xmax = 473.692
				text = ""
			intervals [1175]:
				xmin = 473.692
				xmax = 473.962
				text = "we"
			intervals [1176]:
				xmin = 473.962
				xmax = 473.992
				text = ""
			intervals [1177]:
				xmin = 473.992
				xmax = 474.282
				text = "we"
			intervals [1178]:
				xmin = 474.282
				xmax = 474.312
				text = ""
			intervals [1179]:
				xmin = 474.312
				xmax = 474.592
				text = "we"
			intervals [1180]:
				xmin = 474.592
				xmax = 474.822
				text = "all"
			intervals [1181]:
				xmin = 474.822
				xmax = 474.922
				text = "it"
			intervals [1182]:
				xmin = 474.922
				xmax = 474.992
				text = "s"
			intervals [1183]:
				xmin = 474.992
				xmax = 475.062
				text = "a"
			intervals [1184]:
				xmin = 475.062
				xmax = 475.262
				text = "group"
			intervals [1185]:
				xmin = 475.262
				xmax = 475.602
				text = "us"
			intervals [1186]:
				xmin = 475.602
				xmax = 475.762
				text = "it"
			intervals [1187]:
				xmin = 475.762
				xmax = 475.882
				text = "s"
			intervals [1188]:
				xmin = 475.882
				xmax = 477.0994
				text = ""
			intervals [1189]:
				xmin = 477.0994
				xmax = 477.2094
				text = "it"
			intervals [1190]:
				xmin = 477.2094
				xmax = 477.2794
				text = "s"
			intervals [1191]:
				xmin = 477.2794
				xmax = 477.6694
				text = "me"
			intervals [1192]:
				xmin = 477.6694
				xmax = 478.2112
				text = ""
			intervals [1193]:
				xmin = 478.2112
				xmax = 478.5612
				text = "fat"
			intervals [1194]:
				xmin = 478.5612
				xmax = 478.9612
				text = "man"
			intervals [1195]:
				xmin = 478.9612
				xmax = 479.0312
				text = ""
			intervals [1196]:
				xmin = 479.0312
				xmax = 479.2412
				text = "which"
			intervals [1197]:
				xmin = 479.2412
				xmax = 479.3312
				text = "is"
			intervals [1198]:
				xmin = 479.3312
				xmax = 479.5112
				text = "named"
			intervals [1199]:
				xmin = 479.5112
				xmax = 480.5212
				text = "rdx"
			intervals [1200]:
				xmin = 480.5212
				xmax = 480.6141
				text = ""
			intervals [1201]:
				xmin = 480.6141
				xmax = 482.2141
				text = "rdx"
			intervals [1202]:
				xmin = 482.2141
				xmax = 482.5725
				text = ""
			intervals [1203]:
				xmin = 482.5725
				xmax = 484.1225
				text = "rdx"
			intervals [1204]:
				xmin = 484.1225
				xmax = 484.3225
				text = "we"
			intervals [1205]:
				xmin = 484.3225
				xmax = 484.5125
				text = "all"
			intervals [1206]:
				xmin = 484.5125
				xmax = 484.7125
				text = "grew"
			intervals [1207]:
				xmin = 484.7125
				xmax = 484.9825
				text = "up"
			intervals [1208]:
				xmin = 484.9825
				xmax = 485.2025
				text = "since"
			intervals [1209]:
				xmin = 485.2025
				xmax = 485.2925
				text = "we"
			intervals [1210]:
				xmin = 485.2925
				xmax = 485.4025
				text = "were"
			intervals [1211]:
				xmin = 485.4025
				xmax = 485.5725
				text = "s"
			intervals [1212]:
				xmin = 485.5725
				xmax = 485.8013
				text = ""
			intervals [1213]:
				xmin = 485.8013
				xmax = 485.9713
				text = "three"
			intervals [1214]:
				xmin = 485.9713
				xmax = 486.1913
				text = "years"
			intervals [1215]:
				xmin = 486.1913
				xmax = 486.4813
				text = "old"
			intervals [1216]:
				xmin = 486.4813
				xmax = 487.7099
				text = ""
			intervals [1217]:
				xmin = 487.7099
				xmax = 487.9299
				text = "cause"
			intervals [1218]:
				xmin = 487.9299
				xmax = 488.1299
				text = "i"
			intervals [1219]:
				xmin = 488.1299
				xmax = 488.1999
				text = ""
			intervals [1220]:
				xmin = 488.1999
				xmax = 488.5399
				text = "my"
			intervals [1221]:
				xmin = 488.5399
				xmax = 488.7897
				text = ""
			intervals [1222]:
				xmin = 488.7897
				xmax = 488.9197
				text = "i"
			intervals [1223]:
				xmin = 488.9197
				xmax = 489.1597
				text = "used"
			intervals [1224]:
				xmin = 489.1597
				xmax = 489.2297
				text = "to"
			intervals [1225]:
				xmin = 489.2297
				xmax = 489.3997
				text = "live"
			intervals [1226]:
				xmin = 489.3997
				xmax = 489.4697
				text = "in"
			intervals [1227]:
				xmin = 489.4697
				xmax = 489.6797
				text = "north"
			intervals [1228]:
				xmin = 489.6797
				xmax = 489.7897
				text = "my"
			intervals [1229]:
				xmin = 489.7897
				xmax = 490.0697
				text = "family"
			intervals [1230]:
				xmin = 490.0697
				xmax = 490.1197
				text = "s"
			intervals [1231]:
				xmin = 490.1197
				xmax = 490.2497
				text = "from"
			intervals [1232]:
				xmin = 490.2497
				xmax = 490.8297
				text = "northwest"
			intervals [1233]:
				xmin = 490.8297
				xmax = 491.265
				text = ""
			intervals [1234]:
				xmin = 491.265
				xmax = 491.375
				text = "and"
			intervals [1235]:
				xmin = 491.375
				xmax = 491.465
				text = "me"
			intervals [1236]:
				xmin = 491.465
				xmax = 491.545
				text = "and"
			intervals [1237]:
				xmin = 491.545
				xmax = 491.725
				text = "my"
			intervals [1238]:
				xmin = 491.725
				xmax = 491.755
				text = ""
			intervals [1239]:
				xmin = 491.755
				xmax = 491.875
				text = "me"
			intervals [1240]:
				xmin = 491.875
				xmax = 491.945
				text = "and"
			intervals [1241]:
				xmin = 491.945
				xmax = 492.065
				text = "my"
			intervals [1242]:
				xmin = 492.065
				xmax = 492.375
				text = "sister"
			intervals [1243]:
				xmin = 492.375
				xmax = 492.445
				text = "are"
			intervals [1244]:
				xmin = 492.445
				xmax = 492.505
				text = "the"
			intervals [1245]:
				xmin = 492.505
				xmax = 492.695
				text = "only"
			intervals [1246]:
				xmin = 492.695
				xmax = 492.835
				text = "two"
			intervals [1247]:
				xmin = 492.835
				xmax = 492.985
				text = "that"
			intervals [1248]:
				xmin = 492.985
				xmax = 493.095
				text = "grew"
			intervals [1249]:
				xmin = 493.095
				xmax = 493.195
				text = "up"
			intervals [1250]:
				xmin = 493.195
				xmax = 493.435
				text = "in"
			intervals [1251]:
				xmin = 493.435
				xmax = 494.035
				text = "southeast"
			intervals [1252]:
				xmin = 494.035
				xmax = 495.2506
				text = ""
			intervals [1253]:
				xmin = 495.2506
				xmax = 495.3806
				text = "all"
			intervals [1254]:
				xmin = 495.3806
				xmax = 495.5206
				text = "my"
			intervals [1255]:
				xmin = 495.5206
				xmax = 495.9206
				text = "sisters"
			intervals [1256]:
				xmin = 495.9206
				xmax = 496.2472
				text = ""
			intervals [1257]:
				xmin = 496.2472
				xmax = 496.3772
				text = "they"
			intervals [1258]:
				xmin = 496.3772
				xmax = 496.6072
				text = "went"
			intervals [1259]:
				xmin = 496.6072
				xmax = 496.8872
				text = "to"
			intervals [1260]:
				xmin = 496.8872
				xmax = 496.9172
				text = ""
			intervals [1261]:
				xmin = 496.9172
				xmax = 497.5372
				text = "rdx"
			intervals [1262]:
				xmin = 497.5372
				xmax = 497.9325
				text = ""
			intervals [1263]:
				xmin = 497.9325
				xmax = 498.4525
				text = "um"
			intervals [1264]:
				xmin = 498.4525
				xmax = 499.1736
				text = ""
			intervals [1265]:
				xmin = 499.1736
				xmax = 499.2936
				text = "what"
			intervals [1266]:
				xmin = 499.2936
				xmax = 499.3236
				text = "s"
			intervals [1267]:
				xmin = 499.3236
				xmax = 499.4536
				text = "that"
			intervals [1268]:
				xmin = 499.4536
				xmax = 499.6836
				text = "rand-"
			intervals [1269]:
				xmin = 499.6836
				xmax = 499.7236
				text = ""
			intervals [1270]:
				xmin = 499.7236
				xmax = 500.0736
				text = "randolph"
			intervals [1271]:
				xmin = 500.0736
				xmax = 500.3336
				text = "street"
			intervals [1272]:
				xmin = 500.3336
				xmax = 500.3636
				text = ""
			intervals [1273]:
				xmin = 500.3636
				xmax = 500.4636
				text = "my"
			intervals [1274]:
				xmin = 500.4636
				xmax = 500.8436
				text = "grandmother"
			intervals [1275]:
				xmin = 500.8436
				xmax = 500.9836
				text = "still"
			intervals [1276]:
				xmin = 500.9836
				xmax = 501.0936
				text = "has"
			intervals [1277]:
				xmin = 501.0936
				xmax = 501.1336
				text = "a"
			intervals [1278]:
				xmin = 501.1336
				xmax = 501.3736
				text = "house"
			intervals [1279]:
				xmin = 501.3736
				xmax = 501.5436
				text = "off"
			intervals [1280]:
				xmin = 501.5436
				xmax = 501.8736
				text = "randolph"
			intervals [1281]:
				xmin = 501.8736
				xmax = 502.1436
				text = "street"
			intervals [1282]:
				xmin = 502.1436
				xmax = 502.6895
				text = ""
			intervals [1283]:
				xmin = 502.6895
				xmax = 502.8795
				text = "so"
			intervals [1284]:
				xmin = 502.8795
				xmax = 502.9795
				text = "when"
			intervals [1285]:
				xmin = 502.9795
				xmax = 503.0395
				text = "i"
			intervals [1286]:
				xmin = 503.0395
				xmax = 503.2095
				text = "was"
			intervals [1287]:
				xmin = 503.2095
				xmax = 503.8095
				text = "born"
			intervals [1288]:
				xmin = 503.8095
				xmax = 503.8895
				text = ""
			intervals [1289]:
				xmin = 503.8895
				xmax = 504.0695
				text = "we"
			intervals [1290]:
				xmin = 504.0695
				xmax = 504.3595
				text = "lived"
			intervals [1291]:
				xmin = 504.3595
				xmax = 504.5195
				text = "in"
			intervals [1292]:
				xmin = 504.5195
				xmax = 505.2095
				text = "jefferson"
			intervals [1293]:
				xmin = 505.2095
				xmax = 505.8191
				text = ""
			intervals [1294]:
				xmin = 505.8191
				xmax = 505.9591
				text = "on"
			intervals [1295]:
				xmin = 505.9591
				xmax = 506.3991
				text = "jefferson"
			intervals [1296]:
				xmin = 506.3991
				xmax = 506.6191
				text = "street"
			intervals [1297]:
				xmin = 506.6191
				xmax = 506.7491
				text = "for"
			intervals [1298]:
				xmin = 506.7491
				xmax = 506.9191
				text = "two"
			intervals [1299]:
				xmin = 506.9191
				xmax = 507.3491
				text = "years"
			intervals [1300]:
				xmin = 507.3491
				xmax = 507.7476
				text = ""
			intervals [1301]:
				xmin = 507.7476
				xmax = 507.8876
				text = "so"
			intervals [1302]:
				xmin = 507.8876
				xmax = 507.9176
				text = "i"
			intervals [1303]:
				xmin = 507.9176
				xmax = 508.1076
				text = "don't"
			intervals [1304]:
				xmin = 508.1076
				xmax = 508.4076
				text = "recall"
			intervals [1305]:
				xmin = 508.4076
				xmax = 508.5976
				text = "any"
			intervals [1306]:
				xmin = 508.5976
				xmax = 508.6976
				text = "of"
			intervals [1307]:
				xmin = 508.6976
				xmax = 509.0476
				text = "that"
			intervals [1308]:
				xmin = 509.0476
				xmax = 509.678
				text = ""
			intervals [1309]:
				xmin = 509.678
				xmax = 509.798
				text = "i"
			intervals [1310]:
				xmin = 509.798
				xmax = 509.968
				text = "just"
			intervals [1311]:
				xmin = 509.968
				xmax = 510.248
				text = "remember"
			intervals [1312]:
				xmin = 510.248
				xmax = 510.508
				text = "moving"
			intervals [1313]:
				xmin = 510.508
				xmax = 510.638
				text = "to"
			intervals [1314]:
				xmin = 510.638
				xmax = 511.278
				text = "southeast"
			intervals [1315]:
				xmin = 511.278
				xmax = 511.388
				text = "when"
			intervals [1316]:
				xmin = 511.388
				xmax = 511.448
				text = "i"
			intervals [1317]:
				xmin = 511.448
				xmax = 511.568
				text = "was"
			intervals [1318]:
				xmin = 511.568
				xmax = 511.748
				text = "three"
			intervals [1319]:
				xmin = 511.748
				xmax = 511.918
				text = "years"
			intervals [1320]:
				xmin = 511.918
				xmax = 512.238
				text = "old"
			intervals [1321]:
				xmin = 512.238
				xmax = 513.3419
				text = ""
			intervals [1322]:
				xmin = 513.3419
				xmax = 513.7419
				text = "so"
			intervals [1323]:
				xmin = 513.7419
				xmax = 513.7719
				text = ""
			intervals [1324]:
				xmin = 513.7719
				xmax = 514.0019
				text = "we"
			intervals [1325]:
				xmin = 514.0019
				xmax = 515.3419
				text = "s"
			intervals [1326]:
				xmin = 515.3419
				xmax = 515.4728
				text = ""
			intervals [1327]:
				xmin = 515.4728
				xmax = 515.8428
				text = "so"
			intervals [1328]:
				xmin = 515.8428
				xmax = 515.8728
				text = ""
			intervals [1329]:
				xmin = 515.8728
				xmax = 516.0728
				text = "we"
			intervals [1330]:
				xmin = 516.0728
				xmax = 516.3328
				text = "grew"
			intervals [1331]:
				xmin = 516.3328
				xmax = 516.6328
				text = "up"
			intervals [1332]:
				xmin = 516.6328
				xmax = 516.9145
				text = ""
			intervals [1333]:
				xmin = 516.9145
				xmax = 517.1045
				text = "since"
			intervals [1334]:
				xmin = 517.1045
				xmax = 517.2045
				text = "we"
			intervals [1335]:
				xmin = 517.2045
				xmax = 517.3545
				text = "was"
			intervals [1336]:
				xmin = 517.3545
				xmax = 517.5145
				text = "three"
			intervals [1337]:
				xmin = 517.5145
				xmax = 517.6945
				text = "years"
			intervals [1338]:
				xmin = 517.6945
				xmax = 517.9345
				text = "old"
			intervals [1339]:
				xmin = 517.9345
				xmax = 518.7797
				text = ""
			intervals [1340]:
				xmin = 518.7797
				xmax = 519.0297
				text = "uh"
			intervals [1341]:
				xmin = 519.0297
				xmax = 519.2197
				text = "when"
			intervals [1342]:
				xmin = 519.2197
				xmax = 519.2797
				text = "i"
			intervals [1343]:
				xmin = 519.2797
				xmax = 519.4697
				text = "was"
			intervals [1344]:
				xmin = 519.4697
				xmax = 519.8897
				text = "twelve"
			intervals [1345]:
				xmin = 519.8897
				xmax = 520.0297
				text = "that"
			intervals [1346]:
				xmin = 520.0297
				xmax = 520.0997
				text = "s"
			intervals [1347]:
				xmin = 520.0997
				xmax = 520.2997
				text = "when"
			intervals [1348]:
				xmin = 520.2997
				xmax = 520.4497
				text = "they"
			intervals [1349]:
				xmin = 520.4497
				xmax = 520.6797
				text = "tore"
			intervals [1350]:
				xmin = 520.6797
				xmax = 520.8597
				text = "down"
			intervals [1351]:
				xmin = 520.8597
				xmax = 520.9197
				text = "the"
			intervals [1352]:
				xmin = 520.9197
				xmax = 521.3997
				text = "neighborhood"
			intervals [1353]:
				xmin = 521.3997
				xmax = 521.8225
				text = ""
			intervals [1354]:
				xmin = 521.8225
				xmax = 522.4325
				text = "so"
			intervals [1355]:
				xmin = 522.4325
				xmax = 523.2463
				text = ""
			intervals [1356]:
				xmin = 523.2463
				xmax = 523.4563
				text = "as"
			intervals [1357]:
				xmin = 523.4563
				xmax = 523.9463
				text = "children"
			intervals [1358]:
				xmin = 523.9463
				xmax = 524.0663
				text = "we"
			intervals [1359]:
				xmin = 524.0663
				xmax = 524.2163
				text = "was"
			intervals [1360]:
				xmin = 524.2163
				xmax = 524.3763
				text = "all"
			intervals [1361]:
				xmin = 524.3763
				xmax = 524.7663
				text = "tight"
			intervals [1362]:
				xmin = 524.7663
				xmax = 525.0555
				text = ""
			intervals [1363]:
				xmin = 525.0555
				xmax = 525.2755
				text = "uh"
			intervals [1364]:
				xmin = 525.2755
				xmax = 525.4455
				text = "we"
			intervals [1365]:
				xmin = 525.4455
				xmax = 525.6955
				text = "just"
			intervals [1366]:
				xmin = 525.6955
				xmax = 525.7255
				text = ""
			intervals [1367]:
				xmin = 525.7255
				xmax = 525.8555
				text = "all"
			intervals [1368]:
				xmin = 525.8555
				xmax = 525.9155
				text = "we"
			intervals [1369]:
				xmin = 525.9155
				xmax = 526.0455
				text = "did"
			intervals [1370]:
				xmin = 526.0455
				xmax = 526.1655
				text = "was"
			intervals [1371]:
				xmin = 526.1655
				xmax = 526.3455
				text = "play"
			intervals [1372]:
				xmin = 526.3455
				xmax = 527.0155
				text = "basketball"
			intervals [1373]:
				xmin = 527.0155
				xmax = 527.0455
				text = "<unk>"
			intervals [1374]:
				xmin = 527.0455
				xmax = 527.7546
				text = ""
			intervals [1375]:
				xmin = 527.7546
				xmax = 527.8346
				text = "we"
			intervals [1376]:
				xmin = 527.8346
				xmax = 528.1446
				text = "wasn't"
			intervals [1377]:
				xmin = 528.1446
				xmax = 528.4246
				text = "really"
			intervals [1378]:
				xmin = 528.4246
				xmax = 528.7646
				text = "into"
			intervals [1379]:
				xmin = 528.7646
				xmax = 529.0446
				text = "doing"
			intervals [1380]:
				xmin = 529.0446
				xmax = 529.6746
				text = "anything"
			intervals [1381]:
				xmin = 529.6746
				xmax = 530.4719
				text = ""
			intervals [1382]:
				xmin = 530.4719
				xmax = 530.8219
				text = "negative"
			intervals [1383]:
				xmin = 530.8219
				xmax = 530.8519
				text = ""
			intervals [1384]:
				xmin = 530.8519
				xmax = 531.0219
				text = "we"
			intervals [1385]:
				xmin = 531.0219
				xmax = 531.1619
				text = "would"
			intervals [1386]:
				xmin = 531.1619
				xmax = 531.4519
				text = "have"
			intervals [1387]:
				xmin = 531.4519
				xmax = 531.6119
				text = ""
			intervals [1388]:
				xmin = 531.6119
				xmax = 531.9619
				text = "uh"
			intervals [1389]:
				xmin = 531.9619
				xmax = 532.1506
				text = ""
			intervals [1390]:
				xmin = 532.1506
				xmax = 532.3806
				text = "rock"
			intervals [1391]:
				xmin = 532.3806
				xmax = 532.9706
				text = "fights"
			intervals [1392]:
				xmin = 532.9706
				xmax = 533.5688
				text = ""
			intervals [1393]:
				xmin = 533.5688
				xmax = 534.1788
				text = "um"
			intervals [1394]:
				xmin = 534.1788
				xmax = 534.6161
				text = ""
			intervals [1395]:
				xmin = 534.6161
				xmax = 535.0361
				text = "sling"
			intervals [1396]:
				xmin = 535.0361
				xmax = 535.3361
				text = "shock"
			intervals [1397]:
				xmin = 535.3361
				xmax = 535.7561
				text = "fights"
			intervals [1398]:
				xmin = 535.7561
				xmax = 535.9161
				text = "that"
			intervals [1399]:
				xmin = 535.9161
				xmax = 535.9761
				text = "s"
			intervals [1400]:
				xmin = 535.9761
				xmax = 536.1161
				text = "that"
			intervals [1401]:
				xmin = 536.1161
				xmax = 536.2061
				text = "s"
			intervals [1402]:
				xmin = 536.2061
				xmax = 536.3361
				text = "all"
			intervals [1403]:
				xmin = 536.3361
				xmax = 536.5861
				text = "about"
			intervals [1404]:
				xmin = 536.5861
				xmax = 536.7561
				text = "it"
			intervals [1405]:
				xmin = 536.7561
				xmax = 536.8661
				text = ""
			intervals [1406]:
				xmin = 536.8661
				xmax = 537.0461
				text = "that"
			intervals [1407]:
				xmin = 537.0461
				xmax = 537.1161
				text = "s"
			intervals [1408]:
				xmin = 537.1161
				xmax = 537.2361
				text = "all"
			intervals [1409]:
				xmin = 537.2361
				xmax = 537.3861
				text = "that"
			intervals [1410]:
				xmin = 537.3861
				xmax = 537.7261
				text = "we"
			intervals [1411]:
				xmin = 537.7261
				xmax = 537.7561
				text = ""
			intervals [1412]:
				xmin = 537.7561
				xmax = 537.8861
				text = "we"
			intervals [1413]:
				xmin = 537.8861
				xmax = 538.1961
				text = "wasn't"
			intervals [1414]:
				xmin = 538.1961
				xmax = 538.4361
				text = "really"
			intervals [1415]:
				xmin = 538.4361
				xmax = 538.7561
				text = "into"
			intervals [1416]:
				xmin = 538.7561
				xmax = 539.0261
				text = "none"
			intervals [1417]:
				xmin = 539.0261
				xmax = 539.1661
				text = "of"
			intervals [1418]:
				xmin = 539.1661
				xmax = 539.3661
				text = "the"
			intervals [1419]:
				xmin = 539.3661
				xmax = 540.0743
				text = ""
			intervals [1420]:
				xmin = 540.0743
				xmax = 540.5543
				text = "crime"
			intervals [1421]:
				xmin = 540.5543
				xmax = 540.7343
				text = "or"
			intervals [1422]:
				xmin = 540.7343
				xmax = 541.0443
				text = "doing"
			intervals [1423]:
				xmin = 541.0443
				xmax = 541.6643
				text = "anything"
			intervals [1424]:
				xmin = 541.6643
				xmax = 541.9756
				text = ""
			intervals [1425]:
				xmin = 541.9756
				xmax = 542.2556
				text = "bad"
			intervals [1426]:
				xmin = 542.2556
				xmax = 542.3256
				text = "or"
			intervals [1427]:
				xmin = 542.3256
				xmax = 542.6856
				text = "anything"
			intervals [1428]:
				xmin = 542.6856
				xmax = 542.8856
				text = "like"
			intervals [1429]:
				xmin = 542.8856
				xmax = 543.0856
				text = "that"
			intervals [1430]:
				xmin = 543.0856
				xmax = 543.8315
				text = ""
			intervals [1431]:
				xmin = 543.8315
				xmax = 543.9615
				text = "my"
			intervals [1432]:
				xmin = 543.9615
				xmax = 544.1515
				text = "group"
			intervals [1433]:
				xmin = 544.1515
				xmax = 544.2115
				text = "of"
			intervals [1434]:
				xmin = 544.2115
				xmax = 544.5215
				text = "friends"
			intervals [1435]:
				xmin = 544.5215
				xmax = 545.0115
				text = "wasn't"
			intervals [1436]:
				xmin = 545.0115
				xmax = 546.6747
				text = ""
			intervals [1437]:
				xmin = 546.6747
				xmax = 546.8947
				text = "so"
			intervals [1438]:
				xmin = 546.8947
				xmax = 547.0347
				text = "when"
			intervals [1439]:
				xmin = 547.0347
				xmax = 547.0947
				text = "we"
			intervals [1440]:
				xmin = 547.0947
				xmax = 547.2847
				text = "got"
			intervals [1441]:
				xmin = 547.2847
				xmax = 547.7047
				text = "older"
			intervals [1442]:
				xmin = 547.7047
				xmax = 547.9147
				text = "we"
			intervals [1443]:
				xmin = 547.9147
				xmax = 547.9447
				text = ""
			intervals [1444]:
				xmin = 547.9447
				xmax = 548.2547
				text = "we"
			intervals [1445]:
				xmin = 548.2547
				xmax = 548.3547
				text = "s"
			intervals [1446]:
				xmin = 548.3547
				xmax = 548.5747
				text = "we"
			intervals [1447]:
				xmin = 548.5747
				xmax = 548.8347
				text = "split"
			intervals [1448]:
				xmin = 548.8347
				xmax = 548.9647
				text = "up"
			intervals [1449]:
				xmin = 548.9647
				xmax = 549.0247
				text = "i"
			intervals [1450]:
				xmin = 549.0247
				xmax = 549.2547
				text = "moved"
			intervals [1451]:
				xmin = 549.2547
				xmax = 549.3747
				text = "to"
			intervals [1452]:
				xmin = 549.3747
				xmax = 549.8747
				text = "southwest"
			intervals [1453]:
				xmin = 549.8747
				xmax = 550.0247
				text = "for"
			intervals [1454]:
				xmin = 550.0247
				xmax = 550.4747
				text = "uh"
			intervals [1455]:
				xmin = 550.4747
				xmax = 551.7479
				text = ""
			intervals [1456]:
				xmin = 551.7479
				xmax = 551.9379
				text = "two"
			intervals [1457]:
				xmin = 551.9379
				xmax = 552.3579
				text = "years"
			intervals [1458]:
				xmin = 552.3579
				xmax = 552.9525
				text = ""
			intervals [1459]:
				xmin = 552.9525
				xmax = 553.1025
				text = "when"
			intervals [1460]:
				xmin = 553.1025
				xmax = 553.1725
				text = "i"
			intervals [1461]:
				xmin = 553.1725
				xmax = 553.2925
				text = "was"
			intervals [1462]:
				xmin = 553.2925
				xmax = 553.7125
				text = "thirteen"
			intervals [1463]:
				xmin = 553.7125
				xmax = 553.7725
				text = "or"
			intervals [1464]:
				xmin = 553.7725
				xmax = 554.3425
				text = "fourteen"
			intervals [1465]:
				xmin = 554.3425
				xmax = 555.3978
				text = ""
			intervals [1466]:
				xmin = 555.3978
				xmax = 555.6178
				text = "and"
			intervals [1467]:
				xmin = 555.6178
				xmax = 555.6478
				text = ""
			intervals [1468]:
				xmin = 555.6478
				xmax = 556.2578
				text = "um"
			intervals [1469]:
				xmin = 556.2578
				xmax = 556.2978
				text = ""
			intervals [1470]:
				xmin = 556.2978
				xmax = 556.5578
				text = "my"
			intervals [1471]:
				xmin = 556.5578
				xmax = 556.7478
				text = "other"
			intervals [1472]:
				xmin = 556.7478
				xmax = 557.4178
				text = "friends"
			intervals [1473]:
				xmin = 557.4178
				xmax = 557.4478
				text = ""
			intervals [1474]:
				xmin = 557.4478
				xmax = 557.5278
				text = "they"
			intervals [1475]:
				xmin = 557.5278
				xmax = 557.7778
				text = "moved"
			intervals [1476]:
				xmin = 557.7778
				xmax = 557.9078
				text = "to"
			intervals [1477]:
				xmin = 557.9078
				xmax = 558.3778
				text = "uh"
			intervals [1478]:
				xmin = 558.3778
				xmax = 558.5178
				text = "you"
			intervals [1479]:
				xmin = 558.5178
				xmax = 558.6478
				text = "ever"
			intervals [1480]:
				xmin = 558.6478
				xmax = 558.7578
				text = "heard"
			intervals [1481]:
				xmin = 558.7578
				xmax = 558.8378
				text = "of"
			intervals [1482]:
				xmin = 558.8378
				xmax = 559.3278
				text = "woodland"
			intervals [1483]:
				xmin = 559.3278
				xmax = 560.5632
				text = ""
			intervals [1484]:
				xmin = 560.5632
				xmax = 560.6832
				text = "my"
			intervals [1485]:
				xmin = 560.6832
				xmax = 560.8532
				text = "other"
			intervals [1486]:
				xmin = 560.8532
				xmax = 561.0232
				text = "friend"
			intervals [1487]:
				xmin = 561.0232
				xmax = 561.3532
				text = "rdx"
			intervals [1488]:
				xmin = 561.3532
				xmax = 561.4132
				text = "he"
			intervals [1489]:
				xmin = 561.4132
				xmax = 561.5932
				text = "moved"
			intervals [1490]:
				xmin = 561.5932
				xmax = 561.7232
				text = "to"
			intervals [1491]:
				xmin = 561.7232
				xmax = 562.1832
				text = "woodland"
			intervals [1492]:
				xmin = 562.1832
				xmax = 562.4823
				text = ""
			intervals [1493]:
				xmin = 562.4823
				xmax = 562.6423
				text = "my"
			intervals [1494]:
				xmin = 562.6423
				xmax = 562.8823
				text = "friend"
			intervals [1495]:
				xmin = 562.8823
				xmax = 563.1923
				text = "rdx"
			intervals [1496]:
				xmin = 563.1923
				xmax = 563.2523
				text = "he"
			intervals [1497]:
				xmin = 563.2523
				xmax = 563.5023
				text = "moved"
			intervals [1498]:
				xmin = 563.5023
				xmax = 563.7323
				text = "back"
			intervals [1499]:
				xmin = 563.7323
				xmax = 563.8023
				text = "to"
			intervals [1500]:
				xmin = 563.8023
				xmax = 563.9223
				text = "him"
			intervals [1501]:
				xmin = 563.9223
				xmax = 563.9823
				text = "and"
			intervals [1502]:
				xmin = 563.9823
				xmax = 564.1523
				text = "his"
			intervals [1503]:
				xmin = 564.1523
				xmax = 564.3823
				text = "family"
			intervals [1504]:
				xmin = 564.3823
				xmax = 564.4123
				text = "s"
			intervals [1505]:
				xmin = 564.4123
				xmax = 564.5523
				text = "from"
			intervals [1506]:
				xmin = 564.5523
				xmax = 564.7623
				text = "barry"
			intervals [1507]:
				xmin = 564.7623
				xmax = 565.0523
				text = "far"
			intervals [1508]:
				xmin = 565.0523
				xmax = 565.1323
				text = "they"
			intervals [1509]:
				xmin = 565.1323
				xmax = 565.3323
				text = "moved"
			intervals [1510]:
				xmin = 565.3323
				xmax = 565.5123
				text = "back"
			intervals [1511]:
				xmin = 565.5123
				xmax = 565.6323
				text = "to"
			intervals [1512]:
				xmin = 565.6323
				xmax = 565.8623
				text = "barry"
			intervals [1513]:
				xmin = 565.8623
				xmax = 566.3923
				text = "farms"
			intervals [1514]:
				xmin = 566.3923
				xmax = 566.9809
				text = ""
			intervals [1515]:
				xmin = 566.9809
				xmax = 567.0409
				text = "and"
			intervals [1516]:
				xmin = 567.0409
				xmax = 567.1509
				text = "my"
			intervals [1517]:
				xmin = 567.1509
				xmax = 567.2909
				text = "other"
			intervals [1518]:
				xmin = 567.2909
				xmax = 567.4709
				text = "friend"
			intervals [1519]:
				xmin = 567.4709
				xmax = 567.5609
				text = "he"
			intervals [1520]:
				xmin = 567.5609
				xmax = 567.8409
				text = "moved"
			intervals [1521]:
				xmin = 567.8409
				xmax = 567.9509
				text = "up"
			intervals [1522]:
				xmin = 567.9509
				xmax = 568.0109
				text = "the"
			intervals [1523]:
				xmin = 568.0109
				xmax = 568.3509
				text = "street"
			intervals [1524]:
				xmin = 568.3509
				xmax = 568.3909
				text = ""
			intervals [1525]:
				xmin = 568.3909
				xmax = 568.5509
				text = "by"
			intervals [1526]:
				xmin = 568.5509
				xmax = 568.8709
				text = "seven"
			intervals [1527]:
				xmin = 568.8709
				xmax = 569.5209
				text = "district"
			intervals [1528]:
				xmin = 569.5209
				xmax = 576.1256
				text = ""
			intervals [1529]:
				xmin = 576.1256
				xmax = 576.4056
				text = "yes"
			intervals [1530]:
				xmin = 576.4056
				xmax = 581.3723
				text = ""
			intervals [1531]:
				xmin = 581.3723
				xmax = 581.8523
				text = "uh"
			intervals [1532]:
				xmin = 581.8523
				xmax = 582.2142
				text = ""
			intervals [1533]:
				xmin = 582.2142
				xmax = 582.5342
				text = "no"
			intervals [1534]:
				xmin = 582.5342
				xmax = 582.8342
				text = "because"
			intervals [1535]:
				xmin = 582.8342
				xmax = 582.9742
				text = "that"
			intervals [1536]:
				xmin = 582.9742
				xmax = 583.3042
				text = "neighborhood"
			intervals [1537]:
				xmin = 583.3042
				xmax = 583.5042
				text = "was"
			intervals [1538]:
				xmin = 583.5042
				xmax = 583.8742
				text = "gone"
			intervals [1539]:
				xmin = 583.8742
				xmax = 583.9042
				text = ""
			intervals [1540]:
				xmin = 583.9042
				xmax = 584.0442
				text = "so"
			intervals [1541]:
				xmin = 584.0442
				xmax = 584.1342
				text = "i"
			intervals [1542]:
				xmin = 584.1342
				xmax = 584.3242
				text = "we"
			intervals [1543]:
				xmin = 584.3242
				xmax = 584.5342
				text = "didn't"
			intervals [1544]:
				xmin = 584.5342
				xmax = 584.6342
				text = "go"
			intervals [1545]:
				xmin = 584.6342
				xmax = 584.7442
				text = "back"
			intervals [1546]:
				xmin = 584.7442
				xmax = 584.8042
				text = "to"
			intervals [1547]:
				xmin = 584.8042
				xmax = 584.8942
				text = "that"
			intervals [1548]:
				xmin = 584.8942
				xmax = 585.1042
				text = "neighborhood"
			intervals [1549]:
				xmin = 585.1042
				xmax = 585.1942
				text = "but"
			intervals [1550]:
				xmin = 585.1942
				xmax = 585.2742
				text = "i"
			intervals [1551]:
				xmin = 585.2742
				xmax = 585.3642
				text = "would"
			intervals [1552]:
				xmin = 585.3642
				xmax = 585.4442
				text = "go"
			intervals [1553]:
				xmin = 585.4442
				xmax = 585.7342
				text = "visit"
			intervals [1554]:
				xmin = 585.7342
				xmax = 585.8442
				text = "my"
			intervals [1555]:
				xmin = 585.8442
				xmax = 586.4642
				text = "friends"
			intervals [1556]:
				xmin = 586.4642
				xmax = 587.0159
				text = ""
			intervals [1557]:
				xmin = 587.0159
				xmax = 587.2159
				text = "all"
			intervals [1558]:
				xmin = 587.2159
				xmax = 587.2759
				text = "the"
			intervals [1559]:
				xmin = 587.2759
				xmax = 587.6559
				text = "time"
			intervals [1560]:
				xmin = 587.6559
				xmax = 587.7852
				text = ""
			intervals [1561]:
				xmin = 587.7852
				xmax = 587.9452
				text = "uh"
			intervals [1562]:
				xmin = 587.9452
				xmax = 588.0852
				text = "they"
			intervals [1563]:
				xmin = 588.0852
				xmax = 588.1752
				text = "would"
			intervals [1564]:
				xmin = 588.1752
				xmax = 588.3052
				text = "come"
			intervals [1565]:
				xmin = 588.3052
				xmax = 588.5552
				text = "visit"
			intervals [1566]:
				xmin = 588.5552
				xmax = 588.7052
				text = "me"
			intervals [1567]:
				xmin = 588.7052
				xmax = 588.8152
				text = "in"
			intervals [1568]:
				xmin = 588.8152
				xmax = 589.5052
				text = "southwest"
			intervals [1569]:
				xmin = 589.5052
				xmax = 589.9057
				text = ""
			intervals [1570]:
				xmin = 589.9057
				xmax = 590.1757
				text = "and"
			intervals [1571]:
				xmin = 590.1757
				xmax = 590.2757
				text = "when"
			intervals [1572]:
				xmin = 590.2757
				xmax = 590.3357
				text = "i"
			intervals [1573]:
				xmin = 590.3357
				xmax = 590.5157
				text = "moved"
			intervals [1574]:
				xmin = 590.5157
				xmax = 590.6357
				text = "to"
			intervals [1575]:
				xmin = 590.6357
				xmax = 591.2557
				text = "southwest"
			intervals [1576]:
				xmin = 591.2557
				xmax = 591.4057
				text = "i"
			intervals [1577]:
				xmin = 591.4057
				xmax = 591.6957
				text = "was"
			intervals [1578]:
				xmin = 591.6957
				xmax = 591.7257
				text = ""
			intervals [1579]:
				xmin = 591.7257
				xmax = 591.8357
				text = "it"
			intervals [1580]:
				xmin = 591.8357
				xmax = 591.9657
				text = "was"
			intervals [1581]:
				xmin = 591.9657
				xmax = 592.1157
				text = "kind"
			intervals [1582]:
				xmin = 592.1157
				xmax = 592.1857
				text = "of"
			intervals [1583]:
				xmin = 592.1857
				xmax = 592.4557
				text = "like"
			intervals [1584]:
				xmin = 592.4557
				xmax = 593.1744
				text = ""
			intervals [1585]:
				xmin = 593.1744
				xmax = 593.2844
				text = "i"
			intervals [1586]:
				xmin = 593.2844
				xmax = 593.5644
				text = "didn't"
			intervals [1587]:
				xmin = 593.5644
				xmax = 593.9744
				text = "know"
			intervals [1588]:
				xmin = 593.9744
				xmax = 594.3944
				text = "that"
			intervals [1589]:
				xmin = 594.3944
				xmax = 595.2836
				text = ""
			intervals [1590]:
				xmin = 595.2836
				xmax = 595.8736
				text = "southwest"
			intervals [1591]:
				xmin = 595.8736
				xmax = 596.0136
				text = "was"
			intervals [1592]:
				xmin = 596.0136
				xmax = 596.2336
				text = "that"
			intervals [1593]:
				xmin = 596.2336
				xmax = 596.4136
				text = "bad"
			intervals [1594]:
				xmin = 596.4136
				xmax = 596.5036
				text = "of"
			intervals [1595]:
				xmin = 596.5036
				xmax = 596.5436
				text = "a"
			intervals [1596]:
				xmin = 596.5436
				xmax = 597.3036
				text = "neighborhood"
			intervals [1597]:
				xmin = 597.3036
				xmax = 597.5004
				text = ""
			intervals [1598]:
				xmin = 597.5004
				xmax = 597.7904
				text = "just"
			intervals [1599]:
				xmin = 597.7904
				xmax = 598.0504
				text = "just"
			intervals [1600]:
				xmin = 598.0504
				xmax = 598.1704
				text = "as"
			intervals [1601]:
				xmin = 598.1704
				xmax = 598.3804
				text = "bad"
			intervals [1602]:
				xmin = 598.3804
				xmax = 598.4904
				text = "as"
			intervals [1603]:
				xmin = 598.4904
				xmax = 599.0404
				text = "southeast"
			intervals [1604]:
				xmin = 599.0404
				xmax = 599.5894
				text = ""
			intervals [1605]:
				xmin = 599.5894
				xmax = 599.7494
				text = "so"
			intervals [1606]:
				xmin = 599.7494
				xmax = 599.8394
				text = "it"
			intervals [1607]:
				xmin = 599.8394
				xmax = 600.1394
				text = "wasn't"
			intervals [1608]:
				xmin = 600.1394
				xmax = 600.4394
				text = "really"
			intervals [1609]:
				xmin = 600.4394
				xmax = 600.6694
				text = "no"
			intervals [1610]:
				xmin = 600.6694
				xmax = 601.1994
				text = "transition"
			intervals [1611]:
				xmin = 601.1994
				xmax = 601.8238
				text = ""
			intervals [1612]:
				xmin = 601.8238
				xmax = 602.0538
				text = "like"
			intervals [1613]:
				xmin = 602.0538
				xmax = 602.0838
				text = ""
			intervals [1614]:
				xmin = 602.0838
				xmax = 602.2638
				text = "it"
			intervals [1615]:
				xmin = 602.2638
				xmax = 602.4238
				text = "would"
			intervals [1616]:
				xmin = 602.4238
				xmax = 602.6238
				text = "be"
			intervals [1617]:
				xmin = 602.6238
				xmax = 603.1638
				text = "gunshots"
			intervals [1618]:
				xmin = 603.1638
				xmax = 603.3338
				text = "right"
			intervals [1619]:
				xmin = 603.3338
				xmax = 603.6338
				text = "outside"
			intervals [1620]:
				xmin = 603.6338
				xmax = 603.7338
				text = "my"
			intervals [1621]:
				xmin = 603.7338
				xmax = 604.4838
				text = "backyard"
			intervals [1622]:
				xmin = 604.4838
				xmax = 605.2537
				text = ""
			intervals [1623]:
				xmin = 605.2537
				xmax = 605.5537
				text = "so"
			intervals [1624]:
				xmin = 605.5537
				xmax = 605.5837
				text = ""
			intervals [1625]:
				xmin = 605.5837
				xmax = 606.1637
				text = "southwest"
			intervals [1626]:
				xmin = 606.1637
				xmax = 606.4637
				text = "is"
			intervals [1627]:
				xmin = 606.4637
				xmax = 606.5437
				text = "s"
			intervals [1628]:
				xmin = 606.5437
				xmax = 606.6037
				text = ""
			intervals [1629]:
				xmin = 606.6037
				xmax = 606.8637
				text = "well"
			intervals [1630]:
				xmin = 606.8637
				xmax = 607.4137
				text = "was"
			intervals [1631]:
				xmin = 607.4137
				xmax = 607.5737
				text = "cause"
			intervals [1632]:
				xmin = 607.5737
				xmax = 607.6337
				text = "it"
			intervals [1633]:
				xmin = 607.6337
				xmax = 607.6637
				text = "s"
			intervals [1634]:
				xmin = 607.6637
				xmax = 608.0037
				text = "different"
			intervals [1635]:
				xmin = 608.0037
				xmax = 608.2037
				text = "now"
			intervals [1636]:
				xmin = 608.2037
				xmax = 608.2337
				text = ""
			intervals [1637]:
				xmin = 608.2337
				xmax = 608.5337
				text = "was"
			intervals [1638]:
				xmin = 608.5337
				xmax = 608.7637
				text = "just"
			intervals [1639]:
				xmin = 608.7637
				xmax = 608.8537
				text = "as"
			intervals [1640]:
				xmin = 608.8537
				xmax = 609.0437
				text = "bad"
			intervals [1641]:
				xmin = 609.0437
				xmax = 609.1337
				text = "as"
			intervals [1642]:
				xmin = 609.1337
				xmax = 609.7037
				text = "southeast"
			intervals [1643]:
				xmin = 609.7037
				xmax = 611.1811
				text = ""
			intervals [1644]:
				xmin = 611.1811
				xmax = 611.7411
				text = "uh"
			intervals [1645]:
				xmin = 611.7411
				xmax = 612.0697
				text = ""
			intervals [1646]:
				xmin = 612.0697
				xmax = 612.1397
				text = "t"
			intervals [1647]:
				xmin = 612.1397
				xmax = 612.1697
				text = ""
			intervals [1648]:
				xmin = 612.1697
				xmax = 612.2797
				text = "what"
			intervals [1649]:
				xmin = 612.2797
				xmax = 612.4097
				text = "is"
			intervals [1650]:
				xmin = 612.4097
				xmax = 612.5297
				text = "that"
			intervals [1651]:
				xmin = 612.5297
				xmax = 612.5997
				text = ""
			intervals [1652]:
				xmin = 612.5997
				xmax = 613.1397
				text = "called"
			intervals [1653]:
				xmin = 613.1397
				xmax = 614.9196
				text = ""
			intervals [1654]:
				xmin = 614.9196
				xmax = 614.9896
				text = "i"
			intervals [1655]:
				xmin = 614.9896
				xmax = 615.2996
				text = "forgot"
			intervals [1656]:
				xmin = 615.2996
				xmax = 615.3596
				text = "the"
			intervals [1657]:
				xmin = 615.3596
				xmax = 615.6596
				text = "name"
			intervals [1658]:
				xmin = 615.6596
				xmax = 615.8096
				text = "of"
			intervals [1659]:
				xmin = 615.8096
				xmax = 615.8496
				text = ""
			intervals [1660]:
				xmin = 615.8496
				xmax = 615.9196
				text = "it"
			intervals [1661]:
				xmin = 615.9196
				xmax = 615.9596
				text = ""
			intervals [1662]:
				xmin = 615.9596
				xmax = 616.4596
				text = "um"
			intervals [1663]:
				xmin = 616.4596
				xmax = 617.5408
				text = ""
			intervals [1664]:
				xmin = 617.5408
				xmax = 617.7508
				text = "right"
			intervals [1665]:
				xmin = 617.7508
				xmax = 618.2008
				text = "there"
			intervals [1666]:
				xmin = 618.2008
				xmax = 618.4928
				text = ""
			intervals [1667]:
				xmin = 618.4928
				xmax = 618.7828
				text = "across"
			intervals [1668]:
				xmin = 618.7828
				xmax = 618.8528
				text = "the"
			intervals [1669]:
				xmin = 618.8528
				xmax = 619.4728
				text = "street"
			intervals [1670]:
				xmin = 619.4728
				xmax = 619.8637
				text = ""
			intervals [1671]:
				xmin = 619.8637
				xmax = 620.3537
				text = "from"
			intervals [1672]:
				xmin = 620.3537
				xmax = 620.6537
				text = "the"
			intervals [1673]:
				xmin = 620.6537
				xmax = 620.6837
				text = ""
			intervals [1674]:
				xmin = 620.6837
				xmax = 621.0737
				text = "nationals"
			intervals [1675]:
				xmin = 621.0737
				xmax = 621.5137
				text = "stadium"
			intervals [1676]:
				xmin = 621.5137
				xmax = 622.7081
				text = ""
			intervals [1677]:
				xmin = 622.7081
				xmax = 622.8581
				text = "you"
			intervals [1678]:
				xmin = 622.8581
				xmax = 623.0081
				text = "know"
			intervals [1679]:
				xmin = 623.0081
				xmax = 623.1781
				text = "where"
			intervals [1680]:
				xmin = 623.1781
				xmax = 623.6481
				text = "waterfront"
			intervals [1681]:
				xmin = 623.6481
				xmax = 623.9981
				text = "station"
			intervals [1682]:
				xmin = 623.9981
				xmax = 624.2981
				text = "is"
			intervals [1683]:
				xmin = 624.2981
				xmax = 625.0131
				text = ""
			intervals [1684]:
				xmin = 625.0131
				xmax = 625.2231
				text = "right"
			intervals [1685]:
				xmin = 625.2231
				xmax = 625.3531
				text = "there"
			intervals [1686]:
				xmin = 625.3531
				xmax = 625.5331
				text = "in"
			intervals [1687]:
				xmin = 625.5331
				xmax = 625.7131
				text = "that"
			intervals [1688]:
				xmin = 625.7131
				xmax = 626.0131
				text = "area"
			intervals [1689]:
				xmin = 626.0131
				xmax = 626.5352
				text = ""
			intervals [1690]:
				xmin = 626.5352
				xmax = 626.8052
				text = "before"
			intervals [1691]:
				xmin = 626.8052
				xmax = 626.9252
				text = "they"
			intervals [1692]:
				xmin = 626.9252
				xmax = 627.2552
				text = "built"
			intervals [1693]:
				xmin = 627.2552
				xmax = 627.4152
				text = "all"
			intervals [1694]:
				xmin = 627.4152
				xmax = 627.5552
				text = "that"
			intervals [1695]:
				xmin = 627.5552
				xmax = 627.8952
				text = "stuff"
			intervals [1696]:
				xmin = 627.8952
				xmax = 628.0352
				text = "up"
			intervals [1697]:
				xmin = 628.0352
				xmax = 628.2052
				text = "right"
			intervals [1698]:
				xmin = 628.2052
				xmax = 628.4452
				text = "there"
			intervals [1699]:
				xmin = 628.4452
				xmax = 633.6377
				text = ""
			intervals [1700]:
				xmin = 633.6377
				xmax = 633.9177
				text = "um"
			intervals [1701]:
				xmin = 633.9177
				xmax = 633.9977
				text = "you"
			intervals [1702]:
				xmin = 633.9977
				xmax = 634.1077
				text = "know"
			intervals [1703]:
				xmin = 634.1077
				xmax = 634.2477
				text = "where"
			intervals [1704]:
				xmin = 634.2477
				xmax = 634.3877
				text = "i"
			intervals [1705]:
				xmin = 634.3877
				xmax = 634.6477
				text = "street"
			intervals [1706]:
				xmin = 634.6477
				xmax = 635.0077
				text = "is"
			intervals [1707]:
				xmin = 635.0077
				xmax = 636.0484
				text = ""
			intervals [1708]:
				xmin = 636.0484
				xmax = 636.3684
				text = "yeah"
			intervals [1709]:
				xmin = 636.3684
				xmax = 636.8379
				text = ""
			intervals [1710]:
				xmin = 636.8379
				xmax = 636.8979
				text = "it"
			intervals [1711]:
				xmin = 636.8979
				xmax = 637.0279
				text = "was"
			intervals [1712]:
				xmin = 637.0279
				xmax = 637.1179
				text = "off"
			intervals [1713]:
				xmin = 637.1179
				xmax = 637.2279
				text = "i"
			intervals [1714]:
				xmin = 637.2279
				xmax = 637.4879
				text = "street"
			intervals [1715]:
				xmin = 637.4879
				xmax = 638.7963
				text = ""
			intervals [1716]:
				xmin = 638.7963
				xmax = 639.0363
				text = "yeah"
			intervals [1717]:
				xmin = 639.0363
				xmax = 639.1663
				text = "it"
			intervals [1718]:
				xmin = 639.1663
				xmax = 639.2763
				text = "was"
			intervals [1719]:
				xmin = 639.2763
				xmax = 639.6463
				text = "condos"
			intervals [1720]:
				xmin = 639.6463
				xmax = 639.7163
				text = "and"
			intervals [1721]:
				xmin = 639.7163
				xmax = 639.8363
				text = "there"
			intervals [1722]:
				xmin = 639.8363
				xmax = 639.9663
				text = "was"
			intervals [1723]:
				xmin = 639.9663
				xmax = 639.9963
				text = ""
			intervals [1724]:
				xmin = 639.9963
				xmax = 640.1063
				text = "it"
			intervals [1725]:
				xmin = 640.1063
				xmax = 640.1363
				text = "s"
			intervals [1726]:
				xmin = 640.1363
				xmax = 640.3063
				text = "some"
			intervals [1727]:
				xmin = 640.3063
				xmax = 640.9063
				text = "houses"
			intervals [1728]:
				xmin = 640.9063
				xmax = 640.9786
				text = ""
			intervals [1729]:
				xmin = 640.9786
				xmax = 641.1286
				text = "on"
			intervals [1730]:
				xmin = 641.1286
				xmax = 641.2386
				text = "your"
			intervals [1731]:
				xmin = 641.2386
				xmax = 641.6586
				text = "uh"
			intervals [1732]:
				xmin = 641.6586
				xmax = 641.9225
				text = ""
			intervals [1733]:
				xmin = 641.9225
				xmax = 642.0825
				text = "right"
			intervals [1734]:
				xmin = 642.0825
				xmax = 642.2425
				text = "hand"
			intervals [1735]:
				xmin = 642.2425
				xmax = 642.6625
				text = "side"
			intervals [1736]:
				xmin = 642.6625
				xmax = 642.9591
				text = ""
			intervals [1737]:
				xmin = 642.9591
				xmax = 643.1191
				text = "and"
			intervals [1738]:
				xmin = 643.1191
				xmax = 643.2791
				text = "the"
			intervals [1739]:
				xmin = 643.2791
				xmax = 643.3691
				text = ""
			intervals [1740]:
				xmin = 643.3691
				xmax = 643.4791
				text = "i"
			intervals [1741]:
				xmin = 643.4791
				xmax = 643.6791
				text = "think"
			intervals [1742]:
				xmin = 643.6791
				xmax = 643.7691
				text = "it"
			intervals [1743]:
				xmin = 643.7691
				xmax = 643.8791
				text = "was"
			intervals [1744]:
				xmin = 643.8791
				xmax = 643.9391
				text = ""
			intervals [1745]:
				xmin = 643.9391
				xmax = 644.1091
				text = "called"
			intervals [1746]:
				xmin = 644.1091
				xmax = 644.2391
				text = "green"
			intervals [1747]:
				xmin = 644.2391
				xmax = 644.3891
				text = "leaf"
			intervals [1748]:
				xmin = 644.3891
				xmax = 644.7991
				text = "something"
			intervals [1749]:
				xmin = 644.7991
				xmax = 644.9063
				text = ""
			intervals [1750]:
				xmin = 644.9063
				xmax = 645.0763
				text = "green"
			intervals [1751]:
				xmin = 645.0763
				xmax = 645.2763
				text = "leaf"
			intervals [1752]:
				xmin = 645.2763
				xmax = 645.5398
				text = ""
			intervals [1753]:
				xmin = 645.5398
				xmax = 645.6098
				text = "i"
			intervals [1754]:
				xmin = 645.6098
				xmax = 645.8798
				text = "don't"
			intervals [1755]:
				xmin = 645.8798
				xmax = 646.1598
				text = "remember"
			intervals [1756]:
				xmin = 646.1598
				xmax = 646.2198
				text = "the"
			intervals [1757]:
				xmin = 646.2198
				xmax = 646.4298
				text = "name"
			intervals [1758]:
				xmin = 646.4298
				xmax = 646.4898
				text = "of"
			intervals [1759]:
				xmin = 646.4898
				xmax = 646.5798
				text = "the"
			intervals [1760]:
				xmin = 646.5798
				xmax = 647.0498
				text = "neighborhood"
			intervals [1761]:
				xmin = 647.0498
				xmax = 652.0247
				text = ""
			intervals [1762]:
				xmin = 652.0247
				xmax = 652.3947
				text = "<unk>"
			intervals [1763]:
				xmin = 652.3947
				xmax = 652.9739
				text = ""
			intervals [1764]:
				xmin = 652.9739
				xmax = 653.2239
				text = "because"
			intervals [1765]:
				xmin = 653.2239
				xmax = 653.2939
				text = "i"
			intervals [1766]:
				xmin = 653.2939
				xmax = 653.4239
				text = "don't"
			intervals [1767]:
				xmin = 653.4239
				xmax = 653.5839
				text = "i"
			intervals [1768]:
				xmin = 653.5839
				xmax = 653.8739
				text = "don't"
			intervals [1769]:
				xmin = 653.8739
				xmax = 654.4369
				text = ""
			intervals [1770]:
				xmin = 654.4369
				xmax = 654.6069
				text = "i"
			intervals [1771]:
				xmin = 654.6069
				xmax = 654.6769
				text = ""
			intervals [1772]:
				xmin = 654.6769
				xmax = 654.8469
				text = "i"
			intervals [1773]:
				xmin = 654.8469
				xmax = 655.2469
				text = "personally"
			intervals [1774]:
				xmin = 655.2469
				xmax = 655.3669
				text = "don't"
			intervals [1775]:
				xmin = 655.3669
				xmax = 655.5669
				text = "like"
			intervals [1776]:
				xmin = 655.5669
				xmax = 655.6969
				text = "to"
			intervals [1777]:
				xmin = 655.6969
				xmax = 656.0069
				text = "talk"
			intervals [1778]:
				xmin = 656.0069
				xmax = 656.3069
				text = "about"
			intervals [1779]:
				xmin = 656.3069
				xmax = 656.5469
				text = "that"
			intervals [1780]:
				xmin = 656.5469
				xmax = 656.7769
				text = "because"
			intervals [1781]:
				xmin = 656.7769
				xmax = 656.8369
				text = "i"
			intervals [1782]:
				xmin = 656.8369
				xmax = 657.1769
				text = "don't"
			intervals [1783]:
				xmin = 657.1769
				xmax = 657.3069
				text = "i"
			intervals [1784]:
				xmin = 657.3069
				xmax = 657.4958
				text = ""
			intervals [1785]:
				xmin = 657.4958
				xmax = 657.5858
				text = "i"
			intervals [1786]:
				xmin = 657.5858
				xmax = 657.7858
				text = "don't"
			intervals [1787]:
				xmin = 657.7858
				xmax = 657.9658
				text = "think"
			intervals [1788]:
				xmin = 657.9658
				xmax = 658.1658
				text = "that"
			intervals [1789]:
				xmin = 658.1658
				xmax = 658.4858
				text = "s"
			intervals [1790]:
				xmin = 658.4858
				xmax = 658.7528
				text = ""
			intervals [1791]:
				xmin = 658.7528
				xmax = 659.2528
				text = "relevant"
			intervals [1792]:
				xmin = 659.2528
				xmax = 659.3828
				text = "to"
			intervals [1793]:
				xmin = 659.3828
				xmax = 659.8228
				text = "anything"
			intervals [1794]:
				xmin = 659.8228
				xmax = 659.8528
				text = ""
			intervals [1795]:
				xmin = 659.8528
				xmax = 660.1528
				text = "like"
			intervals [1796]:
				xmin = 660.1528
				xmax = 660.1828
				text = ""
			intervals [1797]:
				xmin = 660.1828
				xmax = 660.2728
				text = "i"
			intervals [1798]:
				xmin = 660.2728
				xmax = 660.4428
				text = "mean"
			intervals [1799]:
				xmin = 660.4428
				xmax = 660.5728
				text = "ever"
			intervals [1800]:
				xmin = 660.5728
				xmax = 660.6628
				text = "of"
			intervals [1801]:
				xmin = 660.6628
				xmax = 660.9428
				text = "course"
			intervals [1802]:
				xmin = 660.9428
				xmax = 661.3628
				text = "everybody"
			intervals [1803]:
				xmin = 661.3628
				xmax = 661.6728
				text = "grows"
			intervals [1804]:
				xmin = 661.6728
				xmax = 661.8528
				text = "up"
			intervals [1805]:
				xmin = 661.8528
				xmax = 661.9628
				text = "in"
			intervals [1806]:
				xmin = 661.9628
				xmax = 661.9928
				text = "a"
			intervals [1807]:
				xmin = 661.9928
				xmax = 662.0228
				text = ""
			intervals [1808]:
				xmin = 662.0228
				xmax = 662.2928
				text = "bad"
			intervals [1809]:
				xmin = 662.2928
				xmax = 662.6828
				text = "area"
			intervals [1810]:
				xmin = 662.6828
				xmax = 663.2973
				text = ""
			intervals [1811]:
				xmin = 663.2973
				xmax = 663.3873
				text = "and"
			intervals [1812]:
				xmin = 663.3873
				xmax = 663.7273
				text = "everybody"
			intervals [1813]:
				xmin = 663.7273
				xmax = 663.9973
				text = "goes"
			intervals [1814]:
				xmin = 663.9973
				xmax = 664.1073
				text = "through"
			intervals [1815]:
				xmin = 664.1073
				xmax = 664.2773
				text = "that"
			intervals [1816]:
				xmin = 664.2773
				xmax = 664.6973
				text = "stuff"
			intervals [1817]:
				xmin = 664.6973
				xmax = 665.0039
				text = ""
			intervals [1818]:
				xmin = 665.0039
				xmax = 665.1339
				text = "but"
			intervals [1819]:
				xmin = 665.1339
				xmax = 665.2039
				text = "i"
			intervals [1820]:
				xmin = 665.2039
				xmax = 665.3239
				text = "don't"
			intervals [1821]:
				xmin = 665.3239
				xmax = 665.4039
				text = "i"
			intervals [1822]:
				xmin = 665.4039
				xmax = 665.6039
				text = "don't"
			intervals [1823]:
				xmin = 665.6039
				xmax = 665.7639
				text = "like"
			intervals [1824]:
				xmin = 665.7639
				xmax = 665.8439
				text = "to"
			intervals [1825]:
				xmin = 665.8439
				xmax = 665.9039
				text = ""
			intervals [1826]:
				xmin = 665.9039
				xmax = 666.3739
				text = "glorify"
			intervals [1827]:
				xmin = 666.3739
				xmax = 666.4039
				text = ""
			intervals [1828]:
				xmin = 666.4039
				xmax = 666.5039
				text = "it"
			intervals [1829]:
				xmin = 666.5039
				xmax = 666.5639
				text = ""
			intervals [1830]:
				xmin = 666.5639
				xmax = 666.7139
				text = "cause"
			intervals [1831]:
				xmin = 666.7139
				xmax = 666.7539
				text = "i"
			intervals [1832]:
				xmin = 666.7539
				xmax = 666.9139
				text = "don't"
			intervals [1833]:
				xmin = 666.9139
				xmax = 667.1539
				text = "think"
			intervals [1834]:
				xmin = 667.1539
				xmax = 667.3039
				text = "that"
			intervals [1835]:
				xmin = 667.3039
				xmax = 667.3439
				text = "s"
			intervals [1836]:
				xmin = 667.3439
				xmax = 667.9239
				text = "important"
			intervals [1837]:
				xmin = 667.9239
				xmax = 668.3761
				text = ""
			intervals [1838]:
				xmin = 668.3761
				xmax = 668.5061
				text = "but"
			intervals [1839]:
				xmin = 668.5061
				xmax = 668.6661
				text = "it"
			intervals [1840]:
				xmin = 668.6661
				xmax = 669.9927
				text = ""
			intervals [1841]:
				xmin = 669.9927
				xmax = 670.2627
				text = "nah"
			intervals [1842]:
				xmin = 670.2627
				xmax = 670.5027
				text = "nah"
			intervals [1843]:
				xmin = 670.5027
				xmax = 670.5327
				text = ""
			intervals [1844]:
				xmin = 670.5327
				xmax = 670.7727
				text = "nah"
			intervals [1845]:
				xmin = 670.7727
				xmax = 676.7855
				text = ""
			intervals [1846]:
				xmin = 676.7855
				xmax = 677.2155
				text = "from"
			intervals [1847]:
				xmin = 677.2155
				xmax = 678.7345
				text = ""
			intervals [1848]:
				xmin = 678.7345
				xmax = 679.0545
				text = "just"
			intervals [1849]:
				xmin = 679.0545
				xmax = 679.1345
				text = "to"
			intervals [1850]:
				xmin = 679.1345
				xmax = 679.2645
				text = "be"
			intervals [1851]:
				xmin = 679.2645
				xmax = 679.5445
				text = "honest"
			intervals [1852]:
				xmin = 679.5445
				xmax = 679.7145
				text = "with"
			intervals [1853]:
				xmin = 679.7145
				xmax = 679.8545
				text = "you"
			intervals [1854]:
				xmin = 679.8545
				xmax = 680.1845
				text = "just"
			intervals [1855]:
				xmin = 680.1845
				xmax = 680.3945
				text = "being"
			intervals [1856]:
				xmin = 680.3945
				xmax = 680.4945
				text = "with"
			intervals [1857]:
				xmin = 680.4945
				xmax = 680.6445
				text = "my"
			intervals [1858]:
				xmin = 680.6445
				xmax = 681.0545
				text = "friends"
			intervals [1859]:
				xmin = 681.0545
				xmax = 681.2745
				text = "like"
			intervals [1860]:
				xmin = 681.2745
				xmax = 681.4045
				text = "i"
			intervals [1861]:
				xmin = 681.4045
				xmax = 681.6645
				text = "like"
			intervals [1862]:
				xmin = 681.6645
				xmax = 681.7145
				text = ""
			intervals [1863]:
				xmin = 681.7145
				xmax = 681.8645
				text = "to"
			intervals [1864]:
				xmin = 681.8645
				xmax = 682.0245
				text = "this"
			intervals [1865]:
				xmin = 682.0245
				xmax = 682.2945
				text = "day"
			intervals [1866]:
				xmin = 682.2945
				xmax = 682.4745
				text = "we"
			intervals [1867]:
				xmin = 682.4745
				xmax = 682.9445
				text = "still"
			intervals [1868]:
				xmin = 682.9445
				xmax = 682.9945
				text = ""
			intervals [1869]:
				xmin = 682.9945
				xmax = 683.0945
				text = "are"
			intervals [1870]:
				xmin = 683.0945
				xmax = 683.4145
				text = "tight"
			intervals [1871]:
				xmin = 683.4145
				xmax = 683.6045
				text = "so"
			intervals [1872]:
				xmin = 683.6045
				xmax = 683.6445
				text = "i"
			intervals [1873]:
				xmin = 683.6445
				xmax = 683.7345
				text = "j-"
			intervals [1874]:
				xmin = 683.7345
				xmax = 683.7645
				text = ""
			intervals [1875]:
				xmin = 683.7645
				xmax = 683.9045
				text = "i"
			intervals [1876]:
				xmin = 683.9045
				xmax = 684.1345
				text = "love"
			intervals [1877]:
				xmin = 684.1345
				xmax = 684.1645
				text = ""
			intervals [1878]:
				xmin = 684.1645
				xmax = 684.3345
				text = "hanging"
			intervals [1879]:
				xmin = 684.3345
				xmax = 684.4245
				text = "with"
			intervals [1880]:
				xmin = 684.4245
				xmax = 684.5345
				text = "my"
			intervals [1881]:
				xmin = 684.5345
				xmax = 684.9845
				text = "friends"
			intervals [1882]:
				xmin = 684.9845
				xmax = 685.2845
				text = "we"
			intervals [1883]:
				xmin = 685.2845
				xmax = 686.1735
				text = ""
			intervals [1884]:
				xmin = 686.1735
				xmax = 686.5335
				text = "uh"
			intervals [1885]:
				xmin = 686.5335
				xmax = 686.5635
				text = ""
			intervals [1886]:
				xmin = 686.5635
				xmax = 686.6935
				text = "i"
			intervals [1887]:
				xmin = 686.6935
				xmax = 686.8635
				text = "don't"
			intervals [1888]:
				xmin = 686.8635
				xmax = 687.0635
				text = "have"
			intervals [1889]:
				xmin = 687.0635
				xmax = 687.2335
				text = "one"
			intervals [1890]:
				xmin = 687.2335
				xmax = 687.8435
				text = "specific"
			intervals [1891]:
				xmin = 687.8435
				xmax = 688.2935
				text = "memory"
			intervals [1892]:
				xmin = 688.2935
				xmax = 688.6662
				text = ""
			intervals [1893]:
				xmin = 688.6662
				xmax = 688.7562
				text = "to"
			intervals [1894]:
				xmin = 688.7562
				xmax = 688.8662
				text = "be"
			intervals [1895]:
				xmin = 688.8662
				xmax = 689.2662
				text = "truthfully"
			intervals [1896]:
				xmin = 689.2662
				xmax = 689.5562
				text = "honest"
			intervals [1897]:
				xmin = 689.5562
				xmax = 689.7562
				text = "with"
			intervals [1898]:
				xmin = 689.7562
				xmax = 689.8862
				text = "you"
			intervals [1899]:
				xmin = 689.8862
				xmax = 691.5373
				text = ""
			intervals [1900]:
				xmin = 691.5373
				xmax = 691.8273
				text = "but"
			intervals [1901]:
				xmin = 691.8273
				xmax = 691.8573
				text = ""
			intervals [1902]:
				xmin = 691.8573
				xmax = 691.9373
				text = "it"
			intervals [1903]:
				xmin = 691.9373
				xmax = 691.9673
				text = "s"
			intervals [1904]:
				xmin = 691.9673
				xmax = 692.0473
				text = "j-"
			intervals [1905]:
				xmin = 692.0473
				xmax = 692.0773
				text = ""
			intervals [1906]:
				xmin = 692.0773
				xmax = 692.1873
				text = "it"
			intervals [1907]:
				xmin = 692.1873
				xmax = 692.2873
				text = "s"
			intervals [1908]:
				xmin = 692.2873
				xmax = 692.6473
				text = "just"
			intervals [1909]:
				xmin = 692.6473
				xmax = 692.9373
				text = "just"
			intervals [1910]:
				xmin = 692.9373
				xmax = 693.2473
				text = "being"
			intervals [1911]:
				xmin = 693.2473
				xmax = 693.4673
				text = "able"
			intervals [1912]:
				xmin = 693.4673
				xmax = 693.6373
				text = "to"
			intervals [1913]:
				xmin = 693.6373
				xmax = 693.8073
				text = "go"
			intervals [1914]:
				xmin = 693.8073
				xmax = 694.3073
				text = "outside"
			intervals [1915]:
				xmin = 694.3073
				xmax = 694.4373
				text = "and"
			intervals [1916]:
				xmin = 694.4373
				xmax = 694.6173
				text = "just"
			intervals [1917]:
				xmin = 694.6173
				xmax = 694.8273
				text = "hang"
			intervals [1918]:
				xmin = 694.8273
				xmax = 694.9473
				text = "with"
			intervals [1919]:
				xmin = 694.9473
				xmax = 695.1773
				text = "them"
			intervals [1920]:
				xmin = 695.1773
				xmax = 695.3473
				text = "all"
			intervals [1921]:
				xmin = 695.3473
				xmax = 695.6173
				text = "night"
			intervals [1922]:
				xmin = 695.6173
				xmax = 695.8373
				text = "all"
			intervals [1923]:
				xmin = 695.8373
				xmax = 696.0773
				text = "nights"
			intervals [1924]:
				xmin = 696.0773
				xmax = 696.1373
				text = "of"
			intervals [1925]:
				xmin = 696.1373
				xmax = 696.2073
				text = "the"
			intervals [1926]:
				xmin = 696.2073
				xmax = 696.5073
				text = "hour"
			intervals [1927]:
				xmin = 696.5073
				xmax = 696.6573
				text = "til"
			intervals [1928]:
				xmin = 696.6573
				xmax = 696.9773
				text = "four"
			intervals [1929]:
				xmin = 696.9773
				xmax = 697.1973
				text = "five"
			intervals [1930]:
				xmin = 697.1973
				xmax = 697.4673
				text = "o'clock"
			intervals [1931]:
				xmin = 697.4673
				xmax = 697.5273
				text = "in"
			intervals [1932]:
				xmin = 697.5273
				xmax = 697.5873
				text = "the"
			intervals [1933]:
				xmin = 697.5873
				xmax = 698.0373
				text = "morning"
			intervals [1934]:
				xmin = 698.0373
				xmax = 698.4393
				text = ""
			intervals [1935]:
				xmin = 698.4393
				xmax = 698.6993
				text = "<unk>"
			intervals [1936]:
				xmin = 698.6993
				xmax = 705.7836
				text = ""
			intervals [1937]:
				xmin = 705.7836
				xmax = 706.1536
				text = "yeah"
			intervals [1938]:
				xmin = 706.1536
				xmax = 706.8527
				text = ""
			intervals [1939]:
				xmin = 706.8527
				xmax = 707.1927
				text = "yeah"
			intervals [1940]:
				xmin = 707.1927
				xmax = 711.617
				text = ""
			intervals [1941]:
				xmin = 711.617
				xmax = 711.797
				text = "in"
			intervals [1942]:
				xmin = 711.797
				xmax = 711.927
				text = "the"
			intervals [1943]:
				xmin = 711.927
				xmax = 712.537
				text = "neighborhood"
			intervals [1944]:
				xmin = 712.537
				xmax = 712.797
				text = "or"
			intervals [1945]:
				xmin = 712.797
				xmax = 715.2003
				text = ""
			intervals [1946]:
				xmin = 715.2003
				xmax = 715.3903
				text = "uh"
			intervals [1947]:
				xmin = 715.3903
				xmax = 715.5303
				text = "the"
			intervals [1948]:
				xmin = 715.5303
				xmax = 715.9103
				text = "difference"
			intervals [1949]:
				xmin = 715.9103
				xmax = 716.1503
				text = "is"
			intervals [1950]:
				xmin = 716.1503
				xmax = 716.6203
				text = "they"
			intervals [1951]:
				xmin = 716.6203
				xmax = 717.2533
				text = ""
			intervals [1952]:
				xmin = 717.2533
				xmax = 717.7833
				text = "they"
			intervals [1953]:
				xmin = 717.7833
				xmax = 718.1932
				text = ""
			intervals [1954]:
				xmin = 718.1932
				xmax = 718.3332
				text = "the"
			intervals [1955]:
				xmin = 718.3332
				xmax = 718.7132
				text = "people"
			intervals [1956]:
				xmin = 718.7132
				xmax = 718.7732
				text = "are"
			intervals [1957]:
				xmin = 718.7732
				xmax = 718.9432
				text = "still"
			intervals [1958]:
				xmin = 718.9432
				xmax = 719.0632
				text = "the"
			intervals [1959]:
				xmin = 719.0632
				xmax = 719.4232
				text = "same"
			intervals [1960]:
				xmin = 719.4232
				xmax = 719.5332
				text = "it"
			intervals [1961]:
				xmin = 719.5332
				xmax = 719.5632
				text = "s"
			intervals [1962]:
				xmin = 719.5632
				xmax = 719.8032
				text = "just"
			intervals [1963]:
				xmin = 719.8032
				xmax = 720.1732
				text = "the"
			intervals [1964]:
				xmin = 720.1732
				xmax = 720.4427
				text = ""
			intervals [1965]:
				xmin = 720.4427
				xmax = 720.6427
				text = "the"
			intervals [1966]:
				xmin = 720.6427
				xmax = 720.9227
				text = "area"
			intervals [1967]:
				xmin = 720.9227
				xmax = 721.0627
				text = "look"
			intervals [1968]:
				xmin = 721.0627
				xmax = 721.0927
				text = ""
			intervals [1969]:
				xmin = 721.0927
				xmax = 721.4427
				text = "different"
			intervals [1970]:
				xmin = 721.4427
				xmax = 721.6727
				text = "like"
			intervals [1971]:
				xmin = 721.6727
				xmax = 721.7127
				text = ""
			intervals [1972]:
				xmin = 721.7127
				xmax = 721.8327
				text = "th-"
			intervals [1973]:
				xmin = 721.8327
				xmax = 722.2295
				text = ""
			intervals [1974]:
				xmin = 722.2295
				xmax = 722.3695
				text = "have"
			intervals [1975]:
				xmin = 722.3695
				xmax = 722.5095
				text = "you"
			intervals [1976]:
				xmin = 722.5095
				xmax = 722.6895
				text = "seen"
			intervals [1977]:
				xmin = 722.6895
				xmax = 722.7495
				text = "the"
			intervals [1978]:
				xmin = 722.7495
				xmax = 723.0495
				text = "news"
			intervals [1979]:
				xmin = 723.0495
				xmax = 723.3195
				text = "where"
			intervals [1980]:
				xmin = 723.3195
				xmax = 723.7395
				text = "um"
			intervals [1981]:
				xmin = 723.7395
				xmax = 723.9395
				text = ""
			intervals [1982]:
				xmin = 723.9395
				xmax = 724.0795
				text = "the"
			intervals [1983]:
				xmin = 724.0795
				xmax = 724.4395
				text = "two"
			intervals [1984]:
				xmin = 724.4395
				xmax = 724.5095
				text = ""
			intervals [1985]:
				xmin = 724.5095
				xmax = 724.6095
				text = "the"
			intervals [1986]:
				xmin = 724.6095
				xmax = 724.9995
				text = "men"
			intervals [1987]:
				xmin = 724.9995
				xmax = 725.1764
				text = ""
			intervals [1988]:
				xmin = 725.1764
				xmax = 725.3564
				text = "got"
			intervals [1989]:
				xmin = 725.3564
				xmax = 725.5964
				text = "raped"
			intervals [1990]:
				xmin = 725.5964
				xmax = 725.8299
				text = ""
			intervals [1991]:
				xmin = 725.8299
				xmax = 725.9799
				text = "the"
			intervals [1992]:
				xmin = 725.9799
				xmax = 726.2899
				text = "dude"
			intervals [1993]:
				xmin = 726.2899
				xmax = 726.4899
				text = "got"
			intervals [1994]:
				xmin = 726.4899
				xmax = 726.7099
				text = "raped"
			intervals [1995]:
				xmin = 726.7099
				xmax = 726.9696
				text = ""
			intervals [1996]:
				xmin = 726.9696
				xmax = 727.1196
				text = "by"
			intervals [1997]:
				xmin = 727.1196
				xmax = 727.3396
				text = "four"
			intervals [1998]:
				xmin = 727.3396
				xmax = 727.6696
				text = "men"
			intervals [1999]:
				xmin = 727.6696
				xmax = 728.0363
				text = ""
			intervals [2000]:
				xmin = 728.0363
				xmax = 728.2963
				text = "they"
			intervals [2001]:
				xmin = 728.2963
				xmax = 729.5024
				text = ""
			intervals [2002]:
				xmin = 729.5024
				xmax = 729.6024
				text = "well"
			intervals [2003]:
				xmin = 729.6024
				xmax = 729.7224
				text = "that"
			intervals [2004]:
				xmin = 729.7224
				xmax = 729.7924
				text = "s"
			intervals [2005]:
				xmin = 729.7924
				xmax = 729.9624
				text = "that"
			intervals [2006]:
				xmin = 729.9624
				xmax = 730.0024
				text = "s"
			intervals [2007]:
				xmin = 730.0024
				xmax = 730.0624
				text = "the"
			intervals [2008]:
				xmin = 730.0624
				xmax = 730.5024
				text = "neighborhood"
			intervals [2009]:
				xmin = 730.5024
				xmax = 730.7324
				text = "where"
			intervals [2010]:
				xmin = 730.7324
				xmax = 730.8124
				text = "i"
			intervals [2011]:
				xmin = 730.8124
				xmax = 730.9724
				text = "grew"
			intervals [2012]:
				xmin = 730.9724
				xmax = 731.1524
				text = "up"
			intervals [2013]:
				xmin = 731.1524
				xmax = 731.4524
				text = "in"
			intervals [2014]:
				xmin = 731.4524
				xmax = 731.5428
				text = ""
			intervals [2015]:
				xmin = 731.5428
				xmax = 731.7428
				text = "that"
			intervals [2016]:
				xmin = 731.7428
				xmax = 731.9028
				text = "s"
			intervals [2017]:
				xmin = 731.9028
				xmax = 732.0228
				text = "by"
			intervals [2018]:
				xmin = 732.0228
				xmax = 732.1328
				text = "the"
			intervals [2019]:
				xmin = 732.1328
				xmax = 732.6428
				text = "giant"
			intervals [2020]:
				xmin = 732.6428
				xmax = 733.0971
				text = ""
			intervals [2021]:
				xmin = 733.0971
				xmax = 733.2771
				text = "i'm"
			intervals [2022]:
				xmin = 733.2771
				xmax = 733.5671
				text = "surprised"
			intervals [2023]:
				xmin = 733.5671
				xmax = 733.6271
				text = "you"
			intervals [2024]:
				xmin = 733.6271
				xmax = 733.7471
				text = "didn't"
			intervals [2025]:
				xmin = 733.7471
				xmax = 733.8371
				text = "see"
			intervals [2026]:
				xmin = 733.8371
				xmax = 733.9271
				text = "that"
			intervals [2027]:
				xmin = 733.9271
				xmax = 733.9971
				text = "on"
			intervals [2028]:
				xmin = 733.9971
				xmax = 734.0571
				text = "the"
			intervals [2029]:
				xmin = 734.0571
				xmax = 734.4371
				text = "news"
			intervals [2030]:
				xmin = 734.4371
				xmax = 736.1206
				text = ""
			intervals [2031]:
				xmin = 736.1206
				xmax = 736.7306
				text = "<unk>"
			intervals [2032]:
				xmin = 736.7306
				xmax = 737.5474
				text = ""
			intervals [2033]:
				xmin = 737.5474
				xmax = 737.8374
				text = "okay"
			intervals [2034]:
				xmin = 737.8374
				xmax = 738.6914
				text = ""
			intervals [2035]:
				xmin = 738.6914
				xmax = 738.8814
				text = "well"
			intervals [2036]:
				xmin = 738.8814
				xmax = 739.0914
				text = "yeah"
			intervals [2037]:
				xmin = 739.0914
				xmax = 739.2614
				text = "yeah"
			intervals [2038]:
				xmin = 739.2614
				xmax = 739.5614
				text = "yeah"
			intervals [2039]:
				xmin = 739.5614
				xmax = 739.8614
				text = "they"
			intervals [2040]:
				xmin = 739.8614
				xmax = 740.0414
				text = "they"
			intervals [2041]:
				xmin = 740.0414
				xmax = 740.3114
				text = "built"
			intervals [2042]:
				xmin = 740.3114
				xmax = 740.3414
				text = "a"
			intervals [2043]:
				xmin = 740.3414
				xmax = 740.9914
				text = "um"
			intervals [2044]:
				xmin = 740.9914
				xmax = 741.4026
				text = ""
			intervals [2045]:
				xmin = 741.4026
				xmax = 741.4926
				text = "<unk>"
			intervals [2046]:
				xmin = 741.4926
				xmax = 741.5415
				text = ""
			intervals [2047]:
				xmin = 741.5415
				xmax = 741.6515
				text = "we"
			intervals [2048]:
				xmin = 741.6515
				xmax = 741.7915
				text = "had"
			intervals [2049]:
				xmin = 741.7915
				xmax = 741.8615
				text = "a"
			intervals [2050]:
				xmin = 741.8615
				xmax = 742.4315
				text = "um"
			intervals [2051]:
				xmin = 742.4315
				xmax = 743.5495
				text = ""
			intervals [2052]:
				xmin = 743.5495
				xmax = 743.6295
				text = "we"
			intervals [2053]:
				xmin = 743.6295
				xmax = 743.7195
				text = "had"
			intervals [2054]:
				xmin = 743.7195
				xmax = 743.7595
				text = "a"
			intervals [2055]:
				xmin = 743.7595
				xmax = 744.0995
				text = "shopping"
			intervals [2056]:
				xmin = 744.0995
				xmax = 744.4495
				text = "center"
			intervals [2057]:
				xmin = 744.4495
				xmax = 744.7094
				text = ""
			intervals [2058]:
				xmin = 744.7094
				xmax = 744.8094
				text = "we"
			intervals [2059]:
				xmin = 744.8094
				xmax = 744.9894
				text = "had"
			intervals [2060]:
				xmin = 744.9894
				xmax = 745.0794
				text = "it"
			intervals [2061]:
				xmin = 745.0794
				xmax = 745.2094
				text = "s"
			intervals [2062]:
				xmin = 745.2094
				xmax = 745.4894
				text = "called"
			intervals [2063]:
				xmin = 745.4894
				xmax = 745.6594
				text = "lee"
			intervals [2064]:
				xmin = 745.6594
				xmax = 745.7394
				text = "s"
			intervals [2065]:
				xmin = 745.7394
				xmax = 746.2494
				text = "market"
			intervals [2066]:
				xmin = 746.2494
				xmax = 746.2794
				text = ""
			intervals [2067]:
				xmin = 746.2794
				xmax = 746.4294
				text = "and"
			intervals [2068]:
				xmin = 746.4294
				xmax = 746.5294
				text = "we"
			intervals [2069]:
				xmin = 746.5294
				xmax = 746.6694
				text = "had"
			intervals [2070]:
				xmin = 746.6694
				xmax = 746.7894
				text = "our"
			intervals [2071]:
				xmin = 746.7894
				xmax = 747.0994
				text = "carry"
			intervals [2072]:
				xmin = 747.0994
				xmax = 747.1894
				text = "out"
			intervals [2073]:
				xmin = 747.1894
				xmax = 747.3794
				text = "called"
			intervals [2074]:
				xmin = 747.3794
				xmax = 747.6494
				text = "what"
			intervals [2075]:
				xmin = 747.6494
				xmax = 747.9894
				text = "luck"
			intervals [2076]:
				xmin = 747.9894
				xmax = 748.9086
				text = ""
			intervals [2077]:
				xmin = 748.9086
				xmax = 749.1786
				text = "so"
			intervals [2078]:
				xmin = 749.1786
				xmax = 749.3986
				text = "that"
			intervals [2079]:
				xmin = 749.3986
				xmax = 749.6486
				text = "area"
			intervals [2080]:
				xmin = 749.6486
				xmax = 749.7586
				text = "they"
			intervals [2081]:
				xmin = 749.7586
				xmax = 750.0086
				text = "tore"
			intervals [2082]:
				xmin = 750.0086
				xmax = 750.1786
				text = "that"
			intervals [2083]:
				xmin = 750.1786
				xmax = 750.3886
				text = "down"
			intervals [2084]:
				xmin = 750.3886
				xmax = 750.5086
				text = "they"
			intervals [2085]:
				xmin = 750.5086
				xmax = 750.7686
				text = "built"
			intervals [2086]:
				xmin = 750.7686
				xmax = 750.8886
				text = "a"
			intervals [2087]:
				xmin = 750.8886
				xmax = 751.4186
				text = "um"
			intervals [2088]:
				xmin = 751.4186
				xmax = 751.8852
				text = ""
			intervals [2089]:
				xmin = 751.8852
				xmax = 751.9952
				text = "a"
			intervals [2090]:
				xmin = 751.9952
				xmax = 752.4952
				text = "giant"
			intervals [2091]:
				xmin = 752.4952
				xmax = 752.7252
				text = "right"
			intervals [2092]:
				xmin = 752.7252
				xmax = 752.8552
				text = "there"
			intervals [2093]:
				xmin = 752.8552
				xmax = 753.4352
				text = "and"
			intervals [2094]:
				xmin = 753.4352
				xmax = 754.054
				text = ""
			intervals [2095]:
				xmin = 754.054
				xmax = 754.294
				text = "s"
			intervals [2096]:
				xmin = 754.294
				xmax = 754.334
				text = ""
			intervals [2097]:
				xmin = 754.334
				xmax = 754.474
				text = "a"
			intervals [2098]:
				xmin = 754.474
				xmax = 755.114
				text = "subway"
			intervals [2099]:
				xmin = 755.114
				xmax = 755.204
				text = ""
			intervals [2100]:
				xmin = 755.204
				xmax = 755.404
				text = "and"
			intervals [2101]:
				xmin = 755.404
				xmax = 755.474
				text = ""
			intervals [2102]:
				xmin = 755.474
				xmax = 755.654
				text = "all"
			intervals [2103]:
				xmin = 755.654
				xmax = 755.804
				text = "that"
			intervals [2104]:
				xmin = 755.804
				xmax = 756.144
				text = "stuff"
			intervals [2105]:
				xmin = 756.144
				xmax = 756.374
				text = "so"
			intervals [2106]:
				xmin = 756.374
				xmax = 757.4601
				text = ""
			intervals [2107]:
				xmin = 757.4601
				xmax = 757.5901
				text = "but"
			intervals [2108]:
				xmin = 757.5901
				xmax = 757.7201
				text = "yeah"
			intervals [2109]:
				xmin = 757.7201
				xmax = 757.8101
				text = "the"
			intervals [2110]:
				xmin = 757.8101
				xmax = 758.2201
				text = "neighborhood"
			intervals [2111]:
				xmin = 758.2201
				xmax = 758.4301
				text = "just"
			intervals [2112]:
				xmin = 758.4301
				xmax = 758.5201
				text = "look"
			intervals [2113]:
				xmin = 758.5201
				xmax = 758.5901
				text = ""
			intervals [2114]:
				xmin = 758.5901
				xmax = 758.9501
				text = "totally"
			intervals [2115]:
				xmin = 758.9501
				xmax = 759.2701
				text = "different"
			intervals [2116]:
				xmin = 759.2701
				xmax = 759.4101
				text = "no"
			intervals [2117]:
				xmin = 759.4101
				xmax = 759.5601
				text = "it"
			intervals [2118]:
				xmin = 759.5601
				xmax = 759.6801
				text = "it"
			intervals [2119]:
				xmin = 759.6801
				xmax = 759.8001
				text = "it"
			intervals [2120]:
				xmin = 759.8001
				xmax = 759.8501
				text = "s"
			intervals [2121]:
				xmin = 759.8501
				xmax = 760.2501
				text = "nothing"
			intervals [2122]:
				xmin = 760.2501
				xmax = 760.5301
				text = "that"
			intervals [2123]:
				xmin = 760.5301
				xmax = 760.7348
				text = ""
			intervals [2124]:
				xmin = 760.7348
				xmax = 760.9848
				text = "that"
			intervals [2125]:
				xmin = 760.9848
				xmax = 761.1837
				text = ""
			intervals [2126]:
				xmin = 761.1837
				xmax = 761.3637
				text = "that"
			intervals [2127]:
				xmin = 761.3637
				xmax = 761.7437
				text = "reminds"
			intervals [2128]:
				xmin = 761.7437
				xmax = 761.8337
				text = "me"
			intervals [2129]:
				xmin = 761.8337
				xmax = 761.8937
				text = "of"
			intervals [2130]:
				xmin = 761.8937
				xmax = 761.9637
				text = "the"
			intervals [2131]:
				xmin = 761.9637
				xmax = 762.1437
				text = "old"
			intervals [2132]:
				xmin = 762.1437
				xmax = 762.4837
				text = "neighborhood"
			intervals [2133]:
				xmin = 762.4837
				xmax = 763.8718
				text = ""
			intervals [2134]:
				xmin = 763.8718
				xmax = 764.0318
				text = "just"
			intervals [2135]:
				xmin = 764.0318
				xmax = 764.0918
				text = "the"
			intervals [2136]:
				xmin = 764.0918
				xmax = 764.1318
				text = ""
			intervals [2137]:
				xmin = 764.1318
				xmax = 764.3918
				text = "people"
			intervals [2138]:
				xmin = 764.3918
				xmax = 772.6662
				text = ""
			intervals [2139]:
				xmin = 772.6662
				xmax = 773.0562
				text = "yeah"
			intervals [2140]:
				xmin = 773.0562
				xmax = 774.7618
				text = ""
			intervals [2141]:
				xmin = 774.7618
				xmax = 775.0118
				text = "yeah"
			intervals [2142]:
				xmin = 775.0118
				xmax = 775.7472
				text = ""
			intervals [2143]:
				xmin = 775.7472
				xmax = 775.8672
				text = "my"
			intervals [2144]:
				xmin = 775.8672
				xmax = 776.3172
				text = "father"
			intervals [2145]:
				xmin = 776.3172
				xmax = 776.4772
				text = "grew"
			intervals [2146]:
				xmin = 776.4772
				xmax = 776.5972
				text = "up"
			intervals [2147]:
				xmin = 776.5972
				xmax = 776.6672
				text = "in"
			intervals [2148]:
				xmin = 776.6672
				xmax = 776.9872
				text = "dc"
			intervals [2149]:
				xmin = 776.9872
				xmax = 777.1072
				text = "he"
			intervals [2150]:
				xmin = 777.1072
				xmax = 777.3272
				text = "just"
			intervals [2151]:
				xmin = 777.3272
				xmax = 777.4572
				text = "was"
			intervals [2152]:
				xmin = 777.4572
				xmax = 777.7072
				text = "born"
			intervals [2153]:
				xmin = 777.7072
				xmax = 777.7672
				text = "in"
			intervals [2154]:
				xmin = 777.7672
				xmax = 777.7972
				text = ""
			intervals [2155]:
				xmin = 777.7972
				xmax = 778.1972
				text = "maryland"
			intervals [2156]:
				xmin = 778.1972
				xmax = 779.3329
				text = ""
			intervals [2157]:
				xmin = 779.3329
				xmax = 780.0029
				text = "yeah"
			intervals [2158]:
				xmin = 780.0029
				xmax = 780.1029
				text = "s"
			intervals [2159]:
				xmin = 780.1029
				xmax = 780.2729
				text = "same"
			intervals [2160]:
				xmin = 780.2729
				xmax = 780.5829
				text = "neighborhood"
			intervals [2161]:
				xmin = 780.5829
				xmax = 780.6429
				text = "as"
			intervals [2162]:
				xmin = 780.6429
				xmax = 780.7229
				text = "my"
			intervals [2163]:
				xmin = 780.7229
				xmax = 780.9829
				text = "mother"
			intervals [2164]:
				xmin = 780.9829
				xmax = 782.7051
				text = ""
			intervals [2165]:
				xmin = 782.7051
				xmax = 782.8251
				text = "<unk>"
			intervals [2166]:
				xmin = 782.8251
				xmax = 783.1051
				text = "yeah"
			intervals [2167]:
				xmin = 783.1051
				xmax = 783.2251
				text = "my"
			intervals [2168]:
				xmin = 783.2251
				xmax = 783.4951
				text = "father"
			intervals [2169]:
				xmin = 783.4951
				xmax = 783.6151
				text = "tell"
			intervals [2170]:
				xmin = 783.6151
				xmax = 783.6751
				text = "me"
			intervals [2171]:
				xmin = 783.6751
				xmax = 783.7351
				text = "the"
			intervals [2172]:
				xmin = 783.7351
				xmax = 783.9851
				text = "story"
			intervals [2173]:
				xmin = 783.9851
				xmax = 784.0451
				text = "all"
			intervals [2174]:
				xmin = 784.0451
				xmax = 784.1451
				text = "the"
			intervals [2175]:
				xmin = 784.1451
				xmax = 784.4551
				text = "time"
			intervals [2176]:
				xmin = 784.4551
				xmax = 784.5851
				text = ""
			intervals [2177]:
				xmin = 784.5851
				xmax = 785.4351
				text = "<unk>"
			intervals [2178]:
				xmin = 785.4351
				xmax = 785.7619
				text = ""
			intervals [2179]:
				xmin = 785.7619
				xmax = 785.8719
				text = "he"
			intervals [2180]:
				xmin = 785.8719
				xmax = 786.1319
				text = "said"
			intervals [2181]:
				xmin = 786.1319
				xmax = 786.6619
				text = "uh"
			intervals [2182]:
				xmin = 786.6619
				xmax = 786.8519
				text = "he"
			intervals [2183]:
				xmin = 786.8519
				xmax = 787.0519
				text = "was"
			intervals [2184]:
				xmin = 787.0519
				xmax = 787.3019
				text = "just"
			intervals [2185]:
				xmin = 787.3019
				xmax = 787.5519
				text = "coming"
			intervals [2186]:
				xmin = 787.5519
				xmax = 787.7119
				text = "around"
			intervals [2187]:
				xmin = 787.7119
				xmax = 787.7719
				text = "the"
			intervals [2188]:
				xmin = 787.7719
				xmax = 788.4219
				text = "neighborhood"
			intervals [2189]:
				xmin = 788.4219
				xmax = 789.4325
				text = ""
			intervals [2190]:
				xmin = 789.4325
				xmax = 789.7825
				text = "and"
			intervals [2191]:
				xmin = 789.7825
				xmax = 789.9525
				text = "he"
			intervals [2192]:
				xmin = 789.9525
				xmax = 790.0725
				text = "was"
			intervals [2193]:
				xmin = 790.0725
				xmax = 790.2825
				text = "playing"
			intervals [2194]:
				xmin = 790.2825
				xmax = 790.7025
				text = "football"
			intervals [2195]:
				xmin = 790.7025
				xmax = 790.7725
				text = "in"
			intervals [2196]:
				xmin = 790.7725
				xmax = 790.8425
				text = "the"
			intervals [2197]:
				xmin = 790.8425
				xmax = 791.1525
				text = "alley"
			intervals [2198]:
				xmin = 791.1525
				xmax = 791.2925
				text = "with"
			intervals [2199]:
				xmin = 791.2925
				xmax = 791.4025
				text = "his"
			intervals [2200]:
				xmin = 791.4025
				xmax = 791.9925
				text = "friends"
			intervals [2201]:
				xmin = 791.9925
				xmax = 792.2096
				text = ""
			intervals [2202]:
				xmin = 792.2096
				xmax = 792.3196
				text = "and"
			intervals [2203]:
				xmin = 792.3196
				xmax = 792.4296
				text = "he"
			intervals [2204]:
				xmin = 792.4296
				xmax = 792.5896
				text = "said"
			intervals [2205]:
				xmin = 792.5896
				xmax = 792.6896
				text = "my"
			intervals [2206]:
				xmin = 792.6896
				xmax = 792.9696
				text = "mother"
			intervals [2207]:
				xmin = 792.9696
				xmax = 793.2996
				text = "seen"
			intervals [2208]:
				xmin = 793.2996
				xmax = 793.5796
				text = "him"
			intervals [2209]:
				xmin = 793.5796
				xmax = 793.6696
				text = ""
			intervals [2210]:
				xmin = 793.6696
				xmax = 793.7996
				text = "and"
			intervals [2211]:
				xmin = 793.7996
				xmax = 793.8896
				text = "my"
			intervals [2212]:
				xmin = 793.8896
				xmax = 794.2496
				text = "father"
			intervals [2213]:
				xmin = 794.2496
				xmax = 794.3496
				text = "s"
			intervals [2214]:
				xmin = 794.3496
				xmax = 794.5196
				text = "real"
			intervals [2215]:
				xmin = 794.5196
				xmax = 794.6696
				text = "real"
			intervals [2216]:
				xmin = 794.6696
				xmax = 794.7196
				text = ""
			intervals [2217]:
				xmin = 794.7196
				xmax = 794.9896
				text = "dark"
			intervals [2218]:
				xmin = 794.9896
				xmax = 795.589
				text = ""
			intervals [2219]:
				xmin = 795.589
				xmax = 795.749
				text = "so"
			intervals [2220]:
				xmin = 795.749
				xmax = 795.819
				text = "my"
			intervals [2221]:
				xmin = 795.819
				xmax = 796.069
				text = "mother"
			intervals [2222]:
				xmin = 796.069
				xmax = 796.269
				text = "said"
			intervals [2223]:
				xmin = 796.269
				xmax = 796.449
				text = "hey"
			intervals [2224]:
				xmin = 796.449
				xmax = 796.749
				text = "black"
			intervals [2225]:
				xmin = 796.749
				xmax = 797.019
				text = "boy"
			intervals [2226]:
				xmin = 797.019
				xmax = 797.3617
				text = ""
			intervals [2227]:
				xmin = 797.3617
				xmax = 797.4217
				text = "or"
			intervals [2228]:
				xmin = 797.4217
				xmax = 797.7117
				text = "something"
			intervals [2229]:
				xmin = 797.7117
				xmax = 797.9017
				text = "like"
			intervals [2230]:
				xmin = 797.9017
				xmax = 798.2217
				text = "that"
			intervals [2231]:
				xmin = 798.2217
				xmax = 799.0276
				text = ""
			intervals [2232]:
				xmin = 799.0276
				xmax = 799.4176
				text = "and"
			intervals [2233]:
				xmin = 799.4176
				xmax = 799.8245
				text = ""
			intervals [2234]:
				xmin = 799.8245
				xmax = 799.9845
				text = "that"
			intervals [2235]:
				xmin = 799.9845
				xmax = 800.0245
				text = "s"
			intervals [2236]:
				xmin = 800.0245
				xmax = 800.3545
				text = "how"
			intervals [2237]:
				xmin = 800.3545
				xmax = 800.3845
				text = ""
			intervals [2238]:
				xmin = 800.3845
				xmax = 800.6145
				text = "he"
			intervals [2239]:
				xmin = 800.6145
				xmax = 800.8345
				text = "uh"
			intervals [2240]:
				xmin = 800.8345
				xmax = 801.2645
				text = "he"
			intervals [2241]:
				xmin = 801.2645
				xmax = 801.4139
				text = ""
			intervals [2242]:
				xmin = 801.4139
				xmax = 801.5739
				text = "got"
			intervals [2243]:
				xmin = 801.5739
				xmax = 801.9839
				text = "introduced"
			intervals [2244]:
				xmin = 801.9839
				xmax = 802.0439
				text = "to"
			intervals [2245]:
				xmin = 802.0439
				xmax = 802.1339
				text = "my"
			intervals [2246]:
				xmin = 802.1339
				xmax = 802.3739
				text = "mother"
			intervals [2247]:
				xmin = 802.3739
				xmax = 802.4939
				text = "cause"
			intervals [2248]:
				xmin = 802.4939
				xmax = 802.5739
				text = "my"
			intervals [2249]:
				xmin = 802.5739
				xmax = 803.0939
				text = "mother"
			intervals [2250]:
				xmin = 803.0939
				xmax = 803.1639
				text = ""
			intervals [2251]:
				xmin = 803.1639
				xmax = 803.3639
				text = "she"
			intervals [2252]:
				xmin = 803.3639
				xmax = 803.4939
				text = "s"
			intervals [2253]:
				xmin = 803.4939
				xmax = 803.6239
				text = "a"
			intervals [2254]:
				xmin = 803.6239
				xmax = 803.7339
				text = "she"
			intervals [2255]:
				xmin = 803.7339
				xmax = 803.8039
				text = "s"
			intervals [2256]:
				xmin = 803.8039
				xmax = 803.8539
				text = "a"
			intervals [2257]:
				xmin = 803.8539
				xmax = 804.0239
				text = "real"
			intervals [2258]:
				xmin = 804.0239
				xmax = 804.5039
				text = "calm"
			intervals [2259]:
				xmin = 804.5039
				xmax = 804.6039
				text = ""
			intervals [2260]:
				xmin = 804.6039
				xmax = 804.7939
				text = "chill"
			intervals [2261]:
				xmin = 804.7939
				xmax = 805.0939
				text = "person"
			intervals [2262]:
				xmin = 805.0939
				xmax = 805.3139
				text = "now"
			intervals [2263]:
				xmin = 805.3139
				xmax = 805.5539
				text = "but"
			intervals [2264]:
				xmin = 805.5539
				xmax = 805.6839
				text = "she"
			intervals [2265]:
				xmin = 805.6839
				xmax = 805.8339
				text = "said"
			intervals [2266]:
				xmin = 805.8339
				xmax = 805.9039
				text = "in"
			intervals [2267]:
				xmin = 805.9039
				xmax = 805.9939
				text = "her"
			intervals [2268]:
				xmin = 805.9939
				xmax = 806.5139
				text = "childhood"
			intervals [2269]:
				xmin = 806.5139
				xmax = 806.6739
				text = "she"
			intervals [2270]:
				xmin = 806.6739
				xmax = 806.7739
				text = "was"
			intervals [2271]:
				xmin = 806.7739
				xmax = 806.8239
				text = "a"
			intervals [2272]:
				xmin = 806.8239
				xmax = 807.1439
				text = "real"
			intervals [2273]:
				xmin = 807.1439
				xmax = 808.3558
				text = ""
			intervals [2274]:
				xmin = 808.3558
				xmax = 808.7758
				text = "uh"
			intervals [2275]:
				xmin = 808.7758
				xmax = 808.8058
				text = ""
			intervals [2276]:
				xmin = 808.8058
				xmax = 808.8558
				text = "i"
			intervals [2277]:
				xmin = 808.8558
				xmax = 808.9758
				text = "don't"
			intervals [2278]:
				xmin = 808.9758
				xmax = 809.0958
				text = "wanna"
			intervals [2279]:
				xmin = 809.0958
				xmax = 809.3258
				text = "say"
			intervals [2280]:
				xmin = 809.3258
				xmax = 809.4658
				text = "she"
			intervals [2281]:
				xmin = 809.4658
				xmax = 809.6058
				text = "was"
			intervals [2282]:
				xmin = 809.6058
				xmax = 810.0458
				text = "a"
			intervals [2283]:
				xmin = 810.0458
				xmax = 811.2855
				text = ""
			intervals [2284]:
				xmin = 811.2855
				xmax = 811.6655
				text = "troubled"
			intervals [2285]:
				xmin = 811.6655
				xmax = 811.9855
				text = "child"
			intervals [2286]:
				xmin = 811.9855
				xmax = 812.1255
				text = "like"
			intervals [2287]:
				xmin = 812.1255
				xmax = 812.3055
				text = "she"
			intervals [2288]:
				xmin = 812.3055
				xmax = 812.4955
				text = "would"
			intervals [2289]:
				xmin = 812.4955
				xmax = 812.5455
				text = ""
			intervals [2290]:
				xmin = 812.5455
				xmax = 812.9255
				text = "fight"
			intervals [2291]:
				xmin = 812.9255
				xmax = 813.0455
				text = "all"
			intervals [2292]:
				xmin = 813.0455
				xmax = 813.1455
				text = "the"
			intervals [2293]:
				xmin = 813.1455
				xmax = 813.4755
				text = "time"
			intervals [2294]:
				xmin = 813.4755
				xmax = 813.7055
				text = "beat"
			intervals [2295]:
				xmin = 813.7055
				xmax = 814.0155
				text = "people"
			intervals [2296]:
				xmin = 814.0155
				xmax = 814.1355
				text = "up"
			intervals [2297]:
				xmin = 814.1355
				xmax = 814.2255
				text = "so"
			intervals [2298]:
				xmin = 814.2255
				xmax = 814.3755
				text = "she"
			intervals [2299]:
				xmin = 814.3755
				xmax = 814.5355
				text = "was"
			intervals [2300]:
				xmin = 814.5355
				xmax = 814.7055
				text = "real"
			intervals [2301]:
				xmin = 814.7055
				xmax = 815.2955
				text = "aggressive"
			intervals [2302]:
				xmin = 815.2955
				xmax = 816.0324
				text = ""
			intervals [2303]:
				xmin = 816.0324
				xmax = 816.1624
				text = "so"
			intervals [2304]:
				xmin = 816.1624
				xmax = 816.2724
				text = "my"
			intervals [2305]:
				xmin = 816.2724
				xmax = 816.5724
				text = "father"
			intervals [2306]:
				xmin = 816.5724
				xmax = 816.8424
				text = "tells"
			intervals [2307]:
				xmin = 816.8424
				xmax = 816.9024
				text = "me"
			intervals [2308]:
				xmin = 816.9024
				xmax = 817.0324
				text = "that"
			intervals [2309]:
				xmin = 817.0324
				xmax = 817.2924
				text = "story"
			intervals [2310]:
				xmin = 817.2924
				xmax = 817.4224
				text = "all"
			intervals [2311]:
				xmin = 817.4224
				xmax = 817.4924
				text = "the"
			intervals [2312]:
				xmin = 817.4924
				xmax = 817.9424
				text = "time"
			intervals [2313]:
				xmin = 817.9424
				xmax = 819.8335
				text = ""
			intervals [2314]:
				xmin = 819.8335
				xmax = 820.5335
				text = "um"
			intervals [2315]:
				xmin = 820.5335
				xmax = 820.6035
				text = ""
			intervals [2316]:
				xmin = 820.6035
				xmax = 820.7435
				text = "i'm"
			intervals [2317]:
				xmin = 820.7435
				xmax = 820.9435
				text = "not"
			intervals [2318]:
				xmin = 820.9435
				xmax = 821.3035
				text = "s"
			intervals [2319]:
				xmin = 821.3035
				xmax = 821.3335
				text = ""
			intervals [2320]:
				xmin = 821.3335
				xmax = 821.4135
				text = "i"
			intervals [2321]:
				xmin = 821.4135
				xmax = 821.7235
				text = "think"
			intervals [2322]:
				xmin = 821.7235
				xmax = 822.1635
				text = ""
			intervals [2323]:
				xmin = 822.1635
				xmax = 822.9635
				text = "fourteen"
			intervals [2324]:
				xmin = 822.9635
				xmax = 824.2068
				text = ""
			intervals [2325]:
				xmin = 824.2068
				xmax = 824.4468
				text = "yeah"
			intervals [2326]:
				xmin = 824.4468
				xmax = 824.7768
				text = "fourteen"
			intervals [2327]:
				xmin = 824.7768
				xmax = 824.8068
				text = ""
			intervals [2328]:
				xmin = 824.8068
				xmax = 824.9068
				text = "yeah"
			intervals [2329]:
				xmin = 824.9068
				xmax = 827.6794
				text = ""
			intervals [2330]:
				xmin = 827.6794
				xmax = 827.9594
				text = "junior"
			intervals [2331]:
				xmin = 827.9594
				xmax = 828.1094
				text = "high"
			intervals [2332]:
				xmin = 828.1094
				xmax = 828.5894
				text = "school"
			intervals [2333]:
				xmin = 828.5894
				xmax = 828.6194
				text = ""
			intervals [2334]:
				xmin = 828.6194
				xmax = 828.8994
				text = "junior"
			intervals [2335]:
				xmin = 828.8994
				xmax = 829.0294
				text = "high"
			intervals [2336]:
				xmin = 829.0294
				xmax = 829.2494
				text = "school"
			intervals [2337]:
				xmin = 829.2494
				xmax = 829.6394
				text = "maybe"
			intervals [2338]:
				xmin = 829.6394
				xmax = 833.0459
				text = ""
			intervals [2339]:
				xmin = 833.0459
				xmax = 833.2859
				text = "uh"
			intervals [2340]:
				xmin = 833.2859
				xmax = 833.3159
				text = ""
			intervals [2341]:
				xmin = 833.3159
				xmax = 833.4759
				text = "not"
			intervals [2342]:
				xmin = 833.4759
				xmax = 833.8459
				text = "necessarily"
			intervals [2343]:
				xmin = 833.8459
				xmax = 834.2359
				text = "together"
			intervals [2344]:
				xmin = 834.2359
				xmax = 834.3459
				text = "but"
			intervals [2345]:
				xmin = 834.3459
				xmax = 834.4759
				text = "that"
			intervals [2346]:
				xmin = 834.4759
				xmax = 834.6259
				text = "s"
			intervals [2347]:
				xmin = 834.6259
				xmax = 834.6559
				text = ""
			intervals [2348]:
				xmin = 834.6559
				xmax = 834.7659
				text = "that"
			intervals [2349]:
				xmin = 834.7659
				xmax = 834.8559
				text = "s"
			intervals [2350]:
				xmin = 834.8559
				xmax = 834.9659
				text = "how"
			intervals [2351]:
				xmin = 834.9659
				xmax = 835.1559
				text = "long"
			intervals [2352]:
				xmin = 835.1559
				xmax = 835.2459
				text = "they"
			intervals [2353]:
				xmin = 835.2459
				xmax = 835.4359
				text = "knew"
			intervals [2354]:
				xmin = 835.4359
				xmax = 835.6059
				text = "each"
			intervals [2355]:
				xmin = 835.6059
				xmax = 835.7959
				text = "other"
			intervals [2356]:
				xmin = 835.7959
				xmax = 841.5688
				text = ""
			intervals [2357]:
				xmin = 841.5688
				xmax = 841.6788
				text = "i"
			intervals [2358]:
				xmin = 841.6788
				xmax = 841.8888
				text = "do"
			intervals [2359]:
				xmin = 841.8888
				xmax = 842.0188
				text = "not"
			intervals [2360]:
				xmin = 842.0188
				xmax = 842.1788
				text = "know"
			intervals [2361]:
				xmin = 842.1788
				xmax = 842.3488
				text = "this"
			intervals [2362]:
				xmin = 842.3488
				xmax = 842.5788
				text = "story"
			intervals [2363]:
				xmin = 842.5788
				xmax = 843.0835
				text = ""
			intervals [2364]:
				xmin = 843.0835
				xmax = 843.1435
				text = "i"
			intervals [2365]:
				xmin = 843.1435
				xmax = 843.2535
				text = "m"
			intervals [2366]:
				xmin = 843.2535
				xmax = 843.4335
				text = "a"
			intervals [2367]:
				xmin = 843.4335
				xmax = 843.5835
				text = "aks"
			intervals [2368]:
				xmin = 843.5835
				xmax = 843.6935
				text = "when"
			intervals [2369]:
				xmin = 843.6935
				xmax = 843.7235
				text = "i"
			intervals [2370]:
				xmin = 843.7235
				xmax = 843.8135
				text = "get"
			intervals [2371]:
				xmin = 843.8135
				xmax = 845.2235
				text = "<unk>"
			intervals [2372]:
				xmin = 845.2235
				xmax = 845.2935
				text = ""
			intervals [2373]:
				xmin = 845.2935
				xmax = 845.6135
				text = "yeah"
			intervals [2374]:
				xmin = 845.6135
				xmax = 846.241
				text = ""
			intervals [2375]:
				xmin = 846.241
				xmax = 846.681
				text = "<unk>"
			intervals [2376]:
				xmin = 846.681
				xmax = 851.4722
				text = ""
			intervals [2377]:
				xmin = 851.4722
				xmax = 851.6822
				text = "yeah"
			intervals [2378]:
				xmin = 851.6822
				xmax = 855.3952
				text = ""
			intervals [2379]:
				xmin = 855.3952
				xmax = 855.5052
				text = "my"
			intervals [2380]:
				xmin = 855.5052
				xmax = 855.8952
				text = "mother"
			intervals [2381]:
				xmin = 855.8952
				xmax = 856.1952
				text = "was"
			intervals [2382]:
				xmin = 856.1952
				xmax = 856.3258
				text = ""
			intervals [2383]:
				xmin = 856.3258
				xmax = 856.9158
				text = "tr-"
			intervals [2384]:
				xmin = 856.9158
				xmax = 857.5261
				text = ""
			intervals [2385]:
				xmin = 857.5261
				xmax = 858.4561
				text = "sh-"
			intervals [2386]:
				xmin = 858.4561
				xmax = 858.6141
				text = ""
			intervals [2387]:
				xmin = 858.6141
				xmax = 858.8141
				text = "i'm"
			intervals [2388]:
				xmin = 858.8141
				xmax = 858.8441
				text = ""
			intervals [2389]:
				xmin = 858.8441
				xmax = 859.1441
				text = "i'm"
			intervals [2390]:
				xmin = 859.1441
				xmax = 859.1841
				text = ""
			intervals [2391]:
				xmin = 859.1841
				xmax = 859.3241
				text = "i"
			intervals [2392]:
				xmin = 859.3241
				xmax = 859.5741
				text = "think"
			intervals [2393]:
				xmin = 859.5741
				xmax = 860.1041
				text = "something"
			intervals [2394]:
				xmin = 860.1041
				xmax = 860.4886
				text = ""
			intervals [2395]:
				xmin = 860.4886
				xmax = 861.4186
				text = "dramastically"
			intervals [2396]:
				xmin = 861.4186
				xmax = 861.9786
				text = "happened"
			intervals [2397]:
				xmin = 861.9786
				xmax = 862.0786
				text = ""
			intervals [2398]:
				xmin = 862.0786
				xmax = 862.4986
				text = "in"
			intervals [2399]:
				xmin = 862.4986
				xmax = 862.6086
				text = ""
			intervals [2400]:
				xmin = 862.6086
				xmax = 863.0686
				text = "jefferson"
			intervals [2401]:
				xmin = 863.0686
				xmax = 863.3486
				text = "street"
			intervals [2402]:
				xmin = 863.3486
				xmax = 863.5386
				text = "with"
			intervals [2403]:
				xmin = 863.5386
				xmax = 863.6586
				text = "my"
			intervals [2404]:
				xmin = 863.6586
				xmax = 864.0886
				text = "father"
			intervals [2405]:
				xmin = 864.0886
				xmax = 864.8193
				text = ""
			intervals [2406]:
				xmin = 864.8193
				xmax = 865.0193
				text = "so"
			intervals [2407]:
				xmin = 865.0193
				xmax = 865.1493
				text = "my"
			intervals [2408]:
				xmin = 865.1493
				xmax = 865.4293
				text = "mother"
			intervals [2409]:
				xmin = 865.4293
				xmax = 865.6893
				text = "wanted"
			intervals [2410]:
				xmin = 865.6893
				xmax = 865.8493
				text = "to"
			intervals [2411]:
				xmin = 865.8493
				xmax = 866.1393
				text = "move"
			intervals [2412]:
				xmin = 866.1393
				xmax = 866.4093
				text = "from"
			intervals [2413]:
				xmin = 866.4093
				xmax = 866.5993
				text = "that"
			intervals [2414]:
				xmin = 866.5993
				xmax = 866.9393
				text = "area"
			intervals [2415]:
				xmin = 866.9393
				xmax = 867.8688
				text = ""
			intervals [2416]:
				xmin = 867.8688
				xmax = 868.1088
				text = "so"
			intervals [2417]:
				xmin = 868.1088
				xmax = 868.2588
				text = "i'm"
			intervals [2418]:
				xmin = 868.2588
				xmax = 868.4088
				text = "not"
			intervals [2419]:
				xmin = 868.4088
				xmax = 868.6188
				text = "sure"
			intervals [2420]:
				xmin = 868.6188
				xmax = 868.7288
				text = "she"
			intervals [2421]:
				xmin = 868.7288
				xmax = 868.8688
				text = "was"
			intervals [2422]:
				xmin = 868.8688
				xmax = 869.2788
				text = "familiar"
			intervals [2423]:
				xmin = 869.2788
				xmax = 869.3088
				text = ""
			intervals [2424]:
				xmin = 869.3088
				xmax = 869.4688
				text = "with"
			intervals [2425]:
				xmin = 869.4688
				xmax = 869.4988
				text = ""
			intervals [2426]:
				xmin = 869.4988
				xmax = 870.1488
				text = "southeast"
			intervals [2427]:
				xmin = 870.1488
				xmax = 870.5919
				text = ""
			intervals [2428]:
				xmin = 870.5919
				xmax = 870.9319
				text = "because"
			intervals [2429]:
				xmin = 870.9319
				xmax = 871.1919
				text = "she"
			intervals [2430]:
				xmin = 871.1919
				xmax = 871.3819
				text = "she"
			intervals [2431]:
				xmin = 871.3819
				xmax = 871.5319
				text = "said"
			intervals [2432]:
				xmin = 871.5319
				xmax = 871.6719
				text = "she"
			intervals [2433]:
				xmin = 871.6719
				xmax = 871.9119
				text = "wanted"
			intervals [2434]:
				xmin = 871.9119
				xmax = 871.9819
				text = "to"
			intervals [2435]:
				xmin = 871.9819
				xmax = 872.0819
				text = "get"
			intervals [2436]:
				xmin = 872.0819
				xmax = 872.1619
				text = "out"
			intervals [2437]:
				xmin = 872.1619
				xmax = 872.2219
				text = "of"
			intervals [2438]:
				xmin = 872.2219
				xmax = 872.2519
				text = "a"
			intervals [2439]:
				xmin = 872.2519
				xmax = 872.4419
				text = "bad"
			intervals [2440]:
				xmin = 872.4419
				xmax = 872.9819
				text = "neighborhood"
			intervals [2441]:
				xmin = 872.9819
				xmax = 873.2287
				text = ""
			intervals [2442]:
				xmin = 873.2287
				xmax = 873.3587
				text = "but"
			intervals [2443]:
				xmin = 873.3587
				xmax = 873.5187
				text = "she"
			intervals [2444]:
				xmin = 873.5187
				xmax = 873.5487
				text = ""
			intervals [2445]:
				xmin = 873.5487
				xmax = 873.7887
				text = "moved"
			intervals [2446]:
				xmin = 873.7887
				xmax = 873.9687
				text = "end"
			intervals [2447]:
				xmin = 873.9687
				xmax = 874.0287
				text = "up"
			intervals [2448]:
				xmin = 874.0287
				xmax = 874.2487
				text = "moving"
			intervals [2449]:
				xmin = 874.2487
				xmax = 874.3987
				text = "to"
			intervals [2450]:
				xmin = 874.3987
				xmax = 874.7187
				text = "another"
			intervals [2451]:
				xmin = 874.7187
				xmax = 874.8887
				text = "bad"
			intervals [2452]:
				xmin = 874.8887
				xmax = 874.9187
				text = ""
			intervals [2453]:
				xmin = 874.9187
				xmax = 875.2987
				text = "neighborhood"
			intervals [2454]:
				xmin = 875.2987
				xmax = 875.9018
				text = ""
			intervals [2455]:
				xmin = 875.9018
				xmax = 876.1518
				text = "but"
			intervals [2456]:
				xmin = 876.1518
				xmax = 876.3018
				text = "she"
			intervals [2457]:
				xmin = 876.3018
				xmax = 876.5518
				text = "said"
			intervals [2458]:
				xmin = 876.5518
				xmax = 877.0918
				text = "um"
			intervals [2459]:
				xmin = 877.0918
				xmax = 877.6373
				text = ""
			intervals [2460]:
				xmin = 877.6373
				xmax = 877.7773
				text = "she"
			intervals [2461]:
				xmin = 877.7773
				xmax = 877.8873
				text = "was"
			intervals [2462]:
				xmin = 877.8873
				xmax = 878.0873
				text = "looking"
			intervals [2463]:
				xmin = 878.0873
				xmax = 878.2173
				text = "for"
			intervals [2464]:
				xmin = 878.2173
				xmax = 878.4673
				text = "somewhere"
			intervals [2465]:
				xmin = 878.4673
				xmax = 878.5473
				text = "to"
			intervals [2466]:
				xmin = 878.5473
				xmax = 878.7773
				text = "live"
			intervals [2467]:
				xmin = 878.7773
				xmax = 878.8873
				text = "and"
			intervals [2468]:
				xmin = 878.8873
				xmax = 879.0073
				text = "she"
			intervals [2469]:
				xmin = 879.0073
				xmax = 879.1373
				text = "said"
			intervals [2470]:
				xmin = 879.1373
				xmax = 879.5573
				text = "northwest"
			intervals [2471]:
				xmin = 879.5573
				xmax = 879.6573
				text = "was"
			intervals [2472]:
				xmin = 879.6573
				xmax = 879.8073
				text = "too"
			intervals [2473]:
				xmin = 879.8073
				xmax = 880.4573
				text = "expensive"
			intervals [2474]:
				xmin = 880.4573
				xmax = 880.5822
				text = ""
			intervals [2475]:
				xmin = 880.5822
				xmax = 880.8022
				text = "so"
			intervals [2476]:
				xmin = 880.8022
				xmax = 880.9922
				text = "she"
			intervals [2477]:
				xmin = 880.9922
				xmax = 881.2022
				text = "moved"
			intervals [2478]:
				xmin = 881.2022
				xmax = 881.3422
				text = "to"
			intervals [2479]:
				xmin = 881.3422
				xmax = 881.9222
				text = "southeast"
			intervals [2480]:
				xmin = 881.9222
				xmax = 882.3495
				text = ""
			intervals [2481]:
				xmin = 882.3495
				xmax = 882.5095
				text = "where"
			intervals [2482]:
				xmin = 882.5095
				xmax = 882.5795
				text = "it"
			intervals [2483]:
				xmin = 882.5795
				xmax = 882.8195
				text = "was"
			intervals [2484]:
				xmin = 882.8195
				xmax = 883.0195
				text = "less"
			intervals [2485]:
				xmin = 883.0195
				xmax = 883.4495
				text = "expensive"
			intervals [2486]:
				xmin = 883.4495
				xmax = 890.5766
				text = ""
			intervals [2487]:
				xmin = 890.5766
				xmax = 890.9566
				text = "yes"
			intervals [2488]:
				xmin = 890.9566
				xmax = 895.4215
				text = ""
			intervals [2489]:
				xmin = 895.4215
				xmax = 895.8515
				text = "no"
			intervals [2490]:
				xmin = 895.8515
				xmax = 896.1315
				text = "i'm"
			intervals [2491]:
				xmin = 896.1315
				xmax = 896.2015
				text = "the"
			intervals [2492]:
				xmin = 896.2015
				xmax = 896.4815
				text = "only"
			intervals [2493]:
				xmin = 896.4815
				xmax = 896.7915
				text = "f"
			intervals [2494]:
				xmin = 896.7915
				xmax = 896.8215
				text = ""
			intervals [2495]:
				xmin = 896.8215
				xmax = 896.9115
				text = "f"
			intervals [2496]:
				xmin = 896.9115
				xmax = 896.9415
				text = ""
			intervals [2497]:
				xmin = 896.9415
				xmax = 897.3015
				text = "uh"
			intervals [2498]:
				xmin = 897.3015
				xmax = 897.6015
				text = "sports"
			intervals [2499]:
				xmin = 897.6015
				xmax = 897.9715
				text = "fanatic"
			intervals [2500]:
				xmin = 897.9715
				xmax = 898.0715
				text = "in"
			intervals [2501]:
				xmin = 898.0715
				xmax = 898.1715
				text = "our"
			intervals [2502]:
				xmin = 898.1715
				xmax = 898.4215
				text = "family"
			intervals [2503]:
				xmin = 898.4215
				xmax = 899.291
				text = ""
			intervals [2504]:
				xmin = 899.291
				xmax = 899.451
				text = "how"
			intervals [2505]:
				xmin = 899.451
				xmax = 899.591
				text = "was"
			intervals [2506]:
				xmin = 899.591
				xmax = 899.671
				text = "i"
			intervals [2507]:
				xmin = 899.671
				xmax = 900.041
				text = "introduced"
			intervals [2508]:
				xmin = 900.041
				xmax = 900.101
				text = "to"
			intervals [2509]:
				xmin = 900.101
				xmax = 900.551
				text = "football"
			intervals [2510]:
				xmin = 900.551
				xmax = 900.7147
				text = ""
			intervals [2511]:
				xmin = 900.7147
				xmax = 900.8247
				text = "my"
			intervals [2512]:
				xmin = 900.8247
				xmax = 901.1547
				text = "uncle"
			intervals [2513]:
				xmin = 901.1547
				xmax = 902.5212
				text = ""
			intervals [2514]:
				xmin = 902.5212
				xmax = 902.6212
				text = "my"
			intervals [2515]:
				xmin = 902.6212
				xmax = 902.9612
				text = "father"
			intervals [2516]:
				xmin = 902.9612
				xmax = 903.2112
				text = "doesn't"
			intervals [2517]:
				xmin = 903.2112
				xmax = 903.3612
				text = "watch"
			intervals [2518]:
				xmin = 903.3612
				xmax = 903.7012
				text = "sports"
			intervals [2519]:
				xmin = 903.7012
				xmax = 903.7912
				text = "at"
			intervals [2520]:
				xmin = 903.7912
				xmax = 904.0312
				text = "all"
			intervals [2521]:
				xmin = 904.0312
				xmax = 904.8387
				text = ""
			intervals [2522]:
				xmin = 904.8387
				xmax = 905.0887
				text = "yeah"
			intervals [2523]:
				xmin = 905.0887
				xmax = 913.2902
				text = ""
			intervals [2524]:
				xmin = 913.2902
				xmax = 913.4102
				text = "we"
			intervals [2525]:
				xmin = 913.4102
				xmax = 913.5202
				text = "don't"
			intervals [2526]:
				xmin = 913.5202
				xmax = 913.9002
				text = "necessarily"
			intervals [2527]:
				xmin = 913.9002
				xmax = 913.9902
				text = "have"
			intervals [2528]:
				xmin = 913.9902
				xmax = 914.1902
				text = "family"
			intervals [2529]:
				xmin = 914.1902
				xmax = 914.6202
				text = "traditions"
			intervals [2530]:
				xmin = 914.6202
				xmax = 914.7302
				text = "we"
			intervals [2531]:
				xmin = 914.7302
				xmax = 915.2202
				text = "just"
			intervals [2532]:
				xmin = 915.2202
				xmax = 915.2602
				text = ""
			intervals [2533]:
				xmin = 915.2602
				xmax = 915.5902
				text = "we"
			intervals [2534]:
				xmin = 915.5902
				xmax = 915.7569
				text = ""
			intervals [2535]:
				xmin = 915.7569
				xmax = 915.9369
				text = "d"
			intervals [2536]:
				xmin = 915.9369
				xmax = 916.1299
				text = ""
			intervals [2537]:
				xmin = 916.1299
				xmax = 916.3899
				text = "when"
			intervals [2538]:
				xmin = 916.3899
				xmax = 916.5899
				text = "we"
			intervals [2539]:
				xmin = 916.5899
				xmax = 917.2099
				text = "do"
			intervals [2540]:
				xmin = 917.2099
				xmax = 917.2499
				text = "i"
			intervals [2541]:
				xmin = 917.2499
				xmax = 917.5699
				text = "mean"
			intervals [2542]:
				xmin = 917.5699
				xmax = 917.6899
				text = "when"
			intervals [2543]:
				xmin = 917.6899
				xmax = 917.8199
				text = "we"
			intervals [2544]:
				xmin = 917.8199
				xmax = 918.0299
				text = "are"
			intervals [2545]:
				xmin = 918.0299
				xmax = 918.1899
				text = "able"
			intervals [2546]:
				xmin = 918.1899
				xmax = 918.2999
				text = "to"
			intervals [2547]:
				xmin = 918.2999
				xmax = 918.4599
				text = "see"
			intervals [2548]:
				xmin = 918.4599
				xmax = 918.6499
				text = "each"
			intervals [2549]:
				xmin = 918.6499
				xmax = 918.8899
				text = "other"
			intervals [2550]:
				xmin = 918.8899
				xmax = 919.3695
				text = ""
			intervals [2551]:
				xmin = 919.3695
				xmax = 919.9795
				text = "we"
			intervals [2552]:
				xmin = 919.9795
				xmax = 920.0295
				text = ""
			intervals [2553]:
				xmin = 920.0295
				xmax = 920.1395
				text = "we"
			intervals [2554]:
				xmin = 920.1395
				xmax = 920.4995
				text = "embrace"
			intervals [2555]:
				xmin = 920.4995
				xmax = 920.6795
				text = "each"
			intervals [2556]:
				xmin = 920.6795
				xmax = 920.8995
				text = "other"
			intervals [2557]:
				xmin = 920.8995
				xmax = 921.4325
				text = ""
			intervals [2558]:
				xmin = 921.4325
				xmax = 921.5825
				text = "like"
			intervals [2559]:
				xmin = 921.5825
				xmax = 921.8825
				text = "we"
			intervals [2560]:
				xmin = 921.8825
				xmax = 921.9325
				text = ""
			intervals [2561]:
				xmin = 921.9325
				xmax = 922.1625
				text = "we"
			intervals [2562]:
				xmin = 922.1625
				xmax = 922.4225
				text = "all"
			intervals [2563]:
				xmin = 922.4225
				xmax = 922.5325
				text = ""
			intervals [2564]:
				xmin = 922.5325
				xmax = 922.7325
				text = "we"
			intervals [2565]:
				xmin = 922.7325
				xmax = 922.9725
				text = "love"
			intervals [2566]:
				xmin = 922.9725
				xmax = 923.1625
				text = "each"
			intervals [2567]:
				xmin = 923.1625
				xmax = 923.3325
				text = "other"
			intervals [2568]:
				xmin = 923.3325
				xmax = 923.4825
				text = "so"
			intervals [2569]:
				xmin = 923.4825
				xmax = 923.7925
				text = "much"
			intervals [2570]:
				xmin = 923.7925
				xmax = 923.9625
				text = "like"
			intervals [2571]:
				xmin = 923.9625
				xmax = 924.0925
				text = "it"
			intervals [2572]:
				xmin = 924.0925
				xmax = 924.2325
				text = "s"
			intervals [2573]:
				xmin = 924.2325
				xmax = 925.8944
				text = ""
			intervals [2574]:
				xmin = 925.8944
				xmax = 926.5344
				text = "um"
			intervals [2575]:
				xmin = 926.5344
				xmax = 926.5944
				text = ""
			intervals [2576]:
				xmin = 926.5944
				xmax = 926.7344
				text = "i'm"
			intervals [2577]:
				xmin = 926.7344
				xmax = 926.8944
				text = "not"
			intervals [2578]:
				xmin = 926.8944
				xmax = 927.4244
				text = "explaining"
			intervals [2579]:
				xmin = 927.4244
				xmax = 927.7244
				text = "but"
			intervals [2580]:
				xmin = 927.7244
				xmax = 927.8242
				text = ""
			intervals [2581]:
				xmin = 927.8242
				xmax = 928.2142
				text = "when"
			intervals [2582]:
				xmin = 928.2142
				xmax = 928.2442
				text = ""
			intervals [2583]:
				xmin = 928.2442
				xmax = 928.8742
				text = "we"
			intervals [2584]:
				xmin = 928.8742
				xmax = 928.9042
				text = ""
			intervals [2585]:
				xmin = 928.9042
				xmax = 929.0942
				text = "when"
			intervals [2586]:
				xmin = 929.0942
				xmax = 929.2342
				text = "we"
			intervals [2587]:
				xmin = 929.2342
				xmax = 929.6642
				text = "do"
			intervals [2588]:
				xmin = 929.6642
				xmax = 929.9842
				text = "or"
			intervals [2589]:
				xmin = 929.9842
				xmax = 930.2642
				text = "when"
			intervals [2590]:
				xmin = 930.2642
				xmax = 930.4042
				text = "we"
			intervals [2591]:
				xmin = 930.4042
				xmax = 930.6342
				text = "are"
			intervals [2592]:
				xmin = 930.6342
				xmax = 930.8442
				text = "able"
			intervals [2593]:
				xmin = 930.8442
				xmax = 931.0142
				text = "to"
			intervals [2594]:
				xmin = 931.0142
				xmax = 931.1942
				text = "get"
			intervals [2595]:
				xmin = 931.1942
				xmax = 931.6542
				text = "together"
			intervals [2596]:
				xmin = 931.6542
				xmax = 931.8647
				text = ""
			intervals [2597]:
				xmin = 931.8647
				xmax = 931.9747
				text = "we"
			intervals [2598]:
				xmin = 931.9747
				xmax = 932.1447
				text = "just"
			intervals [2599]:
				xmin = 932.1447
				xmax = 932.4447
				text = "like"
			intervals [2600]:
				xmin = 932.4447
				xmax = 933.0781
				text = ""
			intervals [2601]:
				xmin = 933.0781
				xmax = 933.3681
				text = "we"
			intervals [2602]:
				xmin = 933.3681
				xmax = 933.6881
				text = "enjoy"
			intervals [2603]:
				xmin = 933.6881
				xmax = 933.8281
				text = "that"
			intervals [2604]:
				xmin = 933.8281
				xmax = 934.0681
				text = "mom"
			intervals [2605]:
				xmin = 934.0681
				xmax = 934.1781
				text = "we"
			intervals [2606]:
				xmin = 934.1781
				xmax = 934.5281
				text = "embrace"
			intervals [2607]:
				xmin = 934.5281
				xmax = 934.7481
				text = "those"
			intervals [2608]:
				xmin = 934.7481
				xmax = 935.2781
				text = "moments"
			intervals [2609]:
				xmin = 935.2781
				xmax = 939.1181
				text = ""
			intervals [2610]:
				xmin = 939.1181
				xmax = 939.2881
				text = "all"
			intervals [2611]:
				xmin = 939.2881
				xmax = 939.4081
				text = "my"
			intervals [2612]:
				xmin = 939.4081
				xmax = 939.6881
				text = "sisters"
			intervals [2613]:
				xmin = 939.6881
				xmax = 939.8281
				text = "still"
			intervals [2614]:
				xmin = 939.8281
				xmax = 940.0181
				text = "live"
			intervals [2615]:
				xmin = 940.0181
				xmax = 940.1081
				text = "in"
			intervals [2616]:
				xmin = 940.1081
				xmax = 940.2181
				text = "the"
			intervals [2617]:
				xmin = 940.2181
				xmax = 940.4281
				text = "area"
			intervals [2618]:
				xmin = 940.4281
				xmax = 941.3011
				text = ""
			intervals [2619]:
				xmin = 941.3011
				xmax = 941.4811
				text = "yeah"
			intervals [2620]:
				xmin = 941.4811
				xmax = 942.7147
				text = ""
			intervals [2621]:
				xmin = 942.7147
				xmax = 943.0347
				text = "yeah"
			intervals [2622]:
				xmin = 943.0347
				xmax = 943.668
				text = ""
			intervals [2623]:
				xmin = 943.668
				xmax = 943.868
				text = "yeah"
			intervals [2624]:
				xmin = 943.868
				xmax = 949.5094
				text = ""
			intervals [2625]:
				xmin = 949.5094
				xmax = 949.8494
				text = "mkay"
			intervals [2626]:
				xmin = 949.8494
				xmax = 951.6803
				text = ""
			intervals [2627]:
				xmin = 951.6803
				xmax = 951.7803
				text = "i"
			intervals [2628]:
				xmin = 951.7803
				xmax = 951.9303
				text = "loved"
			intervals [2629]:
				xmin = 951.9303
				xmax = 952.2603
				text = "school"
			intervals [2630]:
				xmin = 952.2603
				xmax = 952.4077
				text = ""
			intervals [2631]:
				xmin = 952.4077
				xmax = 952.7177
				text = "uh"
			intervals [2632]:
				xmin = 952.7177
				xmax = 952.8777
				text = "did"
			intervals [2633]:
				xmin = 952.8777
				xmax = 953.1377
				text = "like"
			intervals [2634]:
				xmin = 953.1377
				xmax = 953.1877
				text = ""
			intervals [2635]:
				xmin = 953.1877
				xmax = 953.3477
				text = "did"
			intervals [2636]:
				xmin = 953.3477
				xmax = 953.3877
				text = "i"
			intervals [2637]:
				xmin = 953.3877
				xmax = 953.5277
				text = "like"
			intervals [2638]:
				xmin = 953.5277
				xmax = 953.6977
				text = "school"
			intervals [2639]:
				xmin = 953.6977
				xmax = 953.7677
				text = "as"
			intervals [2640]:
				xmin = 953.7677
				xmax = 953.8177
				text = "a"
			intervals [2641]:
				xmin = 953.8177
				xmax = 954.3577
				text = "child"
			intervals [2642]:
				xmin = 954.3577
				xmax = 956.5352
				text = ""
			intervals [2643]:
				xmin = 956.5352
				xmax = 957.1452
				text = "um"
			intervals [2644]:
				xmin = 957.1452
				xmax = 958.1786
				text = ""
			intervals [2645]:
				xmin = 958.1786
				xmax = 958.2386
				text = "i'm"
			intervals [2646]:
				xmin = 958.2386
				xmax = 958.3486
				text = "not"
			intervals [2647]:
				xmin = 958.3486
				xmax = 958.4786
				text = "gonna"
			intervals [2648]:
				xmin = 958.4786
				xmax = 959.0286
				text = "necessarily"
			intervals [2649]:
				xmin = 959.0286
				xmax = 959.0586
				text = "i"
			intervals [2650]:
				xmin = 959.0586
				xmax = 959.0886
				text = ""
			intervals [2651]:
				xmin = 959.0886
				xmax = 959.1186
				text = "l-"
			intervals [2652]:
				xmin = 959.1186
				xmax = 959.2686
				text = "say"
			intervals [2653]:
				xmin = 959.2686
				xmax = 959.3586
				text = "i"
			intervals [2654]:
				xmin = 959.3586
				xmax = 959.5786
				text = "loved"
			intervals [2655]:
				xmin = 959.5786
				xmax = 959.6786
				text = "it"
			intervals [2656]:
				xmin = 959.6786
				xmax = 959.7586
				text = "or"
			intervals [2657]:
				xmin = 959.7586
				xmax = 960.0386
				text = "hated"
			intervals [2658]:
				xmin = 960.0386
				xmax = 960.0986
				text = "it"
			intervals [2659]:
				xmin = 960.0986
				xmax = 960.2586
				text = "i"
			intervals [2660]:
				xmin = 960.2586
				xmax = 960.2886
				text = ""
			intervals [2661]:
				xmin = 960.2886
				xmax = 960.4086
				text = "i"
			intervals [2662]:
				xmin = 960.4086
				xmax = 960.5586
				text = "don't"
			intervals [2663]:
				xmin = 960.5586
				xmax = 960.7386
				text = "have"
			intervals [2664]:
				xmin = 960.7386
				xmax = 960.9686
				text = "any"
			intervals [2665]:
				xmin = 960.9686
				xmax = 961.169
				text = ""
			intervals [2666]:
				xmin = 961.169
				xmax = 961.399
				text = "bad"
			intervals [2667]:
				xmin = 961.399
				xmax = 961.879
				text = "memories"
			intervals [2668]:
				xmin = 961.879
				xmax = 962.089
				text = "from"
			intervals [2669]:
				xmin = 962.089
				xmax = 962.469
				text = "school"
			intervals [2670]:
				xmin = 962.469
				xmax = 962.9063
				text = ""
			intervals [2671]:
				xmin = 962.9063
				xmax = 963.1863
				text = "school"
			intervals [2672]:
				xmin = 963.1863
				xmax = 963.3763
				text = "was"
			intervals [2673]:
				xmin = 963.3763
				xmax = 964.2963
				text = "always"
			intervals [2674]:
				xmin = 964.2963
				xmax = 964.6915
				text = ""
			intervals [2675]:
				xmin = 964.6915
				xmax = 965.0815
				text = "okay"
			intervals [2676]:
				xmin = 965.0815
				xmax = 965.1215
				text = ""
			intervals [2677]:
				xmin = 965.1215
				xmax = 965.4815
				text = "like"
			intervals [2678]:
				xmin = 965.4815
				xmax = 966.8064
				text = ""
			intervals [2679]:
				xmin = 966.8064
				xmax = 966.9164
				text = "i"
			intervals [2680]:
				xmin = 966.9164
				xmax = 967.1364
				text = "didn't"
			intervals [2681]:
				xmin = 967.1364
				xmax = 967.2964
				text = "hate"
			intervals [2682]:
				xmin = 967.2964
				xmax = 967.6064
				text = "school"
			intervals [2683]:
				xmin = 967.6064
				xmax = 967.7164
				text = ""
			intervals [2684]:
				xmin = 967.7164
				xmax = 967.8364
				text = "to"
			intervals [2685]:
				xmin = 967.8364
				xmax = 968.0064
				text = "answer"
			intervals [2686]:
				xmin = 968.0064
				xmax = 968.0964
				text = "your"
			intervals [2687]:
				xmin = 968.0964
				xmax = 968.3564
				text = "question"
			intervals [2688]:
				xmin = 968.3564
				xmax = 970.3697
				text = ""
			intervals [2689]:
				xmin = 970.3697
				xmax = 970.4097
				text = "i"
			intervals [2690]:
				xmin = 970.4097
				xmax = 970.5997
				text = "went"
			intervals [2691]:
				xmin = 970.5997
				xmax = 970.8197
				text = "to"
			intervals [2692]:
				xmin = 970.8197
				xmax = 971.4297
				text = "rdx"
			intervals [2693]:
				xmin = 971.4297
				xmax = 972.6467
				text = ""
			intervals [2694]:
				xmin = 972.6467
				xmax = 973.0967
				text = "uh"
			intervals [2695]:
				xmin = 973.0967
				xmax = 973.7267
				text = "rdx"
			intervals [2696]:
				xmin = 973.7267
				xmax = 973.9367
				text = "junior"
			intervals [2697]:
				xmin = 973.9367
				xmax = 974.0867
				text = "high"
			intervals [2698]:
				xmin = 974.0867
				xmax = 974.5067
				text = "school"
			intervals [2699]:
				xmin = 974.5067
				xmax = 975.4938
				text = ""
			intervals [2700]:
				xmin = 975.4938
				xmax = 976.2938
				text = "and"
			intervals [2701]:
				xmin = 976.2938
				xmax = 976.8806
				text = ""
			intervals [2702]:
				xmin = 976.8806
				xmax = 977.0906
				text = "from"
			intervals [2703]:
				xmin = 977.0906
				xmax = 978.0506
				text = ""
			intervals [2704]:
				xmin = 978.0506
				xmax = 978.7106
				text = "rdx"
			intervals [2705]:
				xmin = 978.7106
				xmax = 980.4839
				text = ""
			intervals [2706]:
				xmin = 980.4839
				xmax = 981.0039
				text = "rdx"
			intervals [2707]:
				xmin = 981.0039
				xmax = 981.4939
				text = "is"
			intervals [2708]:
				xmin = 981.4939
				xmax = 982.2573
				text = ""
			intervals [2709]:
				xmin = 982.2573
				xmax = 982.4673
				text = "right"
			intervals [2710]:
				xmin = 982.4673
				xmax = 982.7673
				text = "in"
			intervals [2711]:
				xmin = 982.7673
				xmax = 982.8873
				text = "the"
			intervals [2712]:
				xmin = 982.8873
				xmax = 983.5273
				text = "neighborhood"
			intervals [2713]:
				xmin = 983.5273
				xmax = 983.7073
				text = "where"
			intervals [2714]:
				xmin = 983.7073
				xmax = 983.7473
				text = "i"
			intervals [2715]:
				xmin = 983.7473
				xmax = 983.9673
				text = "grew"
			intervals [2716]:
				xmin = 983.9673
				xmax = 984.0573
				text = "up"
			intervals [2717]:
				xmin = 984.0573
				xmax = 984.1073
				text = ""
			intervals [2718]:
				xmin = 984.1073
				xmax = 984.4673
				text = "in"
			intervals [2719]:
				xmin = 984.4673
				xmax = 985.3695
				text = ""
			intervals [2720]:
				xmin = 985.3695
				xmax = 985.5295
				text = "that"
			intervals [2721]:
				xmin = 985.5295
				xmax = 985.5895
				text = "s"
			intervals [2722]:
				xmin = 985.5895
				xmax = 985.7395
				text = "off"
			intervals [2723]:
				xmin = 985.7395
				xmax = 985.7995
				text = "of"
			intervals [2724]:
				xmin = 985.7995
				xmax = 985.8295
				text = ""
			intervals [2725]:
				xmin = 985.8295
				xmax = 986.0495
				text = "bruce"
			intervals [2726]:
				xmin = 986.0495
				xmax = 986.4895
				text = "place"
			intervals [2727]:
				xmin = 986.4895
				xmax = 987.4945
				text = ""
			intervals [2728]:
				xmin = 987.4945
				xmax = 987.6745
				text = "yeah"
			intervals [2729]:
				xmin = 987.6745
				xmax = 989.650
				text = ""
			intervals [2730]:
				xmin = 989.650
				xmax = 990.070
				text = "rdx"
			intervals [2731]:
				xmin = 990.070
				xmax = 990.100
				text = ""
			intervals [2732]:
				xmin = 990.100
				xmax = 990.200
				text = "is"
			intervals [2733]:
				xmin = 990.200
				xmax = 990.280
				text = ""
			intervals [2734]:
				xmin = 990.280
				xmax = 990.460
				text = "right"
			intervals [2735]:
				xmin = 990.460
				xmax = 991.060
				text = ""
			intervals [2736]:
				xmin = 991.060
				xmax = 991.280
				text = "there"
			intervals [2737]:
				xmin = 991.280
				xmax = 991.420
				text = "too"
			intervals [2738]:
				xmin = 991.420
				xmax = 991.550
				text = "on"
			intervals [2739]:
				xmin = 991.550
				xmax = 991.610
				text = ""
			intervals [2740]:
				xmin = 991.610
				xmax = 991.850
				text = "your"
			intervals [2741]:
				xmin = 991.850
				xmax = 991.880
				text = ""
			intervals [2742]:
				xmin = 991.880
				xmax = 992.370
				text = "left"
			intervals [2743]:
				xmin = 992.370
				xmax = 992.620
				text = "hand"
			intervals [2744]:
				xmin = 992.620
				xmax = 993.600
				text = ""
			intervals [2745]:
				xmin = 993.600
				xmax = 994.330
				text = "side"
			intervals [2746]:
				xmin = 994.330
				xmax = 997.0617
				text = ""
			intervals [2747]:
				xmin = 997.0617
				xmax = 997.4317
				text = "okay"
			intervals [2748]:
				xmin = 997.4317
				xmax = 997.5717
				text = "so"
			intervals [2749]:
				xmin = 997.5717
				xmax = 997.7217
				text = "you"
			intervals [2750]:
				xmin = 997.7217
				xmax = 998.0017
				text = "always"
			intervals [2751]:
				xmin = 998.0017
				xmax = 998.1217
				text = "on"
			intervals [2752]:
				xmin = 998.1217
				xmax = 998.5117
				text = "alabama"
			intervals [2753]:
				xmin = 998.5117
				xmax = 998.8017
				text = "avenue"
			intervals [2754]:
				xmin = 998.8017
				xmax = 1002.0997
				text = ""
			intervals [2755]:
				xmin = 1002.0997
				xmax = 1002.2897
				text = "okay"
			intervals [2756]:
				xmin = 1002.2897
				xmax = 1002.3797
				text = "i"
			intervals [2757]:
				xmin = 1002.3797
				xmax = 1002.4997
				text = "know"
			intervals [2758]:
				xmin = 1002.4997
				xmax = 1002.5897
				text = "where"
			intervals [2759]:
				xmin = 1002.5897
				xmax = 1002.6597
				text = "you"
			intervals [2760]:
				xmin = 1002.6597
				xmax = 1002.9097
				text = "going"
			intervals [2761]:
				xmin = 1002.9097
				xmax = 1002.9997
				text = "you're"
			intervals [2762]:
				xmin = 1002.9997
				xmax = 1003.1597
				text = "going"
			intervals [2763]:
				xmin = 1003.1597
				xmax = 1003.2897
				text = "down"
			intervals [2764]:
				xmin = 1003.2897
				xmax = 1003.7397
				text = ""
			intervals [2765]:
				xmin = 1003.7397
				xmax = 1003.9697
				text = "there"
			intervals [2766]:
				xmin = 1003.9697
				xmax = 1004.0797
				text = "yeah"
			intervals [2767]:
				xmin = 1004.0797
				xmax = 1004.2528
				text = ""
			intervals [2768]:
				xmin = 1004.2528
				xmax = 1004.4728
				text = "okay"
			intervals [2769]:
				xmin = 1004.4728
				xmax = 1004.5528
				text = "the"
			intervals [2770]:
				xmin = 1004.5528
				xmax = 1004.7228
				text = "arc"
			intervals [2771]:
				xmin = 1004.7228
				xmax = 1004.9828
				text = "yeah"
			intervals [2772]:
				xmin = 1004.9828
				xmax = 1005.2128
				text = "yeah"
			intervals [2773]:
				xmin = 1005.2128
				xmax = 1005.2728
				text = "i"
			intervals [2774]:
				xmin = 1005.2728
				xmax = 1005.3328
				text = "know"
			intervals [2775]:
				xmin = 1005.3328
				xmax = 1005.4228
				text = "where"
			intervals [2776]:
				xmin = 1005.4228
				xmax = 1005.4828
				text = "the"
			intervals [2777]:
				xmin = 1005.4828
				xmax = 1005.6928
				text = "arc"
			intervals [2778]:
				xmin = 1005.6928
				xmax = 1005.8828
				text = "is"
			intervals [2779]:
				xmin = 1005.8828
				xmax = 1005.9828
				text = ""
			intervals [2780]:
				xmin = 1005.9828
				xmax = 1006.3028
				text = "yeah"
			intervals [2781]:
				xmin = 1006.3028
				xmax = 1009.0738
				text = ""
			intervals [2782]:
				xmin = 1009.0738
				xmax = 1009.2438
				text = "wait"
			intervals [2783]:
				xmin = 1009.2438
				xmax = 1009.3738
				text = "then"
			intervals [2784]:
				xmin = 1009.3738
				xmax = 1009.4638
				text = "you"
			intervals [2785]:
				xmin = 1009.4638
				xmax = 1009.6338
				text = "know"
			intervals [2786]:
				xmin = 1009.6338
				xmax = 1009.8538
				text = "where"
			intervals [2787]:
				xmin = 1009.8538
				xmax = 1010.0363
				text = ""
			intervals [2788]:
				xmin = 1010.0363
				xmax = 1010.1663
				text = "it"
			intervals [2789]:
				xmin = 1010.1663
				xmax = 1010.2763
				text = "s"
			intervals [2790]:
				xmin = 1010.2763
				xmax = 1010.4063
				text = "j-"
			intervals [2791]:
				xmin = 1010.4063
				xmax = 1010.5705
				text = ""
			intervals [2792]:
				xmin = 1010.5705
				xmax = 1010.6805
				text = "you"
			intervals [2793]:
				xmin = 1010.6805
				xmax = 1010.7805
				text = "know"
			intervals [2794]:
				xmin = 1010.7805
				xmax = 1010.8805
				text = "where"
			intervals [2795]:
				xmin = 1010.8805
				xmax = 1011.1605
				text = "rdx"
			intervals [2796]:
				xmin = 1011.1605
				xmax = 1011.3005
				text = "is"
			intervals [2797]:
				xmin = 1011.3005
				xmax = 1011.5105
				text = "right"
			intervals [2798]:
				xmin = 1011.5105
				xmax = 1013.0659
				text = ""
			intervals [2799]:
				xmin = 1013.0659
				xmax = 1013.2559
				text = "okay"
			intervals [2800]:
				xmin = 1013.2559
				xmax = 1013.3559
				text = "you"
			intervals [2801]:
				xmin = 1013.3559
				xmax = 1013.5159
				text = "know"
			intervals [2802]:
				xmin = 1013.5159
				xmax = 1013.6459
				text = "that"
			intervals [2803]:
				xmin = 1013.6459
				xmax = 1013.9759
				text = "shopping"
			intervals [2804]:
				xmin = 1013.9759
				xmax = 1014.1359
				text = "center"
			intervals [2805]:
				xmin = 1014.1359
				xmax = 1014.3659
				text = "across"
			intervals [2806]:
				xmin = 1014.3659
				xmax = 1014.4259
				text = "the"
			intervals [2807]:
				xmin = 1014.4259
				xmax = 1014.5959
				text = "street"
			intervals [2808]:
				xmin = 1014.5959
				xmax = 1014.7159
				text = "from"
			intervals [2809]:
				xmin = 1014.7159
				xmax = 1014.9959
				text = "rdx"
			intervals [2810]:
				xmin = 1014.9959
				xmax = 1015.1059
				text = "that"
			intervals [2811]:
				xmin = 1015.1059
				xmax = 1015.1359
				text = "s"
			intervals [2812]:
				xmin = 1015.1359
				xmax = 1015.2559
				text = "the"
			intervals [2813]:
				xmin = 1015.2559
				xmax = 1015.5759
				text = "giant"
			intervals [2814]:
				xmin = 1015.5759
				xmax = 1015.6459
				text = "and"
			intervals [2815]:
				xmin = 1015.6459
				xmax = 1015.8459
				text = "stuff"
			intervals [2816]:
				xmin = 1015.8459
				xmax = 1015.8759
				text = "i"
			intervals [2817]:
				xmin = 1015.8759
				xmax = 1016.0659
				text = "was"
			intervals [2818]:
				xmin = 1016.0659
				xmax = 1016.2159
				text = "talk"
			intervals [2819]:
				xmin = 1016.2159
				xmax = 1016.5865
				text = ""
			intervals [2820]:
				xmin = 1016.5865
				xmax = 1016.7565
				text = "oh"
			intervals [2821]:
				xmin = 1016.7565
				xmax = 1016.9665
				text = "yeah"
			intervals [2822]:
				xmin = 1016.9665
				xmax = 1017.3365
				text = "yeah"
			intervals [2823]:
				xmin = 1017.3365
				xmax = 1017.4465
				text = "yeah"
			intervals [2824]:
				xmin = 1017.4465
				xmax = 1017.5265
				text = "and"
			intervals [2825]:
				xmin = 1017.5265
				xmax = 1017.7365
				text = "then"
			intervals [2826]:
				xmin = 1017.7365
				xmax = 1017.8265
				text = "the"
			intervals [2827]:
				xmin = 1017.8265
				xmax = 1017.9765
				text = "cr-"
			intervals [2828]:
				xmin = 1017.9765
				xmax = 1018.2665
				text = "neighborhood"
			intervals [2829]:
				xmin = 1018.2665
				xmax = 1018.4465
				text = "across"
			intervals [2830]:
				xmin = 1018.4465
				xmax = 1018.5065
				text = "the"
			intervals [2831]:
				xmin = 1018.5065
				xmax = 1018.8165
				text = "street"
			intervals [2832]:
				xmin = 1018.8165
				xmax = 1018.9565
				text = "that"
			intervals [2833]:
				xmin = 1018.9565
				xmax = 1018.9865
				text = "s"
			intervals [2834]:
				xmin = 1018.9865
				xmax = 1019.0565
				text = "the"
			intervals [2835]:
				xmin = 1019.0565
				xmax = 1019.4365
				text = "neighborhood"
			intervals [2836]:
				xmin = 1019.4365
				xmax = 1019.5565
				text = "where"
			intervals [2837]:
				xmin = 1019.5565
				xmax = 1019.5965
				text = "i"
			intervals [2838]:
				xmin = 1019.5965
				xmax = 1019.7765
				text = "grew"
			intervals [2839]:
				xmin = 1019.7765
				xmax = 1019.9565
				text = "up"
			intervals [2840]:
				xmin = 1019.9565
				xmax = 1020.1565
				text = "at"
			intervals [2841]:
				xmin = 1020.1565
				xmax = 1021.5314
				text = ""
			intervals [2842]:
				xmin = 1021.5314
				xmax = 1021.8214
				text = "then"
			intervals [2843]:
				xmin = 1021.8214
				xmax = 1021.9523
				text = ""
			intervals [2844]:
				xmin = 1021.9523
				xmax = 1022.1523
				text = "yeah"
			intervals [2845]:
				xmin = 1022.1523
				xmax = 1022.4023
				text = "those"
			intervals [2846]:
				xmin = 1022.4023
				xmax = 1022.4323
				text = "are"
			intervals [2847]:
				xmin = 1022.4323
				xmax = 1022.5023
				text = "the"
			intervals [2848]:
				xmin = 1022.5023
				xmax = 1022.6823
				text = "new"
			intervals [2849]:
				xmin = 1022.6823
				xmax = 1023.0823
				text = "houses"
			intervals [2850]:
				xmin = 1023.0823
				xmax = 1023.2223
				text = "they"
			intervals [2851]:
				xmin = 1023.2223
				xmax = 1023.4823
				text = "built"
			intervals [2852]:
				xmin = 1023.4823
				xmax = 1025.2117
				text = ""
			intervals [2853]:
				xmin = 1025.2117
				xmax = 1025.6517
				text = "yeah"
			intervals [2854]:
				xmin = 1025.6517
				xmax = 1025.8299
				text = ""
			intervals [2855]:
				xmin = 1025.8299
				xmax = 1026.0699
				text = "yeah"
			intervals [2856]:
				xmin = 1026.0699
				xmax = 1029.0761
				text = ""
			intervals [2857]:
				xmin = 1029.0761
				xmax = 1029.4761
				text = "yeah"
			intervals [2858]:
				xmin = 1029.4761
				xmax = 1033.211
				text = ""
			intervals [2859]:
				xmin = 1033.211
				xmax = 1033.311
				text = "you"
			intervals [2860]:
				xmin = 1033.311
				xmax = 1033.421
				text = "know"
			intervals [2861]:
				xmin = 1033.421
				xmax = 1033.781
				text = "exactly"
			intervals [2862]:
				xmin = 1033.781
				xmax = 1033.871
				text = "what"
			intervals [2863]:
				xmin = 1033.871
				xmax = 1033.951
				text = "i'm"
			intervals [2864]:
				xmin = 1033.951
				xmax = 1034.101
				text = "talking"
			intervals [2865]:
				xmin = 1034.101
				xmax = 1034.381
				text = "about"
			intervals [2866]:
				xmin = 1034.381
				xmax = 1034.4699
				text = ""
			intervals [2867]:
				xmin = 1034.4699
				xmax = 1034.9099
				text = "fifteenth"
			intervals [2868]:
				xmin = 1034.9099
				xmax = 1035.1599
				text = "place"
			intervals [2869]:
				xmin = 1035.1599
				xmax = 1035.3299
				text = "is"
			intervals [2870]:
				xmin = 1035.3299
				xmax = 1035.5099
				text = "that"
			intervals [2871]:
				xmin = 1035.5099
				xmax = 1035.9899
				text = "street"
			intervals [2872]:
				xmin = 1035.9899
				xmax = 1036.0799
				text = ""
			intervals [2873]:
				xmin = 1036.0799
				xmax = 1036.3399
				text = "right"
			intervals [2874]:
				xmin = 1036.3399
				xmax = 1036.6499
				text = "there"
			intervals [2875]:
				xmin = 1036.6499
				xmax = 1036.7099
				text = ""
			intervals [2876]:
				xmin = 1036.7099
				xmax = 1036.9799
				text = "by"
			intervals [2877]:
				xmin = 1036.9799
				xmax = 1037.0099
				text = ""
			intervals [2878]:
				xmin = 1037.0099
				xmax = 1037.3899
				text = "across"
			intervals [2879]:
				xmin = 1037.3899
				xmax = 1037.4699
				text = "the"
			intervals [2880]:
				xmin = 1037.4699
				xmax = 1037.6199
				text = "street"
			intervals [2881]:
				xmin = 1037.6199
				xmax = 1037.7899
				text = "from"
			intervals [2882]:
				xmin = 1037.7899
				xmax = 1037.8499
				text = "the"
			intervals [2883]:
				xmin = 1037.8499
				xmax = 1038.0599
				text = "ihop"
			intervals [2884]:
				xmin = 1038.0599
				xmax = 1038.8659
				text = ""
			intervals [2885]:
				xmin = 1038.8659
				xmax = 1038.9459
				text = "you"
			intervals [2886]:
				xmin = 1038.9459
				xmax = 1039.0659
				text = "see"
			intervals [2887]:
				xmin = 1039.0659
				xmax = 1039.1659
				text = "you"
			intervals [2888]:
				xmin = 1039.1659
				xmax = 1039.2659
				text = "know"
			intervals [2889]:
				xmin = 1039.2659
				xmax = 1039.3759
				text = "where"
			intervals [2890]:
				xmin = 1039.3759
				xmax = 1039.4359
				text = "the"
			intervals [2891]:
				xmin = 1039.4359
				xmax = 1039.7059
				text = "ihop"
			intervals [2892]:
				xmin = 1039.7059
				xmax = 1039.9159
				text = "is"
			intervals [2893]:
				xmin = 1039.9159
				xmax = 1040.0759
				text = "right"
			intervals [2894]:
				xmin = 1040.0759
				xmax = 1040.2659
				text = "there"
			intervals [2895]:
				xmin = 1040.2659
				xmax = 1043.5708
				text = ""
			intervals [2896]:
				xmin = 1043.5708
				xmax = 1043.9108
				text = "yeah"
			intervals [2897]:
				xmin = 1043.9108
				xmax = 1044.2282
				text = ""
			intervals [2898]:
				xmin = 1044.2282
				xmax = 1044.3282
				text = "the"
			intervals [2899]:
				xmin = 1044.3282
				xmax = 1044.6482
				text = "ihop"
			intervals [2900]:
				xmin = 1044.6482
				xmax = 1044.7782
				text = "is"
			intervals [2901]:
				xmin = 1044.7782
				xmax = 1044.9482
				text = "right"
			intervals [2902]:
				xmin = 1044.9482
				xmax = 1045.2582
				text = "there"
			intervals [2903]:
				xmin = 1045.2582
				xmax = 1045.7472
				text = ""
			intervals [2904]:
				xmin = 1045.7472
				xmax = 1046.1272
				text = "fifteenth"
			intervals [2905]:
				xmin = 1046.1272
				xmax = 1046.4472
				text = "street"
			intervals [2906]:
				xmin = 1046.4472
				xmax = 1046.6172
				text = "is"
			intervals [2907]:
				xmin = 1046.6172
				xmax = 1046.6472
				text = ""
			intervals [2908]:
				xmin = 1046.6472
				xmax = 1046.9172
				text = "that"
			intervals [2909]:
				xmin = 1046.9172
				xmax = 1047.3872
				text = "street"
			intervals [2910]:
				xmin = 1047.3872
				xmax = 1047.4272
				text = ""
			intervals [2911]:
				xmin = 1047.4272
				xmax = 1047.5972
				text = "n-"
			intervals [2912]:
				xmin = 1047.5972
				xmax = 1047.6472
				text = ""
			intervals [2913]:
				xmin = 1047.6472
				xmax = 1047.7972
				text = "the"
			intervals [2914]:
				xmin = 1047.7972
				xmax = 1048.0472
				text = "long"
			intervals [2915]:
				xmin = 1048.0472
				xmax = 1048.3172
				text = "street"
			intervals [2916]:
				xmin = 1048.3172
				xmax = 1048.5372
				text = "right"
			intervals [2917]:
				xmin = 1048.5372
				xmax = 1048.6972
				text = "there"
			intervals [2918]:
				xmin = 1048.6972
				xmax = 1051.5746
				text = ""
			intervals [2919]:
				xmin = 1051.5746
				xmax = 1052.1946
				text = "<unk>"
			intervals [2920]:
				xmin = 1052.1946
				xmax = 1052.5772
				text = ""
			intervals [2921]:
				xmin = 1052.5772
				xmax = 1053.0272
				text = "yeah"
			intervals [2922]:
				xmin = 1053.0272
				xmax = 1059.8109
				text = ""
			intervals [2923]:
				xmin = 1059.8109
				xmax = 1060.0309
				text = "no"
			intervals [2924]:
				xmin = 1060.0309
				xmax = 1060.7062
				text = ""
			intervals [2925]:
				xmin = 1060.7062
				xmax = 1060.8762
				text = "no"
			intervals [2926]:
				xmin = 1060.8762
				xmax = 1061.0662
				text = ""
			intervals [2927]:
				xmin = 1061.0662
				xmax = 1061.2262
				text = "my"
			intervals [2928]:
				xmin = 1061.2262
				xmax = 1061.5862
				text = "mother"
			intervals [2929]:
				xmin = 1061.5862
				xmax = 1061.7262
				text = ""
			intervals [2930]:
				xmin = 1061.7262
				xmax = 1062.0362
				text = "okay"
			intervals [2931]:
				xmin = 1062.0362
				xmax = 1062.1362
				text = "let"
			intervals [2932]:
				xmin = 1062.1362
				xmax = 1062.2062
				text = "me"
			intervals [2933]:
				xmin = 1062.2062
				xmax = 1062.3762
				text = "tell"
			intervals [2934]:
				xmin = 1062.3762
				xmax = 1062.4462
				text = "you"
			intervals [2935]:
				xmin = 1062.4462
				xmax = 1062.5962
				text = "this"
			intervals [2936]:
				xmin = 1062.5962
				xmax = 1062.8662
				text = "story"
			intervals [2937]:
				xmin = 1062.8662
				xmax = 1063.628
				text = ""
			intervals [2938]:
				xmin = 1063.628
				xmax = 1063.748
				text = "i"
			intervals [2939]:
				xmin = 1063.748
				xmax = 1063.888
				text = "was"
			intervals [2940]:
				xmin = 1063.888
				xmax = 1064.058
				text = "in"
			intervals [2941]:
				xmin = 1064.058
				xmax = 1064.568
				text = "rdx"
			intervals [2942]:
				xmin = 1064.568
				xmax = 1064.868
				text = "right"
			intervals [2943]:
				xmin = 1064.868
				xmax = 1065.0621
				text = ""
			intervals [2944]:
				xmin = 1065.0621
				xmax = 1065.6121
				text = "and"
			intervals [2945]:
				xmin = 1065.6121
				xmax = 1065.9508
				text = ""
			intervals [2946]:
				xmin = 1065.9508
				xmax = 1066.1408
				text = "i"
			intervals [2947]:
				xmin = 1066.1408
				xmax = 1066.1708
				text = ""
			intervals [2948]:
				xmin = 1066.1708
				xmax = 1066.3208
				text = "i"
			intervals [2949]:
				xmin = 1066.3208
				xmax = 1066.5008
				text = "tell"
			intervals [2950]:
				xmin = 1066.5008
				xmax = 1066.5908
				text = "my"
			intervals [2951]:
				xmin = 1066.5908
				xmax = 1066.7808
				text = "mother"
			intervals [2952]:
				xmin = 1066.7808
				xmax = 1066.8808
				text = "this"
			intervals [2953]:
				xmin = 1066.8808
				xmax = 1067.0908
				text = "story"
			intervals [2954]:
				xmin = 1067.0908
				xmax = 1067.2108
				text = "all"
			intervals [2955]:
				xmin = 1067.2108
				xmax = 1067.2708
				text = "the"
			intervals [2956]:
				xmin = 1067.2708
				xmax = 1067.6608
				text = "time"
			intervals [2957]:
				xmin = 1067.6608
				xmax = 1068.4789
				text = ""
			intervals [2958]:
				xmin = 1068.4789
				xmax = 1068.7489
				text = "i"
			intervals [2959]:
				xmin = 1068.7489
				xmax = 1069.1736
				text = ""
			intervals [2960]:
				xmin = 1069.1736
				xmax = 1069.3636
				text = "in"
			intervals [2961]:
				xmin = 1069.3636
				xmax = 1069.5936
				text = "eighth"
			intervals [2962]:
				xmin = 1069.5936
				xmax = 1069.8636
				text = "grade"
			intervals [2963]:
				xmin = 1069.8636
				xmax = 1070.0236
				text = "i"
			intervals [2964]:
				xmin = 1070.0236
				xmax = 1070.1136
				text = "i"
			intervals [2965]:
				xmin = 1070.1136
				xmax = 1070.3236
				text = "had"
			intervals [2966]:
				xmin = 1070.3236
				xmax = 1070.4736
				text = "too"
			intervals [2967]:
				xmin = 1070.4736
				xmax = 1070.6736
				text = "much"
			intervals [2968]:
				xmin = 1070.6736
				xmax = 1070.9636
				text = "fun"
			intervals [2969]:
				xmin = 1070.9636
				xmax = 1071.244
				text = ""
			intervals [2970]:
				xmin = 1071.244
				xmax = 1071.394
				text = "i"
			intervals [2971]:
				xmin = 1071.394
				xmax = 1071.864
				text = "was"
			intervals [2972]:
				xmin = 1071.864
				xmax = 1071.894
				text = ""
			intervals [2973]:
				xmin = 1071.894
				xmax = 1072.064
				text = "i"
			intervals [2974]:
				xmin = 1072.064
				xmax = 1072.294
				text = "was"
			intervals [2975]:
				xmin = 1072.294
				xmax = 1072.944
				text = "enjoying"
			intervals [2976]:
				xmin = 1072.944
				xmax = 1072.974
				text = ""
			intervals [2977]:
				xmin = 1072.974
				xmax = 1073.554
				text = "myself"
			intervals [2978]:
				xmin = 1073.554
				xmax = 1073.634
				text = "i"
			intervals [2979]:
				xmin = 1073.634
				xmax = 1073.734
				text = "was"
			intervals [2980]:
				xmin = 1073.734
				xmax = 1073.844
				text = "with"
			intervals [2981]:
				xmin = 1073.844
				xmax = 1073.954
				text = "my"
			intervals [2982]:
				xmin = 1073.954
				xmax = 1074.254
				text = "friends"
			intervals [2983]:
				xmin = 1074.254
				xmax = 1074.384
				text = "all"
			intervals [2984]:
				xmin = 1074.384
				xmax = 1074.444
				text = "the"
			intervals [2985]:
				xmin = 1074.444
				xmax = 1074.724
				text = "time"
			intervals [2986]:
				xmin = 1074.724
				xmax = 1074.834
				text = "we"
			intervals [2987]:
				xmin = 1074.834
				xmax = 1075.074
				text = "wouldn't"
			intervals [2988]:
				xmin = 1075.074
				xmax = 1075.254
				text = "do"
			intervals [2989]:
				xmin = 1075.254
				xmax = 1075.354
				text = "i"
			intervals [2990]:
				xmin = 1075.354
				xmax = 1075.524
				text = "didn't"
			intervals [2991]:
				xmin = 1075.524
				xmax = 1075.994
				text = "take"
			intervals [2992]:
				xmin = 1075.994
				xmax = 1076.394
				text = "school"
			intervals [2993]:
				xmin = 1076.394
				xmax = 1076.444
				text = ""
			intervals [2994]:
				xmin = 1076.444
				xmax = 1076.624
				text = "that"
			intervals [2995]:
				xmin = 1076.624
				xmax = 1077.084
				text = "seriously"
			intervals [2996]:
				xmin = 1077.084
				xmax = 1078.004
				text = ""
			intervals [2997]:
				xmin = 1078.004
				xmax = 1078.474
				text = "so"
			intervals [2998]:
				xmin = 1078.474
				xmax = 1078.574
				text = "i"
			intervals [2999]:
				xmin = 1078.574
				xmax = 1078.684
				text = "got"
			intervals [3000]:
				xmin = 1078.684
				xmax = 1078.724
				text = "a"
			intervals [3001]:
				xmin = 1078.724
				xmax = 1078.984
				text = "f"
			intervals [3002]:
				xmin = 1078.984
				xmax = 1079.044
				text = "on"
			intervals [3003]:
				xmin = 1079.044
				xmax = 1079.184
				text = "my"
			intervals [3004]:
				xmin = 1079.184
				xmax = 1079.474
				text = "report"
			intervals [3005]:
				xmin = 1079.474
				xmax = 1079.824
				text = "card"
			intervals [3006]:
				xmin = 1079.824
				xmax = 1080.8912
				text = ""
			intervals [3007]:
				xmin = 1080.8912
				xmax = 1081.0812
				text = "and"
			intervals [3008]:
				xmin = 1081.0812
				xmax = 1081.1812
				text = "my"
			intervals [3009]:
				xmin = 1081.1812
				xmax = 1081.4112
				text = "mother"
			intervals [3010]:
				xmin = 1081.4112
				xmax = 1081.6012
				text = "said"
			intervals [3011]:
				xmin = 1081.6012
				xmax = 1081.8312
				text = "no"
			intervals [3012]:
				xmin = 1081.8312
				xmax = 1082.0112
				text = "you're"
			intervals [3013]:
				xmin = 1082.0112
				xmax = 1082.1812
				text = "not"
			intervals [3014]:
				xmin = 1082.1812
				xmax = 1082.3112
				text = "gonna"
			intervals [3015]:
				xmin = 1082.3112
				xmax = 1082.4212
				text = "be"
			intervals [3016]:
				xmin = 1082.4212
				xmax = 1082.5212
				text = "with"
			intervals [3017]:
				xmin = 1082.5212
				xmax = 1082.6112
				text = "your"
			intervals [3018]:
				xmin = 1082.6112
				xmax = 1082.9712
				text = "friends"
			intervals [3019]:
				xmin = 1082.9712
				xmax = 1083.0012
				text = ""
			intervals [3020]:
				xmin = 1083.0012
				xmax = 1083.0612
				text = "no"
			intervals [3021]:
				xmin = 1083.0612
				xmax = 1083.2112
				text = "more"
			intervals [3022]:
				xmin = 1083.2112
				xmax = 1084.2485
				text = ""
			intervals [3023]:
				xmin = 1084.2485
				xmax = 1084.5585
				text = "mind"
			intervals [3024]:
				xmin = 1084.5585
				xmax = 1084.7785
				text = "you"
			intervals [3025]:
				xmin = 1084.7785
				xmax = 1084.8685
				text = ""
			intervals [3026]:
				xmin = 1084.8685
				xmax = 1085.0185
				text = "i"
			intervals [3027]:
				xmin = 1085.0185
				xmax = 1085.3385
				text = "wanted"
			intervals [3028]:
				xmin = 1085.3385
				xmax = 1085.4285
				text = "to"
			intervals [3029]:
				xmin = 1085.4285
				xmax = 1085.7285
				text = "become"
			intervals [3030]:
				xmin = 1085.7285
				xmax = 1085.7785
				text = "a"
			intervals [3031]:
				xmin = 1085.7785
				xmax = 1086.0385
				text = "fress-"
			intervals [3032]:
				xmin = 1086.0385
				xmax = 1086.0785
				text = ""
			intervals [3033]:
				xmin = 1086.0785
				xmax = 1086.5285
				text = "professional"
			intervals [3034]:
				xmin = 1086.5285
				xmax = 1086.8685
				text = "basketball"
			intervals [3035]:
				xmin = 1086.8685
				xmax = 1087.0885
				text = "player"
			intervals [3036]:
				xmin = 1087.0885
				xmax = 1087.1885
				text = "i"
			intervals [3037]:
				xmin = 1087.1885
				xmax = 1087.3885
				text = "thought"
			intervals [3038]:
				xmin = 1087.3885
				xmax = 1087.4385
				text = "i"
			intervals [3039]:
				xmin = 1087.4385
				xmax = 1087.5785
				text = "was"
			intervals [3040]:
				xmin = 1087.5785
				xmax = 1087.7585
				text = "that"
			intervals [3041]:
				xmin = 1087.7585
				xmax = 1088.0485
				text = "good"
			intervals [3042]:
				xmin = 1088.0485
				xmax = 1088.0785
				text = ""
			intervals [3043]:
				xmin = 1088.0785
				xmax = 1088.2385
				text = "at"
			intervals [3044]:
				xmin = 1088.2385
				xmax = 1088.3285
				text = "the"
			intervals [3045]:
				xmin = 1088.3285
				xmax = 1088.5885
				text = "time"
			intervals [3046]:
				xmin = 1088.5885
				xmax = 1089.3046
				text = ""
			intervals [3047]:
				xmin = 1089.3046
				xmax = 1089.4346
				text = "and"
			intervals [3048]:
				xmin = 1089.4346
				xmax = 1089.5246
				text = "i"
			intervals [3049]:
				xmin = 1089.5246
				xmax = 1089.7746
				text = "just"
			intervals [3050]:
				xmin = 1089.7746
				xmax = 1090.3046
				text = "joined"
			intervals [3051]:
				xmin = 1090.3046
				xmax = 1090.5946
				text = "uh"
			intervals [3052]:
				xmin = 1090.5946
				xmax = 1090.6746
				text = ""
			intervals [3053]:
				xmin = 1090.6746
				xmax = 1090.9246
				text = "the"
			intervals [3054]:
				xmin = 1090.9246
				xmax = 1091.2846
				text = "basketball"
			intervals [3055]:
				xmin = 1091.2846
				xmax = 1091.6746
				text = "team"
			intervals [3056]:
				xmin = 1091.6746
				xmax = 1091.9645
				text = ""
			intervals [3057]:
				xmin = 1091.9645
				xmax = 1092.0945
				text = "and"
			intervals [3058]:
				xmin = 1092.0945
				xmax = 1092.1945
				text = "the"
			intervals [3059]:
				xmin = 1092.1945
				xmax = 1092.5245
				text = "coach"
			intervals [3060]:
				xmin = 1092.5245
				xmax = 1092.6545
				text = "he"
			intervals [3061]:
				xmin = 1092.6545
				xmax = 1092.9245
				text = "loved"
			intervals [3062]:
				xmin = 1092.9245
				xmax = 1092.9645
				text = ""
			intervals [3063]:
				xmin = 1092.9645
				xmax = 1093.2645
				text = "me"
			intervals [3064]:
				xmin = 1093.2645
				xmax = 1093.929
				text = ""
			intervals [3065]:
				xmin = 1093.929
				xmax = 1094.299
				text = "so"
			intervals [3066]:
				xmin = 1094.299
				xmax = 1094.399
				text = "i"
			intervals [3067]:
				xmin = 1094.399
				xmax = 1094.629
				text = "begged"
			intervals [3068]:
				xmin = 1094.629
				xmax = 1094.689
				text = "my"
			intervals [3069]:
				xmin = 1094.689
				xmax = 1094.849
				text = "mom"
			intervals [3070]:
				xmin = 1094.849
				xmax = 1094.899
				text = "i"
			intervals [3071]:
				xmin = 1094.899
				xmax = 1095.069
				text = "said"
			intervals [3072]:
				xmin = 1095.069
				xmax = 1095.289
				text = "mom"
			intervals [3073]:
				xmin = 1095.289
				xmax = 1095.339
				text = ""
			intervals [3074]:
				xmin = 1095.339
				xmax = 1095.699
				text = "please"
			intervals [3075]:
				xmin = 1095.699
				xmax = 1095.969
				text = "don't"
			intervals [3076]:
				xmin = 1095.969
				xmax = 1096.109
				text = ""
			intervals [3077]:
				xmin = 1096.109
				xmax = 1096.379
				text = "please"
			intervals [3078]:
				xmin = 1096.379
				xmax = 1096.529
				text = "let"
			intervals [3079]:
				xmin = 1096.529
				xmax = 1096.599
				text = "me"
			intervals [3080]:
				xmin = 1096.599
				xmax = 1096.699
				text = "go"
			intervals [3081]:
				xmin = 1096.699
				xmax = 1096.889
				text = "back"
			intervals [3082]:
				xmin = 1096.889
				xmax = 1096.959
				text = "to"
			intervals [3083]:
				xmin = 1096.959
				xmax = 1097.339
				text = "school"
			intervals [3084]:
				xmin = 1097.339
				xmax = 1097.429
				text = "cause"
			intervals [3085]:
				xmin = 1097.429
				xmax = 1097.459
				text = "i"
			intervals [3086]:
				xmin = 1097.459
				xmax = 1097.639
				text = "wanna"
			intervals [3087]:
				xmin = 1097.639
				xmax = 1097.829
				text = "play"
			intervals [3088]:
				xmin = 1097.829
				xmax = 1097.899
				text = "on"
			intervals [3089]:
				xmin = 1097.899
				xmax = 1097.969
				text = "the"
			intervals [3090]:
				xmin = 1097.969
				xmax = 1098.479
				text = "basketball"
			intervals [3091]:
				xmin = 1098.479
				xmax = 1098.509
				text = ""
			intervals [3092]:
				xmin = 1098.509
				xmax = 1098.849
				text = "team"
			intervals [3093]:
				xmin = 1098.849
				xmax = 1098.909
				text = "she"
			intervals [3094]:
				xmin = 1098.909
				xmax = 1098.999
				text = "would"
			intervals [3095]:
				xmin = 1098.999
				xmax = 1099.109
				text = "not"
			intervals [3096]:
				xmin = 1099.109
				xmax = 1099.139
				text = ""
			intervals [3097]:
				xmin = 1099.139
				xmax = 1099.229
				text = "let"
			intervals [3098]:
				xmin = 1099.229
				xmax = 1099.289
				text = "me"
			intervals [3099]:
				xmin = 1099.289
				xmax = 1099.509
				text = "go"
			intervals [3100]:
				xmin = 1099.509
				xmax = 1100.0269
				text = ""
			intervals [3101]:
				xmin = 1100.0269
				xmax = 1100.2169
				text = "so"
			intervals [3102]:
				xmin = 1100.2169
				xmax = 1100.4269
				text = "she"
			intervals [3103]:
				xmin = 1100.4269
				xmax = 1100.6869
				text = "said"
			intervals [3104]:
				xmin = 1100.6869
				xmax = 1101.0669
				text = "okay"
			intervals [3105]:
				xmin = 1101.0669
				xmax = 1101.1269
				text = "i"
			intervals [3106]:
				xmin = 1101.1269
				xmax = 1101.2569
				text = "m"
			intervals [3107]:
				xmin = 1101.2569
				xmax = 1101.3369
				text = "a"
			intervals [3108]:
				xmin = 1101.3369
				xmax = 1101.4069
				text = ""
			intervals [3109]:
				xmin = 1101.4069
				xmax = 1101.4969
				text = "i"
			intervals [3110]:
				xmin = 1101.4969
				xmax = 1101.5769
				text = "m"
			intervals [3111]:
				xmin = 1101.5769
				xmax = 1101.6369
				text = "a"
			intervals [3112]:
				xmin = 1101.6369
				xmax = 1101.8869
				text = "take"
			intervals [3113]:
				xmin = 1101.8869
				xmax = 1101.9469
				text = "you"
			intervals [3114]:
				xmin = 1101.9469
				xmax = 1102.0969
				text = "away"
			intervals [3115]:
				xmin = 1102.0969
				xmax = 1102.2469
				text = "from"
			intervals [3116]:
				xmin = 1102.2469
				xmax = 1102.3769
				text = "your"
			intervals [3117]:
				xmin = 1102.3769
				xmax = 1102.9069
				text = "friends"
			intervals [3118]:
				xmin = 1102.9069
				xmax = 1103.5315
				text = ""
			intervals [3119]:
				xmin = 1103.5315
				xmax = 1103.8815
				text = "because"
			intervals [3120]:
				xmin = 1103.8815
				xmax = 1104.2815
				text = "she"
			intervals [3121]:
				xmin = 1104.2815
				xmax = 1104.4415
				text = "she"
			intervals [3122]:
				xmin = 1104.4415
				xmax = 1104.5815
				text = "didn't"
			intervals [3123]:
				xmin = 1104.5815
				xmax = 1104.7315
				text = "like"
			intervals [3124]:
				xmin = 1104.7315
				xmax = 1104.7915
				text = "the"
			intervals [3125]:
				xmin = 1104.7915
				xmax = 1104.9515
				text = "fact"
			intervals [3126]:
				xmin = 1104.9515
				xmax = 1105.0415
				text = "that"
			intervals [3127]:
				xmin = 1105.0415
				xmax = 1105.0715
				text = "i"
			intervals [3128]:
				xmin = 1105.0715
				xmax = 1105.2315
				text = "got"
			intervals [3129]:
				xmin = 1105.2315
				xmax = 1105.2615
				text = "a"
			intervals [3130]:
				xmin = 1105.2615
				xmax = 1105.3915
				text = "f"
			intervals [3131]:
				xmin = 1105.3915
				xmax = 1105.4215
				text = ""
			intervals [3132]:
				xmin = 1105.4215
				xmax = 1105.4815
				text = "on"
			intervals [3133]:
				xmin = 1105.4815
				xmax = 1105.6215
				text = "my"
			intervals [3134]:
				xmin = 1105.6215
				xmax = 1105.8915
				text = "report"
			intervals [3135]:
				xmin = 1105.8915
				xmax = 1106.1015
				text = "card"
			intervals [3136]:
				xmin = 1106.1015
				xmax = 1106.1515
				text = "i"
			intervals [3137]:
				xmin = 1106.1515
				xmax = 1106.2415
				text = "n-"
			intervals [3138]:
				xmin = 1106.2415
				xmax = 1106.3515
				text = "i"
			intervals [3139]:
				xmin = 1106.3515
				xmax = 1106.7215
				text = "always"
			intervals [3140]:
				xmin = 1106.7215
				xmax = 1106.8815
				text = "got"
			intervals [3141]:
				xmin = 1106.8815
				xmax = 1107.0415
				text = "good"
			intervals [3142]:
				xmin = 1107.0415
				xmax = 1107.5615
				text = "grades"
			intervals [3143]:
				xmin = 1107.5615
				xmax = 1107.976
				text = ""
			intervals [3144]:
				xmin = 1107.976
				xmax = 1108.006
				text = "i"
			intervals [3145]:
				xmin = 1108.006
				xmax = 1108.286
				text = "always"
			intervals [3146]:
				xmin = 1108.286
				xmax = 1108.456
				text = "got"
			intervals [3147]:
				xmin = 1108.456
				xmax = 1108.606
				text = "good"
			intervals [3148]:
				xmin = 1108.606
				xmax = 1109.026
				text = "grades"
			intervals [3149]:
				xmin = 1109.026
				xmax = 1109.5847
				text = ""
			intervals [3150]:
				xmin = 1109.5847
				xmax = 1109.8147
				text = "so"
			intervals [3151]:
				xmin = 1109.8147
				xmax = 1109.9247
				text = "she"
			intervals [3152]:
				xmin = 1109.9247
				xmax = 1110.0647
				text = "said"
			intervals [3153]:
				xmin = 1110.0647
				xmax = 1110.2447
				text = "okay"
			intervals [3154]:
				xmin = 1110.2447
				xmax = 1110.3047
				text = "i"
			intervals [3155]:
				xmin = 1110.3047
				xmax = 1110.3747
				text = "m"
			intervals [3156]:
				xmin = 1110.3747
				xmax = 1110.4047
				text = "a"
			intervals [3157]:
				xmin = 1110.4047
				xmax = 1110.5847
				text = "take"
			intervals [3158]:
				xmin = 1110.5847
				xmax = 1110.6447
				text = "you"
			intervals [3159]:
				xmin = 1110.6447
				xmax = 1110.7747
				text = "away"
			intervals [3160]:
				xmin = 1110.7747
				xmax = 1110.9247
				text = "from"
			intervals [3161]:
				xmin = 1110.9247
				xmax = 1111.0147
				text = "your"
			intervals [3162]:
				xmin = 1111.0147
				xmax = 1111.3347
				text = "friends"
			intervals [3163]:
				xmin = 1111.3347
				xmax = 1111.4747
				text = "and"
			intervals [3164]:
				xmin = 1111.4747
				xmax = 1111.5347
				text = "i"
			intervals [3165]:
				xmin = 1111.5347
				xmax = 1111.6747
				text = "went"
			intervals [3166]:
				xmin = 1111.6747
				xmax = 1111.7347
				text = "to"
			intervals [3167]:
				xmin = 1111.7347
				xmax = 1112.3947
				text = "rdx"
			intervals [3168]:
				xmin = 1112.3947
				xmax = 1113.1181
				text = ""
			intervals [3169]:
				xmin = 1113.1181
				xmax = 1113.2581
				text = "so"
			intervals [3170]:
				xmin = 1113.2581
				xmax = 1113.3281
				text = "i"
			intervals [3171]:
				xmin = 1113.3281
				xmax = 1113.4681
				text = "feel"
			intervals [3172]:
				xmin = 1113.4681
				xmax = 1113.5981
				text = "like"
			intervals [3173]:
				xmin = 1113.5981
				xmax = 1113.7481
				text = "she"
			intervals [3174]:
				xmin = 1113.7481
				xmax = 1113.7781
				text = ""
			intervals [3175]:
				xmin = 1113.7781
				xmax = 1114.0181
				text = "ruined"
			intervals [3176]:
				xmin = 1114.0181
				xmax = 1114.1281
				text = "my"
			intervals [3177]:
				xmin = 1114.1281
				xmax = 1114.4581
				text = "nba"
			intervals [3178]:
				xmin = 1114.4581
				xmax = 1114.8481
				text = "career"
			intervals [3179]:
				xmin = 1114.8481
				xmax = 1117.1803
				text = ""
			intervals [3180]:
				xmin = 1117.1803
				xmax = 1119.0103
				text = "<unk>"
			intervals [3181]:
				xmin = 1119.0103
				xmax = 1121.3796
				text = ""
			intervals [3182]:
				xmin = 1121.3796
				xmax = 1121.4896
				text = "i"
			intervals [3183]:
				xmin = 1121.4896
				xmax = 1121.6796
				text = "don't"
			intervals [3184]:
				xmin = 1121.6796
				xmax = 1121.9096
				text = "think"
			intervals [3185]:
				xmin = 1121.9096
				xmax = 1122.0596
				text = "so"
			intervals [3186]:
				xmin = 1122.0596
				xmax = 1122.2896
				text = "but"
			intervals [3187]:
				xmin = 1122.2896
				xmax = 1122.5996
				text = "in"
			intervals [3188]:
				xmin = 1122.5996
				xmax = 1122.7396
				text = "my"
			intervals [3189]:
				xmin = 1122.7396
				xmax = 1122.8196
				text = "in"
			intervals [3190]:
				xmin = 1122.8196
				xmax = 1122.9096
				text = "in"
			intervals [3191]:
				xmin = 1122.9096
				xmax = 1122.9696
				text = "my"
			intervals [3192]:
				xmin = 1122.9696
				xmax = 1122.9996
				text = ""
			intervals [3193]:
				xmin = 1122.9996
				xmax = 1123.0996
				text = "head"
			intervals [3194]:
				xmin = 1123.0996
				xmax = 1123.1896
				text = "in"
			intervals [3195]:
				xmin = 1123.1896
				xmax = 1123.9396
				text = ""
			intervals [3196]:
				xmin = 1123.9396
				xmax = 1124.1196
				text = "mine"
			intervals [3197]:
				xmin = 1124.1196
				xmax = 1124.4196
				text = "head"
			intervals [3198]:
				xmin = 1124.4196
				xmax = 1124.5696
				text = "that"
			intervals [3199]:
				xmin = 1124.5696
				xmax = 1124.5996
				text = "s"
			intervals [3200]:
				xmin = 1124.5996
				xmax = 1124.7796
				text = "how"
			intervals [3201]:
				xmin = 1124.7796
				xmax = 1124.8596
				text = "i"
			intervals [3202]:
				xmin = 1124.8596
				xmax = 1125.1796
				text = "feel"
			intervals [3203]:
				xmin = 1125.1796
				xmax = 1125.4838
				text = ""
			intervals [3204]:
				xmin = 1125.4838
				xmax = 1126.1438
				text = "<unk>"
			intervals [3205]:
				xmin = 1126.1438
				xmax = 1128.2702
				text = ""
			intervals [3206]:
				xmin = 1128.2702
				xmax = 1129.0402
				text = "<unk>"
			intervals [3207]:
				xmin = 1129.0402
				xmax = 1129.5467
				text = ""
			intervals [3208]:
				xmin = 1129.5467
				xmax = 1129.8567
				text = "please"
			intervals [3209]:
				xmin = 1129.8567
				xmax = 1130.0867
				text = "don't"
			intervals [3210]:
				xmin = 1130.0867
				xmax = 1131.4771
				text = ""
			intervals [3211]:
				xmin = 1131.4771
				xmax = 1131.8271
				text = "yeah"
			intervals [3212]:
				xmin = 1131.8271
				xmax = 1131.9971
				text = "you"
			intervals [3213]:
				xmin = 1131.9971
				xmax = 1132.2271
				text = "coulda-"
			intervals [3214]:
				xmin = 1132.2271
				xmax = 1132.2671
				text = ""
			intervals [3215]:
				xmin = 1132.2671
				xmax = 1132.5171
				text = "yes"
			intervals [3216]:
				xmin = 1132.5171
				xmax = 1132.5771
				text = "you"
			intervals [3217]:
				xmin = 1132.5771
				xmax = 1132.8071
				text = "coulda"
			intervals [3218]:
				xmin = 1132.8071
				xmax = 1133.0671
				text = "have"
			intervals [3219]:
				xmin = 1133.0671
				xmax = 1134.6188
				text = ""
			intervals [3220]:
				xmin = 1134.6188
				xmax = 1134.8488
				text = "yeah"
			intervals [3221]:
				xmin = 1134.8488
				xmax = 1135.901
				text = ""
			intervals [3222]:
				xmin = 1135.901
				xmax = 1137.351
				text = "<unk>"
			intervals [3223]:
				xmin = 1137.351
				xmax = 1139.7553
				text = ""
			intervals [3224]:
				xmin = 1139.7553
				xmax = 1139.8853
				text = "when"
			intervals [3225]:
				xmin = 1139.8853
				xmax = 1139.9553
				text = "i"
			intervals [3226]:
				xmin = 1139.9553
				xmax = 1140.1053
				text = "went"
			intervals [3227]:
				xmin = 1140.1053
				xmax = 1140.1953
				text = "to"
			intervals [3228]:
				xmin = 1140.1953
				xmax = 1140.6353
				text = "okay"
			intervals [3229]:
				xmin = 1140.6353
				xmax = 1140.9752
				text = ""
			intervals [3230]:
				xmin = 1140.9752
				xmax = 1141.2252
				text = "have"
			intervals [3231]:
				xmin = 1141.2252
				xmax = 1141.2552
				text = ""
			intervals [3232]:
				xmin = 1141.2552
				xmax = 1141.3552
				text = "i"
			intervals [3233]:
				xmin = 1141.3552
				xmax = 1141.5252
				text = "don't"
			intervals [3234]:
				xmin = 1141.5252
				xmax = 1141.6952
				text = "think"
			intervals [3235]:
				xmin = 1141.6952
				xmax = 1141.7852
				text = "you"
			intervals [3236]:
				xmin = 1141.7852
				xmax = 1141.9652
				text = "ever"
			intervals [3237]:
				xmin = 1141.9652
				xmax = 1142.1852
				text = "seen"
			intervals [3238]:
				xmin = 1142.1852
				xmax = 1142.7452
				text = "rdx"
			intervals [3239]:
				xmin = 1142.7452
				xmax = 1144.1299
				text = ""
			intervals [3240]:
				xmin = 1144.1299
				xmax = 1144.2799
				text = "it"
			intervals [3241]:
				xmin = 1144.2799
				xmax = 1144.4799
				text = "looks"
			intervals [3242]:
				xmin = 1144.4799
				xmax = 1144.6199
				text = "like"
			intervals [3243]:
				xmin = 1144.6199
				xmax = 1144.6799
				text = "a"
			intervals [3244]:
				xmin = 1144.6799
				xmax = 1145.1299
				text = "church"
			intervals [3245]:
				xmin = 1145.1299
				xmax = 1146.109
				text = ""
			intervals [3246]:
				xmin = 1146.109
				xmax = 1146.299
				text = "this"
			intervals [3247]:
				xmin = 1146.299
				xmax = 1146.639
				text = "school"
			intervals [3248]:
				xmin = 1146.639
				xmax = 1147.029
				text = "this"
			intervals [3249]:
				xmin = 1147.029
				xmax = 1147.309
				text = "area"
			intervals [3250]:
				xmin = 1147.309
				xmax = 1147.449
				text = "right"
			intervals [3251]:
				xmin = 1147.449
				xmax = 1147.539
				text = "here"
			intervals [3252]:
				xmin = 1147.539
				xmax = 1147.689
				text = "is"
			intervals [3253]:
				xmin = 1147.689
				xmax = 1147.909
				text = "bigger"
			intervals [3254]:
				xmin = 1147.909
				xmax = 1148.179
				text = "than"
			intervals [3255]:
				xmin = 1148.179
				xmax = 1148.209
				text = ""
			intervals [3256]:
				xmin = 1148.209
				xmax = 1148.379
				text = "what"
			intervals [3257]:
				xmin = 1148.379
				xmax = 1148.489
				text = "my"
			intervals [3258]:
				xmin = 1148.489
				xmax = 1148.649
				text = "high"
			intervals [3259]:
				xmin = 1148.649
				xmax = 1148.869
				text = "school"
			intervals [3260]:
				xmin = 1148.869
				xmax = 1149.209
				text = "was"
			intervals [3261]:
				xmin = 1149.209
				xmax = 1150.3258
				text = ""
			intervals [3262]:
				xmin = 1150.3258
				xmax = 1150.5358
				text = "so"
			intervals [3263]:
				xmin = 1150.5358
				xmax = 1150.6658
				text = "when"
			intervals [3264]:
				xmin = 1150.6658
				xmax = 1150.7558
				text = "i"
			intervals [3265]:
				xmin = 1150.7558
				xmax = 1151.0258
				text = "first"
			intervals [3266]:
				xmin = 1151.0258
				xmax = 1151.2758
				text = "got"
			intervals [3267]:
				xmin = 1151.2758
				xmax = 1151.4958
				text = "there"
			intervals [3268]:
				xmin = 1151.4958
				xmax = 1151.5658
				text = "i"
			intervals [3269]:
				xmin = 1151.5658
				xmax = 1152.0458
				text = "said"
			intervals [3270]:
				xmin = 1152.0458
				xmax = 1152.3808
				text = ""
			intervals [3271]:
				xmin = 1152.3808
				xmax = 1152.4308
				text = "i"
			intervals [3272]:
				xmin = 1152.4308
				xmax = 1152.5708
				text = "said"
			intervals [3273]:
				xmin = 1152.5708
				xmax = 1152.8108
				text = "okay"
			intervals [3274]:
				xmin = 1152.8108
				xmax = 1153.0708
				text = "mom"
			intervals [3275]:
				xmin = 1153.0708
				xmax = 1153.2408
				text = "where"
			intervals [3276]:
				xmin = 1153.2408
				xmax = 1153.3008
				text = "s"
			intervals [3277]:
				xmin = 1153.3008
				xmax = 1153.3808
				text = "the"
			intervals [3278]:
				xmin = 1153.3808
				xmax = 1153.7208
				text = "school"
			intervals [3279]:
				xmin = 1153.7208
				xmax = 1154.1855
				text = ""
			intervals [3280]:
				xmin = 1154.1855
				xmax = 1154.2855
				text = "and"
			intervals [3281]:
				xmin = 1154.2855
				xmax = 1154.4055
				text = "she"
			intervals [3282]:
				xmin = 1154.4055
				xmax = 1154.5655
				text = "said"
			intervals [3283]:
				xmin = 1154.5655
				xmax = 1154.7655
				text = "this"
			intervals [3284]:
				xmin = 1154.7655
				xmax = 1154.9055
				text = "is"
			intervals [3285]:
				xmin = 1154.9055
				xmax = 1155.0955
				text = "it"
			intervals [3286]:
				xmin = 1155.0955
				xmax = 1155.1455
				text = "i"
			intervals [3287]:
				xmin = 1155.1455
				xmax = 1155.5855
				text = "said"
			intervals [3288]:
				xmin = 1155.5855
				xmax = 1155.6155
				text = ""
			intervals [3289]:
				xmin = 1155.6155
				xmax = 1155.7355
				text = "i"
			intervals [3290]:
				xmin = 1155.7355
				xmax = 1155.9055
				text = "thought"
			intervals [3291]:
				xmin = 1155.9055
				xmax = 1155.9655
				text = "it"
			intervals [3292]:
				xmin = 1155.9655
				xmax = 1156.0555
				text = "was"
			intervals [3293]:
				xmin = 1156.0555
				xmax = 1156.1355
				text = "the"
			intervals [3294]:
				xmin = 1156.1355
				xmax = 1156.3655
				text = "place"
			intervals [3295]:
				xmin = 1156.3655
				xmax = 1156.4655
				text = "where"
			intervals [3296]:
				xmin = 1156.4655
				xmax = 1156.5755
				text = "you"
			intervals [3297]:
				xmin = 1156.5755
				xmax = 1156.6655
				text = "go"
			intervals [3298]:
				xmin = 1156.6655
				xmax = 1156.7655
				text = "to"
			intervals [3299]:
				xmin = 1156.7655
				xmax = 1157.0755
				text = "sign"
			intervals [3300]:
				xmin = 1157.0755
				xmax = 1157.2355
				text = "up"
			intervals [3301]:
				xmin = 1157.2355
				xmax = 1157.3255
				text = "to"
			intervals [3302]:
				xmin = 1157.3255
				xmax = 1157.4455
				text = "go"
			intervals [3303]:
				xmin = 1157.4455
				xmax = 1157.5655
				text = "to"
			intervals [3304]:
				xmin = 1157.5655
				xmax = 1157.6655
				text = "the"
			intervals [3305]:
				xmin = 1157.6655
				xmax = 1157.9255
				text = "school"
			intervals [3306]:
				xmin = 1157.9255
				xmax = 1158.6898
				text = ""
			intervals [3307]:
				xmin = 1158.6898
				xmax = 1158.8498
				text = "so"
			intervals [3308]:
				xmin = 1158.8498
				xmax = 1158.8898
				text = "i"
			intervals [3309]:
				xmin = 1158.8898
				xmax = 1159.4198
				text = "said"
			intervals [3310]:
				xmin = 1159.4198
				xmax = 1160.0803
				text = ""
			intervals [3311]:
				xmin = 1160.0803
				xmax = 1160.1103
				text = "i"
			intervals [3312]:
				xmin = 1160.1103
				xmax = 1160.4103
				text = "said"
			intervals [3313]:
				xmin = 1160.4103
				xmax = 1160.8003
				text = "ma"
			intervals [3314]:
				xmin = 1160.8003
				xmax = 1160.9003
				text = ""
			intervals [3315]:
				xmin = 1160.9003
				xmax = 1160.9603
				text = "i"
			intervals [3316]:
				xmin = 1160.9603
				xmax = 1161.1403
				text = "said"
			intervals [3317]:
				xmin = 1161.1403
				xmax = 1161.2503
				text = "what"
			intervals [3318]:
				xmin = 1161.2503
				xmax = 1161.4103
				text = "is"
			intervals [3319]:
				xmin = 1161.4103
				xmax = 1161.8603
				text = "this"
			intervals [3320]:
				xmin = 1161.8603
				xmax = 1161.8903
				text = ""
			intervals [3321]:
				xmin = 1161.8903
				xmax = 1162.3803
				text = "so"
			intervals [3322]:
				xmin = 1162.3803
				xmax = 1162.4103
				text = ""
			intervals [3323]:
				xmin = 1162.4103
				xmax = 1162.5103
				text = "the"
			intervals [3324]:
				xmin = 1162.5103
				xmax = 1163.0003
				text = "hallways"
			intervals [3325]:
				xmin = 1163.0003
				xmax = 1163.0803
				text = "i"
			intervals [3326]:
				xmin = 1163.0803
				xmax = 1163.1903
				text = "could"
			intervals [3327]:
				xmin = 1163.1903
				xmax = 1163.5503
				text = "literally"
			intervals [3328]:
				xmin = 1163.5503
				xmax = 1163.9003
				text = "touch"
			intervals [3329]:
				xmin = 1163.9003
				xmax = 1164.3355
				text = ""
			intervals [3330]:
				xmin = 1164.3355
				xmax = 1164.6755
				text = "the"
			intervals [3331]:
				xmin = 1164.6755
				xmax = 1164.7655
				text = ""
			intervals [3332]:
				xmin = 1164.7655
				xmax = 1164.9355
				text = "the"
			intervals [3333]:
				xmin = 1164.9355
				xmax = 1165.3855
				text = "hallways"
			intervals [3334]:
				xmin = 1165.3855
				xmax = 1165.5855
				text = "like"
			intervals [3335]:
				xmin = 1165.5855
				xmax = 1165.9155
				text = "this"
			intervals [3336]:
				xmin = 1165.9155
				xmax = 1166.2908
				text = ""
			intervals [3337]:
				xmin = 1166.2908
				xmax = 1167.8108
				text = "<unk>"
			intervals [3338]:
				xmin = 1167.8108
				xmax = 1167.8408
				text = ""
			intervals [3339]:
				xmin = 1167.8408
				xmax = 1168.3208
				text = "so"
			intervals [3340]:
				xmin = 1168.3208
				xmax = 1169.3443
				text = ""
			intervals [3341]:
				xmin = 1169.3443
				xmax = 1169.5043
				text = "we"
			intervals [3342]:
				xmin = 1169.5043
				xmax = 1169.6943
				text = "i'm"
			intervals [3343]:
				xmin = 1169.6943
				xmax = 1169.8843
				text = "walking"
			intervals [3344]:
				xmin = 1169.8843
				xmax = 1169.9743
				text = "through"
			intervals [3345]:
				xmin = 1169.9743
				xmax = 1170.0343
				text = "the"
			intervals [3346]:
				xmin = 1170.0343
				xmax = 1170.5143
				text = "hallways"
			intervals [3347]:
				xmin = 1170.5143
				xmax = 1170.5743
				text = "and"
			intervals [3348]:
				xmin = 1170.5743
				xmax = 1170.7043
				text = "i'm"
			intervals [3349]:
				xmin = 1170.7043
				xmax = 1170.9443
				text = "just"
			intervals [3350]:
				xmin = 1170.9443
				xmax = 1171.1843
				text = "like"
			intervals [3351]:
				xmin = 1171.1843
				xmax = 1171.2343
				text = "i"
			intervals [3352]:
				xmin = 1171.2343
				xmax = 1171.4443
				text = "felt"
			intervals [3353]:
				xmin = 1171.4443
				xmax = 1171.6043
				text = "like"
			intervals [3354]:
				xmin = 1171.6043
				xmax = 1171.6543
				text = "i"
			intervals [3355]:
				xmin = 1171.6543
				xmax = 1171.7843
				text = "was"
			intervals [3356]:
				xmin = 1171.7843
				xmax = 1171.9143
				text = "in"
			intervals [3357]:
				xmin = 1171.9143
				xmax = 1172.2143
				text = "jail"
			intervals [3358]:
				xmin = 1172.2143
				xmax = 1172.6964
				text = ""
			intervals [3359]:
				xmin = 1172.6964
				xmax = 1172.7864
				text = "i"
			intervals [3360]:
				xmin = 1172.7864
				xmax = 1172.9964
				text = "just"
			intervals [3361]:
				xmin = 1172.9964
				xmax = 1173.1764
				text = "did"
			intervals [3362]:
				xmin = 1173.1764
				xmax = 1173.4064
				text = "not"
			intervals [3363]:
				xmin = 1173.4064
				xmax = 1173.6164
				text = "like"
			intervals [3364]:
				xmin = 1173.6164
				xmax = 1173.7064
				text = "the"
			intervals [3365]:
				xmin = 1173.7064
				xmax = 1174.2264
				text = "school"
			intervals [3366]:
				xmin = 1174.2264
				xmax = 1174.2764
				text = "i"
			intervals [3367]:
				xmin = 1174.2764
				xmax = 1174.4264
				text = "was"
			intervals [3368]:
				xmin = 1174.4264
				xmax = 1174.6664
				text = "mad"
			intervals [3369]:
				xmin = 1174.6664
				xmax = 1174.7664
				text = "cause"
			intervals [3370]:
				xmin = 1174.7664
				xmax = 1174.8164
				text = "i"
			intervals [3371]:
				xmin = 1174.8164
				xmax = 1175.0264
				text = "wasn't"
			intervals [3372]:
				xmin = 1175.0264
				xmax = 1175.1364
				text = "with"
			intervals [3373]:
				xmin = 1175.1364
				xmax = 1175.2364
				text = "my"
			intervals [3374]:
				xmin = 1175.2364
				xmax = 1175.3164
				text = ""
			intervals [3375]:
				xmin = 1175.3164
				xmax = 1175.9364
				text = "friends"
			intervals [3376]:
				xmin = 1175.9364
				xmax = 1176.8566
				text = ""
			intervals [3377]:
				xmin = 1176.8566
				xmax = 1177.1966
				text = "so"
			intervals [3378]:
				xmin = 1177.1966
				xmax = 1177.6939
				text = ""
			intervals [3379]:
				xmin = 1177.6939
				xmax = 1177.7539
				text = "i"
			intervals [3380]:
				xmin = 1177.7539
				xmax = 1177.9617
				text = ""
			intervals [3381]:
				xmin = 1177.9617
				xmax = 1178.1917
				text = "i"
			intervals [3382]:
				xmin = 1178.1917
				xmax = 1178.5678
				text = ""
			intervals [3383]:
				xmin = 1178.5678
				xmax = 1178.7178
				text = "i"
			intervals [3384]:
				xmin = 1178.7178
				xmax = 1178.8078
				text = "ain't"
			intervals [3385]:
				xmin = 1178.8078
				xmax = 1178.8978
				text = "gon-"
			intervals [3386]:
				xmin = 1178.8978
				xmax = 1179.298
				text = ""
			intervals [3387]:
				xmin = 1179.298
				xmax = 1179.398
				text = "to"
			intervals [3388]:
				xmin = 1179.398
				xmax = 1179.518
				text = "be"
			intervals [3389]:
				xmin = 1179.518
				xmax = 1179.708
				text = "honest"
			intervals [3390]:
				xmin = 1179.708
				xmax = 1179.838
				text = "with"
			intervals [3391]:
				xmin = 1179.838
				xmax = 1179.898
				text = "you"
			intervals [3392]:
				xmin = 1179.898
				xmax = 1179.928
				text = "i"
			intervals [3393]:
				xmin = 1179.928
				xmax = 1180.048
				text = "don't"
			intervals [3394]:
				xmin = 1180.048
				xmax = 1180.178
				text = "like"
			intervals [3395]:
				xmin = 1180.178
				xmax = 1180.268
				text = "to"
			intervals [3396]:
				xmin = 1180.268
				xmax = 1180.528
				text = "think"
			intervals [3397]:
				xmin = 1180.528
				xmax = 1180.768
				text = "about"
			intervals [3398]:
				xmin = 1180.768
				xmax = 1180.888
				text = "high"
			intervals [3399]:
				xmin = 1180.888
				xmax = 1181.128
				text = "school"
			intervals [3400]:
				xmin = 1181.128
				xmax = 1181.278
				text = "because"
			intervals [3401]:
				xmin = 1181.278
				xmax = 1181.338
				text = "i"
			intervals [3402]:
				xmin = 1181.338
				xmax = 1181.488
				text = "was"
			intervals [3403]:
				xmin = 1181.488
				xmax = 1181.648
				text = "so"
			intervals [3404]:
				xmin = 1181.648
				xmax = 1182.088
				text = "miserable"
			intervals [3405]:
				xmin = 1182.088
				xmax = 1182.158
				text = ""
			intervals [3406]:
				xmin = 1182.158
				xmax = 1182.398
				text = "throughout"
			intervals [3407]:
				xmin = 1182.398
				xmax = 1182.488
				text = "the"
			intervals [3408]:
				xmin = 1182.488
				xmax = 1182.668
				text = "whole"
			intervals [3409]:
				xmin = 1182.668
				xmax = 1182.878
				text = "four"
			intervals [3410]:
				xmin = 1182.878
				xmax = 1183.318
				text = "years"
			intervals [3411]:
				xmin = 1183.318
				xmax = 1185.023
				text = ""
			intervals [3412]:
				xmin = 1185.023
				xmax = 1185.153
				text = "of"
			intervals [3413]:
				xmin = 1185.153
				xmax = 1185.463
				text = "course"
			intervals [3414]:
				xmin = 1185.463
				xmax = 1185.493
				text = "i"
			intervals [3415]:
				xmin = 1185.493
				xmax = 1185.813
				text = "developed"
			intervals [3416]:
				xmin = 1185.813
				xmax = 1185.933
				text = "new"
			intervals [3417]:
				xmin = 1185.933
				xmax = 1186.313
				text = "friendships"
			intervals [3418]:
				xmin = 1186.313
				xmax = 1186.383
				text = "i"
			intervals [3419]:
				xmin = 1186.383
				xmax = 1186.553
				text = "still"
			intervals [3420]:
				xmin = 1186.553
				xmax = 1186.663
				text = "have"
			intervals [3421]:
				xmin = 1186.663
				xmax = 1186.973
				text = "friends"
			intervals [3422]:
				xmin = 1186.973
				xmax = 1187.063
				text = "from"
			intervals [3423]:
				xmin = 1187.063
				xmax = 1187.193
				text = "there"
			intervals [3424]:
				xmin = 1187.193
				xmax = 1187.323
				text = "to"
			intervals [3425]:
				xmin = 1187.323
				xmax = 1187.453
				text = "this"
			intervals [3426]:
				xmin = 1187.453
				xmax = 1187.733
				text = "day"
			intervals [3427]:
				xmin = 1187.733
				xmax = 1188.053
				text = "uh"
			intervals [3428]:
				xmin = 1188.053
				xmax = 1188.243
				text = "i"
			intervals [3429]:
				xmin = 1188.243
				xmax = 1188.473
				text = "have"
			intervals [3430]:
				xmin = 1188.473
				xmax = 1188.513
				text = ""
			intervals [3431]:
				xmin = 1188.513
				xmax = 1188.793
				text = "two"
			intervals [3432]:
				xmin = 1188.793
				xmax = 1189.023
				text = "very"
			intervals [3433]:
				xmin = 1189.023
				xmax = 1189.173
				text = "good"
			intervals [3434]:
				xmin = 1189.173
				xmax = 1189.533
				text = "friends"
			intervals [3435]:
				xmin = 1189.533
				xmax = 1189.643
				text = "that"
			intervals [3436]:
				xmin = 1189.643
				xmax = 1189.723
				text = "i"
			intervals [3437]:
				xmin = 1189.723
				xmax = 1190.013
				text = "still"
			intervals [3438]:
				xmin = 1190.013
				xmax = 1190.303
				text = "talk"
			intervals [3439]:
				xmin = 1190.303
				xmax = 1190.613
				text = "to"
			intervals [3440]:
				xmin = 1190.613
				xmax = 1191.4221
				text = ""
			intervals [3441]:
				xmin = 1191.4221
				xmax = 1192.1621
				text = "and"
			intervals [3442]:
				xmin = 1192.1621
				xmax = 1192.2121
				text = ""
			intervals [3443]:
				xmin = 1192.2121
				xmax = 1192.3521
				text = "the"
			intervals [3444]:
				xmin = 1192.3521
				xmax = 1192.7921
				text = "rest"
			intervals [3445]:
				xmin = 1192.7921
				xmax = 1192.9521
				text = "of"
			intervals [3446]:
				xmin = 1192.9521
				xmax = 1193.0721
				text = "the"
			intervals [3447]:
				xmin = 1193.0721
				xmax = 1193.4421
				text = "people"
			intervals [3448]:
				xmin = 1193.4421
				xmax = 1193.4721
				text = "i"
			intervals [3449]:
				xmin = 1193.4721
				xmax = 1193.7121
				text = "don't"
			intervals [3450]:
				xmin = 1193.7121
				xmax = 1193.7721
				text = ""
			intervals [3451]:
				xmin = 1193.7721
				xmax = 1193.8721
				text = "i"
			intervals [3452]:
				xmin = 1193.8721
				xmax = 1193.9721
				text = "don't"
			intervals [3453]:
				xmin = 1193.9721
				xmax = 1194.3121
				text = "really"
			intervals [3454]:
				xmin = 1194.3121
				xmax = 1194.3421
				text = ""
			intervals [3455]:
				xmin = 1194.3421
				xmax = 1194.6021
				text = "wanna"
			intervals [3456]:
				xmin = 1194.6021
				xmax = 1194.7221
				text = "be"
			intervals [3457]:
				xmin = 1194.7221
				xmax = 1195.2121
				text = "associated"
			intervals [3458]:
				xmin = 1195.2121
				xmax = 1195.3021
				text = "with"
			intervals [3459]:
				xmin = 1195.3021
				xmax = 1195.4521
				text = "none"
			intervals [3460]:
				xmin = 1195.4521
				xmax = 1195.5521
				text = "of"
			intervals [3461]:
				xmin = 1195.5521
				xmax = 1195.6221
				text = "the"
			intervals [3462]:
				xmin = 1195.6221
				xmax = 1195.8821
				text = "people"
			intervals [3463]:
				xmin = 1195.8821
				xmax = 1195.9921
				text = "that"
			intervals [3464]:
				xmin = 1195.9921
				xmax = 1196.1221
				text = "went"
			intervals [3465]:
				xmin = 1196.1221
				xmax = 1196.2121
				text = "to"
			intervals [3466]:
				xmin = 1196.2121
				xmax = 1196.3721
				text = "that"
			intervals [3467]:
				xmin = 1196.3721
				xmax = 1196.6321
				text = "school"
			intervals [3468]:
				xmin = 1196.6321
				xmax = 1199.198
				text = ""
			intervals [3469]:
				xmin = 1199.198
				xmax = 1199.328
				text = "of"
			intervals [3470]:
				xmin = 1199.328
				xmax = 1199.608
				text = "course"
			intervals [3471]:
				xmin = 1199.608
				xmax = 1199.838
				text = ""
			intervals [3472]:
				xmin = 1199.838
				xmax = 1199.978
				text = "i"
			intervals [3473]:
				xmin = 1199.978
				xmax = 1200.008
				text = "n-"
			intervals [3474]:
				xmin = 1200.008
				xmax = 1200.138
				text = ""
			intervals [3475]:
				xmin = 1200.138
				xmax = 1200.248
				text = "i"
			intervals [3476]:
				xmin = 1200.248
				xmax = 1200.348
				text = "i"
			intervals [3477]:
				xmin = 1200.348
				xmax = 1200.928
				text = "personally"
			intervals [3478]:
				xmin = 1200.928
				xmax = 1201.228
				text = "never"
			intervals [3479]:
				xmin = 1201.228
				xmax = 1201.398
				text = "went"
			intervals [3480]:
				xmin = 1201.398
				xmax = 1201.458
				text = "to"
			intervals [3481]:
				xmin = 1201.458
				xmax = 1201.988
				text = "school"
			intervals [3482]:
				xmin = 1201.988
				xmax = 1202.288
				text = "with"
			intervals [3483]:
				xmin = 1202.288
				xmax = 1202.3714
				text = ""
			intervals [3484]:
				xmin = 1202.3714
				xmax = 1202.5714
				text = "any"
			intervals [3485]:
				xmin = 1202.5714
				xmax = 1202.7714
				text = "white"
			intervals [3486]:
				xmin = 1202.7714
				xmax = 1203.1014
				text = "people"
			intervals [3487]:
				xmin = 1203.1014
				xmax = 1203.1314
				text = ""
			intervals [3488]:
				xmin = 1203.1314
				xmax = 1203.2314
				text = "i"
			intervals [3489]:
				xmin = 1203.2314
				xmax = 1203.6514
				text = "haven't"
			intervals [3490]:
				xmin = 1203.6514
				xmax = 1204.0463
				text = ""
			intervals [3491]:
				xmin = 1204.0463
				xmax = 1204.1663
				text = "the"
			intervals [3492]:
				xmin = 1204.1663
				xmax = 1204.3863
				text = "first"
			intervals [3493]:
				xmin = 1204.3863
				xmax = 1204.7063
				text = "time"
			intervals [3494]:
				xmin = 1204.7063
				xmax = 1205.1763
				text = "me"
			intervals [3495]:
				xmin = 1205.1763
				xmax = 1205.2363
				text = ""
			intervals [3496]:
				xmin = 1205.2363
				xmax = 1205.4563
				text = "being"
			intervals [3497]:
				xmin = 1205.4563
				xmax = 1205.8663
				text = "introduced"
			intervals [3498]:
				xmin = 1205.8663
				xmax = 1205.9563
				text = "to"
			intervals [3499]:
				xmin = 1205.9563
				xmax = 1206.1263
				text = "white"
			intervals [3500]:
				xmin = 1206.1263
				xmax = 1206.2963
				text = "people"
			intervals [3501]:
				xmin = 1206.2963
				xmax = 1206.4463
				text = "was"
			intervals [3502]:
				xmin = 1206.4463
				xmax = 1206.5963
				text = "when"
			intervals [3503]:
				xmin = 1206.5963
				xmax = 1206.6663
				text = "i"
			intervals [3504]:
				xmin = 1206.6663
				xmax = 1206.8163
				text = "went"
			intervals [3505]:
				xmin = 1206.8163
				xmax = 1206.8863
				text = "to"
			intervals [3506]:
				xmin = 1206.8863
				xmax = 1207.6063
				text = "rdx"
			intervals [3507]:
				xmin = 1207.6063
				xmax = 1208.2828
				text = ""
			intervals [3508]:
				xmin = 1208.2828
				xmax = 1208.4828
				text = "so"
			intervals [3509]:
				xmin = 1208.4828
				xmax = 1208.6128
				text = "i've"
			intervals [3510]:
				xmin = 1208.6128
				xmax = 1209.0428
				text = "been"
			intervals [3511]:
				xmin = 1209.0428
				xmax = 1210.5246
				text = ""
			intervals [3512]:
				xmin = 1210.5246
				xmax = 1210.7246
				text = "around"
			intervals [3513]:
				xmin = 1210.7246
				xmax = 1210.9346
				text = "black"
			intervals [3514]:
				xmin = 1210.9346
				xmax = 1211.1146
				text = "people"
			intervals [3515]:
				xmin = 1211.1146
				xmax = 1211.1846
				text = "my"
			intervals [3516]:
				xmin = 1211.1846
				xmax = 1211.3446
				text = "whole"
			intervals [3517]:
				xmin = 1211.3446
				xmax = 1211.7346
				text = "life"
			intervals [3518]:
				xmin = 1211.7346
				xmax = 1211.8835
				text = ""
			intervals [3519]:
				xmin = 1211.8835
				xmax = 1211.9735
				text = "i"
			intervals [3520]:
				xmin = 1211.9735
				xmax = 1212.1835
				text = "don't"
			intervals [3521]:
				xmin = 1212.1835
				xmax = 1212.3935
				text = "even"
			intervals [3522]:
				xmin = 1212.3935
				xmax = 1212.6535
				text = "know"
			intervals [3523]:
				xmin = 1212.6535
				xmax = 1212.8735
				text = "how"
			intervals [3524]:
				xmin = 1212.8735
				xmax = 1212.9535
				text = "it"
			intervals [3525]:
				xmin = 1212.9535
				xmax = 1213.1835
				text = "is"
			intervals [3526]:
				xmin = 1213.1835
				xmax = 1213.5535
				text = "to"
			intervals [3527]:
				xmin = 1213.5535
				xmax = 1213.8139
				text = ""
			intervals [3528]:
				xmin = 1213.8139
				xmax = 1214.1739
				text = "interact"
			intervals [3529]:
				xmin = 1214.1739
				xmax = 1214.2639
				text = "with"
			intervals [3530]:
				xmin = 1214.2639
				xmax = 1214.4439
				text = "white"
			intervals [3531]:
				xmin = 1214.4439
				xmax = 1214.4739
				text = ""
			intervals [3532]:
				xmin = 1214.4739
				xmax = 1214.8339
				text = "people"
			intervals [3533]:
				xmin = 1214.8339
				xmax = 1215.2655
				text = ""
			intervals [3534]:
				xmin = 1215.2655
				xmax = 1215.3555
				text = "i"
			intervals [3535]:
				xmin = 1215.3555
				xmax = 1215.4455
				text = "mean"
			intervals [3536]:
				xmin = 1215.4455
				xmax = 1215.5455
				text = "i"
			intervals [3537]:
				xmin = 1215.5455
				xmax = 1215.7155
				text = "do"
			intervals [3538]:
				xmin = 1215.7155
				xmax = 1215.9855
				text = "now"
			intervals [3539]:
				xmin = 1215.9855
				xmax = 1216.3055
				text = "but"
			intervals [3540]:
				xmin = 1216.3055
				xmax = 1216.809
				text = ""
			intervals [3541]:
				xmin = 1216.809
				xmax = 1216.939
				text = "when"
			intervals [3542]:
				xmin = 1216.939
				xmax = 1217.039
				text = "i"
			intervals [3543]:
				xmin = 1217.039
				xmax = 1217.389
				text = "was"
			intervals [3544]:
				xmin = 1217.389
				xmax = 1217.419
				text = ""
			intervals [3545]:
				xmin = 1217.419
				xmax = 1217.499
				text = "i"
			intervals [3546]:
				xmin = 1217.499
				xmax = 1217.609
				text = "would"
			intervals [3547]:
				xmin = 1217.609
				xmax = 1217.699
				text = "say"
			intervals [3548]:
				xmin = 1217.699
				xmax = 1217.809
				text = "when"
			intervals [3549]:
				xmin = 1217.809
				xmax = 1217.849
				text = "i"
			intervals [3550]:
				xmin = 1217.849
				xmax = 1217.989
				text = "was"
			intervals [3551]:
				xmin = 1217.989
				xmax = 1218.359
				text = "nineteen"
			intervals [3552]:
				xmin = 1218.359
				xmax = 1218.539
				text = "years"
			intervals [3553]:
				xmin = 1218.539
				xmax = 1218.769
				text = "old"
			intervals [3554]:
				xmin = 1218.769
				xmax = 1218.869
				text = "that"
			intervals [3555]:
				xmin = 1218.869
				xmax = 1218.929
				text = "s"
			intervals [3556]:
				xmin = 1218.929
				xmax = 1219.049
				text = "my"
			intervals [3557]:
				xmin = 1219.049
				xmax = 1219.409
				text = "first"
			intervals [3558]:
				xmin = 1219.409
				xmax = 1219.939
				text = "interaction"
			intervals [3559]:
				xmin = 1219.939
				xmax = 1219.969
				text = ""
			intervals [3560]:
				xmin = 1219.969
				xmax = 1220.139
				text = "with"
			intervals [3561]:
				xmin = 1220.139
				xmax = 1220.329
				text = "white"
			intervals [3562]:
				xmin = 1220.329
				xmax = 1220.729
				text = "people"
			intervals [3563]:
				xmin = 1220.729
				xmax = 1221.1482
				text = ""
			intervals [3564]:
				xmin = 1221.1482
				xmax = 1221.3482
				text = "and"
			intervals [3565]:
				xmin = 1221.3482
				xmax = 1221.6482
				text = "my"
			intervals [3566]:
				xmin = 1221.6482
				xmax = 1221.9282
				text = "first"
			intervals [3567]:
				xmin = 1221.9282
				xmax = 1222.5082
				text = "initial"
			intervals [3568]:
				xmin = 1222.5082
				xmax = 1222.6382
				text = ""
			intervals [3569]:
				xmin = 1222.6382
				xmax = 1223.1082
				text = "reaction"
			intervals [3570]:
				xmin = 1223.1082
				xmax = 1223.5482
				text = "was"
			intervals [3571]:
				xmin = 1223.5482
				xmax = 1224.2991
				text = ""
			intervals [3572]:
				xmin = 1224.2991
				xmax = 1224.4491
				text = "white"
			intervals [3573]:
				xmin = 1224.4491
				xmax = 1224.8191
				text = "people"
			intervals [3574]:
				xmin = 1224.8191
				xmax = 1224.8491
				text = ""
			intervals [3575]:
				xmin = 1224.8491
				xmax = 1225.1391
				text = "really"
			intervals [3576]:
				xmin = 1225.1391
				xmax = 1225.3491
				text = "act"
			intervals [3577]:
				xmin = 1225.3491
				xmax = 1225.4691
				text = "how"
			intervals [3578]:
				xmin = 1225.4691
				xmax = 1225.6491
				text = "they"
			intervals [3579]:
				xmin = 1225.6491
				xmax = 1225.8391
				text = "act"
			intervals [3580]:
				xmin = 1225.8391
				xmax = 1225.9391
				text = "on"
			intervals [3581]:
				xmin = 1225.9391
				xmax = 1226.3791
				text = "tv"
			intervals [3582]:
				xmin = 1226.3791
				xmax = 1227.3948
				text = ""
			intervals [3583]:
				xmin = 1227.3948
				xmax = 1227.5348
				text = "like"
			intervals [3584]:
				xmin = 1227.5348
				xmax = 1227.5948
				text = "i"
			intervals [3585]:
				xmin = 1227.5948
				xmax = 1227.7948
				text = "thought"
			intervals [3586]:
				xmin = 1227.7948
				xmax = 1227.9548
				text = "that"
			intervals [3587]:
				xmin = 1227.9548
				xmax = 1228.1348
				text = "was"
			intervals [3588]:
				xmin = 1228.1348
				xmax = 1228.5248
				text = "crazy"
			intervals [3589]:
				xmin = 1228.5248
				xmax = 1228.6224
				text = ""
			intervals [3590]:
				xmin = 1228.6224
				xmax = 1228.7624
				text = "cause"
			intervals [3591]:
				xmin = 1228.7624
				xmax = 1228.9324
				text = "they"
			intervals [3592]:
				xmin = 1228.9324
				xmax = 1229.2924
				text = "really"
			intervals [3593]:
				xmin = 1229.2924
				xmax = 1229.6824
				text = "talk"
			intervals [3594]:
				xmin = 1229.6824
				xmax = 1229.8324
				text = "like"
			intervals [3595]:
				xmin = 1229.8324
				xmax = 1229.8924
				text = ""
			intervals [3596]:
				xmin = 1229.8924
				xmax = 1230.1224
				text = "that"
			intervals [3597]:
				xmin = 1230.1224
				xmax = 1231.0518
				text = ""
			intervals [3598]:
				xmin = 1231.0518
				xmax = 1231.2418
				text = "i"
			intervals [3599]:
				xmin = 1231.2418
				xmax = 1231.2918
				text = ""
			intervals [3600]:
				xmin = 1231.2918
				xmax = 1231.4218
				text = "i"
			intervals [3601]:
				xmin = 1231.4218
				xmax = 1231.7718
				text = "never"
			intervals [3602]:
				xmin = 1231.7718
				xmax = 1232.1818
				text = "experienced"
			intervals [3603]:
				xmin = 1232.1818
				xmax = 1232.3018
				text = "that"
			intervals [3604]:
				xmin = 1232.3018
				xmax = 1232.5918
				text = "before"
			intervals [3605]:
				xmin = 1232.5918
				xmax = 1234.6038
				text = ""
			intervals [3606]:
				xmin = 1234.6038
				xmax = 1234.8038
				text = "so"
			intervals [3607]:
				xmin = 1234.8038
				xmax = 1234.9438
				text = "it"
			intervals [3608]:
				xmin = 1234.9438
				xmax = 1235.1138
				text = "was"
			intervals [3609]:
				xmin = 1235.1138
				xmax = 1235.1538
				text = "a"
			intervals [3610]:
				xmin = 1235.1538
				xmax = 1235.1938
				text = ""
			intervals [3611]:
				xmin = 1235.1938
				xmax = 1235.3738
				text = "it"
			intervals [3612]:
				xmin = 1235.3738
				xmax = 1235.5238
				text = "was"
			intervals [3613]:
				xmin = 1235.5238
				xmax = 1235.7838
				text = "not"
			intervals [3614]:
				xmin = 1235.7838
				xmax = 1235.8338
				text = ""
			intervals [3615]:
				xmin = 1235.8338
				xmax = 1236.0638
				text = "not"
			intervals [3616]:
				xmin = 1236.0638
				xmax = 1236.1738
				text = ""
			intervals [3617]:
				xmin = 1236.1738
				xmax = 1236.6138
				text = "necessarily"
			intervals [3618]:
				xmin = 1236.6138
				xmax = 1236.8538
				text = "culture"
			intervals [3619]:
				xmin = 1236.8538
				xmax = 1237.1438
				text = "shock"
			intervals [3620]:
				xmin = 1237.1438
				xmax = 1237.2638
				text = "but"
			intervals [3621]:
				xmin = 1237.2638
				xmax = 1237.3538
				text = "it"
			intervals [3622]:
				xmin = 1237.3538
				xmax = 1237.5238
				text = "was"
			intervals [3623]:
				xmin = 1237.5238
				xmax = 1237.7238
				text = "just"
			intervals [3624]:
				xmin = 1237.7238
				xmax = 1237.9338
				text = "like"
			intervals [3625]:
				xmin = 1237.9338
				xmax = 1237.9638
				text = ""
			intervals [3626]:
				xmin = 1237.9638
				xmax = 1238.3038
				text = "wow"
			intervals [3627]:
				xmin = 1238.3038
				xmax = 1238.4938
				text = "this"
			intervals [3628]:
				xmin = 1238.4938
				xmax = 1238.6638
				text = "is"
			intervals [3629]:
				xmin = 1238.6638
				xmax = 1239.1138
				text = "crazy"
			intervals [3630]:
				xmin = 1239.1138
				xmax = 1240.1328
				text = ""
			intervals [3631]:
				xmin = 1240.1328
				xmax = 1240.2728
				text = "cause"
			intervals [3632]:
				xmin = 1240.2728
				xmax = 1240.3528
				text = "i've"
			intervals [3633]:
				xmin = 1240.3528
				xmax = 1240.4928
				text = "been"
			intervals [3634]:
				xmin = 1240.4928
				xmax = 1240.6728
				text = "around"
			intervals [3635]:
				xmin = 1240.6728
				xmax = 1240.8828
				text = "black"
			intervals [3636]:
				xmin = 1240.8828
				xmax = 1241.0728
				text = "people"
			intervals [3637]:
				xmin = 1241.0728
				xmax = 1241.1628
				text = "my"
			intervals [3638]:
				xmin = 1241.1628
				xmax = 1241.4428
				text = "whole"
			intervals [3639]:
				xmin = 1241.4428
				xmax = 1241.8928
				text = "life"
			intervals [3640]:
				xmin = 1241.8928
				xmax = 1246.1535
				text = ""
			intervals [3641]:
				xmin = 1246.1535
				xmax = 1246.3735
				text = "hm"
			intervals [3642]:
				xmin = 1246.3735
				xmax = 1246.6335
				text = ""
			intervals [3643]:
				xmin = 1246.6335
				xmax = 1246.9035
				text = "m-"
			intervals [3644]:
				xmin = 1246.9035
				xmax = 1246.9635
				text = "m-"
			intervals [3645]:
				xmin = 1246.9635
				xmax = 1247.0835
				text = "i"
			intervals [3646]:
				xmin = 1247.0835
				xmax = 1247.1135
				text = ""
			intervals [3647]:
				xmin = 1247.1135
				xmax = 1247.4335
				text = "don't"
			intervals [3648]:
				xmin = 1247.4335
				xmax = 1247.5235
				text = "know"
			intervals [3649]:
				xmin = 1247.5235
				xmax = 1247.7535
				text = "about"
			intervals [3650]:
				xmin = 1247.7535
				xmax = 1248.0835
				text = "predom-"
			intervals [3651]:
				xmin = 1248.0835
				xmax = 1248.2235
				text = "they"
			intervals [3652]:
				xmin = 1248.2235
				xmax = 1248.4535
				text = "all"
			intervals [3653]:
				xmin = 1248.4535
				xmax = 1248.7135
				text = "black"
			intervals [3654]:
				xmin = 1248.7135
				xmax = 1248.8635
				text = ""
			intervals [3655]:
				xmin = 1248.8635
				xmax = 1249.0335
				text = "not"
			intervals [3656]:
				xmin = 1249.0335
				xmax = 1249.5735
				text = "predominantly"
			intervals [3657]:
				xmin = 1249.5735
				xmax = 1250.0235
				text = "black"
			intervals [3658]:
				xmin = 1250.0235
				xmax = 1250.3435
				text = "<unk>"
			intervals [3659]:
				xmin = 1250.3435
				xmax = 1250.6252
				text = ""
			intervals [3660]:
				xmin = 1250.6252
				xmax = 1250.7252
				text = "it"
			intervals [3661]:
				xmin = 1250.7252
				xmax = 1250.7552
				text = "s"
			intervals [3662]:
				xmin = 1250.7552
				xmax = 1251.2052
				text = "no"
			intervals [3663]:
				xmin = 1251.2052
				xmax = 1251.3107
				text = ""
			intervals [3664]:
				xmin = 1251.3107
				xmax = 1251.4507
				text = "not"
			intervals [3665]:
				xmin = 1251.4507
				xmax = 1251.6107
				text = "even"
			intervals [3666]:
				xmin = 1251.6107
				xmax = 1251.9407
				text = "spanish"
			intervals [3667]:
				xmin = 1251.9407
				xmax = 1252.2107
				text = "people"
			intervals [3668]:
				xmin = 1252.2107
				xmax = 1265.1614
				text = ""
			intervals [3669]:
				xmin = 1265.1614
				xmax = 1265.3514
				text = "has"
			intervals [3670]:
				xmin = 1265.3514
				xmax = 1265.4714
				text = "it"
			intervals [3671]:
				xmin = 1265.4714
				xmax = 1266.0114
				text = "changed"
			intervals [3672]:
				xmin = 1266.0114
				xmax = 1266.2714
				text = "much"
			intervals [3673]:
				xmin = 1266.2714
				xmax = 1266.772
				text = ""
			intervals [3674]:
				xmin = 1266.772
				xmax = 1267.722
				text = "<unk>"
			intervals [3675]:
				xmin = 1267.722
				xmax = 1270.1868
				text = ""
			intervals [3676]:
				xmin = 1270.1868
				xmax = 1270.3468
				text = "the"
			intervals [3677]:
				xmin = 1270.3468
				xmax = 1270.7768
				text = "changes"
			intervals [3678]:
				xmin = 1270.7768
				xmax = 1270.8968
				text = "i"
			intervals [3679]:
				xmin = 1270.8968
				xmax = 1271.1568
				text = "see"
			intervals [3680]:
				xmin = 1271.1568
				xmax = 1271.2468
				text = "i"
			intervals [3681]:
				xmin = 1271.2468
				xmax = 1271.6868
				text = "never"
			intervals [3682]:
				xmin = 1271.6868
				xmax = 1272.1368
				text = "seen"
			intervals [3683]:
				xmin = 1272.1368
				xmax = 1272.2568
				text = "a"
			intervals [3684]:
				xmin = 1272.2568
				xmax = 1272.5468
				text = "white"
			intervals [3685]:
				xmin = 1272.5468
				xmax = 1272.6068
				text = ""
			intervals [3686]:
				xmin = 1272.6068
				xmax = 1273.0568
				text = "person"
			intervals [3687]:
				xmin = 1273.0568
				xmax = 1273.7959
				text = ""
			intervals [3688]:
				xmin = 1273.7959
				xmax = 1274.1759
				text = "walking"
			intervals [3689]:
				xmin = 1274.1759
				xmax = 1274.3259
				text = "in"
			intervals [3690]:
				xmin = 1274.3259
				xmax = 1274.9059
				text = "southeast"
			intervals [3691]:
				xmin = 1274.9059
				xmax = 1275.0159
				text = "i"
			intervals [3692]:
				xmin = 1275.0159
				xmax = 1275.4759
				text = "never"
			intervals [3693]:
				xmin = 1275.4759
				xmax = 1275.7059
				text = "seen"
			intervals [3694]:
				xmin = 1275.7059
				xmax = 1275.8459
				text = "that"
			intervals [3695]:
				xmin = 1275.8459
				xmax = 1276.1859
				text = "before"
			intervals [3696]:
				xmin = 1276.1859
				xmax = 1276.2559
				text = "i"
			intervals [3697]:
				xmin = 1276.2559
				xmax = 1276.5559
				text = "never"
			intervals [3698]:
				xmin = 1276.5559
				xmax = 1276.7159
				text = "thought"
			intervals [3699]:
				xmin = 1276.7159
				xmax = 1276.7659
				text = "i"
			intervals [3700]:
				xmin = 1276.7659
				xmax = 1276.8659
				text = "would"
			intervals [3701]:
				xmin = 1276.8659
				xmax = 1277.0259
				text = "see"
			intervals [3702]:
				xmin = 1277.0259
				xmax = 1277.1559
				text = "that"
			intervals [3703]:
				xmin = 1277.1559
				xmax = 1277.2559
				text = "in"
			intervals [3704]:
				xmin = 1277.2559
				xmax = 1277.3959
				text = "my"
			intervals [3705]:
				xmin = 1277.3959
				xmax = 1277.7759
				text = "life"
			intervals [3706]:
				xmin = 1277.7759
				xmax = 1278.4223
				text = ""
			intervals [3707]:
				xmin = 1278.4223
				xmax = 1278.6023
				text = "and"
			intervals [3708]:
				xmin = 1278.6023
				xmax = 1278.7023
				text = "i'm"
			intervals [3709]:
				xmin = 1278.7023
				xmax = 1279.1723
				text = "walking"
			intervals [3710]:
				xmin = 1279.1723
				xmax = 1279.3023
				text = ""
			intervals [3711]:
				xmin = 1279.3023
				xmax = 1279.6623
				text = "around"
			intervals [3712]:
				xmin = 1279.6623
				xmax = 1279.7523
				text = "my"
			intervals [3713]:
				xmin = 1279.7523
				xmax = 1279.9023
				text = "old"
			intervals [3714]:
				xmin = 1279.9023
				xmax = 1280.2223
				text = "neighborhood"
			intervals [3715]:
				xmin = 1280.2223
				xmax = 1280.3023
				text = "and"
			intervals [3716]:
				xmin = 1280.3023
				xmax = 1280.3623
				text = "i"
			intervals [3717]:
				xmin = 1280.3623
				xmax = 1280.5723
				text = "see"
			intervals [3718]:
				xmin = 1280.5723
				xmax = 1280.6423
				text = "a"
			intervals [3719]:
				xmin = 1280.6423
				xmax = 1280.8523
				text = "white"
			intervals [3720]:
				xmin = 1280.8523
				xmax = 1281.2123
				text = "person"
			intervals [3721]:
				xmin = 1281.2123
				xmax = 1281.7023
				text = "walking"
			intervals [3722]:
				xmin = 1281.7023
				xmax = 1281.9137
				text = ""
			intervals [3723]:
				xmin = 1281.9137
				xmax = 1282.2537
				text = "with"
			intervals [3724]:
				xmin = 1282.2537
				xmax = 1282.3837
				text = "with"
			intervals [3725]:
				xmin = 1282.3837
				xmax = 1282.5237
				text = "their"
			intervals [3726]:
				xmin = 1282.5237
				xmax = 1282.8337
				text = "dog"
			intervals [3727]:
				xmin = 1282.8337
				xmax = 1282.9137
				text = "and"
			intervals [3728]:
				xmin = 1282.9137
				xmax = 1282.9837
				text = "i"
			intervals [3729]:
				xmin = 1282.9837
				xmax = 1283.3537
				text = "said"
			intervals [3730]:
				xmin = 1283.3537
				xmax = 1283.3837
				text = ""
			intervals [3731]:
				xmin = 1283.3837
				xmax = 1283.5337
				text = "what"
			intervals [3732]:
				xmin = 1283.5337
				xmax = 1283.7437
				text = "is"
			intervals [3733]:
				xmin = 1283.7437
				xmax = 1284.0937
				text = "this"
			intervals [3734]:
				xmin = 1284.0937
				xmax = 1284.1637
				text = "i"
			intervals [3735]:
				xmin = 1284.1637
				xmax = 1284.3537
				text = "said"
			intervals [3736]:
				xmin = 1284.3537
				xmax = 1284.5337
				text = "that"
			intervals [3737]:
				xmin = 1284.5337
				xmax = 1284.7337
				text = "is"
			intervals [3738]:
				xmin = 1284.7337
				xmax = 1285.4437
				text = "crazy"
			intervals [3739]:
				xmin = 1285.4437
				xmax = 1285.9924
				text = ""
			intervals [3740]:
				xmin = 1285.9924
				xmax = 1286.1324
				text = "not"
			intervals [3741]:
				xmin = 1286.1324
				xmax = 1286.4824
				text = "necessarily"
			intervals [3742]:
				xmin = 1286.4824
				xmax = 1286.6224
				text = "saying"
			intervals [3743]:
				xmin = 1286.6224
				xmax = 1286.6824
				text = "it"
			intervals [3744]:
				xmin = 1286.6824
				xmax = 1286.7324
				text = "s"
			intervals [3745]:
				xmin = 1286.7324
				xmax = 1286.8124
				text = "a"
			intervals [3746]:
				xmin = 1286.8124
				xmax = 1287.1224
				text = "bad"
			intervals [3747]:
				xmin = 1287.1224
				xmax = 1287.3224
				text = "thing"
			intervals [3748]:
				xmin = 1287.3224
				xmax = 1287.4224
				text = "but"
			intervals [3749]:
				xmin = 1287.4224
				xmax = 1287.4724
				text = "i"
			intervals [3750]:
				xmin = 1287.4724
				xmax = 1287.6524
				text = "just"
			intervals [3751]:
				xmin = 1287.6524
				xmax = 1287.9224
				text = "never"
			intervals [3752]:
				xmin = 1287.9224
				xmax = 1288.1024
				text = "thought"
			intervals [3753]:
				xmin = 1288.1024
				xmax = 1288.1824
				text = "i"
			intervals [3754]:
				xmin = 1288.1824
				xmax = 1288.3024
				text = "would"
			intervals [3755]:
				xmin = 1288.3024
				xmax = 1288.5224
				text = "see"
			intervals [3756]:
				xmin = 1288.5224
				xmax = 1288.7124
				text = "that"
			intervals [3757]:
				xmin = 1288.7124
				xmax = 1289.6436
				text = ""
			intervals [3758]:
				xmin = 1289.6436
				xmax = 1289.7936
				text = "in"
			intervals [3759]:
				xmin = 1289.7936
				xmax = 1289.9236
				text = "my"
			intervals [3760]:
				xmin = 1289.9236
				xmax = 1290.3236
				text = "life"
			intervals [3761]:
				xmin = 1290.3236
				xmax = 1291.0751
				text = ""
			intervals [3762]:
				xmin = 1291.0751
				xmax = 1291.4251
				text = "so"
			intervals [3763]:
				xmin = 1291.4251
				xmax = 1291.5851
				text = "i'm"
			intervals [3764]:
				xmin = 1291.5851
				xmax = 1291.6251
				text = ""
			intervals [3765]:
				xmin = 1291.6251
				xmax = 1291.9251
				text = "one"
			intervals [3766]:
				xmin = 1291.9251
				xmax = 1292.0751
				text = "i'm"
			intervals [3767]:
				xmin = 1292.0751
				xmax = 1292.7451
				text = "wondering"
			intervals [3768]:
				xmin = 1292.7451
				xmax = 1292.9551
				text = ""
			intervals [3769]:
				xmin = 1292.9551
				xmax = 1293.2151
				text = "why"
			intervals [3770]:
				xmin = 1293.2151
				xmax = 1293.3251
				text = "do"
			intervals [3771]:
				xmin = 1293.3251
				xmax = 1293.4851
				text = "they"
			intervals [3772]:
				xmin = 1293.4851
				xmax = 1293.6651
				text = "feel"
			intervals [3773]:
				xmin = 1293.6651
				xmax = 1293.8051
				text = "that"
			intervals [3774]:
				xmin = 1293.8051
				xmax = 1294.2451
				text = "comfortable"
			intervals [3775]:
				xmin = 1294.2451
				xmax = 1294.4051
				text = "to"
			intervals [3776]:
				xmin = 1294.4051
				xmax = 1294.4351
				text = ""
			intervals [3777]:
				xmin = 1294.4351
				xmax = 1294.8151
				text = "live"
			intervals [3778]:
				xmin = 1294.8151
				xmax = 1295.1651
				text = "here"
			intervals [3779]:
				xmin = 1295.1651
				xmax = 1295.8208
				text = ""
			intervals [3780]:
				xmin = 1295.8208
				xmax = 1295.9608
				text = "cause"
			intervals [3781]:
				xmin = 1295.9608
				xmax = 1296.1508
				text = "i"
			intervals [3782]:
				xmin = 1296.1508
				xmax = 1296.3608
				text = "me"
			intervals [3783]:
				xmin = 1296.3608
				xmax = 1296.7708
				text = "personally"
			intervals [3784]:
				xmin = 1296.7708
				xmax = 1296.8908
				text = "i"
			intervals [3785]:
				xmin = 1296.8908
				xmax = 1296.9908
				text = "i"
			intervals [3786]:
				xmin = 1296.9908
				xmax = 1297.1708
				text = "don't"
			intervals [3787]:
				xmin = 1297.1708
				xmax = 1297.3308
				text = "even"
			intervals [3788]:
				xmin = 1297.3308
				xmax = 1297.4808
				text = "wanna"
			intervals [3789]:
				xmin = 1297.4808
				xmax = 1297.6708
				text = "live"
			intervals [3790]:
				xmin = 1297.6708
				xmax = 1297.7108
				text = ""
			intervals [3791]:
				xmin = 1297.7108
				xmax = 1297.9608
				text = "there"
			intervals [3792]:
				xmin = 1297.9608
				xmax = 1299.107
				text = ""
			intervals [3793]:
				xmin = 1299.107
				xmax = 1299.287
				text = "so"
			intervals [3794]:
				xmin = 1299.287
				xmax = 1299.357
				text = "i"
			intervals [3795]:
				xmin = 1299.357
				xmax = 1299.517
				text = "don't"
			intervals [3796]:
				xmin = 1299.517
				xmax = 1299.707
				text = "know"
			intervals [3797]:
				xmin = 1299.707
				xmax = 1299.807
				text = "how"
			intervals [3798]:
				xmin = 1299.807
				xmax = 1299.987
				text = "to"
			intervals [3799]:
				xmin = 1299.987
				xmax = 1300.1002
				text = ""
			intervals [3800]:
				xmin = 1300.1002
				xmax = 1300.2602
				text = "but"
			intervals [3801]:
				xmin = 1300.2602
				xmax = 1300.4002
				text = "i"
			intervals [3802]:
				xmin = 1300.4002
				xmax = 1300.5702
				text = "i"
			intervals [3803]:
				xmin = 1300.5702
				xmax = 1300.7802
				text = "just"
			intervals [3804]:
				xmin = 1300.7802
				xmax = 1300.9302
				text = "think"
			intervals [3805]:
				xmin = 1300.9302
				xmax = 1301.0002
				text = "it"
			intervals [3806]:
				xmin = 1301.0002
				xmax = 1301.0602
				text = "s"
			intervals [3807]:
				xmin = 1301.0602
				xmax = 1301.5302
				text = "crazy"
			intervals [3808]:
				xmin = 1301.5302
				xmax = 1301.8161
				text = ""
			intervals [3809]:
				xmin = 1301.8161
				xmax = 1301.9861
				text = "and"
			intervals [3810]:
				xmin = 1301.9861
				xmax = 1302.4361
				text = "uh"
			intervals [3811]:
				xmin = 1302.4361
				xmax = 1302.5961
				text = ""
			intervals [3812]:
				xmin = 1302.5961
				xmax = 1302.6261
				text = "i"
			intervals [3813]:
				xmin = 1302.6261
				xmax = 1302.6561
				text = ""
			intervals [3814]:
				xmin = 1302.6561
				xmax = 1302.7661
				text = "t"
			intervals [3815]:
				xmin = 1302.7661
				xmax = 1302.8561
				text = ""
			intervals [3816]:
				xmin = 1302.8561
				xmax = 1303.2361
				text = "even"
			intervals [3817]:
				xmin = 1303.2361
				xmax = 1303.3961
				text = "in"
			intervals [3818]:
				xmin = 1303.3961
				xmax = 1304.1061
				text = "northwest"
			intervals [3819]:
				xmin = 1304.1061
				xmax = 1304.4767
				text = ""
			intervals [3820]:
				xmin = 1304.4767
				xmax = 1304.6667
				text = "like"
			intervals [3821]:
				xmin = 1304.6667
				xmax = 1304.7867
				text = "it"
			intervals [3822]:
				xmin = 1304.7867
				xmax = 1304.9467
				text = "s"
			intervals [3823]:
				xmin = 1304.9467
				xmax = 1305.0067
				text = "t"
			intervals [3824]:
				xmin = 1305.0067
				xmax = 1305.0967
				text = ""
			intervals [3825]:
				xmin = 1305.0967
				xmax = 1305.4767
				text = "to"
			intervals [3826]:
				xmin = 1305.4767
				xmax = 1305.6967
				text = "see"
			intervals [3827]:
				xmin = 1305.6967
				xmax = 1305.7967
				text = "all"
			intervals [3828]:
				xmin = 1305.7967
				xmax = 1305.9667
				text = "those"
			intervals [3829]:
				xmin = 1305.9667
				xmax = 1306.1667
				text = "white"
			intervals [3830]:
				xmin = 1306.1667
				xmax = 1306.5267
				text = "people"
			intervals [3831]:
				xmin = 1306.5267
				xmax = 1306.7667
				text = "there"
			intervals [3832]:
				xmin = 1306.7667
				xmax = 1306.8567
				text = "it"
			intervals [3833]:
				xmin = 1306.8567
				xmax = 1306.8867
				text = "s"
			intervals [3834]:
				xmin = 1306.8867
				xmax = 1307.1167
				text = "just"
			intervals [3835]:
				xmin = 1307.1167
				xmax = 1307.4767
				text = "crazy"
			intervals [3836]:
				xmin = 1307.4767
				xmax = 1307.5667
				text = "to"
			intervals [3837]:
				xmin = 1307.5667
				xmax = 1307.7767
				text = "me"
			intervals [3838]:
				xmin = 1307.7767
				xmax = 1309.0472
				text = ""
			intervals [3839]:
				xmin = 1309.0472
				xmax = 1309.4672
				text = "because"
			intervals [3840]:
				xmin = 1309.4672
				xmax = 1309.7772
				text = "growing"
			intervals [3841]:
				xmin = 1309.7772
				xmax = 1309.9772
				text = "up"
			intervals [3842]:
				xmin = 1309.9772
				xmax = 1310.1072
				text = "you"
			intervals [3843]:
				xmin = 1310.1072
				xmax = 1310.1372
				text = ""
			intervals [3844]:
				xmin = 1310.1372
				xmax = 1310.4572
				text = "never"
			intervals [3845]:
				xmin = 1310.4572
				xmax = 1310.6572
				text = "seen"
			intervals [3846]:
				xmin = 1310.6572
				xmax = 1310.8272
				text = "white"
			intervals [3847]:
				xmin = 1310.8272
				xmax = 1311.0272
				text = "people"
			intervals [3848]:
				xmin = 1311.0272
				xmax = 1311.1172
				text = "in"
			intervals [3849]:
				xmin = 1311.1172
				xmax = 1311.5572
				text = "dc"
			intervals [3850]:
				xmin = 1311.5572
				xmax = 1313.1307
				text = ""
			intervals [3851]:
				xmin = 1313.1307
				xmax = 1313.5507
				text = "never"
			intervals [3852]:
				xmin = 1313.5507
				xmax = 1315.1917
				text = ""
			intervals [3853]:
				xmin = 1315.1917
				xmax = 1315.3917
				text = "and"
			intervals [3854]:
				xmin = 1315.3917
				xmax = 1315.8617
				text = "i"
			intervals [3855]:
				xmin = 1315.8617
				xmax = 1316.0717
				text = "i"
			intervals [3856]:
				xmin = 1316.0717
				xmax = 1316.1317
				text = "i"
			intervals [3857]:
				xmin = 1316.1317
				xmax = 1316.3617
				text = "wasn't"
			intervals [3858]:
				xmin = 1316.3617
				xmax = 1316.7617
				text = "familiar"
			intervals [3859]:
				xmin = 1316.7617
				xmax = 1316.8817
				text = "with"
			intervals [3860]:
				xmin = 1316.8817
				xmax = 1316.9817
				text = "the"
			intervals [3861]:
				xmin = 1316.9817
				xmax = 1317.8417
				text = "georgetowns"
			intervals [3862]:
				xmin = 1317.8417
				xmax = 1317.9517
				text = "or"
			intervals [3863]:
				xmin = 1317.9517
				xmax = 1318.3217
				text = "the"
			intervals [3864]:
				xmin = 1318.3217
				xmax = 1318.5711
				text = ""
			intervals [3865]:
				xmin = 1318.5711
				xmax = 1318.7911
				text = "the"
			intervals [3866]:
				xmin = 1318.7911
				xmax = 1318.8211
				text = ""
			intervals [3867]:
				xmin = 1318.8211
				xmax = 1319.0811
				text = "george"
			intervals [3868]:
				xmin = 1319.0811
				xmax = 1319.4611
				text = "washington"
			intervals [3869]:
				xmin = 1319.4611
				xmax = 1319.5211
				text = "i"
			intervals [3870]:
				xmin = 1319.5211
				xmax = 1319.6811
				text = "weren't"
			intervals [3871]:
				xmin = 1319.6811
				xmax = 1320.0711
				text = "familiar"
			intervals [3872]:
				xmin = 1320.0711
				xmax = 1320.1611
				text = "with"
			intervals [3873]:
				xmin = 1320.1611
				xmax = 1320.3311
				text = "those"
			intervals [3874]:
				xmin = 1320.3311
				xmax = 1320.7111
				text = "areas"
			intervals [3875]:
				xmin = 1320.7111
				xmax = 1321.2031
				text = ""
			intervals [3876]:
				xmin = 1321.2031
				xmax = 1321.3431
				text = "so"
			intervals [3877]:
				xmin = 1321.3431
				xmax = 1321.4431
				text = "i"
			intervals [3878]:
				xmin = 1321.4431
				xmax = 1321.5631
				text = "would"
			intervals [3879]:
				xmin = 1321.5631
				xmax = 1321.7431
				text = "just"
			intervals [3880]:
				xmin = 1321.7431
				xmax = 1321.8231
				text = "be"
			intervals [3881]:
				xmin = 1321.8231
				xmax = 1322.1131
				text = "on"
			intervals [3882]:
				xmin = 1322.1131
				xmax = 1322.8119
				text = ""
			intervals [3883]:
				xmin = 1322.8119
				xmax = 1323.1619
				text = "georgia"
			intervals [3884]:
				xmin = 1323.1619
				xmax = 1323.4519
				text = "avenue"
			intervals [3885]:
				xmin = 1323.4519
				xmax = 1323.9019
				text = "fourteenth"
			intervals [3886]:
				xmin = 1323.9019
				xmax = 1324.3219
				text = "street"
			intervals [3887]:
				xmin = 1324.3219
				xmax = 1324.4819
				text = "u"
			intervals [3888]:
				xmin = 1324.4819
				xmax = 1324.9519
				text = "street"
			intervals [3889]:
				xmin = 1324.9519
				xmax = 1325.7069
				text = ""
			intervals [3890]:
				xmin = 1325.7069
				xmax = 1325.9869
				text = "uh"
			intervals [3891]:
				xmin = 1325.9869
				xmax = 1326.1892
				text = ""
			intervals [3892]:
				xmin = 1326.1892
				xmax = 1326.5492
				text = "those"
			intervals [3893]:
				xmin = 1326.5492
				xmax = 1326.8592
				text = "areas"
			intervals [3894]:
				xmin = 1326.8592
				xmax = 1327.0492
				text = "on"
			intervals [3895]:
				xmin = 1327.0492
				xmax = 1327.4392
				text = "down"
			intervals [3896]:
				xmin = 1327.4392
				xmax = 1328.3714
				text = ""
			intervals [3897]:
				xmin = 1328.3714
				xmax = 1328.5114
				text = "so"
			intervals [3898]:
				xmin = 1328.5114
				xmax = 1328.5814
				text = "i"
			intervals [3899]:
				xmin = 1328.5814
				xmax = 1328.6214
				text = "n-"
			intervals [3900]:
				xmin = 1328.6214
				xmax = 1328.7914
				text = "i"
			intervals [3901]:
				xmin = 1328.7914
				xmax = 1328.8414
				text = ""
			intervals [3902]:
				xmin = 1328.8414
				xmax = 1329.1314
				text = "i"
			intervals [3903]:
				xmin = 1329.1314
				xmax = 1329.3014
				text = ""
			intervals [3904]:
				xmin = 1329.3014
				xmax = 1329.4314
				text = "to"
			intervals [3905]:
				xmin = 1329.4314
				xmax = 1329.6114
				text = "see"
			intervals [3906]:
				xmin = 1329.6114
				xmax = 1329.8114
				text = "white"
			intervals [3907]:
				xmin = 1329.8114
				xmax = 1330.0014
				text = "people"
			intervals [3908]:
				xmin = 1330.0014
				xmax = 1330.1014
				text = "in"
			intervals [3909]:
				xmin = 1330.1014
				xmax = 1330.4314
				text = "dc"
			intervals [3910]:
				xmin = 1330.4314
				xmax = 1330.5814
				text = "is"
			intervals [3911]:
				xmin = 1330.5814
				xmax = 1330.8614
				text = "crazy"
			intervals [3912]:
				xmin = 1330.8614
				xmax = 1330.9714
				text = "to"
			intervals [3913]:
				xmin = 1330.9714
				xmax = 1331.0214
				text = ""
			intervals [3914]:
				xmin = 1331.0214
				xmax = 1331.0814
				text = "me"
			intervals [3915]:
				xmin = 1331.0814
				xmax = 1333.5295
				text = ""
			intervals [3916]:
				xmin = 1333.5295
				xmax = 1333.6795
				text = "u"
			intervals [3917]:
				xmin = 1333.6795
				xmax = 1333.9595
				text = "street"
			intervals [3918]:
				xmin = 1333.9595
				xmax = 1334.0995
				text = "has"
			intervals [3919]:
				xmin = 1334.0995
				xmax = 1334.4195
				text = "changed"
			intervals [3920]:
				xmin = 1334.4195
				xmax = 1335.4295
				text = "dramatically"
			intervals [3921]:
				xmin = 1335.4295
				xmax = 1336.1582
				text = ""
			intervals [3922]:
				xmin = 1336.1582
				xmax = 1336.7882
				text = "<unk>"
			intervals [3923]:
				xmin = 1336.7882
				xmax = 1337.3133
				text = ""
			intervals [3924]:
				xmin = 1337.3133
				xmax = 1338.0033
				text = "dramatically"
			intervals [3925]:
				xmin = 1338.0033
				xmax = 1338.6861
				text = ""
			intervals [3926]:
				xmin = 1338.6861
				xmax = 1339.2061
				text = "okay"
			intervals [3927]:
				xmin = 1339.2061
				xmax = 1339.3316
				text = ""
			intervals [3928]:
				xmin = 1339.3316
				xmax = 1339.8316
				text = "so"
			intervals [3929]:
				xmin = 1339.8316
				xmax = 1341.4408
				text = ""
			intervals [3930]:
				xmin = 1341.4408
				xmax = 1341.7508
				text = "back"
			intervals [3931]:
				xmin = 1341.7508
				xmax = 1341.7908
				text = ""
			intervals [3932]:
				xmin = 1341.7908
				xmax = 1342.2508
				text = "in"
			intervals [3933]:
				xmin = 1342.2508
				xmax = 1342.2908
				text = ""
			intervals [3934]:
				xmin = 1342.2908
				xmax = 1342.3408
				text = "i"
			intervals [3935]:
				xmin = 1342.3408
				xmax = 1342.5608
				text = "wanna"
			intervals [3936]:
				xmin = 1342.5608
				xmax = 1342.7208
				text = "say"
			intervals [3937]:
				xmin = 1342.7208
				xmax = 1342.8008
				text = "the"
			intervals [3938]:
				xmin = 1342.8008
				xmax = 1343.7308
				text = "nineties"
			intervals [3939]:
				xmin = 1343.7308
				xmax = 1344.1772
				text = ""
			intervals [3940]:
				xmin = 1344.1772
				xmax = 1344.4372
				text = "because"
			intervals [3941]:
				xmin = 1344.4372
				xmax = 1344.5372
				text = "i"
			intervals [3942]:
				xmin = 1344.5372
				xmax = 1344.7572
				text = "would"
			intervals [3943]:
				xmin = 1344.7572
				xmax = 1345.1172
				text = "gro"
			intervals [3944]:
				xmin = 1345.1172
				xmax = 1345.1772
				text = ""
			intervals [3945]:
				xmin = 1345.1772
				xmax = 1345.7672
				text = "to"
			intervals [3946]:
				xmin = 1345.7672
				xmax = 1345.7972
				text = ""
			intervals [3947]:
				xmin = 1345.7972
				xmax = 1345.9272
				text = "my"
			intervals [3948]:
				xmin = 1345.9272
				xmax = 1346.3572
				text = "grandmother"
			intervals [3949]:
				xmin = 1346.3572
				xmax = 1346.4072
				text = "s"
			intervals [3950]:
				xmin = 1346.4072
				xmax = 1346.6572
				text = "house"
			intervals [3951]:
				xmin = 1346.6572
				xmax = 1346.7472
				text = "all"
			intervals [3952]:
				xmin = 1346.7472
				xmax = 1346.8072
				text = "the"
			intervals [3953]:
				xmin = 1346.8072
				xmax = 1347.1672
				text = "time"
			intervals [3954]:
				xmin = 1347.1672
				xmax = 1347.8484
				text = ""
			intervals [3955]:
				xmin = 1347.8484
				xmax = 1348.0184
				text = "all"
			intervals [3956]:
				xmin = 1348.0184
				xmax = 1348.1384
				text = "you"
			intervals [3957]:
				xmin = 1348.1384
				xmax = 1348.2484
				text = "would"
			intervals [3958]:
				xmin = 1348.2484
				xmax = 1348.4884
				text = "see"
			intervals [3959]:
				xmin = 1348.4884
				xmax = 1348.9384
				text = "was"
			intervals [3960]:
				xmin = 1348.9384
				xmax = 1348.9784
				text = ""
			intervals [3961]:
				xmin = 1348.9784
				xmax = 1350.0084
				text = "crackheads"
			intervals [3962]:
				xmin = 1350.0084
				xmax = 1350.0684
				text = ""
			intervals [3963]:
				xmin = 1350.0684
				xmax = 1350.5484
				text = "heroine"
			intervals [3964]:
				xmin = 1350.5484
				xmax = 1351.1784
				text = "addicts"
			intervals [3965]:
				xmin = 1351.1784
				xmax = 1351.8199
				text = ""
			intervals [3966]:
				xmin = 1351.8199
				xmax = 1352.1799
				text = "and"
			intervals [3967]:
				xmin = 1352.1799
				xmax = 1352.7165
				text = ""
			intervals [3968]:
				xmin = 1352.7165
				xmax = 1352.9065
				text = "dr"
			intervals [3969]:
				xmin = 1352.9065
				xmax = 1353.1528
				text = ""
			intervals [3970]:
				xmin = 1353.1528
				xmax = 1353.7628
				text = "drunks"
			intervals [3971]:
				xmin = 1353.7628
				xmax = 1354.1695
				text = ""
			intervals [3972]:
				xmin = 1354.1695
				xmax = 1354.3995
				text = "just"
			intervals [3973]:
				xmin = 1354.3995
				xmax = 1354.6695
				text = "walking"
			intervals [3974]:
				xmin = 1354.6695
				xmax = 1354.9895
				text = "around"
			intervals [3975]:
				xmin = 1354.9895
				xmax = 1355.6677
				text = ""
			intervals [3976]:
				xmin = 1355.6677
				xmax = 1356.1877
				text = "uh"
			intervals [3977]:
				xmin = 1356.1877
				xmax = 1356.9119
				text = ""
			intervals [3978]:
				xmin = 1356.9119
				xmax = 1357.0919
				text = "that"
			intervals [3979]:
				xmin = 1357.0919
				xmax = 1357.1419
				text = "s"
			intervals [3980]:
				xmin = 1357.1419
				xmax = 1357.3719
				text = "u"
			intervals [3981]:
				xmin = 1357.3719
				xmax = 1358.0919
				text = "street"
			intervals [3982]:
				xmin = 1358.0919
				xmax = 1358.1402
				text = ""
			intervals [3983]:
				xmin = 1358.1402
				xmax = 1358.4102
				text = "uh"
			intervals [3984]:
				xmin = 1358.4102
				xmax = 1358.7702
				text = "georgia"
			intervals [3985]:
				xmin = 1358.7702
				xmax = 1359.4302
				text = "avenue"
			intervals [3986]:
				xmin = 1359.4302
				xmax = 1359.7712
				text = ""
			intervals [3987]:
				xmin = 1359.7712
				xmax = 1360.0112
				text = "and"
			intervals [3988]:
				xmin = 1360.0112
				xmax = 1360.3612
				text = "randolph"
			intervals [3989]:
				xmin = 1360.3612
				xmax = 1360.5612
				text = "street"
			intervals [3990]:
				xmin = 1360.5612
				xmax = 1360.6512
				text = "where"
			intervals [3991]:
				xmin = 1360.6512
				xmax = 1360.7112
				text = "my"
			intervals [3992]:
				xmin = 1360.7112
				xmax = 1360.9412
				text = "mother"
			intervals [3993]:
				xmin = 1360.9412
				xmax = 1361.1012
				text = "used"
			intervals [3994]:
				xmin = 1361.1012
				xmax = 1361.1812
				text = "to"
			intervals [3995]:
				xmin = 1361.1812
				xmax = 1361.4912
				text = "live"
			intervals [3996]:
				xmin = 1361.4912
				xmax = 1361.7669
				text = ""
			intervals [3997]:
				xmin = 1361.7669
				xmax = 1362.1769
				text = "beside"
			intervals [3998]:
				xmin = 1362.1769
				xmax = 1362.2969
				text = "my"
			intervals [3999]:
				xmin = 1362.2969
				xmax = 1362.5569
				text = "mother"
			intervals [4000]:
				xmin = 1362.5569
				xmax = 1362.6669
				text = "my"
			intervals [4001]:
				xmin = 1362.6669
				xmax = 1363.1469
				text = "grandmother"
			intervals [4002]:
				xmin = 1363.1469
				xmax = 1363.4469
				text = "beside"
			intervals [4003]:
				xmin = 1363.4469
				xmax = 1363.5469
				text = "my"
			intervals [4004]:
				xmin = 1363.5469
				xmax = 1363.9169
				text = "grandmother"
			intervals [4005]:
				xmin = 1363.9169
				xmax = 1364.1269
				text = "house"
			intervals [4006]:
				xmin = 1364.1269
				xmax = 1364.3269
				text = "was"
			intervals [4007]:
				xmin = 1364.3269
				xmax = 1364.3769
				text = "a"
			intervals [4008]:
				xmin = 1364.3769
				xmax = 1364.7069
				text = "actual"
			intervals [4009]:
				xmin = 1364.7069
				xmax = 1365.3369
				text = "crackhouse"
			intervals [4010]:
				xmin = 1365.3369
				xmax = 1366.0769
				text = ""
			intervals [4011]:
				xmin = 1366.0769
				xmax = 1366.3769
				text = "people"
			intervals [4012]:
				xmin = 1366.3769
				xmax = 1366.5569
				text = "would"
			intervals [4013]:
				xmin = 1366.5569
				xmax = 1366.7269
				text = "go"
			intervals [4014]:
				xmin = 1366.7269
				xmax = 1366.9269
				text = "there"
			intervals [4015]:
				xmin = 1366.9269
				xmax = 1367.1469
				text = "just"
			intervals [4016]:
				xmin = 1367.1469
				xmax = 1367.2869
				text = "to"
			intervals [4017]:
				xmin = 1367.2869
				xmax = 1367.5769
				text = "smoke"
			intervals [4018]:
				xmin = 1367.5769
				xmax = 1367.8669
				text = "crack"
			intervals [4019]:
				xmin = 1367.8669
				xmax = 1369.2637
				text = ""
			intervals [4020]:
				xmin = 1369.2637
				xmax = 1369.4337
				text = "how"
			intervals [4021]:
				xmin = 1369.4337
				xmax = 1369.5937
				text = "do"
			intervals [4022]:
				xmin = 1369.5937
				xmax = 1369.6337
				text = "i"
			intervals [4023]:
				xmin = 1369.6337
				xmax = 1369.7737
				text = "know"
			intervals [4024]:
				xmin = 1369.7737
				xmax = 1369.8537
				text = "it"
			intervals [4025]:
				xmin = 1369.8537
				xmax = 1370.0037
				text = "as"
			intervals [4026]:
				xmin = 1370.0037
				xmax = 1370.0637
				text = "a"
			intervals [4027]:
				xmin = 1370.0637
				xmax = 1370.5237
				text = "child"
			intervals [4028]:
				xmin = 1370.5237
				xmax = 1370.7537
				text = "because"
			intervals [4029]:
				xmin = 1370.7537
				xmax = 1370.8637
				text = "that"
			intervals [4030]:
				xmin = 1370.8637
				xmax = 1370.9637
				text = "s"
			intervals [4031]:
				xmin = 1370.9637
				xmax = 1371.0937
				text = "all"
			intervals [4032]:
				xmin = 1371.0937
				xmax = 1371.1837
				text = "the"
			intervals [4033]:
				xmin = 1371.1837
				xmax = 1371.5237
				text = "adults"
			intervals [4034]:
				xmin = 1371.5237
				xmax = 1371.6337
				text = "would"
			intervals [4035]:
				xmin = 1371.6337
				xmax = 1371.8837
				text = "talk"
			intervals [4036]:
				xmin = 1371.8837
				xmax = 1372.1837
				text = "about"
			intervals [4037]:
				xmin = 1372.1837
				xmax = 1373.4758
				text = ""
			intervals [4038]:
				xmin = 1373.4758
				xmax = 1373.9158
				text = "so"
			intervals [4039]:
				xmin = 1373.9158
				xmax = 1374.7274
				text = ""
			intervals [4040]:
				xmin = 1374.7274
				xmax = 1374.9074
				text = "that"
			intervals [4041]:
				xmin = 1374.9074
				xmax = 1374.9974
				text = "s"
			intervals [4042]:
				xmin = 1374.9974
				xmax = 1375.1574
				text = "that"
			intervals [4043]:
				xmin = 1375.1574
				xmax = 1375.3174
				text = "s"
			intervals [4044]:
				xmin = 1375.3174
				xmax = 1375.4674
				text = "my"
			intervals [4045]:
				xmin = 1375.4674
				xmax = 1375.8574
				text = "memory"
			intervals [4046]:
				xmin = 1375.8574
				xmax = 1376.1574
				text = "from"
			intervals [4047]:
				xmin = 1376.1574
				xmax = 1376.5174
				text = "uh"
			intervals [4048]:
				xmin = 1376.5174
				xmax = 1377.2049
				text = ""
			intervals [4049]:
				xmin = 1377.2049
				xmax = 1377.4449
				text = "from"
			intervals [4050]:
				xmin = 1377.4449
				xmax = 1378.0749
				text = "northwest"
			intervals [4051]:
				xmin = 1378.0749
				xmax = 1384.9209
				text = ""
			intervals [4052]:
				xmin = 1384.9209
				xmax = 1385.3709
				text = "yeah"
			intervals [4053]:
				xmin = 1385.3709
				xmax = 1386.8354
				text = ""
			intervals [4054]:
				xmin = 1386.8354
				xmax = 1386.9254
				text = "i'm"
			intervals [4055]:
				xmin = 1386.9254
				xmax = 1387.1754
				text = "still"
			intervals [4056]:
				xmin = 1387.1754
				xmax = 1387.2354
				text = "in"
			intervals [4057]:
				xmin = 1387.2354
				xmax = 1387.5154
				text = "i'm"
			intervals [4058]:
				xmin = 1387.5154
				xmax = 1387.7254
				text = "still"
			intervals [4059]:
				xmin = 1387.7254
				xmax = 1387.8054
				text = "in"
			intervals [4060]:
				xmin = 1387.8054
				xmax = 1388.2254
				text = "shock"
			intervals [4061]:
				xmin = 1388.2254
				xmax = 1388.6159
				text = ""
			intervals [4062]:
				xmin = 1388.6159
				xmax = 1388.7159
				text = "i'm"
			intervals [4063]:
				xmin = 1388.7159
				xmax = 1388.9659
				text = "still"
			intervals [4064]:
				xmin = 1388.9659
				xmax = 1389.2659
				text = "shocked"
			intervals [4065]:
				xmin = 1389.2659
				xmax = 1389.4559
				text = "e"
			intervals [4066]:
				xmin = 1389.4559
				xmax = 1389.8459
				text = "even"
			intervals [4067]:
				xmin = 1389.8459
				xmax = 1389.9859
				text = "when"
			intervals [4068]:
				xmin = 1389.9859
				xmax = 1390.0659
				text = "i"
			intervals [4069]:
				xmin = 1390.0659
				xmax = 1390.1959
				text = "cause"
			intervals [4070]:
				xmin = 1390.1959
				xmax = 1390.2659
				text = "i"
			intervals [4071]:
				xmin = 1390.2659
				xmax = 1390.4159
				text = "don't"
			intervals [4072]:
				xmin = 1390.4159
				xmax = 1390.7159
				text = "travel"
			intervals [4073]:
				xmin = 1390.7159
				xmax = 1390.7759
				text = "to"
			intervals [4074]:
				xmin = 1390.7759
				xmax = 1390.8359
				text = "the"
			intervals [4075]:
				xmin = 1390.8359
				xmax = 1391.3059
				text = "northwest"
			intervals [4076]:
				xmin = 1391.3059
				xmax = 1391.4359
				text = "that"
			intervals [4077]:
				xmin = 1391.4359
				xmax = 1391.6559
				text = "often"
			intervals [4078]:
				xmin = 1391.6559
				xmax = 1392.0446
				text = ""
			intervals [4079]:
				xmin = 1392.0446
				xmax = 1392.2946
				text = "even"
			intervals [4080]:
				xmin = 1392.2946
				xmax = 1392.4146
				text = "when"
			intervals [4081]:
				xmin = 1392.4146
				xmax = 1392.4846
				text = "i"
			intervals [4082]:
				xmin = 1392.4846
				xmax = 1392.6646
				text = "go"
			intervals [4083]:
				xmin = 1392.6646
				xmax = 1392.7446
				text = "in"
			intervals [4084]:
				xmin = 1392.7446
				xmax = 1392.9246
				text = "those"
			intervals [4085]:
				xmin = 1392.9246
				xmax = 1393.2746
				text = "areas"
			intervals [4086]:
				xmin = 1393.2746
				xmax = 1393.4146
				text = "i'm"
			intervals [4087]:
				xmin = 1393.4146
				xmax = 1393.6446
				text = "still"
			intervals [4088]:
				xmin = 1393.6446
				xmax = 1393.9146
				text = "like"
			intervals [4089]:
				xmin = 1393.9146
				xmax = 1394.4087
				text = ""
			intervals [4090]:
				xmin = 1394.4087
				xmax = 1394.5587
				text = "look"
			intervals [4091]:
				xmin = 1394.5587
				xmax = 1394.6187
				text = "at"
			intervals [4092]:
				xmin = 1394.6187
				xmax = 1394.6787
				text = "all"
			intervals [4093]:
				xmin = 1394.6787
				xmax = 1394.9187
				text = "these"
			intervals [4094]:
				xmin = 1394.9187
				xmax = 1395.3287
				text = "buildings"
			intervals [4095]:
				xmin = 1395.3287
				xmax = 1395.4487
				text = "and"
			intervals [4096]:
				xmin = 1395.4487
				xmax = 1395.4787
				text = ""
			intervals [4097]:
				xmin = 1395.4787
				xmax = 1395.6987
				text = "look"
			intervals [4098]:
				xmin = 1395.6987
				xmax = 1395.8187
				text = "at"
			intervals [4099]:
				xmin = 1395.8187
				xmax = 1395.9287
				text = "all"
			intervals [4100]:
				xmin = 1395.9287
				xmax = 1396.0887
				text = "these"
			intervals [4101]:
				xmin = 1396.0887
				xmax = 1396.4987
				text = "people"
			intervals [4102]:
				xmin = 1396.4987
				xmax = 1396.7487
				text = "like"
			intervals [4103]:
				xmin = 1396.7487
				xmax = 1396.7887
				text = ""
			intervals [4104]:
				xmin = 1396.7887
				xmax = 1396.9187
				text = "to"
			intervals [4105]:
				xmin = 1396.9187
				xmax = 1397.0087
				text = "me"
			intervals [4106]:
				xmin = 1397.0087
				xmax = 1397.0687
				text = "it"
			intervals [4107]:
				xmin = 1397.0687
				xmax = 1397.1187
				text = "s"
			intervals [4108]:
				xmin = 1397.1187
				xmax = 1397.2687
				text = "like"
			intervals [4109]:
				xmin = 1397.2687
				xmax = 1397.3087
				text = "a"
			intervals [4110]:
				xmin = 1397.3087
				xmax = 1397.6187
				text = "mini"
			intervals [4111]:
				xmin = 1397.6187
				xmax = 1397.7487
				text = "new"
			intervals [4112]:
				xmin = 1397.7487
				xmax = 1398.0687
				text = "york"
			intervals [4113]:
				xmin = 1398.0687
				xmax = 1398.1187
				text = ""
			intervals [4114]:
				xmin = 1398.1187
				xmax = 1398.2787
				text = "like"
			intervals [4115]:
				xmin = 1398.2787
				xmax = 1398.3887
				text = "it"
			intervals [4116]:
				xmin = 1398.3887
				xmax = 1398.4487
				text = "s"
			intervals [4117]:
				xmin = 1398.4487
				xmax = 1398.8387
				text = "just"
			intervals [4118]:
				xmin = 1398.8387
				xmax = 1398.8687
				text = ""
			intervals [4119]:
				xmin = 1398.8687
				xmax = 1399.0987
				text = "so"
			intervals [4120]:
				xmin = 1399.0987
				xmax = 1399.3187
				text = "many"
			intervals [4121]:
				xmin = 1399.3187
				xmax = 1399.7287
				text = "people"
			intervals [4122]:
				xmin = 1399.7287
				xmax = 1400.6792
				text = ""
			intervals [4123]:
				xmin = 1400.6792
				xmax = 1400.8192
				text = "it"
			intervals [4124]:
				xmin = 1400.8192
				xmax = 1400.9792
				text = "s"
			intervals [4125]:
				xmin = 1400.9792
				xmax = 1401.0092
				text = ""
			intervals [4126]:
				xmin = 1401.0092
				xmax = 1401.1292
				text = "it"
			intervals [4127]:
				xmin = 1401.1292
				xmax = 1401.1892
				text = "s"
			intervals [4128]:
				xmin = 1401.1892
				xmax = 1401.3492
				text = "like"
			intervals [4129]:
				xmin = 1401.3492
				xmax = 1401.4092
				text = "a"
			intervals [4130]:
				xmin = 1401.4092
				xmax = 1401.7692
				text = "shock"
			intervals [4131]:
				xmin = 1401.7692
				xmax = 1401.9792
				text = "like"
			intervals [4132]:
				xmin = 1401.9792
				xmax = 1402.0792
				text = "it"
			intervals [4133]:
				xmin = 1402.0792
				xmax = 1402.1292
				text = "s"
			intervals [4134]:
				xmin = 1402.1292
				xmax = 1402.3692
				text = "just"
			intervals [4135]:
				xmin = 1402.3692
				xmax = 1402.7392
				text = "crazy"
			intervals [4136]:
				xmin = 1402.7392
				xmax = 1402.8392
				text = "to"
			intervals [4137]:
				xmin = 1402.8392
				xmax = 1402.9292
				text = ""
			intervals [4138]:
				xmin = 1402.9292
				xmax = 1403.0692
				text = "me"
			intervals [4139]:
				xmin = 1403.0692
				xmax = 1403.5131
				text = ""
			intervals [4140]:
				xmin = 1403.5131
				xmax = 1403.6331
				text = "and"
			intervals [4141]:
				xmin = 1403.6331
				xmax = 1403.9831
				text = "sometimes"
			intervals [4142]:
				xmin = 1403.9831
				xmax = 1404.0431
				text = "i"
			intervals [4143]:
				xmin = 1404.0431
				xmax = 1404.2331
				text = "aks"
			intervals [4144]:
				xmin = 1404.2331
				xmax = 1404.3331
				text = "the"
			intervals [4145]:
				xmin = 1404.3331
				xmax = 1404.6931
				text = "adults"
			intervals [4146]:
				xmin = 1404.6931
				xmax = 1404.7431
				text = "i"
			intervals [4147]:
				xmin = 1404.7431
				xmax = 1404.9331
				text = "say"
			intervals [4148]:
				xmin = 1404.9331
				xmax = 1405.0731
				text = "how"
			intervals [4149]:
				xmin = 1405.0731
				xmax = 1405.1631
				text = "do"
			intervals [4150]:
				xmin = 1405.1631
				xmax = 1405.5731
				text = "y'all"
			intervals [4151]:
				xmin = 1405.5731
				xmax = 1406.0497
				text = ""
			intervals [4152]:
				xmin = 1406.0497
				xmax = 1406.1597
				text = "how"
			intervals [4153]:
				xmin = 1406.1597
				xmax = 1406.2397
				text = "do"
			intervals [4154]:
				xmin = 1406.2397
				xmax = 1406.4097
				text = "y'all"
			intervals [4155]:
				xmin = 1406.4097
				xmax = 1406.6697
				text = "feel"
			intervals [4156]:
				xmin = 1406.6697
				xmax = 1407.2497
				text = "about"
			intervals [4157]:
				xmin = 1407.2497
				xmax = 1407.4408
				text = ""
			intervals [4158]:
				xmin = 1407.4408
				xmax = 1407.8708
				text = "how"
			intervals [4159]:
				xmin = 1407.8708
				xmax = 1407.9908
				text = ""
			intervals [4160]:
				xmin = 1407.9908
				xmax = 1408.1408
				text = "it"
			intervals [4161]:
				xmin = 1408.1408
				xmax = 1408.3508
				text = "looks"
			intervals [4162]:
				xmin = 1408.3508
				xmax = 1408.5708
				text = "now"
			intervals [4163]:
				xmin = 1408.5708
				xmax = 1408.7908
				text = "from"
			intervals [4164]:
				xmin = 1408.7908
				xmax = 1408.9108
				text = "when"
			intervals [4165]:
				xmin = 1408.9108
				xmax = 1409.1508
				text = "y'all"
			intervals [4166]:
				xmin = 1409.1508
				xmax = 1409.2808
				text = "was"
			intervals [4167]:
				xmin = 1409.2808
				xmax = 1409.5308
				text = "younger"
			intervals [4168]:
				xmin = 1409.5308
				xmax = 1409.8115
				text = ""
			intervals [4169]:
				xmin = 1409.8115
				xmax = 1409.9515
				text = "and"
			intervals [4170]:
				xmin = 1409.9515
				xmax = 1410.0515
				text = "it"
			intervals [4171]:
				xmin = 1410.0515
				xmax = 1410.2315
				text = "s"
			intervals [4172]:
				xmin = 1410.2315
				xmax = 1410.3415
				text = "they"
			intervals [4173]:
				xmin = 1410.3415
				xmax = 1410.5515
				text = "don't"
			intervals [4174]:
				xmin = 1410.5515
				xmax = 1410.6815
				text = "no"
			intervals [4175]:
				xmin = 1410.6815
				xmax = 1410.7715
				text = "i"
			intervals [4176]:
				xmin = 1410.7715
				xmax = 1410.9215
				text = "don't"
			intervals [4177]:
				xmin = 1410.9215
				xmax = 1411.0515
				text = "think"
			intervals [4178]:
				xmin = 1411.0515
				xmax = 1411.3215
				text = "nobody"
			intervals [4179]:
				xmin = 1411.3215
				xmax = 1411.4115
				text = "s"
			intervals [4180]:
				xmin = 1411.4115
				xmax = 1411.5215
				text = "a"
			intervals [4181]:
				xmin = 1411.5215
				xmax = 1411.5515
				text = ""
			intervals [4182]:
				xmin = 1411.5515
				xmax = 1411.9215
				text = "other"
			intervals [4183]:
				xmin = 1411.9215
				xmax = 1412.0015
				text = ""
			intervals [4184]:
				xmin = 1412.0015
				xmax = 1412.1515
				text = "no"
			intervals [4185]:
				xmin = 1412.1515
				xmax = 1412.3715
				text = "one"
			intervals [4186]:
				xmin = 1412.3715
				xmax = 1412.5215
				text = "no"
			intervals [4187]:
				xmin = 1412.5215
				xmax = 1412.6315
				text = "one"
			intervals [4188]:
				xmin = 1412.6315
				xmax = 1412.6715
				text = "s"
			intervals [4189]:
				xmin = 1412.6715
				xmax = 1413.0115
				text = "amazed"
			intervals [4190]:
				xmin = 1413.0115
				xmax = 1413.2215
				text = "other"
			intervals [4191]:
				xmin = 1413.2215
				xmax = 1413.4015
				text = "than"
			intervals [4192]:
				xmin = 1413.4015
				xmax = 1413.6515
				text = "me"
			intervals [4193]:
				xmin = 1413.6515
				xmax = 1413.8857
				text = ""
			intervals [4194]:
				xmin = 1413.8857
				xmax = 1414.0657
				text = "so"
			intervals [4195]:
				xmin = 1414.0657
				xmax = 1414.0957
				text = "i"
			intervals [4196]:
				xmin = 1414.0957
				xmax = 1414.2157
				text = "don't"
			intervals [4197]:
				xmin = 1414.2157
				xmax = 1414.6057
				text = "understand"
			intervals [4198]:
				xmin = 1414.6057
				xmax = 1414.6757
				text = ""
			intervals [4199]:
				xmin = 1414.6757
				xmax = 1414.7557
				text = "it"
			intervals [4200]:
				xmin = 1414.7557
				xmax = 1414.8071
				text = ""
			intervals [4201]:
				xmin = 1414.8071
				xmax = 1414.8971
				text = "but"
			intervals [4202]:
				xmin = 1414.8971
				xmax = 1415.0171
				text = "they"
			intervals [4203]:
				xmin = 1415.0171
				xmax = 1415.2171
				text = "just"
			intervals [4204]:
				xmin = 1415.2171
				xmax = 1415.4671
				text = "like"
			intervals [4205]:
				xmin = 1415.4671
				xmax = 1416.0819
				text = ""
			intervals [4206]:
				xmin = 1416.0819
				xmax = 1416.2019
				text = "they"
			intervals [4207]:
				xmin = 1416.2019
				xmax = 1416.3419
				text = "ju-"
			intervals [4208]:
				xmin = 1416.3419
				xmax = 1416.5519
				text = ""
			intervals [4209]:
				xmin = 1416.5519
				xmax = 1416.7019
				text = "i"
			intervals [4210]:
				xmin = 1416.7019
				xmax = 1416.8819
				text = "think"
			intervals [4211]:
				xmin = 1416.8819
				xmax = 1417.1819
				text = "everybody"
			intervals [4212]:
				xmin = 1417.1819
				xmax = 1417.3619
				text = "else"
			intervals [4213]:
				xmin = 1417.3619
				xmax = 1417.4819
				text = "is"
			intervals [4214]:
				xmin = 1417.4819
				xmax = 1417.7819
				text = "still"
			intervals [4215]:
				xmin = 1417.7819
				xmax = 1417.9719
				text = "still"
			intervals [4216]:
				xmin = 1417.9719
				xmax = 1418.1319
				text = "can't"
			intervals [4217]:
				xmin = 1418.1319
				xmax = 1418.3419
				text = "believe"
			intervals [4218]:
				xmin = 1418.3419
				xmax = 1418.4119
				text = ""
			intervals [4219]:
				xmin = 1418.4119
				xmax = 1418.5019
				text = "that"
			intervals [4220]:
				xmin = 1418.5019
				xmax = 1418.6619
				text = "they"
			intervals [4221]:
				xmin = 1418.6619
				xmax = 1418.9219
				text = "built"
			intervals [4222]:
				xmin = 1418.9219
				xmax = 1419.0219
				text = "all"
			intervals [4223]:
				xmin = 1419.0219
				xmax = 1419.2419
				text = "these"
			intervals [4224]:
				xmin = 1419.2419
				xmax = 1419.7419
				text = "buildings"
			intervals [4225]:
				xmin = 1419.7419
				xmax = 1419.9719
				text = "and"
			intervals [4226]:
				xmin = 1419.9719
				xmax = 1420.8343
				text = ""
			intervals [4227]:
				xmin = 1420.8343
				xmax = 1420.9343
				text = "and"
			intervals [4228]:
				xmin = 1420.9343
				xmax = 1421.0843
				text = "how"
			intervals [4229]:
				xmin = 1421.0843
				xmax = 1421.3843
				text = "nice"
			intervals [4230]:
				xmin = 1421.3843
				xmax = 1421.4443
				text = "it"
			intervals [4231]:
				xmin = 1421.4443
				xmax = 1421.6143
				text = "look"
			intervals [4232]:
				xmin = 1421.6143
				xmax = 1421.7143
				text = "and"
			intervals [4233]:
				xmin = 1421.7143
				xmax = 1421.8643
				text = "the"
			intervals [4234]:
				xmin = 1421.8643
				xmax = 1421.9343
				text = ""
			intervals [4235]:
				xmin = 1421.9343
				xmax = 1422.1743
				text = "white"
			intervals [4236]:
				xmin = 1422.1743
				xmax = 1422.5643
				text = "people"
			intervals [4237]:
				xmin = 1422.5643
				xmax = 1422.5943
				text = ""
			intervals [4238]:
				xmin = 1422.5943
				xmax = 1422.8743
				text = "walking"
			intervals [4239]:
				xmin = 1422.8743
				xmax = 1423.2143
				text = "around"
			intervals [4240]:
				xmin = 1423.2143
				xmax = 1423.3843
				text = "like"
			intervals [4241]:
				xmin = 1423.3843
				xmax = 1423.4643
				text = "it"
			intervals [4242]:
				xmin = 1423.4643
				xmax = 1423.5043
				text = "s"
			intervals [4243]:
				xmin = 1423.5043
				xmax = 1423.8943
				text = "nothing"
			intervals [4244]:
				xmin = 1423.8943
				xmax = 1425.1309
				text = ""
			intervals [4245]:
				xmin = 1425.1309
				xmax = 1425.2709
				text = "but"
			intervals [4246]:
				xmin = 1425.2709
				xmax = 1427.6856
				text = ""
			intervals [4247]:
				xmin = 1427.6856
				xmax = 1427.8056
				text = "i"
			intervals [4248]:
				xmin = 1427.8056
				xmax = 1428.0356
				text = "believe"
			intervals [4249]:
				xmin = 1428.0356
				xmax = 1428.0956
				text = "it"
			intervals [4250]:
				xmin = 1428.0956
				xmax = 1428.1656
				text = "s"
			intervals [4251]:
				xmin = 1428.1656
				xmax = 1428.3856
				text = "real"
			intervals [4252]:
				xmin = 1428.3856
				xmax = 1428.4756
				text = "and"
			intervals [4253]:
				xmin = 1428.4756
				xmax = 1428.5356
				text = "i"
			intervals [4254]:
				xmin = 1428.5356
				xmax = 1428.7456
				text = "think"
			intervals [4255]:
				xmin = 1428.7456
				xmax = 1428.8656
				text = "it"
			intervals [4256]:
				xmin = 1428.8656
				xmax = 1428.9256
				text = "s"
			intervals [4257]:
				xmin = 1428.9256
				xmax = 1428.9656
				text = ""
			intervals [4258]:
				xmin = 1428.9656
				xmax = 1429.1156
				text = "i"
			intervals [4259]:
				xmin = 1429.1156
				xmax = 1429.3356
				text = "think"
			intervals [4260]:
				xmin = 1429.3356
				xmax = 1429.3956
				text = "it"
			intervals [4261]:
				xmin = 1429.3956
				xmax = 1429.4756
				text = "s"
			intervals [4262]:
				xmin = 1429.4756
				xmax = 1429.7656
				text = "good"
			intervals [4263]:
				xmin = 1429.7656
				xmax = 1429.9056
				text = "me"
			intervals [4264]:
				xmin = 1429.9056
				xmax = 1430.3056
				text = "personally"
			intervals [4265]:
				xmin = 1430.3056
				xmax = 1430.3456
				text = "i"
			intervals [4266]:
				xmin = 1430.3456
				xmax = 1430.5256
				text = "think"
			intervals [4267]:
				xmin = 1430.5256
				xmax = 1430.5856
				text = "it"
			intervals [4268]:
				xmin = 1430.5856
				xmax = 1430.6256
				text = "s"
			intervals [4269]:
				xmin = 1430.6256
				xmax = 1430.6756
				text = "a"
			intervals [4270]:
				xmin = 1430.6756
				xmax = 1430.8456
				text = "good"
			intervals [4271]:
				xmin = 1430.8456
				xmax = 1430.8856
				text = ""
			intervals [4272]:
				xmin = 1430.8856
				xmax = 1430.9856
				text = "thing"
			intervals [4273]:
				xmin = 1430.9856
				xmax = 1431.6792
				text = ""
			intervals [4274]:
				xmin = 1431.6792
				xmax = 1432.0392
				text = "because"
			intervals [4275]:
				xmin = 1432.0392
				xmax = 1432.1292
				text = "the"
			intervals [4276]:
				xmin = 1432.1292
				xmax = 1432.5292
				text = "way"
			intervals [4277]:
				xmin = 1432.5292
				xmax = 1433.0934
				text = ""
			intervals [4278]:
				xmin = 1433.0934
				xmax = 1433.4634
				text = "dc"
			intervals [4279]:
				xmin = 1433.4634
				xmax = 1434.0534
				text = "was"
			intervals [4280]:
				xmin = 1434.0534
				xmax = 1434.1534
				text = "is"
			intervals [4281]:
				xmin = 1434.1534
				xmax = 1434.3434
				text = "not"
			intervals [4282]:
				xmin = 1434.3434
				xmax = 1434.5434
				text = "like"
			intervals [4283]:
				xmin = 1434.5434
				xmax = 1434.6934
				text = "how"
			intervals [4284]:
				xmin = 1434.6934
				xmax = 1434.7834
				text = "it"
			intervals [4285]:
				xmin = 1434.7834
				xmax = 1435.2234
				text = "was"
			intervals [4286]:
				xmin = 1435.2234
				xmax = 1436.8031
				text = ""
			intervals [4287]:
				xmin = 1436.8031
				xmax = 1437.1831
				text = "so"
			intervals [4288]:
				xmin = 1437.1831
				xmax = 1437.6852
				text = ""
			intervals [4289]:
				xmin = 1437.6852
				xmax = 1437.8252
				text = "i"
			intervals [4290]:
				xmin = 1437.8252
				xmax = 1438.0752
				text = "think"
			intervals [4291]:
				xmin = 1438.0752
				xmax = 1438.2152
				text = ""
			intervals [4292]:
				xmin = 1438.2152
				xmax = 1438.3452
				text = "i"
			intervals [4293]:
				xmin = 1438.3452
				xmax = 1438.6152
				text = "think"
			intervals [4294]:
				xmin = 1438.6152
				xmax = 1438.6852
				text = ""
			intervals [4295]:
				xmin = 1438.6852
				xmax = 1439.1952
				text = "progress"
			intervals [4296]:
				xmin = 1439.1952
				xmax = 1439.3252
				text = "is"
			intervals [4297]:
				xmin = 1439.3252
				xmax = 1439.6852
				text = "always"
			intervals [4298]:
				xmin = 1439.6852
				xmax = 1439.9852
				text = "good"
			intervals [4299]:
				xmin = 1439.9852
				xmax = 1440.6635
				text = ""
			intervals [4300]:
				xmin = 1440.6635
				xmax = 1440.7935
				text = "i"
			intervals [4301]:
				xmin = 1440.7935
				xmax = 1440.9835
				text = "just"
			intervals [4302]:
				xmin = 1440.9835
				xmax = 1441.1435
				text = "wish"
			intervals [4303]:
				xmin = 1441.1435
				xmax = 1441.3035
				text = "they"
			intervals [4304]:
				xmin = 1441.3035
				xmax = 1441.4535
				text = "would"
			intervals [4305]:
				xmin = 1441.4535
				xmax = 1441.7235
				text = "cross"
			intervals [4306]:
				xmin = 1441.7235
				xmax = 1441.8035
				text = "the"
			intervals [4307]:
				xmin = 1441.8035
				xmax = 1442.1035
				text = "bridge"
			intervals [4308]:
				xmin = 1442.1035
				xmax = 1442.1935
				text = "and"
			intervals [4309]:
				xmin = 1442.1935
				xmax = 1442.4635
				text = "start"
			intervals [4310]:
				xmin = 1442.4635
				xmax = 1443.1535
				text = "gentrification"
			intervals [4311]:
				xmin = 1443.1535
				xmax = 1443.3335
				text = "over"
			intervals [4312]:
				xmin = 1443.3335
				xmax = 1443.5135
				text = "there"
			intervals [4313]:
				xmin = 1443.5135
				xmax = 1446.0047
				text = ""
			intervals [4314]:
				xmin = 1446.0047
				xmax = 1446.3947
				text = "mm-hm"
			intervals [4315]:
				xmin = 1446.3947
				xmax = 1449.0324
				text = ""
			intervals [4316]:
				xmin = 1449.0324
				xmax = 1449.1224
				text = "i"
			intervals [4317]:
				xmin = 1449.1224
				xmax = 1449.3224
				text = "see"
			intervals [4318]:
				xmin = 1449.3224
				xmax = 1454.520
				text = ""
			intervals [4319]:
				xmin = 1454.520
				xmax = 1454.800
				text = "yeah"
			intervals [4320]:
				xmin = 1454.800
				xmax = 1455.3774
				text = ""
			intervals [4321]:
				xmin = 1455.3774
				xmax = 1455.4774
				text = "but"
			intervals [4322]:
				xmin = 1455.4774
				xmax = 1455.5874
				text = "that"
			intervals [4323]:
				xmin = 1455.5874
				xmax = 1455.6774
				text = "was"
			intervals [4324]:
				xmin = 1455.6774
				xmax = 1455.9874
				text = "one"
			intervals [4325]:
				xmin = 1455.9874
				xmax = 1456.3474
				text = "person"
			intervals [4326]:
				xmin = 1456.3474
				xmax = 1456.4074
				text = "though"
			intervals [4327]:
				xmin = 1456.4074
				xmax = 1457.3239
				text = ""
			intervals [4328]:
				xmin = 1457.3239
				xmax = 1457.4139
				text = "in"
			intervals [4329]:
				xmin = 1457.4139
				xmax = 1457.8739
				text = "northwest"
			intervals [4330]:
				xmin = 1457.8739
				xmax = 1458.0139
				text = "you"
			intervals [4331]:
				xmin = 1458.0139
				xmax = 1458.2439
				text = "see"
			intervals [4332]:
				xmin = 1458.2439
				xmax = 1458.4939
				text = "white"
			intervals [4333]:
				xmin = 1458.4939
				xmax = 1458.7139
				text = "people"
			intervals [4334]:
				xmin = 1458.7139
				xmax = 1459.2139
				text = "everywhere"
			intervals [4335]:
				xmin = 1459.2139
				xmax = 1459.8658
				text = ""
			intervals [4336]:
				xmin = 1459.8658
				xmax = 1460.0758
				text = "an"
			intervals [4337]:
				xmin = 1460.0758
				xmax = 1460.1858
				text = "and"
			intervals [4338]:
				xmin = 1460.1858
				xmax = 1460.2658
				text = "in"
			intervals [4339]:
				xmin = 1460.2658
				xmax = 1460.8158
				text = "northeast"
			intervals [4340]:
				xmin = 1460.8158
				xmax = 1464.4243
				text = ""
			intervals [4341]:
				xmin = 1464.4243
				xmax = 1464.4743
				text = "i"
			intervals [4342]:
				xmin = 1464.4743
				xmax = 1464.6143
				text = "mean"
			intervals [4343]:
				xmin = 1464.6143
				xmax = 1464.7743
				text = "i'm"
			intervals [4344]:
				xmin = 1464.7743
				xmax = 1464.9443
				text = "i"
			intervals [4345]:
				xmin = 1464.9443
				xmax = 1464.9943
				text = ""
			intervals [4346]:
				xmin = 1464.9943
				xmax = 1465.2743
				text = "i"
			intervals [4347]:
				xmin = 1465.2743
				xmax = 1465.5243
				text = "can't"
			intervals [4348]:
				xmin = 1465.5243
				xmax = 1465.6843
				text = "wait"
			intervals [4349]:
				xmin = 1465.6843
				xmax = 1465.8143
				text = "til"
			intervals [4350]:
				xmin = 1465.8143
				xmax = 1465.9243
				text = "it"
			intervals [4351]:
				xmin = 1465.9243
				xmax = 1466.1443
				text = "comes"
			intervals [4352]:
				xmin = 1466.1443
				xmax = 1466.3794
				text = ""
			intervals [4353]:
				xmin = 1466.3794
				xmax = 1466.4494
				text = "i"
			intervals [4354]:
				xmin = 1466.4494
				xmax = 1466.6094
				text = "think"
			intervals [4355]:
				xmin = 1466.6094
				xmax = 1466.6694
				text = "it"
			intervals [4356]:
				xmin = 1466.6694
				xmax = 1466.6994
				text = "<unk>"
			intervals [4357]:
				xmin = 1466.6994
				xmax = 1466.7994
				text = "be"
			intervals [4358]:
				xmin = 1466.7994
				xmax = 1467.1294
				text = "nice"
			intervals [4359]:
				xmin = 1467.1294
				xmax = 1468.7038
				text = ""
			intervals [4360]:
				xmin = 1468.7038
				xmax = 1468.8838
				text = "no"
			intervals [4361]:
				xmin = 1468.8838
				xmax = 1468.9138
				text = "i"
			intervals [4362]:
				xmin = 1468.9138
				xmax = 1469.1538
				text = "won't"
			intervals [4363]:
				xmin = 1469.1538
				xmax = 1469.6576
				text = ""
			intervals [4364]:
				xmin = 1469.6576
				xmax = 1470.5376
				text = "<unk>"
			intervals [4365]:
				xmin = 1470.5376
				xmax = 1470.9306
				text = ""
			intervals [4366]:
				xmin = 1470.9306
				xmax = 1471.0406
				text = "nah"
			intervals [4367]:
				xmin = 1471.0406
				xmax = 1471.1306
				text = "i"
			intervals [4368]:
				xmin = 1471.1306
				xmax = 1471.2706
				text = "don't"
			intervals [4369]:
				xmin = 1471.2706
				xmax = 1471.4406
				text = "wanna"
			intervals [4370]:
				xmin = 1471.4406
				xmax = 1471.5806
				text = "live"
			intervals [4371]:
				xmin = 1471.5806
				xmax = 1471.6706
				text = "in"
			intervals [4372]:
				xmin = 1471.6706
				xmax = 1472.0406
				text = "dc"
			intervals [4373]:
				xmin = 1472.0406
				xmax = 1472.9891
				text = ""
			intervals [4374]:
				xmin = 1472.9891
				xmax = 1473.1491
				text = "nah"
			intervals [4375]:
				xmin = 1473.1491
				xmax = 1479.3568
				text = ""
			intervals [4376]:
				xmin = 1479.3568
				xmax = 1479.7868
				text = "okay"
			intervals [4377]:
				xmin = 1479.7868
				xmax = 1479.8768
				text = ""
			intervals [4378]:
				xmin = 1479.8768
				xmax = 1480.0368
				text = "i"
			intervals [4379]:
				xmin = 1480.0368
				xmax = 1480.2268
				text = "got"
			intervals [4380]:
				xmin = 1480.2268
				xmax = 1480.3268
				text = "to"
			intervals [4381]:
				xmin = 1480.3268
				xmax = 1480.6668
				text = "rdx"
			intervals [4382]:
				xmin = 1480.6668
				xmax = 1481.2768
				text = "was"
			intervals [4383]:
				xmin = 1481.2768
				xmax = 1481.3768
				text = ""
			intervals [4384]:
				xmin = 1481.3768
				xmax = 1481.7168
				text = "affiliated"
			intervals [4385]:
				xmin = 1481.7168
				xmax = 1483.4568
				text = ""
			intervals [4386]:
				xmin = 1483.4568
				xmax = 1483.6468
				text = "or"
			intervals [4387]:
				xmin = 1483.6468
				xmax = 1484.0468
				text = ""
			intervals [4388]:
				xmin = 1484.0468
				xmax = 1484.3268
				text = "a"
			intervals [4389]:
				xmin = 1484.3268
				xmax = 1484.4568
				text = ""
			intervals [4390]:
				xmin = 1484.4568
				xmax = 1485.4168
				text = "alumni"
			intervals [4391]:
				xmin = 1485.4168
				xmax = 1486.324
				text = ""
			intervals [4392]:
				xmin = 1486.324
				xmax = 1486.444
				text = "did"
			intervals [4393]:
				xmin = 1486.444
				xmax = 1486.494
				text = "i"
			intervals [4394]:
				xmin = 1486.494
				xmax = 1486.624
				text = "say"
			intervals [4395]:
				xmin = 1486.624
				xmax = 1486.704
				text = "it"
			intervals [4396]:
				xmin = 1486.704
				xmax = 1486.854
				text = "right"
			intervals [4397]:
				xmin = 1486.854
				xmax = 1487.1987
				text = ""
			intervals [4398]:
				xmin = 1487.1987
				xmax = 1487.8887
				text = "<unk>"
			intervals [4399]:
				xmin = 1487.8887
				xmax = 1488.1865
				text = ""
			intervals [4400]:
				xmin = 1488.1865
				xmax = 1488.7265
				text = "alumni"
			intervals [4401]:
				xmin = 1488.7265
				xmax = 1488.8065
				text = "of"
			intervals [4402]:
				xmin = 1488.8065
				xmax = 1489.4565
				text = "rdx"
			intervals [4403]:
				xmin = 1489.4565
				xmax = 1490.1616
				text = ""
			intervals [4404]:
				xmin = 1490.1616
				xmax = 1490.7516
				text = "so"
			intervals [4405]:
				xmin = 1490.7516
				xmax = 1491.3316
				text = "um"
			intervals [4406]:
				xmin = 1491.3316
				xmax = 1491.7026
				text = ""
			intervals [4407]:
				xmin = 1491.7026
				xmax = 1491.7726
				text = "<unk>"
			intervals [4408]:
				xmin = 1491.7726
				xmax = 1492.370
				text = ""
			intervals [4409]:
				xmin = 1492.370
				xmax = 1492.510
				text = "when"
			intervals [4410]:
				xmin = 1492.510
				xmax = 1492.630
				text = "i"
			intervals [4411]:
				xmin = 1492.630
				xmax = 1492.890
				text = "took"
			intervals [4412]:
				xmin = 1492.890
				xmax = 1493.360
				text = "my"
			intervals [4413]:
				xmin = 1493.360
				xmax = 1493.400
				text = ""
			intervals [4414]:
				xmin = 1493.400
				xmax = 1493.690
				text = "i"
			intervals [4415]:
				xmin = 1493.690
				xmax = 1493.790
				text = "i"
			intervals [4416]:
				xmin = 1493.790
				xmax = 1494.020
				text = "always"
			intervals [4417]:
				xmin = 1494.020
				xmax = 1494.200
				text = "got"
			intervals [4418]:
				xmin = 1494.200
				xmax = 1494.340
				text = "good"
			intervals [4419]:
				xmin = 1494.340
				xmax = 1494.720
				text = "grades"
			intervals [4420]:
				xmin = 1494.720
				xmax = 1494.860
				text = "i"
			intervals [4421]:
				xmin = 1494.860
				xmax = 1495.070
				text = "uh"
			intervals [4422]:
				xmin = 1495.070
				xmax = 1495.170
				text = "i"
			intervals [4423]:
				xmin = 1495.170
				xmax = 1495.320
				text = "had"
			intervals [4424]:
				xmin = 1495.320
				xmax = 1495.410
				text = "a"
			intervals [4425]:
				xmin = 1495.410
				xmax = 1495.5647
				text = ""
			intervals [4426]:
				xmin = 1495.5647
				xmax = 1495.7547
				text = "three"
			intervals [4427]:
				xmin = 1495.7547
				xmax = 1496.2147
				text = "point"
			intervals [4428]:
				xmin = 1496.2147
				xmax = 1496.2968
				text = ""
			intervals [4429]:
				xmin = 1496.2968
				xmax = 1496.5368
				text = "three"
			intervals [4430]:
				xmin = 1496.5368
				xmax = 1496.5768
				text = ""
			intervals [4431]:
				xmin = 1496.5768
				xmax = 1497.2668
				text = "gpa"
			intervals [4432]:
				xmin = 1497.2668
				xmax = 1497.4968
				text = "which"
			intervals [4433]:
				xmin = 1497.4968
				xmax = 1497.5668
				text = "i"
			intervals [4434]:
				xmin = 1497.5668
				xmax = 1497.6868
				text = "was"
			intervals [4435]:
				xmin = 1497.6868
				xmax = 1497.7568
				text = "in"
			intervals [4436]:
				xmin = 1497.7568
				xmax = 1497.8368
				text = "the"
			intervals [4437]:
				xmin = 1497.8368
				xmax = 1498.0868
				text = "top"
			intervals [4438]:
				xmin = 1498.0868
				xmax = 1498.2368
				text = "ten"
			intervals [4439]:
				xmin = 1498.2368
				xmax = 1498.3068
				text = "in"
			intervals [4440]:
				xmin = 1498.3068
				xmax = 1498.4368
				text = "my"
			intervals [4441]:
				xmin = 1498.4368
				xmax = 1498.9868
				text = "class"
			intervals [4442]:
				xmin = 1498.9868
				xmax = 1499.6716
				text = ""
			intervals [4443]:
				xmin = 1499.6716
				xmax = 1499.7816
				text = "i"
			intervals [4444]:
				xmin = 1499.7816
				xmax = 1499.9816
				text = "don't"
			intervals [4445]:
				xmin = 1499.9816
				xmax = 1500.0916
				text = ""
			intervals [4446]:
				xmin = 1500.0916
				xmax = 1500.2416
				text = "i"
			intervals [4447]:
				xmin = 1500.2416
				xmax = 1500.3216
				text = ""
			intervals [4448]:
				xmin = 1500.3216
				xmax = 1500.4216
				text = "i"
			intervals [4449]:
				xmin = 1500.4216
				xmax = 1500.7116
				text = "never"
			intervals [4450]:
				xmin = 1500.7116
				xmax = 1501.0216
				text = "test"
			intervals [4451]:
				xmin = 1501.0216
				xmax = 1501.2616
				text = "well"
			intervals [4452]:
				xmin = 1501.2616
				xmax = 1501.9538
				text = ""
			intervals [4453]:
				xmin = 1501.9538
				xmax = 1502.1338
				text = "so"
			intervals [4454]:
				xmin = 1502.1338
				xmax = 1502.2238
				text = "i"
			intervals [4455]:
				xmin = 1502.2238
				xmax = 1502.4438
				text = "got"
			intervals [4456]:
				xmin = 1502.4438
				xmax = 1503.1202
				text = ""
			intervals [4457]:
				xmin = 1503.1202
				xmax = 1503.4202
				text = "way"
			intervals [4458]:
				xmin = 1503.4202
				xmax = 1503.5202
				text = ""
			intervals [4459]:
				xmin = 1503.5202
				xmax = 1503.8302
				text = "below"
			intervals [4460]:
				xmin = 1503.8302
				xmax = 1504.0502
				text = "average"
			intervals [4461]:
				xmin = 1504.0502
				xmax = 1504.4002
				text = "scores"
			intervals [4462]:
				xmin = 1504.4002
				xmax = 1504.4902
				text = "on"
			intervals [4463]:
				xmin = 1504.4902
				xmax = 1504.6902
				text = "my"
			intervals [4464]:
				xmin = 1504.6902
				xmax = 1505.2402
				text = "sats"
			intervals [4465]:
				xmin = 1505.2402
				xmax = 1505.3102
				text = ""
			intervals [4466]:
				xmin = 1505.3102
				xmax = 1505.8402
				text = "so"
			intervals [4467]:
				xmin = 1505.8402
				xmax = 1505.8702
				text = ""
			intervals [4468]:
				xmin = 1505.8702
				xmax = 1506.2002
				text = "every"
			intervals [4469]:
				xmin = 1506.2002
				xmax = 1506.4602
				text = "school"
			intervals [4470]:
				xmin = 1506.4602
				xmax = 1506.5702
				text = "that"
			intervals [4471]:
				xmin = 1506.5702
				xmax = 1506.6302
				text = "i"
			intervals [4472]:
				xmin = 1506.6302
				xmax = 1506.9102
				text = "applied"
			intervals [4473]:
				xmin = 1506.9102
				xmax = 1507.1502
				text = "to"
			intervals [4474]:
				xmin = 1507.1502
				xmax = 1507.2002
				text = "i"
			intervals [4475]:
				xmin = 1507.2002
				xmax = 1507.4402
				text = "didn't"
			intervals [4476]:
				xmin = 1507.4402
				xmax = 1507.5702
				text = "get"
			intervals [4477]:
				xmin = 1507.5702
				xmax = 1507.6602
				text = "in"
			intervals [4478]:
				xmin = 1507.6602
				xmax = 1508.3248
				text = ""
			intervals [4479]:
				xmin = 1508.3248
				xmax = 1508.4648
				text = "so"
			intervals [4480]:
				xmin = 1508.4648
				xmax = 1508.5048
				text = "i"
			intervals [4481]:
				xmin = 1508.5048
				xmax = 1508.6148
				text = "got"
			intervals [4482]:
				xmin = 1508.6148
				xmax = 1509.0448
				text = "accepted"
			intervals [4483]:
				xmin = 1509.0448
				xmax = 1509.2048
				text = "to"
			intervals [4484]:
				xmin = 1509.2048
				xmax = 1509.6848
				text = "kentucky"
			intervals [4485]:
				xmin = 1509.6848
				xmax = 1509.9148
				text = "un"
			intervals [4486]:
				xmin = 1509.9148
				xmax = 1509.9648
				text = ""
			intervals [4487]:
				xmin = 1509.9648
				xmax = 1510.2048
				text = "no"
			intervals [4488]:
				xmin = 1510.2048
				xmax = 1511.0161
				text = ""
			intervals [4489]:
				xmin = 1511.0161
				xmax = 1511.1461
				text = "k"
			intervals [4490]:
				xmin = 1511.1461
				xmax = 1511.3461
				text = ""
			intervals [4491]:
				xmin = 1511.3461
				xmax = 1511.5461
				text = "no"
			intervals [4492]:
				xmin = 1511.5461
				xmax = 1512.2332
				text = ""
			intervals [4493]:
				xmin = 1512.2332
				xmax = 1512.3432
				text = "is"
			intervals [4494]:
				xmin = 1512.3432
				xmax = 1512.4232
				text = "it"
			intervals [4495]:
				xmin = 1512.4232
				xmax = 1512.5332
				text = "ken-"
			intervals [4496]:
				xmin = 1512.5332
				xmax = 1512.5732
				text = ""
			intervals [4497]:
				xmin = 1512.5732
				xmax = 1512.7232
				text = "yeah"
			intervals [4498]:
				xmin = 1512.7232
				xmax = 1513.1132
				text = "kentucky"
			intervals [4499]:
				xmin = 1513.1132
				xmax = 1513.6632
				text = "university"
			intervals [4500]:
				xmin = 1513.6632
				xmax = 1514.8097
				text = ""
			intervals [4501]:
				xmin = 1514.8097
				xmax = 1514.9897
				text = "and"
			intervals [4502]:
				xmin = 1514.9897
				xmax = 1515.0597
				text = "i"
			intervals [4503]:
				xmin = 1515.0597
				xmax = 1515.1697
				text = "was"
			intervals [4504]:
				xmin = 1515.1697
				xmax = 1515.3197
				text = "gonna"
			intervals [4505]:
				xmin = 1515.3197
				xmax = 1515.4897
				text = "go"
			intervals [4506]:
				xmin = 1515.4897
				xmax = 1515.8297
				text = "there"
			intervals [4507]:
				xmin = 1515.8297
				xmax = 1515.8597
				text = ""
			intervals [4508]:
				xmin = 1515.8597
				xmax = 1516.0697
				text = "but"
			intervals [4509]:
				xmin = 1516.0697
				xmax = 1516.3697
				text = "he"
			intervals [4510]:
				xmin = 1516.3697
				xmax = 1516.7097
				text = "said"
			intervals [4511]:
				xmin = 1516.7097
				xmax = 1516.8997
				text = "that"
			intervals [4512]:
				xmin = 1516.8997
				xmax = 1517.2697
				text = "uh"
			intervals [4513]:
				xmin = 1517.2697
				xmax = 1517.4478
				text = ""
			intervals [4514]:
				xmin = 1517.4478
				xmax = 1517.5878
				text = "he"
			intervals [4515]:
				xmin = 1517.5878
				xmax = 1517.7178
				text = "can"
			intervals [4516]:
				xmin = 1517.7178
				xmax = 1517.8878
				text = "get"
			intervals [4517]:
				xmin = 1517.8878
				xmax = 1517.9978
				text = "me"
			intervals [4518]:
				xmin = 1517.9978
				xmax = 1518.0778
				text = "in"
			intervals [4519]:
				xmin = 1518.0778
				xmax = 1518.1978
				text = "the"
			intervals [4520]:
				xmin = 1518.1978
				xmax = 1518.4878
				text = "summer"
			intervals [4521]:
				xmin = 1518.4878
				xmax = 1518.9078
				text = "program"
			intervals [4522]:
				xmin = 1518.9078
				xmax = 1518.9678
				text = "at"
			intervals [4523]:
				xmin = 1518.9678
				xmax = 1519.9178
				text = "rdx"
			intervals [4524]:
				xmin = 1519.9178
				xmax = 1520.5346
				text = ""
			intervals [4525]:
				xmin = 1520.5346
				xmax = 1520.6846
				text = "to"
			intervals [4526]:
				xmin = 1520.6846
				xmax = 1520.9846
				text = "take"
			intervals [4527]:
				xmin = 1520.9846
				xmax = 1521.2046
				text = "uh"
			intervals [4528]:
				xmin = 1521.2046
				xmax = 1521.2746
				text = ""
			intervals [4529]:
				xmin = 1521.2746
				xmax = 1521.5346
				text = "ten"
			intervals [4530]:
				xmin = 1521.5346
				xmax = 1522.1846
				text = "credits"
			intervals [4531]:
				xmin = 1522.1846
				xmax = 1522.438
				text = ""
			intervals [4532]:
				xmin = 1522.438
				xmax = 1522.828
				text = "um"
			intervals [4533]:
				xmin = 1522.828
				xmax = 1522.868
				text = ""
			intervals [4534]:
				xmin = 1522.868
				xmax = 1523.018
				text = "in"
			intervals [4535]:
				xmin = 1523.018
				xmax = 1523.108
				text = "the"
			intervals [4536]:
				xmin = 1523.108
				xmax = 1523.358
				text = "during"
			intervals [4537]:
				xmin = 1523.358
				xmax = 1523.438
				text = "the"
			intervals [4538]:
				xmin = 1523.438
				xmax = 1523.648
				text = "summer"
			intervals [4539]:
				xmin = 1523.648
				xmax = 1523.868
				text = "time"
			intervals [4540]:
				xmin = 1523.868
				xmax = 1523.968
				text = "so"
			intervals [4541]:
				xmin = 1523.968
				xmax = 1524.008
				text = "i"
			intervals [4542]:
				xmin = 1524.008
				xmax = 1524.208
				text = "said"
			intervals [4543]:
				xmin = 1524.208
				xmax = 1524.308
				text = "that"
			intervals [4544]:
				xmin = 1524.308
				xmax = 1524.368
				text = "s"
			intervals [4545]:
				xmin = 1524.368
				xmax = 1524.658
				text = "cool"
			intervals [4546]:
				xmin = 1524.658
				xmax = 1525.1944
				text = ""
			intervals [4547]:
				xmin = 1525.1944
				xmax = 1525.2744
				text = "so"
			intervals [4548]:
				xmin = 1525.2744
				xmax = 1525.3044
				text = "i"
			intervals [4549]:
				xmin = 1525.3044
				xmax = 1525.4044
				text = "was"
			intervals [4550]:
				xmin = 1525.4044
				xmax = 1525.5544
				text = "gonna"
			intervals [4551]:
				xmin = 1525.5544
				xmax = 1525.6644
				text = "d"
			intervals [4552]:
				xmin = 1525.6644
				xmax = 1525.7244
				text = ""
			intervals [4553]:
				xmin = 1525.7244
				xmax = 1525.9244
				text = "take"
			intervals [4554]:
				xmin = 1525.9244
				xmax = 1526.1244
				text = "those"
			intervals [4555]:
				xmin = 1526.1244
				xmax = 1526.3144
				text = "ten"
			intervals [4556]:
				xmin = 1526.3144
				xmax = 1526.6144
				text = "credits"
			intervals [4557]:
				xmin = 1526.6144
				xmax = 1526.7444
				text = "and"
			intervals [4558]:
				xmin = 1526.7444
				xmax = 1526.8744
				text = "then"
			intervals [4559]:
				xmin = 1526.8744
				xmax = 1527.0244
				text = "go"
			intervals [4560]:
				xmin = 1527.0244
				xmax = 1527.0544
				text = ""
			intervals [4561]:
				xmin = 1527.0544
				xmax = 1527.3644
				text = "to"
			intervals [4562]:
				xmin = 1527.3644
				xmax = 1527.4044
				text = ""
			intervals [4563]:
				xmin = 1527.4044
				xmax = 1527.8644
				text = "kentucky"
			intervals [4564]:
				xmin = 1527.8644
				xmax = 1528.7623
				text = ""
			intervals [4565]:
				xmin = 1528.7623
				xmax = 1529.1023
				text = "but"
			intervals [4566]:
				xmin = 1529.1023
				xmax = 1529.2423
				text = "when"
			intervals [4567]:
				xmin = 1529.2423
				xmax = 1529.3223
				text = "i"
			intervals [4568]:
				xmin = 1529.3223
				xmax = 1529.5823
				text = "got"
			intervals [4569]:
				xmin = 1529.5823
				xmax = 1529.7823
				text = "there"
			intervals [4570]:
				xmin = 1529.7823
				xmax = 1529.8523
				text = "i"
			intervals [4571]:
				xmin = 1529.8523
				xmax = 1530.1523
				text = "loved"
			intervals [4572]:
				xmin = 1530.1523
				xmax = 1530.4623
				text = "it"
			intervals [4573]:
				xmin = 1530.4623
				xmax = 1531.1205
				text = ""
			intervals [4574]:
				xmin = 1531.1205
				xmax = 1531.1905
				text = "i"
			intervals [4575]:
				xmin = 1531.1905
				xmax = 1531.3805
				text = "loved"
			intervals [4576]:
				xmin = 1531.3805
				xmax = 1531.4705
				text = "the"
			intervals [4577]:
				xmin = 1531.4705
				xmax = 1531.8505
				text = "people"
			intervals [4578]:
				xmin = 1531.8505
				xmax = 1531.9605
				text = "that"
			intervals [4579]:
				xmin = 1531.9605
				xmax = 1532.0005
				text = "i"
			intervals [4580]:
				xmin = 1532.0005
				xmax = 1532.1305
				text = "was"
			intervals [4581]:
				xmin = 1532.1305
				xmax = 1532.1805
				text = ""
			intervals [4582]:
				xmin = 1532.1805
				xmax = 1532.4405
				text = "with"
			intervals [4583]:
				xmin = 1532.4405
				xmax = 1532.5605
				text = "so"
			intervals [4584]:
				xmin = 1532.5605
				xmax = 1532.6105
				text = "i"
			intervals [4585]:
				xmin = 1532.6105
				xmax = 1533.0905
				text = "decided"
			intervals [4586]:
				xmin = 1533.0905
				xmax = 1533.1305
				text = ""
			intervals [4587]:
				xmin = 1533.1305
				xmax = 1533.2805
				text = "to"
			intervals [4588]:
				xmin = 1533.2805
				xmax = 1533.6205
				text = "stay"
			intervals [4589]:
				xmin = 1533.6205
				xmax = 1534.5099
				text = ""
			intervals [4590]:
				xmin = 1534.5099
				xmax = 1534.8599
				text = "now"
			intervals [4591]:
				xmin = 1534.8599
				xmax = 1537.1964
				text = ""
			intervals [4592]:
				xmin = 1537.1964
				xmax = 1537.4164
				text = "when"
			intervals [4593]:
				xmin = 1537.4164
				xmax = 1537.5064
				text = "i"
			intervals [4594]:
				xmin = 1537.5064
				xmax = 1537.8464
				text = "got"
			intervals [4595]:
				xmin = 1537.8464
				xmax = 1538.3364
				text = "there"
			intervals [4596]:
				xmin = 1538.3364
				xmax = 1538.4553
				text = ""
			intervals [4597]:
				xmin = 1538.4553
				xmax = 1538.7353
				text = "i'm"
			intervals [4598]:
				xmin = 1538.7353
				xmax = 1538.7953
				text = ""
			intervals [4599]:
				xmin = 1538.7953
				xmax = 1539.0853
				text = "i'm"
			intervals [4600]:
				xmin = 1539.0853
				xmax = 1539.3553
				text = "not"
			intervals [4601]:
				xmin = 1539.3553
				xmax = 1540.0069
				text = ""
			intervals [4602]:
				xmin = 1540.0069
				xmax = 1540.6169
				text = "the"
			intervals [4603]:
				xmin = 1540.6169
				xmax = 1541.3152
				text = ""
			intervals [4604]:
				xmin = 1541.3152
				xmax = 1541.3852
				text = "i'm"
			intervals [4605]:
				xmin = 1541.3852
				xmax = 1541.5752
				text = "not"
			intervals [4606]:
				xmin = 1541.5752
				xmax = 1541.7952
				text = "a"
			intervals [4607]:
				xmin = 1541.7952
				xmax = 1541.9152
				text = ""
			intervals [4608]:
				xmin = 1541.9152
				xmax = 1542.4052
				text = "person"
			intervals [4609]:
				xmin = 1542.4052
				xmax = 1542.5452
				text = "who"
			intervals [4610]:
				xmin = 1542.5452
				xmax = 1542.5752
				text = ""
			intervals [4611]:
				xmin = 1542.5752
				xmax = 1542.7852
				text = "wants"
			intervals [4612]:
				xmin = 1542.7852
				xmax = 1542.8852
				text = "to"
			intervals [4613]:
				xmin = 1542.8852
				xmax = 1543.2852
				text = "be"
			intervals [4614]:
				xmin = 1543.2852
				xmax = 1543.3352
				text = ""
			intervals [4615]:
				xmin = 1543.3352
				xmax = 1543.6952
				text = "hood"
			intervals [4616]:
				xmin = 1543.6952
				xmax = 1543.8252
				text = "or"
			intervals [4617]:
				xmin = 1543.8252
				xmax = 1543.9452
				text = "who"
			intervals [4618]:
				xmin = 1543.9452
				xmax = 1544.1652
				text = "wants"
			intervals [4619]:
				xmin = 1544.1652
				xmax = 1544.2752
				text = "to"
			intervals [4620]:
				xmin = 1544.2752
				xmax = 1544.6852
				text = "be"
			intervals [4621]:
				xmin = 1544.6852
				xmax = 1545.312
				text = ""
			intervals [4622]:
				xmin = 1545.312
				xmax = 1545.892
				text = "representing"
			intervals [4623]:
				xmin = 1545.892
				xmax = 1546.1409
				text = ""
			intervals [4624]:
				xmin = 1546.1409
				xmax = 1546.2709
				text = "the"
			intervals [4625]:
				xmin = 1546.2709
				xmax = 1546.5009
				text = "hood"
			intervals [4626]:
				xmin = 1546.5009
				xmax = 1546.5809
				text = "or"
			intervals [4627]:
				xmin = 1546.5809
				xmax = 1546.8409
				text = "nothing"
			intervals [4628]:
				xmin = 1546.8409
				xmax = 1546.9909
				text = "like"
			intervals [4629]:
				xmin = 1546.9909
				xmax = 1547.1609
				text = "that"
			intervals [4630]:
				xmin = 1547.1609
				xmax = 1547.2109
				text = ""
			intervals [4631]:
				xmin = 1547.2109
				xmax = 1547.3409
				text = "when"
			intervals [4632]:
				xmin = 1547.3409
				xmax = 1547.4009
				text = "i"
			intervals [4633]:
				xmin = 1547.4009
				xmax = 1547.5209
				text = "got"
			intervals [4634]:
				xmin = 1547.5209
				xmax = 1547.6009
				text = "to"
			intervals [4635]:
				xmin = 1547.6009
				xmax = 1547.9309
				text = "college"
			intervals [4636]:
				xmin = 1547.9309
				xmax = 1548.0309
				text = "i"
			intervals [4637]:
				xmin = 1548.0309
				xmax = 1548.3309
				text = "wanted"
			intervals [4638]:
				xmin = 1548.3309
				xmax = 1548.4509
				text = "to"
			intervals [4639]:
				xmin = 1548.4509
				xmax = 1548.5909
				text = "be"
			intervals [4640]:
				xmin = 1548.5909
				xmax = 1548.7209
				text = "in"
			intervals [4641]:
				xmin = 1548.7209
				xmax = 1549.2309
				text = "college"
			intervals [4642]:
				xmin = 1549.2309
				xmax = 1549.8119
				text = ""
			intervals [4643]:
				xmin = 1549.8119
				xmax = 1549.9519
				text = "so"
			intervals [4644]:
				xmin = 1549.9519
				xmax = 1550.0519
				text = "when"
			intervals [4645]:
				xmin = 1550.0519
				xmax = 1550.0919
				text = "i"
			intervals [4646]:
				xmin = 1550.0919
				xmax = 1550.2419
				text = "got"
			intervals [4647]:
				xmin = 1550.2419
				xmax = 1550.3519
				text = "to"
			intervals [4648]:
				xmin = 1550.3519
				xmax = 1550.9719
				text = "rdx"
			intervals [4649]:
				xmin = 1550.9719
				xmax = 1551.3914
				text = ""
			intervals [4650]:
				xmin = 1551.3914
				xmax = 1551.5214
				text = "it"
			intervals [4651]:
				xmin = 1551.5214
				xmax = 1551.6214
				text = "was"
			intervals [4652]:
				xmin = 1551.6214
				xmax = 1551.6814
				text = "a"
			intervals [4653]:
				xmin = 1551.6814
				xmax = 1552.0114
				text = "culture"
			intervals [4654]:
				xmin = 1552.0114
				xmax = 1552.2914
				text = "shock"
			intervals [4655]:
				xmin = 1552.2914
				xmax = 1552.3714
				text = "for"
			intervals [4656]:
				xmin = 1552.3714
				xmax = 1552.6214
				text = "me"
			intervals [4657]:
				xmin = 1552.6214
				xmax = 1554.1938
				text = ""
			intervals [4658]:
				xmin = 1554.1938
				xmax = 1554.4238
				text = "all"
			intervals [4659]:
				xmin = 1554.4238
				xmax = 1554.4838
				text = "i"
			intervals [4660]:
				xmin = 1554.4838
				xmax = 1554.6738
				text = "know"
			intervals [4661]:
				xmin = 1554.6738
				xmax = 1554.7938
				text = "is"
			intervals [4662]:
				xmin = 1554.7938
				xmax = 1555.2938
				text = "dc"
			intervals [4663]:
				xmin = 1555.2938
				xmax = 1556.2502
				text = ""
			intervals [4664]:
				xmin = 1556.2502
				xmax = 1556.4002
				text = "all"
			intervals [4665]:
				xmin = 1556.4002
				xmax = 1556.4502
				text = "i"
			intervals [4666]:
				xmin = 1556.4502
				xmax = 1556.6202
				text = "knew"
			intervals [4667]:
				xmin = 1556.6202
				xmax = 1556.7202
				text = "was"
			intervals [4668]:
				xmin = 1556.7202
				xmax = 1556.9802
				text = "dc"
			intervals [4669]:
				xmin = 1556.9802
				xmax = 1557.0402
				text = "at"
			intervals [4670]:
				xmin = 1557.0402
				xmax = 1557.1402
				text = "the"
			intervals [4671]:
				xmin = 1557.1402
				xmax = 1557.4602
				text = "time"
			intervals [4672]:
				xmin = 1557.4602
				xmax = 1557.9183
				text = ""
			intervals [4673]:
				xmin = 1557.9183
				xmax = 1558.0583
				text = "so"
			intervals [4674]:
				xmin = 1558.0583
				xmax = 1558.1583
				text = "when"
			intervals [4675]:
				xmin = 1558.1583
				xmax = 1558.2283
				text = "i"
			intervals [4676]:
				xmin = 1558.2283
				xmax = 1558.3983
				text = "got"
			intervals [4677]:
				xmin = 1558.3983
				xmax = 1558.5183
				text = "to"
			intervals [4678]:
				xmin = 1558.5183
				xmax = 1558.7883
				text = "rdx"
			intervals [4679]:
				xmin = 1558.7883
				xmax = 1558.8483
				text = "i"
			intervals [4680]:
				xmin = 1558.8483
				xmax = 1559.0583
				text = "met"
			intervals [4681]:
				xmin = 1559.0583
				xmax = 1559.2983
				text = "people"
			intervals [4682]:
				xmin = 1559.2983
				xmax = 1559.7283
				text = "from"
			intervals [4683]:
				xmin = 1559.7283
				xmax = 1560.0167
				text = ""
			intervals [4684]:
				xmin = 1560.0167
				xmax = 1560.5767
				text = "philly"
			intervals [4685]:
				xmin = 1560.5767
				xmax = 1560.6267
				text = ""
			intervals [4686]:
				xmin = 1560.6267
				xmax = 1560.8267
				text = "new"
			intervals [4687]:
				xmin = 1560.8267
				xmax = 1561.3267
				text = "jersey"
			intervals [4688]:
				xmin = 1561.3267
				xmax = 1561.3967
				text = ""
			intervals [4689]:
				xmin = 1561.3967
				xmax = 1561.5267
				text = "new"
			intervals [4690]:
				xmin = 1561.5267
				xmax = 1562.0667
				text = "york"
			intervals [4691]:
				xmin = 1562.0667
				xmax = 1562.5187
				text = ""
			intervals [4692]:
				xmin = 1562.5187
				xmax = 1562.7887
				text = "and"
			intervals [4693]:
				xmin = 1562.7887
				xmax = 1563.2587
				text = "baltimore"
			intervals [4694]:
				xmin = 1563.2587
				xmax = 1565.0674
				text = ""
			intervals [4695]:
				xmin = 1565.0674
				xmax = 1565.3674
				text = "so"
			intervals [4696]:
				xmin = 1565.3674
				xmax = 1565.7274
				text = ""
			intervals [4697]:
				xmin = 1565.7274
				xmax = 1565.8874
				text = "t"
			intervals [4698]:
				xmin = 1565.8874
				xmax = 1565.9174
				text = ""
			intervals [4699]:
				xmin = 1565.9174
				xmax = 1565.9474
				text = "th-"
			intervals [4700]:
				xmin = 1565.9474
				xmax = 1566.0574
				text = ""
			intervals [4701]:
				xmin = 1566.0574
				xmax = 1566.4274
				text = "these"
			intervals [4702]:
				xmin = 1566.4274
				xmax = 1566.7774
				text = "people"
			intervals [4703]:
				xmin = 1566.7774
				xmax = 1566.9574
				text = "they"
			intervals [4704]:
				xmin = 1566.9574
				xmax = 1567.2874
				text = "talk"
			intervals [4705]:
				xmin = 1567.2874
				xmax = 1567.7074
				text = "different"
			intervals [4706]:
				xmin = 1567.7074
				xmax = 1567.8274
				text = "they"
			intervals [4707]:
				xmin = 1567.8274
				xmax = 1568.0074
				text = "don't"
			intervals [4708]:
				xmin = 1568.0074
				xmax = 1568.3574
				text = "dress"
			intervals [4709]:
				xmin = 1568.3574
				xmax = 1568.5574
				text = "like"
			intervals [4710]:
				xmin = 1568.5574
				xmax = 1568.6574
				text = "we"
			intervals [4711]:
				xmin = 1568.6574
				xmax = 1569.3274
				text = "dress"
			intervals [4712]:
				xmin = 1569.3274
				xmax = 1569.3874
				text = ""
			intervals [4713]:
				xmin = 1569.3874
				xmax = 1569.5074
				text = "they"
			intervals [4714]:
				xmin = 1569.5074
				xmax = 1569.8574
				text = "don't"
			intervals [4715]:
				xmin = 1569.8574
				xmax = 1570.0536
				text = ""
			intervals [4716]:
				xmin = 1570.0536
				xmax = 1570.3336
				text = "talk"
			intervals [4717]:
				xmin = 1570.3336
				xmax = 1570.5236
				text = "like"
			intervals [4718]:
				xmin = 1570.5236
				xmax = 1570.6936
				text = ""
			intervals [4719]:
				xmin = 1570.6936
				xmax = 1570.7836
				text = "i"
			intervals [4720]:
				xmin = 1570.7836
				xmax = 1570.9636
				text = "mean"
			intervals [4721]:
				xmin = 1570.9636
				xmax = 1571.0836
				text = "they"
			intervals [4722]:
				xmin = 1571.0836
				xmax = 1571.4336
				text = "don't"
			intervals [4723]:
				xmin = 1571.4336
				xmax = 1571.7136
				text = ""
			intervals [4724]:
				xmin = 1571.7136
				xmax = 1571.8336
				text = "they"
			intervals [4725]:
				xmin = 1571.8336
				xmax = 1571.9336
				text = "don't"
			intervals [4726]:
				xmin = 1571.9336
				xmax = 1572.0536
				text = "have"
			intervals [4727]:
				xmin = 1572.0536
				xmax = 1572.1636
				text = "the"
			intervals [4728]:
				xmin = 1572.1636
				xmax = 1572.4136
				text = "same"
			intervals [4729]:
				xmin = 1572.4136
				xmax = 1572.7536
				text = "mindset"
			intervals [4730]:
				xmin = 1572.7536
				xmax = 1572.8736
				text = "that"
			intervals [4731]:
				xmin = 1572.8736
				xmax = 1572.9836
				text = "we"
			intervals [4732]:
				xmin = 1572.9836
				xmax = 1573.2636
				text = "have"
			intervals [4733]:
				xmin = 1573.2636
				xmax = 1573.7652
				text = ""
			intervals [4734]:
				xmin = 1573.7652
				xmax = 1573.8652
				text = "and"
			intervals [4735]:
				xmin = 1573.8652
				xmax = 1573.9352
				text = "a"
			intervals [4736]:
				xmin = 1573.9352
				xmax = 1574.1752
				text = "lot"
			intervals [4737]:
				xmin = 1574.1752
				xmax = 1574.2752
				text = "of"
			intervals [4738]:
				xmin = 1574.2752
				xmax = 1574.3852
				text = ""
			intervals [4739]:
				xmin = 1574.3852
				xmax = 1574.5252
				text = "a"
			intervals [4740]:
				xmin = 1574.5252
				xmax = 1574.7652
				text = "lot"
			intervals [4741]:
				xmin = 1574.7652
				xmax = 1574.9052
				text = "of"
			intervals [4742]:
				xmin = 1574.9052
				xmax = 1575.0152
				text = "the"
			intervals [4743]:
				xmin = 1575.0152
				xmax = 1575.5052
				text = "people"
			intervals [4744]:
				xmin = 1575.5052
				xmax = 1575.9652
				text = "there"
			intervals [4745]:
				xmin = 1575.9652
				xmax = 1576.0882
				text = ""
			intervals [4746]:
				xmin = 1576.0882
				xmax = 1576.4682
				text = "majority"
			intervals [4747]:
				xmin = 1576.4682
				xmax = 1576.5282
				text = "of"
			intervals [4748]:
				xmin = 1576.5282
				xmax = 1576.5882
				text = "the"
			intervals [4749]:
				xmin = 1576.5882
				xmax = 1576.8382
				text = "people"
			intervals [4750]:
				xmin = 1576.8382
				xmax = 1577.1382
				text = "there"
			intervals [4751]:
				xmin = 1577.1382
				xmax = 1577.9501
				text = ""
			intervals [4752]:
				xmin = 1577.9501
				xmax = 1578.0901
				text = "their"
			intervals [4753]:
				xmin = 1578.0901
				xmax = 1578.4401
				text = "focus"
			intervals [4754]:
				xmin = 1578.4401
				xmax = 1578.6601
				text = "was"
			intervals [4755]:
				xmin = 1578.6601
				xmax = 1579.0401
				text = "on"
			intervals [4756]:
				xmin = 1579.0401
				xmax = 1579.1101
				text = ""
			intervals [4757]:
				xmin = 1579.1101
				xmax = 1579.2901
				text = "where"
			intervals [4758]:
				xmin = 1579.2901
				xmax = 1579.4301
				text = "they"
			intervals [4759]:
				xmin = 1579.4301
				xmax = 1579.5501
				text = ""
			intervals [4760]:
				xmin = 1579.5501
				xmax = 1579.6601
				text = "where"
			intervals [4761]:
				xmin = 1579.6601
				xmax = 1579.7601
				text = "they"
			intervals [4762]:
				xmin = 1579.7601
				xmax = 1579.8801
				text = "was"
			intervals [4763]:
				xmin = 1579.8801
				xmax = 1580.2601
				text = "from"
			intervals [4764]:
				xmin = 1580.2601
				xmax = 1581.5447
				text = ""
			intervals [4765]:
				xmin = 1581.5447
				xmax = 1581.8547
				text = "so"
			intervals [4766]:
				xmin = 1581.8547
				xmax = 1581.8847
				text = ""
			intervals [4767]:
				xmin = 1581.8847
				xmax = 1582.0447
				text = "i'm"
			intervals [4768]:
				xmin = 1582.0447
				xmax = 1582.2147
				text = "from"
			intervals [4769]:
				xmin = 1582.2147
				xmax = 1582.3247
				text = "new"
			intervals [4770]:
				xmin = 1582.3247
				xmax = 1582.6847
				text = "york"
			intervals [4771]:
				xmin = 1582.6847
				xmax = 1582.7147
				text = ""
			intervals [4772]:
				xmin = 1582.7147
				xmax = 1582.9047
				text = "i'm"
			intervals [4773]:
				xmin = 1582.9047
				xmax = 1583.1547
				text = "better"
			intervals [4774]:
				xmin = 1583.1547
				xmax = 1583.3147
				text = "than"
			intervals [4775]:
				xmin = 1583.3147
				xmax = 1583.5747
				text = "you"
			intervals [4776]:
				xmin = 1583.5747
				xmax = 1583.6047
				text = ""
			intervals [4777]:
				xmin = 1583.6047
				xmax = 1583.7347
				text = "i'm"
			intervals [4778]:
				xmin = 1583.7347
				xmax = 1583.8947
				text = "from"
			intervals [4779]:
				xmin = 1583.8947
				xmax = 1584.2447
				text = "philly"
			intervals [4780]:
				xmin = 1584.2447
				xmax = 1584.3647
				text = "i'm"
			intervals [4781]:
				xmin = 1584.3647
				xmax = 1584.5547
				text = "better"
			intervals [4782]:
				xmin = 1584.5547
				xmax = 1584.7147
				text = "than"
			intervals [4783]:
				xmin = 1584.7147
				xmax = 1584.9947
				text = "you"
			intervals [4784]:
				xmin = 1584.9947
				xmax = 1585.3409
				text = ""
			intervals [4785]:
				xmin = 1585.3409
				xmax = 1585.4809
				text = "you"
			intervals [4786]:
				xmin = 1585.4809
				xmax = 1585.7009
				text = "you"
			intervals [4787]:
				xmin = 1585.7009
				xmax = 1585.8709
				text = "don't"
			intervals [4788]:
				xmin = 1585.8709
				xmax = 1586.0209
				text = "go"
			intervals [4789]:
				xmin = 1586.0209
				xmax = 1586.3209
				text = "harder"
			intervals [4790]:
				xmin = 1586.3209
				xmax = 1586.4609
				text = "than"
			intervals [4791]:
				xmin = 1586.4609
				xmax = 1586.7109
				text = "me"
			intervals [4792]:
				xmin = 1586.7109
				xmax = 1587.3635
				text = ""
			intervals [4793]:
				xmin = 1587.3635
				xmax = 1587.4735
				text = "i"
			intervals [4794]:
				xmin = 1587.4735
				xmax = 1587.6935
				text = "didn't"
			intervals [4795]:
				xmin = 1587.6935
				xmax = 1587.8935
				text = "like"
			intervals [4796]:
				xmin = 1587.8935
				xmax = 1588.1535
				text = "that"
			intervals [4797]:
				xmin = 1588.1535
				xmax = 1588.5199
				text = ""
			intervals [4798]:
				xmin = 1588.5199
				xmax = 1588.6899
				text = "cause"
			intervals [4799]:
				xmin = 1588.6899
				xmax = 1588.7899
				text = "i'm"
			intervals [4800]:
				xmin = 1588.7899
				xmax = 1588.8999
				text = "like"
			intervals [4801]:
				xmin = 1588.8999
				xmax = 1589.2099
				text = "okay"
			intervals [4802]:
				xmin = 1589.2099
				xmax = 1589.2499
				text = "i"
			intervals [4803]:
				xmin = 1589.2499
				xmax = 1589.5799
				text = "already"
			intervals [4804]:
				xmin = 1589.5799
				xmax = 1589.8699
				text = "left"
			intervals [4805]:
				xmin = 1589.8699
				xmax = 1590.3399
				text = "dc"
			intervals [4806]:
				xmin = 1590.3399
				xmax = 1590.3699
				text = ""
			intervals [4807]:
				xmin = 1590.3699
				xmax = 1590.7999
				text = "where"
			intervals [4808]:
				xmin = 1590.7999
				xmax = 1591.0799
				text = "that"
			intervals [4809]:
				xmin = 1591.0799
				xmax = 1591.2299
				text = "that"
			intervals [4810]:
				xmin = 1591.2299
				xmax = 1591.3599
				text = "is"
			intervals [4811]:
				xmin = 1591.3599
				xmax = 1591.5799
				text = "going"
			intervals [4812]:
				xmin = 1591.5799
				xmax = 1591.6399
				text = "on"
			intervals [4813]:
				xmin = 1591.6399
				xmax = 1591.6699
				text = "i"
			intervals [4814]:
				xmin = 1591.6699
				xmax = 1591.8399
				text = "don't"
			intervals [4815]:
				xmin = 1591.8399
				xmax = 1592.0499
				text = "wanna"
			intervals [4816]:
				xmin = 1592.0499
				xmax = 1592.2199
				text = "deal"
			intervals [4817]:
				xmin = 1592.2199
				xmax = 1592.3099
				text = "with"
			intervals [4818]:
				xmin = 1592.3099
				xmax = 1592.4999
				text = "this"
			intervals [4819]:
				xmin = 1592.4999
				xmax = 1592.8699
				text = "anymore"
			intervals [4820]:
				xmin = 1592.8699
				xmax = 1593.4614
				text = ""
			intervals [4821]:
				xmin = 1593.4614
				xmax = 1593.9714
				text = "so"
			intervals [4822]:
				xmin = 1593.9714
				xmax = 1594.0014
				text = ""
			intervals [4823]:
				xmin = 1594.0014
				xmax = 1594.2414
				text = "the"
			intervals [4824]:
				xmin = 1594.2414
				xmax = 1594.9714
				text = "teachers"
			intervals [4825]:
				xmin = 1594.9714
				xmax = 1595.1308
				text = ""
			intervals [4826]:
				xmin = 1595.1308
				xmax = 1595.3208
				text = "was"
			intervals [4827]:
				xmin = 1595.3208
				xmax = 1595.3508
				text = ""
			intervals [4828]:
				xmin = 1595.3508
				xmax = 1595.8208
				text = "excellent"
			intervals [4829]:
				xmin = 1595.8208
				xmax = 1596.0008
				text = "though"
			intervals [4830]:
				xmin = 1596.0008
				xmax = 1596.4876
				text = ""
			intervals [4831]:
				xmin = 1596.4876
				xmax = 1596.6376
				text = "the"
			intervals [4832]:
				xmin = 1596.6376
				xmax = 1597.4276
				text = "teachers"
			intervals [4833]:
				xmin = 1597.4276
				xmax = 1597.4576
				text = ""
			intervals [4834]:
				xmin = 1597.4576
				xmax = 1597.9376
				text = "everybody"
			intervals [4835]:
				xmin = 1597.9376
				xmax = 1598.2976
				text = "there"
			intervals [4836]:
				xmin = 1598.2976
				xmax = 1598.4976
				text = "was"
			intervals [4837]:
				xmin = 1598.4976
				xmax = 1598.6976
				text = "good"
			intervals [4838]:
				xmin = 1598.6976
				xmax = 1598.7976
				text = "the"
			intervals [4839]:
				xmin = 1598.7976
				xmax = 1599.1776
				text = "staff"
			intervals [4840]:
				xmin = 1599.1776
				xmax = 1599.5176
				text = "everybody"
			intervals [4841]:
				xmin = 1599.5176
				xmax = 1599.6376
				text = "was"
			intervals [4842]:
				xmin = 1599.6376
				xmax = 1599.9476
				text = "good"
			intervals [4843]:
				xmin = 1599.9476
				xmax = 1600.4106
				text = ""
			intervals [4844]:
				xmin = 1600.4106
				xmax = 1600.4806
				text = "i"
			intervals [4845]:
				xmin = 1600.4806
				xmax = 1600.6206
				text = "just"
			intervals [4846]:
				xmin = 1600.6206
				xmax = 1600.8306
				text = "couldn't"
			intervals [4847]:
				xmin = 1600.8306
				xmax = 1601.0006
				text = "take"
			intervals [4848]:
				xmin = 1601.0006
				xmax = 1601.0806
				text = "the"
			intervals [4849]:
				xmin = 1601.0806
				xmax = 1601.4006
				text = "student"
			intervals [4850]:
				xmin = 1601.4006
				xmax = 1601.7506
				text = "body"
			intervals [4851]:
				xmin = 1601.7506
				xmax = 1602.9306
				text = ""
			intervals [4852]:
				xmin = 1602.9306
				xmax = 1603.1806
				text = "so"
			intervals [4853]:
				xmin = 1603.1806
				xmax = 1603.3906
				text = "my"
			intervals [4854]:
				xmin = 1603.3906
				xmax = 1603.6506
				text = "first"
			intervals [4855]:
				xmin = 1603.6506
				xmax = 1603.7806
				text = "year"
			intervals [4856]:
				xmin = 1603.7806
				xmax = 1604.0406
				text = "there"
			intervals [4857]:
				xmin = 1604.0406
				xmax = 1604.1206
				text = "i"
			intervals [4858]:
				xmin = 1604.1206
				xmax = 1604.2706
				text = "was"
			intervals [4859]:
				xmin = 1604.2706
				xmax = 1604.7006
				text = "miserable"
			intervals [4860]:
				xmin = 1604.7006
				xmax = 1607.0561
				text = ""
			intervals [4861]:
				xmin = 1607.0561
				xmax = 1607.4361
				text = "so"
			intervals [4862]:
				xmin = 1607.4361
				xmax = 1607.4861
				text = "i"
			intervals [4863]:
				xmin = 1607.4861
				xmax = 1607.8961
				text = "decided"
			intervals [4864]:
				xmin = 1607.8961
				xmax = 1607.9661
				text = "to"
			intervals [4865]:
				xmin = 1607.9661
				xmax = 1608.0661
				text = "go"
			intervals [4866]:
				xmin = 1608.0661
				xmax = 1608.1461
				text = "to"
			intervals [4867]:
				xmin = 1608.1461
				xmax = 1608.7961
				text = "rdx"
			intervals [4868]:
				xmin = 1608.7961
				xmax = 1609.0061
				text = "because"
			intervals [4869]:
				xmin = 1609.0061
				xmax = 1609.0761
				text = "i"
			intervals [4870]:
				xmin = 1609.0761
				xmax = 1609.4061
				text = "wanted"
			intervals [4871]:
				xmin = 1609.4061
				xmax = 1609.4761
				text = "to"
			intervals [4872]:
				xmin = 1609.4761
				xmax = 1609.8861
				text = "experience"
			intervals [4873]:
				xmin = 1609.8861
				xmax = 1610.1261
				text = "something"
			intervals [4874]:
				xmin = 1610.1261
				xmax = 1610.2061
				text = ""
			intervals [4875]:
				xmin = 1610.2061
				xmax = 1610.6461
				text = "different"
			intervals [4876]:
				xmin = 1610.6461
				xmax = 1611.8278
				text = ""
			intervals [4877]:
				xmin = 1611.8278
				xmax = 1611.8578
				text = "i"
			intervals [4878]:
				xmin = 1611.8578
				xmax = 1612.0278
				text = "wanted"
			intervals [4879]:
				xmin = 1612.0278
				xmax = 1612.0978
				text = "to"
			intervals [4880]:
				xmin = 1612.0978
				xmax = 1612.2478
				text = "know"
			intervals [4881]:
				xmin = 1612.2478
				xmax = 1612.3578
				text = "what"
			intervals [4882]:
				xmin = 1612.3578
				xmax = 1612.4478
				text = "it"
			intervals [4883]:
				xmin = 1612.4478
				xmax = 1612.5878
				text = "was"
			intervals [4884]:
				xmin = 1612.5878
				xmax = 1612.7778
				text = "like"
			intervals [4885]:
				xmin = 1612.7778
				xmax = 1612.9178
				text = "to"
			intervals [4886]:
				xmin = 1612.9178
				xmax = 1613.0578
				text = "go"
			intervals [4887]:
				xmin = 1613.0578
				xmax = 1613.1378
				text = "to"
			intervals [4888]:
				xmin = 1613.1378
				xmax = 1613.4078
				text = "school"
			intervals [4889]:
				xmin = 1613.4078
				xmax = 1613.5878
				text = "around"
			intervals [4890]:
				xmin = 1613.5878
				xmax = 1613.7778
				text = "white"
			intervals [4891]:
				xmin = 1613.7778
				xmax = 1614.0778
				text = "people"
			intervals [4892]:
				xmin = 1614.0778
				xmax = 1614.1478
				text = "and"
			intervals [4893]:
				xmin = 1614.1478
				xmax = 1614.2678
				text = "be"
			intervals [4894]:
				xmin = 1614.2678
				xmax = 1614.4578
				text = "around"
			intervals [4895]:
				xmin = 1614.4578
				xmax = 1614.6278
				text = "white"
			intervals [4896]:
				xmin = 1614.6278
				xmax = 1614.6578
				text = ""
			intervals [4897]:
				xmin = 1614.6578
				xmax = 1614.9178
				text = "people"
			intervals [4898]:
				xmin = 1614.9178
				xmax = 1614.9978
				text = "and"
			intervals [4899]:
				xmin = 1614.9978
				xmax = 1615.0578
				text = "i"
			intervals [4900]:
				xmin = 1615.0578
				xmax = 1615.3978
				text = "wanted"
			intervals [4901]:
				xmin = 1615.3978
				xmax = 1615.7333
				text = ""
			intervals [4902]:
				xmin = 1615.7333
				xmax = 1615.8233
				text = "and"
			intervals [4903]:
				xmin = 1615.8233
				xmax = 1615.9033
				text = "it"
			intervals [4904]:
				xmin = 1615.9033
				xmax = 1616.0033
				text = "was"
			intervals [4905]:
				xmin = 1616.0033
				xmax = 1616.0933
				text = "in"
			intervals [4906]:
				xmin = 1616.0933
				xmax = 1616.1633
				text = "the"
			intervals [4907]:
				xmin = 1616.1633
				xmax = 1616.5533
				text = "mountains"
			intervals [4908]:
				xmin = 1616.5533
				xmax = 1616.7233
				text = "so"
			intervals [4909]:
				xmin = 1616.7233
				xmax = 1616.7733
				text = "i"
			intervals [4910]:
				xmin = 1616.7733
				xmax = 1616.9933
				text = "wanted"
			intervals [4911]:
				xmin = 1616.9933
				xmax = 1617.2933
				text = "somewhere"
			intervals [4912]:
				xmin = 1617.2933
				xmax = 1617.4333
				text = "where"
			intervals [4913]:
				xmin = 1617.4333
				xmax = 1617.4833
				text = "i"
			intervals [4914]:
				xmin = 1617.4833
				xmax = 1617.5833
				text = "could"
			intervals [4915]:
				xmin = 1617.5833
				xmax = 1617.9633
				text = "study"
			intervals [4916]:
				xmin = 1617.9633
				xmax = 1618.0633
				text = "and"
			intervals [4917]:
				xmin = 1618.0633
				xmax = 1618.1733
				text = "h"
			intervals [4918]:
				xmin = 1618.1733
				xmax = 1618.3733
				text = ""
			intervals [4919]:
				xmin = 1618.3733
				xmax = 1618.5333
				text = "it"
			intervals [4920]:
				xmin = 1618.5333
				xmax = 1618.7233
				text = "didn't"
			intervals [4921]:
				xmin = 1618.7233
				xmax = 1618.9333
				text = "have"
			intervals [4922]:
				xmin = 1618.9333
				xmax = 1619.1533
				text = "any"
			intervals [4923]:
				xmin = 1619.1533
				xmax = 1619.1833
				text = ""
			intervals [4924]:
				xmin = 1619.1833
				xmax = 1619.9233
				text = "distractions"
			intervals [4925]:
				xmin = 1619.9233
				xmax = 1627.9958
				text = ""
			intervals [4926]:
				xmin = 1627.9958
				xmax = 1628.0658
				text = "<unk>"
			intervals [4927]:
				xmin = 1628.0658
				xmax = 1628.6698
				text = ""
			intervals [4928]:
				xmin = 1628.6698
				xmax = 1628.8598
				text = "i'm"
			intervals [4929]:
				xmin = 1628.8598
				xmax = 1629.0398
				text = "not"
			intervals [4930]:
				xmin = 1629.0398
				xmax = 1629.3198
				text = "sure"
			intervals [4931]:
				xmin = 1629.3198
				xmax = 1629.4098
				text = "to"
			intervals [4932]:
				xmin = 1629.4098
				xmax = 1629.5098
				text = "be"
			intervals [4933]:
				xmin = 1629.5098
				xmax = 1629.8898
				text = "truthfully"
			intervals [4934]:
				xmin = 1629.8898
				xmax = 1630.1598
				text = "honest"
			intervals [4935]:
				xmin = 1630.1598
				xmax = 1630.2798
				text = "with"
			intervals [4936]:
				xmin = 1630.2798
				xmax = 1630.3398
				text = "you"
			intervals [4937]:
				xmin = 1630.3398
				xmax = 1630.3998
				text = "i"
			intervals [4938]:
				xmin = 1630.3998
				xmax = 1630.5398
				text = "don't"
			intervals [4939]:
				xmin = 1630.5398
				xmax = 1630.7198
				text = "know"
			intervals [4940]:
				xmin = 1630.7198
				xmax = 1630.9898
				text = "where"
			intervals [4941]:
				xmin = 1630.9898
				xmax = 1631.1398
				text = "that"
			intervals [4942]:
				xmin = 1631.1398
				xmax = 1631.5398
				text = "connection"
			intervals [4943]:
				xmin = 1631.5398
				xmax = 1631.8298
				text = "came"
			intervals [4944]:
				xmin = 1631.8298
				xmax = 1632.0898
				text = "from"
			intervals [4945]:
				xmin = 1632.0898
				xmax = 1632.2198
				text = "but"
			intervals [4946]:
				xmin = 1632.2198
				xmax = 1632.2998
				text = "i"
			intervals [4947]:
				xmin = 1632.2998
				xmax = 1632.6698
				text = "know"
			intervals [4948]:
				xmin = 1632.6698
				xmax = 1632.8698
				text = "that"
			intervals [4949]:
				xmin = 1632.8698
				xmax = 1632.9798
				text = "me"
			intervals [4950]:
				xmin = 1632.9798
				xmax = 1633.0498
				text = "and"
			intervals [4951]:
				xmin = 1633.0498
				xmax = 1633.1898
				text = "my"
			intervals [4952]:
				xmin = 1633.1898
				xmax = 1633.7898
				text = "friends"
			intervals [4953]:
				xmin = 1633.7898
				xmax = 1633.8598
				text = ""
			intervals [4954]:
				xmin = 1633.8598
				xmax = 1634.0098
				text = "went"
			intervals [4955]:
				xmin = 1634.0098
				xmax = 1634.1198
				text = "on"
			intervals [4956]:
				xmin = 1634.1198
				xmax = 1634.1698
				text = "a"
			intervals [4957]:
				xmin = 1634.1698
				xmax = 1634.5398
				text = "visit"
			intervals [4958]:
				xmin = 1634.5398
				xmax = 1634.8198
				text = "there"
			intervals [4959]:
				xmin = 1634.8198
				xmax = 1635.7998
				text = ""
			intervals [4960]:
				xmin = 1635.7998
				xmax = 1635.8898
				text = "my"
			intervals [4961]:
				xmin = 1635.8898
				xmax = 1636.1298
				text = "friends"
			intervals [4962]:
				xmin = 1636.1298
				xmax = 1636.2998
				text = "from"
			intervals [4963]:
				xmin = 1636.2998
				xmax = 1636.5398
				text = "uh"
			intervals [4964]:
				xmin = 1636.5398
				xmax = 1636.5898
				text = ""
			intervals [4965]:
				xmin = 1636.5898
				xmax = 1637.1898
				text = "college"
			intervals [4966]:
				xmin = 1637.1898
				xmax = 1637.2798
				text = ""
			intervals [4967]:
				xmin = 1637.2798
				xmax = 1637.4198
				text = "no"
			intervals [4968]:
				xmin = 1637.4198
				xmax = 1637.5298
				text = "f"
			intervals [4969]:
				xmin = 1637.5298
				xmax = 1637.7098
				text = "my"
			intervals [4970]:
				xmin = 1637.7098
				xmax = 1637.9098
				text = "friends"
			intervals [4971]:
				xmin = 1637.9098
				xmax = 1637.9998
				text = "from"
			intervals [4972]:
				xmin = 1637.9998
				xmax = 1638.1698
				text = "high"
			intervals [4973]:
				xmin = 1638.1698
				xmax = 1638.5198
				text = "school"
			intervals [4974]:
				xmin = 1638.5198
				xmax = 1639.2243
				text = ""
			intervals [4975]:
				xmin = 1639.2243
				xmax = 1639.5343
				text = "and"
			intervals [4976]:
				xmin = 1639.5343
				xmax = 1639.6843
				text = "i"
			intervals [4977]:
				xmin = 1639.6843
				xmax = 1639.9743
				text = "liked"
			intervals [4978]:
				xmin = 1639.9743
				xmax = 1640.1843
				text = "it"
			intervals [4979]:
				xmin = 1640.1843
				xmax = 1640.3275
				text = ""
			intervals [4980]:
				xmin = 1640.3275
				xmax = 1640.3875
				text = "i"
			intervals [4981]:
				xmin = 1640.3875
				xmax = 1640.6375
				text = "really"
			intervals [4982]:
				xmin = 1640.6375
				xmax = 1640.9175
				text = "liked"
			intervals [4983]:
				xmin = 1640.9175
				xmax = 1641.0775
				text = "it"
			intervals [4984]:
				xmin = 1641.0775
				xmax = 1641.1375
				text = "i"
			intervals [4985]:
				xmin = 1641.1375
				xmax = 1641.3775
				text = "really"
			intervals [4986]:
				xmin = 1641.3775
				xmax = 1641.6775
				text = "liked"
			intervals [4987]:
				xmin = 1641.6775
				xmax = 1641.8993
				text = ""
			intervals [4988]:
				xmin = 1641.8993
				xmax = 1642.1193
				text = "the"
			intervals [4989]:
				xmin = 1642.1193
				xmax = 1642.1493
				text = ""
			intervals [4990]:
				xmin = 1642.1493
				xmax = 1642.7093
				text = "atmosphere"
			intervals [4991]:
				xmin = 1642.7093
				xmax = 1642.7893
				text = "i"
			intervals [4992]:
				xmin = 1642.7893
				xmax = 1643.0593
				text = "liked"
			intervals [4993]:
				xmin = 1643.0593
				xmax = 1643.3193
				text = "the"
			intervals [4994]:
				xmin = 1643.3193
				xmax = 1643.3793
				text = ""
			intervals [4995]:
				xmin = 1643.3793
				xmax = 1643.4993
				text = "the"
			intervals [4996]:
				xmin = 1643.4993
				xmax = 1644.0393
				text = "people"
			intervals [4997]:
				xmin = 1644.0393
				xmax = 1644.1393
				text = ""
			intervals [4998]:
				xmin = 1644.1393
				xmax = 1644.2193
				text = "i"
			intervals [4999]:
				xmin = 1644.2193
				xmax = 1644.3993
				text = "liked"
			intervals [5000]:
				xmin = 1644.3993
				xmax = 1644.5193
				text = "the"
			intervals [5001]:
				xmin = 1644.5193
				xmax = 1645.1593
				text = "buildings"
			intervals [5002]:
				xmin = 1645.1593
				xmax = 1645.672
				text = ""
			intervals [5003]:
				xmin = 1645.672
				xmax = 1645.802
				text = "cause"
			intervals [5004]:
				xmin = 1645.802
				xmax = 1646.142
				text = "rdx"
			intervals [5005]:
				xmin = 1646.142
				xmax = 1646.352
				text = "was"
			intervals [5006]:
				xmin = 1646.352
				xmax = 1647.162
				text = ""
			intervals [5007]:
				xmin = 1647.162
				xmax = 1647.582
				text = "started"
			intervals [5008]:
				xmin = 1647.582
				xmax = 1647.682
				text = "in"
			intervals [5009]:
				xmin = 1647.682
				xmax = 1647.712
				text = ""
			intervals [5010]:
				xmin = 1647.712
				xmax = 1648.122
				text = "eighteen"
			intervals [5011]:
				xmin = 1648.122
				xmax = 1648.162
				text = ""
			intervals [5012]:
				xmin = 1648.162
				xmax = 1648.562
				text = "fifty"
			intervals [5013]:
				xmin = 1648.562
				xmax = 1648.642
				text = "or"
			intervals [5014]:
				xmin = 1648.642
				xmax = 1648.852
				text = "something"
			intervals [5015]:
				xmin = 1648.852
				xmax = 1649.022
				text = "like"
			intervals [5016]:
				xmin = 1649.022
				xmax = 1649.052
				text = ""
			intervals [5017]:
				xmin = 1649.052
				xmax = 1649.242
				text = "that"
			intervals [5018]:
				xmin = 1649.242
				xmax = 1649.282
				text = ""
			intervals [5019]:
				xmin = 1649.282
				xmax = 1649.422
				text = "i"
			intervals [5020]:
				xmin = 1649.422
				xmax = 1649.732
				text = "forgot"
			intervals [5021]:
				xmin = 1649.732
				xmax = 1649.832
				text = "when"
			intervals [5022]:
				xmin = 1649.832
				xmax = 1649.922
				text = "they"
			intervals [5023]:
				xmin = 1649.922
				xmax = 1650.222
				text = "started"
			intervals [5024]:
				xmin = 1650.222
				xmax = 1650.312
				text = "but"
			intervals [5025]:
				xmin = 1650.312
				xmax = 1650.392
				text = "it"
			intervals [5026]:
				xmin = 1650.392
				xmax = 1650.482
				text = "was"
			intervals [5027]:
				xmin = 1650.482
				xmax = 1650.512
				text = "a"
			intervals [5028]:
				xmin = 1650.512
				xmax = 1650.772
				text = "hundred"
			intervals [5029]:
				xmin = 1650.772
				xmax = 1650.832
				text = "and"
			intervals [5030]:
				xmin = 1650.832
				xmax = 1651.062
				text = "fifty"
			intervals [5031]:
				xmin = 1651.062
				xmax = 1651.262
				text = "years"
			intervals [5032]:
				xmin = 1651.262
				xmax = 1651.402
				text = "old"
			intervals [5033]:
				xmin = 1651.402
				xmax = 1651.492
				text = "so"
			intervals [5034]:
				xmin = 1651.492
				xmax = 1651.612
				text = "they"
			intervals [5035]:
				xmin = 1651.612
				xmax = 1651.742
				text = "had"
			intervals [5036]:
				xmin = 1651.742
				xmax = 1651.992
				text = "old"
			intervals [5037]:
				xmin = 1651.992
				xmax = 1652.422
				text = "buildings"
			intervals [5038]:
				xmin = 1652.422
				xmax = 1653.1668
				text = ""
			intervals [5039]:
				xmin = 1653.1668
				xmax = 1653.3268
				text = "not"
			intervals [5040]:
				xmin = 1653.3268
				xmax = 1653.4268
				text = "that"
			intervals [5041]:
				xmin = 1653.4268
				xmax = 1653.5668
				text = "that"
			intervals [5042]:
				xmin = 1653.5668
				xmax = 1653.8868
				text = "matters"
			intervals [5043]:
				xmin = 1653.8868
				xmax = 1654.1268
				text = "anyway"
			intervals [5044]:
				xmin = 1654.1268
				xmax = 1654.2968
				text = "but"
			intervals [5045]:
				xmin = 1654.2968
				xmax = 1654.3668
				text = "i"
			intervals [5046]:
				xmin = 1654.3668
				xmax = 1654.5968
				text = "just"
			intervals [5047]:
				xmin = 1654.5968
				xmax = 1654.7668
				text = "liked"
			intervals [5048]:
				xmin = 1654.7668
				xmax = 1654.8868
				text = "the"
			intervals [5049]:
				xmin = 1654.8868
				xmax = 1655.4168
				text = "buildings"
			intervals [5050]:
				xmin = 1655.4168
				xmax = 1655.4968
				text = "at"
			intervals [5051]:
				xmin = 1655.4968
				xmax = 1656.0068
				text = "rdx"
			intervals [5052]:
				xmin = 1656.0068
				xmax = 1656.0368
				text = ""
			intervals [5053]:
				xmin = 1656.0368
				xmax = 1656.1268
				text = "cause"
			intervals [5054]:
				xmin = 1656.1268
				xmax = 1656.2268
				text = "they"
			intervals [5055]:
				xmin = 1656.2268
				xmax = 1656.3168
				text = "were"
			intervals [5056]:
				xmin = 1656.3168
				xmax = 1656.5168
				text = "so"
			intervals [5057]:
				xmin = 1656.5168
				xmax = 1656.7568
				text = "new"
			intervals [5058]:
				xmin = 1656.7568
				xmax = 1657.6487
				text = ""
			intervals [5059]:
				xmin = 1657.6487
				xmax = 1657.9887
				text = "so"
			intervals [5060]:
				xmin = 1657.9887
				xmax = 1658.0687
				text = "i"
			intervals [5061]:
				xmin = 1658.0687
				xmax = 1658.2187
				text = "said"
			intervals [5062]:
				xmin = 1658.2187
				xmax = 1658.4187
				text = "okay"
			intervals [5063]:
				xmin = 1658.4187
				xmax = 1658.4987
				text = "i"
			intervals [5064]:
				xmin = 1658.4987
				xmax = 1658.6787
				text = "wanna"
			intervals [5065]:
				xmin = 1658.6787
				xmax = 1658.8087
				text = "go"
			intervals [5066]:
				xmin = 1658.8087
				xmax = 1658.9087
				text = "here"
			intervals [5067]:
				xmin = 1658.9087
				xmax = 1659.0087
				text = "so"
			intervals [5068]:
				xmin = 1659.0087
				xmax = 1659.0687
				text = "i"
			intervals [5069]:
				xmin = 1659.0687
				xmax = 1659.4187
				text = "applied"
			intervals [5070]:
				xmin = 1659.4187
				xmax = 1659.4887
				text = "and"
			intervals [5071]:
				xmin = 1659.4887
				xmax = 1659.5487
				text = "i"
			intervals [5072]:
				xmin = 1659.5487
				xmax = 1659.6787
				text = "got"
			intervals [5073]:
				xmin = 1659.6787
				xmax = 1660.1687
				text = "accepted"
			intervals [5074]:
				xmin = 1660.1687
				xmax = 1660.2487
				text = "and"
			intervals [5075]:
				xmin = 1660.2487
				xmax = 1660.3687
				text = "then"
			intervals [5076]:
				xmin = 1660.3687
				xmax = 1660.4187
				text = "i"
			intervals [5077]:
				xmin = 1660.4187
				xmax = 1660.5787
				text = "went"
			intervals [5078]:
				xmin = 1660.5787
				xmax = 1660.6387
				text = "to"
			intervals [5079]:
				xmin = 1660.6387
				xmax = 1661.1987
				text = "rdx"
			intervals [5080]:
				xmin = 1661.1987
				xmax = 1662.9927
				text = ""
			intervals [5081]:
				xmin = 1662.9927
				xmax = 1663.1227
				text = "yeah"
			intervals [5082]:
				xmin = 1663.1227
				xmax = 1664.4581
				text = ""
			intervals [5083]:
				xmin = 1664.4581
				xmax = 1664.5781
				text = "yeah"
			intervals [5084]:
				xmin = 1664.5781
				xmax = 1665.8478
				text = ""
			intervals [5085]:
				xmin = 1665.8478
				xmax = 1666.0278
				text = "yeah"
			intervals [5086]:
				xmin = 1666.0278
				xmax = 1672.8256
				text = ""
			intervals [5087]:
				xmin = 1672.8256
				xmax = 1672.9056
				text = "i"
			intervals [5088]:
				xmin = 1672.9056
				xmax = 1673.1256
				text = "wouldn't"
			intervals [5089]:
				xmin = 1673.1256
				xmax = 1673.3556
				text = "say"
			intervals [5090]:
				xmin = 1673.3556
				xmax = 1673.4156
				text = "a"
			intervals [5091]:
				xmin = 1673.4156
				xmax = 1673.8656
				text = "shock"
[truncated: 3,720,273 more chars]
