# Supplementary material for: Considering Performance in the Automated and Manual Coding of Sociolinguistic Variables: Lessons From Variable (ING)
Source: Front Artif Intell. 2021 Apr 29;4:648543. doi: 10.3389/frai.2021.648543 (PMC8117961; doi:10.3389/frai.2021.648543)
Supplement: Supplementary file 6 [file Data_Sheet_6.ZIP › CORAAL_VARAligned_as_TextGrids_p2/DCB_se1_ag2_m_01_1.TextGrid]

File type = "ooTextFile"
Object class = "TextGrid"

xmin = 0.0
xmax = 4421.399931972789
tiers? <exists>
size = 8
item []:
	item [1]:
		class = "IntervalTier"
		name = "DCB_se1_ag2_f_02 - words"
		xmin = 0.0
		xmax = 4421.399931972789
		intervals: size = 406
			intervals [1]:
				xmin = 0.0
				xmax = 566.208
				text = ""
			intervals [2]:
				xmin = 566.208
				xmax = 566.358
				text = "this"
			intervals [3]:
				xmin = 566.358
				xmax = 566.388
				text = ""
			intervals [4]:
				xmin = 566.388
				xmax = 566.478
				text = "your"
			intervals [5]:
				xmin = 566.478
				xmax = 566.538
				text = ""
			intervals [6]:
				xmin = 566.538
				xmax = 566.858
				text = "interview"
			intervals [7]:
				xmin = 566.858
				xmax = 568.7058
				text = ""
			intervals [8]:
				xmin = 568.7058
				xmax = 568.7358
				text = "i"
			intervals [9]:
				xmin = 568.7358
				xmax = 568.8558
				text = ""
			intervals [10]:
				xmin = 568.8558
				xmax = 568.9958
				text = "think"
			intervals [11]:
				xmin = 568.9958
				xmax = 569.0858
				text = "it"
			intervals [12]:
				xmin = 569.0858
				xmax = 569.3558
				text = "was"
			intervals [13]:
				xmin = 569.3558
				xmax = 569.4358
				text = ""
			intervals [14]:
				xmin = 569.4358
				xmax = 569.6558
				text = "smokey"
			intervals [15]:
				xmin = 569.6558
				xmax = 569.8258
				text = "bones"
			intervals [16]:
				xmin = 569.8258
				xmax = 571.3267
				text = ""
			intervals [17]:
				xmin = 571.3267
				xmax = 571.8367
				text = "<unk>"
			intervals [18]:
				xmin = 571.8367
				xmax = 578.2603
				text = ""
			intervals [19]:
				xmin = 578.2603
				xmax = 578.6603
				text = "mm-hm"
			intervals [20]:
				xmin = 578.6603
				xmax = 595.5563
				text = ""
			intervals [21]:
				xmin = 595.5563
				xmax = 595.8263
				text = "mm-hm"
			intervals [22]:
				xmin = 595.8263
				xmax = 613.0787
				text = ""
			intervals [23]:
				xmin = 613.0787
				xmax = 613.8487
				text = "<unk>"
			intervals [24]:
				xmin = 613.8487
				xmax = 615.3476
				text = ""
			intervals [25]:
				xmin = 615.3476
				xmax = 615.6876
				text = "oh"
			intervals [26]:
				xmin = 615.6876
				xmax = 615.8376
				text = ""
			intervals [27]:
				xmin = 615.8376
				xmax = 615.8976
				text = "my"
			intervals [28]:
				xmin = 615.8976
				xmax = 616.0276
				text = ""
			intervals [29]:
				xmin = 616.0276
				xmax = 616.1376
				text = "god"
			intervals [30]:
				xmin = 616.1376
				xmax = 1029.8285
				text = ""
			intervals [31]:
				xmin = 1029.8285
				xmax = 1030.1985
				text = "<unk>"
			intervals [32]:
				xmin = 1030.1985
				xmax = 1058.3656
				text = ""
			intervals [33]:
				xmin = 1058.3656
				xmax = 1059.3556
				text = "<unk>"
			intervals [34]:
				xmin = 1059.3556
				xmax = 1398.655
				text = ""
			intervals [35]:
				xmin = 1398.655
				xmax = 1398.685
				text = "<unk>"
			intervals [36]:
				xmin = 1398.685
				xmax = 1750.6827
				text = ""
			intervals [37]:
				xmin = 1750.6827
				xmax = 1750.9027
				text = "what"
			intervals [38]:
				xmin = 1750.9027
				xmax = 1751.0427
				text = "do"
			intervals [39]:
				xmin = 1751.0427
				xmax = 1751.0727
				text = ""
			intervals [40]:
				xmin = 1751.0727
				xmax = 1751.2627
				text = "that"
			intervals [41]:
				xmin = 1751.2627
				xmax = 1751.3827
				text = ""
			intervals [42]:
				xmin = 1751.3827
				xmax = 1751.7727
				text = "mean"
			intervals [43]:
				xmin = 1751.7727
				xmax = 1753.1534
				text = ""
			intervals [44]:
				xmin = 1753.1534
				xmax = 1753.4134
				text = "first"
			intervals [45]:
				xmin = 1753.4134
				xmax = 1753.4434
				text = ""
			intervals [46]:
				xmin = 1753.4434
				xmax = 1753.8334
				text = "unanimous"
			intervals [47]:
				xmin = 1753.8334
				xmax = 1754.2434
				text = ""
			intervals [48]:
				xmin = 1754.2434
				xmax = 1754.7734
				text = "like"
			intervals [49]:
				xmin = 1754.7734
				xmax = 1758.8264
				text = ""
			intervals [50]:
				xmin = 1758.8264
				xmax = 1760.2264
				text = "<unk>"
			intervals [51]:
				xmin = 1760.2264
				xmax = 1764.0507
				text = ""
			intervals [52]:
				xmin = 1764.0507
				xmax = 1764.3707
				text = "uh-huh"
			intervals [53]:
				xmin = 1764.3707
				xmax = 1767.2733
				text = ""
			intervals [54]:
				xmin = 1767.2733
				xmax = 1768.4833
				text = "<unk>"
			intervals [55]:
				xmin = 1768.4833
				xmax = 1768.8033
				text = "anyone"
			intervals [56]:
				xmin = 1768.8033
				xmax = 1769.0933
				text = "else"
			intervals [57]:
				xmin = 1769.0933
				xmax = 1772.9515
				text = ""
			intervals [58]:
				xmin = 1772.9515
				xmax = 1773.9115
				text = "<unk>"
			intervals [59]:
				xmin = 1773.9115
				xmax = 1774.1215
				text = "first"
			intervals [60]:
				xmin = 1774.1215
				xmax = 1774.1515
				text = ""
			intervals [61]:
				xmin = 1774.1515
				xmax = 1774.2715
				text = "place"
			intervals [62]:
				xmin = 1774.2715
				xmax = 1774.5015
				text = "nobody"
			intervals [63]:
				xmin = 1774.5015
				xmax = 1774.7315
				text = "voted"
			intervals [64]:
				xmin = 1774.7315
				xmax = 1774.8615
				text = "for"
			intervals [65]:
				xmin = 1774.8615
				xmax = 1774.8915
				text = ""
			intervals [66]:
				xmin = 1774.8915
				xmax = 1775.1115
				text = "no"
			intervals [67]:
				xmin = 1775.1115
				xmax = 1775.3215
				text = "one"
			intervals [68]:
				xmin = 1775.3215
				xmax = 1775.5715
				text = ""
			intervals [69]:
				xmin = 1775.5715
				xmax = 1775.7315
				text = "else"
			intervals [70]:
				xmin = 1775.7315
				xmax = 2494.3954
				text = ""
			intervals [71]:
				xmin = 2494.3954
				xmax = 2494.7054
				text = "what"
			intervals [72]:
				xmin = 2494.7054
				xmax = 2517.4811
				text = ""
			intervals [73]:
				xmin = 2517.4811
				xmax = 2517.7511
				text = "no"
			intervals [74]:
				xmin = 2517.7511
				xmax = 2517.7811
				text = ""
			intervals [75]:
				xmin = 2517.7811
				xmax = 2518.6211
				text = "<unk>"
			intervals [76]:
				xmin = 2518.6211
				xmax = 2521.0332
				text = ""
			intervals [77]:
				xmin = 2521.0332
				xmax = 2521.5032
				text = "i"
			intervals [78]:
				xmin = 2521.5032
				xmax = 2521.6232
				text = "i"
			intervals [79]:
				xmin = 2521.6232
				xmax = 2521.7532
				text = "never"
			intervals [80]:
				xmin = 2521.7532
				xmax = 2521.8432
				text = ""
			intervals [81]:
				xmin = 2521.8432
				xmax = 2522.2632
				text = "said"
			intervals [82]:
				xmin = 2522.2632
				xmax = 2522.3632
				text = "you"
			intervals [83]:
				xmin = 2522.3632
				xmax = 2522.4932
				text = "were"
			intervals [84]:
				xmin = 2522.4932
				xmax = 2522.5232
				text = ""
			intervals [85]:
				xmin = 2522.5232
				xmax = 2522.7232
				text = "i"
			intervals [86]:
				xmin = 2522.7232
				xmax = 2523.0132
				text = "never"
			intervals [87]:
				xmin = 2523.0132
				xmax = 2523.0432
				text = ""
			intervals [88]:
				xmin = 2523.0432
				xmax = 2523.5532
				text = "said"
			intervals [89]:
				xmin = 2523.5532
				xmax = 2523.7232
				text = ""
			intervals [90]:
				xmin = 2523.7232
				xmax = 2523.8832
				text = "that"
			intervals [91]:
				xmin = 2523.8832
				xmax = 2523.9232
				text = ""
			intervals [92]:
				xmin = 2523.9232
				xmax = 2524.1132
				text = "agree"
			intervals [93]:
				xmin = 2524.1132
				xmax = 2524.2432
				text = "or"
			intervals [94]:
				xmin = 2524.2432
				xmax = 2524.2732
				text = ""
			intervals [95]:
				xmin = 2524.2732
				xmax = 2524.5832
				text = "disagree"
			intervals [96]:
				xmin = 2524.5832
				xmax = 2524.6932
				text = "when"
			intervals [97]:
				xmin = 2524.6932
				xmax = 2524.7632
				text = "you"
			intervals [98]:
				xmin = 2524.7632
				xmax = 2525.0132
				text = "said"
			intervals [99]:
				xmin = 2525.0132
				xmax = 2525.0432
				text = ""
			intervals [100]:
				xmin = 2525.0432
				xmax = 2525.3432
				text = "that"
			intervals [101]:
				xmin = 2525.3432
				xmax = 2525.6548
				text = ""
			intervals [102]:
				xmin = 2525.6548
				xmax = 2525.8048
				text = "but"
			intervals [103]:
				xmin = 2525.8048
				xmax = 2526.0448
				text = "i"
			intervals [104]:
				xmin = 2526.0448
				xmax = 2526.4548
				text = "still"
			intervals [105]:
				xmin = 2526.4548
				xmax = 2526.4848
				text = ""
			intervals [106]:
				xmin = 2526.4848
				xmax = 2527.0548
				text = "know"
			intervals [107]:
				xmin = 2527.0548
				xmax = 2527.1348
				text = ""
			intervals [108]:
				xmin = 2527.1348
				xmax = 2527.3848
				text = "they"
			intervals [109]:
				xmin = 2527.3848
				xmax = 2527.4148
				text = ""
			intervals [110]:
				xmin = 2527.4148
				xmax = 2527.4748
				text = "do"
			intervals [111]:
				xmin = 2527.4748
				xmax = 2527.5048
				text = ""
			intervals [112]:
				xmin = 2527.5048
				xmax = 2528.1348
				text = "numbers"
			intervals [113]:
				xmin = 2528.1348
				xmax = 2528.2048
				text = ""
			intervals [114]:
				xmin = 2528.2048
				xmax = 2528.4848
				text = "way"
			intervals [115]:
				xmin = 2528.4848
				xmax = 2528.6848
				text = "more"
			intervals [116]:
				xmin = 2528.6848
				xmax = 2528.7148
				text = ""
			intervals [117]:
				xmin = 2528.7148
				xmax = 2528.9848
				text = "numbers"
			intervals [118]:
				xmin = 2528.9848
				xmax = 2529.0448
				text = ""
			intervals [119]:
				xmin = 2529.0448
				xmax = 2529.1748
				text = "when"
			intervals [120]:
				xmin = 2529.1748
				xmax = 2529.4548
				text = "stephen"
			intervals [121]:
				xmin = 2529.4548
				xmax = 2529.4848
				text = ""
			intervals [122]:
				xmin = 2529.4848
				xmax = 2529.6448
				text = "curry"
			intervals [123]:
				xmin = 2529.6448
				xmax = 2529.9348
				text = "<unk>"
			intervals [124]:
				xmin = 2529.9348
				xmax = 2536.8546
				text = ""
			intervals [125]:
				xmin = 2536.8546
				xmax = 2536.9746
				text = "they"
			intervals [126]:
				xmin = 2536.9746
				xmax = 2537.0046
				text = ""
			intervals [127]:
				xmin = 2537.0046
				xmax = 2537.1146
				text = "can't"
			intervals [128]:
				xmin = 2537.1146
				xmax = 2537.5046
				text = "win"
			intervals [129]:
				xmin = 2537.5046
				xmax = 2537.6446
				text = ""
			intervals [130]:
				xmin = 2537.6446
				xmax = 2538.0246
				text = "no"
			intervals [131]:
				xmin = 2538.0246
				xmax = 2538.0646
				text = "<unk>"
			intervals [132]:
				xmin = 2538.0646
				xmax = 2539.0546
				text = ""
			intervals [133]:
				xmin = 2539.0546
				xmax = 2539.2046
				text = "winning"
			intervals [134]:
				xmin = 2539.2046
				xmax = 2539.3146
				text = "now"
			intervals [135]:
				xmin = 2539.3146
				xmax = 2539.4246
				text = "no"
			intervals [136]:
				xmin = 2539.4246
				xmax = 2539.5346
				text = "they"
			intervals [137]:
				xmin = 2539.5346
				xmax = 2539.8846
				text = "can't"
			intervals [138]:
				xmin = 2539.8846
				xmax = 2541.0675
				text = ""
			intervals [139]:
				xmin = 2541.0675
				xmax = 2541.2275
				text = "no"
			intervals [140]:
				xmin = 2541.2275
				xmax = 2541.3275
				text = "you"
			intervals [141]:
				xmin = 2541.3275
				xmax = 2541.5275
				text = "didn't"
			intervals [142]:
				xmin = 2541.5275
				xmax = 2541.5675
				text = ""
			intervals [143]:
				xmin = 2541.5675
				xmax = 2542.1175
				text = "say"
			intervals [144]:
				xmin = 2542.1175
				xmax = 2543.2275
				text = "<unk>"
			intervals [145]:
				xmin = 2543.2275
				xmax = 2543.3375
				text = "you"
			intervals [146]:
				xmin = 2543.3375
				xmax = 2543.4575
				text = "didn't"
			intervals [147]:
				xmin = 2543.4575
				xmax = 2543.5875
				text = "say"
			intervals [148]:
				xmin = 2543.5875
				xmax = 2554.2225
				text = ""
			intervals [149]:
				xmin = 2554.2225
				xmax = 2554.3625
				text = "but"
			intervals [150]:
				xmin = 2554.3625
				xmax = 2554.4225
				text = "you"
			intervals [151]:
				xmin = 2554.4225
				xmax = 2554.8825
				text = "didn't"
			intervals [152]:
				xmin = 2554.8825
				xmax = 2555.2725
				text = "say"
			intervals [153]:
				xmin = 2555.2725
				xmax = 2555.3025
				text = "<unk>"
			intervals [154]:
				xmin = 2555.3025
				xmax = 2561.9533
				text = ""
			intervals [155]:
				xmin = 2561.9533
				xmax = 2562.0833
				text = "that"
			intervals [156]:
				xmin = 2562.0833
				xmax = 2562.7733
				text = "s"
			intervals [157]:
				xmin = 2562.7733
				xmax = 2562.8633
				text = "what"
			intervals [158]:
				xmin = 2562.8633
				xmax = 2562.9233
				text = "i'm"
			intervals [159]:
				xmin = 2562.9233
				xmax = 2563.0933
				text = "saying"
			intervals [160]:
				xmin = 2563.0933
				xmax = 2619.3935
				text = ""
			intervals [161]:
				xmin = 2619.3935
				xmax = 2619.8635
				text = "<unk>"
			intervals [162]:
				xmin = 2619.8635
				xmax = 2620.1435
				text = "draymond"
			intervals [163]:
				xmin = 2620.1435
				xmax = 2620.1735
				text = ""
			intervals [164]:
				xmin = 2620.1735
				xmax = 2620.3735
				text = "the"
			intervals [165]:
				xmin = 2620.3735
				xmax = 2620.5735
				text = "heart"
			intervals [166]:
				xmin = 2620.5735
				xmax = 2620.6035
				text = ""
			intervals [167]:
				xmin = 2620.6035
				xmax = 2620.9035
				text = "of"
			intervals [168]:
				xmin = 2620.9035
				xmax = 2621.0735
				text = ""
			intervals [169]:
				xmin = 2621.0735
				xmax = 2621.1435
				text = "the"
			intervals [170]:
				xmin = 2621.1435
				xmax = 2621.1935
				text = ""
			intervals [171]:
				xmin = 2621.1935
				xmax = 2621.3635
				text = "team"
			intervals [172]:
				xmin = 2621.3635
				xmax = 2622.1033
				text = ""
			intervals [173]:
				xmin = 2622.1033
				xmax = 2622.1733
				text = "why"
			intervals [174]:
				xmin = 2622.1733
				xmax = 2622.2033
				text = ""
			intervals [175]:
				xmin = 2622.2033
				xmax = 2622.3933
				text = "y'all"
			intervals [176]:
				xmin = 2622.3933
				xmax = 2622.4833
				text = "feel"
			intervals [177]:
				xmin = 2622.4833
				xmax = 2622.6433
				text = "like"
			intervals [178]:
				xmin = 2622.6433
				xmax = 2622.6933
				text = ""
			intervals [179]:
				xmin = 2622.6933
				xmax = 2622.7533
				text = "he"
			intervals [180]:
				xmin = 2622.7533
				xmax = 2622.7833
				text = "s"
			intervals [181]:
				xmin = 2622.7833
				xmax = 2622.8433
				text = "the"
			intervals [182]:
				xmin = 2622.8433
				xmax = 2622.8733
				text = ""
			intervals [183]:
				xmin = 2622.8733
				xmax = 2623.0133
				text = "heart"
			intervals [184]:
				xmin = 2623.0133
				xmax = 2623.1533
				text = ""
			intervals [185]:
				xmin = 2623.1533
				xmax = 2623.2233
				text = "of"
			intervals [186]:
				xmin = 2623.2233
				xmax = 2623.2933
				text = ""
			intervals [187]:
				xmin = 2623.2933
				xmax = 2623.3533
				text = "the"
			intervals [188]:
				xmin = 2623.3533
				xmax = 2623.4433
				text = "team"
			intervals [189]:
				xmin = 2623.4433
				xmax = 2624.0053
				text = ""
			intervals [190]:
				xmin = 2624.0053
				xmax = 2624.9553
				text = "<unk>"
			intervals [191]:
				xmin = 2624.9553
				xmax = 2647.8199
				text = ""
			intervals [192]:
				xmin = 2647.8199
				xmax = 2648.1999
				text = "all"
			intervals [193]:
				xmin = 2648.1999
				xmax = 2648.2299
				text = ""
			intervals [194]:
				xmin = 2648.2299
				xmax = 2648.2899
				text = "i'm"
			intervals [195]:
				xmin = 2648.2899
				xmax = 2648.4599
				text = "saying"
			intervals [196]:
				xmin = 2648.4599
				xmax = 2648.5199
				text = "is"
			intervals [197]:
				xmin = 2648.5199
				xmax = 2650.3133
				text = ""
			intervals [198]:
				xmin = 2650.3133
				xmax = 2650.3733
				text = "no"
			intervals [199]:
				xmin = 2650.3733
				xmax = 2650.4033
				text = "i"
			intervals [200]:
				xmin = 2650.4033
				xmax = 2650.4933
				text = "don't"
			intervals [201]:
				xmin = 2650.4933
				xmax = 2651.5833
				text = ""
			intervals [202]:
				xmin = 2651.5833
				xmax = 2651.7033
				text = "want"
			intervals [203]:
				xmin = 2651.7033
				xmax = 2651.7433
				text = ""
			intervals [204]:
				xmin = 2651.7433
				xmax = 2651.8433
				text = "you"
			intervals [205]:
				xmin = 2651.8433
				xmax = 2651.9133
				text = "to"
			intervals [206]:
				xmin = 2651.9133
				xmax = 2652.0033
				text = "give"
			intervals [207]:
				xmin = 2652.0033
				xmax = 2652.0833
				text = "me"
			intervals [208]:
				xmin = 2652.0833
				xmax = 2652.1133
				text = "a"
			intervals [209]:
				xmin = 2652.1133
				xmax = 2654.0331
				text = ""
			intervals [210]:
				xmin = 2654.0331
				xmax = 2654.3331
				text = "no"
			intervals [211]:
				xmin = 2654.3331
				xmax = 2654.3631
				text = "i"
			intervals [212]:
				xmin = 2654.3631
				xmax = 2654.5631
				text = "don't"
			intervals [213]:
				xmin = 2654.5631
				xmax = 2654.7131
				text = "want"
			intervals [214]:
				xmin = 2654.7131
				xmax = 2654.7731
				text = "you"
			intervals [215]:
				xmin = 2654.7731
				xmax = 2654.8131
				text = ""
			intervals [216]:
				xmin = 2654.8131
				xmax = 2654.8731
				text = "to"
			intervals [217]:
				xmin = 2654.8731
				xmax = 2654.9831
				text = "give"
			intervals [218]:
				xmin = 2654.9831
				xmax = 2655.0431
				text = "me"
			intervals [219]:
				xmin = 2655.0431
				xmax = 2655.1031
				text = "a"
			intervals [220]:
				xmin = 2655.1031
				xmax = 2655.1331
				text = ""
			intervals [221]:
				xmin = 2655.1331
				xmax = 2655.5431
				text = "metaphor"
			intervals [222]:
				xmin = 2655.5431
				xmax = 2655.5731
				text = "or"
			intervals [223]:
				xmin = 2655.5731
				xmax = 2655.7831
				text = "nothing"
			intervals [224]:
				xmin = 2655.7831
				xmax = 2655.9431
				text = "like"
			intervals [225]:
				xmin = 2655.9431
				xmax = 2655.9831
				text = ""
			intervals [226]:
				xmin = 2655.9831
				xmax = 2656.1031
				text = "tell"
			intervals [227]:
				xmin = 2656.1031
				xmax = 2656.1631
				text = "me"
			intervals [228]:
				xmin = 2656.1631
				xmax = 2656.1931
				text = ""
			intervals [229]:
				xmin = 2656.1931
				xmax = 2656.6831
				text = "exactly"
			intervals [230]:
				xmin = 2656.6831
				xmax = 2656.7131
				text = ""
			intervals [231]:
				xmin = 2656.7131
				xmax = 2656.8131
				text = "what"
			intervals [232]:
				xmin = 2656.8131
				xmax = 2656.9431
				text = "he"
			intervals [233]:
				xmin = 2656.9431
				xmax = 2656.9831
				text = ""
			intervals [234]:
				xmin = 2656.9831
				xmax = 2657.0731
				text = "do"
			intervals [235]:
				xmin = 2657.0731
				xmax = 2657.1131
				text = ""
			intervals [236]:
				xmin = 2657.1131
				xmax = 2657.2331
				text = "on"
			intervals [237]:
				xmin = 2657.2331
				xmax = 2657.2931
				text = "the"
			intervals [238]:
				xmin = 2657.2931
				xmax = 2657.3231
				text = ""
			intervals [239]:
				xmin = 2657.3231
				xmax = 2657.7131
				text = "<unk>"
			intervals [240]:
				xmin = 2657.7131
				xmax = 2669.3175
				text = ""
			intervals [241]:
				xmin = 2669.3175
				xmax = 2669.7375
				text = "skilled"
			intervals [242]:
				xmin = 2669.7375
				xmax = 2680.570
				text = ""
			intervals [243]:
				xmin = 2680.570
				xmax = 2680.970
				text = "so"
			intervals [244]:
				xmin = 2680.970
				xmax = 2681.230
				text = "draymond"
			intervals [245]:
				xmin = 2681.230
				xmax = 2681.290
				text = "he"
			intervals [246]:
				xmin = 2681.290
				xmax = 2681.320
				text = ""
			intervals [247]:
				xmin = 2681.320
				xmax = 2681.420
				text = "gave"
			intervals [248]:
				xmin = 2681.420
				xmax = 2681.520
				text = "them"
			intervals [249]:
				xmin = 2681.520
				xmax = 2681.750
				text = "the"
			intervals [250]:
				xmin = 2681.750
				xmax = 2682.150
				text = "confidence"
			intervals [251]:
				xmin = 2682.150
				xmax = 2682.3232
				text = ""
			intervals [252]:
				xmin = 2682.3232
				xmax = 2682.5632
				text = "they"
			intervals [253]:
				xmin = 2682.5632
				xmax = 2682.5932
				text = ""
			intervals [254]:
				xmin = 2682.5932
				xmax = 2682.7832
				text = "need"
			intervals [255]:
				xmin = 2682.7832
				xmax = 2686.645
				text = ""
			intervals [256]:
				xmin = 2686.645
				xmax = 2686.905
				text = "yeah"
			intervals [257]:
				xmin = 2686.905
				xmax = 2703.2605
				text = ""
			intervals [258]:
				xmin = 2703.2605
				xmax = 2703.3705
				text = "so"
			intervals [259]:
				xmin = 2703.3705
				xmax = 2703.5005
				text = "he"
			intervals [260]:
				xmin = 2703.5005
				xmax = 2703.5905
				text = ""
			intervals [261]:
				xmin = 2703.5905
				xmax = 2703.6205
				text = "s"
			intervals [262]:
				xmin = 2703.6205
				xmax = 2703.6905
				text = "the"
			intervals [263]:
				xmin = 2703.6905
				xmax = 2703.7905
				text = "one"
			intervals [264]:
				xmin = 2703.7905
				xmax = 2703.8905
				text = "that"
			intervals [265]:
				xmin = 2703.8905
				xmax = 2703.9805
				text = "be"
			intervals [266]:
				xmin = 2703.9805
				xmax = 2704.2205
				text = "getting"
			intervals [267]:
				xmin = 2704.2205
				xmax = 2704.3105
				text = "on"
			intervals [268]:
				xmin = 2704.3105
				xmax = 2704.4505
				text = "them"
			intervals [269]:
				xmin = 2704.4505
				xmax = 2704.4905
				text = ""
			intervals [270]:
				xmin = 2704.4905
				xmax = 2704.6105
				text = "when"
			intervals [271]:
				xmin = 2704.6105
				xmax = 2704.7005
				text = "they"
			intervals [272]:
				xmin = 2704.7005
				xmax = 2704.8605
				text = "all"
			intervals [273]:
				xmin = 2704.8605
				xmax = 2704.8905
				text = ""
			intervals [274]:
				xmin = 2704.8905
				xmax = 2705.1805
				text = "slacking"
			intervals [275]:
				xmin = 2705.1805
				xmax = 2705.4205
				text = "off"
			intervals [276]:
				xmin = 2705.4205
				xmax = 2705.7505
				text = "and"
			intervals [277]:
				xmin = 2705.7505
				xmax = 2706.1405
				text = ""
			intervals [278]:
				xmin = 2706.1405
				xmax = 2706.3305
				text = "<unk>"
			intervals [279]:
				xmin = 2706.3305
				xmax = 2709.559
				text = ""
			intervals [280]:
				xmin = 2709.559
				xmax = 2709.629
				text = "so"
			intervals [281]:
				xmin = 2709.629
				xmax = 2709.659
				text = ""
			intervals [282]:
				xmin = 2709.659
				xmax = 2709.719
				text = "he"
			intervals [283]:
				xmin = 2709.719
				xmax = 2709.889
				text = "like"
			intervals [284]:
				xmin = 2709.889
				xmax = 2709.919
				text = ""
			intervals [285]:
				xmin = 2709.919
				xmax = 2709.979
				text = "the"
			intervals [286]:
				xmin = 2709.979
				xmax = 2710.029
				text = ""
			intervals [287]:
				xmin = 2710.029
				xmax = 2710.369
				text = "father"
			intervals [288]:
				xmin = 2710.369
				xmax = 2713.292
				text = ""
			intervals [289]:
				xmin = 2713.292
				xmax = 2713.422
				text = "he"
			intervals [290]:
				xmin = 2713.422
				xmax = 2713.502
				text = "s"
			intervals [291]:
				xmin = 2713.502
				xmax = 2714.072
				text = ""
			intervals [292]:
				xmin = 2714.072
				xmax = 2714.452
				text = "soning"
			intervals [293]:
				xmin = 2714.452
				xmax = 2714.542
				text = "them"
			intervals [294]:
				xmin = 2714.542
				xmax = 2715.232
				text = ""
			intervals [295]:
				xmin = 2715.232
				xmax = 2716.362
				text = "<unk>"
			intervals [296]:
				xmin = 2716.362
				xmax = 2720.1405
				text = ""
			intervals [297]:
				xmin = 2720.1405
				xmax = 2720.4605
				text = "okay"
			intervals [298]:
				xmin = 2720.4605
				xmax = 3549.7981
				text = ""
			intervals [299]:
				xmin = 3549.7981
				xmax = 3550.0181
				text = "oh"
			intervals [300]:
				xmin = 3550.0181
				xmax = 3550.0681
				text = ""
			intervals [301]:
				xmin = 3550.0681
				xmax = 3550.1381
				text = "my"
			intervals [302]:
				xmin = 3550.1381
				xmax = 3550.1781
				text = ""
			intervals [303]:
				xmin = 3550.1781
				xmax = 3550.2681
				text = "god"
			intervals [304]:
				xmin = 3550.2681
				xmax = 3871.1629
				text = ""
			intervals [305]:
				xmin = 3871.1629
				xmax = 3871.9129
				text = "<unk>"
			intervals [306]:
				xmin = 3871.9129
				xmax = 3884.4547
				text = ""
			intervals [307]:
				xmin = 3884.4547
				xmax = 3884.9447
				text = "bruh"
			intervals [308]:
				xmin = 3884.9447
				xmax = 3901.3146
				text = ""
			intervals [309]:
				xmin = 3901.3146
				xmax = 3901.4346
				text = "and"
			intervals [310]:
				xmin = 3901.4346
				xmax = 3901.9146
				text = "soning"
			intervals [311]:
				xmin = 3901.9146
				xmax = 4062.6186
				text = ""
			intervals [312]:
				xmin = 4062.6186
				xmax = 4062.8786
				text = "any"
			intervals [313]:
				xmin = 4062.8786
				xmax = 4063.2886
				text = "time"
			intervals [314]:
				xmin = 4063.2886
				xmax = 4063.3186
				text = ""
			intervals [315]:
				xmin = 4063.3186
				xmax = 4063.3886
				text = "you"
			intervals [316]:
				xmin = 4063.3886
				xmax = 4063.6286
				text = "hold"
			intervals [317]:
				xmin = 4063.6286
				xmax = 4063.6886
				text = "the"
			intervals [318]:
				xmin = 4063.6886
				xmax = 4063.7286
				text = ""
			intervals [319]:
				xmin = 4063.7286
				xmax = 4064.0586
				text = "door"
			intervals [320]:
				xmin = 4064.0586
				xmax = 4064.1086
				text = ""
			intervals [321]:
				xmin = 4064.1086
				xmax = 4064.1786
				text = "for"
			intervals [322]:
				xmin = 4064.1786
				xmax = 4064.6386
				text = "somebody"
			intervals [323]:
				xmin = 4064.6386
				xmax = 4064.7286
				text = ""
			intervals [324]:
				xmin = 4064.7286
				xmax = 4064.7886
				text = "and"
			intervals [325]:
				xmin = 4064.7886
				xmax = 4064.8586
				text = "the"
			intervals [326]:
				xmin = 4064.8586
				xmax = 4065.1186
				text = "person"
			intervals [327]:
				xmin = 4065.1186
				xmax = 4065.1486
				text = ""
			intervals [328]:
				xmin = 4065.1486
				xmax = 4065.2986
				text = "that"
			intervals [329]:
				xmin = 4065.2986
				xmax = 4065.3286
				text = ""
			intervals [330]:
				xmin = 4065.3286
				xmax = 4065.6586
				text = "comes"
			intervals [331]:
				xmin = 4065.6586
				xmax = 4065.7186
				text = ""
			intervals [332]:
				xmin = 4065.7186
				xmax = 4065.8086
				text = "through"
			intervals [333]:
				xmin = 4065.8086
				xmax = 4065.8586
				text = ""
			intervals [334]:
				xmin = 4065.8586
				xmax = 4066.1086
				text = "the"
			intervals [335]:
				xmin = 4066.1086
				xmax = 4066.3086
				text = "door"
			intervals [336]:
				xmin = 4066.3086
				xmax = 4066.5486
				text = ""
			intervals [337]:
				xmin = 4066.5486
				xmax = 4066.6286
				text = "and"
			intervals [338]:
				xmin = 4066.6286
				xmax = 4066.7386
				text = "then"
			intervals [339]:
				xmin = 4066.7386
				xmax = 4066.8486
				text = "you"
			intervals [340]:
				xmin = 4066.8486
				xmax = 4067.2086
				text = "realize"
			intervals [341]:
				xmin = 4067.2086
				xmax = 4067.2386
				text = ""
			intervals [342]:
				xmin = 4067.2386
				xmax = 4067.2986
				text = "you"
			intervals [343]:
				xmin = 4067.2986
				xmax = 4067.5486
				text = "holding"
			intervals [344]:
				xmin = 4067.5486
				xmax = 4067.6086
				text = "it"
			intervals [345]:
				xmin = 4067.6086
				xmax = 4067.6986
				text = "for"
			intervals [346]:
				xmin = 4067.6986
				xmax = 4067.8086
				text = "a"
			intervals [347]:
				xmin = 4067.8086
				xmax = 4067.9886
				text = "white"
			intervals [348]:
				xmin = 4067.9886
				xmax = 4068.0186
				text = ""
			intervals [349]:
				xmin = 4068.0186
				xmax = 4068.2186
				text = "person"
			intervals [350]:
				xmin = 4068.2186
				xmax = 4068.2486
				text = ""
			intervals [351]:
				xmin = 4068.2486
				xmax = 4068.3486
				text = "you're"
			intervals [352]:
				xmin = 4068.3486
				xmax = 4068.3986
				text = ""
			intervals [353]:
				xmin = 4068.3986
				xmax = 4068.4886
				text = "like"
			intervals [354]:
				xmin = 4068.4886
				xmax = 4068.5186
				text = ""
			intervals [355]:
				xmin = 4068.5186
				xmax = 4068.5486
				text = "i"
			intervals [356]:
				xmin = 4068.5486
				xmax = 4068.5786
				text = ""
			intervals [357]:
				xmin = 4068.5786
				xmax = 4068.7086
				text = "just"
			intervals [358]:
				xmin = 4068.7086
				xmax = 4068.7386
				text = ""
			intervals [359]:
				xmin = 4068.7386
				xmax = 4068.8786
				text = "held"
			intervals [360]:
				xmin = 4068.8786
				xmax = 4068.9086
				text = ""
			intervals [361]:
				xmin = 4068.9086
				xmax = 4068.9686
				text = "the"
			intervals [362]:
				xmin = 4068.9686
				xmax = 4069.0786
				text = "door"
			intervals [363]:
				xmin = 4069.0786
				xmax = 4069.1486
				text = ""
			intervals [364]:
				xmin = 4069.1486
				xmax = 4069.2386
				text = "for"
			intervals [365]:
				xmin = 4069.2386
				xmax = 4069.4686
				text = "him"
			intervals [366]:
				xmin = 4069.4686
				xmax = 4069.8716
				text = ""
			intervals [367]:
				xmin = 4069.8716
				xmax = 4069.9816
				text = "you're"
			intervals [368]:
				xmin = 4069.9816
				xmax = 4070.3516
				text = "anti"
			intervals [369]:
				xmin = 4070.3516
				xmax = 4070.5716
				text = "white"
			intervals [370]:
				xmin = 4070.5716
				xmax = 4070.9091
				text = ""
			intervals [371]:
				xmin = 4070.9091
				xmax = 4071.0091
				text = "you"
			intervals [372]:
				xmin = 4071.0091
				xmax = 4071.0691
				text = ""
			intervals [373]:
				xmin = 4071.0691
				xmax = 4071.3391
				text = "you"
			intervals [374]:
				xmin = 4071.3391
				xmax = 4071.6915
				text = ""
			intervals [375]:
				xmin = 4071.6915
				xmax = 4071.8115
				text = "you"
			intervals [376]:
				xmin = 4071.8115
				xmax = 4071.8815
				text = ""
			intervals [377]:
				xmin = 4071.8815
				xmax = 4072.1015
				text = "caught"
			intervals [378]:
				xmin = 4072.1015
				xmax = 4072.4515
				text = "yourself"
			intervals [379]:
				xmin = 4072.4515
				xmax = 4072.6815
				text = "because"
			intervals [380]:
				xmin = 4072.6815
				xmax = 4072.7415
				text = "you"
			intervals [381]:
				xmin = 4072.7415
				xmax = 4072.7715
				text = ""
			intervals [382]:
				xmin = 4072.7715
				xmax = 4072.9415
				text = "held"
			intervals [383]:
				xmin = 4072.9415
				xmax = 4073.0115
				text = "the"
			intervals [384]:
				xmin = 4073.0115
				xmax = 4073.0415
				text = ""
			intervals [385]:
				xmin = 4073.0415
				xmax = 4073.2115
				text = "door"
			intervals [386]:
				xmin = 4073.2115
				xmax = 4073.2415
				text = ""
			intervals [387]:
				xmin = 4073.2415
				xmax = 4073.3615
				text = "for"
			intervals [388]:
				xmin = 4073.3615
				xmax = 4073.4015
				text = "a"
			intervals [389]:
				xmin = 4073.4015
				xmax = 4073.6115
				text = "white"
			intervals [390]:
				xmin = 4073.6115
				xmax = 4073.6515
				text = ""
			intervals [391]:
				xmin = 4073.6515
				xmax = 4074.0715
				text = "person"
			intervals [392]:
				xmin = 4074.0715
				xmax = 4075.4959
				text = ""
			intervals [393]:
				xmin = 4075.4959
				xmax = 4076.4459
				text = "<unk>"
			intervals [394]:
				xmin = 4076.4459
				xmax = 4078.3111
				text = ""
			intervals [395]:
				xmin = 4078.3111
				xmax = 4078.7611
				text = "what"
			intervals [396]:
				xmin = 4078.7611
				xmax = 4410.6171
				text = ""
			intervals [397]:
				xmin = 4410.6171
				xmax = 4410.6971
				text = "is"
			intervals [398]:
				xmin = 4410.6971
				xmax = 4410.9071
				text = "that"
			intervals [399]:
				xmin = 4410.9071
				xmax = 4411.4871
				text = "rain"
			intervals [400]:
				xmin = 4411.4871
				xmax = 4412.7624
				text = ""
			intervals [401]:
				xmin = 4412.7624
				xmax = 4412.9424
				text = "oh"
			intervals [402]:
				xmin = 4412.9424
				xmax = 4413.1224
				text = ""
			intervals [403]:
				xmin = 4413.1224
				xmax = 4413.2924
				text = "my"
			intervals [404]:
				xmin = 4413.2924
				xmax = 4413.3224
				text = ""
			intervals [405]:
				xmin = 4413.3224
				xmax = 4414.1924
				text = "god"
			intervals [406]:
				xmin = 4414.1924
				xmax = 4421.399931972789
				text = ""
	item [2]:
		class = "IntervalTier"
		name = "DCB_se1_ag2_f_02 - phones"
		xmin = 0.0
		xmax = 4421.399931972789
		intervals: size = 903
			intervals [1]:
				xmin = 0.0
				xmax = 566.088
				text = ""
			intervals [2]:
				xmin = 566.088
				xmax = 566.208
				text = "sil"
			intervals [3]:
				xmin = 566.208
				xmax = 566.238
				text = "DH"
			intervals [4]:
				xmin = 566.238
				xmax = 566.318
				text = "IH0"
			intervals [5]:
				xmin = 566.318
				xmax = 566.358
				text = "S"
			intervals [6]:
				xmin = 566.358
				xmax = 566.388
				text = "sp"
			intervals [7]:
				xmin = 566.388
				xmax = 566.418
				text = "Y"
			intervals [8]:
				xmin = 566.418
				xmax = 566.448
				text = "UH1"
			intervals [9]:
				xmin = 566.448
				xmax = 566.478
				text = "R"
			intervals [10]:
				xmin = 566.478
				xmax = 566.538
				text = "sp"
			intervals [11]:
				xmin = 566.538
				xmax = 566.578
				text = "IH1"
			intervals [12]:
				xmin = 566.578
				xmax = 566.608
				text = "N"
			intervals [13]:
				xmin = 566.608
				xmax = 566.638
				text = "ER0"
			intervals [14]:
				xmin = 566.638
				xmax = 566.798
				text = "V"
			intervals [15]:
				xmin = 566.798
				xmax = 566.828
				text = "Y"
			intervals [16]:
				xmin = 566.828
				xmax = 566.858
				text = "UW2"
			intervals [17]:
				xmin = 566.858
				xmax = 568.7058
				text = "sp"
			intervals [18]:
				xmin = 568.7058
				xmax = 568.7358
				text = "AY1"
			intervals [19]:
				xmin = 568.7358
				xmax = 568.8558
				text = "sp"
			intervals [20]:
				xmin = 568.8558
				xmax = 568.8858
				text = "TH"
			intervals [21]:
				xmin = 568.8858
				xmax = 568.9258
				text = "IH1"
			intervals [22]:
				xmin = 568.9258
				xmax = 568.9558
				text = "NG"
			intervals [23]:
				xmin = 568.9558
				xmax = 568.9958
				text = "K"
			intervals [24]:
				xmin = 568.9958
				xmax = 569.0258
				text = "IH0"
			intervals [25]:
				xmin = 569.0258
				xmax = 569.0858
				text = "T"
			intervals [26]:
				xmin = 569.0858
				xmax = 569.1158
				text = "W"
			intervals [27]:
				xmin = 569.1158
				xmax = 569.1458
				text = "AH0"
			intervals [28]:
				xmin = 569.1458
				xmax = 569.3558
				text = "Z"
			intervals [29]:
				xmin = 569.3558
				xmax = 569.4358
				text = "sp"
			intervals [30]:
				xmin = 569.4358
				xmax = 569.4958
				text = "S"
			intervals [31]:
				xmin = 569.4958
				xmax = 569.5258
				text = "M"
			intervals [32]:
				xmin = 569.5258
				xmax = 569.5558
				text = "OW1"
			intervals [33]:
				xmin = 569.5558
				xmax = 569.6258
				text = "K"
			intervals [34]:
				xmin = 569.6258
				xmax = 569.6558
				text = "IY0"
			intervals [35]:
				xmin = 569.6558
				xmax = 569.6958
				text = "B"
			intervals [36]:
				xmin = 569.6958
				xmax = 569.7258
				text = "OW1"
			intervals [37]:
				xmin = 569.7258
				xmax = 569.7958
				text = "N"
			intervals [38]:
				xmin = 569.7958
				xmax = 569.8258
				text = "Z"
			intervals [39]:
				xmin = 569.8258
				xmax = 571.3267
				text = "sp"
			intervals [40]:
				xmin = 571.3267
				xmax = 571.8367
				text = "spn"
			intervals [41]:
				xmin = 571.8367
				xmax = 578.2603
				text = "sp"
			intervals [42]:
				xmin = 578.2603
				xmax = 578.5403
				text = "M"
			intervals [43]:
				xmin = 578.5403
				xmax = 578.6303
				text = "HH"
			intervals [44]:
				xmin = 578.6303
				xmax = 578.6603
				text = "M"
			intervals [45]:
				xmin = 578.6603
				xmax = 595.5563
				text = "sp"
			intervals [46]:
				xmin = 595.5563
				xmax = 595.7163
				text = "M"
			intervals [47]:
				xmin = 595.7163
				xmax = 595.7963
				text = "HH"
			intervals [48]:
				xmin = 595.7963
				xmax = 595.8263
				text = "M"
			intervals [49]:
				xmin = 595.8263
				xmax = 596.0963
				text = "sp"
			intervals [50]:
				xmin = 596.0963
				xmax = 613.0787
				text = ""
			intervals [51]:
				xmin = 613.0787
				xmax = 613.8487
				text = "spn"
			intervals [52]:
				xmin = 613.8487
				xmax = 615.2976
				text = ""
			intervals [53]:
				xmin = 615.2976
				xmax = 615.3476
				text = "sil"
			intervals [54]:
				xmin = 615.3476
				xmax = 615.6876
				text = "OW1"
			intervals [55]:
				xmin = 615.6876
				xmax = 615.8376
				text = "sp"
			intervals [56]:
				xmin = 615.8376
				xmax = 615.8676
				text = "M"
			intervals [57]:
				xmin = 615.8676
				xmax = 615.8976
				text = "AY1"
			intervals [58]:
				xmin = 615.8976
				xmax = 616.0276
				text = "sp"
			intervals [59]:
				xmin = 616.0276
				xmax = 616.0576
				text = "G"
			intervals [60]:
				xmin = 616.0576
				xmax = 616.0876
				text = "AA1"
			intervals [61]:
				xmin = 616.0876
				xmax = 616.1376
				text = "D"
			intervals [62]:
				xmin = 616.1376
				xmax = 1029.8285
				text = ""
			intervals [63]:
				xmin = 1029.8285
				xmax = 1030.1985
				text = "spn"
			intervals [64]:
				xmin = 1030.1985
				xmax = 1058.3656
				text = "sp"
			intervals [65]:
				xmin = 1058.3656
				xmax = 1059.3556
				text = "spn"
			intervals [66]:
				xmin = 1059.3556
				xmax = 1398.655
				text = "sp"
			intervals [67]:
				xmin = 1398.655
				xmax = 1398.685
				text = "spn"
			intervals [68]:
				xmin = 1398.685
				xmax = 1399.005
				text = "sp"
			intervals [69]:
				xmin = 1399.005
				xmax = 1750.6827
				text = ""
			intervals [70]:
				xmin = 1750.6827
				xmax = 1750.7927
				text = "HH"
			intervals [71]:
				xmin = 1750.7927
				xmax = 1750.8227
				text = "W"
			intervals [72]:
				xmin = 1750.8227
				xmax = 1750.8727
				text = "AH1"
			intervals [73]:
				xmin = 1750.8727
				xmax = 1750.9027
				text = "T"
			intervals [74]:
				xmin = 1750.9027
				xmax = 1750.9327
				text = "D"
			intervals [75]:
				xmin = 1750.9327
				xmax = 1751.0427
				text = "UW1"
			intervals [76]:
				xmin = 1751.0427
				xmax = 1751.0727
				text = "sp"
			intervals [77]:
				xmin = 1751.0727
				xmax = 1751.1427
				text = "DH"
			intervals [78]:
				xmin = 1751.1427
				xmax = 1751.2227
				text = "AH0"
			intervals [79]:
				xmin = 1751.2227
				xmax = 1751.2627
				text = "T"
			intervals [80]:
				xmin = 1751.2627
				xmax = 1751.3827
				text = "sp"
			intervals [81]:
				xmin = 1751.3827
				xmax = 1751.4127
				text = "M"
			intervals [82]:
				xmin = 1751.4127
				xmax = 1751.4527
				text = "IY1"
			intervals [83]:
				xmin = 1751.4527
				xmax = 1751.7727
				text = "N"
			intervals [84]:
				xmin = 1751.7727
				xmax = 1753.1534
				text = "sp"
			intervals [85]:
				xmin = 1753.1534
				xmax = 1753.1834
				text = "F"
			intervals [86]:
				xmin = 1753.1834
				xmax = 1753.2734
				text = "ER1"
			intervals [87]:
				xmin = 1753.2734
				xmax = 1753.3034
				text = "S"
			intervals [88]:
				xmin = 1753.3034
				xmax = 1753.4134
				text = "T"
			intervals [89]:
				xmin = 1753.4134
				xmax = 1753.4434
				text = "sp"
			intervals [90]:
				xmin = 1753.4434
				xmax = 1753.5034
				text = "Y"
			intervals [91]:
				xmin = 1753.5034
				xmax = 1753.5734
				text = "UW0"
			intervals [92]:
				xmin = 1753.5734
				xmax = 1753.6234
				text = "N"
			intervals [93]:
				xmin = 1753.6234
				xmax = 1753.6634
				text = "AE1"
			intervals [94]:
				xmin = 1753.6634
				xmax = 1753.6934
				text = "N"
			intervals [95]:
				xmin = 1753.6934
				xmax = 1753.7234
				text = "AH0"
			intervals [96]:
				xmin = 1753.7234
				xmax = 1753.7534
				text = "M"
			intervals [97]:
				xmin = 1753.7534
				xmax = 1753.8034
				text = "AH0"
			intervals [98]:
				xmin = 1753.8034
				xmax = 1753.8334
				text = "S"
			intervals [99]:
				xmin = 1753.8334
				xmax = 1754.2434
				text = "sp"
			intervals [100]:
				xmin = 1754.2434
				xmax = 1754.3934
				text = "L"
			intervals [101]:
				xmin = 1754.3934
				xmax = 1754.4334
				text = "AY1"
			intervals [102]:
				xmin = 1754.4334
				xmax = 1754.7734
				text = "K"
			intervals [103]:
				xmin = 1754.7734
				xmax = 1758.8264
				text = ""
			intervals [104]:
				xmin = 1758.8264
				xmax = 1760.2264
				text = "spn"
			intervals [105]:
				xmin = 1760.2264
				xmax = 1763.9407
				text = ""
			intervals [106]:
				xmin = 1763.9407
				xmax = 1764.0507
				text = "sil"
			intervals [107]:
				xmin = 1764.0507
				xmax = 1764.2907
				text = "AH1"
			intervals [108]:
				xmin = 1764.2907
				xmax = 1764.3407
				text = "HH"
			intervals [109]:
				xmin = 1764.3407
				xmax = 1764.3707
				text = "AH1"
			intervals [110]:
				xmin = 1764.3707
				xmax = 1767.2733
				text = ""
			intervals [111]:
				xmin = 1767.2733
				xmax = 1768.4833
				text = "spn"
			intervals [112]:
				xmin = 1768.4833
				xmax = 1768.5733
				text = "EH1"
			intervals [113]:
				xmin = 1768.5733
				xmax = 1768.6033
				text = "N"
			intervals [114]:
				xmin = 1768.6033
				xmax = 1768.6333
				text = "IY0"
			intervals [115]:
				xmin = 1768.6333
				xmax = 1768.6833
				text = "W"
			intervals [116]:
				xmin = 1768.6833
				xmax = 1768.7733
				text = "AH2"
			intervals [117]:
				xmin = 1768.7733
				xmax = 1768.8033
				text = "N"
			intervals [118]:
				xmin = 1768.8033
				xmax = 1768.9633
				text = "EH1"
			intervals [119]:
				xmin = 1768.9633
				xmax = 1769.0633
				text = "L"
			intervals [120]:
				xmin = 1769.0633
				xmax = 1769.0933
				text = "S"
			intervals [121]:
				xmin = 1769.0933
				xmax = 1769.2733
				text = "sp"
			intervals [122]:
				xmin = 1769.2733
				xmax = 1772.9515
				text = ""
			intervals [123]:
				xmin = 1772.9515
				xmax = 1773.9115
				text = "spn"
			intervals [124]:
				xmin = 1773.9115
				xmax = 1773.9415
				text = "F"
			intervals [125]:
				xmin = 1773.9415
				xmax = 1773.9715
				text = "ER1"
			intervals [126]:
				xmin = 1773.9715
				xmax = 1774.0015
				text = "S"
			intervals [127]:
				xmin = 1774.0015
				xmax = 1774.1215
				text = "T"
			intervals [128]:
				xmin = 1774.1215
				xmax = 1774.1515
				text = "sp"
			intervals [129]:
				xmin = 1774.1515
				xmax = 1774.1815
				text = "P"
			intervals [130]:
				xmin = 1774.1815
				xmax = 1774.2115
				text = "L"
			intervals [131]:
				xmin = 1774.2115
				xmax = 1774.2415
				text = "EY1"
			intervals [132]:
				xmin = 1774.2415
				xmax = 1774.2715
				text = "S"
			intervals [133]:
				xmin = 1774.2715
				xmax = 1774.3015
				text = "N"
			intervals [134]:
				xmin = 1774.3015
				xmax = 1774.3315
				text = "OW1"
			intervals [135]:
				xmin = 1774.3315
				xmax = 1774.4115
				text = "B"
			intervals [136]:
				xmin = 1774.4115
				xmax = 1774.4415
				text = "AA2"
			intervals [137]:
				xmin = 1774.4415
				xmax = 1774.4715
				text = "D"
			intervals [138]:
				xmin = 1774.4715
				xmax = 1774.5015
				text = "IY2"
			intervals [139]:
				xmin = 1774.5015
				xmax = 1774.5415
				text = "V"
			intervals [140]:
				xmin = 1774.5415
				xmax = 1774.6415
				text = "OW1"
			intervals [141]:
				xmin = 1774.6415
				xmax = 1774.6715
				text = "T"
			intervals [142]:
				xmin = 1774.6715
				xmax = 1774.7015
				text = "AH0"
			intervals [143]:
				xmin = 1774.7015
				xmax = 1774.7315
				text = "D"
			intervals [144]:
				xmin = 1774.7315
				xmax = 1774.7615
				text = "F"
			intervals [145]:
				xmin = 1774.7615
				xmax = 1774.8615
				text = "ER0"
			intervals [146]:
				xmin = 1774.8615
				xmax = 1774.8915
				text = "sp"
			intervals [147]:
				xmin = 1774.8915
				xmax = 1774.9215
				text = "N"
			intervals [148]:
				xmin = 1774.9215
				xmax = 1775.1115
				text = "OW1"
			intervals [149]:
				xmin = 1775.1115
				xmax = 1775.1415
				text = "HH"
			intervals [150]:
				xmin = 1775.1415
				xmax = 1775.1715
				text = "W"
			intervals [151]:
				xmin = 1775.1715
				xmax = 1775.2015
				text = "AH1"
			intervals [152]:
				xmin = 1775.2015
				xmax = 1775.3215
				text = "N"
			intervals [153]:
				xmin = 1775.3215
				xmax = 1775.5715
				text = "sp"
			intervals [154]:
				xmin = 1775.5715
				xmax = 1775.6015
				text = "EH1"
			intervals [155]:
				xmin = 1775.6015
				xmax = 1775.7015
				text = "L"
			intervals [156]:
				xmin = 1775.7015
				xmax = 1775.7315
				text = "S"
			intervals [157]:
				xmin = 1775.7315
				xmax = 2494.3954
				text = "sp"
			intervals [158]:
				xmin = 2494.3954
				xmax = 2494.4254
				text = "W"
			intervals [159]:
				xmin = 2494.4254
				xmax = 2494.4754
				text = "AH1"
			intervals [160]:
				xmin = 2494.4754
				xmax = 2494.7054
				text = "T"
			intervals [161]:
				xmin = 2494.7054
				xmax = 2517.4811
				text = ""
			intervals [162]:
				xmin = 2517.4811
				xmax = 2517.6411
				text = "N"
			intervals [163]:
				xmin = 2517.6411
				xmax = 2517.7511
				text = "OW1"
			intervals [164]:
				xmin = 2517.7511
				xmax = 2517.7811
				text = "sp"
			intervals [165]:
				xmin = 2517.7811
				xmax = 2518.6211
				text = "spn"
			intervals [166]:
				xmin = 2518.6211
				xmax = 2521.0332
				text = "sp"
			intervals [167]:
				xmin = 2521.0332
				xmax = 2521.5032
				text = "AY1"
			intervals [168]:
				xmin = 2521.5032
				xmax = 2521.6232
				text = "AY1"
			intervals [169]:
				xmin = 2521.6232
				xmax = 2521.6632
				text = "N"
			intervals [170]:
				xmin = 2521.6632
				xmax = 2521.6932
				text = "EH1"
			intervals [171]:
				xmin = 2521.6932
				xmax = 2521.7232
				text = "V"
			intervals [172]:
				xmin = 2521.7232
				xmax = 2521.7532
				text = "ER0"
			intervals [173]:
				xmin = 2521.7532
				xmax = 2521.8432
				text = "sp"
			intervals [174]:
				xmin = 2521.8432
				xmax = 2521.9332
				text = "S"
			intervals [175]:
				xmin = 2521.9332
				xmax = 2522.2332
				text = "EH1"
			intervals [176]:
				xmin = 2522.2332
				xmax = 2522.2632
				text = "D"
			intervals [177]:
				xmin = 2522.2632
				xmax = 2522.2932
				text = "Y"
			intervals [178]:
				xmin = 2522.2932
				xmax = 2522.3632
				text = "UW1"
			intervals [179]:
				xmin = 2522.3632
				xmax = 2522.3932
				text = "W"
			intervals [180]:
				xmin = 2522.3932
				xmax = 2522.4932
				text = "ER0"
			intervals [181]:
				xmin = 2522.4932
				xmax = 2522.5232
				text = "sp"
			intervals [182]:
				xmin = 2522.5232
				xmax = 2522.7232
				text = "AY1"
			intervals [183]:
				xmin = 2522.7232
				xmax = 2522.8332
				text = "N"
			intervals [184]:
				xmin = 2522.8332
				xmax = 2522.9532
				text = "EH1"
			intervals [185]:
				xmin = 2522.9532
				xmax = 2522.9832
				text = "V"
			intervals [186]:
				xmin = 2522.9832
				xmax = 2523.0132
				text = "ER0"
			intervals [187]:
				xmin = 2523.0132
				xmax = 2523.0432
				text = "sp"
			intervals [188]:
				xmin = 2523.0432
				xmax = 2523.0732
				text = "S"
			intervals [189]:
				xmin = 2523.0732
				xmax = 2523.2532
				text = "EH1"
			intervals [190]:
				xmin = 2523.2532
				xmax = 2523.5532
				text = "D"
			intervals [191]:
				xmin = 2523.5532
				xmax = 2523.7232
				text = "sp"
			intervals [192]:
				xmin = 2523.7232
				xmax = 2523.7832
				text = "DH"
			intervals [193]:
				xmin = 2523.7832
				xmax = 2523.8532
				text = "AH0"
			intervals [194]:
				xmin = 2523.8532
				xmax = 2523.8832
				text = "T"
			intervals [195]:
				xmin = 2523.8832
				xmax = 2523.9232
				text = "sp"
			intervals [196]:
				xmin = 2523.9232
				xmax = 2523.9732
				text = "AH0"
			intervals [197]:
				xmin = 2523.9732
				xmax = 2524.0032
				text = "G"
			intervals [198]:
				xmin = 2524.0032
				xmax = 2524.0432
				text = "R"
			intervals [199]:
				xmin = 2524.0432
				xmax = 2524.1132
				text = "IY1"
			intervals [200]:
				xmin = 2524.1132
				xmax = 2524.2432
				text = "ER0"
			intervals [201]:
				xmin = 2524.2432
				xmax = 2524.2732
				text = "sp"
			intervals [202]:
				xmin = 2524.2732
				xmax = 2524.3032
				text = "D"
			intervals [203]:
				xmin = 2524.3032
				xmax = 2524.3432
				text = "IH0"
			intervals [204]:
				xmin = 2524.3432
				xmax = 2524.3832
				text = "S"
			intervals [205]:
				xmin = 2524.3832
				xmax = 2524.4132
				text = "AH0"
			intervals [206]:
				xmin = 2524.4132
				xmax = 2524.4532
				text = "G"
			intervals [207]:
				xmin = 2524.4532
				xmax = 2524.5332
				text = "R"
			intervals [208]:
				xmin = 2524.5332
				xmax = 2524.5832
				text = "IY1"
			intervals [209]:
				xmin = 2524.5832
				xmax = 2524.6132
				text = "W"
			intervals [210]:
				xmin = 2524.6132
				xmax = 2524.6432
				text = "EH1"
			intervals [211]:
				xmin = 2524.6432
				xmax = 2524.6932
				text = "N"
			intervals [212]:
				xmin = 2524.6932
				xmax = 2524.7232
				text = "Y"
			intervals [213]:
				xmin = 2524.7232
				xmax = 2524.7632
				text = "UW1"
			intervals [214]:
				xmin = 2524.7632
				xmax = 2524.8632
				text = "S"
			intervals [215]:
				xmin = 2524.8632
				xmax = 2524.9332
				text = "EH1"
			intervals [216]:
				xmin = 2524.9332
				xmax = 2525.0132
				text = "D"
			intervals [217]:
				xmin = 2525.0132
				xmax = 2525.0432
				text = "sp"
			intervals [218]:
				xmin = 2525.0432
				xmax = 2525.0732
				text = "DH"
			intervals [219]:
				xmin = 2525.0732
				xmax = 2525.1032
				text = "AH0"
			intervals [220]:
				xmin = 2525.1032
				xmax = 2525.3432
				text = "T"
			intervals [221]:
				xmin = 2525.3432
				xmax = 2525.6548
				text = ""
			intervals [222]:
				xmin = 2525.6548
				xmax = 2525.7148
				text = "B"
			intervals [223]:
				xmin = 2525.7148
				xmax = 2525.7648
				text = "AH1"
			intervals [224]:
				xmin = 2525.7648
				xmax = 2525.8048
				text = "T"
			intervals [225]:
				xmin = 2525.8048
				xmax = 2526.0448
				text = "AY1"
			intervals [226]:
				xmin = 2526.0448
				xmax = 2526.0748
				text = "S"
			intervals [227]:
				xmin = 2526.0748
				xmax = 2526.1048
				text = "T"
			intervals [228]:
				xmin = 2526.1048
				xmax = 2526.3648
				text = "IH1"
			intervals [229]:
				xmin = 2526.3648
				xmax = 2526.4548
				text = "L"
			intervals [230]:
				xmin = 2526.4548
				xmax = 2526.4848
				text = "sp"
			intervals [231]:
				xmin = 2526.4848
				xmax = 2526.5248
				text = "N"
			intervals [232]:
				xmin = 2526.5248
				xmax = 2527.0548
				text = "OW1"
			intervals [233]:
				xmin = 2527.0548
				xmax = 2527.1348
				text = ""
			intervals [234]:
				xmin = 2527.1348
				xmax = 2527.2148
				text = "DH"
			intervals [235]:
				xmin = 2527.2148
				xmax = 2527.3848
				text = "EY1"
			intervals [236]:
				xmin = 2527.3848
				xmax = 2527.4148
				text = "sp"
			intervals [237]:
				xmin = 2527.4148
				xmax = 2527.4448
				text = "D"
			intervals [238]:
				xmin = 2527.4448
				xmax = 2527.4748
				text = "UW1"
			intervals [239]:
				xmin = 2527.4748
				xmax = 2527.5048
				text = "sp"
			intervals [240]:
				xmin = 2527.5048
				xmax = 2527.5548
				text = "N"
			intervals [241]:
				xmin = 2527.5548
				xmax = 2527.7148
				text = "AH1"
			intervals [242]:
				xmin = 2527.7148
				xmax = 2527.7448
				text = "M"
			intervals [243]:
				xmin = 2527.7448
				xmax = 2527.7748
				text = "B"
			intervals [244]:
				xmin = 2527.7748
				xmax = 2527.8948
				text = "ER0"
			intervals [245]:
				xmin = 2527.8948
				xmax = 2528.1348
				text = "Z"
			intervals [246]:
				xmin = 2528.1348
				xmax = 2528.2048
				text = "sp"
			intervals [247]:
				xmin = 2528.2048
				xmax = 2528.3048
				text = "W"
			intervals [248]:
				xmin = 2528.3048
				xmax = 2528.4848
				text = "EY1"
			intervals [249]:
				xmin = 2528.4848
				xmax = 2528.5248
				text = "M"
			intervals [250]:
				xmin = 2528.5248
				xmax = 2528.6148
				text = "AO1"
			intervals [251]:
				xmin = 2528.6148
				xmax = 2528.6848
				text = "R"
			intervals [252]:
				xmin = 2528.6848
				xmax = 2528.7148
				text = "sp"
			intervals [253]:
				xmin = 2528.7148
				xmax = 2528.7448
				text = "N"
			intervals [254]:
				xmin = 2528.7448
				xmax = 2528.7748
				text = "AH1"
			intervals [255]:
				xmin = 2528.7748
				xmax = 2528.8548
				text = "M"
			intervals [256]:
				xmin = 2528.8548
				xmax = 2528.8948
				text = "B"
			intervals [257]:
				xmin = 2528.8948
				xmax = 2528.9548
				text = "ER0"
			intervals [258]:
				xmin = 2528.9548
				xmax = 2528.9848
				text = "Z"
			intervals [259]:
				xmin = 2528.9848
				xmax = 2529.0448
				text = "sp"
			intervals [260]:
				xmin = 2529.0448
				xmax = 2529.0848
				text = "HH"
			intervals [261]:
				xmin = 2529.0848
				xmax = 2529.1148
				text = "W"
			intervals [262]:
				xmin = 2529.1148
				xmax = 2529.1448
				text = "EH1"
			intervals [263]:
				xmin = 2529.1448
				xmax = 2529.1748
				text = "N"
			intervals [264]:
				xmin = 2529.1748
				xmax = 2529.2348
				text = "S"
			intervals [265]:
				xmin = 2529.2348
				xmax = 2529.2948
				text = "T"
			intervals [266]:
				xmin = 2529.2948
				xmax = 2529.3248
				text = "IY1"
			intervals [267]:
				xmin = 2529.3248
				xmax = 2529.3548
				text = "V"
			intervals [268]:
				xmin = 2529.3548
				xmax = 2529.4048
				text = "AH0"
			intervals [269]:
				xmin = 2529.4048
				xmax = 2529.4548
				text = "N"
			intervals [270]:
				xmin = 2529.4548
				xmax = 2529.4848
				text = "sp"
			intervals [271]:
				xmin = 2529.4848
				xmax = 2529.5348
				text = "K"
			intervals [272]:
				xmin = 2529.5348
				xmax = 2529.6148
				text = "ER1"
			intervals [273]:
				xmin = 2529.6148
				xmax = 2529.6448
				text = "IY0"
			intervals [274]:
				xmin = 2529.6448
				xmax = 2529.9348
				text = "spn"
			intervals [275]:
				xmin = 2529.9348
				xmax = 2536.4046
				text = ""
			intervals [276]:
				xmin = 2536.4046
				xmax = 2536.8546
				text = "sil"
			intervals [277]:
				xmin = 2536.8546
				xmax = 2536.8846
				text = "DH"
			intervals [278]:
				xmin = 2536.8846
				xmax = 2536.9746
				text = "EY1"
			intervals [279]:
				xmin = 2536.9746
				xmax = 2537.0046
				text = "sp"
			intervals [280]:
				xmin = 2537.0046
				xmax = 2537.0346
				text = "K"
			intervals [281]:
				xmin = 2537.0346
				xmax = 2537.0746
				text = "AE1"
			intervals [282]:
				xmin = 2537.0746
				xmax = 2537.1146
				text = "N"
			intervals [283]:
				xmin = 2537.1146
				xmax = 2537.1446
				text = "W"
			intervals [284]:
				xmin = 2537.1446
				xmax = 2537.3846
				text = "IH1"
			intervals [285]:
				xmin = 2537.3846
				xmax = 2537.5046
				text = "N"
			intervals [286]:
				xmin = 2537.5046
				xmax = 2537.6446
				text = "sp"
			intervals [287]:
				xmin = 2537.6446
				xmax = 2537.7146
				text = "N"
			intervals [288]:
				xmin = 2537.7146
				xmax = 2538.0246
				text = "OW1"
			intervals [289]:
				xmin = 2538.0246
				xmax = 2538.0646
				text = "spn"
			intervals [290]:
				xmin = 2538.0646
				xmax = 2539.0546
				text = "sp"
			intervals [291]:
				xmin = 2539.0546
				xmax = 2539.0846
				text = "W"
			intervals [292]:
				xmin = 2539.0846
				xmax = 2539.1146
				text = "IH1"
			intervals [293]:
				xmin = 2539.1146
				xmax = 2539.1446
				text = "N"
			intervals [294]:
				xmin = 2539.1446
				xmax = 2539.1746
				text = "IH0"
			intervals [295]:
				xmin = 2539.1746
				xmax = 2539.2046
				text = "N"
			intervals [296]:
				xmin = 2539.2046
				xmax = 2539.2346
				text = "N"
			intervals [297]:
				xmin = 2539.2346
				xmax = 2539.3146
				text = "AW1"
			intervals [298]:
				xmin = 2539.3146
				xmax = 2539.3546
				text = "N"
			intervals [299]:
				xmin = 2539.3546
				xmax = 2539.4246
				text = "OW1"
			intervals [300]:
				xmin = 2539.4246
				xmax = 2539.4846
				text = "DH"
			intervals [301]:
				xmin = 2539.4846
				xmax = 2539.5346
				text = "EY1"
			intervals [302]:
				xmin = 2539.5346
				xmax = 2539.6046
				text = "K"
			intervals [303]:
				xmin = 2539.6046
				xmax = 2539.8246
				text = "AE1"
			intervals [304]:
				xmin = 2539.8246
				xmax = 2539.8546
				text = "N"
			intervals [305]:
				xmin = 2539.8546
				xmax = 2539.8846
				text = "T"
			intervals [306]:
				xmin = 2539.8846
				xmax = 2540.4975
				text = ""
			intervals [307]:
				xmin = 2540.4975
				xmax = 2541.0675
				text = "sil"
			intervals [308]:
				xmin = 2541.0675
				xmax = 2541.1675
				text = "N"
			intervals [309]:
				xmin = 2541.1675
				xmax = 2541.2275
				text = "OW1"
			intervals [310]:
				xmin = 2541.2275
				xmax = 2541.2975
				text = "Y"
			intervals [311]:
				xmin = 2541.2975
				xmax = 2541.3275
				text = "UW1"
			intervals [312]:
				xmin = 2541.3275
				xmax = 2541.3575
				text = "D"
			intervals [313]:
				xmin = 2541.3575
				xmax = 2541.4575
				text = "IH1"
			intervals [314]:
				xmin = 2541.4575
				xmax = 2541.4875
				text = "N"
			intervals [315]:
				xmin = 2541.4875
				xmax = 2541.5275
				text = "T"
			intervals [316]:
				xmin = 2541.5275
				xmax = 2541.5675
				text = "sp"
			intervals [317]:
				xmin = 2541.5675
				xmax = 2541.6175
				text = "S"
			intervals [318]:
				xmin = 2541.6175
				xmax = 2542.1175
				text = "EY1"
			intervals [319]:
				xmin = 2542.1175
				xmax = 2543.2275
				text = "spn"
			intervals [320]:
				xmin = 2543.2275
				xmax = 2543.2675
				text = "Y"
			intervals [321]:
				xmin = 2543.2675
				xmax = 2543.3375
				text = "UW1"
			intervals [322]:
				xmin = 2543.3375
				xmax = 2543.3675
				text = "D"
			intervals [323]:
				xmin = 2543.3675
				xmax = 2543.3975
				text = "IH1"
			intervals [324]:
				xmin = 2543.3975
				xmax = 2543.4275
				text = "N"
			intervals [325]:
				xmin = 2543.4275
				xmax = 2543.4575
				text = "T"
			intervals [326]:
				xmin = 2543.4575
				xmax = 2543.4875
				text = "S"
			intervals [327]:
				xmin = 2543.4875
				xmax = 2543.5875
				text = "EY1"
			intervals [328]:
				xmin = 2543.5875
				xmax = 2554.2225
				text = ""
			intervals [329]:
				xmin = 2554.2225
				xmax = 2554.2925
				text = "B"
			intervals [330]:
				xmin = 2554.2925
				xmax = 2554.3225
				text = "AH1"
			intervals [331]:
				xmin = 2554.3225
				xmax = 2554.3625
				text = "T"
			intervals [332]:
				xmin = 2554.3625
				xmax = 2554.3925
				text = "Y"
			intervals [333]:
				xmin = 2554.3925
				xmax = 2554.4225
				text = "UW1"
			intervals [334]:
				xmin = 2554.4225
				xmax = 2554.4525
				text = "D"
			intervals [335]:
				xmin = 2554.4525
				xmax = 2554.7825
				text = "IH1"
			intervals [336]:
				xmin = 2554.7825
				xmax = 2554.8225
				text = "D"
			intervals [337]:
				xmin = 2554.8225
				xmax = 2554.8525
				text = "N"
			intervals [338]:
				xmin = 2554.8525
				xmax = 2554.8825
				text = "T"
			intervals [339]:
				xmin = 2554.8825
				xmax = 2554.9325
				text = "S"
			intervals [340]:
				xmin = 2554.9325
				xmax = 2555.2725
				text = "EY1"
			intervals [341]:
				xmin = 2555.2725
				xmax = 2555.3025
				text = "spn"
			intervals [342]:
				xmin = 2555.3025
				xmax = 2561.9533
				text = "sp"
			intervals [343]:
				xmin = 2561.9533
				xmax = 2561.9933
				text = "DH"
			intervals [344]:
				xmin = 2561.9933
				xmax = 2562.0533
				text = "AE1"
			intervals [345]:
				xmin = 2562.0533
				xmax = 2562.0833
				text = "T"
			intervals [346]:
				xmin = 2562.0833
				xmax = 2562.7433
				text = "EH1"
			intervals [347]:
				xmin = 2562.7433
				xmax = 2562.7733
				text = "S"
			intervals [348]:
				xmin = 2562.7733
				xmax = 2562.8033
				text = "W"
			intervals [349]:
				xmin = 2562.8033
				xmax = 2562.8333
				text = "AH1"
			intervals [350]:
				xmin = 2562.8333
				xmax = 2562.8633
				text = "T"
			intervals [351]:
				xmin = 2562.8633
				xmax = 2562.8933
				text = "AH0"
			intervals [352]:
				xmin = 2562.8933
				xmax = 2562.9233
				text = "M"
			intervals [353]:
				xmin = 2562.9233
				xmax = 2562.9533
				text = "S"
			intervals [354]:
				xmin = 2562.9533
				xmax = 2562.9833
				text = "EY1"
			intervals [355]:
				xmin = 2562.9833
				xmax = 2563.0133
				text = "IH0"
			intervals [356]:
				xmin = 2563.0133
				xmax = 2563.0933
				text = "NG"
			intervals [357]:
				xmin = 2563.0933
				xmax = 2619.3935
				text = ""
			intervals [358]:
				xmin = 2619.3935
				xmax = 2619.8635
				text = "spn"
			intervals [359]:
				xmin = 2619.8635
				xmax = 2619.9035
				text = "D"
			intervals [360]:
				xmin = 2619.9035
				xmax = 2619.9935
				text = "R"
			intervals [361]:
				xmin = 2619.9935
				xmax = 2620.0235
				text = "EY1"
			intervals [362]:
				xmin = 2620.0235
				xmax = 2620.0535
				text = "M"
			intervals [363]:
				xmin = 2620.0535
				xmax = 2620.0835
				text = "AO0"
			intervals [364]:
				xmin = 2620.0835
				xmax = 2620.1135
				text = "N"
			intervals [365]:
				xmin = 2620.1135
				xmax = 2620.1435
				text = "D"
			intervals [366]:
				xmin = 2620.1435
				xmax = 2620.1735
				text = "sp"
			intervals [367]:
				xmin = 2620.1735
				xmax = 2620.2235
				text = "DH"
			intervals [368]:
				xmin = 2620.2235
				xmax = 2620.3735
				text = "AH1"
			intervals [369]:
				xmin = 2620.3735
				xmax = 2620.4135
				text = "HH"
			intervals [370]:
				xmin = 2620.4135
				xmax = 2620.5135
				text = "AA1"
			intervals [371]:
				xmin = 2620.5135
				xmax = 2620.5435
				text = "R"
			intervals [372]:
				xmin = 2620.5435
				xmax = 2620.5735
				text = "T"
			intervals [373]:
				xmin = 2620.5735
				xmax = 2620.6035
				text = "sp"
			intervals [374]:
				xmin = 2620.6035
				xmax = 2620.8035
				text = "AH1"
			intervals [375]:
				xmin = 2620.8035
				xmax = 2620.9035
				text = "V"
			intervals [376]:
				xmin = 2620.9035
				xmax = 2621.0735
				text = "sp"
			intervals [377]:
				xmin = 2621.0735
				xmax = 2621.1135
				text = "DH"
			intervals [378]:
				xmin = 2621.1135
				xmax = 2621.1435
				text = "AH0"
			intervals [379]:
				xmin = 2621.1435
				xmax = 2621.1935
				text = "sp"
			intervals [380]:
				xmin = 2621.1935
				xmax = 2621.2235
				text = "T"
			intervals [381]:
				xmin = 2621.2235
				xmax = 2621.2635
				text = "IY1"
			intervals [382]:
				xmin = 2621.2635
				xmax = 2621.3635
				text = "M"
			intervals [383]:
				xmin = 2621.3635
				xmax = 2622.1033
				text = "sp"
			intervals [384]:
				xmin = 2622.1033
				xmax = 2622.1433
				text = "W"
			intervals [385]:
				xmin = 2622.1433
				xmax = 2622.1733
				text = "AY1"
			intervals [386]:
				xmin = 2622.1733
				xmax = 2622.2033
				text = "sp"
			intervals [387]:
				xmin = 2622.2033
				xmax = 2622.2533
				text = "Y"
			intervals [388]:
				xmin = 2622.2533
				xmax = 2622.3033
				text = "AO2"
			intervals [389]:
				xmin = 2622.3033
				xmax = 2622.3933
				text = "L"
			intervals [390]:
				xmin = 2622.3933
				xmax = 2622.4233
				text = "F"
			intervals [391]:
				xmin = 2622.4233
				xmax = 2622.4533
				text = "IY1"
			intervals [392]:
				xmin = 2622.4533
				xmax = 2622.4833
				text = "L"
			intervals [393]:
				xmin = 2622.4833
				xmax = 2622.5533
				text = "L"
			intervals [394]:
				xmin = 2622.5533
				xmax = 2622.5833
				text = "AY1"
			intervals [395]:
				xmin = 2622.5833
				xmax = 2622.6433
				text = "K"
			intervals [396]:
				xmin = 2622.6433
				xmax = 2622.6933
				text = "sp"
			intervals [397]:
				xmin = 2622.6933
				xmax = 2622.7233
				text = "HH"
			intervals [398]:
				xmin = 2622.7233
				xmax = 2622.7533
				text = "IY1"
			intervals [399]:
				xmin = 2622.7533
				xmax = 2622.7833
				text = "S"
			intervals [400]:
				xmin = 2622.7833
				xmax = 2622.8133
				text = "DH"
			intervals [401]:
				xmin = 2622.8133
				xmax = 2622.8433
				text = "AH1"
			intervals [402]:
				xmin = 2622.8433
				xmax = 2622.8733
				text = "sp"
			intervals [403]:
				xmin = 2622.8733
				xmax = 2622.9033
				text = "HH"
			intervals [404]:
				xmin = 2622.9033
				xmax = 2622.9333
				text = "AA1"
			intervals [405]:
				xmin = 2622.9333
				xmax = 2622.9833
				text = "R"
			intervals [406]:
				xmin = 2622.9833
				xmax = 2623.0133
				text = "T"
			intervals [407]:
				xmin = 2623.0133
				xmax = 2623.1533
				text = "sp"
			intervals [408]:
				xmin = 2623.1533
				xmax = 2623.1833
				text = "AH0"
			intervals [409]:
				xmin = 2623.1833
				xmax = 2623.2233
				text = "V"
			intervals [410]:
				xmin = 2623.2233
				xmax = 2623.2933
				text = "sp"
			intervals [411]:
				xmin = 2623.2933
				xmax = 2623.3233
				text = "DH"
			intervals [412]:
				xmin = 2623.3233
				xmax = 2623.3533
				text = "AH0"
			intervals [413]:
				xmin = 2623.3533
				xmax = 2623.3833
				text = "T"
			intervals [414]:
				xmin = 2623.3833
				xmax = 2623.4133
				text = "IY1"
			intervals [415]:
				xmin = 2623.4133
				xmax = 2623.4433
				text = "M"
			intervals [416]:
				xmin = 2623.4433
				xmax = 2624.0053
				text = ""
			intervals [417]:
				xmin = 2624.0053
				xmax = 2624.9553
				text = "spn"
			intervals [418]:
				xmin = 2624.9553
				xmax = 2647.8199
				text = ""
			intervals [419]:
				xmin = 2647.8199
				xmax = 2648.1399
				text = "AO1"
			intervals [420]:
				xmin = 2648.1399
				xmax = 2648.1999
				text = "L"
			intervals [421]:
				xmin = 2648.1999
				xmax = 2648.2299
				text = "sp"
			intervals [422]:
				xmin = 2648.2299
				xmax = 2648.2599
				text = "AH0"
			intervals [423]:
				xmin = 2648.2599
				xmax = 2648.2899
				text = "M"
			intervals [424]:
				xmin = 2648.2899
				xmax = 2648.3399
				text = "S"
			intervals [425]:
				xmin = 2648.3399
				xmax = 2648.3699
				text = "EY1"
			intervals [426]:
				xmin = 2648.3699
				xmax = 2648.3999
				text = "IH0"
			intervals [427]:
				xmin = 2648.3999
				xmax = 2648.4599
				text = "NG"
			intervals [428]:
				xmin = 2648.4599
				xmax = 2648.4899
				text = "IH0"
			intervals [429]:
				xmin = 2648.4899
				xmax = 2648.5199
				text = "Z"
			intervals [430]:
				xmin = 2648.5199
				xmax = 2650.3133
				text = "sp"
			intervals [431]:
				xmin = 2650.3133
				xmax = 2650.3433
				text = "N"
			intervals [432]:
				xmin = 2650.3433
				xmax = 2650.3733
				text = "OW1"
			intervals [433]:
				xmin = 2650.3733
				xmax = 2650.4033
				text = "AY1"
			intervals [434]:
				xmin = 2650.4033
				xmax = 2650.4333
				text = "D"
			intervals [435]:
				xmin = 2650.4333
				xmax = 2650.4633
				text = "OW1"
			intervals [436]:
				xmin = 2650.4633
				xmax = 2650.4933
				text = "N"
			intervals [437]:
				xmin = 2650.4933
				xmax = 2651.5833
				text = "sp"
			intervals [438]:
				xmin = 2651.5833
				xmax = 2651.6133
				text = "W"
			intervals [439]:
				xmin = 2651.6133
				xmax = 2651.6433
				text = "AA1"
			intervals [440]:
				xmin = 2651.6433
				xmax = 2651.6733
				text = "N"
			intervals [441]:
				xmin = 2651.6733
				xmax = 2651.7033
				text = "T"
			intervals [442]:
				xmin = 2651.7033
				xmax = 2651.7433
				text = "sp"
			intervals [443]:
				xmin = 2651.7433
				xmax = 2651.8033
				text = "Y"
			intervals [444]:
				xmin = 2651.8033
				xmax = 2651.8433
				text = "UW1"
			intervals [445]:
				xmin = 2651.8433
				xmax = 2651.8833
				text = "T"
			intervals [446]:
				xmin = 2651.8833
				xmax = 2651.9133
				text = "AH0"
			intervals [447]:
				xmin = 2651.9133
				xmax = 2651.9433
				text = "G"
			intervals [448]:
				xmin = 2651.9433
				xmax = 2651.9733
				text = "IH1"
			intervals [449]:
				xmin = 2651.9733
				xmax = 2652.0033
				text = "V"
			intervals [450]:
				xmin = 2652.0033
				xmax = 2652.0333
				text = "M"
			intervals [451]:
				xmin = 2652.0333
				xmax = 2652.0833
				text = "IY1"
			intervals [452]:
				xmin = 2652.0833
				xmax = 2652.1133
				text = "EY1"
			intervals [453]:
				xmin = 2652.1133
				xmax = 2653.9731
				text = ""
			intervals [454]:
				xmin = 2653.9731
				xmax = 2654.0331
				text = "sil"
			intervals [455]:
				xmin = 2654.0331
				xmax = 2654.0731
				text = "N"
			intervals [456]:
				xmin = 2654.0731
				xmax = 2654.3331
				text = "OW1"
			intervals [457]:
				xmin = 2654.3331
				xmax = 2654.3631
				text = "AY1"
			intervals [458]:
				xmin = 2654.3631
				xmax = 2654.4531
				text = "D"
			intervals [459]:
				xmin = 2654.4531
				xmax = 2654.5331
				text = "OW1"
			intervals [460]:
				xmin = 2654.5331
				xmax = 2654.5631
				text = "N"
			intervals [461]:
				xmin = 2654.5631
				xmax = 2654.6031
				text = "W"
			intervals [462]:
				xmin = 2654.6031
				xmax = 2654.6431
				text = "AA1"
			intervals [463]:
				xmin = 2654.6431
				xmax = 2654.6731
				text = "N"
			intervals [464]:
				xmin = 2654.6731
				xmax = 2654.7131
				text = "T"
			intervals [465]:
				xmin = 2654.7131
				xmax = 2654.7431
				text = "Y"
			intervals [466]:
				xmin = 2654.7431
				xmax = 2654.7731
				text = "UW1"
			intervals [467]:
				xmin = 2654.7731
				xmax = 2654.8131
				text = "sp"
			intervals [468]:
				xmin = 2654.8131
				xmax = 2654.8431
				text = "T"
			intervals [469]:
				xmin = 2654.8431
				xmax = 2654.8731
				text = "AH0"
			intervals [470]:
				xmin = 2654.8731
				xmax = 2654.9031
				text = "G"
			intervals [471]:
				xmin = 2654.9031
				xmax = 2654.9531
				text = "IH1"
			intervals [472]:
				xmin = 2654.9531
				xmax = 2654.9831
				text = "V"
			intervals [473]:
				xmin = 2654.9831
				xmax = 2655.0131
				text = "M"
			intervals [474]:
				xmin = 2655.0131
				xmax = 2655.0431
				text = "IY1"
			intervals [475]:
				xmin = 2655.0431
				xmax = 2655.1031
				text = "EY1"
			intervals [476]:
				xmin = 2655.1031
				xmax = 2655.1331
				text = "sp"
			intervals [477]:
				xmin = 2655.1331
				xmax = 2655.1631
				text = "M"
			intervals [478]:
				xmin = 2655.1631
				xmax = 2655.3131
				text = "EH1"
			intervals [479]:
				xmin = 2655.3131
				xmax = 2655.3431
				text = "T"
			intervals [480]:
				xmin = 2655.3431
				xmax = 2655.3731
				text = "AH0"
			intervals [481]:
				xmin = 2655.3731
				xmax = 2655.4531
				text = "F"
			intervals [482]:
				xmin = 2655.4531
				xmax = 2655.5131
				text = "AO0"
			intervals [483]:
				xmin = 2655.5131
				xmax = 2655.5431
				text = "R"
			intervals [484]:
				xmin = 2655.5431
				xmax = 2655.5731
				text = "ER0"
			intervals [485]:
				xmin = 2655.5731
				xmax = 2655.6131
				text = "N"
			intervals [486]:
				xmin = 2655.6131
				xmax = 2655.6831
				text = "AH1"
			intervals [487]:
				xmin = 2655.6831
				xmax = 2655.7131
				text = "TH"
			intervals [488]:
				xmin = 2655.7131
				xmax = 2655.7431
				text = "IH0"
			intervals [489]:
				xmin = 2655.7431
				xmax = 2655.7831
				text = "N"
			intervals [490]:
				xmin = 2655.7831
				xmax = 2655.8231
				text = "L"
			intervals [491]:
				xmin = 2655.8231
				xmax = 2655.8731
				text = "AY1"
			intervals [492]:
				xmin = 2655.8731
				xmax = 2655.9431
				text = "K"
			intervals [493]:
				xmin = 2655.9431
				xmax = 2655.9831
				text = "sp"
			intervals [494]:
				xmin = 2655.9831
				xmax = 2656.0431
				text = "T"
			intervals [495]:
				xmin = 2656.0431
				xmax = 2656.0731
				text = "EH1"
			intervals [496]:
				xmin = 2656.0731
				xmax = 2656.1031
				text = "L"
			intervals [497]:
				xmin = 2656.1031
				xmax = 2656.1331
				text = "M"
			intervals [498]:
				xmin = 2656.1331
				xmax = 2656.1631
				text = "IY1"
			intervals [499]:
				xmin = 2656.1631
				xmax = 2656.1931
				text = "sp"
			intervals [500]:
				xmin = 2656.1931
				xmax = 2656.2231
				text = "IH0"
			intervals [501]:
				xmin = 2656.2231
				xmax = 2656.3131
				text = "G"
			intervals [502]:
				xmin = 2656.3131
				xmax = 2656.3631
				text = "Z"
			intervals [503]:
				xmin = 2656.3631
				xmax = 2656.4931
				text = "AE1"
			intervals [504]:
				xmin = 2656.4931
				xmax = 2656.5931
				text = "K"
			intervals [505]:
				xmin = 2656.5931
				xmax = 2656.6231
				text = "T"
			intervals [506]:
				xmin = 2656.6231
				xmax = 2656.6531
				text = "L"
			intervals [507]:
				xmin = 2656.6531
				xmax = 2656.6831
				text = "IY0"
			intervals [508]:
				xmin = 2656.6831
				xmax = 2656.7131
				text = "sp"
			intervals [509]:
				xmin = 2656.7131
				xmax = 2656.7531
				text = "W"
			intervals [510]:
				xmin = 2656.7531
				xmax = 2656.7831
				text = "AH1"
			intervals [511]:
				xmin = 2656.7831
				xmax = 2656.8131
				text = "T"
			intervals [512]:
				xmin = 2656.8131
				xmax = 2656.8431
				text = "HH"
			intervals [513]:
				xmin = 2656.8431
				xmax = 2656.9431
				text = "IY1"
			intervals [514]:
				xmin = 2656.9431
				xmax = 2656.9831
				text = "sp"
			intervals [515]:
				xmin = 2656.9831
				xmax = 2657.0131
				text = "D"
			intervals [516]:
				xmin = 2657.0131
				xmax = 2657.0731
				text = "UW1"
			intervals [517]:
				xmin = 2657.0731
				xmax = 2657.1131
				text = "sp"
			intervals [518]:
				xmin = 2657.1131
				xmax = 2657.1931
				text = "AO1"
			intervals [519]:
				xmin = 2657.1931
				xmax = 2657.2331
				text = "N"
			intervals [520]:
				xmin = 2657.2331
				xmax = 2657.2631
				text = "DH"
			intervals [521]:
				xmin = 2657.2631
				xmax = 2657.2931
				text = "AH1"
			intervals [522]:
				xmin = 2657.2931
				xmax = 2657.3231
				text = "sp"
			intervals [523]:
				xmin = 2657.3231
				xmax = 2657.7131
				text = "spn"
			intervals [524]:
				xmin = 2657.7131
				xmax = 2669.1075
				text = ""
			intervals [525]:
				xmin = 2669.1075
				xmax = 2669.3175
				text = "sil"
			intervals [526]:
				xmin = 2669.3175
				xmax = 2669.4575
				text = "S"
			intervals [527]:
				xmin = 2669.4575
				xmax = 2669.4975
				text = "K"
			intervals [528]:
				xmin = 2669.4975
				xmax = 2669.5675
				text = "IH1"
			intervals [529]:
				xmin = 2669.5675
				xmax = 2669.7075
				text = "L"
			intervals [530]:
				xmin = 2669.7075
				xmax = 2669.7375
				text = "D"
			intervals [531]:
				xmin = 2669.7375
				xmax = 2680.410
				text = ""
			intervals [532]:
				xmin = 2680.410
				xmax = 2680.570
				text = "sil"
			intervals [533]:
				xmin = 2680.570
				xmax = 2680.650
				text = "S"
			intervals [534]:
				xmin = 2680.650
				xmax = 2680.970
				text = "OW1"
			intervals [535]:
				xmin = 2680.970
				xmax = 2681.000
				text = "D"
			intervals [536]:
				xmin = 2681.000
				xmax = 2681.030
				text = "R"
			intervals [537]:
				xmin = 2681.030
				xmax = 2681.060
				text = "EY1"
			intervals [538]:
				xmin = 2681.060
				xmax = 2681.120
				text = "M"
			intervals [539]:
				xmin = 2681.120
				xmax = 2681.170
				text = "AO0"
			intervals [540]:
				xmin = 2681.170
				xmax = 2681.200
				text = "N"
			intervals [541]:
				xmin = 2681.200
				xmax = 2681.230
				text = "D"
			intervals [542]:
				xmin = 2681.230
				xmax = 2681.260
				text = "HH"
			intervals [543]:
				xmin = 2681.260
				xmax = 2681.290
				text = "IY1"
			intervals [544]:
				xmin = 2681.290
				xmax = 2681.320
				text = "sp"
			intervals [545]:
				xmin = 2681.320
				xmax = 2681.350
				text = "G"
			intervals [546]:
				xmin = 2681.350
				xmax = 2681.390
				text = "EY1"
			intervals [547]:
				xmin = 2681.390
				xmax = 2681.420
				text = "V"
			intervals [548]:
				xmin = 2681.420
				xmax = 2681.460
				text = "DH"
			intervals [549]:
				xmin = 2681.460
				xmax = 2681.490
				text = "AH0"
			intervals [550]:
				xmin = 2681.490
				xmax = 2681.520
				text = "M"
			intervals [551]:
				xmin = 2681.520
				xmax = 2681.570
				text = "DH"
			intervals [552]:
				xmin = 2681.570
				xmax = 2681.750
				text = "AH1"
			intervals [553]:
				xmin = 2681.750
				xmax = 2681.780
				text = "K"
			intervals [554]:
				xmin = 2681.780
				xmax = 2681.880
				text = "AA1"
			intervals [555]:
				xmin = 2681.880
				xmax = 2681.910
				text = "N"
			intervals [556]:
				xmin = 2681.910
				xmax = 2681.940
				text = "F"
			intervals [557]:
				xmin = 2681.940
				xmax = 2682.000
				text = "AH0"
			intervals [558]:
				xmin = 2682.000
				xmax = 2682.030
				text = "D"
			intervals [559]:
				xmin = 2682.030
				xmax = 2682.060
				text = "AH0"
			intervals [560]:
				xmin = 2682.060
				xmax = 2682.120
				text = "N"
			intervals [561]:
				xmin = 2682.120
				xmax = 2682.150
				text = "S"
			intervals [562]:
				xmin = 2682.150
				xmax = 2682.220
				text = "sp"
			intervals [563]:
				xmin = 2682.220
				xmax = 2682.3232
				text = ""
			intervals [564]:
				xmin = 2682.3232
				xmax = 2682.4032
				text = "DH"
			intervals [565]:
				xmin = 2682.4032
				xmax = 2682.5632
				text = "EY1"
			intervals [566]:
				xmin = 2682.5632
				xmax = 2682.5932
				text = "sp"
			intervals [567]:
				xmin = 2682.5932
				xmax = 2682.6232
				text = "N"
			intervals [568]:
				xmin = 2682.6232
				xmax = 2682.6732
				text = "IY1"
			intervals [569]:
				xmin = 2682.6732
				xmax = 2682.7832
				text = "D"
			intervals [570]:
				xmin = 2682.7832
				xmax = 2686.465
				text = ""
			intervals [571]:
				xmin = 2686.465
				xmax = 2686.645
				text = "sil"
			intervals [572]:
				xmin = 2686.645
				xmax = 2686.675
				text = "Y"
			intervals [573]:
				xmin = 2686.675
				xmax = 2686.905
				text = "AE1"
			intervals [574]:
				xmin = 2686.905
				xmax = 2703.2205
				text = ""
			intervals [575]:
				xmin = 2703.2205
				xmax = 2703.2605
				text = "sil"
			intervals [576]:
				xmin = 2703.2605
				xmax = 2703.3005
				text = "S"
			intervals [577]:
				xmin = 2703.3005
				xmax = 2703.3705
				text = "OW1"
			intervals [578]:
				xmin = 2703.3705
				xmax = 2703.4305
				text = "HH"
			intervals [579]:
				xmin = 2703.4305
				xmax = 2703.5005
				text = "IY1"
			intervals [580]:
				xmin = 2703.5005
				xmax = 2703.5905
				text = "sp"
			intervals [581]:
				xmin = 2703.5905
				xmax = 2703.6205
				text = "S"
			intervals [582]:
				xmin = 2703.6205
				xmax = 2703.6505
				text = "DH"
			intervals [583]:
				xmin = 2703.6505
				xmax = 2703.6905
				text = "AH1"
			intervals [584]:
				xmin = 2703.6905
				xmax = 2703.7205
				text = "W"
			intervals [585]:
				xmin = 2703.7205
				xmax = 2703.7605
				text = "AH1"
			intervals [586]:
				xmin = 2703.7605
				xmax = 2703.7905
				text = "N"
			intervals [587]:
				xmin = 2703.7905
				xmax = 2703.8205
				text = "DH"
			intervals [588]:
				xmin = 2703.8205
				xmax = 2703.8605
				text = "AH0"
			intervals [589]:
				xmin = 2703.8605
				xmax = 2703.8905
				text = "T"
			intervals [590]:
				xmin = 2703.8905
				xmax = 2703.9305
				text = "B"
			intervals [591]:
				xmin = 2703.9305
				xmax = 2703.9805
				text = "IY0"
			intervals [592]:
				xmin = 2703.9805
				xmax = 2704.0805
				text = "G"
			intervals [593]:
				xmin = 2704.0805
				xmax = 2704.1305
				text = "EH1"
			intervals [594]:
				xmin = 2704.1305
				xmax = 2704.1605
				text = "T"
			intervals [595]:
				xmin = 2704.1605
				xmax = 2704.1905
				text = "IH0"
			intervals [596]:
				xmin = 2704.1905
				xmax = 2704.2205
				text = "N"
			intervals [597]:
				xmin = 2704.2205
				xmax = 2704.2505
				text = "AO1"
			intervals [598]:
				xmin = 2704.2505
				xmax = 2704.3105
				text = "N"
			intervals [599]:
				xmin = 2704.3105
				xmax = 2704.3405
				text = "DH"
			intervals [600]:
				xmin = 2704.3405
				xmax = 2704.4105
				text = "EH1"
			intervals [601]:
				xmin = 2704.4105
				xmax = 2704.4505
				text = "M"
			intervals [602]:
				xmin = 2704.4505
				xmax = 2704.4905
				text = "sp"
			intervals [603]:
				xmin = 2704.4905
				xmax = 2704.5305
				text = "W"
			intervals [604]:
				xmin = 2704.5305
				xmax = 2704.5805
				text = "EH1"
			intervals [605]:
				xmin = 2704.5805
				xmax = 2704.6105
				text = "N"
			intervals [606]:
				xmin = 2704.6105
				xmax = 2704.6405
				text = "DH"
			intervals [607]:
				xmin = 2704.6405
				xmax = 2704.7005
				text = "EY1"
			intervals [608]:
				xmin = 2704.7005
				xmax = 2704.7805
				text = "AO1"
			intervals [609]:
				xmin = 2704.7805
				xmax = 2704.8605
				text = "L"
			intervals [610]:
				xmin = 2704.8605
				xmax = 2704.8905
				text = "sp"
			intervals [611]:
				xmin = 2704.8905
				xmax = 2704.9205
				text = "S"
			intervals [612]:
				xmin = 2704.9205
				xmax = 2704.9905
				text = "L"
			intervals [613]:
				xmin = 2704.9905
				xmax = 2705.0405
				text = "AE1"
			intervals [614]:
				xmin = 2705.0405
				xmax = 2705.1005
				text = "K"
			intervals [615]:
				xmin = 2705.1005
				xmax = 2705.1405
				text = "IH0"
			intervals [616]:
				xmin = 2705.1405
				xmax = 2705.1805
				text = "NG"
			intervals [617]:
				xmin = 2705.1805
				xmax = 2705.2705
				text = "AO1"
			intervals [618]:
				xmin = 2705.2705
				xmax = 2705.4205
				text = "F"
			intervals [619]:
				xmin = 2705.4205
				xmax = 2705.6505
				text = "AE1"
			intervals [620]:
				xmin = 2705.6505
				xmax = 2705.7105
				text = "N"
			intervals [621]:
				xmin = 2705.7105
				xmax = 2705.7505
				text = "D"
			intervals [622]:
				xmin = 2705.7505
				xmax = 2706.1405
				text = "sp"
			intervals [623]:
				xmin = 2706.1405
				xmax = 2706.3305
				text = "spn"
			intervals [624]:
				xmin = 2706.3305
				xmax = 2709.559
				text = "sp"
			intervals [625]:
				xmin = 2709.559
				xmax = 2709.589
				text = "S"
			intervals [626]:
				xmin = 2709.589
				xmax = 2709.629
				text = "OW1"
			intervals [627]:
				xmin = 2709.629
				xmax = 2709.659
				text = "sp"
			intervals [628]:
				xmin = 2709.659
				xmax = 2709.689
				text = "HH"
			intervals [629]:
				xmin = 2709.689
				xmax = 2709.719
				text = "IY1"
			intervals [630]:
				xmin = 2709.719
				xmax = 2709.789
				text = "L"
			intervals [631]:
				xmin = 2709.789
				xmax = 2709.819
				text = "AY1"
			intervals [632]:
				xmin = 2709.819
				xmax = 2709.889
				text = "K"
			intervals [633]:
				xmin = 2709.889
				xmax = 2709.919
				text = "sp"
			intervals [634]:
				xmin = 2709.919
				xmax = 2709.949
				text = "DH"
			intervals [635]:
				xmin = 2709.949
				xmax = 2709.979
				text = "AH0"
			intervals [636]:
				xmin = 2709.979
				xmax = 2710.029
				text = "sp"
			intervals [637]:
				xmin = 2710.029
				xmax = 2710.089
				text = "F"
			intervals [638]:
				xmin = 2710.089
				xmax = 2710.309
				text = "AA1"
			intervals [639]:
				xmin = 2710.309
				xmax = 2710.339
				text = "DH"
			intervals [640]:
				xmin = 2710.339
				xmax = 2710.369
				text = "ER0"
			intervals [641]:
				xmin = 2710.369
				xmax = 2713.292
				text = "sp"
			intervals [642]:
				xmin = 2713.292
				xmax = 2713.342
				text = "HH"
			intervals [643]:
				xmin = 2713.342
				xmax = 2713.422
				text = "IY1"
			intervals [644]:
				xmin = 2713.422
				xmax = 2713.502
				text = "S"
			intervals [645]:
				xmin = 2713.502
				xmax = 2714.072
				text = "sp"
			intervals [646]:
				xmin = 2714.072
				xmax = 2714.332
				text = "S"
			intervals [647]:
				xmin = 2714.332
				xmax = 2714.362
				text = "AH1"
			intervals [648]:
				xmin = 2714.362
				xmax = 2714.392
				text = "N"
			intervals [649]:
				xmin = 2714.392
				xmax = 2714.422
				text = "IH0"
			intervals [650]:
				xmin = 2714.422
				xmax = 2714.452
				text = "N"
			intervals [651]:
				xmin = 2714.452
				xmax = 2714.482
				text = "DH"
			intervals [652]:
				xmin = 2714.482
				xmax = 2714.512
				text = "AH0"
			intervals [653]:
				xmin = 2714.512
				xmax = 2714.542
				text = "M"
			intervals [654]:
				xmin = 2714.542
				xmax = 2715.232
				text = "sp"
			intervals [655]:
				xmin = 2715.232
				xmax = 2716.362
				text = "spn"
			intervals [656]:
				xmin = 2716.362
				xmax = 2720.0805
				text = ""
			intervals [657]:
				xmin = 2720.0805
				xmax = 2720.1405
				text = "sil"
			intervals [658]:
				xmin = 2720.1405
				xmax = 2720.3805
				text = "OW2"
			intervals [659]:
				xmin = 2720.3805
				xmax = 2720.4305
				text = "K"
			intervals [660]:
				xmin = 2720.4305
				xmax = 2720.4605
				text = "EY1"
			intervals [661]:
				xmin = 2720.4605
				xmax = 3549.7981
				text = "sp"
			intervals [662]:
				xmin = 3549.7981
				xmax = 3550.0181
				text = "OW1"
			intervals [663]:
				xmin = 3550.0181
				xmax = 3550.0681
				text = "sp"
			intervals [664]:
				xmin = 3550.0681
				xmax = 3550.0981
				text = "M"
			intervals [665]:
				xmin = 3550.0981
				xmax = 3550.1381
				text = "AY1"
			intervals [666]:
				xmin = 3550.1381
				xmax = 3550.1781
				text = "sp"
			intervals [667]:
				xmin = 3550.1781
				xmax = 3550.2081
				text = "G"
			intervals [668]:
				xmin = 3550.2081
				xmax = 3550.2381
				text = "AA1"
			intervals [669]:
				xmin = 3550.2381
				xmax = 3550.2681
				text = "D"
			intervals [670]:
				xmin = 3550.2681
				xmax = 3871.1629
				text = "sp"
			intervals [671]:
				xmin = 3871.1629
				xmax = 3871.9129
				text = "spn"
			intervals [672]:
				xmin = 3871.9129
				xmax = 3884.3747
				text = ""
			intervals [673]:
				xmin = 3884.3747
				xmax = 3884.4547
				text = "sil"
			intervals [674]:
				xmin = 3884.4547
				xmax = 3884.6247
				text = "B"
			intervals [675]:
				xmin = 3884.6247
				xmax = 3884.6547
				text = "R"
			intervals [676]:
				xmin = 3884.6547
				xmax = 3884.9447
				text = "AH1"
			intervals [677]:
				xmin = 3884.9447
				xmax = 3901.2046
				text = ""
			intervals [678]:
				xmin = 3901.2046
				xmax = 3901.3146
				text = "sil"
			intervals [679]:
				xmin = 3901.3146
				xmax = 3901.3846
				text = "AH0"
			intervals [680]:
				xmin = 3901.3846
				xmax = 3901.4346
				text = "N"
			intervals [681]:
				xmin = 3901.4346
				xmax = 3901.5546
				text = "S"
			intervals [682]:
				xmin = 3901.5546
				xmax = 3901.7046
				text = "AH1"
			intervals [683]:
				xmin = 3901.7046
				xmax = 3901.7746
				text = "N"
			intervals [684]:
				xmin = 3901.7746
				xmax = 3901.8046
				text = "IH0"
			intervals [685]:
				xmin = 3901.8046
				xmax = 3901.9146
				text = "N"
			intervals [686]:
				xmin = 3901.9146
				xmax = 4062.6186
				text = "sp"
			intervals [687]:
				xmin = 4062.6186
				xmax = 4062.7386
				text = "EH1"
			intervals [688]:
				xmin = 4062.7386
				xmax = 4062.7986
				text = "N"
			intervals [689]:
				xmin = 4062.7986
				xmax = 4062.8786
				text = "IY0"
			intervals [690]:
				xmin = 4062.8786
				xmax = 4063.0186
				text = "T"
			intervals [691]:
				xmin = 4063.0186
				xmax = 4063.1986
				text = "AY1"
			intervals [692]:
				xmin = 4063.1986
				xmax = 4063.2886
				text = "M"
			intervals [693]:
				xmin = 4063.2886
				xmax = 4063.3186
				text = "sp"
			intervals [694]:
				xmin = 4063.3186
				xmax = 4063.3586
				text = "Y"
			intervals [695]:
				xmin = 4063.3586
				xmax = 4063.3886
				text = "UW1"
			intervals [696]:
				xmin = 4063.3886
				xmax = 4063.4286
				text = "HH"
			intervals [697]:
				xmin = 4063.4286
				xmax = 4063.5586
				text = "OW1"
			intervals [698]:
				xmin = 4063.5586
				xmax = 4063.5986
				text = "L"
			intervals [699]:
				xmin = 4063.5986
				xmax = 4063.6286
				text = "D"
			intervals [700]:
				xmin = 4063.6286
				xmax = 4063.6586
				text = "DH"
			intervals [701]:
				xmin = 4063.6586
				xmax = 4063.6886
				text = "AH0"
			intervals [702]:
				xmin = 4063.6886
				xmax = 4063.7286
				text = "sp"
			intervals [703]:
				xmin = 4063.7286
				xmax = 4063.7686
				text = "D"
			intervals [704]:
				xmin = 4063.7686
				xmax = 4063.8286
				text = "AO1"
			intervals [705]:
				xmin = 4063.8286
				xmax = 4064.0586
				text = "R"
			intervals [706]:
				xmin = 4064.0586
				xmax = 4064.1086
				text = "sp"
			intervals [707]:
				xmin = 4064.1086
				xmax = 4064.1386
				text = "F"
			intervals [708]:
				xmin = 4064.1386
				xmax = 4064.1786
				text = "ER0"
			intervals [709]:
				xmin = 4064.1786
				xmax = 4064.2386
				text = "S"
			intervals [710]:
				xmin = 4064.2386
				xmax = 4064.2686
				text = "AH1"
			intervals [711]:
				xmin = 4064.2686
				xmax = 4064.3186
				text = "M"
			intervals [712]:
				xmin = 4064.3186
				xmax = 4064.3686
				text = "B"
			intervals [713]:
				xmin = 4064.3686
				xmax = 4064.5786
				text = "AA2"
			intervals [714]:
				xmin = 4064.5786
				xmax = 4064.6086
				text = "D"
			intervals [715]:
				xmin = 4064.6086
				xmax = 4064.6386
				text = "IY0"
			intervals [716]:
				xmin = 4064.6386
				xmax = 4064.7286
				text = "sp"
			intervals [717]:
				xmin = 4064.7286
				xmax = 4064.7586
				text = "AH0"
			intervals [718]:
				xmin = 4064.7586
				xmax = 4064.7886
				text = "N"
			intervals [719]:
				xmin = 4064.7886
				xmax = 4064.8186
				text = "DH"
			intervals [720]:
				xmin = 4064.8186
				xmax = 4064.8586
				text = "AH0"
			intervals [721]:
				xmin = 4064.8586
				xmax = 4064.9286
				text = "P"
			intervals [722]:
				xmin = 4064.9286
				xmax = 4065.0286
				text = "ER1"
			intervals [723]:
				xmin = 4065.0286
				xmax = 4065.0586
				text = "S"
			intervals [724]:
				xmin = 4065.0586
				xmax = 4065.0886
				text = "AH0"
			intervals [725]:
				xmin = 4065.0886
				xmax = 4065.1186
				text = "N"
			intervals [726]:
				xmin = 4065.1186
				xmax = 4065.1486
				text = "sp"
			intervals [727]:
				xmin = 4065.1486
				xmax = 4065.1886
				text = "DH"
			intervals [728]:
				xmin = 4065.1886
				xmax = 4065.2486
				text = "AH0"
			intervals [729]:
				xmin = 4065.2486
				xmax = 4065.2986
				text = "T"
			intervals [730]:
				xmin = 4065.2986
				xmax = 4065.3286
				text = "sp"
			intervals [731]:
				xmin = 4065.3286
				xmax = 4065.3886
				text = "K"
			intervals [732]:
				xmin = 4065.3886
				xmax = 4065.5286
				text = "AH1"
			intervals [733]:
				xmin = 4065.5286
				xmax = 4065.6186
				text = "M"
			intervals [734]:
				xmin = 4065.6186
				xmax = 4065.6586
				text = "Z"
			intervals [735]:
				xmin = 4065.6586
				xmax = 4065.7186
				text = "sp"
			intervals [736]:
				xmin = 4065.7186
				xmax = 4065.7486
				text = "TH"
			intervals [737]:
				xmin = 4065.7486
				xmax = 4065.7786
				text = "R"
			intervals [738]:
				xmin = 4065.7786
				xmax = 4065.8086
				text = "UW1"
			intervals [739]:
				xmin = 4065.8086
				xmax = 4065.8586
				text = "sp"
			intervals [740]:
				xmin = 4065.8586
				xmax = 4065.9286
				text = "DH"
			intervals [741]:
				xmin = 4065.9286
				xmax = 4066.1086
				text = "AH0"
			intervals [742]:
				xmin = 4066.1086
				xmax = 4066.2086
				text = "D"
			intervals [743]:
				xmin = 4066.2086
				xmax = 4066.2386
				text = "AO1"
			intervals [744]:
				xmin = 4066.2386
				xmax = 4066.3086
				text = "R"
			intervals [745]:
				xmin = 4066.3086
				xmax = 4066.5486
				text = "sp"
			intervals [746]:
				xmin = 4066.5486
				xmax = 4066.5986
				text = "AH0"
			intervals [747]:
				xmin = 4066.5986
				xmax = 4066.6286
				text = "N"
			intervals [748]:
				xmin = 4066.6286
				xmax = 4066.6586
				text = "DH"
			intervals [749]:
				xmin = 4066.6586
				xmax = 4066.6986
				text = "EH1"
			intervals [750]:
				xmin = 4066.6986
				xmax = 4066.7386
				text = "N"
			intervals [751]:
				xmin = 4066.7386
				xmax = 4066.7786
				text = "Y"
			intervals [752]:
				xmin = 4066.7786
				xmax = 4066.8486
				text = "UW1"
			intervals [753]:
				xmin = 4066.8486
				xmax = 4066.8886
				text = "R"
			intervals [754]:
				xmin = 4066.8886
				xmax = 4066.9186
				text = "IY1"
			intervals [755]:
				xmin = 4066.9186
				xmax = 4066.9486
				text = "AH0"
			intervals [756]:
				xmin = 4066.9486
				xmax = 4067.0686
				text = "L"
			intervals [757]:
				xmin = 4067.0686
				xmax = 4067.1286
				text = "AY2"
			intervals [758]:
				xmin = 4067.1286
				xmax = 4067.2086
				text = "Z"
			intervals [759]:
				xmin = 4067.2086
				xmax = 4067.2386
				text = "sp"
			intervals [760]:
				xmin = 4067.2386
				xmax = 4067.2686
				text = "Y"
			intervals [761]:
				xmin = 4067.2686
				xmax = 4067.2986
				text = "UW1"
			intervals [762]:
				xmin = 4067.2986
				xmax = 4067.3386
				text = "HH"
			intervals [763]:
				xmin = 4067.3386
				xmax = 4067.4286
				text = "OW1"
			intervals [764]:
				xmin = 4067.4286
				xmax = 4067.4586
				text = "L"
			intervals [765]:
				xmin = 4067.4586
				xmax = 4067.4886
				text = "D"
			intervals [766]:
				xmin = 4067.4886
				xmax = 4067.5186
				text = "IH0"
			intervals [767]:
				xmin = 4067.5186
				xmax = 4067.5486
				text = "N"
			intervals [768]:
				xmin = 4067.5486
				xmax = 4067.5786
				text = "IH0"
			intervals [769]:
				xmin = 4067.5786
				xmax = 4067.6086
				text = "T"
			intervals [770]:
				xmin = 4067.6086
				xmax = 4067.6586
				text = "F"
			intervals [771]:
				xmin = 4067.6586
				xmax = 4067.6986
				text = "ER0"
			intervals [772]:
				xmin = 4067.6986
				xmax = 4067.8086
				text = "AH0"
			intervals [773]:
				xmin = 4067.8086
				xmax = 4067.8686
				text = "W"
			intervals [774]:
				xmin = 4067.8686
				xmax = 4067.9286
				text = "AY1"
			intervals [775]:
				xmin = 4067.9286
				xmax = 4067.9886
				text = "T"
			intervals [776]:
				xmin = 4067.9886
				xmax = 4068.0186
				text = "sp"
			intervals [777]:
				xmin = 4068.0186
				xmax = 4068.0486
				text = "P"
			intervals [778]:
				xmin = 4068.0486
				xmax = 4068.0986
				text = "ER1"
			intervals [779]:
				xmin = 4068.0986
				xmax = 4068.1586
				text = "S"
			intervals [780]:
				xmin = 4068.1586
				xmax = 4068.1886
				text = "AH0"
			intervals [781]:
				xmin = 4068.1886
				xmax = 4068.2186
				text = "N"
			intervals [782]:
				xmin = 4068.2186
				xmax = 4068.2486
				text = "sp"
			intervals [783]:
				xmin = 4068.2486
				xmax = 4068.2786
				text = "Y"
			intervals [784]:
				xmin = 4068.2786
				xmax = 4068.3086
				text = "UW1"
			intervals [785]:
				xmin = 4068.3086
				xmax = 4068.3486
				text = "R"
			intervals [786]:
				xmin = 4068.3486
				xmax = 4068.3986
				text = "sp"
			intervals [787]:
				xmin = 4068.3986
				xmax = 4068.4286
				text = "L"
			intervals [788]:
				xmin = 4068.4286
				xmax = 4068.4586
				text = "AY1"
			intervals [789]:
				xmin = 4068.4586
				xmax = 4068.4886
				text = "K"
			intervals [790]:
				xmin = 4068.4886
				xmax = 4068.5186
				text = "sp"
			intervals [791]:
				xmin = 4068.5186
				xmax = 4068.5486
				text = "AY1"
			intervals [792]:
				xmin = 4068.5486
				xmax = 4068.5786
				text = "sp"
			intervals [793]:
				xmin = 4068.5786
				xmax = 4068.6086
				text = "JH"
			intervals [794]:
				xmin = 4068.6086
				xmax = 4068.6386
				text = "IH0"
			intervals [795]:
				xmin = 4068.6386
				xmax = 4068.7086
				text = "S"
			intervals [796]:
				xmin = 4068.7086
				xmax = 4068.7386
				text = "sp"
			intervals [797]:
				xmin = 4068.7386
				xmax = 4068.7686
				text = "HH"
			intervals [798]:
				xmin = 4068.7686
				xmax = 4068.7986
				text = "EH1"
			intervals [799]:
				xmin = 4068.7986
				xmax = 4068.8286
				text = "L"
			intervals [800]:
				xmin = 4068.8286
				xmax = 4068.8786
				text = "D"
			intervals [801]:
				xmin = 4068.8786
				xmax = 4068.9086
				text = "sp"
			intervals [802]:
				xmin = 4068.9086
				xmax = 4068.9386
				text = "DH"
			intervals [803]:
				xmin = 4068.9386
				xmax = 4068.9686
				text = "AH0"
			intervals [804]:
				xmin = 4068.9686
				xmax = 4068.9986
				text = "D"
			intervals [805]:
				xmin = 4068.9986
				xmax = 4069.0286
				text = "AO1"
			intervals [806]:
				xmin = 4069.0286
				xmax = 4069.0786
				text = "R"
			intervals [807]:
				xmin = 4069.0786
				xmax = 4069.1486
				text = "sp"
			intervals [808]:
				xmin = 4069.1486
				xmax = 4069.1786
				text = "F"
			intervals [809]:
				xmin = 4069.1786
				xmax = 4069.2386
				text = "ER0"
			intervals [810]:
				xmin = 4069.2386
				xmax = 4069.3386
				text = "IH0"
			intervals [811]:
				xmin = 4069.3386
				xmax = 4069.4686
				text = "M"
			intervals [812]:
				xmin = 4069.4686
				xmax = 4069.6986
				text = "sp"
			intervals [813]:
				xmin = 4069.6986
				xmax = 4069.8716
				text = ""
			intervals [814]:
				xmin = 4069.8716
				xmax = 4069.9216
				text = "Y"
			intervals [815]:
				xmin = 4069.9216
				xmax = 4069.9516
				text = "UH1"
			intervals [816]:
				xmin = 4069.9516
				xmax = 4069.9816
				text = "R"
			intervals [817]:
				xmin = 4069.9816
				xmax = 4070.1316
				text = "AE1"
			intervals [818]:
				xmin = 4070.1316
				xmax = 4070.1716
				text = "N"
			intervals [819]:
				xmin = 4070.1716
				xmax = 4070.2416
				text = "T"
			intervals [820]:
				xmin = 4070.2416
				xmax = 4070.3516
				text = "AY0"
			intervals [821]:
				xmin = 4070.3516
				xmax = 4070.5116
				text = "W"
			intervals [822]:
				xmin = 4070.5116
				xmax = 4070.5416
				text = "AY1"
			intervals [823]:
				xmin = 4070.5416
				xmax = 4070.5716
				text = "T"
			intervals [824]:
				xmin = 4070.5716
				xmax = 4070.9091
				text = "sp"
			intervals [825]:
				xmin = 4070.9091
				xmax = 4070.9391
				text = "Y"
			intervals [826]:
				xmin = 4070.9391
				xmax = 4071.0091
				text = "UW1"
			intervals [827]:
				xmin = 4071.0091
				xmax = 4071.0691
				text = "sp"
			intervals [828]:
				xmin = 4071.0691
				xmax = 4071.1091
				text = "Y"
			intervals [829]:
				xmin = 4071.1091
				xmax = 4071.3391
				text = "UW1"
			intervals [830]:
				xmin = 4071.3391
				xmax = 4071.6515
				text = ""
			intervals [831]:
				xmin = 4071.6515
				xmax = 4071.6915
				text = "sil"
			intervals [832]:
				xmin = 4071.6915
				xmax = 4071.7815
				text = "Y"
			intervals [833]:
				xmin = 4071.7815
				xmax = 4071.8115
				text = "UW1"
			intervals [834]:
				xmin = 4071.8115
				xmax = 4071.8815
				text = "sp"
			intervals [835]:
				xmin = 4071.8815
				xmax = 4071.9215
				text = "K"
			intervals [836]:
				xmin = 4071.9215
				xmax = 4072.0615
				text = "AO1"
			intervals [837]:
				xmin = 4072.0615
				xmax = 4072.1015
				text = "T"
			intervals [838]:
				xmin = 4072.1015
				xmax = 4072.1615
				text = "Y"
			intervals [839]:
				xmin = 4072.1615
				xmax = 4072.2115
				text = "ER0"
			intervals [840]:
				xmin = 4072.2115
				xmax = 4072.2915
				text = "S"
			intervals [841]:
				xmin = 4072.2915
				xmax = 4072.3515
				text = "EH1"
			intervals [842]:
				xmin = 4072.3515
				xmax = 4072.4215
				text = "L"
			intervals [843]:
				xmin = 4072.4215
				xmax = 4072.4515
				text = "F"
			intervals [844]:
				xmin = 4072.4515
				xmax = 4072.4815
				text = "B"
			intervals [845]:
				xmin = 4072.4815
				xmax = 4072.5115
				text = "IH0"
			intervals [846]:
				xmin = 4072.5115
				xmax = 4072.5815
				text = "K"
			intervals [847]:
				xmin = 4072.5815
				xmax = 4072.6315
				text = "AH0"
			intervals [848]:
				xmin = 4072.6315
				xmax = 4072.6815
				text = "Z"
			intervals [849]:
				xmin = 4072.6815
				xmax = 4072.7115
				text = "Y"
			intervals [850]:
				xmin = 4072.7115
				xmax = 4072.7415
				text = "UW1"
			intervals [851]:
				xmin = 4072.7415
				xmax = 4072.7715
				text = "sp"
			intervals [852]:
				xmin = 4072.7715
				xmax = 4072.8015
				text = "HH"
			intervals [853]:
				xmin = 4072.8015
				xmax = 4072.8615
				text = "EH1"
			intervals [854]:
				xmin = 4072.8615
				xmax = 4072.9115
				text = "L"
			intervals [855]:
				xmin = 4072.9115
				xmax = 4072.9415
				text = "D"
			intervals [856]:
				xmin = 4072.9415
				xmax = 4072.9715
				text = "DH"
			intervals [857]:
				xmin = 4072.9715
				xmax = 4073.0115
				text = "AH0"
			intervals [858]:
				xmin = 4073.0115
				xmax = 4073.0415
				text = "sp"
			intervals [859]:
				xmin = 4073.0415
				xmax = 4073.0815
				text = "D"
			intervals [860]:
				xmin = 4073.0815
				xmax = 4073.1515
				text = "AO1"
			intervals [861]:
				xmin = 4073.1515
				xmax = 4073.2115
				text = "R"
			intervals [862]:
				xmin = 4073.2115
				xmax = 4073.2415
				text = "sp"
			intervals [863]:
				xmin = 4073.2415
				xmax = 4073.2815
				text = "F"
			intervals [864]:
				xmin = 4073.2815
				xmax = 4073.3315
				text = "AO1"
			intervals [865]:
				xmin = 4073.3315
				xmax = 4073.3615
				text = "R"
			intervals [866]:
				xmin = 4073.3615
				xmax = 4073.4015
				text = "AH0"
			intervals [867]:
				xmin = 4073.4015
				xmax = 4073.4915
				text = "W"
			intervals [868]:
				xmin = 4073.4915
				xmax = 4073.5615
				text = "AY1"
			intervals [869]:
				xmin = 4073.5615
				xmax = 4073.6115
				text = "T"
			intervals [870]:
				xmin = 4073.6115
				xmax = 4073.6515
				text = "sp"
			intervals [871]:
				xmin = 4073.6515
				xmax = 4073.6815
				text = "P"
			intervals [872]:
				xmin = 4073.6815
				xmax = 4073.7815
				text = "ER1"
			intervals [873]:
				xmin = 4073.7815
				xmax = 4073.8215
				text = "S"
			intervals [874]:
				xmin = 4073.8215
				xmax = 4073.8515
				text = "AH0"
			intervals [875]:
				xmin = 4073.8515
				xmax = 4074.0715
				text = "N"
			intervals [876]:
				xmin = 4074.0715
				xmax = 4075.4959
				text = ""
			intervals [877]:
				xmin = 4075.4959
				xmax = 4076.4459
				text = "spn"
			intervals [878]:
				xmin = 4076.4459
				xmax = 4078.1911
				text = ""
			intervals [879]:
				xmin = 4078.1911
				xmax = 4078.3111
				text = "sil"
			intervals [880]:
				xmin = 4078.3111
				xmax = 4078.6511
				text = "W"
			intervals [881]:
				xmin = 4078.6511
				xmax = 4078.6811
				text = "AH1"
			intervals [882]:
				xmin = 4078.6811
				xmax = 4078.7611
				text = "T"
			intervals [883]:
				xmin = 4078.7611
				xmax = 4078.9111
				text = "sp"
			intervals [884]:
				xmin = 4078.9111
				xmax = 4410.6171
				text = ""
			intervals [885]:
				xmin = 4410.6171
				xmax = 4410.6471
				text = "IH0"
			intervals [886]:
				xmin = 4410.6471
				xmax = 4410.6971
				text = "Z"
			intervals [887]:
				xmin = 4410.6971
				xmax = 4410.7671
				text = "DH"
			intervals [888]:
				xmin = 4410.7671
				xmax = 4410.8771
				text = "AH0"
			intervals [889]:
				xmin = 4410.8771
				xmax = 4410.9071
				text = "T"
			intervals [890]:
				xmin = 4410.9071
				xmax = 4411.0171
				text = "R"
			intervals [891]:
				xmin = 4411.0171
				xmax = 4411.1471
				text = "EY1"
			intervals [892]:
				xmin = 4411.1471
				xmax = 4411.4871
				text = "N"
			intervals [893]:
				xmin = 4411.4871
				xmax = 4412.5724
				text = ""
			intervals [894]:
				xmin = 4412.5724
				xmax = 4412.7624
				text = "sil"
			intervals [895]:
				xmin = 4412.7624
				xmax = 4412.9424
				text = "OW1"
			intervals [896]:
				xmin = 4412.9424
				xmax = 4413.1224
				text = "sp"
			intervals [897]:
				xmin = 4413.1224
				xmax = 4413.1924
				text = "M"
			intervals [898]:
				xmin = 4413.1924
				xmax = 4413.2924
				text = "AY1"
			intervals [899]:
				xmin = 4413.2924
				xmax = 4413.3224
				text = "sp"
			intervals [900]:
				xmin = 4413.3224
				xmax = 4413.3524
				text = "G"
			intervals [901]:
				xmin = 4413.3524
				xmax = 4414.1524
				text = "AA1"
			intervals [902]:
				xmin = 4414.1524
				xmax = 4414.1924
				text = "D"
			intervals [903]:
				xmin = 4414.1924
				xmax = 4421.399931972789
				text = ""
	item [3]:
		class = "IntervalTier"
		name = "DCB_se2_ag2_f_01 - words"
		xmin = 0.0
		xmax = 4421.399931972789
		intervals: size = 23
			intervals [1]:
				xmin = 0.0
				xmax = 537.1128
				text = ""
			intervals [2]:
				xmin = 537.1128
				xmax = 537.7428
				text = "<unk>"
			intervals [3]:
				xmin = 537.7428
				xmax = 607.850
				text = ""
			intervals [4]:
				xmin = 607.850
				xmax = 609.870
				text = "<unk>"
			intervals [5]:
				xmin = 609.870
				xmax = 614.6099
				text = ""
			intervals [6]:
				xmin = 614.6099
				xmax = 615.3899
				text = "<unk>"
			intervals [7]:
				xmin = 615.3899
				xmax = 651.6883
				text = ""
			intervals [8]:
				xmin = 651.6883
				xmax = 652.5383
				text = "<unk>"
			intervals [9]:
				xmin = 652.5383
				xmax = 705.6149
				text = ""
			intervals [10]:
				xmin = 705.6149
				xmax = 706.8149
				text = "<unk>"
			intervals [11]:
				xmin = 706.8149
				xmax = 1060.3664
				text = ""
			intervals [12]:
				xmin = 1060.3664
				xmax = 1060.4264
				text = "<unk>"
			intervals [13]:
				xmin = 1060.4264
				xmax = 1677.5922
				text = ""
			intervals [14]:
				xmin = 1677.5922
				xmax = 1677.9422
				text = "nobody"
			intervals [15]:
				xmin = 1677.9422
				xmax = 1678.1822
				text = "voted"
			intervals [16]:
				xmin = 1678.1822
				xmax = 1678.2122
				text = ""
			intervals [17]:
				xmin = 1678.2122
				xmax = 1678.6322
				text = "for"
			intervals [18]:
				xmin = 1678.6322
				xmax = 1678.6622
				text = ""
			intervals [19]:
				xmin = 1678.6622
				xmax = 1678.8322
				text = "him"
			intervals [20]:
				xmin = 1678.8322
				xmax = 1679.1422
				text = "<unk>"
			intervals [21]:
				xmin = 1679.1422
				xmax = 3873.204
				text = ""
			intervals [22]:
				xmin = 3873.204
				xmax = 3874.174
				text = "<unk>"
			intervals [23]:
				xmin = 3874.174
				xmax = 4421.399931972789
				text = ""
	item [4]:
		class = "IntervalTier"
		name = "DCB_se2_ag2_f_01 - phones"
		xmin = 0.0
		xmax = 4421.399931972789
		intervals: size = 39
			intervals [1]:
				xmin = 0.0
				xmax = 536.6428
				text = ""
			intervals [2]:
				xmin = 536.6428
				xmax = 537.1128
				text = "sil"
			intervals [3]:
				xmin = 537.1128
				xmax = 537.7428
				text = "spn"
			intervals [4]:
				xmin = 537.7428
				xmax = 607.850
				text = ""
			intervals [5]:
				xmin = 607.850
				xmax = 609.870
				text = "spn"
			intervals [6]:
				xmin = 609.870
				xmax = 610.510
				text = "sp"
			intervals [7]:
				xmin = 610.510
				xmax = 614.6099
				text = ""
			intervals [8]:
				xmin = 614.6099
				xmax = 615.3899
				text = "spn"
			intervals [9]:
				xmin = 615.3899
				xmax = 651.6883
				text = ""
			intervals [10]:
				xmin = 651.6883
				xmax = 652.5383
				text = "spn"
			intervals [11]:
				xmin = 652.5383
				xmax = 652.6483
				text = "sp"
			intervals [12]:
				xmin = 652.6483
				xmax = 705.6149
				text = ""
			intervals [13]:
				xmin = 705.6149
				xmax = 706.8149
				text = "spn"
			intervals [14]:
				xmin = 706.8149
				xmax = 1059.5364
				text = ""
			intervals [15]:
				xmin = 1059.5364
				xmax = 1060.3664
				text = "sil"
			intervals [16]:
				xmin = 1060.3664
				xmax = 1060.4264
				text = "spn"
			intervals [17]:
				xmin = 1060.4264
				xmax = 1677.5922
				text = ""
			intervals [18]:
				xmin = 1677.5922
				xmax = 1677.6622
				text = "N"
			intervals [19]:
				xmin = 1677.6622
				xmax = 1677.6922
				text = "OW1"
			intervals [20]:
				xmin = 1677.6922
				xmax = 1677.7422
				text = "B"
			intervals [21]:
				xmin = 1677.7422
				xmax = 1677.8022
				text = "AA2"
			intervals [22]:
				xmin = 1677.8022
				xmax = 1677.8322
				text = "D"
			intervals [23]:
				xmin = 1677.8322
				xmax = 1677.9422
				text = "IY2"
			intervals [24]:
				xmin = 1677.9422
				xmax = 1678.0122
				text = "V"
			intervals [25]:
				xmin = 1678.0122
				xmax = 1678.0922
				text = "OW1"
			intervals [26]:
				xmin = 1678.0922
				xmax = 1678.1222
				text = "T"
			intervals [27]:
				xmin = 1678.1222
				xmax = 1678.1522
				text = "AH0"
			intervals [28]:
				xmin = 1678.1522
				xmax = 1678.1822
				text = "D"
			intervals [29]:
				xmin = 1678.1822
				xmax = 1678.2122
				text = "sp"
			intervals [30]:
				xmin = 1678.2122
				xmax = 1678.2422
				text = "F"
			intervals [31]:
				xmin = 1678.2422
				xmax = 1678.6322
				text = "ER0"
			intervals [32]:
				xmin = 1678.6322
				xmax = 1678.6622
				text = "sp"
			intervals [33]:
				xmin = 1678.6622
				xmax = 1678.7122
				text = "HH"
			intervals [34]:
				xmin = 1678.7122
				xmax = 1678.8022
				text = "IH1"
			intervals [35]:
				xmin = 1678.8022
				xmax = 1678.8322
				text = "M"
			intervals [36]:
				xmin = 1678.8322
				xmax = 1679.1422
				text = "spn"
			intervals [37]:
				xmin = 1679.1422
				xmax = 3873.204
				text = ""
			intervals [38]:
				xmin = 3873.204
				xmax = 3874.174
				text = "spn"
			intervals [39]:
				xmin = 3874.174
				xmax = 4421.399931972789
				text = ""
	item [5]:
		class = "IntervalTier"
		name = "DCB_int_01 - words"
		xmin = 0.0
		xmax = 4421.399931972789
		intervals: size = 4950
			intervals [1]:
				xmin = 0.0
				xmax = 0.1883
				text = ""
			intervals [2]:
				xmin = 0.1883
				xmax = 0.7383
				text = "where"
			intervals [3]:
				xmin = 0.7383
				xmax = 0.7683
				text = ""
			intervals [4]:
				xmin = 0.7683
				xmax = 0.9583
				text = "where"
			intervals [5]:
				xmin = 0.9583
				xmax = 1.0483
				text = "were"
			intervals [6]:
				xmin = 1.0483
				xmax = 1.1683
				text = "you"
			intervals [7]:
				xmin = 1.1683
				xmax = 1.4983
				text = "born"
			intervals [8]:
				xmin = 1.4983
				xmax = 4.2724
				text = ""
			intervals [9]:
				xmin = 4.2724
				xmax = 4.4224
				text = "oh"
			intervals [10]:
				xmin = 4.4224
				xmax = 4.6824
				text = "okay"
			intervals [11]:
				xmin = 4.6824
				xmax = 8.5162
				text = ""
			intervals [12]:
				xmin = 8.5162
				xmax = 8.8962
				text = "and"
			intervals [13]:
				xmin = 8.8962
				xmax = 9.0462
				text = "what"
			intervals [14]:
				xmin = 9.0462
				xmax = 9.4262
				text = "neighborhoods"
			intervals [15]:
				xmin = 9.4262
				xmax = 9.5762
				text = "did"
			intervals [16]:
				xmin = 9.5762
				xmax = 9.6462
				text = "you"
			intervals [17]:
				xmin = 9.6462
				xmax = 9.6762
				text = ""
			intervals [18]:
				xmin = 9.6762
				xmax = 9.8262
				text = "grow"
			intervals [19]:
				xmin = 9.8262
				xmax = 9.9562
				text = "up"
			intervals [20]:
				xmin = 9.9562
				xmax = 10.0562
				text = "in"
			intervals [21]:
				xmin = 10.0562
				xmax = 11.800
				text = ""
			intervals [22]:
				xmin = 11.800
				xmax = 12.330
				text = "landover"
			intervals [23]:
				xmin = 12.330
				xmax = 13.774
				text = ""
			intervals [24]:
				xmin = 13.774
				xmax = 14.054
				text = "oh"
			intervals [25]:
				xmin = 14.054
				xmax = 14.124
				text = "i"
			intervals [26]:
				xmin = 14.124
				xmax = 14.314
				text = "know"
			intervals [27]:
				xmin = 14.314
				xmax = 14.564
				text = "seat"
			intervals [28]:
				xmin = 14.564
				xmax = 14.604
				text = ""
			intervals [29]:
				xmin = 14.604
				xmax = 14.984
				text = "pleasant"
			intervals [30]:
				xmin = 14.984
				xmax = 15.084
				text = ""
			intervals [31]:
				xmin = 15.084
				xmax = 15.464
				text = "yeah"
			intervals [32]:
				xmin = 15.464
				xmax = 28.172
				text = ""
			intervals [33]:
				xmin = 28.172
				xmax = 28.842
				text = "kentland"
			intervals [34]:
				xmin = 28.842
				xmax = 36.4121
				text = ""
			intervals [35]:
				xmin = 36.4121
				xmax = 36.7421
				text = "okay"
			intervals [36]:
				xmin = 36.7421
				xmax = 37.2057
				text = ""
			intervals [37]:
				xmin = 37.2057
				xmax = 37.2857
				text = "and"
			intervals [38]:
				xmin = 37.2857
				xmax = 37.4557
				text = "how"
			intervals [39]:
				xmin = 37.4557
				xmax = 37.6357
				text = "long"
			intervals [40]:
				xmin = 37.6357
				xmax = 37.7357
				text = "have"
			intervals [41]:
				xmin = 37.7357
				xmax = 37.8357
				text = "you"
			intervals [42]:
				xmin = 37.8357
				xmax = 37.9557
				text = "been"
			intervals [43]:
				xmin = 37.9557
				xmax = 38.0757
				text = "in"
			intervals [44]:
				xmin = 38.0757
				xmax = 38.1657
				text = "the"
			intervals [45]:
				xmin = 38.1657
				xmax = 38.5757
				text = "district"
			intervals [46]:
				xmin = 38.5757
				xmax = 41.6085
				text = ""
			intervals [47]:
				xmin = 41.6085
				xmax = 41.7385
				text = "two"
			intervals [48]:
				xmin = 41.7385
				xmax = 42.0085
				text = "years"
			intervals [49]:
				xmin = 42.0085
				xmax = 45.2981
				text = ""
			intervals [50]:
				xmin = 45.2981
				xmax = 45.4081
				text = "and"
			intervals [51]:
				xmin = 45.4081
				xmax = 45.7381
				text = "so"
			intervals [52]:
				xmin = 45.7381
				xmax = 46.049
				text = ""
			intervals [53]:
				xmin = 46.049
				xmax = 46.169
				text = "have"
			intervals [54]:
				xmin = 46.169
				xmax = 46.279
				text = "you"
			intervals [55]:
				xmin = 46.279
				xmax = 46.479
				text = "lived"
			intervals [56]:
				xmin = 46.479
				xmax = 46.639
				text = "any"
			intervals [57]:
				xmin = 46.639
				xmax = 46.779
				text = "other"
			intervals [58]:
				xmin = 46.779
				xmax = 46.989
				text = "place"
			intervals [59]:
				xmin = 46.989
				xmax = 47.329
				text = "besides"
			intervals [60]:
				xmin = 47.329
				xmax = 47.529
				text = "like"
			intervals [61]:
				xmin = 47.529
				xmax = 48.009
				text = "landover"
			intervals [62]:
				xmin = 48.009
				xmax = 48.219
				text = "and"
			intervals [63]:
				xmin = 48.219
				xmax = 48.279
				text = "the"
			intervals [64]:
				xmin = 48.279
				xmax = 48.679
				text = "district"
			intervals [65]:
				xmin = 48.679
				xmax = 49.7717
				text = ""
			intervals [66]:
				xmin = 49.7717
				xmax = 49.8717
				text = "how"
			intervals [67]:
				xmin = 49.8717
				xmax = 50.0117
				text = "long"
			intervals [68]:
				xmin = 50.0117
				xmax = 50.1017
				text = "did"
			intervals [69]:
				xmin = 50.1017
				xmax = 50.1617
				text = "you"
			intervals [70]:
				xmin = 50.1617
				xmax = 50.2617
				text = "live"
			intervals [71]:
				xmin = 50.2617
				xmax = 50.3217
				text = "in"
			intervals [72]:
				xmin = 50.3217
				xmax = 50.7017
				text = "mississippi"
			intervals [73]:
				xmin = 50.7017
				xmax = 58.8435
				text = ""
			intervals [74]:
				xmin = 58.8435
				xmax = 58.9435
				text = "<unk>"
			intervals [75]:
				xmin = 58.9435
				xmax = 59.1137
				text = ""
			intervals [76]:
				xmin = 59.1137
				xmax = 59.8837
				text = "um"
			intervals [77]:
				xmin = 59.8837
				xmax = 60.0237
				text = "i'm"
			intervals [78]:
				xmin = 60.0237
				xmax = 60.1037
				text = "a"
			intervals [79]:
				xmin = 60.1037
				xmax = 60.3837
				text = "lime"
			intervals [80]:
				xmin = 60.3837
				xmax = 60.7437
				text = "girl"
			intervals [81]:
				xmin = 60.7437
				xmax = 61.8682
				text = ""
			intervals [82]:
				xmin = 61.8682
				xmax = 62.2182
				text = "yes"
			intervals [83]:
				xmin = 62.2182
				xmax = 62.7982
				text = ""
			intervals [84]:
				xmin = 62.7982
				xmax = 62.9682
				text = "i'm"
			intervals [85]:
				xmin = 62.9682
				xmax = 63.0282
				text = "a"
			intervals [86]:
				xmin = 63.0282
				xmax = 63.2582
				text = "lime"
			intervals [87]:
				xmin = 63.2582
				xmax = 63.4382
				text = "girl"
			intervals [88]:
				xmin = 63.4382
				xmax = 63.5082
				text = "all"
			intervals [89]:
				xmin = 63.5082
				xmax = 63.6182
				text = "the"
			intervals [90]:
				xmin = 63.6182
				xmax = 63.8582
				text = "way"
			intervals [91]:
				xmin = 63.8582
				xmax = 64.7926
				text = ""
			intervals [92]:
				xmin = 64.7926
				xmax = 65.5926
				text = "education"
			intervals [93]:
				xmin = 65.5926
				xmax = 65.6626
				text = ""
			intervals [94]:
				xmin = 65.6626
				xmax = 65.8526
				text = "where"
			intervals [95]:
				xmin = 65.8526
				xmax = 65.8826
				text = "d"
			intervals [96]:
				xmin = 65.8826
				xmax = 65.9526
				text = "you"
			intervals [97]:
				xmin = 65.9526
				xmax = 66.0826
				text = "go"
			intervals [98]:
				xmin = 66.0826
				xmax = 66.1726
				text = "to"
			intervals [99]:
				xmin = 66.1726
				xmax = 66.6426
				text = "school"
			intervals [100]:
				xmin = 66.6426
				xmax = 70.3775
				text = ""
			intervals [101]:
				xmin = 70.3775
				xmax = 71.0875
				text = "rdx"
			intervals [102]:
				xmin = 71.0875
				xmax = 71.916
				text = ""
			intervals [103]:
				xmin = 71.916
				xmax = 72.286
				text = "mm-hm"
			intervals [104]:
				xmin = 72.286
				xmax = 86.0152
				text = ""
			intervals [105]:
				xmin = 86.0152
				xmax = 87.3552
				text = "rdx"
			intervals [106]:
				xmin = 87.3552
				xmax = 95.6215
				text = ""
			intervals [107]:
				xmin = 95.6215
				xmax = 95.8415
				text = "and"
			intervals [108]:
				xmin = 95.8415
				xmax = 95.9015
				text = "the"
			intervals [109]:
				xmin = 95.9015
				xmax = 98.3603
				text = ""
			intervals [110]:
				xmin = 98.3603
				xmax = 98.4703
				text = "of"
			intervals [111]:
				xmin = 98.4703
				xmax = 98.6403
				text = "who"
			intervals [112]:
				xmin = 98.6403
				xmax = 102.1266
				text = ""
			intervals [113]:
				xmin = 102.1266
				xmax = 102.3466
				text = "where"
			intervals [114]:
				xmin = 102.3466
				xmax = 102.4566
				text = "was"
			intervals [115]:
				xmin = 102.4566
				xmax = 102.6466
				text = "that"
			intervals [116]:
				xmin = 102.6466
				xmax = 103.3795
				text = ""
			intervals [117]:
				xmin = 103.3795
				xmax = 103.7395
				text = "landover"
			intervals [118]:
				xmin = 103.7395
				xmax = 105.5356
				text = ""
			intervals [119]:
				xmin = 105.5356
				xmax = 105.7356
				text = "seat"
			intervals [120]:
				xmin = 105.7356
				xmax = 106.1056
				text = "pleasant"
			intervals [121]:
				xmin = 106.1056
				xmax = 106.1356
				text = ""
			intervals [122]:
				xmin = 106.1356
				xmax = 106.2556
				text = "<unk>"
			intervals [123]:
				xmin = 106.2556
				xmax = 108.1502
				text = ""
			intervals [124]:
				xmin = 108.1502
				xmax = 108.4302
				text = "mm"
			intervals [125]:
				xmin = 108.4302
				xmax = 108.5102
				text = ""
			intervals [126]:
				xmin = 108.5102
				xmax = 108.6802
				text = "okay"
			intervals [127]:
				xmin = 108.6802
				xmax = 108.9104
				text = ""
			intervals [128]:
				xmin = 108.9104
				xmax = 109.0304
				text = "mm"
			intervals [129]:
				xmin = 109.0304
				xmax = 111.0194
				text = ""
			intervals [130]:
				xmin = 111.0194
				xmax = 111.1794
				text = "that"
			intervals [131]:
				xmin = 111.1794
				xmax = 111.3694
				text = "makes"
			intervals [132]:
				xmin = 111.3694
				xmax = 111.8894
				text = "sense"
			intervals [133]:
				xmin = 111.8894
				xmax = 115.1933
				text = ""
			intervals [134]:
				xmin = 115.1933
				xmax = 115.3633
				text = "so"
			intervals [135]:
				xmin = 115.3633
				xmax = 115.4533
				text = "what"
			intervals [136]:
				xmin = 115.4533
				xmax = 115.5133
				text = "do"
			intervals [137]:
				xmin = 115.5133
				xmax = 115.5733
				text = "you"
			intervals [138]:
				xmin = 115.5733
				xmax = 115.6733
				text = "do"
			intervals [139]:
				xmin = 115.6733
				xmax = 115.8533
				text = "now"
			intervals [140]:
				xmin = 115.8533
				xmax = 122.9951
				text = ""
			intervals [141]:
				xmin = 122.9951
				xmax = 123.4251
				text = "okay"
			intervals [142]:
				xmin = 123.4251
				xmax = 127.5849
				text = ""
			intervals [143]:
				xmin = 127.5849
				xmax = 127.7049
				text = "what"
			intervals [144]:
				xmin = 127.7049
				xmax = 127.8649
				text = "about"
			intervals [145]:
				xmin = 127.8649
				xmax = 127.9649
				text = "your"
			intervals [146]:
				xmin = 127.9649
				xmax = 128.2949
				text = "parents"
			intervals [147]:
				xmin = 128.2949
				xmax = 128.3949
				text = "where"
			intervals [148]:
				xmin = 128.3949
				xmax = 128.5049
				text = "were"
			intervals [149]:
				xmin = 128.5049
				xmax = 128.6349
				text = "they"
			intervals [150]:
				xmin = 128.6349
				xmax = 128.9349
				text = "born"
			intervals [151]:
				xmin = 128.9349
				xmax = 142.0533
				text = ""
			intervals [152]:
				xmin = 142.0533
				xmax = 142.2133
				text = "and"
			intervals [153]:
				xmin = 142.2133
				xmax = 142.3133
				text = "what"
			intervals [154]:
				xmin = 142.3133
				xmax = 142.4033
				text = "did"
			intervals [155]:
				xmin = 142.4033
				xmax = 142.5133
				text = "your"
			intervals [156]:
				xmin = 142.5133
				xmax = 142.8333
				text = "parents"
			intervals [157]:
				xmin = 142.8333
				xmax = 142.9933
				text = "do"
			intervals [158]:
				xmin = 142.9933
				xmax = 156.4088
				text = ""
			intervals [159]:
				xmin = 156.4088
				xmax = 156.5988
				text = "okay"
			intervals [160]:
				xmin = 156.5988
				xmax = 157.4477
				text = ""
			intervals [161]:
				xmin = 157.4477
				xmax = 157.8477
				text = "bam"
			intervals [162]:
				xmin = 157.8477
				xmax = 158.2206
				text = ""
			intervals [163]:
				xmin = 158.2206
				xmax = 158.3506
				text = "so"
			intervals [164]:
				xmin = 158.3506
				xmax = 158.5006
				text = "tell"
			intervals [165]:
				xmin = 158.5006
				xmax = 158.6106
				text = "me"
			intervals [166]:
				xmin = 158.6106
				xmax = 158.6706
				text = "a"
			intervals [167]:
				xmin = 158.6706
				xmax = 158.8706
				text = "little"
			intervals [168]:
				xmin = 158.8706
				xmax = 159.0106
				text = "bit"
			intervals [169]:
				xmin = 159.0106
				xmax = 159.3606
				text = "about"
			intervals [170]:
				xmin = 159.3606
				xmax = 159.6306
				text = "growing"
			intervals [171]:
				xmin = 159.6306
				xmax = 159.8006
				text = "up"
			intervals [172]:
				xmin = 159.8006
				xmax = 161.0243
				text = ""
			intervals [173]:
				xmin = 161.0243
				xmax = 161.2343
				text = "w"
			intervals [174]:
				xmin = 161.2343
				xmax = 161.6143
				text = "how"
			intervals [175]:
				xmin = 161.6143
				xmax = 161.6443
				text = ""
			intervals [176]:
				xmin = 161.6443
				xmax = 161.7143
				text = "do"
			intervals [177]:
				xmin = 161.7143
				xmax = 161.8143
				text = "you"
			intervals [178]:
				xmin = 161.8143
				xmax = 162.0343
				text = "remember"
			intervals [179]:
				xmin = 162.0343
				xmax = 162.1743
				text = "your"
			intervals [180]:
				xmin = 162.1743
				xmax = 162.2043
				text = ""
			intervals [181]:
				xmin = 162.2043
				xmax = 162.7343
				text = "neighborhood"
			intervals [182]:
				xmin = 162.7343
				xmax = 162.7643
				text = ""
			intervals [183]:
				xmin = 162.7643
				xmax = 162.9043
				text = "when"
			intervals [184]:
				xmin = 162.9043
				xmax = 163.0043
				text = "you"
			intervals [185]:
				xmin = 163.0043
				xmax = 163.0943
				text = "were"
			intervals [186]:
				xmin = 163.0943
				xmax = 163.5043
				text = "younger"
			intervals [187]:
				xmin = 163.5043
				xmax = 167.0452
				text = ""
			intervals [188]:
				xmin = 167.0452
				xmax = 167.1452
				text = "like"
			intervals [189]:
				xmin = 167.1452
				xmax = 167.2152
				text = ""
			intervals [190]:
				xmin = 167.2152
				xmax = 167.4352
				text = "what"
			intervals [191]:
				xmin = 167.4352
				xmax = 192.3496
				text = ""
			intervals [192]:
				xmin = 192.3496
				xmax = 192.7796
				text = "mm-hm"
			intervals [193]:
				xmin = 192.7796
				xmax = 202.8954
				text = ""
			intervals [194]:
				xmin = 202.8954
				xmax = 202.9554
				text = "h"
			intervals [195]:
				xmin = 202.9554
				xmax = 203.0154
				text = "do"
			intervals [196]:
				xmin = 203.0154
				xmax = 203.0754
				text = "you"
			intervals [197]:
				xmin = 203.0754
				xmax = 203.2354
				text = "have"
			intervals [198]:
				xmin = 203.2354
				xmax = 216.8675
				text = ""
			intervals [199]:
				xmin = 216.8675
				xmax = 217.3375
				text = "mm"
			intervals [200]:
				xmin = 217.3375
				xmax = 224.4491
				text = ""
			intervals [201]:
				xmin = 224.4491
				xmax = 224.5891
				text = "like"
			intervals [202]:
				xmin = 224.5891
				xmax = 224.6691
				text = "the"
			intervals [203]:
				xmin = 224.6691
				xmax = 224.9791
				text = "community"
			intervals [204]:
				xmin = 224.9791
				xmax = 225.2691
				text = "everybody"
			intervals [205]:
				xmin = 225.2691
				xmax = 225.4291
				text = "stuck"
			intervals [206]:
				xmin = 225.4291
				xmax = 225.4691
				text = ""
			intervals [207]:
				xmin = 225.4691
				xmax = 225.7691
				text = "together"
			intervals [208]:
				xmin = 225.7691
				xmax = 231.8906
				text = ""
			intervals [209]:
				xmin = 231.8906
				xmax = 232.1706
				text = "so"
			intervals [210]:
				xmin = 232.1706
				xmax = 232.4606
				text = "did"
			intervals [211]:
				xmin = 232.4606
				xmax = 232.7306
				text = "you"
			intervals [212]:
				xmin = 232.7306
				xmax = 232.830
				text = ""
			intervals [213]:
				xmin = 232.830
				xmax = 233.000
				text = "did"
			intervals [214]:
				xmin = 233.000
				xmax = 233.060
				text = "you"
			intervals [215]:
				xmin = 233.060
				xmax = 233.170
				text = "have"
			intervals [216]:
				xmin = 233.170
				xmax = 233.670
				text = "siblings"
			intervals [217]:
				xmin = 233.670
				xmax = 237.4321
				text = ""
			intervals [218]:
				xmin = 237.4321
				xmax = 237.5521
				text = "did"
			intervals [219]:
				xmin = 237.5521
				xmax = 237.6821
				text = "they"
			intervals [220]:
				xmin = 237.6821
				xmax = 237.8021
				text = "go"
			intervals [221]:
				xmin = 237.8021
				xmax = 237.9121
				text = "to"
			intervals [222]:
				xmin = 237.9121
				xmax = 238.0221
				text = "the"
			intervals [223]:
				xmin = 238.0221
				xmax = 238.1621
				text = "rec"
			intervals [224]:
				xmin = 238.1621
				xmax = 238.4285
				text = ""
			intervals [225]:
				xmin = 238.4285
				xmax = 238.5885
				text = "with"
			intervals [226]:
				xmin = 238.5885
				xmax = 238.7385
				text = "you"
			intervals [227]:
				xmin = 238.7385
				xmax = 238.9247
				text = ""
			intervals [228]:
				xmin = 238.9247
				xmax = 239.0547
				text = "or"
			intervals [229]:
				xmin = 239.0547
				xmax = 239.1747
				text = "were"
			intervals [230]:
				xmin = 239.1747
				xmax = 239.3347
				text = "you"
			intervals [231]:
				xmin = 239.3347
				xmax = 239.5447
				text = "kind"
			intervals [232]:
				xmin = 239.5447
				xmax = 239.7047
				text = "of"
			intervals [233]:
				xmin = 239.7047
				xmax = 239.8847
				text = "like"
			intervals [234]:
				xmin = 239.8847
				xmax = 240.2147
				text = "hanging"
			intervals [235]:
				xmin = 240.2147
				xmax = 240.3747
				text = "out"
			intervals [236]:
				xmin = 240.3747
				xmax = 240.4847
				text = "with"
			intervals [237]:
				xmin = 240.4847
				xmax = 240.5947
				text = "the"
			intervals [238]:
				xmin = 240.5947
				xmax = 240.7947
				text = "boys"
			intervals [239]:
				xmin = 240.7947
				xmax = 270.9196
				text = ""
			intervals [240]:
				xmin = 270.9196
				xmax = 270.9896
				text = "do"
			intervals [241]:
				xmin = 270.9896
				xmax = 271.0496
				text = "you"
			intervals [242]:
				xmin = 271.0496
				xmax = 271.2996
				text = "remember"
			intervals [243]:
				xmin = 271.2996
				xmax = 271.4896
				text = "like"
			intervals [244]:
				xmin = 271.4896
				xmax = 271.6196
				text = "your"
			intervals [245]:
				xmin = 271.6196
				xmax = 271.9996
				text = "first"
			intervals [246]:
				xmin = 271.9996
				xmax = 272.1696
				text = "like"
			intervals [247]:
				xmin = 272.1696
				xmax = 272.2596
				text = ""
			intervals [248]:
				xmin = 272.2596
				xmax = 272.6396
				text = "as"
			intervals [249]:
				xmin = 272.6396
				xmax = 272.6696
				text = ""
			intervals [250]:
				xmin = 272.6696
				xmax = 272.8496
				text = "as"
			intervals [251]:
				xmin = 272.8496
				xmax = 272.9496
				text = "a"
			intervals [252]:
				xmin = 272.9496
				xmax = 273.1796
				text = "little"
			intervals [253]:
				xmin = 273.1796
				xmax = 273.4996
				text = "person"
			intervals [254]:
				xmin = 273.4996
				xmax = 273.5396
				text = ""
			intervals [255]:
				xmin = 273.5396
				xmax = 273.7696
				text = "like"
			intervals [256]:
				xmin = 273.7696
				xmax = 273.7996
				text = ""
			intervals [257]:
				xmin = 273.7996
				xmax = 273.9196
				text = "a"
			intervals [258]:
				xmin = 273.9196
				xmax = 273.9496
				text = ""
			intervals [259]:
				xmin = 273.9496
				xmax = 274.1096
				text = "little"
			intervals [260]:
				xmin = 274.1096
				xmax = 274.3996
				text = "person"
			intervals [261]:
				xmin = 274.3996
				xmax = 274.5796
				text = "but"
			intervals [262]:
				xmin = 274.5796
				xmax = 274.7096
				text = "as"
			intervals [263]:
				xmin = 274.7096
				xmax = 274.7796
				text = "a"
			intervals [264]:
				xmin = 274.7796
				xmax = 275.0796
				text = "kid"
			intervals [265]:
				xmin = 275.0796
				xmax = 275.1396
				text = "do"
			intervals [266]:
				xmin = 275.1396
				xmax = 275.2196
				text = "you"
			intervals [267]:
				xmin = 275.2196
				xmax = 275.4296
				text = "remember"
			intervals [268]:
				xmin = 275.4296
				xmax = 275.5796
				text = "like"
			intervals [269]:
				xmin = 275.5796
				xmax = 275.7396
				text = "your"
			intervals [270]:
				xmin = 275.7396
				xmax = 275.9496
				text = "first"
			intervals [271]:
				xmin = 275.9496
				xmax = 276.3096
				text = "apartment"
			intervals [272]:
				xmin = 276.3096
				xmax = 276.4996
				text = "or"
			intervals [273]:
				xmin = 276.4996
				xmax = 276.6696
				text = "your"
			intervals [274]:
				xmin = 276.6696
				xmax = 276.9196
				text = "first"
			intervals [275]:
				xmin = 276.9196
				xmax = 277.2896
				text = "home"
			intervals [276]:
				xmin = 277.2896
				xmax = 277.4396
				text = "was"
			intervals [277]:
				xmin = 277.4396
				xmax = 277.5196
				text = "it"
			intervals [278]:
				xmin = 277.5196
				xmax = 277.6496
				text = "like"
			intervals [279]:
				xmin = 277.6496
				xmax = 277.6796
				text = ""
			intervals [280]:
				xmin = 277.6796
				xmax = 277.8596
				text = "a"
			intervals [281]:
				xmin = 277.8596
				xmax = 278.4296
				text = "small"
			intervals [282]:
				xmin = 278.4296
				xmax = 278.7596
				text = "place"
			intervals [283]:
				xmin = 278.7596
				xmax = 278.9196
				text = "or"
			intervals [284]:
				xmin = 278.9196
				xmax = 279.4296
				text = "large"
			intervals [285]:
				xmin = 279.4296
				xmax = 279.5296
				text = "did"
			intervals [286]:
				xmin = 279.5296
				xmax = 279.5896
				text = "you"
			intervals [287]:
				xmin = 279.5896
				xmax = 279.6896
				text = "have"
			intervals [288]:
				xmin = 279.6896
				xmax = 279.7496
				text = "a"
			intervals [289]:
				xmin = 279.7496
				xmax = 280.4396
				text = "yard"
			intervals [290]:
				xmin = 280.4396
				xmax = 280.7729
				text = ""
			intervals [291]:
				xmin = 280.7729
				xmax = 280.8029
				text = "or"
			intervals [292]:
				xmin = 280.8029
				xmax = 280.8929
				text = "did"
			intervals [293]:
				xmin = 280.8929
				xmax = 281.1529
				text = "you"
			intervals [294]:
				xmin = 281.1529
				xmax = 299.6177
				text = ""
			intervals [295]:
				xmin = 299.6177
				xmax = 299.8277
				text = "mm"
			intervals [296]:
				xmin = 299.8277
				xmax = 317.7789
				text = ""
			intervals [297]:
				xmin = 317.7789
				xmax = 318.0589
				text = "mm-hm"
			intervals [298]:
				xmin = 318.0589
				xmax = 326.8266
				text = ""
			intervals [299]:
				xmin = 326.8266
				xmax = 327.2066
				text = "<unk>"
			intervals [300]:
				xmin = 327.2066
				xmax = 337.9505
				text = ""
			intervals [301]:
				xmin = 337.9505
				xmax = 338.1105
				text = "did"
			intervals [302]:
				xmin = 338.1105
				xmax = 338.2205
				text = "you"
			intervals [303]:
				xmin = 338.2205
				xmax = 338.4305
				text = "like"
			intervals [304]:
				xmin = 338.4305
				xmax = 338.8705
				text = "school"
			intervals [305]:
				xmin = 338.8705
				xmax = 356.3418
				text = ""
			intervals [306]:
				xmin = 356.3418
				xmax = 356.5418
				text = "you"
			intervals [307]:
				xmin = 356.5418
				xmax = 356.5718
				text = ""
			intervals [308]:
				xmin = 356.5718
				xmax = 356.6318
				text = "were"
			intervals [309]:
				xmin = 356.6318
				xmax = 356.7418
				text = "like"
			intervals [310]:
				xmin = 356.7418
				xmax = 356.7718
				text = ""
			intervals [311]:
				xmin = 356.7718
				xmax = 356.8518
				text = "nah"
			intervals [312]:
				xmin = 356.8518
				xmax = 356.8818
				text = ""
			intervals [313]:
				xmin = 356.8818
				xmax = 357.0518
				text = "i'm"
			intervals [314]:
				xmin = 357.0518
				xmax = 357.2018
				text = "good"
			intervals [315]:
				xmin = 357.2018
				xmax = 357.3118
				text = "on"
			intervals [316]:
				xmin = 357.3118
				xmax = 357.3418
				text = ""
			intervals [317]:
				xmin = 357.3418
				xmax = 357.5218
				text = "that"
			intervals [318]:
				xmin = 357.5218
				xmax = 368.7376
				text = ""
			intervals [319]:
				xmin = 368.7376
				xmax = 368.7676
				text = "<unk>"
			intervals [320]:
				xmin = 368.7676
				xmax = 376.1186
				text = ""
			intervals [321]:
				xmin = 376.1186
				xmax = 376.3186
				text = "were"
			intervals [322]:
				xmin = 376.3186
				xmax = 376.4286
				text = "your"
			intervals [323]:
				xmin = 376.4286
				xmax = 376.8286
				text = "siblings"
			intervals [324]:
				xmin = 376.8286
				xmax = 377.0086
				text = "like"
			intervals [325]:
				xmin = 377.0086
				xmax = 377.1486
				text = "that"
			intervals [326]:
				xmin = 377.1486
				xmax = 377.3986
				text = "too"
			intervals [327]:
				xmin = 377.3986
				xmax = 394.380
				text = ""
			intervals [328]:
				xmin = 394.380
				xmax = 394.660
				text = "why"
			intervals [329]:
				xmin = 394.660
				xmax = 424.2462
				text = ""
			intervals [330]:
				xmin = 424.2462
				xmax = 424.3962
				text = "cause"
			intervals [331]:
				xmin = 424.3962
				xmax = 424.6962
				text = "y'all"
			intervals [332]:
				xmin = 424.6962
				xmax = 424.7462
				text = ""
			intervals [333]:
				xmin = 424.7462
				xmax = 424.8662
				text = "you"
			intervals [334]:
				xmin = 424.8662
				xmax = 425.0062
				text = "have"
			intervals [335]:
				xmin = 425.0062
				xmax = 425.0562
				text = ""
			intervals [336]:
				xmin = 425.0562
				xmax = 425.1162
				text = "to"
			intervals [337]:
				xmin = 425.1162
				xmax = 425.1962
				text = "be"
			intervals [338]:
				xmin = 425.1962
				xmax = 425.3062
				text = "your"
			intervals [339]:
				xmin = 425.3062
				xmax = 425.3362
				text = ""
			intervals [340]:
				xmin = 425.3362
				xmax = 425.4562
				text = "own"
			intervals [341]:
				xmin = 425.4562
				xmax = 425.4962
				text = ""
			intervals [342]:
				xmin = 425.4962
				xmax = 425.7762
				text = "person"
			intervals [343]:
				xmin = 425.7762
				xmax = 431.336
				text = ""
			intervals [344]:
				xmin = 431.336
				xmax = 431.526
				text = "she"
			intervals [345]:
				xmin = 431.526
				xmax = 431.686
				text = "try"
			intervals [346]:
				xmin = 431.686
				xmax = 431.786
				text = "to"
			intervals [347]:
				xmin = 431.786
				xmax = 431.816
				text = ""
			intervals [348]:
				xmin = 431.816
				xmax = 431.896
				text = "do"
			intervals [349]:
				xmin = 431.896
				xmax = 432.106
				text = "what"
			intervals [350]:
				xmin = 432.106
				xmax = 432.8798
				text = ""
			intervals [351]:
				xmin = 432.8798
				xmax = 433.2098
				text = "son"
			intervals [352]:
				xmin = 433.2098
				xmax = 433.3898
				text = "me"
			intervals [353]:
				xmin = 433.3898
				xmax = 433.6647
				text = ""
			intervals [354]:
				xmin = 433.6647
				xmax = 434.0847
				text = "oh"
			intervals [355]:
				xmin = 434.0847
				xmax = 434.1447
				text = "oh"
			intervals [356]:
				xmin = 434.1447
				xmax = 434.4547
				text = "son"
			intervals [357]:
				xmin = 434.4547
				xmax = 434.5347
				text = "you"
			intervals [358]:
				xmin = 434.5347
				xmax = 434.8047
				text = "okay"
			intervals [359]:
				xmin = 434.8047
				xmax = 434.9147
				text = "so"
			intervals [360]:
				xmin = 434.9147
				xmax = 435.0347
				text = "what"
			intervals [361]:
				xmin = 435.0347
				xmax = 435.1247
				text = "does"
			intervals [362]:
				xmin = 435.1247
				xmax = 435.2847
				text = "that"
			intervals [363]:
				xmin = 435.2847
				xmax = 435.5347
				text = "mean"
			intervals [364]:
				xmin = 435.5347
				xmax = 445.7686
				text = ""
			intervals [365]:
				xmin = 445.7686
				xmax = 446.0786
				text = "mm-hm"
			intervals [366]:
				xmin = 446.0786
				xmax = 447.8743
				text = ""
			intervals [367]:
				xmin = 447.8743
				xmax = 448.2443
				text = "so"
			intervals [368]:
				xmin = 448.2443
				xmax = 448.4143
				text = "let"
			intervals [369]:
				xmin = 448.4143
				xmax = 448.4643
				text = ""
			intervals [370]:
				xmin = 448.4643
				xmax = 448.5243
				text = "s"
			intervals [371]:
				xmin = 448.5243
				xmax = 448.5843
				text = ""
			intervals [372]:
				xmin = 448.5843
				xmax = 448.8643
				text = "okay"
			intervals [373]:
				xmin = 448.8643
				xmax = 448.9643
				text = "we"
			intervals [374]:
				xmin = 448.9643
				xmax = 449.1243
				text = "gonna"
			intervals [375]:
				xmin = 449.1243
				xmax = 449.2943
				text = "come"
			intervals [376]:
				xmin = 449.2943
				xmax = 449.5143
				text = "back"
			intervals [377]:
				xmin = 449.5143
				xmax = 449.7043
				text = "to"
			intervals [378]:
				xmin = 449.7043
				xmax = 449.9843
				text = "like"
			intervals [379]:
				xmin = 449.9843
				xmax = 450.1843
				text = "being"
			intervals [380]:
				xmin = 450.1843
				xmax = 450.2743
				text = "a"
			intervals [381]:
				xmin = 450.2743
				xmax = 450.4343
				text = "little"
			intervals [382]:
				xmin = 450.4343
				xmax = 450.6843
				text = "kid"
			intervals [383]:
				xmin = 450.6843
				xmax = 450.7443
				text = "and"
			intervals [384]:
				xmin = 450.7443
				xmax = 450.9943
				text = "stuff"
			intervals [385]:
				xmin = 450.9943
				xmax = 451.1943
				text = "but"
			intervals [386]:
				xmin = 451.1943
				xmax = 451.2343
				text = ""
			intervals [387]:
				xmin = 451.2343
				xmax = 451.3643
				text = "like"
			intervals [388]:
				xmin = 451.3643
				xmax = 451.5743
				text = "since"
			intervals [389]:
				xmin = 451.5743
				xmax = 451.6643
				text = "you"
			intervals [390]:
				xmin = 451.6643
				xmax = 451.8943
				text = "brought"
			intervals [391]:
				xmin = 451.8943
				xmax = 452.0543
				text = "up"
			intervals [392]:
				xmin = 452.0543
				xmax = 452.3043
				text = "your"
			intervals [393]:
				xmin = 452.3043
				xmax = 452.7743
				text = "wife"
			intervals [394]:
				xmin = 452.7743
				xmax = 452.8543
				text = ""
			intervals [395]:
				xmin = 452.8543
				xmax = 453.0643
				text = "let"
			intervals [396]:
				xmin = 453.0643
				xmax = 453.0943
				text = "s"
			intervals [397]:
				xmin = 453.0943
				xmax = 453.2543
				text = "talk"
			intervals [398]:
				xmin = 453.2543
				xmax = 453.3943
				text = "about"
			intervals [399]:
				xmin = 453.3943
				xmax = 453.4943
				text = "how"
			intervals [400]:
				xmin = 453.4943
				xmax = 453.5943
				text = "d"
			intervals [401]:
				xmin = 453.5943
				xmax = 453.7243
				text = "you"
			intervals [402]:
				xmin = 453.7243
				xmax = 454.0143
				text = "guys"
			intervals [403]:
				xmin = 454.0143
				xmax = 454.0443
				text = ""
			intervals [404]:
				xmin = 454.0443
				xmax = 454.2643
				text = "meet"
			intervals [405]:
				xmin = 454.2643
				xmax = 458.1981
				text = ""
			intervals [406]:
				xmin = 458.1981
				xmax = 458.5681
				text = "okay"
			intervals [407]:
				xmin = 458.5681
				xmax = 476.2392
				text = ""
			intervals [408]:
				xmin = 476.2392
				xmax = 476.5992
				text = "mm-hm"
			intervals [409]:
				xmin = 476.5992
				xmax = 489.8687
				text = ""
			intervals [410]:
				xmin = 489.8687
				xmax = 490.0387
				text = "so"
			intervals [411]:
				xmin = 490.0387
				xmax = 490.2087
				text = "you"
			intervals [412]:
				xmin = 490.2087
				xmax = 490.3287
				text = "knew"
			intervals [413]:
				xmin = 490.3287
				xmax = 490.7487
				text = "then"
			intervals [414]:
				xmin = 490.7487
				xmax = 493.8145
				text = ""
			intervals [415]:
				xmin = 493.8145
				xmax = 494.1245
				text = "mm"
			intervals [416]:
				xmin = 494.1245
				xmax = 494.3292
				text = ""
			intervals [417]:
				xmin = 494.3292
				xmax = 494.4992
				text = "what"
			intervals [418]:
				xmin = 494.4992
				xmax = 494.5892
				text = "did"
			intervals [419]:
				xmin = 494.5892
				xmax = 494.7292
				text = "she"
			intervals [420]:
				xmin = 494.7292
				xmax = 494.9092
				text = "do"
			intervals [421]:
				xmin = 494.9092
				xmax = 495.0492
				text = "that"
			intervals [422]:
				xmin = 495.0492
				xmax = 495.2792
				text = "made"
			intervals [423]:
				xmin = 495.2792
				xmax = 495.4392
				text = "you"
			intervals [424]:
				xmin = 495.4392
				xmax = 495.5892
				text = ""
			intervals [425]:
				xmin = 495.5892
				xmax = 496.0092
				text = "what"
			intervals [426]:
				xmin = 496.0092
				xmax = 496.1092
				text = ""
			intervals [427]:
				xmin = 496.1092
				xmax = 496.3092
				text = "what"
			intervals [428]:
				xmin = 496.3092
				xmax = 496.5292
				text = "how"
			intervals [429]:
				xmin = 496.5292
				xmax = 496.7092
				text = "did"
			intervals [430]:
				xmin = 496.7092
				xmax = 496.8292
				text = "you"
			intervals [431]:
				xmin = 496.8292
				xmax = 496.8592
				text = ""
			intervals [432]:
				xmin = 496.8592
				xmax = 497.1692
				text = "know"
			intervals [433]:
				xmin = 497.1692
				xmax = 497.1992
				text = ""
			intervals [434]:
				xmin = 497.1992
				xmax = 497.3192
				text = "how"
			intervals [435]:
				xmin = 497.3192
				xmax = 497.4992
				text = "did"
			intervals [436]:
				xmin = 497.4992
				xmax = 497.6692
				text = "you"
			intervals [437]:
				xmin = 497.6692
				xmax = 497.6992
				text = ""
			intervals [438]:
				xmin = 497.6992
				xmax = 497.9392
				text = "know"
			intervals [439]:
				xmin = 497.9392
				xmax = 498.0692
				text = "at"
			intervals [440]:
				xmin = 498.0692
				xmax = 498.2392
				text = "that"
			intervals [441]:
				xmin = 498.2392
				xmax = 498.5692
				text = "moment"
			intervals [442]:
				xmin = 498.5692
				xmax = 498.7592
				text = "that"
			intervals [443]:
				xmin = 498.7592
				xmax = 498.9892
				text = "okay"
			intervals [444]:
				xmin = 498.9892
				xmax = 499.0892
				text = "this"
			intervals [445]:
				xmin = 499.0892
				xmax = 499.1492
				text = "is"
			intervals [446]:
				xmin = 499.1492
				xmax = 499.2792
				text = "gonna"
			intervals [447]:
				xmin = 499.2792
				xmax = 499.4392
				text = "be"
			intervals [448]:
				xmin = 499.4392
				xmax = 499.5192
				text = "my"
			intervals [449]:
				xmin = 499.5192
				xmax = 499.7692
				text = "wife"
			intervals [450]:
				xmin = 499.7692
				xmax = 520.1849
				text = ""
			intervals [451]:
				xmin = 520.1849
				xmax = 520.4349
				text = "oh"
			intervals [452]:
				xmin = 520.4349
				xmax = 520.6149
				text = "she"
			intervals [453]:
				xmin = 520.6149
				xmax = 520.9949
				text = "did"
			intervals [454]:
				xmin = 520.9949
				xmax = 521.1149
				text = "so"
			intervals [455]:
				xmin = 521.1149
				xmax = 521.3349
				text = "tell"
			intervals [456]:
				xmin = 521.3349
				xmax = 521.4249
				text = "me"
			intervals [457]:
				xmin = 521.4249
				xmax = 521.7149
				text = "about"
			intervals [458]:
				xmin = 521.7149
				xmax = 522.1349
				text = "that"
			intervals [459]:
				xmin = 522.1349
				xmax = 523.2731
				text = ""
			intervals [460]:
				xmin = 523.2731
				xmax = 523.7331
				text = "oh"
			intervals [461]:
				xmin = 523.7331
				xmax = 523.9631
				text = "okay"
			intervals [462]:
				xmin = 523.9631
				xmax = 524.1531
				text = "so"
			intervals [463]:
				xmin = 524.1531
				xmax = 524.4031
				text = "you"
			intervals [464]:
				xmin = 524.4031
				xmax = 524.5331
				text = "were"
			intervals [465]:
				xmin = 524.5331
				xmax = 525.0531
				text = "like"
			intervals [466]:
				xmin = 525.0531
				xmax = 525.1047
				text = ""
			intervals [467]:
				xmin = 525.1047
				xmax = 525.2947
				text = "were"
			intervals [468]:
				xmin = 525.2947
				xmax = 525.3947
				text = "you"
			intervals [469]:
				xmin = 525.3947
				xmax = 525.4947
				text = "the"
			intervals [470]:
				xmin = 525.4947
				xmax = 526.1747
				text = "side"
			intervals [471]:
				xmin = 526.1747
				xmax = 526.2847
				text = "were"
			intervals [472]:
				xmin = 526.2847
				xmax = 526.5247
				text = "y'all"
			intervals [473]:
				xmin = 526.5247
				xmax = 527.0447
				text = "talking"
			intervals [474]:
				xmin = 527.0447
				xmax = 527.1547
				text = "or"
			intervals [475]:
				xmin = 527.1547
				xmax = 527.2947
				text = "you"
			intervals [476]:
				xmin = 527.2947
				xmax = 527.3747
				text = "were"
			intervals [477]:
				xmin = 527.3747
				xmax = 527.5347
				text = "just"
			intervals [478]:
				xmin = 527.5347
				xmax = 527.6947
				text = "like"
			intervals [479]:
				xmin = 527.6947
				xmax = 527.8747
				text = "okay"
			intervals [480]:
				xmin = 527.8747
				xmax = 527.9047
				text = ""
			intervals [481]:
				xmin = 527.9047
				xmax = 527.9947
				text = "well"
			intervals [482]:
				xmin = 527.9947
				xmax = 528.0247
				text = "i"
			intervals [483]:
				xmin = 528.0247
				xmax = 528.0547
				text = "m"
			intervals [484]:
				xmin = 528.0547
				xmax = 528.1647
				text = "a"
			intervals [485]:
				xmin = 528.1647
				xmax = 528.3347
				text = "wait"
			intervals [486]:
				xmin = 528.3347
				xmax = 528.6347
				text = "till"
			intervals [487]:
				xmin = 528.6347
				xmax = 528.6947
				text = "you"
			intervals [488]:
				xmin = 528.6947
				xmax = 528.8647
				text = "finish"
			intervals [489]:
				xmin = 528.8647
				xmax = 529.1547
				text = "up"
			intervals [490]:
				xmin = 529.1547
				xmax = 539.2642
				text = ""
			intervals [491]:
				xmin = 539.2642
				xmax = 539.6642
				text = "okay"
			intervals [492]:
				xmin = 539.6642
				xmax = 539.7942
				text = "you"
			intervals [493]:
				xmin = 539.7942
				xmax = 539.8942
				text = "the"
			intervals [494]:
				xmin = 539.8942
				xmax = 540.3742
				text = "hero"
			intervals [495]:
				xmin = 540.3742
				xmax = 544.3136
				text = ""
			intervals [496]:
				xmin = 544.3136
				xmax = 545.1636
				text = "okay"
			intervals [497]:
				xmin = 545.1636
				xmax = 545.9212
				text = ""
			intervals [498]:
				xmin = 545.9212
				xmax = 546.0612
				text = "so"
			intervals [499]:
				xmin = 546.0612
				xmax = 546.2212
				text = "how"
			intervals [500]:
				xmin = 546.2212
				xmax = 546.4812
				text = "how"
			intervals [501]:
				xmin = 546.4812
				xmax = 546.6712
				text = "long"
			intervals [502]:
				xmin = 546.6712
				xmax = 546.7712
				text = "did"
			intervals [503]:
				xmin = 546.7712
				xmax = 546.8712
				text = "it"
			intervals [504]:
				xmin = 546.8712
				xmax = 546.9012
				text = ""
			intervals [505]:
				xmin = 546.9012
				xmax = 547.1112
				text = "take"
			intervals [506]:
				xmin = 547.1112
				xmax = 547.2012
				text = "for"
			intervals [507]:
				xmin = 547.2012
				xmax = 547.2912
				text = "her"
			intervals [508]:
				xmin = 547.2912
				xmax = 547.4512
				text = "to"
			intervals [509]:
				xmin = 547.4512
				xmax = 547.7812
				text = "drop"
			intervals [510]:
				xmin = 547.7812
				xmax = 547.9312
				text = "the"
			intervals [511]:
				xmin = 547.9312
				xmax = 547.9612
				text = ""
			intervals [512]:
				xmin = 547.9612
				xmax = 548.2412
				text = "zero"
			intervals [513]:
				xmin = 548.2412
				xmax = 552.1334
				text = ""
			intervals [514]:
				xmin = 552.1334
				xmax = 552.6234
				text = "okay"
			intervals [515]:
				xmin = 552.6234
				xmax = 553.6711
				text = ""
			intervals [516]:
				xmin = 553.6711
				xmax = 553.7711
				text = "and"
			intervals [517]:
				xmin = 553.7711
				xmax = 553.8811
				text = "so"
			intervals [518]:
				xmin = 553.8811
				xmax = 554.0311
				text = "then"
			intervals [519]:
				xmin = 554.0311
				xmax = 554.1911
				text = "once"
			intervals [520]:
				xmin = 554.1911
				xmax = 554.3411
				text = "y'all"
			intervals [521]:
				xmin = 554.3411
				xmax = 554.6111
				text = "started"
			intervals [522]:
				xmin = 554.6111
				xmax = 554.7511
				text = "da"
			intervals [523]:
				xmin = 554.7511
				xmax = 555.0111
				text = "well"
			intervals [524]:
				xmin = 555.0111
				xmax = 555.1411
				text = ""
			intervals [525]:
				xmin = 555.1411
				xmax = 555.4311
				text = "what"
			intervals [526]:
				xmin = 555.4311
				xmax = 555.5211
				text = ""
			intervals [527]:
				xmin = 555.5211
				xmax = 555.6011
				text = "do"
			intervals [528]:
				xmin = 555.6011
				xmax = 555.6611
				text = "you"
			intervals [529]:
				xmin = 555.6611
				xmax = 555.8711
				text = "remember"
			intervals [530]:
				xmin = 555.8711
				xmax = 556.0111
				text = "your"
			intervals [531]:
				xmin = 556.0111
				xmax = 556.2611
				text = "first"
			intervals [532]:
				xmin = 556.2611
				xmax = 556.5511
				text = "date"
			intervals [533]:
				xmin = 556.5511
				xmax = 556.6611
				text = ""
			intervals [534]:
				xmin = 556.6611
				xmax = 556.7511
				text = "or"
			intervals [535]:
				xmin = 556.7511
				xmax = 556.9411
				text = "your"
			intervals [536]:
				xmin = 556.9411
				xmax = 557.2611
				text = "first"
			intervals [537]:
				xmin = 557.2611
				xmax = 557.5111
				text = "like"
			intervals [538]:
				xmin = 557.5111
				xmax = 557.5411
				text = ""
			intervals [539]:
				xmin = 557.5411
				xmax = 557.9611
				text = "hangout"
			intervals [540]:
				xmin = 557.9611
				xmax = 558.4011
				text = "besides"
			intervals [541]:
				xmin = 558.4011
				xmax = 558.4611
				text = ""
			intervals [542]:
				xmin = 558.4611
				xmax = 558.8411
				text = "the"
			intervals [543]:
				xmin = 558.8411
				xmax = 558.8711
				text = ""
			intervals [544]:
				xmin = 558.8711
				xmax = 559.2111
				text = "besides"
			intervals [545]:
				xmin = 559.2111
				xmax = 559.2411
				text = ""
			intervals [546]:
				xmin = 559.2411
				xmax = 559.5511
				text = "kong"
			intervals [547]:
				xmin = 559.5511
				xmax = 572.8516
				text = ""
			intervals [548]:
				xmin = 572.8516
				xmax = 573.2016
				text = "mm-hm"
			intervals [549]:
				xmin = 573.2016
				xmax = 582.2694
				text = ""
			intervals [550]:
				xmin = 582.2694
				xmax = 582.5494
				text = "mm-hm"
			intervals [551]:
				xmin = 582.5494
				xmax = 597.5259
				text = ""
			intervals [552]:
				xmin = 597.5259
				xmax = 597.6759
				text = "what"
			intervals [553]:
				xmin = 597.6759
				xmax = 597.7059
				text = "s"
			intervals [554]:
				xmin = 597.7059
				xmax = 597.9959
				text = "that"
			intervals [555]:
				xmin = 597.9959
				xmax = 599.735
				text = ""
			intervals [556]:
				xmin = 599.735
				xmax = 600.215
				text = "oh"
			intervals [557]:
				xmin = 600.215
				xmax = 600.485
				text = "okay"
			intervals [558]:
				xmin = 600.485
				xmax = 600.7382
				text = ""
			intervals [559]:
				xmin = 600.7382
				xmax = 601.0782
				text = "okay"
			intervals [560]:
				xmin = 601.0782
				xmax = 604.598
				text = ""
			intervals [561]:
				xmin = 604.598
				xmax = 606.898
				text = "<unk>"
			intervals [562]:
				xmin = 606.898
				xmax = 609.9176
				text = ""
			intervals [563]:
				xmin = 609.9176
				xmax = 610.5376
				text = "<unk>"
			intervals [564]:
				xmin = 610.5376
				xmax = 615.1387
				text = ""
			intervals [565]:
				xmin = 615.1387
				xmax = 615.1687
				text = "<unk>"
			intervals [566]:
				xmin = 615.1687
				xmax = 616.6764
				text = ""
			intervals [567]:
				xmin = 616.6764
				xmax = 617.1164
				text = "okay"
			intervals [568]:
				xmin = 617.1164
				xmax = 617.603
				text = ""
			intervals [569]:
				xmin = 617.603
				xmax = 618.083
				text = "so"
			intervals [570]:
				xmin = 618.083
				xmax = 618.4136
				text = ""
			intervals [571]:
				xmin = 618.4136
				xmax = 618.6936
				text = "what"
			intervals [572]:
				xmin = 618.6936
				xmax = 618.9136
				text = "has"
			intervals [573]:
				xmin = 618.9136
				xmax = 618.9536
				text = ""
			intervals [574]:
				xmin = 618.9536
				xmax = 619.1036
				text = "been"
			intervals [575]:
				xmin = 619.1036
				xmax = 619.4536
				text = "okay"
			intervals [576]:
				xmin = 619.4536
				xmax = 619.5336
				text = "in"
			intervals [577]:
				xmin = 619.5336
				xmax = 619.7636
				text = "your"
			intervals [578]:
				xmin = 619.7636
				xmax = 620.0236
				text = "eyes"
			intervals [579]:
				xmin = 620.0236
				xmax = 620.0536
				text = ""
			intervals [580]:
				xmin = 620.0536
				xmax = 620.1836
				text = "what"
			intervals [581]:
				xmin = 620.1836
				xmax = 620.3136
				text = "has"
			intervals [582]:
				xmin = 620.3136
				xmax = 620.3436
				text = ""
			intervals [583]:
				xmin = 620.3436
				xmax = 620.4936
				text = "been"
			intervals [584]:
				xmin = 620.4936
				xmax = 620.5536
				text = "the"
			intervals [585]:
				xmin = 620.5536
				xmax = 620.8036
				text = "most"
			intervals [586]:
				xmin = 620.8036
				xmax = 621.3236
				text = "romantic"
			intervals [587]:
				xmin = 621.3236
				xmax = 621.5136
				text = "thing"
			intervals [588]:
				xmin = 621.5136
				xmax = 621.6736
				text = "that"
			intervals [589]:
				xmin = 621.6736
				xmax = 621.7936
				text = "you've"
			intervals [590]:
				xmin = 621.7936
				xmax = 622.0536
				text = "done"
			intervals [591]:
				xmin = 622.0536
				xmax = 622.1836
				text = "for"
			intervals [592]:
				xmin = 622.1836
				xmax = 622.2136
				text = ""
			intervals [593]:
				xmin = 622.2136
				xmax = 622.3936
				text = "her"
			intervals [594]:
				xmin = 622.3936
				xmax = 624.7783
				text = ""
			intervals [595]:
				xmin = 624.7783
				xmax = 625.2483
				text = "mm-hm"
			intervals [596]:
				xmin = 625.2483
				xmax = 638.2915
				text = ""
			intervals [597]:
				xmin = 638.2915
				xmax = 638.5515
				text = "okay"
			intervals [598]:
				xmin = 638.5515
				xmax = 638.5815
				text = ""
			intervals [599]:
				xmin = 638.5815
				xmax = 638.7415
				text = "tell"
			intervals [600]:
				xmin = 638.7415
				xmax = 638.8315
				text = "me"
			intervals [601]:
				xmin = 638.8315
				xmax = 639.1115
				text = "about"
			intervals [602]:
				xmin = 639.1115
				xmax = 639.2415
				text = "'em"
			intervals [603]:
				xmin = 639.2415
				xmax = 680.2729
				text = ""
			intervals [604]:
				xmin = 680.2729
				xmax = 680.5229
				text = "mm-hm"
			intervals [605]:
				xmin = 680.5229
				xmax = 680.5529
				text = ""
			intervals [606]:
				xmin = 680.5529
				xmax = 680.7329
				text = "what"
			intervals [607]:
				xmin = 680.7329
				xmax = 680.7729
				text = "s"
			intervals [608]:
				xmin = 680.7729
				xmax = 680.8629
				text = "the"
			intervals [609]:
				xmin = 680.8629
				xmax = 681.0729
				text = "most"
			intervals [610]:
				xmin = 681.0729
				xmax = 681.4929
				text = "romantic"
			intervals [611]:
				xmin = 681.4929
				xmax = 681.5229
				text = ""
			intervals [612]:
				xmin = 681.5229
				xmax = 681.6829
				text = "thing"
			intervals [613]:
				xmin = 681.6829
				xmax = 681.8329
				text = "she"
			intervals [614]:
				xmin = 681.8329
				xmax = 681.8729
				text = "s"
			intervals [615]:
				xmin = 681.8729
				xmax = 682.0629
				text = "done"
			intervals [616]:
				xmin = 682.0629
				xmax = 682.1129
				text = ""
			intervals [617]:
				xmin = 682.1129
				xmax = 682.2029
				text = "for"
			intervals [618]:
				xmin = 682.2029
				xmax = 682.4429
				text = "you"
			intervals [619]:
				xmin = 682.4429
				xmax = 693.7893
				text = ""
			intervals [620]:
				xmin = 693.7893
				xmax = 695.1593
				text = "<unk>"
			intervals [621]:
				xmin = 695.1593
				xmax = 698.0283
				text = ""
			intervals [622]:
				xmin = 698.0283
				xmax = 698.0583
				text = "<unk>"
			intervals [623]:
				xmin = 698.0583
				xmax = 702.5124
				text = ""
			intervals [624]:
				xmin = 702.5124
				xmax = 704.1424
				text = "<unk>"
			intervals [625]:
				xmin = 704.1424
				xmax = 704.7522
				text = ""
			intervals [626]:
				xmin = 704.7522
				xmax = 705.1522
				text = "<unk>"
			intervals [627]:
				xmin = 705.1522
				xmax = 708.9968
				text = ""
			intervals [628]:
				xmin = 708.9968
				xmax = 709.1768
				text = "you"
			intervals [629]:
				xmin = 709.1768
				xmax = 709.5368
				text = "remember"
			intervals [630]:
				xmin = 709.5368
				xmax = 709.8468
				text = "that"
			intervals [631]:
				xmin = 709.8468
				xmax = 710.3418
				text = ""
			intervals [632]:
				xmin = 710.3418
				xmax = 710.8418
				text = "yeah"
			intervals [633]:
				xmin = 710.8418
				xmax = 715.5738
				text = ""
			intervals [634]:
				xmin = 715.5738
				xmax = 716.6638
				text = "okay"
			intervals [635]:
				xmin = 716.6638
				xmax = 721.3937
				text = ""
			intervals [636]:
				xmin = 721.3937
				xmax = 721.4937
				text = "oh"
			intervals [637]:
				xmin = 721.4937
				xmax = 721.8337
				text = "okay"
			intervals [638]:
				xmin = 721.8337
				xmax = 721.8637
				text = ""
			intervals [639]:
				xmin = 721.8637
				xmax = 721.9937
				text = "is"
			intervals [640]:
				xmin = 721.9937
				xmax = 722.1637
				text = "that"
			intervals [641]:
				xmin = 722.1637
				xmax = 722.3037
				text = "your"
			intervals [642]:
				xmin = 722.3037
				xmax = 722.5237
				text = "drink"
			intervals [643]:
				xmin = 722.5237
				xmax = 722.5837
				text = "of"
			intervals [644]:
				xmin = 722.5837
				xmax = 723.0037
				text = "choice"
			intervals [645]:
				xmin = 723.0037
				xmax = 727.5423
				text = ""
			intervals [646]:
				xmin = 727.5423
				xmax = 727.9223
				text = "mm-hm"
			intervals [647]:
				xmin = 727.9223
				xmax = 742.7929
				text = ""
			intervals [648]:
				xmin = 742.7929
				xmax = 743.0129
				text = "not"
			intervals [649]:
				xmin = 743.0129
				xmax = 743.2529
				text = "don"
			intervals [650]:
				xmin = 743.2529
				xmax = 743.6229
				text = "julio"
			intervals [651]:
				xmin = 743.6229
				xmax = 747.4035
				text = ""
			intervals [652]:
				xmin = 747.4035
				xmax = 747.7735
				text = "right"
			intervals [653]:
				xmin = 747.7735
				xmax = 755.2631
				text = ""
			intervals [654]:
				xmin = 755.2631
				xmax = 755.2931
				text = "<unk>"
			intervals [655]:
				xmin = 755.2931
				xmax = 755.4431
				text = ""
			intervals [656]:
				xmin = 755.4431
				xmax = 755.5731
				text = "when"
			intervals [657]:
				xmin = 755.5731
				xmax = 755.6831
				text = "you're"
			intervals [658]:
				xmin = 755.6831
				xmax = 755.9131
				text = "ready"
			intervals [659]:
				xmin = 755.9131
				xmax = 756.0231
				text = ""
			intervals [660]:
				xmin = 756.0231
				xmax = 756.5131
				text = "for"
			intervals [661]:
				xmin = 756.5131
				xmax = 756.5731
				text = "me"
			intervals [662]:
				xmin = 756.5731
				xmax = 756.6731
				text = ""
			intervals [663]:
				xmin = 756.6731
				xmax = 756.8031
				text = "to"
			intervals [664]:
				xmin = 756.8031
				xmax = 756.8331
				text = "<unk>"
			intervals [665]:
				xmin = 756.8331
				xmax = 757.0437
				text = ""
			intervals [666]:
				xmin = 757.0437
				xmax = 757.4337
				text = "okay"
			intervals [667]:
				xmin = 757.4337
				xmax = 758.512
				text = ""
			intervals [668]:
				xmin = 758.512
				xmax = 758.602
				text = "i"
			intervals [669]:
				xmin = 758.602
				xmax = 758.672
				text = "m"
			intervals [670]:
				xmin = 758.672
				xmax = 758.822
				text = "a"
			intervals [671]:
				xmin = 758.822
				xmax = 759.072
				text = "look"
			intervals [672]:
				xmin = 759.072
				xmax = 759.382
				text = "for"
			intervals [673]:
				xmin = 759.382
				xmax = 759.412
				text = ""
			intervals [674]:
				xmin = 759.412
				xmax = 759.522
				text = "it"
			intervals [675]:
				xmin = 759.522
				xmax = 768.8728
				text = ""
			intervals [676]:
				xmin = 768.8728
				xmax = 769.3228
				text = "mm"
			intervals [677]:
				xmin = 769.3228
				xmax = 771.9654
				text = ""
			intervals [678]:
				xmin = 771.9654
				xmax = 772.2254
				text = "really"
			intervals [679]:
				xmin = 772.2254
				xmax = 772.4054
				text = "what"
			intervals [680]:
				xmin = 772.4054
				xmax = 772.7454
				text = "happened"
			intervals [681]:
				xmin = 772.7454
				xmax = 773.015
				text = ""
			intervals [682]:
				xmin = 773.015
				xmax = 773.345
				text = "what"
			intervals [683]:
				xmin = 773.345
				xmax = 773.685
				text = "happened"
			intervals [684]:
				xmin = 773.685
				xmax = 773.745
				text = "to"
			intervals [685]:
				xmin = 773.745
				xmax = 773.925
				text = "you"
			intervals [686]:
				xmin = 773.925
				xmax = 774.015
				text = "and"
			intervals [687]:
				xmin = 774.015
				xmax = 774.295
				text = "vodka"
			intervals [688]:
				xmin = 774.295
				xmax = 774.455
				text = "that"
			intervals [689]:
				xmin = 774.455
				xmax = 774.655
				text = "fell"
			intervals [690]:
				xmin = 774.655
				xmax = 774.895
				text = "out"
			intervals [691]:
				xmin = 774.895
				xmax = 796.3645
				text = ""
			intervals [692]:
				xmin = 796.3645
				xmax = 796.4245
				text = "how"
			intervals [693]:
				xmin = 796.4245
				xmax = 796.5745
				text = "you"
			intervals [694]:
				xmin = 796.5745
				xmax = 796.8345
				text = "drink"
			intervals [695]:
				xmin = 796.8345
				xmax = 796.9445
				text = "it"
			intervals [696]:
				xmin = 796.9445
				xmax = 800.5927
				text = ""
			intervals [697]:
				xmin = 800.5927
				xmax = 801.4727
				text = "really"
			intervals [698]:
				xmin = 801.4727
				xmax = 801.5927
				text = "i'm"
			intervals [699]:
				xmin = 801.5927
				xmax = 801.7227
				text = "not"
			intervals [700]:
				xmin = 801.7227
				xmax = 801.9027
				text = "sure"
			intervals [701]:
				xmin = 801.9027
				xmax = 801.9927
				text = "you're"
			intervals [702]:
				xmin = 801.9927
				xmax = 802.1827
				text = "supposed"
			intervals [703]:
				xmin = 802.1827
				xmax = 802.2727
				text = "to"
			intervals [704]:
				xmin = 802.2727
				xmax = 802.5227
				text = "do"
			intervals [705]:
				xmin = 802.5227
				xmax = 802.9827
				text = "that"
			intervals [706]:
				xmin = 802.9827
				xmax = 807.0804
				text = ""
			intervals [707]:
				xmin = 807.0804
				xmax = 807.2204
				text = "i'm"
			intervals [708]:
				xmin = 807.2204
				xmax = 807.3604
				text = "not"
			intervals [709]:
				xmin = 807.3604
				xmax = 807.4804
				text = "sure"
			intervals [710]:
				xmin = 807.4804
				xmax = 807.5704
				text = "you're"
			intervals [711]:
				xmin = 807.5704
				xmax = 807.7504
				text = "supposed"
			intervals [712]:
				xmin = 807.7504
				xmax = 807.8104
				text = "to"
			intervals [713]:
				xmin = 807.8104
				xmax = 807.9604
				text = "be"
			intervals [714]:
				xmin = 807.9604
				xmax = 808.3604
				text = "mixing"
			intervals [715]:
				xmin = 808.3604
				xmax = 808.5304
				text = "the"
			intervals [716]:
				xmin = 808.5304
				xmax = 808.8608
				text = ""
			intervals [717]:
				xmin = 808.8608
				xmax = 808.9608
				text = "the"
			intervals [718]:
				xmin = 808.9608
				xmax = 809.0008
				text = ""
			intervals [719]:
				xmin = 809.0008
				xmax = 809.2408
				text = "brown"
			intervals [720]:
				xmin = 809.2408
				xmax = 809.3908
				text = "and"
			intervals [721]:
				xmin = 809.3908
				xmax = 809.7508
				text = "white"
			intervals [722]:
				xmin = 809.7508
				xmax = 820.6721
				text = ""
			intervals [723]:
				xmin = 820.6721
				xmax = 821.0321
				text = "you"
			intervals [724]:
				xmin = 821.0321
				xmax = 821.0721
				text = ""
			intervals [725]:
				xmin = 821.0721
				xmax = 821.2621
				text = "you"
			intervals [726]:
				xmin = 821.2621
				xmax = 821.5021
				text = "drink"
			intervals [727]:
				xmin = 821.5021
				xmax = 821.6921
				text = "one"
			intervals [728]:
				xmin = 821.6921
				xmax = 821.7721
				text = "and"
			intervals [729]:
				xmin = 821.7721
				xmax = 821.8821
				text = "then"
			intervals [730]:
				xmin = 821.8821
				xmax = 821.9721
				text = "the"
			intervals [731]:
				xmin = 821.9721
				xmax = 822.1121
				text = "other"
			intervals [732]:
				xmin = 822.1121
				xmax = 822.1621
				text = "or"
			intervals [733]:
				xmin = 822.1621
				xmax = 822.3621
				text = "you"
			intervals [734]:
				xmin = 822.3621
				xmax = 822.4021
				text = ""
			intervals [735]:
				xmin = 822.4021
				xmax = 822.7121
				text = "mix"
			intervals [736]:
				xmin = 822.7121
				xmax = 822.8221
				text = "them"
			intervals [737]:
				xmin = 822.8221
				xmax = 823.3521
				text = "together"
			intervals [738]:
				xmin = 823.3521
				xmax = 823.4921
				text = "like"
			intervals [739]:
				xmin = 823.4921
				xmax = 823.5221
				text = ""
			intervals [740]:
				xmin = 823.5221
				xmax = 823.6621
				text = "on"
			intervals [741]:
				xmin = 823.6621
				xmax = 823.7321
				text = "the"
			intervals [742]:
				xmin = 823.7321
				xmax = 823.9121
				text = "rocks"
			intervals [743]:
				xmin = 823.9121
				xmax = 825.5277
				text = ""
			intervals [744]:
				xmin = 825.5277
				xmax = 825.6377
				text = "oh"
			intervals [745]:
				xmin = 825.6377
				xmax = 825.7477
				text = "you"
			intervals [746]:
				xmin = 825.7477
				xmax = 825.7877
				text = "<unk>"
			intervals [747]:
				xmin = 825.7877
				xmax = 826.0477
				text = "have"
			intervals [748]:
				xmin = 826.0477
				xmax = 826.2177
				text = "one"
			intervals [749]:
				xmin = 826.2177
				xmax = 826.4577
				text = "here"
			intervals [750]:
				xmin = 826.4577
				xmax = 826.6077
				text = "one"
			intervals [751]:
				xmin = 826.6077
				xmax = 826.6977
				text = "oh"
			intervals [752]:
				xmin = 826.6977
				xmax = 826.7677
				text = "you"
			intervals [753]:
				xmin = 826.7677
				xmax = 826.9377
				text = "don't"
			intervals [754]:
				xmin = 826.9377
				xmax = 826.9777
				text = ""
			intervals [755]:
				xmin = 826.9777
				xmax = 827.0777
				text = "put"
			intervals [756]:
				xmin = 827.0777
				xmax = 827.1777
				text = "them"
			intervals [757]:
				xmin = 827.1777
				xmax = 827.2677
				text = "in"
			intervals [758]:
				xmin = 827.2677
				xmax = 827.3477
				text = "the"
			intervals [759]:
				xmin = 827.3477
				xmax = 827.8477
				text = "same"
			intervals [760]:
				xmin = 827.8477
				xmax = 828.2014
				text = ""
			intervals [761]:
				xmin = 828.2014
				xmax = 828.6314
				text = "oh"
			intervals [762]:
				xmin = 828.6314
				xmax = 828.7514
				text = "i"
			intervals [763]:
				xmin = 828.7514
				xmax = 828.8714
				text = "was"
			intervals [764]:
				xmin = 828.8714
				xmax = 829.0614
				text = "like"
			intervals [765]:
				xmin = 829.0614
				xmax = 829.4314
				text = "that"
			intervals [766]:
				xmin = 829.4314
				xmax = 830.2114
				text = "s"
			intervals [767]:
				xmin = 830.2114
				xmax = 830.2814
				text = "too"
			intervals [768]:
				xmin = 830.2814
				xmax = 830.3714
				text = "much"
			intervals [769]:
				xmin = 830.3714
				xmax = 830.7036
				text = ""
			intervals [770]:
				xmin = 830.7036
				xmax = 830.9036
				text = "let"
			intervals [771]:
				xmin = 830.9036
				xmax = 830.9336
				text = "s"
			intervals [772]:
				xmin = 830.9336
				xmax = 831.4136
				text = "not"
			intervals [773]:
				xmin = 831.4136
				xmax = 831.8613
				text = ""
			intervals [774]:
				xmin = 831.8613
				xmax = 832.7913
				text = "mm-mm"
			intervals [775]:
				xmin = 832.7913
				xmax = 832.8213
				text = ""
			intervals [776]:
				xmin = 832.8213
				xmax = 832.9313
				text = "don't"
			intervals [777]:
				xmin = 832.9313
				xmax = 833.0213
				text = "go"
			intervals [778]:
				xmin = 833.0213
				xmax = 833.2913
				text = "there"
			intervals [779]:
				xmin = 833.2913
				xmax = 833.8087
				text = ""
			intervals [780]:
				xmin = 833.8087
				xmax = 834.1787
				text = "mm"
			intervals [781]:
				xmin = 834.1787
				xmax = 835.5917
				text = ""
			intervals [782]:
				xmin = 835.5917
				xmax = 835.8017
				text = "with"
			intervals [783]:
				xmin = 835.8017
				xmax = 836.0717
				text = "cognac"
			intervals [784]:
				xmin = 836.0717
				xmax = 837.0303
				text = ""
			intervals [785]:
				xmin = 837.0303
				xmax = 837.4303
				text = "no"
			intervals [786]:
				xmin = 837.4303
				xmax = 837.5803
				text = ""
			intervals [787]:
				xmin = 837.5803
				xmax = 837.9303
				text = "lime"
			intervals [788]:
				xmin = 837.9303
				xmax = 838.3303
				text = "juice"
			intervals [789]:
				xmin = 838.3303
				xmax = 841.5148
				text = ""
			intervals [790]:
				xmin = 841.5148
				xmax = 841.6748
				text = "what"
			intervals [791]:
				xmin = 841.6748
				xmax = 841.7348
				text = "do"
			intervals [792]:
				xmin = 841.7348
				xmax = 841.8948
				text = "you"
			intervals [793]:
				xmin = 841.8948
				xmax = 842.2048
				text = "normally"
			intervals [794]:
				xmin = 842.2048
				xmax = 842.4148
				text = "drink"
			intervals [795]:
				xmin = 842.4148
				xmax = 842.4748
				text = "the"
			intervals [796]:
				xmin = 842.4748
				xmax = 842.7848
				text = "cognac"
			intervals [797]:
				xmin = 842.7848
				xmax = 842.9448
				text = ""
			intervals [798]:
				xmin = 842.9448
				xmax = 843.0348
				text = "with"
			intervals [799]:
				xmin = 843.0348
				xmax = 845.5883
				text = ""
			intervals [800]:
				xmin = 845.5883
				xmax = 845.9083
				text = "right"
			intervals [801]:
				xmin = 845.9083
				xmax = 846.0001
				text = ""
			intervals [802]:
				xmin = 846.0001
				xmax = 846.1201
				text = "you"
			intervals [803]:
				xmin = 846.1201
				xmax = 846.2701
				text = "see"
			intervals [804]:
				xmin = 846.2701
				xmax = 846.5401
				text = "the"
			intervals [805]:
				xmin = 846.5401
				xmax = 846.7901
				text = "tequila"
			intervals [806]:
				xmin = 846.7901
				xmax = 846.8801
				text = "and"
			intervals [807]:
				xmin = 846.8801
				xmax = 847.0101
				text = "the"
			intervals [808]:
				xmin = 847.0101
				xmax = 847.3201
				text = "lime"
			intervals [809]:
				xmin = 847.3201
				xmax = 847.5001
				text = "all"
			intervals [810]:
				xmin = 847.5001
				xmax = 847.6301
				text = "that"
			intervals [811]:
				xmin = 847.6301
				xmax = 847.9001
				text = "mixing"
			intervals [812]:
				xmin = 847.9001
				xmax = 848.0301
				text = "toge-"
			intervals [813]:
				xmin = 848.0301
				xmax = 848.1201
				text = "it"
			intervals [814]:
				xmin = 848.1201
				xmax = 848.1701
				text = "s"
			intervals [815]:
				xmin = 848.1701
				xmax = 848.4201
				text = "not"
			intervals [816]:
				xmin = 848.4201
				xmax = 848.6101
				text = "good"
			intervals [817]:
				xmin = 848.6101
				xmax = 848.7601
				text = "i'm"
			intervals [818]:
				xmin = 848.7601
				xmax = 848.9301
				text = "try"
			intervals [819]:
				xmin = 848.9301
				xmax = 849.1101
				text = "i'm"
			intervals [820]:
				xmin = 849.1101
				xmax = 849.3501
				text = "try"
			intervals [821]:
				xmin = 849.3501
				xmax = 849.4801
				text = "i'm"
			intervals [822]:
				xmin = 849.4801
				xmax = 849.6501
				text = "trying"
			intervals [823]:
				xmin = 849.6501
				xmax = 849.7101
				text = "to"
			intervals [824]:
				xmin = 849.7101
				xmax = 849.8301
				text = "help"
			intervals [825]:
				xmin = 849.8301
				xmax = 849.8601
				text = ""
			intervals [826]:
				xmin = 849.8601
				xmax = 850.0401
				text = "you"
			intervals [827]:
				xmin = 850.0401
				xmax = 850.2301
				text = "out"
			intervals [828]:
				xmin = 850.2301
				xmax = 852.0104
				text = ""
			intervals [829]:
				xmin = 852.0104
				xmax = 852.3004
				text = "mm-"
			intervals [830]:
				xmin = 852.3004
				xmax = 852.5054
				text = ""
			intervals [831]:
				xmin = 852.5054
				xmax = 852.6754
				text = "mm"
			intervals [832]:
				xmin = 852.6754
				xmax = 852.7454
				text = ""
			intervals [833]:
				xmin = 852.7454
				xmax = 853.6354
				text = "okay"
			intervals [834]:
				xmin = 853.6354
				xmax = 853.6654
				text = ""
			intervals [835]:
				xmin = 853.6654
				xmax = 853.7854
				text = "let"
			intervals [836]:
				xmin = 853.7854
				xmax = 853.8754
				text = "me"
			intervals [837]:
				xmin = 853.8754
				xmax = 853.9854
				text = "know"
			intervals [838]:
				xmin = 853.9854
				xmax = 854.1154
				text = "how"
			intervals [839]:
				xmin = 854.1154
				xmax = 854.2954
				text = "that"
			intervals [840]:
				xmin = 854.2954
				xmax = 854.4854
				text = "works"
			intervals [841]:
				xmin = 854.4854
				xmax = 854.5154
				text = ""
			intervals [842]:
				xmin = 854.5154
				xmax = 854.8154
				text = "out"
			intervals [843]:
				xmin = 854.8154
				xmax = 855.2017
				text = ""
			intervals [844]:
				xmin = 855.2017
				xmax = 855.4317
				text = "ta-"
			intervals [845]:
				xmin = 855.4317
				xmax = 855.4617
				text = ""
			intervals [846]:
				xmin = 855.4617
				xmax = 855.7417
				text = "let"
			intervals [847]:
				xmin = 855.7417
				xmax = 855.9817
				text = "talk"
			intervals [848]:
				xmin = 855.9817
				xmax = 856.0617
				text = "to"
			intervals [849]:
				xmin = 856.0617
				xmax = 856.1417
				text = "me"
			intervals [850]:
				xmin = 856.1417
				xmax = 856.4017
				text = "after"
			intervals [851]:
				xmin = 856.4017
				xmax = 856.5317
				text = "you"
			intervals [852]:
				xmin = 856.5317
				xmax = 856.7117
				text = "do"
			intervals [853]:
				xmin = 856.7117
				xmax = 856.8017
				text = "it"
			intervals [854]:
				xmin = 856.8017
				xmax = 856.8517
				text = "<unk>"
			intervals [855]:
				xmin = 856.8517
				xmax = 857.0391
				text = ""
			intervals [856]:
				xmin = 857.0391
				xmax = 857.3591
				text = "mm-hm"
			intervals [857]:
				xmin = 857.3591
				xmax = 857.4791
				text = "you"
			intervals [858]:
				xmin = 857.4791
				xmax = 857.7291
				text = "<unk>"
			intervals [859]:
				xmin = 857.7291
				xmax = 857.8291
				text = "be"
			intervals [860]:
				xmin = 857.8291
				xmax = 858.0091
				text = "like"
			intervals [861]:
				xmin = 858.0091
				xmax = 858.1291
				text = "this"
			intervals [862]:
				xmin = 858.1291
				xmax = 858.1991
				text = "is"
			intervals [863]:
				xmin = 858.1991
				xmax = 858.5841
				text = ""
			intervals [864]:
				xmin = 858.5841
				xmax = 858.7941
				text = "do"
			intervals [865]:
				xmin = 858.7941
				xmax = 858.8541
				text = "a"
			intervals [866]:
				xmin = 858.8541
				xmax = 859.3741
				text = "small"
			intervals [867]:
				xmin = 859.3741
				xmax = 859.7341
				text = "version"
			intervals [868]:
				xmin = 859.7341
				xmax = 859.7641
				text = ""
			intervals [869]:
				xmin = 859.7641
				xmax = 859.9141
				text = "cause"
			intervals [870]:
				xmin = 859.9141
				xmax = 860.0141
				text = "it"
			intervals [871]:
				xmin = 860.0141
				xmax = 860.1141
				text = "s"
			intervals [872]:
				xmin = 860.1141
				xmax = 860.2541
				text = "na"
			intervals [873]:
				xmin = 860.2541
				xmax = 860.4841
				text = ""
			intervals [874]:
				xmin = 860.4841
				xmax = 860.6141
				text = "that"
			intervals [875]:
				xmin = 860.6141
				xmax = 860.6641
				text = "s"
			intervals [876]:
				xmin = 860.6641
				xmax = 860.7841
				text = "not"
			intervals [877]:
				xmin = 860.7841
				xmax = 860.8141
				text = ""
			intervals [878]:
				xmin = 860.8141
				xmax = 860.9741
				text = "gonna"
			intervals [879]:
				xmin = 860.9741
				xmax = 861.0341
				text = ""
			intervals [880]:
				xmin = 861.0341
				xmax = 861.3041
				text = "taste"
			intervals [881]:
				xmin = 861.3041
				xmax = 861.5541
				text = "good"
			intervals [882]:
				xmin = 861.5541
				xmax = 862.6036
				text = ""
			intervals [883]:
				xmin = 862.6036
				xmax = 862.7736
				text = "trying"
			intervals [884]:
				xmin = 862.7736
				xmax = 862.8536
				text = "to"
			intervals [885]:
				xmin = 862.8536
				xmax = 862.8836
				text = ""
			intervals [886]:
				xmin = 862.8836
				xmax = 863.0436
				text = "help"
			intervals [887]:
				xmin = 863.0436
				xmax = 863.1136
				text = ""
			intervals [888]:
				xmin = 863.1136
				xmax = 863.8836
				text = "you"
			intervals [889]:
				xmin = 863.8836
				xmax = 866.4245
				text = ""
			intervals [890]:
				xmin = 866.4245
				xmax = 866.5545
				text = "no"
			intervals [891]:
				xmin = 866.5545
				xmax = 866.7045
				text = "i'm"
			intervals [892]:
				xmin = 866.7045
				xmax = 866.7745
				text = "g-"
			intervals [893]:
				xmin = 866.7745
				xmax = 866.9945
				text = "i'm"
			intervals [894]:
				xmin = 866.9945
				xmax = 867.1745
				text = "good"
			intervals [895]:
				xmin = 867.1745
				xmax = 867.3445
				text = "right"
			intervals [896]:
				xmin = 867.3445
				xmax = 867.4745
				text = "here"
			intervals [897]:
				xmin = 867.4745
				xmax = 867.5945
				text = "with"
			intervals [898]:
				xmin = 867.5945
				xmax = 867.8545
				text = "this"
			intervals [899]:
				xmin = 867.8545
				xmax = 867.9445
				text = "i'm"
			intervals [900]:
				xmin = 867.9445
				xmax = 868.1845
				text = ""
			intervals [901]:
				xmin = 868.1845
				xmax = 868.3845
				text = "i'm"
			intervals [902]:
				xmin = 868.3845
				xmax = 868.7245
				text = "good"
			intervals [903]:
				xmin = 868.7245
				xmax = 869.0839
				text = ""
			intervals [904]:
				xmin = 869.0839
				xmax = 869.3639
				text = "okay"
			intervals [905]:
				xmin = 869.3639
				xmax = 869.4939
				text = "so"
			intervals [906]:
				xmin = 869.4939
				xmax = 869.8539
				text = "you"
			intervals [907]:
				xmin = 869.8539
				xmax = 869.9039
				text = ""
			intervals [908]:
				xmin = 869.9039
				xmax = 870.4939
				text = "have"
			intervals [909]:
				xmin = 870.4939
				xmax = 870.6129
				text = ""
			intervals [910]:
				xmin = 870.6129
				xmax = 870.8329
				text = "so"
			intervals [911]:
				xmin = 870.8329
				xmax = 870.9829
				text = "you"
			intervals [912]:
				xmin = 870.9829
				xmax = 871.1729
				text = "grew"
			intervals [913]:
				xmin = 871.1729
				xmax = 871.5129
				text = "up"
			intervals [914]:
				xmin = 871.5129
				xmax = 871.6748
				text = ""
			intervals [915]:
				xmin = 871.6748
				xmax = 871.9748
				text = "now"
			intervals [916]:
				xmin = 871.9748
				xmax = 872.1348
				text = "did"
			intervals [917]:
				xmin = 872.1348
				xmax = 872.2248
				text = "you"
			intervals [918]:
				xmin = 872.2248
				xmax = 872.4948
				text = "stay"
			intervals [919]:
				xmin = 872.4948
				xmax = 872.7348
				text = "with"
			intervals [920]:
				xmin = 872.7348
				xmax = 873.4448
				text = "your"
			intervals [921]:
				xmin = 873.4448
				xmax = 873.7071
				text = ""
			intervals [922]:
				xmin = 873.7071
				xmax = 874.0371
				text = "in"
			intervals [923]:
				xmin = 874.0371
				xmax = 874.156
				text = ""
			intervals [924]:
				xmin = 874.156
				xmax = 874.336
				text = "with"
			intervals [925]:
				xmin = 874.336
				xmax = 874.446
				text = "your"
			intervals [926]:
				xmin = 874.446
				xmax = 874.886
				text = "siblings"
			intervals [927]:
				xmin = 874.886
				xmax = 874.966
				text = "and"
			intervals [928]:
				xmin = 874.966
				xmax = 875.116
				text = "your"
			intervals [929]:
				xmin = 875.116
				xmax = 875.486
				text = "family"
			intervals [930]:
				xmin = 875.486
				xmax = 875.516
				text = ""
			intervals [931]:
				xmin = 875.516
				xmax = 875.826
				text = "for"
			intervals [932]:
				xmin = 875.826
				xmax = 875.876
				text = ""
			intervals [933]:
				xmin = 875.876
				xmax = 876.146
				text = "like"
			intervals [934]:
				xmin = 876.146
				xmax = 876.176
				text = ""
			intervals [935]:
				xmin = 876.176
				xmax = 876.426
				text = "until"
			intervals [936]:
				xmin = 876.426
				xmax = 876.556
				text = "you"
			intervals [937]:
				xmin = 876.556
				xmax = 876.726
				text = "grew"
			intervals [938]:
				xmin = 876.726
				xmax = 876.886
				text = "up"
			intervals [939]:
				xmin = 876.886
				xmax = 876.986
				text = "and"
			intervals [940]:
				xmin = 876.986
				xmax = 877.256
				text = "left"
			intervals [941]:
				xmin = 877.256
				xmax = 877.556
				text = "home"
			intervals [942]:
				xmin = 877.556
				xmax = 888.6724
				text = ""
			intervals [943]:
				xmin = 888.6724
				xmax = 888.8224
				text = "did"
			intervals [944]:
				xmin = 888.8224
				xmax = 888.9724
				text = "y'all"
			intervals [945]:
				xmin = 888.9724
				xmax = 889.1324
				text = "have"
			intervals [946]:
				xmin = 889.1324
				xmax = 889.3024
				text = "any"
			intervals [947]:
				xmin = 889.3024
				xmax = 889.6024
				text = "like"
			intervals [948]:
				xmin = 889.6024
				xmax = 890.3634
				text = ""
			intervals [949]:
				xmin = 890.3634
				xmax = 890.6834
				text = "family"
			intervals [950]:
				xmin = 890.6834
				xmax = 891.1034
				text = "traditions"
			intervals [951]:
				xmin = 891.1034
				xmax = 891.2234
				text = "that"
			intervals [952]:
				xmin = 891.2234
				xmax = 891.4334
				text = "y'all"
			intervals [953]:
				xmin = 891.4334
				xmax = 891.6534
				text = "did"
			intervals [954]:
				xmin = 891.6534
				xmax = 891.8534
				text = "like"
			intervals [955]:
				xmin = 891.8534
				xmax = 892.0579
				text = ""
			intervals [956]:
				xmin = 892.0579
				xmax = 892.3179
				text = "dinner"
			intervals [957]:
				xmin = 892.3179
				xmax = 892.5679
				text = "every"
			intervals [958]:
				xmin = 892.5679
				xmax = 893.0779
				text = "sunday"
			intervals [959]:
				xmin = 893.0779
				xmax = 893.1279
				text = "or"
			intervals [960]:
				xmin = 893.1279
				xmax = 893.4079
				text = "y'all"
			intervals [961]:
				xmin = 893.4079
				xmax = 893.5879
				text = "went"
			intervals [962]:
				xmin = 893.5879
				xmax = 893.7279
				text = "out"
			intervals [963]:
				xmin = 893.7279
				xmax = 893.9579
				text = "like"
			intervals [964]:
				xmin = 893.9579
				xmax = 894.1079
				text = "on"
			intervals [965]:
				xmin = 894.1079
				xmax = 894.1379
				text = ""
			intervals [966]:
				xmin = 894.1379
				xmax = 894.5379
				text = "easter"
			intervals [967]:
				xmin = 894.5379
				xmax = 894.7779
				text = "or"
			intervals [968]:
				xmin = 894.7779
				xmax = 895.2079
				text = "y'all"
			intervals [969]:
				xmin = 895.2079
				xmax = 895.3679
				text = "went"
			intervals [970]:
				xmin = 895.3679
				xmax = 895.6179
				text = "to"
			intervals [971]:
				xmin = 895.6179
				xmax = 925.0107
				text = ""
			intervals [972]:
				xmin = 925.0107
				xmax = 925.1407
				text = "what"
			intervals [973]:
				xmin = 925.1407
				xmax = 925.2507
				text = "was"
			intervals [974]:
				xmin = 925.2507
				xmax = 925.3707
				text = "your"
			intervals [975]:
				xmin = 925.3707
				xmax = 925.7607
				text = "favorite"
			intervals [976]:
				xmin = 925.7607
				xmax = 925.8977
				text = ""
			intervals [977]:
				xmin = 925.8977
				xmax = 926.2177
				text = "where"
			intervals [978]:
				xmin = 926.2177
				xmax = 926.3777
				text = "where"
			intervals [979]:
				xmin = 926.3777
				xmax = 926.4877
				text = "was"
			intervals [980]:
				xmin = 926.4877
				xmax = 926.6277
				text = "your"
			intervals [981]:
				xmin = 926.6277
				xmax = 926.8777
				text = "favorite"
			intervals [982]:
				xmin = 926.8777
				xmax = 926.9077
				text = ""
			intervals [983]:
				xmin = 926.9077
				xmax = 927.3677
				text = "place"
			intervals [984]:
				xmin = 927.3677
				xmax = 929.0607
				text = ""
			intervals [985]:
				xmin = 929.0607
				xmax = 929.1707
				text = "to"
			intervals [986]:
				xmin = 929.1707
				xmax = 929.3307
				text = "get"
			intervals [987]:
				xmin = 929.3307
				xmax = 929.4307
				text = "your"
			intervals [988]:
				xmin = 929.4307
				xmax = 929.7807
				text = "food"
			intervals [989]:
				xmin = 929.7807
				xmax = 931.0545
				text = ""
			intervals [990]:
				xmin = 931.0545
				xmax = 931.4245
				text = "mm-hm"
			intervals [991]:
				xmin = 931.4245
				xmax = 932.6603
				text = ""
			intervals [992]:
				xmin = 932.6603
				xmax = 932.8403
				text = "which"
			intervals [993]:
				xmin = 932.8403
				xmax = 933.1503
				text = ""
			intervals [994]:
				xmin = 933.1503
				xmax = 933.4103
				text = "one"
			intervals [995]:
				xmin = 933.4103
				xmax = 933.5703
				text = "y'all"
			intervals [996]:
				xmin = 933.5703
				xmax = 933.7303
				text = "had"
			intervals [997]:
				xmin = 933.7303
				xmax = 934.0503
				text = "any"
			intervals [998]:
				xmin = 934.0503
				xmax = 934.1003
				text = ""
			intervals [999]:
				xmin = 934.1003
				xmax = 934.2903
				text = "any"
			intervals [1000]:
				xmin = 934.2903
				xmax = 934.4603
				text = "one"
			intervals [1001]:
				xmin = 934.4603
				xmax = 934.9303
				text = "particular"
			intervals [1002]:
				xmin = 934.9303
				xmax = 950.8918
				text = ""
			intervals [1003]:
				xmin = 950.8918
				xmax = 951.0818
				text = "what"
			intervals [1004]:
				xmin = 951.0818
				xmax = 951.1818
				text = "did"
			intervals [1005]:
				xmin = 951.1818
				xmax = 951.3218
				text = "you"
			intervals [1006]:
				xmin = 951.3218
				xmax = 951.6018
				text = "order"
			intervals [1007]:
				xmin = 951.6018
				xmax = 958.3642
				text = ""
			intervals [1008]:
				xmin = 958.3642
				xmax = 958.6442
				text = "mumbo"
			intervals [1009]:
				xmin = 958.6442
				xmax = 958.9042
				text = "sauce"
			intervals [1010]:
				xmin = 958.9042
				xmax = 958.9442
				text = "or"
			intervals [1011]:
				xmin = 958.9442
				xmax = 959.0542
				text = "no"
			intervals [1012]:
				xmin = 959.0542
				xmax = 959.3342
				text = "mumbo"
			intervals [1013]:
				xmin = 959.3342
				xmax = 959.7142
				text = "sauce"
			intervals [1014]:
				xmin = 959.7142
				xmax = 962.0623
				text = ""
			intervals [1015]:
				xmin = 962.0623
				xmax = 962.1623
				text = "do"
			intervals [1016]:
				xmin = 962.1623
				xmax = 962.2723
				text = "you"
			intervals [1017]:
				xmin = 962.2723
				xmax = 962.5023
				text = "like"
			intervals [1018]:
				xmin = 962.5023
				xmax = 962.7023
				text = "mumbo"
			intervals [1019]:
				xmin = 962.7023
				xmax = 962.7323
				text = ""
			intervals [1020]:
				xmin = 962.7323
				xmax = 962.8223
				text = "sauce"
			intervals [1021]:
				xmin = 962.8223
				xmax = 966.5465
				text = ""
			intervals [1022]:
				xmin = 966.5465
				xmax = 966.6765
				text = "that"
			intervals [1023]:
				xmin = 966.6765
				xmax = 966.7065
				text = ""
			intervals [1024]:
				xmin = 966.7065
				xmax = 966.8265
				text = "s"
			intervals [1025]:
				xmin = 966.8265
				xmax = 966.9365
				text = "the"
			intervals [1026]:
				xmin = 966.9365
				xmax = 967.3365
				text = "w"
			intervals [1027]:
				xmin = 967.3365
				xmax = 967.9765
				text = "yup"
			intervals [1028]:
				xmin = 967.9765
				xmax = 968.2665
				text = "yeah"
			intervals [1029]:
				xmin = 968.2665
				xmax = 968.5265
				text = "all"
			intervals [1030]:
				xmin = 968.5265
				xmax = 968.7765
				text = "that"
			intervals [1031]:
				xmin = 968.7765
				xmax = 969.2165
				text = "putting"
			intervals [1032]:
				xmin = 969.2165
				xmax = 969.3965
				text = "all"
			intervals [1033]:
				xmin = 969.3965
				xmax = 969.4465
				text = ""
			intervals [1034]:
				xmin = 969.4465
				xmax = 969.5765
				text = "it"
			intervals [1035]:
				xmin = 969.5765
				xmax = 969.6165
				text = "s"
			intervals [1036]:
				xmin = 969.6165
				xmax = 969.9365
				text = "too"
			intervals [1037]:
				xmin = 969.9365
				xmax = 969.9865
				text = ""
			intervals [1038]:
				xmin = 969.9865
				xmax = 970.4565
				text = "much"
			intervals [1039]:
				xmin = 970.4565
				xmax = 976.8236
				text = ""
			intervals [1040]:
				xmin = 976.8236
				xmax = 977.1536
				text = "uh-huh"
			intervals [1041]:
				xmin = 977.1536
				xmax = 986.7536
				text = ""
			intervals [1042]:
				xmin = 986.7536
				xmax = 986.9036
				text = "and"
			intervals [1043]:
				xmin = 986.9036
				xmax = 987.0836
				text = "that"
			intervals [1044]:
				xmin = 987.0836
				xmax = 987.1336
				text = "s"
			intervals [1045]:
				xmin = 987.1336
				xmax = 987.2336
				text = "at"
			intervals [1046]:
				xmin = 987.2336
				xmax = 987.2636
				text = ""
			intervals [1047]:
				xmin = 987.2636
				xmax = 987.5836
				text = "jer-"
			intervals [1048]:
				xmin = 987.5836
				xmax = 987.6536
				text = ""
			intervals [1049]:
				xmin = 987.6536
				xmax = 987.7436
				text = "let"
			intervals [1050]:
				xmin = 987.7436
				xmax = 987.8036
				text = "me"
			intervals [1051]:
				xmin = 987.8036
				xmax = 987.9536
				text = "write"
			intervals [1052]:
				xmin = 987.9536
				xmax = 988.1236
				text = "that"
			intervals [1053]:
				xmin = 988.1236
				xmax = 988.5036
				text = "down"
			intervals [1054]:
				xmin = 988.5036
				xmax = 988.9475
				text = ""
			intervals [1055]:
				xmin = 988.9475
				xmax = 989.2475
				text = "oh"
			intervals [1056]:
				xmin = 989.2475
				xmax = 989.4475
				text = "eastern"
			intervals [1057]:
				xmin = 989.4475
				xmax = 989.4775
				text = ""
			intervals [1058]:
				xmin = 989.4775
				xmax = 989.9075
				text = "avenue"
			intervals [1059]:
				xmin = 989.9075
				xmax = 992.3229
				text = ""
			intervals [1060]:
				xmin = 992.3229
				xmax = 992.6629
				text = "jerry"
			intervals [1061]:
				xmin = 992.6629
				xmax = 992.7429
				text = "s"
			intervals [1062]:
				xmin = 992.7429
				xmax = 992.8529
				text = "on"
			intervals [1063]:
				xmin = 992.8529
				xmax = 992.8829
				text = ""
			intervals [1064]:
				xmin = 992.8829
				xmax = 993.2429
				text = "eastern"
			intervals [1065]:
				xmin = 993.2429
				xmax = 993.5929
				text = "avenue"
			intervals [1066]:
				xmin = 993.5929
				xmax = 996.6958
				text = ""
			intervals [1067]:
				xmin = 996.6958
				xmax = 997.4358
				text = "northwest"
			intervals [1068]:
				xmin = 997.4358
				xmax = 997.4658
				text = "i"
			intervals [1069]:
				xmin = 997.4658
				xmax = 997.5958
				text = "mean"
			intervals [1070]:
				xmin = 997.5958
				xmax = 998.1358
				text = "northeast"
			intervals [1071]:
				xmin = 998.1358
				xmax = 1002.7206
				text = ""
			intervals [1072]:
				xmin = 1002.7206
				xmax = 1002.8806
				text = "cause"
			intervals [1073]:
				xmin = 1002.8806
				xmax = 1002.9306
				text = "i"
			intervals [1074]:
				xmin = 1002.9306
				xmax = 1003.0206
				text = "was"
			intervals [1075]:
				xmin = 1003.0206
				xmax = 1003.1706
				text = "just"
			intervals [1076]:
				xmin = 1003.1706
				xmax = 1003.3706
				text = "thinking"
			intervals [1077]:
				xmin = 1003.3706
				xmax = 1003.5306
				text = "what"
			intervals [1078]:
				xmin = 1003.5306
				xmax = 1003.5906
				text = "i'm"
			intervals [1079]:
				xmin = 1003.5906
				xmax = 1003.7106
				text = "gonna"
			intervals [1080]:
				xmin = 1003.7106
				xmax = 1003.8706
				text = "have"
			intervals [1081]:
				xmin = 1003.8706
				xmax = 1003.9506
				text = "for"
			intervals [1082]:
				xmin = 1003.9506
				xmax = 1004.1306
				text = "dinner"
			intervals [1083]:
				xmin = 1004.1306
				xmax = 1004.2706
				text = "today"
			intervals [1084]:
				xmin = 1004.2706
				xmax = 1004.3706
				text = "i"
			intervals [1085]:
				xmin = 1004.3706
				xmax = 1004.5606
				text = "got"
			intervals [1086]:
				xmin = 1004.5606
				xmax = 1004.7106
				text = "some"
			intervals [1087]:
				xmin = 1004.7106
				xmax = 1005.0106
				text = "other"
			intervals [1088]:
				xmin = 1005.0106
				xmax = 1005.0406
				text = ""
			intervals [1089]:
				xmin = 1005.0406
				xmax = 1006.0406
				text = "recommendations"
			intervals [1090]:
				xmin = 1006.0406
				xmax = 1006.6952
				text = ""
			intervals [1091]:
				xmin = 1006.6952
				xmax = 1007.0552
				text = "okay"
			intervals [1092]:
				xmin = 1007.0552
				xmax = 1007.0852
				text = ""
			intervals [1093]:
				xmin = 1007.0852
				xmax = 1007.2252
				text = "tell"
			intervals [1094]:
				xmin = 1007.2252
				xmax = 1007.3252
				text = "me"
			intervals [1095]:
				xmin = 1007.3252
				xmax = 1007.4752
				text = "what"
			intervals [1096]:
				xmin = 1007.4752
				xmax = 1007.5552
				text = "i'm"
			intervals [1097]:
				xmin = 1007.5552
				xmax = 1007.7452
				text = "supposed"
			intervals [1098]:
				xmin = 1007.7452
				xmax = 1007.8052
				text = "to"
			intervals [1099]:
				xmin = 1007.8052
				xmax = 1008.0252
				text = "order"
			intervals [1100]:
				xmin = 1008.0252
				xmax = 1008.1252
				text = "now"
			intervals [1101]:
				xmin = 1008.1252
				xmax = 1008.2552
				text = "so"
			intervals [1102]:
				xmin = 1008.2552
				xmax = 1008.3252
				text = "i"
			intervals [1103]:
				xmin = 1008.3252
				xmax = 1008.4652
				text = "can"
			intervals [1104]:
				xmin = 1008.4652
				xmax = 1008.7352
				text = "sound"
			intervals [1105]:
				xmin = 1008.7352
				xmax = 1008.8852
				text = "like"
			intervals [1106]:
				xmin = 1008.8852
				xmax = 1009.0852
				text = "i'm"
			intervals [1107]:
				xmin = 1009.0852
				xmax = 1009.2352
				text = "for"
			intervals [1108]:
				xmin = 1009.2352
				xmax = 1009.4152
				text = "real"
			intervals [1109]:
				xmin = 1009.4152
				xmax = 1009.5052
				text = "for"
			intervals [1110]:
				xmin = 1009.5052
				xmax = 1009.6452
				text = "real"
			intervals [1111]:
				xmin = 1009.6452
				xmax = 1009.9552
				text = "ordering"
			intervals [1112]:
				xmin = 1009.9552
				xmax = 1010.0552
				text = "it"
			intervals [1113]:
				xmin = 1010.0552
				xmax = 1010.2652
				text = "right"
			intervals [1114]:
				xmin = 1010.2652
				xmax = 1012.6554
				text = ""
			intervals [1115]:
				xmin = 1012.6554
				xmax = 1013.0454
				text = "five"
			intervals [1116]:
				xmin = 1013.0454
				xmax = 1014.0154
				text = ""
			intervals [1117]:
				xmin = 1014.0154
				xmax = 1014.3154
				text = "wings"
			intervals [1118]:
				xmin = 1014.3154
				xmax = 1014.6854
				text = ""
			intervals [1119]:
				xmin = 1014.6854
				xmax = 1015.0354
				text = "fried"
			intervals [1120]:
				xmin = 1015.0354
				xmax = 1015.1554
				text = "rice"
			intervals [1121]:
				xmin = 1015.1554
				xmax = 1016.7318
				text = ""
			intervals [1122]:
				xmin = 1016.7318
				xmax = 1016.8018
				text = "oh"
			intervals [1123]:
				xmin = 1016.8018
				xmax = 1016.9918
				text = "no"
			intervals [1124]:
				xmin = 1016.9918
				xmax = 1017.1118
				text = "but"
			intervals [1125]:
				xmin = 1017.1118
				xmax = 1017.2018
				text = "i"
			intervals [1126]:
				xmin = 1017.2018
				xmax = 1017.3918
				text = "like"
			intervals [1127]:
				xmin = 1017.3918
				xmax = 1017.4618
				text = "the"
			intervals [1128]:
				xmin = 1017.4618
				xmax = 1017.9618
				text = "vegetables"
			intervals [1129]:
				xmin = 1017.9618
				xmax = 1018.5528
				text = ""
			intervals [1130]:
				xmin = 1018.5528
				xmax = 1018.7928
				text = "okay"
			intervals [1131]:
				xmin = 1018.7928
				xmax = 1019.0128
				text = "okay"
			intervals [1132]:
				xmin = 1019.0128
				xmax = 1019.2228
				text = "okay"
			intervals [1133]:
				xmin = 1019.2228
				xmax = 1020.7166
				text = ""
			intervals [1134]:
				xmin = 1020.7166
				xmax = 1021.0566
				text = "add"
			intervals [1135]:
				xmin = 1021.0566
				xmax = 1021.4166
				text = "egg"
			intervals [1136]:
				xmin = 1021.4166
				xmax = 1021.7566
				text = "uh-huh"
			intervals [1137]:
				xmin = 1021.7566
				xmax = 1026.6225
				text = ""
			intervals [1138]:
				xmin = 1026.6225
				xmax = 1026.7425
				text = "but"
			intervals [1139]:
				xmin = 1026.7425
				xmax = 1026.7925
				text = "i"
			intervals [1140]:
				xmin = 1026.7925
				xmax = 1026.9325
				text = "can"
			intervals [1141]:
				xmin = 1026.9325
				xmax = 1027.0925
				text = "do"
			intervals [1142]:
				xmin = 1027.0925
				xmax = 1027.1925
				text = "it"
			intervals [1143]:
				xmin = 1027.1925
				xmax = 1027.2225
				text = ""
			intervals [1144]:
				xmin = 1027.2225
				xmax = 1027.5525
				text = "little"
			intervals [1145]:
				xmin = 1027.5525
				xmax = 1027.7425
				text = "dog"
			intervals [1146]:
				xmin = 1027.7425
				xmax = 1027.8025
				text = "and"
			intervals [1147]:
				xmin = 1027.8025
				xmax = 1027.9025
				text = "just"
			intervals [1148]:
				xmin = 1027.9025
				xmax = 1027.9925
				text = "get"
			intervals [1149]:
				xmin = 1027.9925
				xmax = 1029.2614
				text = ""
			intervals [1150]:
				xmin = 1029.2614
				xmax = 1029.7014
				text = "okay"
			intervals [1151]:
				xmin = 1029.7014
				xmax = 1030.6938
				text = ""
			intervals [1152]:
				xmin = 1030.6938
				xmax = 1031.0638
				text = "okay"
			intervals [1153]:
				xmin = 1031.0638
				xmax = 1034.1911
				text = ""
			intervals [1154]:
				xmin = 1034.1911
				xmax = 1034.5311
				text = "oh"
			intervals [1155]:
				xmin = 1034.5311
				xmax = 1034.5711
				text = "i"
			intervals [1156]:
				xmin = 1034.5711
				xmax = 1034.8411
				text = "gotta"
			intervals [1157]:
				xmin = 1034.8411
				xmax = 1034.8911
				text = ""
			intervals [1158]:
				xmin = 1034.8911
				xmax = 1035.0011
				text = "put"
			intervals [1159]:
				xmin = 1035.0011
				xmax = 1035.3149
				text = ""
			intervals [1160]:
				xmin = 1035.3149
				xmax = 1035.4449
				text = "i"
			intervals [1161]:
				xmin = 1035.4449
				xmax = 1035.6849
				text = "gotta"
			intervals [1162]:
				xmin = 1035.6849
				xmax = 1035.8149
				text = "do"
			intervals [1163]:
				xmin = 1035.8149
				xmax = 1035.9249
				text = "it"
			intervals [1164]:
				xmin = 1035.9249
				xmax = 1036.0749
				text = "on"
			intervals [1165]:
				xmin = 1036.0749
				xmax = 1036.5249
				text = "everything"
			intervals [1166]:
				xmin = 1036.5249
				xmax = 1036.5549
				text = ""
			intervals [1167]:
				xmin = 1036.5549
				xmax = 1036.6949
				text = "can"
			intervals [1168]:
				xmin = 1036.6949
				xmax = 1036.7349
				text = "i"
			intervals [1169]:
				xmin = 1036.7349
				xmax = 1036.9249
				text = "just"
			intervals [1170]:
				xmin = 1036.9249
				xmax = 1037.0149
				text = "get"
			intervals [1171]:
				xmin = 1037.0149
				xmax = 1037.0749
				text = "it"
			intervals [1172]:
				xmin = 1037.0749
				xmax = 1037.1849
				text = "on"
			intervals [1173]:
				xmin = 1037.1849
				xmax = 1037.2549
				text = "the"
			intervals [1174]:
				xmin = 1037.2549
				xmax = 1037.2849
				text = ""
			intervals [1175]:
				xmin = 1037.2849
				xmax = 1037.4049
				text = "i"
			intervals [1176]:
				xmin = 1037.4049
				xmax = 1037.5849
				text = "can't"
			intervals [1177]:
				xmin = 1037.5849
				xmax = 1037.6949
				text = "get"
			intervals [1178]:
				xmin = 1037.6949
				xmax = 1037.7549
				text = "it"
			intervals [1179]:
				xmin = 1037.7549
				xmax = 1037.8549
				text = "on"
			intervals [1180]:
				xmin = 1037.8549
				xmax = 1037.9249
				text = "the"
			intervals [1181]:
				xmin = 1037.9249
				xmax = 1038.2449
				text = "side"
			intervals [1182]:
				xmin = 1038.2449
				xmax = 1038.3239
				text = ""
			intervals [1183]:
				xmin = 1038.3239
				xmax = 1038.5039
				text = "if"
			intervals [1184]:
				xmin = 1038.5039
				xmax = 1038.6239
				text = "i'm"
			intervals [1185]:
				xmin = 1038.6239
				xmax = 1038.7939
				text = "doing"
			intervals [1186]:
				xmin = 1038.7939
				xmax = 1038.9139
				text = "it"
			intervals [1187]:
				xmin = 1038.9139
				xmax = 1039.2639
				text = "right"
			intervals [1188]:
				xmin = 1039.2639
				xmax = 1046.690
				text = ""
			intervals [1189]:
				xmin = 1046.690
				xmax = 1046.930
				text = "on"
			intervals [1190]:
				xmin = 1046.930
				xmax = 1047.250
				text = "everyth-"
			intervals [1191]:
				xmin = 1047.250
				xmax = 1047.420
				text = ""
			intervals [1192]:
				xmin = 1047.420
				xmax = 1047.770
				text = "ooh"
			intervals [1193]:
				xmin = 1047.770
				xmax = 1049.9409
				text = ""
			intervals [1194]:
				xmin = 1049.9409
				xmax = 1050.3509
				text = "mkay"
			intervals [1195]:
				xmin = 1050.3509
				xmax = 1051.5477
				text = ""
			intervals [1196]:
				xmin = 1051.5477
				xmax = 1051.6677
				text = "now"
			intervals [1197]:
				xmin = 1051.6677
				xmax = 1051.8177
				text = "that"
			intervals [1198]:
				xmin = 1051.8177
				xmax = 1052.1277
				text = "make"
			intervals [1199]:
				xmin = 1052.1277
				xmax = 1052.3377
				text = "sound"
			intervals [1200]:
				xmin = 1052.3377
				xmax = 1052.4977
				text = "like"
			intervals [1201]:
				xmin = 1052.4977
				xmax = 1052.6577
				text = "i'm"
			intervals [1202]:
				xmin = 1052.6577
				xmax = 1052.9777
				text = "legit"
			intervals [1203]:
				xmin = 1052.9777
				xmax = 1053.1077
				text = "like"
			intervals [1204]:
				xmin = 1053.1077
				xmax = 1053.2177
				text = "if"
			intervals [1205]:
				xmin = 1053.2177
				xmax = 1053.2777
				text = "i"
			intervals [1206]:
				xmin = 1053.2777
				xmax = 1053.4077
				text = "get"
			intervals [1207]:
				xmin = 1053.4077
				xmax = 1053.4977
				text = "it"
			intervals [1208]:
				xmin = 1053.4977
				xmax = 1053.5577
				text = "or"
			intervals [1209]:
				xmin = 1053.5577
				xmax = 1053.6677
				text = "if"
			intervals [1210]:
				xmin = 1053.6677
				xmax = 1053.7477
				text = "i"
			intervals [1211]:
				xmin = 1053.7477
				xmax = 1053.9277
				text = "order"
			intervals [1212]:
				xmin = 1053.9277
				xmax = 1054.0077
				text = "it"
			intervals [1213]:
				xmin = 1054.0077
				xmax = 1054.1477
				text = "just"
			intervals [1214]:
				xmin = 1054.1477
				xmax = 1054.2477
				text = "li-"
			intervals [1215]:
				xmin = 1054.2477
				xmax = 1054.3477
				text = "so"
			intervals [1216]:
				xmin = 1054.3477
				xmax = 1054.3877
				text = "i"
			intervals [1217]:
				xmin = 1054.3877
				xmax = 1054.6077
				text = "gotta"
			intervals [1218]:
				xmin = 1054.6077
				xmax = 1054.7477
				text = "say"
			intervals [1219]:
				xmin = 1054.7477
				xmax = 1055.1377
				text = "five"
			intervals [1220]:
				xmin = 1055.1377
				xmax = 1055.3777
				text = "wings"
			intervals [1221]:
				xmin = 1055.3777
				xmax = 1055.6677
				text = "fried"
			intervals [1222]:
				xmin = 1055.6677
				xmax = 1055.9377
				text = "rice"
			intervals [1223]:
				xmin = 1055.9377
				xmax = 1056.1277
				text = "add"
			intervals [1224]:
				xmin = 1056.1277
				xmax = 1056.3977
				text = "egg"
			intervals [1225]:
				xmin = 1056.3977
				xmax = 1056.5877
				text = "hot"
			intervals [1226]:
				xmin = 1056.5877
				xmax = 1056.7777
				text = "sauce"
			intervals [1227]:
				xmin = 1056.7777
				xmax = 1056.8377
				text = "and"
			intervals [1228]:
				xmin = 1056.8377
				xmax = 1057.0477
				text = "mumbo"
			intervals [1229]:
				xmin = 1057.0477
				xmax = 1057.2277
				text = "sauce"
			intervals [1230]:
				xmin = 1057.2277
				xmax = 1057.2877
				text = "on"
			intervals [1231]:
				xmin = 1057.2877
				xmax = 1057.3177
				text = ""
			intervals [1232]:
				xmin = 1057.3177
				xmax = 1057.7077
				text = "everything"
			intervals [1233]:
				xmin = 1057.7077
				xmax = 1058.3786
				text = ""
			intervals [1234]:
				xmin = 1058.3786
				xmax = 1058.4486
				text = "and"
			intervals [1235]:
				xmin = 1058.4486
				xmax = 1058.5586
				text = "if"
			intervals [1236]:
				xmin = 1058.5586
				xmax = 1058.6086
				text = "i"
			intervals [1237]:
				xmin = 1058.6086
				xmax = 1058.7386
				text = "order"
			intervals [1238]:
				xmin = 1058.7386
				xmax = 1058.7986
				text = "it"
			intervals [1239]:
				xmin = 1058.7986
				xmax = 1058.9886
				text = "just"
			intervals [1240]:
				xmin = 1058.9886
				xmax = 1059.1986
				text = "like"
			intervals [1241]:
				xmin = 1059.1986
				xmax = 1059.4186
				text = "that"
			intervals [1242]:
				xmin = 1059.4186
				xmax = 1062.373
				text = ""
			intervals [1243]:
				xmin = 1062.373
				xmax = 1062.793
				text = "five"
			intervals [1244]:
				xmin = 1062.793
				xmax = 1063.123
				text = "wings"
			intervals [1245]:
				xmin = 1063.123
				xmax = 1063.453
				text = "fried"
			intervals [1246]:
				xmin = 1063.453
				xmax = 1063.763
				text = "rice"
			intervals [1247]:
				xmin = 1063.763
				xmax = 1064.003
				text = "add"
			intervals [1248]:
				xmin = 1064.003
				xmax = 1064.273
				text = "egg"
			intervals [1249]:
				xmin = 1064.273
				xmax = 1064.513
				text = "hot"
			intervals [1250]:
				xmin = 1064.513
				xmax = 1064.873
				text = "sauce"
			intervals [1251]:
				xmin = 1064.873
				xmax = 1064.903
				text = ""
			intervals [1252]:
				xmin = 1064.903
				xmax = 1065.143
				text = "and"
			intervals [1253]:
				xmin = 1065.143
				xmax = 1065.393
				text = "mumbo"
			intervals [1254]:
				xmin = 1065.393
				xmax = 1065.643
				text = "sauce"
			intervals [1255]:
				xmin = 1065.643
				xmax = 1065.703
				text = "on"
			intervals [1256]:
				xmin = 1065.703
				xmax = 1065.733
				text = ""
			intervals [1257]:
				xmin = 1065.733
				xmax = 1066.183
				text = "everything"
			intervals [1258]:
				xmin = 1066.183
				xmax = 1069.6555
				text = ""
			intervals [1259]:
				xmin = 1069.6555
				xmax = 1070.1755
				text = "okay"
			intervals [1260]:
				xmin = 1070.1755
				xmax = 1077.3062
				text = ""
			intervals [1261]:
				xmin = 1077.3062
				xmax = 1077.8562
				text = "mm"
			intervals [1262]:
				xmin = 1077.8562
				xmax = 1088.9114
				text = ""
			intervals [1263]:
				xmin = 1088.9114
				xmax = 1089.2414
				text = "really"
			intervals [1264]:
				xmin = 1089.2414
				xmax = 1089.9263
				text = ""
			intervals [1265]:
				xmin = 1089.9263
				xmax = 1090.2463
				text = "so"
			intervals [1266]:
				xmin = 1090.2463
				xmax = 1090.5163
				text = "okay"
			intervals [1267]:
				xmin = 1090.5163
				xmax = 1090.5463
				text = ""
			intervals [1268]:
				xmin = 1090.5463
				xmax = 1090.7263
				text = "what"
			intervals [1269]:
				xmin = 1090.7263
				xmax = 1090.7763
				text = "s"
			intervals [1270]:
				xmin = 1090.7763
				xmax = 1090.8263
				text = ""
			intervals [1271]:
				xmin = 1090.8263
				xmax = 1090.9663
				text = "the"
			intervals [1272]:
				xmin = 1090.9663
				xmax = 1091.4163
				text = "difference"
			intervals [1273]:
				xmin = 1091.4163
				xmax = 1091.4463
				text = ""
			intervals [1274]:
				xmin = 1091.4463
				xmax = 1091.9963
				text = "between"
			intervals [1275]:
				xmin = 1091.9963
				xmax = 1092.2163
				text = "like"
			intervals [1276]:
				xmin = 1092.2163
				xmax = 1092.2463
				text = ""
			intervals [1277]:
				xmin = 1092.2463
				xmax = 1092.3663
				text = "a"
			intervals [1278]:
				xmin = 1092.3663
				xmax = 1092.7063
				text = "carry"
			intervals [1279]:
				xmin = 1092.7063
				xmax = 1092.8763
				text = "out"
			intervals [1280]:
				xmin = 1092.8763
				xmax = 1092.9563
				text = "and"
			intervals [1281]:
				xmin = 1092.9563
				xmax = 1093.4663
				text = "chinese"
			intervals [1282]:
				xmin = 1093.4663
				xmax = 1093.8563
				text = "restaurant"
			intervals [1283]:
				xmin = 1093.8563
				xmax = 1094.3956
				text = ""
			intervals [1284]:
				xmin = 1094.3956
				xmax = 1094.4656
				text = "are"
			intervals [1285]:
				xmin = 1094.4656
				xmax = 1094.5856
				text = "they"
			intervals [1286]:
				xmin = 1094.5856
				xmax = 1095.0156
				text = "different"
			intervals [1287]:
				xmin = 1095.0156
				xmax = 1095.0756
				text = "or"
			intervals [1288]:
				xmin = 1095.0756
				xmax = 1095.1756
				text = "that"
			intervals [1289]:
				xmin = 1095.1756
				xmax = 1095.2056
				text = "s"
			intervals [1290]:
				xmin = 1095.2056
				xmax = 1095.2756
				text = "the"
			intervals [1291]:
				xmin = 1095.2756
				xmax = 1095.6556
				text = "same"
			intervals [1292]:
				xmin = 1095.6556
				xmax = 1097.2363
				text = ""
			intervals [1293]:
				xmin = 1097.2363
				xmax = 1097.6463
				text = "okay"
			intervals [1294]:
				xmin = 1097.6463
				xmax = 1102.9875
				text = ""
			intervals [1295]:
				xmin = 1102.9875
				xmax = 1103.1275
				text = "so"
			intervals [1296]:
				xmin = 1103.1275
				xmax = 1103.2375
				text = "you"
			intervals [1297]:
				xmin = 1103.2375
				xmax = 1103.4875
				text = "can't"
			intervals [1298]:
				xmin = 1103.4875
				xmax = 1103.5875
				text = "sit"
			intervals [1299]:
				xmin = 1103.5875
				xmax = 1103.9775
				text = "down"
			intervals [1300]:
				xmin = 1103.9775
				xmax = 1109.8607
				text = ""
			intervals [1301]:
				xmin = 1109.8607
				xmax = 1110.2007
				text = "who"
			intervals [1302]:
				xmin = 1110.2007
				xmax = 1110.2307
				text = ""
			intervals [1303]:
				xmin = 1110.2307
				xmax = 1110.4007
				text = "what"
			intervals [1304]:
				xmin = 1110.4007
				xmax = 1110.4507
				text = "s"
			intervals [1305]:
				xmin = 1110.4507
				xmax = 1110.5207
				text = "it"
			intervals [1306]:
				xmin = 1110.5207
				xmax = 1110.8607
				text = "called"
			intervals [1307]:
				xmin = 1110.8607
				xmax = 1111.7619
				text = ""
			intervals [1308]:
				xmin = 1111.7619
				xmax = 1112.3619
				text = "mainland"
			intervals [1309]:
				xmin = 1112.3619
				xmax = 1115.1636
				text = ""
			intervals [1310]:
				xmin = 1115.1636
				xmax = 1115.3336
				text = "oh"
			intervals [1311]:
				xmin = 1115.3336
				xmax = 1115.5536
				text = "but"
			intervals [1312]:
				xmin = 1115.5536
				xmax = 1115.7236
				text = "most"
			intervals [1313]:
				xmin = 1115.7236
				xmax = 1115.7836
				text = "of"
			intervals [1314]:
				xmin = 1115.7836
				xmax = 1115.9336
				text = "the"
			intervals [1315]:
				xmin = 1115.9336
				xmax = 1116.1436
				text = "time"
			intervals [1316]:
				xmin = 1116.1436
				xmax = 1116.2236
				text = "you"
			intervals [1317]:
				xmin = 1116.2236
				xmax = 1116.6036
				text = "can't"
			intervals [1318]:
				xmin = 1116.6036
				xmax = 1116.8168
				text = ""
			intervals [1319]:
				xmin = 1116.8168
				xmax = 1116.9668
				text = "like"
			intervals [1320]:
				xmin = 1116.9668
				xmax = 1117.0868
				text = "they"
			intervals [1321]:
				xmin = 1117.0868
				xmax = 1117.2068
				text = "had"
			intervals [1322]:
				xmin = 1117.2068
				xmax = 1117.3568
				text = "that"
			intervals [1323]:
				xmin = 1117.3568
				xmax = 1117.4968
				text = "one"
			intervals [1324]:
				xmin = 1117.4968
				xmax = 1117.7368
				text = "stool"
			intervals [1325]:
				xmin = 1117.7368
				xmax = 1118.0968
				text = "or"
			intervals [1326]:
				xmin = 1118.0968
				xmax = 1118.1668
				text = ""
			intervals [1327]:
				xmin = 1118.1668
				xmax = 1118.2968
				text = "that"
			intervals [1328]:
				xmin = 1118.2968
				xmax = 1118.5968
				text = "one"
			intervals [1329]:
				xmin = 1118.5968
				xmax = 1119.1168
				text = "bench"
			intervals [1330]:
				xmin = 1119.1168
				xmax = 1120.0063
				text = ""
			intervals [1331]:
				xmin = 1120.0063
				xmax = 1120.3963
				text = "okay"
			intervals [1332]:
				xmin = 1120.3963
				xmax = 1121.0397
				text = ""
			intervals [1333]:
				xmin = 1121.0397
				xmax = 1121.4197
				text = "mkay"
			intervals [1334]:
				xmin = 1121.4197
				xmax = 1121.8099
				text = ""
			intervals [1335]:
				xmin = 1121.8099
				xmax = 1122.3199
				text = "so"
			intervals [1336]:
				xmin = 1122.3199
				xmax = 1123.0917
				text = ""
			intervals [1337]:
				xmin = 1123.0917
				xmax = 1123.2717
				text = "t"
			intervals [1338]:
				xmin = 1123.2717
				xmax = 1123.3717
				text = ""
			intervals [1339]:
				xmin = 1123.3717
				xmax = 1123.6817
				text = "okay"
			intervals [1340]:
				xmin = 1123.6817
				xmax = 1124.0617
				text = "jerry"
			intervals [1341]:
				xmin = 1124.0617
				xmax = 1124.1217
				text = "s"
			intervals [1342]:
				xmin = 1124.1217
				xmax = 1124.2617
				text = "on"
			intervals [1343]:
				xmin = 1124.2617
				xmax = 1124.5717
				text = "eastern"
			intervals [1344]:
				xmin = 1124.5717
				xmax = 1124.9617
				text = "avenue"
			intervals [1345]:
				xmin = 1124.9617
				xmax = 1125.3285
				text = ""
			intervals [1346]:
				xmin = 1125.3285
				xmax = 1125.4485
				text = "but"
			intervals [1347]:
				xmin = 1125.4485
				xmax = 1125.5985
				text = "that"
			intervals [1348]:
				xmin = 1125.5985
				xmax = 1125.6285
				text = "s"
			intervals [1349]:
				xmin = 1125.6285
				xmax = 1125.7685
				text = "not"
			intervals [1350]:
				xmin = 1125.7685
				xmax = 1125.8985
				text = "where"
			intervals [1351]:
				xmin = 1125.8985
				xmax = 1126.0185
				text = "you"
			intervals [1352]:
				xmin = 1126.0185
				xmax = 1126.0485
				text = ""
			intervals [1353]:
				xmin = 1126.0485
				xmax = 1126.2585
				text = "grew"
			intervals [1354]:
				xmin = 1126.2585
				xmax = 1126.5785
				text = "up"
			intervals [1355]:
				xmin = 1126.5785
				xmax = 1128.7647
				text = ""
			intervals [1356]:
				xmin = 1128.7647
				xmax = 1128.8847
				text = "i"
			intervals [1357]:
				xmin = 1128.8847
				xmax = 1128.9947
				text = "know"
			intervals [1358]:
				xmin = 1128.9947
				xmax = 1129.1147
				text = "but"
			intervals [1359]:
				xmin = 1129.1147
				xmax = 1129.2847
				text = "that"
			intervals [1360]:
				xmin = 1129.2847
				xmax = 1129.3147
				text = "s"
			intervals [1361]:
				xmin = 1129.3147
				xmax = 1129.6547
				text = "not"
			intervals [1362]:
				xmin = 1129.6547
				xmax = 1129.8052
				text = ""
			intervals [1363]:
				xmin = 1129.8052
				xmax = 1129.9952
				text = "that"
			intervals [1364]:
				xmin = 1129.9952
				xmax = 1130.0352
				text = "s"
			intervals [1365]:
				xmin = 1130.0352
				xmax = 1130.1952
				text = "near"
			intervals [1366]:
				xmin = 1130.1952
				xmax = 1130.3952
				text = "seat"
			intervals [1367]:
				xmin = 1130.3952
				xmax = 1130.8052
				text = "pleasant"
			intervals [1368]:
				xmin = 1130.8052
				xmax = 1131.8973
				text = ""
			intervals [1369]:
				xmin = 1131.8973
				xmax = 1132.1173
				text = "oh"
			intervals [1370]:
				xmin = 1132.1173
				xmax = 1132.2373
				text = "when"
			intervals [1371]:
				xmin = 1132.2373
				xmax = 1132.3473
				text = "you"
			intervals [1372]:
				xmin = 1132.3473
				xmax = 1132.6373
				text = "come"
			intervals [1373]:
				xmin = 1132.6373
				xmax = 1132.7873
				text = "when"
			intervals [1374]:
				xmin = 1132.7873
				xmax = 1132.9073
				text = "you"
			intervals [1375]:
				xmin = 1132.9073
				xmax = 1133.1373
				text = "cross"
			intervals [1376]:
				xmin = 1133.1373
				xmax = 1133.3073
				text = "over"
			intervals [1377]:
				xmin = 1133.3073
				xmax = 1133.4673
				text = "the"
			intervals [1378]:
				xmin = 1133.4673
				xmax = 1133.9173
				text = "line"
			intervals [1379]:
				xmin = 1133.9173
				xmax = 1134.2402
				text = ""
			intervals [1380]:
				xmin = 1134.2402
				xmax = 1134.4902
				text = "okay"
			intervals [1381]:
				xmin = 1134.4902
				xmax = 1134.7102
				text = "okay"
			intervals [1382]:
				xmin = 1134.7102
				xmax = 1134.9502
				text = "okay"
			intervals [1383]:
				xmin = 1134.9502
				xmax = 1135.2202
				text = "okay"
			intervals [1384]:
				xmin = 1135.2202
				xmax = 1135.2502
				text = ""
			intervals [1385]:
				xmin = 1135.2502
				xmax = 1135.3702
				text = "i"
			intervals [1386]:
				xmin = 1135.3702
				xmax = 1135.5702
				text = "was"
			intervals [1387]:
				xmin = 1135.5702
				xmax = 1135.6402
				text = ""
			intervals [1388]:
				xmin = 1135.6402
				xmax = 1135.7802
				text = "i"
			intervals [1389]:
				xmin = 1135.7802
				xmax = 1135.9202
				text = ""
			intervals [1390]:
				xmin = 1135.9202
				xmax = 1136.0602
				text = "i"
			intervals [1391]:
				xmin = 1136.0602
				xmax = 1136.2902
				text = "was"
			intervals [1392]:
				xmin = 1136.2902
				xmax = 1136.3802
				text = ""
			intervals [1393]:
				xmin = 1136.3802
				xmax = 1136.9502
				text = "thinking"
			intervals [1394]:
				xmin = 1136.9502
				xmax = 1137.1593
				text = ""
			intervals [1395]:
				xmin = 1137.1593
				xmax = 1137.7593
				text = "nevermind"
			intervals [1396]:
				xmin = 1137.7593
				xmax = 1137.9129
				text = ""
			intervals [1397]:
				xmin = 1137.9129
				xmax = 1137.9929
				text = "i"
			intervals [1398]:
				xmin = 1137.9929
				xmax = 1138.2229
				text = "was"
			intervals [1399]:
				xmin = 1138.2229
				xmax = 1138.4129
				text = "over"
			intervals [1400]:
				xmin = 1138.4129
				xmax = 1138.4729
				text = "on"
			intervals [1401]:
				xmin = 1138.4729
				xmax = 1138.5029
				text = ""
			intervals [1402]:
				xmin = 1138.5029
				xmax = 1138.6629
				text = "this"
			intervals [1403]:
				xmin = 1138.6629
				xmax = 1138.8329
				text = "side"
			intervals [1404]:
				xmin = 1138.8329
				xmax = 1138.8929
				text = "of"
			intervals [1405]:
				xmin = 1138.8929
				xmax = 1139.1829
				text = "town"
			intervals [1406]:
				xmin = 1139.1829
				xmax = 1139.2529
				text = ""
			intervals [1407]:
				xmin = 1139.2529
				xmax = 1139.5429
				text = "sorry"
			intervals [1408]:
				xmin = 1139.5429
				xmax = 1139.7529
				text = "about"
			intervals [1409]:
				xmin = 1139.7529
				xmax = 1140.0129
				text = "that"
			intervals [1410]:
				xmin = 1140.0129
				xmax = 1140.4486
				text = ""
			intervals [1411]:
				xmin = 1140.4486
				xmax = 1140.8686
				text = "alright"
			intervals [1412]:
				xmin = 1140.8686
				xmax = 1141.1016
				text = ""
			intervals [1413]:
				xmin = 1141.1016
				xmax = 1142.1816
				text = "so"
			intervals [1414]:
				xmin = 1142.1816
				xmax = 1142.6348
				text = ""
			intervals [1415]:
				xmin = 1142.6348
				xmax = 1142.8248
				text = "you"
			intervals [1416]:
				xmin = 1142.8248
				xmax = 1142.9848
				text = "ain't"
			intervals [1417]:
				xmin = 1142.9848
				xmax = 1143.1648
				text = "like"
			intervals [1418]:
				xmin = 1143.1648
				xmax = 1143.1948
				text = ""
			intervals [1419]:
				xmin = 1143.1948
				xmax = 1143.9348
				text = "school"
			intervals [1420]:
				xmin = 1143.9348
				xmax = 1143.9648
				text = ""
			intervals [1421]:
				xmin = 1143.9648
				xmax = 1144.1048
				text = "so"
			intervals [1422]:
				xmin = 1144.1048
				xmax = 1144.2448
				text = "what"
			intervals [1423]:
				xmin = 1144.2448
				xmax = 1144.3548
				text = "did"
			intervals [1424]:
				xmin = 1144.3548
				xmax = 1144.4648
				text = "you"
			intervals [1425]:
				xmin = 1144.4648
				xmax = 1144.5648
				text = ""
			intervals [1426]:
				xmin = 1144.5648
				xmax = 1144.8748
				text = "do"
			intervals [1427]:
				xmin = 1144.8748
				xmax = 1144.9848
				text = ""
			intervals [1428]:
				xmin = 1144.9848
				xmax = 1145.1648
				text = "what"
			intervals [1429]:
				xmin = 1145.1648
				xmax = 1145.2748
				text = "did"
			intervals [1430]:
				xmin = 1145.2748
				xmax = 1145.3648
				text = "you"
			intervals [1431]:
				xmin = 1145.3648
				xmax = 1145.4448
				text = ""
			intervals [1432]:
				xmin = 1145.4448
				xmax = 1145.5848
				text = "do"
			intervals [1433]:
				xmin = 1145.5848
				xmax = 1145.6148
				text = ""
			intervals [1434]:
				xmin = 1145.6148
				xmax = 1145.9448
				text = "what"
			intervals [1435]:
				xmin = 1145.9448
				xmax = 1146.0348
				text = ""
			intervals [1436]:
				xmin = 1146.0348
				xmax = 1146.2648
				text = "what"
			intervals [1437]:
				xmin = 1146.2648
				xmax = 1146.5348
				text = "made"
			intervals [1438]:
				xmin = 1146.5348
				xmax = 1146.6648
				text = "you"
			intervals [1439]:
				xmin = 1146.6648
				xmax = 1147.0848
				text = "happy"
			intervals [1440]:
				xmin = 1147.0848
				xmax = 1158.7754
				text = ""
			intervals [1441]:
				xmin = 1158.7754
				xmax = 1159.2854
				text = "okay"
			intervals [1442]:
				xmin = 1159.2854
				xmax = 1164.6389
				text = ""
			intervals [1443]:
				xmin = 1164.6389
				xmax = 1164.8589
				text = "okay"
			intervals [1444]:
				xmin = 1164.8589
				xmax = 1165.0889
				text = "before"
			intervals [1445]:
				xmin = 1165.0889
				xmax = 1165.1589
				text = "we"
			intervals [1446]:
				xmin = 1165.1589
				xmax = 1165.3289
				text = "talk"
			intervals [1447]:
				xmin = 1165.3289
				xmax = 1165.4489
				text = "about"
			intervals [1448]:
				xmin = 1165.4489
				xmax = 1165.5089
				text = "the"
			intervals [1449]:
				xmin = 1165.5089
				xmax = 1165.6889
				text = "streets"
			intervals [1450]:
				xmin = 1165.6889
				xmax = 1165.7789
				text = "let"
			intervals [1451]:
				xmin = 1165.7789
				xmax = 1165.8089
				text = "s"
			intervals [1452]:
				xmin = 1165.8089
				xmax = 1165.9489
				text = "talk"
			intervals [1453]:
				xmin = 1165.9489
				xmax = 1166.1089
				text = "about"
			intervals [1454]:
				xmin = 1166.1089
				xmax = 1166.4389
				text = "sports"
			intervals [1455]:
				xmin = 1166.4389
				xmax = 1166.6289
				text = "what"
			intervals [1456]:
				xmin = 1166.6289
				xmax = 1166.9189
				text = "sports"
			intervals [1457]:
				xmin = 1166.9189
				xmax = 1166.9489
				text = ""
			intervals [1458]:
				xmin = 1166.9489
				xmax = 1167.0089
				text = "do"
			intervals [1459]:
				xmin = 1167.0089
				xmax = 1167.1289
				text = "you"
			intervals [1460]:
				xmin = 1167.1289
				xmax = 1167.3789
				text = "like"
			intervals [1461]:
				xmin = 1167.3789
				xmax = 1170.0528
				text = ""
			intervals [1462]:
				xmin = 1170.0528
				xmax = 1170.5028
				text = "teams"
			intervals [1463]:
				xmin = 1170.5028
				xmax = 1172.8695
				text = ""
			intervals [1464]:
				xmin = 1172.8695
				xmax = 1173.3595
				text = "okay"
			intervals [1465]:
				xmin = 1173.3595
				xmax = 1173.4395
				text = "a"
			intervals [1466]:
				xmin = 1173.4395
				xmax = 1173.7895
				text = "local"
			intervals [1467]:
				xmin = 1173.7895
				xmax = 1174.0995
				text = "boy"
			intervals [1468]:
				xmin = 1174.0995
				xmax = 1174.264
				text = ""
			intervals [1469]:
				xmin = 1174.264
				xmax = 1174.364
				text = "and"
			intervals [1470]:
				xmin = 1174.364
				xmax = 1174.944
				text = "miami"
			intervals [1471]:
				xmin = 1174.944
				xmax = 1175.204
				text = "heat"
			intervals [1472]:
				xmin = 1175.204
				xmax = 1175.444
				text = "okay"
			intervals [1473]:
				xmin = 1175.444
				xmax = 1175.474
				text = ""
			intervals [1474]:
				xmin = 1175.474
				xmax = 1175.564
				text = "well"
			intervals [1475]:
				xmin = 1175.564
				xmax = 1175.654
				text = "let"
			intervals [1476]:
				xmin = 1175.654
				xmax = 1175.694
				text = "s"
			intervals [1477]:
				xmin = 1175.694
				xmax = 1175.824
				text = "talk"
			intervals [1478]:
				xmin = 1175.824
				xmax = 1175.974
				text = "about"
			intervals [1479]:
				xmin = 1175.974
				xmax = 1176.034
				text = "the"
			intervals [1480]:
				xmin = 1176.034
				xmax = 1176.284
				text = "miami"
			intervals [1481]:
				xmin = 1176.284
				xmax = 1176.384
				text = "heat"
			intervals [1482]:
				xmin = 1176.384
				xmax = 1176.514
				text = "cause"
			intervals [1483]:
				xmin = 1176.514
				xmax = 1176.624
				text = "i'm"
			intervals [1484]:
				xmin = 1176.624
				xmax = 1176.784
				text = "not"
			intervals [1485]:
				xmin = 1176.784
				xmax = 1176.944
				text = "really"
			intervals [1486]:
				xmin = 1176.944
				xmax = 1177.144
				text = "into"
			intervals [1487]:
				xmin = 1177.144
				xmax = 1177.724
				text = "football"
			intervals [1488]:
				xmin = 1177.724
				xmax = 1179.6761
				text = ""
			intervals [1489]:
				xmin = 1179.6761
				xmax = 1180.4461
				text = "mkay"
			intervals [1490]:
				xmin = 1180.4461
				xmax = 1182.6277
				text = ""
			intervals [1491]:
				xmin = 1182.6277
				xmax = 1183.5877
				text = "yes"
			intervals [1492]:
				xmin = 1183.5877
				xmax = 1187.5011
				text = ""
			intervals [1493]:
				xmin = 1187.5011
				xmax = 1187.8311
				text = "thank"
			intervals [1494]:
				xmin = 1187.8311
				xmax = 1188.2911
				text = "you"
			intervals [1495]:
				xmin = 1188.2911
				xmax = 1189.1742
				text = ""
			intervals [1496]:
				xmin = 1189.1742
				xmax = 1189.2442
				text = "i"
			intervals [1497]:
				xmin = 1189.2442
				xmax = 1189.4242
				text = "like"
			intervals [1498]:
				xmin = 1189.4242
				xmax = 1189.7842
				text = "them"
			intervals [1499]:
				xmin = 1189.7842
				xmax = 1189.9642
				text = "too"
			intervals [1500]:
				xmin = 1189.9642
				xmax = 1193.6079
				text = ""
			intervals [1501]:
				xmin = 1193.6079
				xmax = 1193.7079
				text = "it"
			intervals [1502]:
				xmin = 1193.7079
				xmax = 1193.8779
				text = "was"
			intervals [1503]:
				xmin = 1193.8779
				xmax = 1193.9379
				text = "a"
			intervals [1504]:
				xmin = 1193.9379
				xmax = 1194.2079
				text = "sad"
			intervals [1505]:
				xmin = 1194.2079
				xmax = 1194.8379
				text = "situation"
			intervals [1506]:
				xmin = 1194.8379
				xmax = 1194.8679
				text = ""
			intervals [1507]:
				xmin = 1194.8679
				xmax = 1194.9579
				text = "i"
			intervals [1508]:
				xmin = 1194.9579
				xmax = 1195.0979
				text = "was"
			intervals [1509]:
				xmin = 1195.0979
				xmax = 1195.3679
				text = "hoping"
			intervals [1510]:
				xmin = 1195.3679
				xmax = 1195.4579
				text = "they"
			intervals [1511]:
				xmin = 1195.4579
				xmax = 1195.6779
				text = "would"
			intervals [1512]:
				xmin = 1195.6779
				xmax = 1195.7979
				text = "pull"
			intervals [1513]:
				xmin = 1195.7979
				xmax = 1195.8679
				text = "it"
			intervals [1514]:
				xmin = 1195.8679
				xmax = 1196.0879
				text = "out"
			intervals [1515]:
				xmin = 1196.0879
				xmax = 1196.3691
				text = ""
			intervals [1516]:
				xmin = 1196.3691
				xmax = 1196.8191
				text = "every"
			intervals [1517]:
				xmin = 1196.8191
				xmax = 1197.0091
				text = "year"
			intervals [1518]:
				xmin = 1197.0091
				xmax = 1197.0891
				text = "i"
			intervals [1519]:
				xmin = 1197.0891
				xmax = 1197.6791
				text = "know"
			intervals [1520]:
				xmin = 1197.6791
				xmax = 1197.9491
				text = "right"
			intervals [1521]:
				xmin = 1197.9491
				xmax = 1198.2991
				text = "like"
			intervals [1522]:
				xmin = 1198.2991
				xmax = 1198.3791
				text = ""
			intervals [1523]:
				xmin = 1198.3791
				xmax = 1198.9691
				text = "last"
			intervals [1524]:
				xmin = 1198.9691
				xmax = 1199.3691
				text = "year"
			intervals [1525]:
				xmin = 1199.3691
				xmax = 1200.8913
				text = ""
			intervals [1526]:
				xmin = 1200.8913
				xmax = 1201.2413
				text = "up"
			intervals [1527]:
				xmin = 1201.2413
				xmax = 1201.3313
				text = "three"
			intervals [1528]:
				xmin = 1201.3313
				xmax = 1201.9113
				text = ""
			intervals [1529]:
				xmin = 1201.9113
				xmax = 1202.0013
				text = "one"
			intervals [1530]:
				xmin = 1202.0013
				xmax = 1202.1213
				text = "and"
			intervals [1531]:
				xmin = 1202.1213
				xmax = 1202.3213
				text = "then"
			intervals [1532]:
				xmin = 1202.3213
				xmax = 1202.5713
				text = "they"
			intervals [1533]:
				xmin = 1202.5713
				xmax = 1203.2713
				text = "lost"
			intervals [1534]:
				xmin = 1203.2713
				xmax = 1203.7262
				text = ""
			intervals [1535]:
				xmin = 1203.7262
				xmax = 1204.0562
				text = "up"
			intervals [1536]:
				xmin = 1204.0562
				xmax = 1204.2862
				text = "three"
			intervals [1537]:
				xmin = 1204.2862
				xmax = 1204.3162
				text = ""
			intervals [1538]:
				xmin = 1204.3162
				xmax = 1204.6662
				text = "one"
			intervals [1539]:
				xmin = 1204.6662
				xmax = 1208.6667
				text = ""
			intervals [1540]:
				xmin = 1208.6667
				xmax = 1208.7867
				text = "i"
			intervals [1541]:
				xmin = 1208.7867
				xmax = 1209.0067
				text = "was"
			intervals [1542]:
				xmin = 1209.0067
				xmax = 1209.0567
				text = ""
			intervals [1543]:
				xmin = 1209.0567
				xmax = 1209.2967
				text = "really"
			intervals [1544]:
				xmin = 1209.2967
				xmax = 1209.5967
				text = "hoping"
			intervals [1545]:
				xmin = 1209.5967
				xmax = 1209.9067
				text = "for"
			intervals [1546]:
				xmin = 1209.9067
				xmax = 1210.5067
				text = "uh"
			intervals [1547]:
				xmin = 1210.5067
				xmax = 1210.9067
				text = "conference"
			intervals [1548]:
				xmin = 1210.9067
				xmax = 1211.2867
				text = "finals"
			intervals [1549]:
				xmin = 1211.2867
				xmax = 1211.4867
				text = "this"
			intervals [1550]:
				xmin = 1211.4867
				xmax = 1211.7667
				text = "year"
			intervals [1551]:
				xmin = 1211.7667
				xmax = 1211.9967
				text = "but"
			intervals [1552]:
				xmin = 1211.9967
				xmax = 1212.4467
				text = "uh"
			intervals [1553]:
				xmin = 1212.4467
				xmax = 1212.8658
				text = ""
			intervals [1554]:
				xmin = 1212.8658
				xmax = 1213.5758
				text = "penguins"
			intervals [1555]:
				xmin = 1213.5758
				xmax = 1214.5613
				text = ""
			intervals [1556]:
				xmin = 1214.5613
				xmax = 1214.9413
				text = "well"
			intervals [1557]:
				xmin = 1214.9413
				xmax = 1215.7497
				text = ""
			intervals [1558]:
				xmin = 1215.7497
				xmax = 1215.9097
				text = "you"
			intervals [1559]:
				xmin = 1215.9097
				xmax = 1216.0197
				text = "were"
			intervals [1560]:
				xmin = 1216.0197
				xmax = 1216.2597
				text = "right"
			intervals [1561]:
				xmin = 1216.2597
				xmax = 1216.3497
				text = "on"
			intervals [1562]:
				xmin = 1216.3497
				xmax = 1216.4397
				text = "your"
			intervals [1563]:
				xmin = 1216.4397
				xmax = 1217.3197
				text = "expectation"
			intervals [1564]:
				xmin = 1217.3197
				xmax = 1237.337
				text = ""
			intervals [1565]:
				xmin = 1237.337
				xmax = 1237.887
				text = "sports"
			intervals [1566]:
				xmin = 1237.887
				xmax = 1238.117
				text = "ain't"
			intervals [1567]:
				xmin = 1238.117
				xmax = 1238.287
				text = "it"
			intervals [1568]:
				xmin = 1238.287
				xmax = 1238.527
				text = "ain't"
			intervals [1569]:
				xmin = 1238.527
				xmax = 1238.9843
				text = ""
			intervals [1570]:
				xmin = 1238.9843
				xmax = 1239.1443
				text = "they"
			intervals [1571]:
				xmin = 1239.1443
				xmax = 1239.3743
				text = "getting"
			intervals [1572]:
				xmin = 1239.3743
				xmax = 1239.6943
				text = "better"
			intervals [1573]:
				xmin = 1239.6943
				xmax = 1239.8543
				text = "but"
			intervals [1574]:
				xmin = 1239.8543
				xmax = 1240.0343
				text = "they"
			intervals [1575]:
				xmin = 1240.0343
				xmax = 1240.2243
				text = "not"
			intervals [1576]:
				xmin = 1240.2243
				xmax = 1241.3243
				text = "consistent"
			intervals [1577]:
				xmin = 1241.3243
				xmax = 1248.4854
				text = ""
			intervals [1578]:
				xmin = 1248.4854
				xmax = 1248.6954
				text = "what"
			intervals [1579]:
				xmin = 1248.6954
				xmax = 1248.7954
				text = "you"
			intervals [1580]:
				xmin = 1248.7954
				xmax = 1249.0054
				text = "think"
			intervals [1581]:
				xmin = 1249.0054
				xmax = 1249.2654
				text = "making"
			intervals [1582]:
				xmin = 1249.2654
				xmax = 1249.3854
				text = "them"
			intervals [1583]:
				xmin = 1249.3854
				xmax = 1249.6354
				text = "better"
			intervals [1584]:
				xmin = 1249.6354
				xmax = 1254.6279
				text = ""
			intervals [1585]:
				xmin = 1254.6279
				xmax = 1254.6879
				text = "you"
			intervals [1586]:
				xmin = 1254.6879
				xmax = 1254.7179
				text = ""
			intervals [1587]:
				xmin = 1254.7179
				xmax = 1254.9279
				text = "think"
			intervals [1588]:
				xmin = 1254.9279
				xmax = 1255.1079
				text = "so"
			intervals [1589]:
				xmin = 1255.1079
				xmax = 1264.9861
				text = ""
			intervals [1590]:
				xmin = 1264.9861
				xmax = 1265.3561
				text = "yeah"
			intervals [1591]:
				xmin = 1265.3561
				xmax = 1267.8643
				text = ""
			intervals [1592]:
				xmin = 1267.8643
				xmax = 1268.1643
				text = "right"
			intervals [1593]:
				xmin = 1268.1643
				xmax = 1288.2209
				text = ""
			intervals [1594]:
				xmin = 1288.2209
				xmax = 1288.3809
				text = "you"
			intervals [1595]:
				xmin = 1288.3809
				xmax = 1288.4209
				text = ""
			intervals [1596]:
				xmin = 1288.4209
				xmax = 1288.6909
				text = "think"
			intervals [1597]:
				xmin = 1288.6909
				xmax = 1289.0109
				text = "so"
			intervals [1598]:
				xmin = 1289.0109
				xmax = 1291.9289
				text = ""
			intervals [1599]:
				xmin = 1291.9289
				xmax = 1292.2989
				text = "okay"
			intervals [1600]:
				xmin = 1292.2989
				xmax = 1292.3289
				text = ""
			intervals [1601]:
				xmin = 1292.3289
				xmax = 1292.4389
				text = "we"
			intervals [1602]:
				xmin = 1292.4389
				xmax = 1292.5589
				text = "<unk>"
			intervals [1603]:
				xmin = 1292.5589
				xmax = 1292.8489
				text = "see"
			intervals [1604]:
				xmin = 1292.8489
				xmax = 1293.1328
				text = ""
			intervals [1605]:
				xmin = 1293.1328
				xmax = 1293.2328
				text = "i"
			intervals [1606]:
				xmin = 1293.2328
				xmax = 1293.2828
				text = "m"
			intervals [1607]:
				xmin = 1293.2828
				xmax = 1293.3528
				text = "a"
			intervals [1608]:
				xmin = 1293.3528
				xmax = 1293.5428
				text = "come"
			intervals [1609]:
				xmin = 1293.5428
				xmax = 1293.7528
				text = "back"
			intervals [1610]:
				xmin = 1293.7528
				xmax = 1293.8428
				text = "to"
			intervals [1611]:
				xmin = 1293.8428
				xmax = 1293.9028
				text = "you"
			intervals [1612]:
				xmin = 1293.9028
				xmax = 1293.9728
				text = "in"
			intervals [1613]:
				xmin = 1293.9728
				xmax = 1294.3328
				text = "december"
			intervals [1614]:
				xmin = 1294.3328
				xmax = 1294.3628
				text = ""
			intervals [1615]:
				xmin = 1294.3628
				xmax = 1294.6428
				text = "and"
			intervals [1616]:
				xmin = 1294.6428
				xmax = 1294.7028
				text = "be"
			intervals [1617]:
				xmin = 1294.7028
				xmax = 1294.9528
				text = "like"
			intervals [1618]:
				xmin = 1294.9528
				xmax = 1295.8728
				text = "mm"
			intervals [1619]:
				xmin = 1295.8728
				xmax = 1297.7961
				text = ""
			intervals [1620]:
				xmin = 1297.7961
				xmax = 1297.9461
				text = "i'm"
			intervals [1621]:
				xmin = 1297.9461
				xmax = 1297.9761
				text = ""
			intervals [1622]:
				xmin = 1297.9761
				xmax = 1298.5861
				text = "actually"
			intervals [1623]:
				xmin = 1298.5861
				xmax = 1298.6161
				text = ""
			intervals [1624]:
				xmin = 1298.6161
				xmax = 1299.2361
				text = "not"
			intervals [1625]:
				xmin = 1299.2361
				xmax = 1300.3138
				text = ""
			intervals [1626]:
				xmin = 1300.3138
				xmax = 1300.8338
				text = "no"
			intervals [1627]:
				xmin = 1300.8338
				xmax = 1300.9638
				text = "i'm"
			intervals [1628]:
				xmin = 1300.9638
				xmax = 1301.1938
				text = "not"
			intervals [1629]:
				xmin = 1301.1938
				xmax = 1301.3038
				text = "a"
			intervals [1630]:
				xmin = 1301.3038
				xmax = 1301.7638
				text = "football"
			intervals [1631]:
				xmin = 1301.7638
				xmax = 1301.7938
				text = ""
			intervals [1632]:
				xmin = 1301.7938
				xmax = 1302.5138
				text = "fan"
			intervals [1633]:
				xmin = 1302.5138
				xmax = 1303.4513
				text = ""
			intervals [1634]:
				xmin = 1303.4513
				xmax = 1303.6413
				text = "no"
			intervals [1635]:
				xmin = 1303.6413
				xmax = 1303.6913
				text = "i"
			intervals [1636]:
				xmin = 1303.6913
				xmax = 1303.8413
				text = "can"
			intervals [1637]:
				xmin = 1303.8413
				xmax = 1304.0613
				text = "talk"
			intervals [1638]:
				xmin = 1304.0613
				xmax = 1304.3213
				text = "about"
			intervals [1639]:
				xmin = 1304.3213
				xmax = 1305.3213
				text = "basketball"
			intervals [1640]:
				xmin = 1305.3213
				xmax = 1306.4089
				text = ""
			intervals [1641]:
				xmin = 1306.4089
				xmax = 1306.7589
				text = "i'm"
			intervals [1642]:
				xmin = 1306.7589
				xmax = 1307.3089
				text = "not"
			intervals [1643]:
				xmin = 1307.3089
				xmax = 1307.4289
				text = "now"
			intervals [1644]:
				xmin = 1307.4289
				xmax = 1307.5089
				text = "i"
			intervals [1645]:
				xmin = 1307.5089
				xmax = 1307.7289
				text = "did"
			intervals [1646]:
				xmin = 1307.7289
				xmax = 1307.9089
				text = "come"
			intervals [1647]:
				xmin = 1307.9089
				xmax = 1308.0789
				text = "from"
			intervals [1648]:
				xmin = 1308.0789
				xmax = 1308.1789
				text = "the"
			intervals [1649]:
				xmin = 1308.1789
				xmax = 1308.5689
				text = "south"
			intervals [1650]:
				xmin = 1308.5689
				xmax = 1308.9315
				text = ""
			intervals [1651]:
				xmin = 1308.9315
				xmax = 1309.1615
				text = "and"
			intervals [1652]:
				xmin = 1309.1615
				xmax = 1309.6315
				text = "we"
			intervals [1653]:
				xmin = 1309.6315
				xmax = 1309.7204
				text = ""
			intervals [1654]:
				xmin = 1309.7204
				xmax = 1309.9904
				text = "high"
			intervals [1655]:
				xmin = 1309.9904
				xmax = 1310.4004
				text = "school"
			intervals [1656]:
				xmin = 1310.4004
				xmax = 1310.4904
				text = "and"
			intervals [1657]:
				xmin = 1310.4904
				xmax = 1310.8204
				text = "college"
			intervals [1658]:
				xmin = 1310.8204
				xmax = 1311.2204
				text = "football"
			intervals [1659]:
				xmin = 1311.2204
				xmax = 1311.6904
				text = "are"
			intervals [1660]:
				xmin = 1311.6904
				xmax = 1312.1704
				text = "like"
			intervals [1661]:
				xmin = 1312.1704
				xmax = 1312.3804
				text = "life"
			intervals [1662]:
				xmin = 1312.3804
				xmax = 1313.5897
				text = ""
			intervals [1663]:
				xmin = 1313.5897
				xmax = 1313.8197
				text = "like"
			intervals [1664]:
				xmin = 1313.8197
				xmax = 1314.0497
				text = "that"
			intervals [1665]:
				xmin = 1314.0497
				xmax = 1314.0897
				text = "s"
			intervals [1666]:
				xmin = 1314.0897
				xmax = 1314.5597
				text = "it"
			intervals [1667]:
				xmin = 1314.5597
				xmax = 1314.6997
				text = "it"
			intervals [1668]:
				xmin = 1314.6997
				xmax = 1314.7797
				text = "s"
			intervals [1669]:
				xmin = 1314.7797
				xmax = 1315.2797
				text = "football"
			intervals [1670]:
				xmin = 1315.2797
				xmax = 1315.7397
				text = "jesus"
			intervals [1671]:
				xmin = 1315.7397
				xmax = 1315.9497
				text = "and"
			intervals [1672]:
				xmin = 1315.9497
				xmax = 1316.1397
				text = "soul"
			intervals [1673]:
				xmin = 1316.1397
				xmax = 1316.2797
				text = "food"
			intervals [1674]:
				xmin = 1316.2797
				xmax = 1316.5297
				text = ""
			intervals [1675]:
				xmin = 1316.5297
				xmax = 1316.6297
				text = "that"
			intervals [1676]:
				xmin = 1316.6297
				xmax = 1316.8097
				text = "s"
			intervals [1677]:
				xmin = 1316.8097
				xmax = 1316.8397
				text = ""
			intervals [1678]:
				xmin = 1316.8397
				xmax = 1316.9697
				text = "that"
			intervals [1679]:
				xmin = 1316.9697
				xmax = 1317.0097
				text = "s"
			intervals [1680]:
				xmin = 1317.0097
				xmax = 1317.1697
				text = "what"
			intervals [1681]:
				xmin = 1317.1697
				xmax = 1317.2697
				text = "you"
			intervals [1682]:
				xmin = 1317.2697
				xmax = 1317.3197
				text = ""
			intervals [1683]:
				xmin = 1317.3197
				xmax = 1317.5097
				text = "do"
			intervals [1684]:
				xmin = 1317.5097
				xmax = 1317.5397
				text = ""
			intervals [1685]:
				xmin = 1317.5397
				xmax = 1317.7797
				text = "right"
			intervals [1686]:
				xmin = 1317.7797
				xmax = 1318.1297
				text = "there"
			intervals [1687]:
				xmin = 1318.1297
				xmax = 1318.714
				text = ""
			intervals [1688]:
				xmin = 1318.714
				xmax = 1319.164
				text = "uh"
			intervals [1689]:
				xmin = 1319.164
				xmax = 1319.364
				text = "so"
			intervals [1690]:
				xmin = 1319.364
				xmax = 1319.574
				text = "i"
			intervals [1691]:
				xmin = 1319.574
				xmax = 1319.604
				text = ""
			intervals [1692]:
				xmin = 1319.604
				xmax = 1319.724
				text = "i"
			intervals [1693]:
				xmin = 1319.724
				xmax = 1320.004
				text = "know"
			intervals [1694]:
				xmin = 1320.004
				xmax = 1320.074
				text = "a"
			intervals [1695]:
				xmin = 1320.074
				xmax = 1320.254
				text = "lot"
			intervals [1696]:
				xmin = 1320.254
				xmax = 1320.574
				text = "about"
			intervals [1697]:
				xmin = 1320.574
				xmax = 1321.094
				text = "football"
			intervals [1698]:
				xmin = 1321.094
				xmax = 1321.2567
				text = ""
			intervals [1699]:
				xmin = 1321.2567
				xmax = 1321.5367
				text = "but"
			intervals [1700]:
				xmin = 1321.5367
				xmax = 1321.8967
				text = "i'm"
			intervals [1701]:
				xmin = 1321.8967
				xmax = 1322.3094
				text = ""
			intervals [1702]:
				xmin = 1322.3094
				xmax = 1322.4794
				text = "no"
			intervals [1703]:
				xmin = 1322.4794
				xmax = 1324.5121
				text = ""
			intervals [1704]:
				xmin = 1324.5121
				xmax = 1324.6221
				text = "<unk>"
			intervals [1705]:
				xmin = 1324.6221
				xmax = 1325.2731
				text = ""
			intervals [1706]:
				xmin = 1325.2731
				xmax = 1326.1631
				text = "well"
			intervals [1707]:
				xmin = 1326.1631
				xmax = 1326.7097
				text = ""
			intervals [1708]:
				xmin = 1326.7097
				xmax = 1327.4697
				text = "um"
			intervals [1709]:
				xmin = 1327.4697
				xmax = 1328.3383
				text = ""
			intervals [1710]:
				xmin = 1328.3383
				xmax = 1328.5383
				text = "they"
			intervals [1711]:
				xmin = 1328.5383
				xmax = 1328.6683
				text = "did"
			intervals [1712]:
				xmin = 1328.6683
				xmax = 1328.8783
				text = "it"
			intervals [1713]:
				xmin = 1328.8783
				xmax = 1329.0783
				text = "i"
			intervals [1714]:
				xmin = 1329.0783
				xmax = 1329.2183
				text = "like"
			intervals [1715]:
				xmin = 1329.2183
				xmax = 1329.2483
				text = ""
			intervals [1716]:
				xmin = 1329.2483
				xmax = 1329.3283
				text = "the"
			intervals [1717]:
				xmin = 1329.3283
				xmax = 1329.9183
				text = "wizards"
			intervals [1718]:
				xmin = 1329.9183
				xmax = 1330.9152
				text = ""
			intervals [1719]:
				xmin = 1330.9152
				xmax = 1331.7552
				text = "um"
			intervals [1720]:
				xmin = 1331.7552
				xmax = 1332.3579
				text = ""
			intervals [1721]:
				xmin = 1332.3579
				xmax = 1332.6179
				text = "i"
			intervals [1722]:
				xmin = 1332.6179
				xmax = 1332.6479
				text = ""
			intervals [1723]:
				xmin = 1332.6479
				xmax = 1333.1179
				text = "appreciate"
			intervals [1724]:
				xmin = 1333.1179
				xmax = 1333.1479
				text = ""
			intervals [1725]:
				xmin = 1333.1479
				xmax = 1333.3279
				text = "san"
			intervals [1726]:
				xmin = 1333.3279
				xmax = 1334.0279
				text = "antonio"
			intervals [1727]:
				xmin = 1334.0279
				xmax = 1335.0096
				text = ""
			intervals [1728]:
				xmin = 1335.0096
				xmax = 1335.4096
				text = "and"
			intervals [1729]:
				xmin = 1335.4096
				xmax = 1335.5196
				text = "i"
			intervals [1730]:
				xmin = 1335.5196
				xmax = 1335.9696
				text = "marvel"
			intervals [1731]:
				xmin = 1335.9696
				xmax = 1336.0696
				text = "at"
			intervals [1732]:
				xmin = 1336.0696
				xmax = 1336.4596
				text = "golden"
			intervals [1733]:
				xmin = 1336.4596
				xmax = 1336.7896
				text = "state"
			intervals [1734]:
				xmin = 1336.7896
				xmax = 1343.8402
				text = ""
			intervals [1735]:
				xmin = 1343.8402
				xmax = 1344.0002
				text = "it"
			intervals [1736]:
				xmin = 1344.0002
				xmax = 1344.2902
				text = "is"
			intervals [1737]:
				xmin = 1344.2902
				xmax = 1344.4102
				text = "but"
			intervals [1738]:
				xmin = 1344.4102
				xmax = 1344.5102
				text = "you"
			intervals [1739]:
				xmin = 1344.5102
				xmax = 1344.6302
				text = "know"
			intervals [1740]:
				xmin = 1344.6302
				xmax = 1344.7302
				text = "what"
			intervals [1741]:
				xmin = 1344.7302
				xmax = 1344.8702
				text = "let"
			intervals [1742]:
				xmin = 1344.8702
				xmax = 1344.9402
				text = "me"
			intervals [1743]:
				xmin = 1344.9402
				xmax = 1345.1602
				text = "tell"
			intervals [1744]:
				xmin = 1345.1602
				xmax = 1345.2202
				text = "you"
			intervals [1745]:
				xmin = 1345.2202
				xmax = 1345.3702
				text = "what"
			intervals [1746]:
				xmin = 1345.3702
				xmax = 1345.4402
				text = "i"
			intervals [1747]:
				xmin = 1345.4402
				xmax = 1345.6902
				text = "want"
			intervals [1748]:
				xmin = 1345.6902
				xmax = 1346.0402
				text = "miami"
			intervals [1749]:
				xmin = 1346.0402
				xmax = 1346.1402
				text = "to"
			intervals [1750]:
				xmin = 1346.1402
				xmax = 1346.3902
				text = "do"
			intervals [1751]:
				xmin = 1346.3902
				xmax = 1346.5007
				text = ""
			intervals [1752]:
				xmin = 1346.5007
				xmax = 1346.6407
				text = "i"
			intervals [1753]:
				xmin = 1346.6407
				xmax = 1346.8307
				text = "need"
			intervals [1754]:
				xmin = 1346.8307
				xmax = 1347.1407
				text = "miami"
			intervals [1755]:
				xmin = 1347.1407
				xmax = 1347.2607
				text = "to"
			intervals [1756]:
				xmin = 1347.2607
				xmax = 1347.7007
				text = "challenge"
			intervals [1757]:
				xmin = 1347.7007
				xmax = 1347.7307
				text = ""
			intervals [1758]:
				xmin = 1347.7307
				xmax = 1347.9207
				text = "i"
			intervals [1759]:
				xmin = 1347.9207
				xmax = 1348.2907
				text = "really"
			intervals [1760]:
				xmin = 1348.2907
				xmax = 1348.5207
				text = "don't"
			intervals [1761]:
				xmin = 1348.5207
				xmax = 1348.7507
				text = "like"
			intervals [1762]:
				xmin = 1348.7507
				xmax = 1348.7907
				text = ""
			intervals [1763]:
				xmin = 1348.7907
				xmax = 1349.2507
				text = "cleveland"
			intervals [1764]:
				xmin = 1349.2507
				xmax = 1349.9923
				text = ""
			intervals [1765]:
				xmin = 1349.9923
				xmax = 1350.1423
				text = "i"
			intervals [1766]:
				xmin = 1350.1423
				xmax = 1350.4223
				text = "do"
			intervals [1767]:
				xmin = 1350.4223
				xmax = 1350.7023
				text = "not"
			intervals [1768]:
				xmin = 1350.7023
				xmax = 1350.7923
				text = "i'm"
			intervals [1769]:
				xmin = 1350.7923
				xmax = 1350.9523
				text = "not"
			intervals [1770]:
				xmin = 1350.9523
				xmax = 1351.0123
				text = "a"
			intervals [1771]:
				xmin = 1351.0123
				xmax = 1351.4123
				text = "lebron"
			intervals [1772]:
				xmin = 1351.4123
				xmax = 1351.8623
				text = "fan"
			intervals [1773]:
				xmin = 1351.8623
				xmax = 1354.0167
				text = ""
			intervals [1774]:
				xmin = 1354.0167
				xmax = 1354.2867
				text = "when"
			intervals [1775]:
				xmin = 1354.2867
				xmax = 1354.3967
				text = "when"
			intervals [1776]:
				xmin = 1354.3967
				xmax = 1354.4667
				text = "he"
			intervals [1777]:
				xmin = 1354.4667
				xmax = 1354.6367
				text = "was"
			intervals [1778]:
				xmin = 1354.6367
				xmax = 1354.7367
				text = "at"
			intervals [1779]:
				xmin = 1354.7367
				xmax = 1354.8467
				text = "the"
			intervals [1780]:
				xmin = 1354.8467
				xmax = 1355.0367
				text = "heat"
			intervals [1781]:
				xmin = 1355.0367
				xmax = 1355.1067
				text = "i"
			intervals [1782]:
				xmin = 1355.1067
				xmax = 1355.2867
				text = "mean"
			intervals [1783]:
				xmin = 1355.2867
				xmax = 1355.4167
				text = "that"
			intervals [1784]:
				xmin = 1355.4167
				xmax = 1355.6767
				text = "made"
			intervals [1785]:
				xmin = 1355.6767
				xmax = 1355.7067
				text = ""
			intervals [1786]:
				xmin = 1355.7067
				xmax = 1356.3367
				text = "sense"
			intervals [1787]:
				xmin = 1356.3367
				xmax = 1356.6992
				text = ""
			intervals [1788]:
				xmin = 1356.6992
				xmax = 1356.8692
				text = "when"
			intervals [1789]:
				xmin = 1356.8692
				xmax = 1357.0092
				text = "he"
			intervals [1790]:
				xmin = 1357.0092
				xmax = 1357.2392
				text = "left"
			intervals [1791]:
				xmin = 1357.2392
				xmax = 1357.3092
				text = "the"
			intervals [1792]:
				xmin = 1357.3092
				xmax = 1357.4992
				text = "heat"
			intervals [1793]:
				xmin = 1357.4992
				xmax = 1357.7092
				text = "i'm"
			intervals [1794]:
				xmin = 1357.7092
				xmax = 1357.8692
				text = "sure"
			intervals [1795]:
				xmin = 1357.8692
				xmax = 1358.0092
				text = "you"
			intervals [1796]:
				xmin = 1358.0092
				xmax = 1358.1992
				text = "weren't"
			intervals [1797]:
				xmin = 1358.1992
				xmax = 1358.2792
				text = "a"
			intervals [1798]:
				xmin = 1358.2792
				xmax = 1358.7292
				text = "fan"
			intervals [1799]:
				xmin = 1358.7292
				xmax = 1359.5909
				text = ""
			intervals [1800]:
				xmin = 1359.5909
				xmax = 1359.9909
				text = "right"
			intervals [1801]:
				xmin = 1359.9909
				xmax = 1381.4447
				text = ""
			intervals [1802]:
				xmin = 1381.4447
				xmax = 1381.7047
				text = "except"
			intervals [1803]:
				xmin = 1381.7047
				xmax = 1381.8847
				text = "his"
			intervals [1804]:
				xmin = 1381.8847
				xmax = 1382.4947
				text = "brand"
			intervals [1805]:
				xmin = 1382.4947
				xmax = 1382.5947
				text = "that"
			intervals [1806]:
				xmin = 1382.5947
				xmax = 1382.8147
				text = "s"
			intervals [1807]:
				xmin = 1382.8147
				xmax = 1382.8947
				text = ""
			intervals [1808]:
				xmin = 1382.8947
				xmax = 1383.0847
				text = "that"
			intervals [1809]:
				xmin = 1383.0847
				xmax = 1383.1147
				text = "s"
			intervals [1810]:
				xmin = 1383.1147
				xmax = 1383.2147
				text = "who"
			intervals [1811]:
				xmin = 1383.2147
				xmax = 1383.2847
				text = "he"
			intervals [1812]:
				xmin = 1383.2847
				xmax = 1383.9147
				text = ""
			intervals [1813]:
				xmin = 1383.9147
				xmax = 1384.0247
				text = "need"
			intervals [1814]:
				xmin = 1384.0247
				xmax = 1384.1147
				text = "to"
			intervals [1815]:
				xmin = 1384.1147
				xmax = 1384.2447
				text = "have"
			intervals [1816]:
				xmin = 1384.2447
				xmax = 1384.4747
				text = "loyalty"
			intervals [1817]:
				xmin = 1384.4747
				xmax = 1384.5347
				text = "to"
			intervals [1818]:
				xmin = 1384.5347
				xmax = 1388.7135
				text = ""
			intervals [1819]:
				xmin = 1388.7135
				xmax = 1388.8135
				text = "go"
			intervals [1820]:
				xmin = 1388.8135
				xmax = 1389.0335
				text = "deep"
			intervals [1821]:
				xmin = 1389.0335
				xmax = 1399.0979
				text = ""
			intervals [1822]:
				xmin = 1399.0979
				xmax = 1399.6479
				text = "mm"
			intervals [1823]:
				xmin = 1399.6479
				xmax = 1404.3411
				text = ""
			intervals [1824]:
				xmin = 1404.3411
				xmax = 1404.5211
				text = "cause"
			intervals [1825]:
				xmin = 1404.5211
				xmax = 1404.5911
				text = "it"
			intervals [1826]:
				xmin = 1404.5911
				xmax = 1404.6511
				text = "s"
			intervals [1827]:
				xmin = 1404.6511
				xmax = 1404.7911
				text = "the"
			intervals [1828]:
				xmin = 1404.7911
				xmax = 1405.5511
				text = "entertainment"
			intervals [1829]:
				xmin = 1405.5511
				xmax = 1432.7329
				text = ""
			intervals [1830]:
				xmin = 1432.7329
				xmax = 1433.1529
				text = "mm-hm"
			intervals [1831]:
				xmin = 1433.1529
				xmax = 1471.4202
				text = ""
			intervals [1832]:
				xmin = 1471.4202
				xmax = 1471.9402
				text = "mm"
			intervals [1833]:
				xmin = 1471.9402
				xmax = 1479.5939
				text = ""
			intervals [1834]:
				xmin = 1479.5939
				xmax = 1479.7739
				text = "if"
			intervals [1835]:
				xmin = 1479.7739
				xmax = 1479.9839
				text = "not"
			intervals [1836]:
				xmin = 1479.9839
				xmax = 1480.0139
				text = ""
			intervals [1837]:
				xmin = 1480.0139
				xmax = 1480.2539
				text = "close"
			intervals [1838]:
				xmin = 1480.2539
				xmax = 1480.2839
				text = ""
			intervals [1839]:
				xmin = 1480.2839
				xmax = 1480.4839
				text = "to"
			intervals [1840]:
				xmin = 1480.4839
				xmax = 1480.6239
				text = "it"
			intervals [1841]:
				xmin = 1480.6239
				xmax = 1514.0557
				text = ""
			intervals [1842]:
				xmin = 1514.0557
				xmax = 1514.4057
				text = "yup"
			intervals [1843]:
				xmin = 1514.4057
				xmax = 1519.3749
				text = ""
			intervals [1844]:
				xmin = 1519.3749
				xmax = 1519.4949
				text = "is"
			intervals [1845]:
				xmin = 1519.4949
				xmax = 1519.6149
				text = "it"
			intervals [1846]:
				xmin = 1519.6149
				xmax = 1519.7849
				text = "all"
			intervals [1847]:
				xmin = 1519.7849
				xmax = 1520.2149
				text = "hundred"
			intervals [1848]:
				xmin = 1520.2149
				xmax = 1520.2449
				text = "i"
			intervals [1849]:
				xmin = 1520.2449
				xmax = 1520.3449
				text = "don't"
			intervals [1850]:
				xmin = 1520.3449
				xmax = 1520.4749
				text = "know"
			intervals [1851]:
				xmin = 1520.4749
				xmax = 1520.5449
				text = "if"
			intervals [1852]:
				xmin = 1520.5449
				xmax = 1520.6149
				text = "it"
			intervals [1853]:
				xmin = 1520.6149
				xmax = 1520.6649
				text = "s"
			intervals [1854]:
				xmin = 1520.6649
				xmax = 1520.9449
				text = "all"
			intervals [1855]:
				xmin = 1520.9449
				xmax = 1521.6949
				text = "guaranteed"
			intervals [1856]:
				xmin = 1521.6949
				xmax = 1522.7323
				text = ""
			intervals [1857]:
				xmin = 1522.7323
				xmax = 1523.2323
				text = "yeah"
			intervals [1858]:
				xmin = 1523.2323
				xmax = 1534.0897
				text = ""
			intervals [1859]:
				xmin = 1534.0897
				xmax = 1534.4397
				text = "thirty"
			intervals [1860]:
				xmin = 1534.4397
				xmax = 1534.6097
				text = "three"
			intervals [1861]:
				xmin = 1534.6097
				xmax = 1535.3097
				text = "guarantee"
			intervals [1862]:
				xmin = 1535.3097
				xmax = 1535.5665
				text = ""
			intervals [1863]:
				xmin = 1535.5665
				xmax = 1535.7065
				text = "you"
			intervals [1864]:
				xmin = 1535.7065
				xmax = 1536.0365
				text = "right"
			intervals [1865]:
				xmin = 1536.0365
				xmax = 1536.0965
				text = "you"
			intervals [1866]:
				xmin = 1536.0965
				xmax = 1536.2265
				text = "right"
			intervals [1867]:
				xmin = 1536.2265
				xmax = 1540.0228
				text = ""
			intervals [1868]:
				xmin = 1540.0228
				xmax = 1540.2028
				text = "with"
			intervals [1869]:
				xmin = 1540.2028
				xmax = 1540.4728
				text = "player"
			intervals [1870]:
				xmin = 1540.4728
				xmax = 1540.8028
				text = "option"
			intervals [1871]:
				xmin = 1540.8028
				xmax = 1540.9528
				text = "blah"
			intervals [1872]:
				xmin = 1540.9528
				xmax = 1540.9828
				text = ""
			intervals [1873]:
				xmin = 1540.9828
				xmax = 1541.1228
				text = "blah"
			intervals [1874]:
				xmin = 1541.1228
				xmax = 1541.2328
				text = "blah"
			intervals [1875]:
				xmin = 1541.2328
				xmax = 1541.3528
				text = "blah"
			intervals [1876]:
				xmin = 1541.3528
				xmax = 1541.5228
				text = "blah"
			intervals [1877]:
				xmin = 1541.5228
				xmax = 1541.6816
				text = ""
			intervals [1878]:
				xmin = 1541.6816
				xmax = 1542.0116
				text = "yeah"
			intervals [1879]:
				xmin = 1542.0116
				xmax = 1542.2116
				text = "yeah"
			intervals [1880]:
				xmin = 1542.2116
				xmax = 1542.4916
				text = "yeah"
			intervals [1881]:
				xmin = 1542.4916
				xmax = 1542.9316
				text = "yeah"
			intervals [1882]:
				xmin = 1542.9316
				xmax = 1549.5674
				text = ""
			intervals [1883]:
				xmin = 1549.5674
				xmax = 1550.0774
				text = "yeah"
			intervals [1884]:
				xmin = 1550.0774
				xmax = 1560.9507
				text = ""
			intervals [1885]:
				xmin = 1560.9507
				xmax = 1561.1007
				text = "but"
			intervals [1886]:
				xmin = 1561.1007
				xmax = 1561.1907
				text = "he"
			intervals [1887]:
				xmin = 1561.1907
				xmax = 1561.3107
				text = "has"
			intervals [1888]:
				xmin = 1561.3107
				xmax = 1561.4907
				text = "the"
			intervals [1889]:
				xmin = 1561.4907
				xmax = 1561.6407
				text = "no"
			intervals [1890]:
				xmin = 1561.6407
				xmax = 1561.9407
				text = "trade"
			intervals [1891]:
				xmin = 1561.9407
				xmax = 1562.2007
				text = "clause"
			intervals [1892]:
				xmin = 1562.2007
				xmax = 1562.5007
				text = "right"
			intervals [1893]:
				xmin = 1562.5007
				xmax = 1567.1228
				text = ""
			intervals [1894]:
				xmin = 1567.1228
				xmax = 1567.1728
				text = "i"
			intervals [1895]:
				xmin = 1567.1728
				xmax = 1567.2028
				text = ""
			intervals [1896]:
				xmin = 1567.2028
				xmax = 1567.3328
				text = "think"
			intervals [1897]:
				xmin = 1567.3328
				xmax = 1567.3928
				text = "he"
			intervals [1898]:
				xmin = 1567.3928
				xmax = 1567.6028
				text = "did"
			intervals [1899]:
				xmin = 1567.6028
				xmax = 1576.7344
				text = ""
			intervals [1900]:
				xmin = 1576.7344
				xmax = 1576.8544
				text = "they"
			intervals [1901]:
				xmin = 1576.8544
				xmax = 1577.0644
				text = "trying"
			intervals [1902]:
				xmin = 1577.0644
				xmax = 1577.1244
				text = "to"
			intervals [1903]:
				xmin = 1577.1244
				xmax = 1577.3144
				text = "make"
			intervals [1904]:
				xmin = 1577.3144
				xmax = 1577.5044
				text = "him"
			intervals [1905]:
				xmin = 1577.5044
				xmax = 1577.8944
				text = "though"
			intervals [1906]:
				xmin = 1577.8944
				xmax = 1589.5014
				text = ""
			intervals [1907]:
				xmin = 1589.5014
				xmax = 1589.5914
				text = "the"
			intervals [1908]:
				xmin = 1589.5914
				xmax = 1589.8814
				text = "knicks"
			intervals [1909]:
				xmin = 1589.8814
				xmax = 1590.0614
				text = "thought"
			intervals [1910]:
				xmin = 1590.0614
				xmax = 1590.1314
				text = "he"
			intervals [1911]:
				xmin = 1590.1314
				xmax = 1590.1914
				text = ""
			intervals [1912]:
				xmin = 1590.1914
				xmax = 1590.5314
				text = "could"
			intervals [1913]:
				xmin = 1590.5314
				xmax = 1609.1889
				text = ""
			intervals [1914]:
				xmin = 1609.1889
				xmax = 1609.2389
				text = "i"
			intervals [1915]:
				xmin = 1609.2389
				xmax = 1609.3789
				text = "don't"
			intervals [1916]:
				xmin = 1609.3789
				xmax = 1609.4889
				text = "s"
			intervals [1917]:
				xmin = 1609.4889
				xmax = 1610.7867
				text = ""
			intervals [1918]:
				xmin = 1610.7867
				xmax = 1611.1267
				text = "steph"
			intervals [1919]:
				xmin = 1611.1267
				xmax = 1611.4267
				text = "curry"
			intervals [1920]:
				xmin = 1611.4267
				xmax = 1611.5567
				text = "gonna"
			intervals [1921]:
				xmin = 1611.5567
				xmax = 1611.7167
				text = "sit"
			intervals [1922]:
				xmin = 1611.7167
				xmax = 1611.9267
				text = "down"
			intervals [1923]:
				xmin = 1611.9267
				xmax = 1612.0167
				text = "like"
			intervals [1924]:
				xmin = 1612.0167
				xmax = 1612.1067
				text = ""
			intervals [1925]:
				xmin = 1612.1067
				xmax = 1612.4167
				text = "that"
			intervals [1926]:
				xmin = 1612.4167
				xmax = 1612.4541
				text = ""
			intervals [1927]:
				xmin = 1612.4541
				xmax = 1612.7441
				text = "what"
			intervals [1928]:
				xmin = 1612.7441
				xmax = 1612.9053
				text = ""
			intervals [1929]:
				xmin = 1612.9053
				xmax = 1613.2853
				text = "unanimous"
			intervals [1930]:
				xmin = 1613.2853
				xmax = 1613.9553
				text = "mvp"
			intervals [1931]:
				xmin = 1613.9553
				xmax = 1614.0545
				text = ""
			intervals [1932]:
				xmin = 1614.0545
				xmax = 1614.1945
				text = "he"
			intervals [1933]:
				xmin = 1614.1945
				xmax = 1614.3945
				text = "not"
			intervals [1934]:
				xmin = 1614.3945
				xmax = 1614.5845
				text = "doing"
			intervals [1935]:
				xmin = 1614.5845
				xmax = 1614.6245
				text = ""
			intervals [1936]:
				xmin = 1614.6245
				xmax = 1614.6945
				text = "it"
			intervals [1937]:
				xmin = 1614.6945
				xmax = 1618.3275
				text = ""
			intervals [1938]:
				xmin = 1618.3275
				xmax = 1618.5175
				text = "but"
			intervals [1939]:
				xmin = 1618.5175
				xmax = 1618.6675
				text = "when"
			intervals [1940]:
				xmin = 1618.6675
				xmax = 1618.7775
				text = "s"
			intervals [1941]:
				xmin = 1618.7775
				xmax = 1618.8075
				text = ""
			intervals [1942]:
				xmin = 1618.8075
				xmax = 1619.0275
				text = "cause"
			intervals [1943]:
				xmin = 1619.0275
				xmax = 1619.1275
				text = "when"
			intervals [1944]:
				xmin = 1619.1275
				xmax = 1619.2675
				text = "he"
			intervals [1945]:
				xmin = 1619.2675
				xmax = 1619.2975
				text = ""
			intervals [1946]:
				xmin = 1619.2975
				xmax = 1619.7475
				text = "said"
			intervals [1947]:
				xmin = 1619.7475
				xmax = 1619.9075
				text = "oh"
			intervals [1948]:
				xmin = 1619.9075
				xmax = 1619.9975
				text = "i"
			intervals [1949]:
				xmin = 1619.9975
				xmax = 1620.3075
				text = "still"
			intervals [1950]:
				xmin = 1620.3075
				xmax = 1620.6175
				text = "spill"
			intervals [1951]:
				xmin = 1620.6175
				xmax = 1620.6875
				text = "the"
			intervals [1952]:
				xmin = 1620.6875
				xmax = 1621.2075
				text = "champagne"
			intervals [1953]:
				xmin = 1621.2075
				xmax = 1621.3375
				text = "oh"
			intervals [1954]:
				xmin = 1621.3375
				xmax = 1621.7575
				text = "lebron"
			intervals [1955]:
				xmin = 1621.7575
				xmax = 1621.8175
				text = "he"
			intervals [1956]:
				xmin = 1621.8175
				xmax = 1621.9975
				text = "ain't"
			intervals [1957]:
				xmin = 1621.9975
				xmax = 1622.2975
				text = "forgot"
			intervals [1958]:
				xmin = 1622.2975
				xmax = 1622.3275
				text = ""
			intervals [1959]:
				xmin = 1622.3275
				xmax = 1622.4975
				text = "that"
			intervals [1960]:
				xmin = 1622.4975
				xmax = 1622.5975
				text = "he"
			intervals [1961]:
				xmin = 1622.5975
				xmax = 1622.8675
				text = "ain't"
			intervals [1962]:
				xmin = 1622.8675
				xmax = 1623.1275
				text = "forgot"
			intervals [1963]:
				xmin = 1623.1275
				xmax = 1624.6476
				text = ""
			intervals [1964]:
				xmin = 1624.6476
				xmax = 1624.7576
				text = "the"
			intervals [1965]:
				xmin = 1624.7576
				xmax = 1625.2176
				text = "recent"
			intervals [1966]:
				xmin = 1625.2176
				xmax = 1625.2939
				text = ""
			intervals [1967]:
				xmin = 1625.2939
				xmax = 1625.3539
				text = "you"
			intervals [1968]:
				xmin = 1625.3539
				xmax = 1625.6639
				text = "talking"
			intervals [1969]:
				xmin = 1625.6639
				xmax = 1625.7939
				text = "about"
			intervals [1970]:
				xmin = 1625.7939
				xmax = 1626.2239
				text = "yesterday"
			intervals [1971]:
				xmin = 1626.2239
				xmax = 1643.5677
				text = ""
			intervals [1972]:
				xmin = 1643.5677
				xmax = 1643.7977
				text = "yeah"
			intervals [1973]:
				xmin = 1643.7977
				xmax = 1644.4306
				text = ""
			intervals [1974]:
				xmin = 1644.4306
				xmax = 1644.5406
				text = "and"
			intervals [1975]:
				xmin = 1644.5406
				xmax = 1644.6306
				text = "he"
			intervals [1976]:
				xmin = 1644.6306
				xmax = 1644.8706
				text = "was"
			intervals [1977]:
				xmin = 1644.8706
				xmax = 1645.0706
				text = "what"
			intervals [1978]:
				xmin = 1645.0706
				xmax = 1645.3506
				text = "third"
			intervals [1979]:
				xmin = 1645.3506
				xmax = 1645.6206
				text = "pr-"
			intervals [1980]:
				xmin = 1645.6206
				xmax = 1645.6706
				text = ""
			intervals [1981]:
				xmin = 1645.6706
				xmax = 1645.9006
				text = "third"
			intervals [1982]:
				xmin = 1645.9006
				xmax = 1646.3106
				text = "place"
			intervals [1983]:
				xmin = 1646.3106
				xmax = 1646.363
				text = ""
			intervals [1984]:
				xmin = 1646.363
				xmax = 1646.713
				text = "third"
			intervals [1985]:
				xmin = 1646.713
				xmax = 1658.8364
				text = ""
			intervals [1986]:
				xmin = 1658.8364
				xmax = 1659.2964
				text = "no"
			intervals [1987]:
				xmin = 1659.2964
				xmax = 1659.3584
				text = ""
			intervals [1988]:
				xmin = 1659.3584
				xmax = 1659.6184
				text = "in"
			intervals [1989]:
				xmin = 1659.6184
				xmax = 1660.0884
				text = "history"
			intervals [1990]:
				xmin = 1660.0884
				xmax = 1660.5252
				text = ""
			intervals [1991]:
				xmin = 1660.5252
				xmax = 1661.1552
				text = "yes"
			intervals [1992]:
				xmin = 1661.1552
				xmax = 1666.1324
				text = ""
			intervals [1993]:
				xmin = 1666.1324
				xmax = 1666.3724
				text = "in"
			intervals [1994]:
				xmin = 1666.3724
				xmax = 1666.7424
				text = "first"
			intervals [1995]:
				xmin = 1666.7424
				xmax = 1667.0624
				text = "place"
			intervals [1996]:
				xmin = 1667.0624
				xmax = 1667.9024
				text = "yeah"
			intervals [1997]:
				xmin = 1667.9024
				xmax = 1681.6891
				text = ""
			intervals [1998]:
				xmin = 1681.6891
				xmax = 1681.8991
				text = "but"
			intervals [1999]:
				xmin = 1681.8991
				xmax = 1682.1191
				text = "i"
			intervals [2000]:
				xmin = 1682.1191
				xmax = 1682.2891
				text = "won't"
			intervals [2001]:
				xmin = 1682.2891
				xmax = 1682.4091
				text = "you"
			intervals [2002]:
				xmin = 1682.4091
				xmax = 1682.5591
				text = "think"
			intervals [2003]:
				xmin = 1682.5591
				xmax = 1682.6791
				text = "they"
			intervals [2004]:
				xmin = 1682.6791
				xmax = 1682.8291
				text = "gon-"
			intervals [2005]:
				xmin = 1682.8291
				xmax = 1682.9991
				text = "you"
			intervals [2006]:
				xmin = 1682.9991
				xmax = 1683.1791
				text = "think"
			intervals [2007]:
				xmin = 1683.1791
				xmax = 1683.4591
				text = "okay"
			intervals [2008]:
				xmin = 1683.4591
				xmax = 1683.4891
				text = ""
			intervals [2009]:
				xmin = 1683.4891
				xmax = 1683.9091
				text = "so"
			intervals [2010]:
				xmin = 1683.9091
				xmax = 1684.1926
				text = ""
			intervals [2011]:
				xmin = 1684.1926
				xmax = 1684.4026
				text = "you"
			intervals [2012]:
				xmin = 1684.4026
				xmax = 1684.6826
				text = "think"
			intervals [2013]:
				xmin = 1684.6826
				xmax = 1690.3888
				text = ""
			intervals [2014]:
				xmin = 1690.3888
				xmax = 1690.4688
				text = "you"
			intervals [2015]:
				xmin = 1690.4688
				xmax = 1690.6188
				text = "think"
			intervals [2016]:
				xmin = 1690.6188
				xmax = 1690.6888
				text = "he"
			intervals [2017]:
				xmin = 1690.6888
				xmax = 1690.7488
				text = "s"
			intervals [2018]:
				xmin = 1690.7488
				xmax = 1690.9088
				text = "gonna"
			intervals [2019]:
				xmin = 1690.9088
				xmax = 1691.0588
				text = "go"
			intervals [2020]:
				xmin = 1691.0588
				xmax = 1691.3988
				text = "seven"
			intervals [2021]:
				xmin = 1691.3988
				xmax = 1706.0064
				text = ""
			intervals [2022]:
				xmin = 1706.0064
				xmax = 1706.1564
				text = "he"
			intervals [2023]:
				xmin = 1706.1564
				xmax = 1707.1364
				text = "is"
			intervals [2024]:
				xmin = 1707.1364
				xmax = 1707.2373
				text = ""
			intervals [2025]:
				xmin = 1707.2373
				xmax = 1707.3873
				text = "i"
			intervals [2026]:
				xmin = 1707.3873
				xmax = 1707.9773
				text = "wouldn't"
			intervals [2027]:
				xmin = 1707.9773
				xmax = 1708.0373
				text = "be"
			intervals [2028]:
				xmin = 1708.0373
				xmax = 1708.1973
				text = ""
			intervals [2029]:
				xmin = 1708.1973
				xmax = 1708.8373
				text = "surprised"
			intervals [2030]:
				xmin = 1708.8373
				xmax = 1708.8773
				text = ""
			intervals [2031]:
				xmin = 1708.8773
				xmax = 1709.0373
				text = "if"
			intervals [2032]:
				xmin = 1709.0373
				xmax = 1709.6273
				text = ""
			intervals [2033]:
				xmin = 1709.6273
				xmax = 1709.7173
				text = "they"
			intervals [2034]:
				xmin = 1709.7173
				xmax = 1709.8173
				text = "won"
			intervals [2035]:
				xmin = 1709.8173
				xmax = 1740.8352
				text = ""
			intervals [2036]:
				xmin = 1740.8352
				xmax = 1741.0352
				text = "he"
			intervals [2037]:
				xmin = 1741.0352
				xmax = 1741.3052
				text = "had"
			intervals [2038]:
				xmin = 1741.3052
				xmax = 1741.3852
				text = "to"
			intervals [2039]:
				xmin = 1741.3852
				xmax = 1741.5852
				text = "say"
			intervals [2040]:
				xmin = 1741.5852
				xmax = 1741.6152
				text = ""
			intervals [2041]:
				xmin = 1741.6152
				xmax = 1741.6752
				text = "it"
			intervals [2042]:
				xmin = 1741.6752
				xmax = 1742.377
				text = ""
			intervals [2043]:
				xmin = 1742.377
				xmax = 1742.647
				text = "it"
			intervals [2044]:
				xmin = 1742.647
				xmax = 1742.677
				text = ""
			intervals [2045]:
				xmin = 1742.677
				xmax = 1742.787
				text = "was"
			intervals [2046]:
				xmin = 1742.787
				xmax = 1743.2009
				text = ""
			intervals [2047]:
				xmin = 1743.2009
				xmax = 1743.5109
				text = "irk"
			intervals [2048]:
				xmin = 1743.5109
				xmax = 1743.6109
				text = "it"
			intervals [2049]:
				xmin = 1743.6109
				xmax = 1743.7309
				text = "was"
			intervals [2050]:
				xmin = 1743.7309
				xmax = 1744.5196
				text = ""
			intervals [2051]:
				xmin = 1744.5196
				xmax = 1744.7096
				text = "<unk>"
			intervals [2052]:
				xmin = 1744.7096
				xmax = 1745.0496
				text = "him"
			intervals [2053]:
				xmin = 1745.0496
				xmax = 1757.5698
				text = ""
			intervals [2054]:
				xmin = 1757.5698
				xmax = 1757.6698
				text = "he"
			intervals [2055]:
				xmin = 1757.6698
				xmax = 1757.9498
				text = "got"
			intervals [2056]:
				xmin = 1757.9498
				xmax = 1758.2498
				text = "so"
			intervals [2057]:
				xmin = 1758.2498
				xmax = 1759.2454
				text = ""
			intervals [2058]:
				xmin = 1759.2454
				xmax = 1759.5554
				text = "well"
			intervals [2059]:
				xmin = 1759.5554
				xmax = 1759.6354
				text = "you"
			intervals [2060]:
				xmin = 1759.6354
				xmax = 1759.7254
				text = "can"
			intervals [2061]:
				xmin = 1759.7254
				xmax = 1760.0054
				text = "get"
			intervals [2062]:
				xmin = 1760.0054
				xmax = 1760.0354
				text = ""
			intervals [2063]:
				xmin = 1760.0354
				xmax = 1760.1654
				text = "no"
			intervals [2064]:
				xmin = 1760.1654
				xmax = 1760.3354
				text = "you"
			intervals [2065]:
				xmin = 1760.3354
				xmax = 1760.4354
				text = "can"
			intervals [2066]:
				xmin = 1760.4354
				xmax = 1760.6154
				text = "get"
			intervals [2067]:
				xmin = 1760.6154
				xmax = 1760.7954
				text = "you"
			intervals [2068]:
				xmin = 1760.7954
				xmax = 1760.8454
				text = ""
			intervals [2069]:
				xmin = 1760.8454
				xmax = 1761.0054
				text = "get"
			intervals [2070]:
				xmin = 1761.0054
				xmax = 1761.0654
				text = "to"
			intervals [2071]:
				xmin = 1761.0654
				xmax = 1761.2754
				text = "vote"
			intervals [2072]:
				xmin = 1761.2754
				xmax = 1761.3754
				text = "for"
			intervals [2073]:
				xmin = 1761.3754
				xmax = 1761.4054
				text = ""
			intervals [2074]:
				xmin = 1761.4054
				xmax = 1761.7154
				text = "five"
			intervals [2075]:
				xmin = 1761.7154
				xmax = 1762.0354
				text = "places"
			intervals [2076]:
				xmin = 1762.0354
				xmax = 1762.0654
				text = ""
			intervals [2077]:
				xmin = 1762.0654
				xmax = 1762.2554
				text = "first"
			intervals [2078]:
				xmin = 1762.2554
				xmax = 1762.4154
				text = "place"
			intervals [2079]:
				xmin = 1762.4154
				xmax = 1762.6254
				text = "second"
			intervals [2080]:
				xmin = 1762.6254
				xmax = 1762.8254
				text = "place"
			intervals [2081]:
				xmin = 1762.8254
				xmax = 1762.9954
				text = "third"
			intervals [2082]:
				xmin = 1762.9954
				xmax = 1763.1654
				text = "place"
			intervals [2083]:
				xmin = 1763.1654
				xmax = 1763.1954
				text = ""
			intervals [2084]:
				xmin = 1763.1954
				xmax = 1763.3954
				text = "fourth"
			intervals [2085]:
				xmin = 1763.3954
				xmax = 1763.5554
				text = "place"
			intervals [2086]:
				xmin = 1763.5554
				xmax = 1763.6054
				text = ""
			intervals [2087]:
				xmin = 1763.6054
				xmax = 1763.7354
				text = "fifth"
			intervals [2088]:
				xmin = 1763.7354
				xmax = 1763.7954
				text = ""
			intervals [2089]:
				xmin = 1763.7954
				xmax = 1763.9354
				text = "place"
			intervals [2090]:
				xmin = 1763.9354
				xmax = 1764.3046
				text = ""
			intervals [2091]:
				xmin = 1764.3046
				xmax = 1764.4046
				text = "he"
			intervals [2092]:
				xmin = 1764.4046
				xmax = 1764.6846
				text = "got"
			intervals [2093]:
				xmin = 1764.6846
				xmax = 1764.8506
				text = ""
			intervals [2094]:
				xmin = 1764.8506
				xmax = 1765.3806
				text = "everybody"
			intervals [2095]:
				xmin = 1765.3806
				xmax = 1765.4406
				text = ""
			intervals [2096]:
				xmin = 1765.4406
				xmax = 1765.6506
				text = "voted"
			intervals [2097]:
				xmin = 1765.6506
				xmax = 1765.7606
				text = "for"
			intervals [2098]:
				xmin = 1765.7606
				xmax = 1765.9106
				text = "him"
			intervals [2099]:
				xmin = 1765.9106
				xmax = 1765.9606
				text = ""
			intervals [2100]:
				xmin = 1765.9606
				xmax = 1766.1306
				text = "for"
			intervals [2101]:
				xmin = 1766.1306
				xmax = 1766.3706
				text = "first"
			intervals [2102]:
				xmin = 1766.3706
				xmax = 1766.7406
				text = "place"
			intervals [2103]:
				xmin = 1766.7406
				xmax = 1767.2973
				text = ""
			intervals [2104]:
				xmin = 1767.2973
				xmax = 1767.7573
				text = "nobody"
			intervals [2105]:
				xmin = 1767.7573
				xmax = 1767.9773
				text = "else"
			intervals [2106]:
				xmin = 1767.9773
				xmax = 1768.0673
				text = "has"
			intervals [2107]:
				xmin = 1768.0673
				xmax = 1768.2073
				text = "done"
			intervals [2108]:
				xmin = 1768.2073
				xmax = 1768.3473
				text = "that"
			intervals [2109]:
				xmin = 1768.3473
				xmax = 1768.4473
				text = "in"
			intervals [2110]:
				xmin = 1768.4473
				xmax = 1768.6673
				text = "his"
			intervals [2111]:
				xmin = 1768.6673
				xmax = 1769.2139
				text = ""
			intervals [2112]:
				xmin = 1769.2139
				xmax = 1769.2739
				text = "for"
			intervals [2113]:
				xmin = 1769.2739
				xmax = 1769.6739
				text = ""
			intervals [2114]:
				xmin = 1769.6739
				xmax = 1769.7939
				text = "first"
			intervals [2115]:
				xmin = 1769.7939
				xmax = 1769.9339
				text = "pla-"
			intervals [2116]:
				xmin = 1769.9339
				xmax = 1770.8039
				text = ""
			intervals [2117]:
				xmin = 1770.8039
				xmax = 1770.9939
				text = "they"
			intervals [2118]:
				xmin = 1770.9939
				xmax = 1771.1339
				text = "did"
			intervals [2119]:
				xmin = 1771.1339
				xmax = 1771.4039
				text = "second"
			intervals [2120]:
				xmin = 1771.4039
				xmax = 1771.5939
				text = "through"
			intervals [2121]:
				xmin = 1771.5939
				xmax = 1771.7639
				text = "fifth"
			intervals [2122]:
				xmin = 1771.7639
				xmax = 1771.9039
				text = "place"
			intervals [2123]:
				xmin = 1771.9039
				xmax = 1775.522
				text = ""
			intervals [2124]:
				xmin = 1775.522
				xmax = 1775.922
				text = "no"
			intervals [2125]:
				xmin = 1775.922
				xmax = 1776.162
				text = "just"
			intervals [2126]:
				xmin = 1776.162
				xmax = 1776.412
				text = "steph"
			intervals [2127]:
				xmin = 1776.412
				xmax = 1776.802
				text = "curry"
			intervals [2128]:
				xmin = 1776.802
				xmax = 1778.1617
				text = ""
			intervals [2129]:
				xmin = 1778.1617
				xmax = 1778.5917
				text = "so"
			intervals [2130]:
				xmin = 1778.5917
				xmax = 1778.6507
				text = ""
			intervals [2131]:
				xmin = 1778.6507
				xmax = 1779.0307
				text = "okay"
			intervals [2132]:
				xmin = 1779.0307
				xmax = 1779.1707
				text = "let"
			intervals [2133]:
				xmin = 1779.1707
				xmax = 1779.2407
				text = "me"
			intervals [2134]:
				xmin = 1779.2407
				xmax = 1779.4807
				text = "ask"
			intervals [2135]:
				xmin = 1779.4807
				xmax = 1779.5607
				text = "you"
			intervals [2136]:
				xmin = 1779.5607
				xmax = 1779.7307
				text = "this"
			intervals [2137]:
				xmin = 1779.7307
				xmax = 1779.7807
				text = ""
			intervals [2138]:
				xmin = 1779.7807
				xmax = 1779.9807
				text = "then"
			intervals [2139]:
				xmin = 1779.9807
				xmax = 1780.1007
				text = "let"
			intervals [2140]:
				xmin = 1780.1007
				xmax = 1780.1307
				text = "s"
			intervals [2141]:
				xmin = 1780.1307
				xmax = 1780.2107
				text = "go"
			intervals [2142]:
				xmin = 1780.2107
				xmax = 1780.3407
				text = "back"
			intervals [2143]:
				xmin = 1780.3407
				xmax = 1780.4007
				text = "to"
			intervals [2144]:
				xmin = 1780.4007
				xmax = 1780.4807
				text = "the"
			intervals [2145]:
				xmin = 1780.4807
				xmax = 1780.7707
				text = "miami"
			intervals [2146]:
				xmin = 1780.7707
				xmax = 1780.8807
				text = "heat"
			intervals [2147]:
				xmin = 1780.8807
				xmax = 1781.0107
				text = "cause"
			intervals [2148]:
				xmin = 1781.0107
				xmax = 1781.1707
				text = "i'm"
			intervals [2149]:
				xmin = 1781.1707
				xmax = 1781.6107
				text = "really"
			intervals [2150]:
				xmin = 1781.6107
				xmax = 1781.7441
				text = ""
			intervals [2151]:
				xmin = 1781.7441
				xmax = 1781.8941
				text = "like"
			intervals [2152]:
				xmin = 1781.8941
				xmax = 1782.1641
				text = "i'm"
			intervals [2153]:
				xmin = 1782.1641
				xmax = 1782.1941
				text = ""
			intervals [2154]:
				xmin = 1782.1941
				xmax = 1782.4241
				text = "i'm"
			intervals [2155]:
				xmin = 1782.4241
				xmax = 1782.8041
				text = "watching"
			intervals [2156]:
				xmin = 1782.8041
				xmax = 1782.9341
				text = "this"
			intervals [2157]:
				xmin = 1782.9341
				xmax = 1782.9641
				text = ""
			intervals [2158]:
				xmin = 1782.9641
				xmax = 1783.2841
				text = "series"
			intervals [2159]:
				xmin = 1783.2841
				xmax = 1783.5041
				text = "right"
			intervals [2160]:
				xmin = 1783.5041
				xmax = 1783.7741
				text = "like"
			intervals [2161]:
				xmin = 1783.7741
				xmax = 1783.8141
				text = ""
			intervals [2162]:
				xmin = 1783.8141
				xmax = 1784.0041
				text = "i"
			intervals [2163]:
				xmin = 1784.0041
				xmax = 1784.0341
				text = ""
			intervals [2164]:
				xmin = 1784.0341
				xmax = 1784.2041
				text = "i"
			intervals [2165]:
				xmin = 1784.2041
				xmax = 1784.6341
				text = "follow"
			intervals [2166]:
				xmin = 1784.6341
				xmax = 1784.7941
				text = "now"
			intervals [2167]:
				xmin = 1784.7941
				xmax = 1784.8441
				text = "i"
			intervals [2168]:
				xmin = 1784.8441
				xmax = 1785.0241
				text = "don't"
			intervals [2169]:
				xmin = 1785.0241
				xmax = 1785.1341
				text = "do"
			intervals [2170]:
				xmin = 1785.1341
				xmax = 1785.1941
				text = "a"
			intervals [2171]:
				xmin = 1785.1941
				xmax = 1785.3741
				text = "lot"
			intervals [2172]:
				xmin = 1785.3741
				xmax = 1785.4841
				text = "of"
			intervals [2173]:
				xmin = 1785.4841
				xmax = 1785.9341
				text = "football"
			intervals [2174]:
				xmin = 1785.9341
				xmax = 1786.0641
				text = "even"
			intervals [2175]:
				xmin = 1786.0641
				xmax = 1786.1641
				text = "though"
			intervals [2176]:
				xmin = 1786.1641
				xmax = 1786.2141
				text = "i"
			intervals [2177]:
				xmin = 1786.2141
				xmax = 1786.5241
				text = "was"
			intervals [2178]:
				xmin = 1786.5241
				xmax = 1786.5641
				text = ""
			intervals [2179]:
				xmin = 1786.5641
				xmax = 1786.8841
				text = "really"
			intervals [2180]:
				xmin = 1786.8841
				xmax = 1787.2641
				text = "big"
			intervals [2181]:
				xmin = 1787.2641
				xmax = 1787.4641
				text = "into"
			intervals [2182]:
				xmin = 1787.4641
				xmax = 1787.5241
				text = ""
			intervals [2183]:
				xmin = 1787.5241
				xmax = 1788.1041
				text = "football"
			intervals [2184]:
				xmin = 1788.1041
				xmax = 1788.4182
				text = ""
			intervals [2185]:
				xmin = 1788.4182
				xmax = 1788.5682
				text = "in"
			intervals [2186]:
				xmin = 1788.5682
				xmax = 1788.7282
				text = "high"
			intervals [2187]:
				xmin = 1788.7282
				xmax = 1789.0582
				text = "school"
			intervals [2188]:
				xmin = 1789.0582
				xmax = 1789.0982
				text = ""
			intervals [2189]:
				xmin = 1789.0982
				xmax = 1789.2482
				text = "i"
			intervals [2190]:
				xmin = 1789.2482
				xmax = 1789.6582
				text = "really"
			intervals [2191]:
				xmin = 1789.6582
				xmax = 1789.9882
				text = "fa-"
			intervals [2192]:
				xmin = 1789.9882
				xmax = 1790.3082
				text = "follow"
			intervals [2193]:
				xmin = 1790.3082
				xmax = 1791.0382
				text = "basketball"
			intervals [2194]:
				xmin = 1791.0382
				xmax = 1791.4236
				text = ""
			intervals [2195]:
				xmin = 1791.4236
				xmax = 1791.5436
				text = "and"
			intervals [2196]:
				xmin = 1791.5436
				xmax = 1791.6736
				text = "so"
			intervals [2197]:
				xmin = 1791.6736
				xmax = 1791.7136
				text = "i"
			intervals [2198]:
				xmin = 1791.7136
				xmax = 1792.0236
				text = "w"
			intervals [2199]:
				xmin = 1792.0236
				xmax = 1792.1836
				text = "i'm"
			intervals [2200]:
				xmin = 1792.1836
				xmax = 1792.5336
				text = "watching"
			intervals [2201]:
				xmin = 1792.5336
				xmax = 1793.2036
				text = "toronto"
			intervals [2202]:
				xmin = 1793.2036
				xmax = 1793.3936
				text = "i'm"
			intervals [2203]:
				xmin = 1793.3936
				xmax = 1793.9436
				text = "watching"
			intervals [2204]:
				xmin = 1793.9436
				xmax = 1794.0736
				text = "you"
			intervals [2205]:
				xmin = 1794.0736
				xmax = 1794.1836
				text = "know"
			intervals [2206]:
				xmin = 1794.1836
				xmax = 1794.4436
				text = "i'm"
			intervals [2207]:
				xmin = 1794.4436
				xmax = 1794.9136
				text = "feeling"
			intervals [2208]:
				xmin = 1794.9136
				xmax = 1795.1336
				text = "some"
			intervals [2209]:
				xmin = 1795.1336
				xmax = 1795.3036
				text = "kind"
			intervals [2210]:
				xmin = 1795.3036
				xmax = 1795.3936
				text = "of"
			intervals [2211]:
				xmin = 1795.3936
				xmax = 1795.4636
				text = "way"
			intervals [2212]:
				xmin = 1795.4636
				xmax = 1799.7823
				text = ""
			intervals [2213]:
				xmin = 1799.7823
				xmax = 1799.9223
				text = "but"
			intervals [2214]:
				xmin = 1799.9223
				xmax = 1800.0623
				text = "why"
			intervals [2215]:
				xmin = 1800.0623
				xmax = 1800.2023
				text = "didn't"
			intervals [2216]:
				xmin = 1800.2023
				xmax = 1800.2923
				text = "the"
			intervals [2217]:
				xmin = 1800.2923
				xmax = 1800.4723
				text = "heat"
			intervals [2218]:
				xmin = 1800.4723
				xmax = 1800.6723
				text = "take"
			intervals [2219]:
				xmin = 1800.6723
				xmax = 1800.8223
				text = "care"
			intervals [2220]:
				xmin = 1800.8223
				xmax = 1800.8923
				text = "of"
			intervals [2221]:
				xmin = 1800.8923
				xmax = 1801.1823
				text = "business"
			intervals [2222]:
				xmin = 1801.1823
				xmax = 1801.2223
				text = ""
			intervals [2223]:
				xmin = 1801.2223
				xmax = 1801.5323
				text = "earlier"
			intervals [2224]:
				xmin = 1801.5323
				xmax = 1801.7223
				text = "because"
			intervals [2225]:
				xmin = 1801.7223
				xmax = 1801.8423
				text = "i"
			intervals [2226]:
				xmin = 1801.8423
				xmax = 1802.0823
				text = "think"
			intervals [2227]:
				xmin = 1802.0823
				xmax = 1802.1123
				text = ""
			intervals [2228]:
				xmin = 1802.1123
				xmax = 1802.3123
				text = "i"
			intervals [2229]:
				xmin = 1802.3123
				xmax = 1802.3423
				text = ""
			intervals [2230]:
				xmin = 1802.3423
				xmax = 1802.5823
				text = "think"
			intervals [2231]:
				xmin = 1802.5823
				xmax = 1802.957
				text = ""
			intervals [2232]:
				xmin = 1802.957
				xmax = 1803.387
				text = "nba"
			intervals [2233]:
				xmin = 1803.387
				xmax = 1803.787
				text = "everybody"
			intervals [2234]:
				xmin = 1803.787
				xmax = 1803.967
				text = "wants"
			intervals [2235]:
				xmin = 1803.967
				xmax = 1804.047
				text = "to"
			intervals [2236]:
				xmin = 1804.047
				xmax = 1804.367
				text = "see"
			intervals [2237]:
				xmin = 1804.367
				xmax = 1804.8776
				text = ""
			intervals [2238]:
				xmin = 1804.8776
				xmax = 1805.1876
				text = "heat"
			intervals [2239]:
				xmin = 1805.1876
				xmax = 1805.4676
				text = ""
			intervals [2240]:
				xmin = 1805.4676
				xmax = 1806.1076
				text = "cavs-"
			intervals [2241]:
				xmin = 1806.1076
				xmax = 1807.2093
				text = ""
			intervals [2242]:
				xmin = 1807.2093
				xmax = 1807.4193
				text = "when"
			intervals [2243]:
				xmin = 1807.4193
				xmax = 1807.8193
				text = "whiteside"
			intervals [2244]:
				xmin = 1807.8193
				xmax = 1807.9593
				text = "went"
			intervals [2245]:
				xmin = 1807.9593
				xmax = 1808.0493
				text = "out"
			intervals [2246]:
				xmin = 1808.0493
				xmax = 1808.5531
				text = ""
			intervals [2247]:
				xmin = 1808.5531
				xmax = 1808.7131
				text = "so"
			intervals [2248]:
				xmin = 1808.7131
				xmax = 1809.0331
				text = "what"
			intervals [2249]:
				xmin = 1809.0331
				xmax = 1809.0631
				text = ""
			intervals [2250]:
				xmin = 1809.0631
				xmax = 1809.3331
				text = "okay"
			intervals [2251]:
				xmin = 1809.3331
				xmax = 1809.6531
				text = "then"
			intervals [2252]:
				xmin = 1809.6531
				xmax = 1810.1008
				text = ""
			intervals [2253]:
				xmin = 1810.1008
				xmax = 1810.3508
				text = "what"
			intervals [2254]:
				xmin = 1810.3508
				xmax = 1810.4108
				text = "s"
			intervals [2255]:
				xmin = 1810.4108
				xmax = 1810.5408
				text = "gonna"
			intervals [2256]:
				xmin = 1810.5408
				xmax = 1810.7308
				text = "happen"
			intervals [2257]:
				xmin = 1810.7308
				xmax = 1811.2108
				text = ""
			intervals [2258]:
				xmin = 1811.2108
				xmax = 1811.3008
				text = "when"
			intervals [2259]:
				xmin = 1811.3008
				xmax = 1817.4415
				text = ""
			intervals [2260]:
				xmin = 1817.4415
				xmax = 1817.5815
				text = "small"
			intervals [2261]:
				xmin = 1817.5815
				xmax = 1818.0615
				text = "ball"
			intervals [2262]:
				xmin = 1818.0615
				xmax = 1818.2815
				text = "it"
			intervals [2263]:
				xmin = 1818.2815
				xmax = 1818.3715
				text = "s"
			intervals [2264]:
				xmin = 1818.3715
				xmax = 1818.8715
				text = "really"
			intervals [2265]:
				xmin = 1818.8715
				xmax = 1818.9915
				text = "small"
			intervals [2266]:
				xmin = 1818.9915
				xmax = 1832.2903
				text = ""
			intervals [2267]:
				xmin = 1832.2903
				xmax = 1832.6903
				text = "right"
			intervals [2268]:
				xmin = 1832.6903
				xmax = 1841.9777
				text = ""
			intervals [2269]:
				xmin = 1841.9777
				xmax = 1842.1977
				text = "but"
			intervals [2270]:
				xmin = 1842.1977
				xmax = 1842.3277
				text = "what"
			intervals [2271]:
				xmin = 1842.3277
				xmax = 1842.4377
				text = "is"
			intervals [2272]:
				xmin = 1842.4377
				xmax = 1842.9277
				text = "toronto"
			intervals [2273]:
				xmin = 1842.9277
				xmax = 1843.1577
				text = "doing"
			intervals [2274]:
				xmin = 1843.1577
				xmax = 1843.2877
				text = "for"
			intervals [2275]:
				xmin = 1843.2877
				xmax = 1843.4477
				text = "real"
			intervals [2276]:
				xmin = 1843.4477
				xmax = 1843.5777
				text = "for"
			intervals [2277]:
				xmin = 1843.5777
				xmax = 1843.7477
				text = "real"
			intervals [2278]:
				xmin = 1843.7477
				xmax = 1844.2777
				text = "toronto"
			intervals [2279]:
				xmin = 1844.2777
				xmax = 1844.5477
				text = "is"
			intervals [2280]:
				xmin = 1844.5477
				xmax = 1844.5877
				text = ""
			intervals [2281]:
				xmin = 1844.5877
				xmax = 1845.0177
				text = "weak"
			intervals [2282]:
				xmin = 1845.0177
				xmax = 1845.7208
				text = ""
			intervals [2283]:
				xmin = 1845.7208
				xmax = 1845.9808
				text = "they're"
			intervals [2284]:
				xmin = 1845.9808
				xmax = 1846.1408
				text = "good"
			intervals [2285]:
				xmin = 1846.1408
				xmax = 1846.5308
				text = "regular"
			intervals [2286]:
				xmin = 1846.5308
				xmax = 1846.5608
				text = ""
			intervals [2287]:
				xmin = 1846.5608
				xmax = 1846.7308
				text = "season"
			intervals [2288]:
				xmin = 1846.7308
				xmax = 1860.4721
				text = ""
			intervals [2289]:
				xmin = 1860.4721
				xmax = 1860.7021
				text = "i'm"
			intervals [2290]:
				xmin = 1860.7021
				xmax = 1860.9021
				text = "worried"
			intervals [2291]:
				xmin = 1860.9021
				xmax = 1861.1221
				text = "about"
			intervals [2292]:
				xmin = 1861.1221
				xmax = 1861.3421
				text = "game"
			intervals [2293]:
				xmin = 1861.3421
				xmax = 1861.6621
				text = "seven"
			intervals [2294]:
				xmin = 1861.6621
				xmax = 1861.8221
				text = "though"
			intervals [2295]:
				xmin = 1861.8221
				xmax = 1861.8521
				text = ""
			intervals [2296]:
				xmin = 1861.8521
				xmax = 1862.3821
				text = "toronto"
			intervals [2297]:
				xmin = 1862.3821
				xmax = 1862.7021
				text = ""
			intervals [2298]:
				xmin = 1862.7021
				xmax = 1863.1121
				text = "what"
			intervals [2299]:
				xmin = 1863.1121
				xmax = 1866.0166
				text = ""
			intervals [2300]:
				xmin = 1866.0166
				xmax = 1866.5066
				text = "explain"
			intervals [2301]:
				xmin = 1866.5066
				xmax = 1866.6066
				text = "it"
			intervals [2302]:
				xmin = 1866.6066
				xmax = 1888.0808
				text = ""
			intervals [2303]:
				xmin = 1888.0808
				xmax = 1888.2508
				text = "you"
			intervals [2304]:
				xmin = 1888.2508
				xmax = 1888.3708
				text = "think"
			intervals [2305]:
				xmin = 1888.3708
				xmax = 1888.4808
				text = "they"
			intervals [2306]:
				xmin = 1888.4808
				xmax = 1888.6108
				text = "gonna"
			intervals [2307]:
				xmin = 1888.6108
				xmax = 1888.8808
				text = "go"
			intervals [2308]:
				xmin = 1888.8808
				xmax = 1888.9708
				text = "you"
			intervals [2309]:
				xmin = 1888.9708
				xmax = 1889.1608
				text = "think"
			intervals [2310]:
				xmin = 1889.1608
				xmax = 1889.5208
				text = "lebron"
			intervals [2311]:
				xmin = 1889.5208
				xmax = 1889.7408
				text = "going"
			intervals [2312]:
				xmin = 1889.7408
				xmax = 1889.8208
				text = "to"
			intervals [2313]:
				xmin = 1889.8208
				xmax = 1889.8908
				text = "the"
			intervals [2314]:
				xmin = 1889.8908
				xmax = 1890.2508
				text = "finals"
			intervals [2315]:
				xmin = 1890.2508
				xmax = 1890.5108
				text = "twelve"
			intervals [2316]:
				xmin = 1890.5108
				xmax = 1890.7808
				text = "oh"
			intervals [2317]:
				xmin = 1890.7808
				xmax = 1891.044
				text = ""
			intervals [2318]:
				xmin = 1891.044
				xmax = 1891.154
				text = "you"
			intervals [2319]:
				xmin = 1891.154
				xmax = 1891.284
				text = "think"
			intervals [2320]:
				xmin = 1891.284
				xmax = 1891.374
				text = "he"
			intervals [2321]:
				xmin = 1891.374
				xmax = 1891.514
				text = "gonna"
			intervals [2322]:
				xmin = 1891.514
				xmax = 1891.764
				text = "sweep"
			intervals [2323]:
				xmin = 1891.764
				xmax = 1891.814
				text = ""
			intervals [2324]:
				xmin = 1891.814
				xmax = 1891.964
				text = "the"
			intervals [2325]:
				xmin = 1891.964
				xmax = 1892.104
				text = "heat"
			intervals [2326]:
				xmin = 1892.104
				xmax = 1895.4869
				text = ""
			intervals [2327]:
				xmin = 1895.4869
				xmax = 1896.0569
				text = "six"
			intervals [2328]:
				xmin = 1896.0569
				xmax = 1898.1858
				text = ""
			intervals [2329]:
				xmin = 1898.1858
				xmax = 1898.4558
				text = "six"
			intervals [2330]:
				xmin = 1898.4558
				xmax = 1904.7444
				text = ""
			intervals [2331]:
				xmin = 1904.7444
				xmax = 1904.9244
				text = "but"
			intervals [2332]:
				xmin = 1904.9244
				xmax = 1905.0344
				text = "they"
			intervals [2333]:
				xmin = 1905.0344
				xmax = 1905.2144
				text = "gonna"
			intervals [2334]:
				xmin = 1905.2144
				xmax = 1905.3444
				text = "get"
			intervals [2335]:
				xmin = 1905.3444
				xmax = 1905.3944
				text = "a"
			intervals [2336]:
				xmin = 1905.3944
				xmax = 1905.5644
				text = "game"
			intervals [2337]:
				xmin = 1905.5644
				xmax = 1909.0983
				text = ""
			intervals [2338]:
				xmin = 1909.0983
				xmax = 1909.4483
				text = "five"
			intervals [2339]:
				xmin = 1909.4483
				xmax = 1915.2331
				text = ""
			intervals [2340]:
				xmin = 1915.2331
				xmax = 1915.4331
				text = "who"
			intervals [2341]:
				xmin = 1915.4331
				xmax = 1915.6531
				text = "coming"
			intervals [2342]:
				xmin = 1915.6531
				xmax = 1915.9431
				text = "back"
			intervals [2343]:
				xmin = 1915.9431
				xmax = 1916.2582
				text = ""
			intervals [2344]:
				xmin = 1916.2582
				xmax = 1916.7182
				text = "whiteside"
			intervals [2345]:
				xmin = 1916.7182
				xmax = 1916.8882
				text = "coming"
			intervals [2346]:
				xmin = 1916.8882
				xmax = 1917.1482
				text = "back"
			intervals [2347]:
				xmin = 1917.1482
				xmax = 1917.4282
				text = "dwayne"
			intervals [2348]:
				xmin = 1917.4282
				xmax = 1917.6182
				text = "wade"
			intervals [2349]:
				xmin = 1917.6182
				xmax = 1917.8082
				text = "coming"
			intervals [2350]:
				xmin = 1917.8082
				xmax = 1918.0382
				text = "back"
			intervals [2351]:
				xmin = 1918.0382
				xmax = 1918.0682
				text = ""
			intervals [2352]:
				xmin = 1918.0682
				xmax = 1918.1382
				text = "i"
			intervals [2353]:
				xmin = 1918.1382
				xmax = 1918.4282
				text = "mean"
			intervals [2354]:
				xmin = 1918.4282
				xmax = 1918.9508
				text = ""
			intervals [2355]:
				xmin = 1918.9508
				xmax = 1919.2508
				text = "next"
			intervals [2356]:
				xmin = 1919.2508
				xmax = 1919.5908
				text = "season"
			intervals [2357]:
				xmin = 1919.5908
				xmax = 1919.6208
				text = ""
			intervals [2358]:
				xmin = 1919.6208
				xmax = 1920.0408
				text = "after"
			intervals [2359]:
				xmin = 1920.0408
				xmax = 1920.1908
				text = "free"
			intervals [2360]:
				xmin = 1920.1908
				xmax = 1920.4008
				text = "agency"
			intervals [2361]:
				xmin = 1920.4008
				xmax = 1925.6913
				text = ""
			intervals [2362]:
				xmin = 1925.6913
				xmax = 1926.3113
				text = "mm-hm"
			intervals [2363]:
				xmin = 1926.3113
				xmax = 1929.6951
				text = ""
			intervals [2364]:
				xmin = 1929.6951
				xmax = 1929.7551
				text = "it"
			intervals [2365]:
				xmin = 1929.7551
				xmax = 1929.9251
				text = "s"
			intervals [2366]:
				xmin = 1929.9251
				xmax = 1930.0751
				text = "a"
			intervals [2367]:
				xmin = 1930.0751
				xmax = 1930.3951
				text = "scary"
			intervals [2368]:
				xmin = 1930.3951
				xmax = 1930.6351
				text = "thing"
			intervals [2369]:
				xmin = 1930.6351
				xmax = 1931.2851
				text = "yeah"
			intervals [2370]:
				xmin = 1931.2851
				xmax = 1939.8707
				text = ""
			intervals [2371]:
				xmin = 1939.8707
				xmax = 1940.0507
				text = "pat"
			intervals [2372]:
				xmin = 1940.0507
				xmax = 1940.3607
				text = "riley"
			intervals [2373]:
				xmin = 1940.3607
				xmax = 1940.3907
				text = ""
			intervals [2374]:
				xmin = 1940.3907
				xmax = 1940.6407
				text = "make"
			intervals [2375]:
				xmin = 1940.6407
				xmax = 1940.7807
				text = "some"
			intervals [2376]:
				xmin = 1940.7807
				xmax = 1941.1407
				text = "miracles"
			intervals [2377]:
				xmin = 1941.1407
				xmax = 1941.7407
				text = "happen"
			intervals [2378]:
				xmin = 1941.7407
				xmax = 1948.5848
				text = ""
			intervals [2379]:
				xmin = 1948.5848
				xmax = 1949.0048
				text = "westbrook"
			intervals [2380]:
				xmin = 1949.0048
				xmax = 1949.0948
				text = "ain't"
			intervals [2381]:
				xmin = 1949.0948
				xmax = 1949.3348
				text = ""
			intervals [2382]:
				xmin = 1949.3348
				xmax = 1949.5648
				text = "coming"
			intervals [2383]:
				xmin = 1949.5648
				xmax = 1950.0148
				text = "no"
			intervals [2384]:
				xmin = 1950.0148
				xmax = 1950.4048
				text = "westbrook"
			intervals [2385]:
				xmin = 1950.4048
				xmax = 1950.5848
				text = "is"
			intervals [2386]:
				xmin = 1950.5848
				xmax = 1950.8348
				text = "not"
			intervals [2387]:
				xmin = 1950.8348
				xmax = 1951.0948
				text = ""
			intervals [2388]:
				xmin = 1951.0948
				xmax = 1951.4848
				text = "coming"
			intervals [2389]:
				xmin = 1951.4848
				xmax = 1951.6348
				text = "to"
			intervals [2390]:
				xmin = 1951.6348
				xmax = 1951.9048
				text = ""
			intervals [2391]:
				xmin = 1951.9048
				xmax = 1952.1248
				text = "miami"
			intervals [2392]:
				xmin = 1952.1248
				xmax = 1958.7413
				text = ""
			intervals [2393]:
				xmin = 1958.7413
				xmax = 1959.2513
				text = "westbrook"
			intervals [2394]:
				xmin = 1959.2513
				xmax = 1959.3213
				text = "is"
			intervals [2395]:
				xmin = 1959.3213
				xmax = 1959.5813
				text = "not"
			intervals [2396]:
				xmin = 1959.5813
				xmax = 1959.6513
				text = ""
			intervals [2397]:
				xmin = 1959.6513
				xmax = 1959.6913
				text = "g-"
			intervals [2398]:
				xmin = 1959.6913
				xmax = 1959.7813
				text = "let"
			intervals [2399]:
				xmin = 1959.7813
				xmax = 1959.8813
				text = "me"
			intervals [2400]:
				xmin = 1959.8813
				xmax = 1960.0913
				text = "tell"
			intervals [2401]:
				xmin = 1960.0913
				xmax = 1960.2013
				text = "you"
			intervals [2402]:
				xmin = 1960.2013
				xmax = 1960.3413
				text = "what"
			intervals [2403]:
				xmin = 1960.3413
				xmax = 1960.3813
				text = "s"
			intervals [2404]:
				xmin = 1960.3813
				xmax = 1960.5013
				text = "gonna"
			intervals [2405]:
				xmin = 1960.5013
				xmax = 1960.7013
				text = "happen"
			intervals [2406]:
				xmin = 1960.7013
				xmax = 1960.7913
				text = "to"
			intervals [2407]:
				xmin = 1960.7913
				xmax = 1961.1713
				text = "westbrook"
			intervals [2408]:
				xmin = 1961.1713
				xmax = 1961.2513
				text = ""
			intervals [2409]:
				xmin = 1961.2513
				xmax = 1961.5813
				text = "westbrook"
			intervals [2410]:
				xmin = 1961.5813
				xmax = 1961.6113
				text = ""
			intervals [2411]:
				xmin = 1961.6113
				xmax = 1961.7113
				text = "s"
			intervals [2412]:
				xmin = 1961.7113
				xmax = 1961.8413
				text = "gonna"
			intervals [2413]:
				xmin = 1961.8413
				xmax = 1962.0313
				text = "stay"
			intervals [2414]:
				xmin = 1962.0313
				xmax = 1962.1113
				text = "in"
			intervals [2415]:
				xmin = 1962.1113
				xmax = 1962.5413
				text = "oklahoma"
			intervals [2416]:
				xmin = 1962.5413
				xmax = 1962.6413
				text = "and"
			intervals [2417]:
				xmin = 1962.6413
				xmax = 1962.7513
				text = "then"
			intervals [2418]:
				xmin = 1962.7513
				xmax = 1962.8313
				text = "he"
			intervals [2419]:
				xmin = 1962.8313
				xmax = 1962.9213
				text = "s"
			intervals [2420]:
				xmin = 1962.9213
				xmax = 1963.0913
				text = "gonna"
			intervals [2421]:
				xmin = 1963.0913
				xmax = 1963.2113
				text = "go"
			intervals [2422]:
				xmin = 1963.2113
				xmax = 1963.2813
				text = "to"
			intervals [2423]:
				xmin = 1963.2813
				xmax = 1963.4113
				text = "the"
			intervals [2424]:
				xmin = 1963.4113
				xmax = 1964.0213
				text = "lakers"
			intervals [2425]:
				xmin = 1964.0213
				xmax = 1966.7158
				text = ""
			intervals [2426]:
				xmin = 1966.7158
				xmax = 1967.2158
				text = "westbrook"
			intervals [2427]:
				xmin = 1967.2158
				xmax = 1967.3058
				text = "is"
			intervals [2428]:
				xmin = 1967.3058
				xmax = 1967.8751
				text = ""
			intervals [2429]:
				xmin = 1967.8751
				xmax = 1968.1251
				text = "he"
			intervals [2430]:
				xmin = 1968.1251
				xmax = 1968.5751
				text = "is"
			intervals [2431]:
				xmin = 1968.5751
				xmax = 1969.3136
				text = ""
			intervals [2432]:
				xmin = 1969.3136
				xmax = 1969.4536
				text = "and"
			intervals [2433]:
				xmin = 1969.4536
				xmax = 1969.5936
				text = "he"
			intervals [2434]:
				xmin = 1969.5936
				xmax = 1969.7936
				text = "has"
			intervals [2435]:
				xmin = 1969.7936
				xmax = 1970.0536
				text = "respect"
			intervals [2436]:
				xmin = 1970.0536
				xmax = 1970.3136
				text = "for"
			intervals [2437]:
				xmin = 1970.3136
				xmax = 1970.5336
				text = "luke"
			intervals [2438]:
				xmin = 1970.5336
				xmax = 1970.9136
				text = "walton"
			intervals [2439]:
				xmin = 1970.9136
				xmax = 1970.9836
				text = "and"
			intervals [2440]:
				xmin = 1970.9836
				xmax = 1971.0236
				text = ""
			intervals [2441]:
				xmin = 1971.0236
				xmax = 1971.2036
				text = "i"
			intervals [2442]:
				xmin = 1971.2036
				xmax = 1971.3936
				text = "think"
			intervals [2443]:
				xmin = 1971.3936
				xmax = 1971.4236
				text = ""
			intervals [2444]:
				xmin = 1971.4236
				xmax = 1971.5636
				text = "luke"
			intervals [2445]:
				xmin = 1971.5636
				xmax = 1971.8036
				text = "walton"
			intervals [2446]:
				xmin = 1971.8036
				xmax = 1971.8636
				text = "is"
			intervals [2447]:
				xmin = 1971.8636
				xmax = 1971.9936
				text = "gonna"
			intervals [2448]:
				xmin = 1971.9936
				xmax = 1972.1436
				text = "be"
			intervals [2449]:
				xmin = 1972.1436
				xmax = 1972.2036
				text = "a"
			intervals [2450]:
				xmin = 1972.2036
				xmax = 1972.2336
				text = ""
			intervals [2451]:
				xmin = 1972.2336
				xmax = 1972.6436
				text = "excellent"
			intervals [2452]:
				xmin = 1972.6436
				xmax = 1972.9036
				text = "coach"
			intervals [2453]:
				xmin = 1972.9036
				xmax = 1973.0436
				text = "for"
			intervals [2454]:
				xmin = 1973.0436
				xmax = 1973.1136
				text = "the"
			intervals [2455]:
				xmin = 1973.1136
				xmax = 1973.7136
				text = "lakers"
			intervals [2456]:
				xmin = 1973.7136
				xmax = 1974.0237
				text = ""
			intervals [2457]:
				xmin = 1974.0237
				xmax = 1974.4037
				text = "kobe"
			intervals [2458]:
				xmin = 1974.4037
				xmax = 1974.5237
				text = "ain't"
			intervals [2459]:
				xmin = 1974.5237
				xmax = 1974.6737
				text = "there"
			intervals [2460]:
				xmin = 1974.6737
				xmax = 1974.8337
				text = "no"
			intervals [2461]:
				xmin = 1974.8337
				xmax = 1975.1437
				text = "more"
			intervals [2462]:
				xmin = 1975.1437
				xmax = 1979.4409
				text = ""
			intervals [2463]:
				xmin = 1979.4409
				xmax = 1980.0509
				text = "exactly"
			intervals [2464]:
				xmin = 1980.0509
				xmax = 1980.1809
				text = "but"
			intervals [2465]:
				xmin = 1980.1809
				xmax = 1980.2909
				text = "this"
			intervals [2466]:
				xmin = 1980.2909
				xmax = 1980.4509
				text = "is"
			intervals [2467]:
				xmin = 1980.4509
				xmax = 1980.6909
				text = "why"
			intervals [2468]:
				xmin = 1980.6909
				xmax = 1981.8164
				text = ""
			intervals [2469]:
				xmin = 1981.8164
				xmax = 1982.1764
				text = "right"
			intervals [2470]:
				xmin = 1982.1764
				xmax = 1982.2064
				text = ""
			intervals [2471]:
				xmin = 1982.2064
				xmax = 1982.4464
				text = "but"
			intervals [2472]:
				xmin = 1982.4464
				xmax = 1982.8297
				text = ""
			intervals [2473]:
				xmin = 1982.8297
				xmax = 1983.0297
				text = "at"
			intervals [2474]:
				xmin = 1983.0297
				xmax = 1983.2397
				text = "what"
			intervals [2475]:
				xmin = 1983.2397
				xmax = 1983.2997
				text = ""
			intervals [2476]:
				xmin = 1983.2997
				xmax = 1983.6497
				text = "point"
			intervals [2477]:
				xmin = 1983.6497
				xmax = 1983.8497
				text = "so"
			intervals [2478]:
				xmin = 1983.8497
				xmax = 1983.9497
				text = "if"
			intervals [2479]:
				xmin = 1983.9497
				xmax = 1992.2592
				text = ""
			intervals [2480]:
				xmin = 1992.2592
				xmax = 1992.7992
				text = "but"
			intervals [2481]:
				xmin = 1992.7992
				xmax = 1992.9932
				text = ""
			intervals [2482]:
				xmin = 1992.9932
				xmax = 1993.2532
				text = "<unk>"
			intervals [2483]:
				xmin = 1993.2532
				xmax = 1997.0185
				text = ""
			intervals [2484]:
				xmin = 1997.0185
				xmax = 1997.2285
				text = "but"
			intervals [2485]:
				xmin = 1997.2285
				xmax = 1997.3585
				text = "let"
			intervals [2486]:
				xmin = 1997.3585
				xmax = 1997.4885
				text = "me"
			intervals [2487]:
				xmin = 1997.4885
				xmax = 1997.5185
				text = ""
			intervals [2488]:
				xmin = 1997.5185
				xmax = 1997.7585
				text = "i"
			intervals [2489]:
				xmin = 1997.7585
				xmax = 1997.7885
				text = ""
			intervals [2490]:
				xmin = 1997.7885
				xmax = 1998.0885
				text = "think"
			intervals [2491]:
				xmin = 1998.0885
				xmax = 1998.1785
				text = ""
			intervals [2492]:
				xmin = 1998.1785
				xmax = 1998.4385
				text = "kevin"
			intervals [2493]:
				xmin = 1998.4385
				xmax = 1998.7485
				text = "durant"
			intervals [2494]:
				xmin = 1998.7485
				xmax = 1999.0185
				text = "made"
			intervals [2495]:
				xmin = 1999.0185
				xmax = 1999.3785
				text = "wussell"
			intervals [2496]:
				xmin = 1999.3785
				xmax = 1999.4085
				text = "<unk>"
			intervals [2497]:
				xmin = 1999.4085
				xmax = 1999.5985
				text = "s"
			intervals [2498]:
				xmin = 1999.5985
				xmax = 1999.7285
				text = ""
			intervals [2499]:
				xmin = 1999.7285
				xmax = 1999.9785
				text = "name"
			intervals [2500]:
				xmin = 1999.9785
				xmax = 2000.3185
				text = "big"
			intervals [2501]:
				xmin = 2000.3185
				xmax = 2000.5685
				text = "first"
			intervals [2502]:
				xmin = 2000.5685
				xmax = 2000.6685
				text = "of"
			intervals [2503]:
				xmin = 2000.6685
				xmax = 2000.8985
				text = "all"
			intervals [2504]:
				xmin = 2000.8985
				xmax = 2001.3876
				text = ""
			intervals [2505]:
				xmin = 2001.3876
				xmax = 2001.8476
				text = "yes"
			intervals [2506]:
				xmin = 2001.8476
				xmax = 2001.9176
				text = ""
			intervals [2507]:
				xmin = 2001.9176
				xmax = 2002.5776
				text = "yes"
			intervals [2508]:
				xmin = 2002.5776
				xmax = 2002.6376
				text = ""
			intervals [2509]:
				xmin = 2002.6376
				xmax = 2003.0876
				text = "yes"
			intervals [2510]:
				xmin = 2003.0876
				xmax = 2003.1993
				text = ""
			intervals [2511]:
				xmin = 2003.1993
				xmax = 2003.4693
				text = "because"
			intervals [2512]:
				xmin = 2003.4693
				xmax = 2003.4993
				text = ""
			intervals [2513]:
				xmin = 2003.4993
				xmax = 2003.8393
				text = "until"
			intervals [2514]:
				xmin = 2003.8393
				xmax = 2004.2093
				text = ""
			intervals [2515]:
				xmin = 2004.2093
				xmax = 2004.3293
				text = "kd"
			intervals [2516]:
				xmin = 2004.3293
				xmax = 2004.5393
				text = "went"
			intervals [2517]:
				xmin = 2004.5393
				xmax = 2004.9793
				text = ""
			intervals [2518]:
				xmin = 2004.9793
				xmax = 2005.1993
				text = "out"
			intervals [2519]:
				xmin = 2005.1993
				xmax = 2005.3493
				text = "until"
			intervals [2520]:
				xmin = 2005.3493
				xmax = 2005.6693
				text = "kd"
			intervals [2521]:
				xmin = 2005.6693
				xmax = 2006.1293
				text = "went"
			intervals [2522]:
				xmin = 2006.1293
				xmax = 2006.3176
				text = ""
			intervals [2523]:
				xmin = 2006.3176
				xmax = 2006.6676
				text = "until"
			intervals [2524]:
				xmin = 2006.6676
				xmax = 2007.0376
				text = "kd"
			intervals [2525]:
				xmin = 2007.0376
				xmax = 2007.2076
				text = "went"
			intervals [2526]:
				xmin = 2007.2076
				xmax = 2007.2376
				text = ""
			intervals [2527]:
				xmin = 2007.2376
				xmax = 2007.6176
				text = "out"
			intervals [2528]:
				xmin = 2007.6176
				xmax = 2007.6576
				text = ""
			intervals [2529]:
				xmin = 2007.6576
				xmax = 2007.9676
				text = "russell"
			intervals [2530]:
				xmin = 2007.9676
				xmax = 2008.3176
				text = "westbrook"
			intervals [2531]:
				xmin = 2008.3176
				xmax = 2008.4476
				text = "was"
			intervals [2532]:
				xmin = 2008.4476
				xmax = 2008.5776
				text = "a"
			intervals [2533]:
				xmin = 2008.5776
				xmax = 2009.1976
				text = "afterthought"
			intervals [2534]:
				xmin = 2009.1976
				xmax = 2009.417
				text = ""
			intervals [2535]:
				xmin = 2009.417
				xmax = 2009.477
				text = "he"
			intervals [2536]:
				xmin = 2009.477
				xmax = 2009.907
				text = "wasn't"
			intervals [2537]:
				xmin = 2009.907
				xmax = 2009.987
				text = "an"
			intervals [2538]:
				xmin = 2009.987
				xmax = 2010.437
				text = "afterthought"
			intervals [2539]:
				xmin = 2010.437
				xmax = 2010.587
				text = "but"
			intervals [2540]:
				xmin = 2010.587
				xmax = 2010.747
				text = "he"
			intervals [2541]:
				xmin = 2010.747
				xmax = 2011.047
				text = "was"
			intervals [2542]:
				xmin = 2011.047
				xmax = 2012.0068
				text = ""
			intervals [2543]:
				xmin = 2012.0068
				xmax = 2012.0668
				text = "he"
			intervals [2544]:
				xmin = 2012.0668
				xmax = 2014.1793
				text = ""
			intervals [2545]:
				xmin = 2014.1793
				xmax = 2014.4293
				text = "oh"
			intervals [2546]:
				xmin = 2014.4293
				xmax = 2014.5793
				text = "he"
			intervals [2547]:
				xmin = 2014.5793
				xmax = 2014.8293
				text = "most"
			intervals [2548]:
				xmin = 2014.8293
				xmax = 2014.8593
				text = ""
			intervals [2549]:
				xmin = 2014.8593
				xmax = 2015.1493
				text = "i"
			intervals [2550]:
				xmin = 2015.1493
				xmax = 2015.8835
				text = ""
			intervals [2551]:
				xmin = 2015.8835
				xmax = 2016.1435
				text = "all"
			intervals [2552]:
				xmin = 2016.1435
				xmax = 2016.1835
				text = ""
			intervals [2553]:
				xmin = 2016.1835
				xmax = 2016.5135
				text = "props"
			intervals [2554]:
				xmin = 2016.5135
				xmax = 2016.5935
				text = ""
			intervals [2555]:
				xmin = 2016.5935
				xmax = 2016.8135
				text = "all"
			intervals [2556]:
				xmin = 2016.8135
				xmax = 2017.3635
				text = "props"
			intervals [2557]:
				xmin = 2017.3635
				xmax = 2021.2998
				text = ""
			intervals [2558]:
				xmin = 2021.2998
				xmax = 2021.5598
				text = "that"
			intervals [2559]:
				xmin = 2021.5598
				xmax = 2021.5998
				text = "s"
			intervals [2560]:
				xmin = 2021.5998
				xmax = 2021.7098
				text = "what"
			intervals [2561]:
				xmin = 2021.7098
				xmax = 2021.7698
				text = "i'm"
			intervals [2562]:
				xmin = 2021.7698
				xmax = 2021.7998
				text = "s"
			intervals [2563]:
				xmin = 2021.7998
				xmax = 2022.9944
				text = ""
			intervals [2564]:
				xmin = 2022.9944
				xmax = 2023.1244
				text = "but"
			intervals [2565]:
				xmin = 2023.1244
				xmax = 2023.4844
				text = "before"
			intervals [2566]:
				xmin = 2023.4844
				xmax = 2023.5144
				text = ""
			intervals [2567]:
				xmin = 2023.5144
				xmax = 2023.7544
				text = "kevin"
			intervals [2568]:
				xmin = 2023.7544
				xmax = 2024.0244
				text = "durant"
			intervals [2569]:
				xmin = 2024.0244
				xmax = 2024.1944
				text = ""
			intervals [2570]:
				xmin = 2024.1944
				xmax = 2024.4344
				text = "went"
			intervals [2571]:
				xmin = 2024.4344
				xmax = 2024.4744
				text = ""
			intervals [2572]:
				xmin = 2024.4744
				xmax = 2024.8344
				text = "out"
			intervals [2573]:
				xmin = 2024.8344
				xmax = 2024.9844
				text = ""
			intervals [2574]:
				xmin = 2024.9844
				xmax = 2025.1644
				text = "the"
			intervals [2575]:
				xmin = 2025.1644
				xmax = 2025.3144
				text = ""
			intervals [2576]:
				xmin = 2025.3144
				xmax = 2025.7244
				text = "last"
			intervals [2577]:
				xmin = 2025.7244
				xmax = 2025.8144
				text = "year"
			intervals [2578]:
				xmin = 2025.8144
				xmax = 2025.9444
				text = "with"
			intervals [2579]:
				xmin = 2025.9444
				xmax = 2026.0644
				text = "the"
			intervals [2580]:
				xmin = 2026.0644
				xmax = 2026.3844
				text = "knee"
			intervals [2581]:
				xmin = 2026.3844
				xmax = 2026.4144
				text = ""
			intervals [2582]:
				xmin = 2026.4144
				xmax = 2026.4544
				text = "or"
			intervals [2583]:
				xmin = 2026.4544
				xmax = 2026.7344
				text = "foot"
			intervals [2584]:
				xmin = 2026.7344
				xmax = 2027.1144
				text = "whatever"
			intervals [2585]:
				xmin = 2027.1144
				xmax = 2027.2044
				text = "he"
			intervals [2586]:
				xmin = 2027.2044
				xmax = 2027.4144
				text = "went"
			intervals [2587]:
				xmin = 2027.4144
				xmax = 2027.5844
				text = "out"
			intervals [2588]:
				xmin = 2027.5844
				xmax = 2027.8244
				text = "with"
			intervals [2589]:
				xmin = 2027.8244
				xmax = 2028.1562
				text = ""
			intervals [2590]:
				xmin = 2028.1562
				xmax = 2028.4962
				text = "russell"
			intervals [2591]:
				xmin = 2028.4962
				xmax = 2028.9162
				text = "westbrook"
			intervals [2592]:
				xmin = 2028.9162
				xmax = 2029.0962
				text = "was"
			intervals [2593]:
				xmin = 2029.0962
				xmax = 2029.2462
				text = "in"
			intervals [2594]:
				xmin = 2029.2462
				xmax = 2029.3462
				text = "the"
			intervals [2595]:
				xmin = 2029.3462
				xmax = 2029.7762
				text = "shadows"
			intervals [2596]:
				xmin = 2029.7762
				xmax = 2029.9462
				text = "when"
			intervals [2597]:
				xmin = 2029.9462
				xmax = 2030.1062
				text = "he"
			intervals [2598]:
				xmin = 2030.1062
				xmax = 2030.4062
				text = "went"
			intervals [2599]:
				xmin = 2030.4062
				xmax = 2030.4762
				text = ""
			intervals [2600]:
				xmin = 2030.4762
				xmax = 2030.6662
				text = "out"
			intervals [2601]:
				xmin = 2030.6662
				xmax = 2030.9962
				text = ""
			intervals [2602]:
				xmin = 2030.9962
				xmax = 2031.0662
				text = "he"
			intervals [2603]:
				xmin = 2031.0662
				xmax = 2031.2862
				text = "got"
			intervals [2604]:
				xmin = 2031.2862
				xmax = 2031.3662
				text = "to"
			intervals [2605]:
				xmin = 2031.3662
				xmax = 2031.5162
				text = "come"
			intervals [2606]:
				xmin = 2031.5162
				xmax = 2031.6062
				text = "to"
			intervals [2607]:
				xmin = 2031.6062
				xmax = 2031.8762
				text = "the"
			intervals [2608]:
				xmin = 2031.8762
				xmax = 2032.3762
				text = "limelight"
			intervals [2609]:
				xmin = 2032.3762
				xmax = 2039.2038
				text = ""
			intervals [2610]:
				xmin = 2039.2038
				xmax = 2039.3738
				text = "but"
			intervals [2611]:
				xmin = 2039.3738
				xmax = 2039.5538
				text = "when"
			intervals [2612]:
				xmin = 2039.5538
				xmax = 2039.6638
				text = "he"
			intervals [2613]:
				xmin = 2039.6638
				xmax = 2039.8538
				text = "went"
			intervals [2614]:
				xmin = 2039.8538
				xmax = 2040.1338
				text = "out"
			intervals [2615]:
				xmin = 2040.1338
				xmax = 2040.2538
				text = "and"
			intervals [2616]:
				xmin = 2040.2538
				xmax = 2040.4438
				text = "then"
			intervals [2617]:
				xmin = 2040.4438
				xmax = 2040.5238
				text = "he"
			intervals [2618]:
				xmin = 2040.5238
				xmax = 2040.7538
				text = "got"
			intervals [2619]:
				xmin = 2040.7538
				xmax = 2041.1138
				text = "better"
			intervals [2620]:
				xmin = 2041.1138
				xmax = 2051.7314
				text = ""
			intervals [2621]:
				xmin = 2051.7314
				xmax = 2051.8514
				text = "mm-mm"
			intervals [2622]:
				xmin = 2051.8514
				xmax = 2051.8814
				text = ""
			intervals [2623]:
				xmin = 2051.8814
				xmax = 2052.1714
				text = "mm-mm"
			intervals [2624]:
				xmin = 2052.1714
				xmax = 2052.2014
				text = ""
			intervals [2625]:
				xmin = 2052.2014
				xmax = 2052.4614
				text = "mm-mm"
			intervals [2626]:
				xmin = 2052.4614
				xmax = 2052.5414
				text = ""
			intervals [2627]:
				xmin = 2052.5414
				xmax = 2053.1014
				text = "mm-mm"
			intervals [2628]:
				xmin = 2053.1014
				xmax = 2053.1314
				text = ""
			intervals [2629]:
				xmin = 2053.1314
				xmax = 2053.5414
				text = "mm"
			intervals [2630]:
				xmin = 2053.5414
				xmax = 2068.5697
				text = ""
			intervals [2631]:
				xmin = 2068.5697
				xmax = 2068.8597
				text = "but"
			intervals [2632]:
				xmin = 2068.8597
				xmax = 2068.9797
				text = "when"
			intervals [2633]:
				xmin = 2068.9797
				xmax = 2069.0797
				text = "did"
			intervals [2634]:
				xmin = 2069.0797
				xmax = 2069.2097
				text = "he"
			intervals [2635]:
				xmin = 2069.2097
				xmax = 2069.4697
				text = "get"
			intervals [2636]:
				xmin = 2069.4697
				xmax = 2069.4997
				text = ""
			intervals [2637]:
				xmin = 2069.4997
				xmax = 2069.6697
				text = "when"
			intervals [2638]:
				xmin = 2069.6697
				xmax = 2069.7797
				text = "did"
			intervals [2639]:
				xmin = 2069.7797
				xmax = 2069.9797
				text = "he"
			intervals [2640]:
				xmin = 2069.9797
				xmax = 2070.2697
				text = "get"
			intervals [2641]:
				xmin = 2070.2697
				xmax = 2070.2997
				text = ""
			intervals [2642]:
				xmin = 2070.2997
				xmax = 2070.5197
				text = "when"
			intervals [2643]:
				xmin = 2070.5197
				xmax = 2070.6497
				text = "did"
			intervals [2644]:
				xmin = 2070.6497
				xmax = 2070.8497
				text = "he"
			intervals [2645]:
				xmin = 2070.8497
				xmax = 2071.0997
				text = "move"
			intervals [2646]:
				xmin = 2071.0997
				xmax = 2071.4997
				text = "from"
			intervals [2647]:
				xmin = 2071.4997
				xmax = 2071.7632
				text = ""
			intervals [2648]:
				xmin = 2071.7632
				xmax = 2072.3932
				text = "here"
			intervals [2649]:
				xmin = 2072.3932
				xmax = 2072.5215
				text = ""
			intervals [2650]:
				xmin = 2072.5215
				xmax = 2072.6815
				text = "i'm"
			intervals [2651]:
				xmin = 2072.6815
				xmax = 2072.8615
				text = "talking"
			intervals [2652]:
				xmin = 2072.8615
				xmax = 2072.9915
				text = "about"
			intervals [2653]:
				xmin = 2072.9915
				xmax = 2073.3015
				text = "just"
			intervals [2654]:
				xmin = 2073.3015
				xmax = 2073.6715
				text = "simple"
			intervals [2655]:
				xmin = 2073.6715
				xmax = 2073.9415
				text = "name"
			intervals [2656]:
				xmin = 2073.9415
				xmax = 2074.3415
				text = "recognition"
			intervals [2657]:
				xmin = 2074.3415
				xmax = 2074.3715
				text = ""
			intervals [2658]:
				xmin = 2074.3715
				xmax = 2074.9315
				text = "household"
			intervals [2659]:
				xmin = 2074.9315
				xmax = 2075.2815
				text = "brand"
			intervals [2660]:
				xmin = 2075.2815
				xmax = 2075.4539
				text = ""
			intervals [2661]:
				xmin = 2075.4539
				xmax = 2075.5739
				text = "when"
			intervals [2662]:
				xmin = 2075.5739
				xmax = 2075.6739
				text = "did"
			intervals [2663]:
				xmin = 2075.6739
				xmax = 2075.7939
				text = "he"
			intervals [2664]:
				xmin = 2075.7939
				xmax = 2075.9539
				text = "move"
			intervals [2665]:
				xmin = 2075.9539
				xmax = 2076.1539
				text = "from"
			intervals [2666]:
				xmin = 2076.1539
				xmax = 2076.6239
				text = "here"
			intervals [2667]:
				xmin = 2076.6239
				xmax = 2076.7396
				text = ""
			intervals [2668]:
				xmin = 2076.7396
				xmax = 2076.8496
				text = "to"
			intervals [2669]:
				xmin = 2076.8496
				xmax = 2077.2896
				text = "here"
			intervals [2670]:
				xmin = 2077.2896
				xmax = 2077.5449
				text = ""
			intervals [2671]:
				xmin = 2077.5449
				xmax = 2077.7249
				text = "when"
			intervals [2672]:
				xmin = 2077.7249
				xmax = 2078.1049
				text = "kd"
			intervals [2673]:
				xmin = 2078.1049
				xmax = 2078.3449
				text = "went"
			intervals [2674]:
				xmin = 2078.3449
				xmax = 2078.5349
				text = "out"
			intervals [2675]:
				xmin = 2078.5349
				xmax = 2092.320
				text = ""
			intervals [2676]:
				xmin = 2092.320
				xmax = 2092.480
				text = "i'm"
			intervals [2677]:
				xmin = 2092.480
				xmax = 2092.620
				text = "not"
			intervals [2678]:
				xmin = 2092.620
				xmax = 2092.760
				text = "gonna"
			intervals [2679]:
				xmin = 2092.760
				xmax = 2092.950
				text = "doubt"
			intervals [2680]:
				xmin = 2092.950
				xmax = 2093.010
				text = ""
			intervals [2681]:
				xmin = 2093.010
				xmax = 2093.090
				text = "you"
			intervals [2682]:
				xmin = 2093.090
				xmax = 2093.240
				text = "on"
			intervals [2683]:
				xmin = 2093.240
				xmax = 2093.450
				text = "that"
			intervals [2684]:
				xmin = 2093.450
				xmax = 2093.480
				text = ""
			intervals [2685]:
				xmin = 2093.480
				xmax = 2093.540
				text = "in"
			intervals [2686]:
				xmin = 2093.540
				xmax = 2093.590
				text = ""
			intervals [2687]:
				xmin = 2093.590
				xmax = 2093.850
				text = "fact"
			intervals [2688]:
				xmin = 2093.850
				xmax = 2094.280
				text = "scoring"
			intervals [2689]:
				xmin = 2094.280
				xmax = 2094.750
				text = "champion"
			intervals [2690]:
				xmin = 2094.750
				xmax = 2094.960
				text = "last"
			intervals [2691]:
				xmin = 2094.960
				xmax = 2095.200
				text = "year"
			intervals [2692]:
				xmin = 2095.200
				xmax = 2099.3451
				text = ""
			intervals [2693]:
				xmin = 2099.3451
				xmax = 2099.5151
				text = "so"
			intervals [2694]:
				xmin = 2099.5151
				xmax = 2099.7151
				text = "where"
			intervals [2695]:
				xmin = 2099.7151
				xmax = 2099.8451
				text = "was"
			intervals [2696]:
				xmin = 2099.8451
				xmax = 2099.9551
				text = "he"
			intervals [2697]:
				xmin = 2099.9551
				xmax = 2100.1151
				text = "when"
			intervals [2698]:
				xmin = 2100.1151
				xmax = 2100.3351
				text = "kevin"
			intervals [2699]:
				xmin = 2100.3351
				xmax = 2100.5551
				text = "durant"
			intervals [2700]:
				xmin = 2100.5551
				xmax = 2100.6951
				text = "was"
			intervals [2701]:
				xmin = 2100.6951
				xmax = 2100.7251
				text = ""
			intervals [2702]:
				xmin = 2100.7251
				xmax = 2101.3851
				text = "mvp"
			intervals [2703]:
				xmin = 2101.3851
				xmax = 2101.4151
				text = ""
			intervals [2704]:
				xmin = 2101.4151
				xmax = 2101.5751
				text = "two"
			intervals [2705]:
				xmin = 2101.5751
				xmax = 2101.8251
				text = "years"
			intervals [2706]:
				xmin = 2101.8251
				xmax = 2102.2351
				text = "ago"
			intervals [2707]:
				xmin = 2102.2351
				xmax = 2102.7221
				text = ""
			intervals [2708]:
				xmin = 2102.7221
				xmax = 2102.9021
				text = "where"
			intervals [2709]:
				xmin = 2102.9021
				xmax = 2103.0921
				text = "was"
			intervals [2710]:
				xmin = 2103.0921
				xmax = 2103.2621
				text = "russ-"
			intervals [2711]:
				xmin = 2103.2621
				xmax = 2113.8642
				text = ""
			intervals [2712]:
				xmin = 2113.8642
				xmax = 2114.0142
				text = "well"
			intervals [2713]:
				xmin = 2114.0142
				xmax = 2114.409
				text = ""
			intervals [2714]:
				xmin = 2114.409
				xmax = 2114.549
				text = "i"
			intervals [2715]:
				xmin = 2114.549
				xmax = 2114.809
				text = "mean"
			intervals [2716]:
				xmin = 2114.809
				xmax = 2114.839
				text = "i"
			intervals [2717]:
				xmin = 2114.839
				xmax = 2115.129
				text = "don't"
			intervals [2718]:
				xmin = 2115.129
				xmax = 2115.459
				text = "know"
			intervals [2719]:
				xmin = 2115.459
				xmax = 2116.5706
				text = ""
			intervals [2720]:
				xmin = 2116.5706
				xmax = 2116.6706
				text = "<unk>"
			intervals [2721]:
				xmin = 2116.6706
				xmax = 2116.7701
				text = ""
			intervals [2722]:
				xmin = 2116.7701
				xmax = 2117.0501
				text = "and"
			intervals [2723]:
				xmin = 2117.0501
				xmax = 2118.0684
				text = ""
			intervals [2724]:
				xmin = 2118.0684
				xmax = 2118.4584
				text = "okay"
			intervals [2725]:
				xmin = 2118.4584
				xmax = 2120.0309
				text = ""
			intervals [2726]:
				xmin = 2120.0309
				xmax = 2120.7209
				text = "lebron"
			intervals [2727]:
				xmin = 2120.7209
				xmax = 2140.6125
				text = ""
			intervals [2728]:
				xmin = 2140.6125
				xmax = 2140.7525
				text = "i"
			intervals [2729]:
				xmin = 2140.7525
				xmax = 2141.0025
				text = "still"
			intervals [2730]:
				xmin = 2141.0025
				xmax = 2141.1225
				text = "see"
			intervals [2731]:
				xmin = 2141.1225
				xmax = 2141.3425
				text = "him"
			intervals [2732]:
				xmin = 2141.3425
				xmax = 2141.5125
				text = "more"
			intervals [2733]:
				xmin = 2141.5125
				xmax = 2141.5825
				text = "a"
			intervals [2734]:
				xmin = 2141.5825
				xmax = 2142.0325
				text = "defensive"
			intervals [2735]:
				xmin = 2142.0325
				xmax = 2142.2825
				text = "<unk>"
			intervals [2736]:
				xmin = 2142.2825
				xmax = 2142.4325
				text = "than"
			intervals [2737]:
				xmin = 2142.4325
				xmax = 2142.6925
				text = "offensive"
			intervals [2738]:
				xmin = 2142.6925
				xmax = 2157.6069
				text = ""
			intervals [2739]:
				xmin = 2157.6069
				xmax = 2158.0169
				text = "agreed"
			intervals [2740]:
				xmin = 2158.0169
				xmax = 2158.2969
				text = "agreed"
			intervals [2741]:
				xmin = 2158.2969
				xmax = 2158.7669
				text = "agreed"
			intervals [2742]:
				xmin = 2158.7669
				xmax = 2167.7216
				text = ""
			intervals [2743]:
				xmin = 2167.7216
				xmax = 2167.9816
				text = "cause"
			intervals [2744]:
				xmin = 2167.9816
				xmax = 2168.1516
				text = "all"
			intervals [2745]:
				xmin = 2168.1516
				xmax = 2168.4316
				text = "his"
			intervals [2746]:
				xmin = 2168.4316
				xmax = 2168.4716
				text = ""
			intervals [2747]:
				xmin = 2168.4716
				xmax = 2169.0216
				text = "injury"
			intervals [2748]:
				xmin = 2169.0216
				xmax = 2169.1016
				text = "he"
			intervals [2749]:
				xmin = 2169.1016
				xmax = 2169.2416
				text = "was"
			intervals [2750]:
				xmin = 2169.2416
				xmax = 2169.6316
				text = "injury"
			intervals [2751]:
				xmin = 2169.6316
				xmax = 2169.8816
				text = "prone"
			intervals [2752]:
				xmin = 2169.8816
				xmax = 2170.1716
				text = ""
			intervals [2753]:
				xmin = 2170.1716
				xmax = 2170.3216
				text = "all"
			intervals [2754]:
				xmin = 2170.3216
				xmax = 2170.5916
				text = "that"
			intervals [2755]:
				xmin = 2170.5916
				xmax = 2171.922
				text = ""
			intervals [2756]:
				xmin = 2171.922
				xmax = 2172.292
				text = "yeah"
			intervals [2757]:
				xmin = 2172.292
				xmax = 2173.1573
				text = ""
			intervals [2758]:
				xmin = 2173.1573
				xmax = 2173.2573
				text = "that"
			intervals [2759]:
				xmin = 2173.2573
				xmax = 2173.3173
				text = "s"
			intervals [2760]:
				xmin = 2173.3173
				xmax = 2173.4473
				text = "why"
			intervals [2761]:
				xmin = 2173.4473
				xmax = 2173.6073
				text = "this"
			intervals [2762]:
				xmin = 2173.6073
				xmax = 2173.9973
				text = "latest"
			intervals [2763]:
				xmin = 2173.9973
				xmax = 2174.3373
				text = ""
			intervals [2764]:
				xmin = 2174.3373
				xmax = 2174.6273
				text = "decision"
			intervals [2765]:
				xmin = 2174.6273
				xmax = 2181.3117
				text = ""
			intervals [2766]:
				xmin = 2181.3117
				xmax = 2181.6017
				text = "no"
			intervals [2767]:
				xmin = 2181.6017
				xmax = 2181.7017
				text = "he"
			intervals [2768]:
				xmin = 2181.7017
				xmax = 2181.9917
				text = "wasn't"
			intervals [2769]:
				xmin = 2181.9917
				xmax = 2182.1017
				text = "he"
			intervals [2770]:
				xmin = 2182.1017
				xmax = 2182.2717
				text = "didn't"
			intervals [2771]:
				xmin = 2182.2717
				xmax = 2182.4417
				text = "even"
			intervals [2772]:
				xmin = 2182.4417
				xmax = 2182.7117
				text = "come"
			intervals [2773]:
				xmin = 2182.7117
				xmax = 2182.9317
				text = "til"
			intervals [2774]:
				xmin = 2182.9317
				xmax = 2183.0017
				text = "he"
			intervals [2775]:
				xmin = 2183.0017
				xmax = 2183.3417
				text = "was"
			intervals [2776]:
				xmin = 2183.3417
				xmax = 2183.5417
				text = "finals"
			intervals [2777]:
				xmin = 2183.5417
				xmax = 2184.1717
				text = "mvp"
			intervals [2778]:
				xmin = 2184.1717
				xmax = 2185.6011
				text = ""
			intervals [2779]:
				xmin = 2185.6011
				xmax = 2185.8311
				text = "with"
			intervals [2780]:
				xmin = 2185.8311
				xmax = 2185.9411
				text = "the"
			intervals [2781]:
				xmin = 2185.9411
				xmax = 2189.1721
				text = ""
			intervals [2782]:
				xmin = 2189.1721
				xmax = 2189.3721
				text = "who"
			intervals [2783]:
				xmin = 2189.3721
				xmax = 2189.4021
				text = ""
			intervals [2784]:
				xmin = 2189.4021
				xmax = 2189.8721
				text = "kawhi"
			intervals [2785]:
				xmin = 2189.8721
				xmax = 2189.9646
				text = ""
			intervals [2786]:
				xmin = 2189.9646
				xmax = 2190.1446
				text = "or"
			intervals [2787]:
				xmin = 2190.1446
				xmax = 2190.5546
				text = "russell"
			intervals [2788]:
				xmin = 2190.5546
				xmax = 2193.6764
				text = ""
			intervals [2789]:
				xmin = 2193.6764
				xmax = 2193.8864
				text = "oh"
			intervals [2790]:
				xmin = 2193.8864
				xmax = 2193.9164
				text = "i"
			intervals [2791]:
				xmin = 2193.9164
				xmax = 2194.2364
				text = "forgot"
			intervals [2792]:
				xmin = 2194.2364
				xmax = 2194.4364
				text = "yeah"
			intervals [2793]:
				xmin = 2194.4364
				xmax = 2194.5964
				text = "cause"
			intervals [2794]:
				xmin = 2194.5964
				xmax = 2194.6564
				text = "he"
			intervals [2795]:
				xmin = 2194.6564
				xmax = 2194.8864
				text = "was"
			intervals [2796]:
				xmin = 2194.8864
				xmax = 2195.1364
				text = "coming"
			intervals [2797]:
				xmin = 2195.1364
				xmax = 2195.2964
				text = "off"
			intervals [2798]:
				xmin = 2195.2964
				xmax = 2195.3864
				text = "of"
			intervals [2799]:
				xmin = 2195.3864
				xmax = 2195.6864
				text = "his"
			intervals [2800]:
				xmin = 2195.6864
				xmax = 2195.7164
				text = ""
			intervals [2801]:
				xmin = 2195.7164
				xmax = 2196.5364
				text = "yeah"
			intervals [2802]:
				xmin = 2196.5364
				xmax = 2196.8464
				text = "but"
			intervals [2803]:
				xmin = 2196.8464
				xmax = 2196.9164
				text = "he"
			intervals [2804]:
				xmin = 2196.9164
				xmax = 2197.1064
				text = "was"
			intervals [2805]:
				xmin = 2197.1064
				xmax = 2202.4733
				text = ""
			intervals [2806]:
				xmin = 2202.4733
				xmax = 2202.9133
				text = "bulls"
			intervals [2807]:
				xmin = 2202.9133
				xmax = 2203.0833
				text = "need"
			intervals [2808]:
				xmin = 2203.0833
				xmax = 2203.2833
				text = "to"
			intervals [2809]:
				xmin = 2203.2833
				xmax = 2203.3133
				text = ""
			intervals [2810]:
				xmin = 2203.3133
				xmax = 2203.6833
				text = "completely"
			intervals [2811]:
				xmin = 2203.6833
				xmax = 2204.2933
				text = "rebuild"
			intervals [2812]:
				xmin = 2204.2933
				xmax = 2206.3975
				text = ""
			intervals [2813]:
				xmin = 2206.3975
				xmax = 2206.6275
				text = "and"
			intervals [2814]:
				xmin = 2206.6275
				xmax = 2206.9675
				text = "that"
			intervals [2815]:
				xmin = 2206.9675
				xmax = 2207.0075
				text = ""
			intervals [2816]:
				xmin = 2207.0075
				xmax = 2207.1775
				text = "that"
			intervals [2817]:
				xmin = 2207.1775
				xmax = 2207.3075
				text = "needs"
			intervals [2818]:
				xmin = 2207.3075
				xmax = 2207.3875
				text = "to"
			intervals [2819]:
				xmin = 2207.3875
				xmax = 2207.4775
				text = "be"
			intervals [2820]:
				xmin = 2207.4775
				xmax = 2207.6375
				text = "his"
			intervals [2821]:
				xmin = 2207.6375
				xmax = 2207.9575
				text = "team"
			intervals [2822]:
				xmin = 2207.9575
				xmax = 2208.6811
				text = ""
			intervals [2823]:
				xmin = 2208.6811
				xmax = 2208.8211
				text = "is"
			intervals [2824]:
				xmin = 2208.8211
				xmax = 2208.9511
				text = "that"
			intervals [2825]:
				xmin = 2208.9511
				xmax = 2209.0811
				text = "gonna"
			intervals [2826]:
				xmin = 2209.0811
				xmax = 2209.1711
				text = "be"
			intervals [2827]:
				xmin = 2209.1711
				xmax = 2209.3211
				text = "his"
			intervals [2828]:
				xmin = 2209.3211
				xmax = 2209.5711
				text = "team"
			intervals [2829]:
				xmin = 2209.5711
				xmax = 2209.7611
				text = "though"
			intervals [2830]:
				xmin = 2209.7611
				xmax = 2209.8111
				text = ""
			intervals [2831]:
				xmin = 2209.8111
				xmax = 2209.9511
				text = "who"
			intervals [2832]:
				xmin = 2209.9511
				xmax = 2210.1311
				text = "gon-"
			intervals [2833]:
				xmin = 2210.1311
				xmax = 2210.2939
				text = ""
			intervals [2834]:
				xmin = 2210.2939
				xmax = 2210.5239
				text = "who"
			intervals [2835]:
				xmin = 2210.5239
				xmax = 2210.8339
				text = "take"
			intervals [2836]:
				xmin = 2210.8339
				xmax = 2210.9239
				text = "who"
			intervals [2837]:
				xmin = 2210.9239
				xmax = 2211.0839
				text = "gonna"
			intervals [2838]:
				xmin = 2211.0839
				xmax = 2211.2939
				text = "take"
			intervals [2839]:
				xmin = 2211.2939
				xmax = 2211.5339
				text = "derrick"
			intervals [2840]:
				xmin = 2211.5339
				xmax = 2211.7939
				text = "rose"
			intervals [2841]:
				xmin = 2211.7939
				xmax = 2211.9939
				text = "though"
			intervals [2842]:
				xmin = 2211.9939
				xmax = 2226.5858
				text = ""
			intervals [2843]:
				xmin = 2226.5858
				xmax = 2226.7058
				text = "but"
			intervals [2844]:
				xmin = 2226.7058
				xmax = 2226.8358
				text = "don't"
			intervals [2845]:
				xmin = 2226.8358
				xmax = 2226.9158
				text = "you"
			intervals [2846]:
				xmin = 2226.9158
				xmax = 2227.0258
				text = "have"
			intervals [2847]:
				xmin = 2227.0258
				xmax = 2227.0558
				text = "a"
			intervals [2848]:
				xmin = 2227.0558
				xmax = 2227.3558
				text = "roster"
			intervals [2849]:
				xmin = 2227.3558
				xmax = 2227.4158
				text = "of"
			intervals [2850]:
				xmin = 2227.4158
				xmax = 2227.6658
				text = "like"
			intervals [2851]:
				xmin = 2227.6658
				xmax = 2227.7158
				text = ""
			intervals [2852]:
				xmin = 2227.7158
				xmax = 2227.9658
				text = "forty"
			intervals [2853]:
				xmin = 2227.9658
				xmax = 2228.2658
				text = "something"
			intervals [2854]:
				xmin = 2228.2658
				xmax = 2228.4458
				text = "people"
			intervals [2855]:
				xmin = 2228.4458
				xmax = 2232.7485
				text = ""
			intervals [2856]:
				xmin = 2232.7485
				xmax = 2233.3985
				text = "exac-"
			intervals [2857]:
				xmin = 2233.3985
				xmax = 2233.4285
				text = ""
			intervals [2858]:
				xmin = 2233.4285
				xmax = 2233.6385
				text = "that"
			intervals [2859]:
				xmin = 2233.6385
				xmax = 2233.6685
				text = "s"
			intervals [2860]:
				xmin = 2233.6685
				xmax = 2233.8285
				text = "my"
			intervals [2861]:
				xmin = 2233.8285
				xmax = 2234.1885
				text = "point"
			intervals [2862]:
				xmin = 2234.1885
				xmax = 2237.5014
				text = ""
			intervals [2863]:
				xmin = 2237.5014
				xmax = 2237.6414
				text = "but"
			intervals [2864]:
				xmin = 2237.6414
				xmax = 2237.7814
				text = "he"
			intervals [2865]:
				xmin = 2237.7814
				xmax = 2237.9514
				text = "gon-"
			intervals [2866]:
				xmin = 2237.9514
				xmax = 2238.0114
				text = ""
			intervals [2867]:
				xmin = 2238.0114
				xmax = 2238.1814
				text = "ain't"
			intervals [2868]:
				xmin = 2238.1814
				xmax = 2238.2814
				text = "it"
			intervals [2869]:
				xmin = 2238.2814
				xmax = 2238.6108
				text = ""
			intervals [2870]:
				xmin = 2238.6108
				xmax = 2238.8008
				text = "not"
			intervals [2871]:
				xmin = 2238.8008
				xmax = 2238.8508
				text = ""
			intervals [2872]:
				xmin = 2238.8508
				xmax = 2239.0008
				text = "free"
			intervals [2873]:
				xmin = 2239.0008
				xmax = 2239.2708
				text = "agenc-"
			intervals [2874]:
				xmin = 2239.2708
				xmax = 2239.3008
				text = ""
			intervals [2875]:
				xmin = 2239.3008
				xmax = 2239.4908
				text = "this"
			intervals [2876]:
				xmin = 2239.4908
				xmax = 2239.6008
				text = "year"
			intervals [2877]:
				xmin = 2239.6008
				xmax = 2239.6808
				text = "is"
			intervals [2878]:
				xmin = 2239.6808
				xmax = 2239.7608
				text = "it"
			intervals [2879]:
				xmin = 2239.7608
				xmax = 2239.9808
				text = "next"
			intervals [2880]:
				xmin = 2239.9808
				xmax = 2240.2908
				text = "year"
			intervals [2881]:
				xmin = 2240.2908
				xmax = 2245.7012
				text = ""
			intervals [2882]:
				xmin = 2245.7012
				xmax = 2245.8212
				text = "that"
			intervals [2883]:
				xmin = 2245.8212
				xmax = 2245.9312
				text = "s"
			intervals [2884]:
				xmin = 2245.9312
				xmax = 2245.9612
				text = "a"
			intervals [2885]:
				xmin = 2245.9612
				xmax = 2246.2012
				text = "very"
			intervals [2886]:
				xmin = 2246.2012
				xmax = 2246.5212
				text = "mommy"
			intervals [2887]:
				xmin = 2246.5212
				xmax = 2246.7212
				text = "thing"
			intervals [2888]:
				xmin = 2246.7212
				xmax = 2246.8312
				text = "that"
			intervals [2889]:
				xmin = 2246.8312
				xmax = 2247.0012
				text = "she"
			intervals [2890]:
				xmin = 2247.0012
				xmax = 2247.2112
				text = "just"
			intervals [2891]:
				xmin = 2247.2112
				xmax = 2247.3812
				text = "did"
			intervals [2892]:
				xmin = 2247.3812
				xmax = 2263.5078
				text = ""
			intervals [2893]:
				xmin = 2263.5078
				xmax = 2263.6178
				text = "who"
			intervals [2894]:
				xmin = 2263.6178
				xmax = 2263.6478
				text = "s"
			intervals [2895]:
				xmin = 2263.6478
				xmax = 2263.7078
				text = "the"
			intervals [2896]:
				xmin = 2263.7078
				xmax = 2263.9678
				text = "greatest"
			intervals [2897]:
				xmin = 2263.9678
				xmax = 2264.1178
				text = "player"
			intervals [2898]:
				xmin = 2264.1178
				xmax = 2264.2178
				text = "of"
			intervals [2899]:
				xmin = 2264.2178
				xmax = 2264.3778
				text = "all"
			intervals [2900]:
				xmin = 2264.3778
				xmax = 2264.5878
				text = "time"
			intervals [2901]:
				xmin = 2264.5878
				xmax = 2264.6378
				text = ""
			intervals [2902]:
				xmin = 2264.6378
				xmax = 2264.7878
				text = "in"
			intervals [2903]:
				xmin = 2264.7878
				xmax = 2264.9378
				text = "your"
			intervals [2904]:
				xmin = 2264.9378
				xmax = 2265.3878
				text = "opinion"
			intervals [2905]:
				xmin = 2265.3878
				xmax = 2269.1052
				text = ""
			intervals [2906]:
				xmin = 2269.1052
				xmax = 2269.6852
				text = "basketball"
			intervals [2907]:
				xmin = 2269.6852
				xmax = 2269.7152
				text = "i"
			intervals [2908]:
				xmin = 2269.7152
				xmax = 2269.9052
				text = "don't"
			intervals [2909]:
				xmin = 2269.9052
				xmax = 2269.9952
				text = "know"
			intervals [2910]:
				xmin = 2269.9952
				xmax = 2270.2652
				text = "enough"
			intervals [2911]:
				xmin = 2270.2652
				xmax = 2270.4852
				text = "about"
			intervals [2912]:
				xmin = 2270.4852
				xmax = 2270.6252
				text = "other"
			intervals [2913]:
				xmin = 2270.6252
				xmax = 2270.9452
				text = "sports"
			intervals [2914]:
				xmin = 2270.9452
				xmax = 2271.0052
				text = "to"
			intervals [2915]:
				xmin = 2271.0052
				xmax = 2271.1452
				text = "have"
			intervals [2916]:
				xmin = 2271.1452
				xmax = 2271.1852
				text = "a"
			intervals [2917]:
				xmin = 2271.1852
				xmax = 2271.2152
				text = ""
			intervals [2918]:
				xmin = 2271.2152
				xmax = 2271.6552
				text = "conversation"
			intervals [2919]:
				xmin = 2271.6552
				xmax = 2271.7852
				text = "with"
			intervals [2920]:
				xmin = 2271.7852
				xmax = 2271.8952
				text = "you"
			intervals [2921]:
				xmin = 2271.8952
				xmax = 2283.3983
				text = ""
			intervals [2922]:
				xmin = 2283.3983
				xmax = 2284.7583
				text = "mm"
			intervals [2923]:
				xmin = 2284.7583
				xmax = 2301.8955
				text = ""
			intervals [2924]:
				xmin = 2301.8955
				xmax = 2301.9355
				text = "i"
			intervals [2925]:
				xmin = 2301.9355
				xmax = 2302.0555
				text = "agree"
			intervals [2926]:
				xmin = 2302.0555
				xmax = 2302.0855
				text = ""
			intervals [2927]:
				xmin = 2302.0855
				xmax = 2302.3355
				text = "with"
			intervals [2928]:
				xmin = 2302.3355
				xmax = 2302.4255
				text = "that"
			intervals [2929]:
				xmin = 2302.4255
				xmax = 2302.6055
				text = "yeah"
			intervals [2930]:
				xmin = 2302.6055
				xmax = 2335.8489
				text = ""
			intervals [2931]:
				xmin = 2335.8489
				xmax = 2336.6289
				text = "contemporary"
			intervals [2932]:
				xmin = 2336.6289
				xmax = 2336.7589
				text = "so"
			intervals [2933]:
				xmin = 2336.7589
				xmax = 2336.8489
				text = "in"
			intervals [2934]:
				xmin = 2336.8489
				xmax = 2336.9489
				text = "the"
			intervals [2935]:
				xmin = 2336.9489
				xmax = 2337.1789
				text = "last"
			intervals [2936]:
				xmin = 2337.1789
				xmax = 2337.2189
				text = ""
			intervals [2937]:
				xmin = 2337.2189
				xmax = 2337.5289
				text = "five"
			intervals [2938]:
				xmin = 2337.5289
				xmax = 2338.0789
				text = "years"
			intervals [2939]:
				xmin = 2338.0789
				xmax = 2343.9821
				text = ""
			intervals [2940]:
				xmin = 2343.9821
				xmax = 2344.1921
				text = "hm"
			intervals [2941]:
				xmin = 2344.1921
				xmax = 2345.5965
				text = ""
			intervals [2942]:
				xmin = 2345.5965
				xmax = 2345.8865
				text = "okay"
			intervals [2943]:
				xmin = 2345.8865
				xmax = 2346.4476
				text = ""
			intervals [2944]:
				xmin = 2346.4476
				xmax = 2346.5776
				text = "well"
			intervals [2945]:
				xmin = 2346.5776
				xmax = 2346.6076
				text = ""
			intervals [2946]:
				xmin = 2346.6076
				xmax = 2346.7376
				text = "we"
			intervals [2947]:
				xmin = 2346.7376
				xmax = 2346.7676
				text = "<unk>"
			intervals [2948]:
				xmin = 2346.7676
				xmax = 2346.8576
				text = "see"
			intervals [2949]:
				xmin = 2346.8576
				xmax = 2347.2376
				text = "we"
			intervals [2950]:
				xmin = 2347.2376
				xmax = 2347.2676
				text = "<unk>"
			intervals [2951]:
				xmin = 2347.2676
				xmax = 2347.3476
				text = "see"
			intervals [2952]:
				xmin = 2347.3476
				xmax = 2347.4976
				text = "how"
			intervals [2953]:
				xmin = 2347.4976
				xmax = 2347.7176
				text = "this"
			intervals [2954]:
				xmin = 2347.7176
				xmax = 2347.9776
				text = "next"
			intervals [2955]:
				xmin = 2347.9776
				xmax = 2348.2376
				text = "series"
			intervals [2956]:
				xmin = 2348.2376
				xmax = 2348.4976
				text = "go"
			intervals [2957]:
				xmin = 2348.4976
				xmax = 2360.6449
				text = ""
			intervals [2958]:
				xmin = 2360.6449
				xmax = 2360.9949
				text = "mostly"
			intervals [2959]:
				xmin = 2360.9949
				xmax = 2361.4749
				text = "lose"
			intervals [2960]:
				xmin = 2361.4749
				xmax = 2368.8039
				text = ""
			intervals [2961]:
				xmin = 2368.8039
				xmax = 2368.9239
				text = "the"
			intervals [2962]:
				xmin = 2368.9239
				xmax = 2369.3739
				text = "worst"
			intervals [2963]:
				xmin = 2369.3739
				xmax = 2377.2407
				text = ""
			intervals [2964]:
				xmin = 2377.2407
				xmax = 2377.2907
				text = "i"
			intervals [2965]:
				xmin = 2377.2907
				xmax = 2377.5107
				text = "mean"
			intervals [2966]:
				xmin = 2377.5107
				xmax = 2377.7407
				text = "your"
			intervals [2967]:
				xmin = 2377.7407
				xmax = 2377.8307
				text = "team"
			intervals [2968]:
				xmin = 2377.8307
				xmax = 2378.1507
				text = ""
			intervals [2969]:
				xmin = 2378.1507
				xmax = 2378.3807
				text = "became"
			intervals [2970]:
				xmin = 2378.3807
				xmax = 2378.6307
				text = "great"
			intervals [2971]:
				xmin = 2378.6307
				xmax = 2382.4059
				text = ""
			intervals [2972]:
				xmin = 2382.4059
				xmax = 2382.6959
				text = "missed"
			intervals [2973]:
				xmin = 2382.6959
				xmax = 2382.7759
				text = "the"
			intervals [2974]:
				xmin = 2382.7759
				xmax = 2382.8159
				text = ""
			intervals [2975]:
				xmin = 2382.8159
				xmax = 2383.3659
				text = "playoffs"
			intervals [2976]:
				xmin = 2383.3659
				xmax = 2385.9288
				text = ""
			intervals [2977]:
				xmin = 2385.9288
				xmax = 2386.0988
				text = "yeah"
			intervals [2978]:
				xmin = 2386.0988
				xmax = 2394.3502
				text = ""
			intervals [2979]:
				xmin = 2394.3502
				xmax = 2394.6402
				text = "he"
			intervals [2980]:
				xmin = 2394.6402
				xmax = 2394.8561
				text = ""
			intervals [2981]:
				xmin = 2394.8561
				xmax = 2395.0861
				text = "he"
			intervals [2982]:
				xmin = 2395.0861
				xmax = 2395.6308
				text = ""
			intervals [2983]:
				xmin = 2395.6308
				xmax = 2395.7408
				text = "and"
			intervals [2984]:
				xmin = 2395.7408
				xmax = 2395.8108
				text = "i"
			intervals [2985]:
				xmin = 2395.8108
				xmax = 2396.0208
				text = "don't"
			intervals [2986]:
				xmin = 2396.0208
				xmax = 2396.2508
				text = "like"
			intervals [2987]:
				xmin = 2396.2508
				xmax = 2396.6408
				text = "him"
			intervals [2988]:
				xmin = 2396.6408
				xmax = 2396.9784
				text = ""
			intervals [2989]:
				xmin = 2396.9784
				xmax = 2397.1284
				text = "but"
			intervals [2990]:
				xmin = 2397.1284
				xmax = 2397.2884
				text = "he"
			intervals [2991]:
				xmin = 2397.2884
				xmax = 2397.5584
				text = "is"
			intervals [2992]:
				xmin = 2397.5584
				xmax = 2397.6484
				text = ""
			intervals [2993]:
				xmin = 2397.6484
				xmax = 2397.9384
				text = "i"
			intervals [2994]:
				xmin = 2397.9384
				xmax = 2398.1177
				text = ""
			intervals [2995]:
				xmin = 2398.1177
				xmax = 2398.2777
				text = "on"
			intervals [2996]:
				xmin = 2398.2777
				xmax = 2398.3877
				text = "the"
			intervals [2997]:
				xmin = 2398.3877
				xmax = 2398.8577
				text = "court"
			intervals [2998]:
				xmin = 2398.8577
				xmax = 2400.1443
				text = ""
			intervals [2999]:
				xmin = 2400.1443
				xmax = 2400.7243
				text = "genius"
			intervals [3000]:
				xmin = 2400.7243
				xmax = 2400.7743
				text = ""
			intervals [3001]:
				xmin = 2400.7743
				xmax = 2400.8443
				text = "he"
			intervals [3002]:
				xmin = 2400.8443
				xmax = 2401.0743
				text = "is"
			intervals [3003]:
				xmin = 2401.0743
				xmax = 2401.2843
				text = "i"
			intervals [3004]:
				xmin = 2401.2843
				xmax = 2401.3343
				text = ""
			intervals [3005]:
				xmin = 2401.3343
				xmax = 2401.4443
				text = "i"
			intervals [3006]:
				xmin = 2401.4443
				xmax = 2401.9043
				text = "can't"
			intervals [3007]:
				xmin = 2401.9043
				xmax = 2402.0543
				text = "take"
			intervals [3008]:
				xmin = 2402.0543
				xmax = 2402.1143
				text = "it"
			intervals [3009]:
				xmin = 2402.1143
				xmax = 2402.2843
				text = "away"
			intervals [3010]:
				xmin = 2402.2843
				xmax = 2402.4643
				text = "from"
			intervals [3011]:
				xmin = 2402.4643
				xmax = 2402.5443
				text = "him"
			intervals [3012]:
				xmin = 2402.5443
				xmax = 2402.9343
				text = "okay"
			intervals [3013]:
				xmin = 2402.9343
				xmax = 2403.8158
				text = ""
			intervals [3014]:
				xmin = 2403.8158
				xmax = 2403.9258
				text = "we"
			intervals [3015]:
				xmin = 2403.9258
				xmax = 2404.0258
				text = "could"
			intervals [3016]:
				xmin = 2404.0258
				xmax = 2404.1758
				text = "talk"
			intervals [3017]:
				xmin = 2404.1758
				xmax = 2404.3658
				text = "about"
			intervals [3018]:
				xmin = 2404.3658
				xmax = 2404.7358
				text = "basketball"
			intervals [3019]:
				xmin = 2404.7358
				xmax = 2404.8258
				text = "all"
			intervals [3020]:
				xmin = 2404.8258
				xmax = 2404.9158
				text = "day"
			intervals [3021]:
				xmin = 2404.9158
				xmax = 2404.9458
				text = ""
			intervals [3022]:
				xmin = 2404.9458
				xmax = 2405.0758
				text = "cause"
			intervals [3023]:
				xmin = 2405.0758
				xmax = 2405.1758
				text = "i"
			intervals [3024]:
				xmin = 2405.1758
				xmax = 2405.7958
				text = "watch"
			intervals [3025]:
				xmin = 2405.7958
				xmax = 2406.7342
				text = ""
			intervals [3026]:
				xmin = 2406.7342
				xmax = 2406.9442
				text = "way"
			intervals [3027]:
				xmin = 2406.9442
				xmax = 2407.0642
				text = "too"
			intervals [3028]:
				xmin = 2407.0642
				xmax = 2407.2342
				text = "much"
			intervals [3029]:
				xmin = 2407.2342
				xmax = 2407.6942
				text = "basketball"
			intervals [3030]:
				xmin = 2407.6942
				xmax = 2407.8142
				text = "i"
			intervals [3031]:
				xmin = 2407.8142
				xmax = 2408.0142
				text = "listen"
			intervals [3032]:
				xmin = 2408.0142
				xmax = 2408.1042
				text = "to"
			intervals [3033]:
				xmin = 2408.1042
				xmax = 2408.1442
				text = ""
			intervals [3034]:
				xmin = 2408.1442
				xmax = 2408.5742
				text = "nba"
			intervals [3035]:
				xmin = 2408.5742
				xmax = 2409.0342
				text = "radio"
			intervals [3036]:
				xmin = 2409.0342
				xmax = 2409.0642
				text = ""
			intervals [3037]:
				xmin = 2409.0642
				xmax = 2409.3442
				text = "all"
			intervals [3038]:
				xmin = 2409.3442
				xmax = 2409.5542
				text = "day"
			intervals [3039]:
				xmin = 2409.5542
				xmax = 2410.1242
				text = "long"
			intervals [3040]:
				xmin = 2410.1242
				xmax = 2410.5777
				text = ""
			intervals [3041]:
				xmin = 2410.5777
				xmax = 2410.8477
				text = "i"
			intervals [3042]:
				xmin = 2410.8477
				xmax = 2411.0921
				text = ""
			intervals [3043]:
				xmin = 2411.0921
				xmax = 2411.3621
				text = "have"
			intervals [3044]:
				xmin = 2411.3621
				xmax = 2411.4521
				text = "the"
			intervals [3045]:
				xmin = 2411.4521
				xmax = 2411.8621
				text = "basketball"
			intervals [3046]:
				xmin = 2411.8621
				xmax = 2411.9721
				text = "app"
			intervals [3047]:
				xmin = 2411.9721
				xmax = 2412.5021
				text = ""
			intervals [3048]:
				xmin = 2412.5021
				xmax = 2412.6921
				text = "on"
			intervals [3049]:
				xmin = 2412.6921
				xmax = 2412.7521
				text = "my"
			intervals [3050]:
				xmin = 2412.7521
				xmax = 2412.8921
				text = "phone"
			intervals [3051]:
				xmin = 2412.8921
				xmax = 2413.2905
				text = ""
			intervals [3052]:
				xmin = 2413.2905
				xmax = 2413.6705
				text = "okay"
			intervals [3053]:
				xmin = 2413.6705
				xmax = 2414.2316
				text = ""
			intervals [3054]:
				xmin = 2414.2316
				xmax = 2414.6016
				text = "of"
			intervals [3055]:
				xmin = 2414.6016
				xmax = 2415.0516
				text = "course"
			intervals [3056]:
				xmin = 2415.0516
				xmax = 2418.8089
				text = ""
			intervals [3057]:
				xmin = 2418.8089
				xmax = 2420.4189
				text = "ooh"
			intervals [3058]:
				xmin = 2420.4189
				xmax = 2429.2338
				text = ""
			intervals [3059]:
				xmin = 2429.2338
				xmax = 2430.2838
				text = "so"
			intervals [3060]:
				xmin = 2430.2838
				xmax = 2434.301
				text = ""
			intervals [3061]:
				xmin = 2434.301
				xmax = 2434.721
				text = "obviously"
			intervals [3062]:
				xmin = 2434.721
				xmax = 2434.911
				text = "not"
			intervals [3063]:
				xmin = 2434.911
				xmax = 2435.121
				text = "james"
			intervals [3064]:
				xmin = 2435.121
				xmax = 2435.161
				text = ""
			intervals [3065]:
				xmin = 2435.161
				xmax = 2435.491
				text = "harden"
			intervals [3066]:
				xmin = 2435.491
				xmax = 2438.8383
				text = ""
			intervals [3067]:
				xmin = 2438.8383
				xmax = 2439.0483
				text = "oh"
			intervals [3068]:
				xmin = 2439.0483
				xmax = 2439.2283
				text = "which"
			intervals [3069]:
				xmin = 2439.2283
				xmax = 2439.3483
				text = "are"
			intervals [3070]:
				xmin = 2439.3483
				xmax = 2439.6983
				text = "different"
			intervals [3071]:
				xmin = 2439.6983
				xmax = 2439.9068
				text = ""
			intervals [3072]:
				xmin = 2439.9068
				xmax = 2440.1768
				text = "okay"
			intervals [3073]:
				xmin = 2440.1768
				xmax = 2440.2068
				text = ""
			intervals [3074]:
				xmin = 2440.2068
				xmax = 2440.2968
				text = "so"
			intervals [3075]:
				xmin = 2440.2968
				xmax = 2440.3568
				text = ""
			intervals [3076]:
				xmin = 2440.3568
				xmax = 2440.5668
				text = "best"
			intervals [3077]:
				xmin = 2440.5668
				xmax = 2440.7268
				text = "two"
			intervals [3078]:
				xmin = 2440.7268
				xmax = 2440.8768
				text = "way"
			intervals [3079]:
				xmin = 2440.8768
				xmax = 2440.9568
				text = ""
			intervals [3080]:
				xmin = 2440.9568
				xmax = 2441.1868
				text = "player"
			intervals [3081]:
				xmin = 2441.1868
				xmax = 2441.3968
				text = "i"
			intervals [3082]:
				xmin = 2441.3968
				xmax = 2441.8368
				text = "might"
			intervals [3083]:
				xmin = 2441.8368
				xmax = 2441.8668
				text = ""
			intervals [3084]:
				xmin = 2441.8668
				xmax = 2442.2068
				text = "be"
			intervals [3085]:
				xmin = 2442.2068
				xmax = 2442.2368
				text = ""
			intervals [3086]:
				xmin = 2442.2368
				xmax = 2442.3868
				text = "it"
			intervals [3087]:
				xmin = 2442.3868
				xmax = 2442.4468
				text = ""
			intervals [3088]:
				xmin = 2442.4468
				xmax = 2442.7268
				text = "might"
			intervals [3089]:
				xmin = 2442.7268
				xmax = 2442.7568
				text = ""
			intervals [3090]:
				xmin = 2442.7568
				xmax = 2443.0568
				text = "be"
			intervals [3091]:
				xmin = 2443.0568
				xmax = 2443.6313
				text = ""
			intervals [3092]:
				xmin = 2443.6313
				xmax = 2444.0713
				text = "last"
			intervals [3093]:
				xmin = 2444.0713
				xmax = 2444.5913
				text = "series"
			intervals [3094]:
				xmin = 2444.5913
				xmax = 2444.6213
				text = ""
			intervals [3095]:
				xmin = 2444.6213
				xmax = 2445.3413
				text = "excluded"
			intervals [3096]:
				xmin = 2445.3413
				xmax = 2446.1247
				text = ""
			intervals [3097]:
				xmin = 2446.1247
				xmax = 2446.2447
				text = "kawhi"
			intervals [3098]:
				xmin = 2446.2447
				xmax = 2446.6547
				text = "leonard"
			intervals [3099]:
				xmin = 2446.6547
				xmax = 2446.9782
				text = ""
			intervals [3100]:
				xmin = 2446.9782
				xmax = 2447.7282
				text = "or"
			intervals [3101]:
				xmin = 2447.7282
				xmax = 2447.8441
				text = ""
			intervals [3102]:
				xmin = 2447.8441
				xmax = 2448.0441
				text = "klay"
			intervals [3103]:
				xmin = 2448.0441
				xmax = 2448.3741
				text = "thompson"
			intervals [3104]:
				xmin = 2448.3741
				xmax = 2448.4741
				text = "i"
			intervals [3105]:
				xmin = 2448.4741
				xmax = 2448.6641
				text = "really"
			intervals [3106]:
				xmin = 2448.6641
				xmax = 2448.891
				text = ""
			intervals [3107]:
				xmin = 2448.891
				xmax = 2449.091
				text = "i"
			intervals [3108]:
				xmin = 2449.091
				xmax = 2449.211
				text = "think"
			intervals [3109]:
				xmin = 2449.211
				xmax = 2449.321
				text = ""
			intervals [3110]:
				xmin = 2449.321
				xmax = 2449.491
				text = "klay"
			intervals [3111]:
				xmin = 2449.491
				xmax = 2449.6863
				text = ""
			intervals [3112]:
				xmin = 2449.6863
				xmax = 2449.7163
				text = "i"
			intervals [3113]:
				xmin = 2449.7163
				xmax = 2450.4063
				text = ""
			intervals [3114]:
				xmin = 2450.4063
				xmax = 2450.5263
				text = "think"
			intervals [3115]:
				xmin = 2450.5263
				xmax = 2450.7263
				text = "klay"
			intervals [3116]:
				xmin = 2450.7263
				xmax = 2450.7863
				text = "is"
			intervals [3117]:
				xmin = 2450.7863
				xmax = 2451.1063
				text = ""
			intervals [3118]:
				xmin = 2451.1063
				xmax = 2451.3663
				text = "klay"
			intervals [3119]:
				xmin = 2451.3663
				xmax = 2451.4663
				text = "is"
			intervals [3120]:
				xmin = 2451.4663
				xmax = 2451.4963
				text = "a"
			intervals [3121]:
				xmin = 2451.4963
				xmax = 2451.6463
				text = "beast"
			intervals [3122]:
				xmin = 2451.6463
				xmax = 2454.3812
				text = ""
			intervals [3123]:
				xmin = 2454.3812
				xmax = 2454.6512
				text = "yes"
			intervals [3124]:
				xmin = 2454.6512
				xmax = 2454.6812
				text = ""
			intervals [3125]:
				xmin = 2454.6812
				xmax = 2454.7112
				text = "i"
			intervals [3126]:
				xmin = 2454.7112
				xmax = 2454.8312
				text = "agree"
			intervals [3127]:
				xmin = 2454.8312
				xmax = 2458.7819
				text = ""
			intervals [3128]:
				xmin = 2458.7819
				xmax = 2459.4719
				text = "uh"
			intervals [3129]:
				xmin = 2459.4719
				xmax = 2459.5519
				text = ""
			intervals [3130]:
				xmin = 2459.5519
				xmax = 2459.7719
				text = "now"
			intervals [3131]:
				xmin = 2459.7719
				xmax = 2459.8919
				text = ""
			intervals [3132]:
				xmin = 2459.8919
				xmax = 2460.1619
				text = "best"
			intervals [3133]:
				xmin = 2460.1619
				xmax = 2460.4219
				text = "all"
			intervals [3134]:
				xmin = 2460.4219
				xmax = 2460.8319
				text = "around"
			intervals [3135]:
				xmin = 2460.8319
				xmax = 2461.6019
				text = "player"
			intervals [3136]:
				xmin = 2461.6019
				xmax = 2467.314
				text = ""
			intervals [3137]:
				xmin = 2467.314
				xmax = 2467.444
				text = "i"
			intervals [3138]:
				xmin = 2467.444
				xmax = 2467.684
				text = "wouldn't"
			intervals [3139]:
				xmin = 2467.684
				xmax = 2467.944
				text = "either"
			intervals [3140]:
				xmin = 2467.944
				xmax = 2468.254
				text = "because"
			intervals [3141]:
				xmin = 2468.254
				xmax = 2468.344
				text = "i"
			intervals [3142]:
				xmin = 2468.344
				xmax = 2468.624
				text = "think"
			intervals [3143]:
				xmin = 2468.624
				xmax = 2468.654
				text = ""
			intervals [3144]:
				xmin = 2468.654
				xmax = 2468.784
				text = "when"
			intervals [3145]:
				xmin = 2468.784
				xmax = 2468.854
				text = "i"
			intervals [3146]:
				xmin = 2468.854
				xmax = 2469.064
				text = "think"
			intervals [3147]:
				xmin = 2469.064
				xmax = 2469.374
				text = "about"
			intervals [3148]:
				xmin = 2469.374
				xmax = 2469.564
				text = "all"
			intervals [3149]:
				xmin = 2469.564
				xmax = 2469.864
				text = "around"
			intervals [3150]:
				xmin = 2469.864
				xmax = 2470.064
				text = "player"
			intervals [3151]:
				xmin = 2470.064
				xmax = 2470.224
				text = "i"
			intervals [3152]:
				xmin = 2470.224
				xmax = 2470.444
				text = "think"
			intervals [3153]:
				xmin = 2470.444
				xmax = 2470.884
				text = "about"
			intervals [3154]:
				xmin = 2470.884
				xmax = 2471.0138
				text = ""
			intervals [3155]:
				xmin = 2471.0138
				xmax = 2471.2638
				text = "your"
			intervals [3156]:
				xmin = 2471.2638
				xmax = 2471.4338
				text = "two"
			intervals [3157]:
				xmin = 2471.4338
				xmax = 2471.5938
				text = "way"
			intervals [3158]:
				xmin = 2471.5938
				xmax = 2471.6738
				text = ""
			intervals [3159]:
				xmin = 2471.6738
				xmax = 2472.1238
				text = "player"
			intervals [3160]:
				xmin = 2472.1238
				xmax = 2472.2513
				text = ""
			intervals [3161]:
				xmin = 2472.2513
				xmax = 2472.4113
				text = "but"
			intervals [3162]:
				xmin = 2472.4113
				xmax = 2472.6313
				text = "your"
			intervals [3163]:
				xmin = 2472.6313
				xmax = 2473.0913
				text = "leadership"
			intervals [3164]:
				xmin = 2473.0913
				xmax = 2473.2313
				text = "on"
			intervals [3165]:
				xmin = 2473.2313
				xmax = 2473.3313
				text = "the"
			intervals [3166]:
				xmin = 2473.3313
				xmax = 2473.7913
				text = "court"
			intervals [3167]:
				xmin = 2473.7913
				xmax = 2473.9614
				text = ""
			intervals [3168]:
				xmin = 2473.9614
				xmax = 2474.0914
				text = "i"
			intervals [3169]:
				xmin = 2474.0914
				xmax = 2474.2314
				text = "think"
			intervals [3170]:
				xmin = 2474.2314
				xmax = 2474.2614
				text = ""
			intervals [3171]:
				xmin = 2474.2614
				xmax = 2474.5114
				text = "about"
			intervals [3172]:
				xmin = 2474.5114
				xmax = 2474.6214
				text = "so"
			intervals [3173]:
				xmin = 2474.6214
				xmax = 2474.8314
				text = "many"
			intervals [3174]:
				xmin = 2474.8314
				xmax = 2475.0914
				text = "other"
			intervals [3175]:
				xmin = 2475.0914
				xmax = 2475.2614
				text = "things"
			intervals [3176]:
				xmin = 2475.2614
				xmax = 2475.6714
				text = "that"
			intervals [3177]:
				xmin = 2475.6714
				xmax = 2475.7314
				text = "go"
			intervals [3178]:
				xmin = 2475.7314
				xmax = 2475.7614
				text = ""
			intervals [3179]:
				xmin = 2475.7614
				xmax = 2476.1714
				text = "into"
			intervals [3180]:
				xmin = 2476.1714
				xmax = 2476.424
				text = ""
			intervals [3181]:
				xmin = 2476.424
				xmax = 2476.824
				text = "yeah"
			intervals [3182]:
				xmin = 2476.824
				xmax = 2476.890
				text = ""
			intervals [3183]:
				xmin = 2476.890
				xmax = 2477.190
				text = "all"
			intervals [3184]:
				xmin = 2477.190
				xmax = 2477.470
				text = "that"
			intervals [3185]:
				xmin = 2477.470
				xmax = 2477.560
				text = "is"
			intervals [3186]:
				xmin = 2477.560
				xmax = 2477.610
				text = ""
			intervals [3187]:
				xmin = 2477.610
				xmax = 2477.790
				text = "and"
			intervals [3188]:
				xmin = 2477.790
				xmax = 2477.880
				text = "i"
			intervals [3189]:
				xmin = 2477.880
				xmax = 2478.220
				text = "don't"
			intervals [3190]:
				xmin = 2478.220
				xmax = 2479.4021
				text = ""
			intervals [3191]:
				xmin = 2479.4021
				xmax = 2480.1221
				text = "mm"
			intervals [3192]:
				xmin = 2480.1221
				xmax = 2481.7917
				text = ""
			intervals [3193]:
				xmin = 2481.7917
				xmax = 2481.9417
				text = "he"
			intervals [3194]:
				xmin = 2481.9417
				xmax = 2482.0017
				text = "s"
			intervals [3195]:
				xmin = 2482.0017
				xmax = 2482.5117
				text = ""
			intervals [3196]:
				xmin = 2482.5117
				xmax = 2482.6017
				text = "one"
			intervals [3197]:
				xmin = 2482.6017
				xmax = 2482.6617
				text = "of"
			intervals [3198]:
				xmin = 2482.6617
				xmax = 2482.7617
				text = "my"
			intervals [3199]:
				xmin = 2482.7617
				xmax = 2482.7917
				text = ""
			intervals [3200]:
				xmin = 2482.7917
				xmax = 2483.0917
				text = "favorites"
			intervals [3201]:
				xmin = 2483.0917
				xmax = 2484.667
				text = ""
			intervals [3202]:
				xmin = 2484.667
				xmax = 2484.877
				text = "and"
			intervals [3203]:
				xmin = 2484.877
				xmax = 2484.997
				text = "he"
			intervals [3204]:
				xmin = 2484.997
				xmax = 2485.157
				text = "is"
			intervals [3205]:
				xmin = 2485.157
				xmax = 2485.287
				text = "the"
			intervals [3206]:
				xmin = 2485.287
				xmax = 2485.617
				text = "heart"
			intervals [3207]:
				xmin = 2485.617
				xmax = 2485.667
				text = "i"
			intervals [3208]:
				xmin = 2485.667
				xmax = 2485.837
				text = "don't"
			intervals [3209]:
				xmin = 2485.837
				xmax = 2485.967
				text = "care"
			intervals [3210]:
				xmin = 2485.967
				xmax = 2486.197
				text = "what"
			intervals [3211]:
				xmin = 2486.197
				xmax = 2486.367
				text = "i"
			intervals [3212]:
				xmin = 2486.367
				xmax = 2486.587
				text = "love"
			intervals [3213]:
				xmin = 2486.587
				xmax = 2486.617
				text = ""
			intervals [3214]:
				xmin = 2486.617
				xmax = 2486.827
				text = "steph"
			intervals [3215]:
				xmin = 2486.827
				xmax = 2487.137
				text = "curry"
			intervals [3216]:
				xmin = 2487.137
				xmax = 2487.367
				text = "i'm"
			intervals [3217]:
				xmin = 2487.367
				xmax = 2487.417
				text = "a"
			intervals [3218]:
				xmin = 2487.417
				xmax = 2487.717
				text = "steph"
			intervals [3219]:
				xmin = 2487.717
				xmax = 2487.807
				text = "curry"
			intervals [3220]:
				xmin = 2487.807
				xmax = 2488.057
				text = "i"
			intervals [3221]:
				xmin = 2488.057
				xmax = 2488.157
				text = "awe"
			intervals [3222]:
				xmin = 2488.157
				xmax = 2488.217
				text = "at"
			intervals [3223]:
				xmin = 2488.217
				xmax = 2488.337
				text = "steph"
			intervals [3224]:
				xmin = 2488.337
				xmax = 2488.427
				text = "curry"
			intervals [3225]:
				xmin = 2488.427
				xmax = 2489.7026
				text = ""
			intervals [3226]:
				xmin = 2489.7026
				xmax = 2489.8326
				text = "but"
			intervals [3227]:
				xmin = 2489.8326
				xmax = 2490.5526
				text = ""
			intervals [3228]:
				xmin = 2490.5526
				xmax = 2490.8326
				text = "draymond"
			intervals [3229]:
				xmin = 2490.8326
				xmax = 2490.9526
				text = "green"
			intervals [3230]:
				xmin = 2490.9526
				xmax = 2494.8303
				text = ""
			intervals [3231]:
				xmin = 2494.8303
				xmax = 2495.0303
				text = "i"
			intervals [3232]:
				xmin = 2495.0303
				xmax = 2495.1903
				text = "said"
			intervals [3233]:
				xmin = 2495.1903
				xmax = 2495.4503
				text = "i"
			intervals [3234]:
				xmin = 2495.4503
				xmax = 2495.6003
				text = "awe"
			intervals [3235]:
				xmin = 2495.6003
				xmax = 2495.6803
				text = "at"
			intervals [3236]:
				xmin = 2495.6803
				xmax = 2495.9303
				text = "steph"
			intervals [3237]:
				xmin = 2495.9303
				xmax = 2496.0103
				text = "cur-"
			intervals [3238]:
				xmin = 2496.0103
				xmax = 2496.2203
				text = "i"
			intervals [3239]:
				xmin = 2496.2203
				xmax = 2496.4403
				text = "love"
			intervals [3240]:
				xmin = 2496.4403
				xmax = 2496.5303
				text = "me"
			intervals [3241]:
				xmin = 2496.5303
				xmax = 2496.6703
				text = "some"
			intervals [3242]:
				xmin = 2496.6703
				xmax = 2496.9003
				text = "steph"
			intervals [3243]:
				xmin = 2496.9003
				xmax = 2497.1203
				text = "curry"
			intervals [3244]:
				xmin = 2497.1203
				xmax = 2497.2503
				text = "but"
			intervals [3245]:
				xmin = 2497.2503
				xmax = 2497.6603
				text = "draymond"
			intervals [3246]:
				xmin = 2497.6603
				xmax = 2497.8403
				text = "green"
			intervals [3247]:
				xmin = 2497.8403
				xmax = 2497.9403
				text = "is"
			intervals [3248]:
				xmin = 2497.9403
				xmax = 2498.0403
				text = "the"
			intervals [3249]:
				xmin = 2498.0403
				xmax = 2498.4303
				text = "heartbeat"
			intervals [3250]:
				xmin = 2498.4303
				xmax = 2498.5203
				text = "of"
			intervals [3251]:
				xmin = 2498.5203
				xmax = 2498.7003
				text = "that"
			intervals [3252]:
				xmin = 2498.7003
				xmax = 2498.7303
				text = ""
			intervals [3253]:
				xmin = 2498.7303
				xmax = 2499.0003
				text = "team"
			intervals [3254]:
				xmin = 2499.0003
				xmax = 2501.164
				text = ""
			intervals [3255]:
				xmin = 2501.164
				xmax = 2501.374
				text = "they're"
			intervals [3256]:
				xmin = 2501.374
				xmax = 2501.604
				text = "not"
			intervals [3257]:
				xmin = 2501.604
				xmax = 2501.664
				text = "the"
			intervals [3258]:
				xmin = 2501.664
				xmax = 2501.914
				text = "same"
			intervals [3259]:
				xmin = 2501.914
				xmax = 2501.944
				text = ""
			intervals [3260]:
				xmin = 2501.944
				xmax = 2502.084
				text = "they're"
			intervals [3261]:
				xmin = 2502.084
				xmax = 2502.254
				text = "not"
			intervals [3262]:
				xmin = 2502.254
				xmax = 2502.334
				text = "the"
			intervals [3263]:
				xmin = 2502.334
				xmax = 2502.424
				text = "same"
			intervals [3264]:
				xmin = 2502.424
				xmax = 2507.9043
				text = ""
			intervals [3265]:
				xmin = 2507.9043
				xmax = 2508.2643
				text = "and"
			intervals [3266]:
				xmin = 2508.2643
				xmax = 2508.4843
				text = "klay"
			intervals [3267]:
				xmin = 2508.4843
				xmax = 2508.8643
				text = "thompson"
			intervals [3268]:
				xmin = 2508.8643
				xmax = 2509.0543
				text = "they're"
			intervals [3269]:
				xmin = 2509.0543
				xmax = 2509.7743
				text = ""
			intervals [3270]:
				xmin = 2509.7743
				xmax = 2509.9343
				text = "beasts"
			intervals [3271]:
				xmin = 2509.9343
				xmax = 2514.4553
				text = ""
			intervals [3272]:
				xmin = 2514.4553
				xmax = 2514.5653
				text = "they"
			intervals [3273]:
				xmin = 2514.5653
				xmax = 2514.7053
				text = "don't"
			intervals [3274]:
				xmin = 2514.7053
				xmax = 2514.9053
				text = "have"
			intervals [3275]:
				xmin = 2514.9053
				xmax = 2515.0453
				text = "their"
			intervals [3276]:
				xmin = 2515.0453
				xmax = 2515.4353
				text = "heartbeat"
			intervals [3277]:
				xmin = 2515.4353
				xmax = 2515.5853
				text = ""
			intervals [3278]:
				xmin = 2515.5853
				xmax = 2516.0153
				text = "draymond"
			intervals [3279]:
				xmin = 2516.0153
				xmax = 2516.2553
				text = "green"
			intervals [3280]:
				xmin = 2516.2553
				xmax = 2516.2853
				text = ""
			intervals [3281]:
				xmin = 2516.2853
				xmax = 2516.5653
				text = "brings"
			intervals [3282]:
				xmin = 2516.5653
				xmax = 2516.8153
				text = ""
			intervals [3283]:
				xmin = 2516.8153
				xmax = 2516.9553
				text = "them"
			intervals [3284]:
				xmin = 2516.9553
				xmax = 2517.4953
				text = "energy"
			intervals [3285]:
				xmin = 2517.4953
				xmax = 2517.733
				text = ""
			intervals [3286]:
				xmin = 2517.733
				xmax = 2517.943
				text = "he"
			intervals [3287]:
				xmin = 2517.943
				xmax = 2518.303
				text = "brings"
			intervals [3288]:
				xmin = 2518.303
				xmax = 2518.333
				text = ""
			intervals [3289]:
				xmin = 2518.333
				xmax = 2518.553
				text = "them"
			intervals [3290]:
				xmin = 2518.553
				xmax = 2518.7677
				text = ""
			intervals [3291]:
				xmin = 2518.7677
				xmax = 2518.8977
				text = "he"
			intervals [3292]:
				xmin = 2518.8977
				xmax = 2519.3877
				text = ""
			intervals [3293]:
				xmin = 2519.3877
				xmax = 2519.5877
				text = "brings"
			intervals [3294]:
				xmin = 2519.5877
				xmax = 2519.6877
				text = "them"
			intervals [3295]:
				xmin = 2519.6877
				xmax = 2532.981
				text = ""
			intervals [3296]:
				xmin = 2532.981
				xmax = 2533.091
				text = "but"
			intervals [3297]:
				xmin = 2533.091
				xmax = 2533.161
				text = "they"
			intervals [3298]:
				xmin = 2533.161
				xmax = 2533.471
				text = "can"
			intervals [3299]:
				xmin = 2533.471
				xmax = 2533.631
				text = "still"
			intervals [3300]:
				xmin = 2533.631
				xmax = 2534.121
				text = ""
			intervals [3301]:
				xmin = 2534.121
				xmax = 2534.241
				text = "win"
			intervals [3302]:
				xmin = 2534.241
				xmax = 2534.9054
				text = ""
			intervals [3303]:
				xmin = 2534.9054
				xmax = 2535.2054
				text = "without"
			intervals [3304]:
				xmin = 2535.2054
				xmax = 2535.4654
				text = "steph"
			intervals [3305]:
				xmin = 2535.4654
				xmax = 2535.7954
				text = "curry"
			intervals [3306]:
				xmin = 2535.7954
				xmax = 2539.4443
				text = ""
			intervals [3307]:
				xmin = 2539.4443
				xmax = 2539.8443
				text = "yes"
			intervals [3308]:
				xmin = 2539.8443
				xmax = 2540.5443
				text = "yes"
			intervals [3309]:
				xmin = 2540.5443
				xmax = 2542.0421
				text = ""
			intervals [3310]:
				xmin = 2542.0421
				xmax = 2542.3921
				text = "going"
			intervals [3311]:
				xmin = 2542.3921
				xmax = 2542.4521
				text = "to"
			intervals [3312]:
				xmin = 2542.4521
				xmax = 2542.8321
				text = "the"
			intervals [3313]:
				xmin = 2542.8321
				xmax = 2543.1721
				text = "finals"
			intervals [3314]:
				xmin = 2543.1721
				xmax = 2543.2321
				text = "now"
			intervals [3315]:
				xmin = 2543.2321
				xmax = 2543.4121
				text = "going"
			intervals [3316]:
				xmin = 2543.4121
				xmax = 2543.6321
				text = "against"
			intervals [3317]:
				xmin = 2543.6321
				xmax = 2544.3221
				text = "okc"
			intervals [3318]:
				xmin = 2544.3221
				xmax = 2544.6702
				text = ""
			intervals [3319]:
				xmin = 2544.6702
				xmax = 2544.8602
				text = "i"
			intervals [3320]:
				xmin = 2544.8602
				xmax = 2545.3202
				text = "wouldn't"
			intervals [3321]:
				xmin = 2545.3202
				xmax = 2545.3902
				text = ""
			intervals [3322]:
				xmin = 2545.3902
				xmax = 2545.5502
				text = "it"
			intervals [3323]:
				xmin = 2545.5502
				xmax = 2545.5802
				text = ""
			intervals [3324]:
				xmin = 2545.5802
				xmax = 2545.7802
				text = "i"
			intervals [3325]:
				xmin = 2545.7802
				xmax = 2545.9702
				text = "would"
			intervals [3326]:
				xmin = 2545.9702
				xmax = 2546.4802
				text = "i"
			intervals [3327]:
				xmin = 2546.4802
				xmax = 2546.6302
				text = "i"
			intervals [3328]:
				xmin = 2546.6302
				xmax = 2546.6602
				text = ""
			intervals [3329]:
				xmin = 2546.6602
				xmax = 2546.8902
				text = "couldn't"
			intervals [3330]:
				xmin = 2546.8902
				xmax = 2547.0602
				text = "put"
			intervals [3331]:
				xmin = 2547.0602
				xmax = 2547.1802
				text = "my"
			intervals [3332]:
				xmin = 2547.1802
				xmax = 2547.5202
				text = "money"
			intervals [3333]:
				xmin = 2547.5202
				xmax = 2547.7102
				text = "on"
			intervals [3334]:
				xmin = 2547.7102
				xmax = 2547.7702
				text = "it"
			intervals [3335]:
				xmin = 2547.7702
				xmax = 2548.054
				text = ""
			intervals [3336]:
				xmin = 2548.054
				xmax = 2548.364
				text = "but"
			intervals [3337]:
				xmin = 2548.364
				xmax = 2548.784
				text = "against"
			intervals [3338]:
				xmin = 2548.784
				xmax = 2548.814
				text = ""
			intervals [3339]:
				xmin = 2548.814
				xmax = 2549.414
				text = "portland"
			intervals [3340]:
				xmin = 2549.414
				xmax = 2549.634
				text = ""
			intervals [3341]:
				xmin = 2549.634
				xmax = 2550.354
				text = "against"
			intervals [3342]:
				xmin = 2550.354
				xmax = 2550.384
				text = ""
			intervals [3343]:
				xmin = 2550.384
				xmax = 2551.324
				text = "um"
			intervals [3344]:
				xmin = 2551.324
				xmax = 2551.7248
				text = ""
			intervals [3345]:
				xmin = 2551.7248
				xmax = 2551.9048
				text = "the"
			intervals [3346]:
				xmin = 2551.9048
				xmax = 2552.3548
				text = "rockets"
			intervals [3347]:
				xmin = 2552.3548
				xmax = 2552.4948
				text = "in"
			intervals [3348]:
				xmin = 2552.4948
				xmax = 2552.7348
				text = "their"
			intervals [3349]:
				xmin = 2552.7348
				xmax = 2552.7648
				text = ""
			intervals [3350]:
				xmin = 2552.7648
				xmax = 2553.0048
				text = "poor"
			intervals [3351]:
				xmin = 2553.0048
				xmax = 2553.3548
				text = "state"
			intervals [3352]:
				xmin = 2553.3548
				xmax = 2562.3772
				text = ""
			intervals [3353]:
				xmin = 2562.3772
				xmax = 2562.4272
				text = "i"
			intervals [3354]:
				xmin = 2562.4272
				xmax = 2562.5172
				text = "don't"
			intervals [3355]:
				xmin = 2562.5172
				xmax = 2562.8572
				text = "know"
			intervals [3356]:
				xmin = 2562.8572
				xmax = 2563.261
				text = ""
			intervals [3357]:
				xmin = 2563.261
				xmax = 2563.391
				text = "i"
			intervals [3358]:
				xmin = 2563.391
				xmax = 2563.581
				text = "it"
			intervals [3359]:
				xmin = 2563.581
				xmax = 2563.6987
				text = ""
			intervals [3360]:
				xmin = 2563.6987
				xmax = 2563.8887
				text = "no"
			intervals [3361]:
				xmin = 2563.8887
				xmax = 2563.9187
				text = "i"
			intervals [3362]:
				xmin = 2563.9187
				xmax = 2564.2387
				text = ""
			intervals [3363]:
				xmin = 2564.2387
				xmax = 2564.3587
				text = "think"
			intervals [3364]:
				xmin = 2564.3587
				xmax = 2564.9792
				text = ""
			intervals [3365]:
				xmin = 2564.9792
				xmax = 2565.0892
				text = "i"
			intervals [3366]:
				xmin = 2565.0892
				xmax = 2565.2892
				text = "don't"
			intervals [3367]:
				xmin = 2565.2892
				xmax = 2565.4292
				text = "think"
			intervals [3368]:
				xmin = 2565.4292
				xmax = 2565.5592
				text = "i"
			intervals [3369]:
				xmin = 2565.5592
				xmax = 2565.8092
				text = "disagree"
			intervals [3370]:
				xmin = 2565.8092
				xmax = 2568.6324
				text = ""
			intervals [3371]:
				xmin = 2568.6324
				xmax = 2568.9024
				text = "he"
			intervals [3372]:
				xmin = 2568.9024
				xmax = 2569.0824
				text = "is"
			intervals [3373]:
				xmin = 2569.0824
				xmax = 2569.1124
				text = ""
			intervals [3374]:
				xmin = 2569.1124
				xmax = 2569.2224
				text = "now"
			intervals [3375]:
				xmin = 2569.2224
				xmax = 2569.3524
				text = "he"
			intervals [3376]:
				xmin = 2569.3524
				xmax = 2569.5224
				text = "does"
			intervals [3377]:
				xmin = 2569.5224
				xmax = 2569.6724
				text = "not"
			intervals [3378]:
				xmin = 2569.6724
				xmax = 2569.8224
				text = "get"
			intervals [3379]:
				xmin = 2569.8224
				xmax = 2570.0324
				text = "his"
			intervals [3380]:
				xmin = 2570.0324
				xmax = 2570.0724
				text = ""
			intervals [3381]:
				xmin = 2570.0724
				xmax = 2570.3924
				text = "props"
			intervals [3382]:
				xmin = 2570.3924
				xmax = 2576.4291
				text = ""
			intervals [3383]:
				xmin = 2576.4291
				xmax = 2576.5891
				text = "the"
			intervals [3384]:
				xmin = 2576.5891
				xmax = 2576.8991
				text = "whole"
			intervals [3385]:
				xmin = 2576.8991
				xmax = 2576.9991
				text = "team"
			intervals [3386]:
				xmin = 2576.9991
				xmax = 2578.0492
				text = ""
			intervals [3387]:
				xmin = 2578.0492
				xmax = 2578.1192
				text = "the"
			intervals [3388]:
				xmin = 2578.1192
				xmax = 2578.3892
				text = "whole"
			intervals [3389]:
				xmin = 2578.3892
				xmax = 2578.5992
				text = "team"
			intervals [3390]:
				xmin = 2578.5992
				xmax = 2583.803
				text = ""
			intervals [3391]:
				xmin = 2583.803
				xmax = 2583.893
				text = "he"
			intervals [3392]:
				xmin = 2583.893
				xmax = 2584.063
				text = "did"
			intervals [3393]:
				xmin = 2584.063
				xmax = 2585.9989
				text = ""
			intervals [3394]:
				xmin = 2585.9989
				xmax = 2586.0889
				text = "most"
			intervals [3395]:
				xmin = 2586.0889
				xmax = 2586.3389
				text = "improved"
			intervals [3396]:
				xmin = 2586.3389
				xmax = 2586.5989
				text = "player"
			intervals [3397]:
				xmin = 2586.5989
				xmax = 2589.1831
				text = ""
			intervals [3398]:
				xmin = 2589.1831
				xmax = 2589.5131
				text = "yup"
			intervals [3399]:
				xmin = 2589.5131
				xmax = 2589.857
				text = ""
			intervals [3400]:
				xmin = 2589.857
				xmax = 2590.077
				text = "no"
			intervals [3401]:
				xmin = 2590.077
				xmax = 2590.297
				text = "that"
			intervals [3402]:
				xmin = 2590.297
				xmax = 2590.577
				text = "that"
			intervals [3403]:
				xmin = 2590.577
				xmax = 2590.747
				text = "court"
			intervals [3404]:
				xmin = 2590.747
				xmax = 2591.207
				text = "no"
			intervals [3405]:
				xmin = 2591.207
				xmax = 2591.287
				text = "i"
			intervals [3406]:
				xmin = 2591.287
				xmax = 2591.607
				text = "won't"
			intervals [3407]:
				xmin = 2591.607
				xmax = 2591.897
				text = "s"
			intervals [3408]:
				xmin = 2591.897
				xmax = 2591.927
				text = "i"
			intervals [3409]:
				xmin = 2591.927
				xmax = 2592.087
				text = "won't"
			intervals [3410]:
				xmin = 2592.087
				xmax = 2592.227
				text = "s"
			intervals [3411]:
				xmin = 2592.227
				xmax = 2592.4931
				text = ""
			intervals [3412]:
				xmin = 2592.4931
				xmax = 2592.8631
				text = "he"
			intervals [3413]:
				xmin = 2592.8631
				xmax = 2593.1031
				text = "is"
			intervals [3414]:
				xmin = 2593.1031
				xmax = 2593.2731
				text = "i"
			intervals [3415]:
				xmin = 2593.2731
				xmax = 2593.5331
				text = "love"
			intervals [3416]:
				xmin = 2593.5331
				xmax = 2593.7731
				text = "him"
			intervals [3417]:
				xmin = 2593.7731
				xmax = 2593.9331
				text = "i"
			intervals [3418]:
				xmin = 2593.9331
				xmax = 2594.2231
				text = "love"
			intervals [3419]:
				xmin = 2594.2231
				xmax = 2594.4931
				text = "him"
			intervals [3420]:
				xmin = 2594.4931
				xmax = 2594.7683
				text = ""
			intervals [3421]:
				xmin = 2594.7683
				xmax = 2594.9783
				text = "i"
			intervals [3422]:
				xmin = 2594.9783
				xmax = 2595.4583
				text = "love"
			intervals [3423]:
				xmin = 2595.4583
				xmax = 2595.6283
				text = "the"
			intervals [3424]:
				xmin = 2595.6283
				xmax = 2595.783
				text = ""
			intervals [3425]:
				xmin = 2595.783
				xmax = 2596.013
				text = "the"
			intervals [3426]:
				xmin = 2596.013
				xmax = 2596.093
				text = ""
			intervals [3427]:
				xmin = 2596.093
				xmax = 2596.203
				text = "the"
			intervals [3428]:
				xmin = 2596.203
				xmax = 2596.723
				text = "commercial"
			intervals [3429]:
				xmin = 2596.723
				xmax = 2596.763
				text = "i"
			intervals [3430]:
				xmin = 2596.763
				xmax = 2597.033
				text = "one"
			intervals [3431]:
				xmin = 2597.033
				xmax = 2597.103
				text = "of"
			intervals [3432]:
				xmin = 2597.103
				xmax = 2597.223
				text = "my"
			intervals [3433]:
				xmin = 2597.223
				xmax = 2597.653
				text = "favorite"
			intervals [3434]:
				xmin = 2597.653
				xmax = 2597.753
				text = "i"
			intervals [3435]:
				xmin = 2597.753
				xmax = 2597.963
				text = "have"
			intervals [3436]:
				xmin = 2597.963
				xmax = 2598.143
				text = "two"
			intervals [3437]:
				xmin = 2598.143
				xmax = 2598.463
				text = "favorite"
			intervals [3438]:
				xmin = 2598.463
				xmax = 2598.813
				text = "nba"
			intervals [3439]:
				xmin = 2598.813
				xmax = 2599.373
				text = "commercials"
			intervals [3440]:
				xmin = 2599.373
				xmax = 2599.9836
				text = ""
			intervals [3441]:
				xmin = 2599.9836
				xmax = 2600.0636
				text = "it"
			intervals [3442]:
				xmin = 2600.0636
				xmax = 2600.1236
				text = "s"
			intervals [3443]:
				xmin = 2600.1236
				xmax = 2600.2236
				text = "the"
			intervals [3444]:
				xmin = 2600.2236
				xmax = 2600.4136
				text = "one"
			intervals [3445]:
				xmin = 2600.4136
				xmax = 2600.5136
				text = "with"
			intervals [3446]:
				xmin = 2600.5136
				xmax = 2600.9236
				text = "steph"
			intervals [3447]:
				xmin = 2600.9236
				xmax = 2601.1236
				text = "and"
			intervals [3448]:
				xmin = 2601.1236
				xmax = 2601.5736
				text = "obama"
			intervals [3449]:
				xmin = 2601.5736
				xmax = 2601.6836
				text = ""
			intervals [3450]:
				xmin = 2601.6836
				xmax = 2601.8136
				text = "i"
			intervals [3451]:
				xmin = 2601.8136
				xmax = 2601.9936
				text = "love"
			intervals [3452]:
				xmin = 2601.9936
				xmax = 2602.2136
				text = "that"
			intervals [3453]:
				xmin = 2602.2136
				xmax = 2602.3336
				text = "one"
			intervals [3454]:
				xmin = 2602.3336
				xmax = 2602.4936
				text = "the"
			intervals [3455]:
				xmin = 2602.4936
				xmax = 2602.5236
				text = ""
			intervals [3456]:
				xmin = 2602.5236
				xmax = 2602.6836
				text = "my"
			intervals [3457]:
				xmin = 2602.6836
				xmax = 2602.9136
				text = "brother"
			intervals [3458]:
				xmin = 2602.9136
				xmax = 2602.9936
				text = "s"
			intervals [3459]:
				xmin = 2602.9936
				xmax = 2603.2136
				text = "keeper"
			intervals [3460]:
				xmin = 2603.2136
				xmax = 2603.7136
				text = "commercial"
			intervals [3461]:
				xmin = 2603.7136
				xmax = 2603.8404
				text = ""
			intervals [3462]:
				xmin = 2603.8404
				xmax = 2603.9504
				text = "and"
			intervals [3463]:
				xmin = 2603.9504
				xmax = 2603.9804
				text = ""
			intervals [3464]:
				xmin = 2603.9804
				xmax = 2604.0604
				text = "he"
			intervals [3465]:
				xmin = 2604.0604
				xmax = 2604.1304
				text = "s"
			intervals [3466]:
				xmin = 2604.1304
				xmax = 2604.2804
				text = "like"
			intervals [3467]:
				xmin = 2604.2804
				xmax = 2604.3104
				text = ""
			intervals [3468]:
				xmin = 2604.3104
				xmax = 2604.4204
				text = "yeah"
			intervals [3469]:
				xmin = 2604.4204
				xmax = 2604.5604
				text = "you"
			intervals [3470]:
				xmin = 2604.5604
				xmax = 2604.6904
				text = "don't"
			intervals [3471]:
				xmin = 2604.6904
				xmax = 2604.8204
				text = "need"
			intervals [3472]:
				xmin = 2604.8204
				xmax = 2604.9804
				text = "this"
			intervals [3473]:
				xmin = 2604.9804
				xmax = 2605.1904
				text = "clip"
			intervals [3474]:
				xmin = 2605.1904
				xmax = 2605.3704
				text = "art"
			intervals [3475]:
				xmin = 2605.3704
				xmax = 2605.4604
				text = "on"
			intervals [3476]:
				xmin = 2605.4604
				xmax = 2605.5504
				text = "your"
			intervals [3477]:
				xmin = 2605.5504
				xmax = 2605.5804
				text = ""
			intervals [3478]:
				xmin = 2605.5804
				xmax = 2605.9404
				text = "resume"
			intervals [3479]:
				xmin = 2605.9404
				xmax = 2606.1565
				text = ""
			intervals [3480]:
				xmin = 2606.1565
				xmax = 2606.3165
				text = "and"
			intervals [3481]:
				xmin = 2606.3165
				xmax = 2606.4465
				text = "then"
			intervals [3482]:
				xmin = 2606.4465
				xmax = 2606.6465
				text = "my"
			intervals [3483]:
				xmin = 2606.6465
				xmax = 2606.8465
				text = "other"
			intervals [3484]:
				xmin = 2606.8465
				xmax = 2607.2265
				text = "commercial"
			intervals [3485]:
				xmin = 2607.2265
				xmax = 2607.3365
				text = "that"
			intervals [3486]:
				xmin = 2607.3365
				xmax = 2607.4065
				text = "i"
			intervals [3487]:
				xmin = 2607.4065
				xmax = 2607.6365
				text = "like"
			intervals [3488]:
				xmin = 2607.6365
				xmax = 2607.7465
				text = "is"
			intervals [3489]:
				xmin = 2607.7465
				xmax = 2607.8265
				text = "the"
			intervals [3490]:
				xmin = 2607.8265
				xmax = 2607.9465
				text = "one"
			intervals [3491]:
				xmin = 2607.9465
				xmax = 2608.0065
				text = "he"
			intervals [3492]:
				xmin = 2608.0065
				xmax = 2608.2465
				text = "talks"
			intervals [3493]:
				xmin = 2608.2465
				xmax = 2608.4765
				text = "about"
			intervals [3494]:
				xmin = 2608.4765
				xmax = 2608.8765
				text = "motivation"
			intervals [3495]:
				xmin = 2608.8765
				xmax = 2608.9765
				text = "when"
			intervals [3496]:
				xmin = 2608.9765
				xmax = 2609.0365
				text = "it"
			intervals [3497]:
				xmin = 2609.0365
				xmax = 2609.0865
				text = "s"
			intervals [3498]:
				xmin = 2609.0865
				xmax = 2609.3565
				text = "dame"
			intervals [3499]:
				xmin = 2609.3565
				xmax = 2609.6265
				text = "lillard"
			intervals [3500]:
				xmin = 2609.6265
				xmax = 2609.8165
				text = "talking"
			intervals [3501]:
				xmin = 2609.8165
				xmax = 2610.0065
				text = "about"
			intervals [3502]:
				xmin = 2610.0065
				xmax = 2610.0665
				text = "the"
			intervals [3503]:
				xmin = 2610.0665
				xmax = 2610.7465
				text = "motivation"
			intervals [3504]:
				xmin = 2610.7465
				xmax = 2611.1156
				text = ""
			intervals [3505]:
				xmin = 2611.1156
				xmax = 2611.1956
				text = "and"
			intervals [3506]:
				xmin = 2611.1956
				xmax = 2611.3056
				text = "he"
			intervals [3507]:
				xmin = 2611.3056
				xmax = 2611.5856
				text = "says"
			intervals [3508]:
				xmin = 2611.5856
				xmax = 2611.6756
				text = "you"
			intervals [3509]:
				xmin = 2611.6756
				xmax = 2611.7956
				text = "know"
			intervals [3510]:
				xmin = 2611.7956
				xmax = 2612.0256
				text = "all"
			intervals [3511]:
				xmin = 2612.0256
				xmax = 2612.1856
				text = "these"
			intervals [3512]:
				xmin = 2612.1856
				xmax = 2612.5556
				text = "snub"
			intervals [3513]:
				xmin = 2612.5556
				xmax = 2612.6656
				text = "blah"
			intervals [3514]:
				xmin = 2612.6656
				xmax = 2612.7656
				text = "blah"
			intervals [3515]:
				xmin = 2612.7656
				xmax = 2613.0256
				text = "blah"
			intervals [3516]:
				xmin = 2613.0256
				xmax = 2613.0956
				text = "he"
			intervals [3517]:
				xmin = 2613.0956
				xmax = 2613.3656
				text = "says"
			intervals [3518]:
				xmin = 2613.3656
				xmax = 2613.6363
				text = ""
			intervals [3519]:
				xmin = 2613.6363
				xmax = 2613.8063
				text = "that"
			intervals [3520]:
				xmin = 2613.8063
				xmax = 2613.8363
				text = "s"
			intervals [3521]:
				xmin = 2613.8363
				xmax = 2614.0263
				text = "just"
			intervals [3522]:
				xmin = 2614.0263
				xmax = 2614.1863
				text = "keeps"
			intervals [3523]:
				xmin = 2614.1863
				xmax = 2614.2163
				text = ""
			intervals [3524]:
				xmin = 2614.2163
				xmax = 2614.3263
				text = "me"
			intervals [3525]:
				xmin = 2614.3263
				xmax = 2614.5363
				text = "going"
			intervals [3526]:
				xmin = 2614.5363
				xmax = 2614.6863
				text = "i"
			intervals [3527]:
				xmin = 2614.6863
				xmax = 2614.9863
				text = "love"
			intervals [3528]:
				xmin = 2614.9863
				xmax = 2615.1463
				text = "that"
			intervals [3529]:
				xmin = 2615.1463
				xmax = 2615.1763
				text = ""
			intervals [3530]:
				xmin = 2615.1763
				xmax = 2615.5263
				text = "commercial"
			intervals [3531]:
				xmin = 2615.5263
				xmax = 2615.6563
				text = "like"
			intervals [3532]:
				xmin = 2615.6563
				xmax = 2615.7163
				text = "i"
			intervals [3533]:
				xmin = 2615.7163
				xmax = 2615.9163
				text = "show"
			intervals [3534]:
				xmin = 2615.9163
				xmax = 2616.0263
				text = "it"
			intervals [3535]:
				xmin = 2616.0263
				xmax = 2616.1563
				text = "to"
			intervals [3536]:
				xmin = 2616.1563
				xmax = 2616.2063
				text = ""
			intervals [3537]:
				xmin = 2616.2063
				xmax = 2616.6263
				text = "kids"
			intervals [3538]:
				xmin = 2616.6263
				xmax = 2618.0448
				text = ""
			intervals [3539]:
				xmin = 2618.0448
				xmax = 2618.1648
				text = "i"
			intervals [3540]:
				xmin = 2618.1648
				xmax = 2618.4948
				text = "watch"
			intervals [3541]:
				xmin = 2618.4948
				xmax = 2618.6648
				text = "it"
			intervals [3542]:
				xmin = 2618.6648
				xmax = 2621.5736
				text = ""
			intervals [3543]:
				xmin = 2621.5736
				xmax = 2621.9336
				text = "huh"
			intervals [3544]:
				xmin = 2621.9336
				xmax = 2663.4755
				text = ""
			intervals [3545]:
				xmin = 2663.4755
				xmax = 2663.7455
				text = "yup"
			intervals [3546]:
				xmin = 2663.7455
				xmax = 2668.2696
				text = ""
			intervals [3547]:
				xmin = 2668.2696
				xmax = 2668.6896
				text = "skilled"
			intervals [3548]:
				xmin = 2668.6896
				xmax = 2668.7196
				text = ""
			intervals [3549]:
				xmin = 2668.7196
				xmax = 2668.9096
				text = "but"
			intervals [3550]:
				xmin = 2668.9096
				xmax = 2669.2496
				text = "soft"
			intervals [3551]:
				xmin = 2669.2496
				xmax = 2683.6516
				text = ""
			intervals [3552]:
				xmin = 2683.6516
				xmax = 2683.8016
				text = "just"
			intervals [3553]:
				xmin = 2683.8016
				xmax = 2684.0116
				text = "like"
			intervals [3554]:
				xmin = 2684.0116
				xmax = 2684.4216
				text = ""
			intervals [3555]:
				xmin = 2684.4216
				xmax = 2684.4816
				text = "he"
			intervals [3556]:
				xmin = 2684.4816
				xmax = 2684.5116
				text = ""
			intervals [3557]:
				xmin = 2684.5116
				xmax = 2684.6116
				text = "said"
			intervals [3558]:
				xmin = 2684.6116
				xmax = 2684.6416
				text = "i"
			intervals [3559]:
				xmin = 2684.6416
				xmax = 2684.8216
				text = "just"
			intervals [3560]:
				xmin = 2684.8216
				xmax = 2684.8516
				text = ""
			intervals [3561]:
				xmin = 2684.8516
				xmax = 2684.9616
				text = "we"
			intervals [3562]:
				xmin = 2684.9616
				xmax = 2685.2416
				text = "gon-"
			intervals [3563]:
				xmin = 2685.2416
				xmax = 2685.3616
				text = "yeah"
			intervals [3564]:
				xmin = 2685.3616
				xmax = 2685.5016
				text = "we"
			intervals [3565]:
				xmin = 2685.5016
				xmax = 2685.6816
				text = "gonna"
			intervals [3566]:
				xmin = 2685.6816
				xmax = 2685.7116
				text = ""
			intervals [3567]:
				xmin = 2685.7116
				xmax = 2685.9716
				text = "finish"
			intervals [3568]:
				xmin = 2685.9716
				xmax = 2686.1216
				text = "them"
			intervals [3569]:
				xmin = 2686.1216
				xmax = 2686.3716
				text = "out"
			intervals [3570]:
				xmin = 2686.3716
				xmax = 2686.7437
				text = ""
			intervals [3571]:
				xmin = 2686.7437
				xmax = 2686.9637
				text = "like"
			intervals [3572]:
				xmin = 2686.9637
				xmax = 2687.0937
				text = "ain't"
			intervals [3573]:
				xmin = 2687.0937
				xmax = 2687.3837
				text = "nobody"
			intervals [3574]:
				xmin = 2687.3837
				xmax = 2687.5737
				text = "else"
			intervals [3575]:
				xmin = 2687.5737
				xmax = 2687.6637
				text = "on"
			intervals [3576]:
				xmin = 2687.6637
				xmax = 2687.8437
				text = "that"
			intervals [3577]:
				xmin = 2687.8437
				xmax = 2688.0137
				text = "team"
			intervals [3578]:
				xmin = 2688.0137
				xmax = 2688.2637
				text = "gonna"
			intervals [3579]:
				xmin = 2688.2637
				xmax = 2688.5337
				text = "say"
			intervals [3580]:
				xmin = 2688.5337
				xmax = 2688.8937
				text = "that"
			intervals [3581]:
				xmin = 2688.8937
				xmax = 2689.4183
				text = ""
			intervals [3582]:
				xmin = 2689.4183
				xmax = 2689.9283
				text = "nobody"
			intervals [3583]:
				xmin = 2689.9283
				xmax = 2695.9405
				text = ""
			intervals [3584]:
				xmin = 2695.9405
				xmax = 2696.1105
				text = "cause"
			intervals [3585]:
				xmin = 2696.1105
				xmax = 2696.4105
				text = "nobody"
			intervals [3586]:
				xmin = 2696.4105
				xmax = 2696.5605
				text = "else"
			intervals [3587]:
				xmin = 2696.5605
				xmax = 2696.6205
				text = "is"
			intervals [3588]:
				xmin = 2696.6205
				xmax = 2696.7805
				text = "gonna"
			intervals [3589]:
				xmin = 2696.7805
				xmax = 2697.2605
				text = "say"
			intervals [3590]:
				xmin = 2697.2605
				xmax = 2697.3405
				text = "it"
			intervals [3591]:
				xmin = 2697.3405
				xmax = 2697.4005
				text = "on"
			intervals [3592]:
				xmin = 2697.4005
				xmax = 2697.5305
				text = "that"
			intervals [3593]:
				xmin = 2697.5305
				xmax = 2697.6005
				text = ""
			intervals [3594]:
				xmin = 2697.6005
				xmax = 2697.7105
				text = "team"
			intervals [3595]:
				xmin = 2697.7105
				xmax = 2712.1373
				text = ""
			intervals [3596]:
				xmin = 2712.1373
				xmax = 2712.4073
				text = "no"
			intervals [3597]:
				xmin = 2712.4073
				xmax = 2712.5673
				text = "that"
			intervals [3598]:
				xmin = 2712.5673
				xmax = 2712.5973
				text = "s"
			intervals [3599]:
				xmin = 2712.5973
				xmax = 2712.7573
				text = "steve"
			intervals [3600]:
				xmin = 2712.7573
				xmax = 2713.1773
				text = ""
			intervals [3601]:
				xmin = 2713.1773
				xmax = 2713.2373
				text = "kerr"
			intervals [3602]:
				xmin = 2713.2373
				xmax = 2715.3643
				text = ""
			intervals [3603]:
				xmin = 2715.3643
				xmax = 2715.8543
				text = "<unk>"
			intervals [3604]:
				xmin = 2715.8543
				xmax = 2716.2743
				text = "yes"
			intervals [3605]:
				xmin = 2716.2743
				xmax = 2716.6443
				text = "yes"
			intervals [3606]:
				xmin = 2716.6443
				xmax = 2716.6743
				text = "i"
			intervals [3607]:
				xmin = 2716.6743
				xmax = 2717.0043
				text = "<unk>"
			intervals [3608]:
				xmin = 2717.0043
				xmax = 2717.0643
				text = "go"
			intervals [3609]:
				xmin = 2717.0643
				xmax = 2717.1543
				text = "with"
			intervals [3610]:
				xmin = 2717.1543
				xmax = 2717.4543
				text = "that"
			intervals [3611]:
				xmin = 2717.4543
				xmax = 2723.9442
				text = ""
			intervals [3612]:
				xmin = 2723.9442
				xmax = 2724.1642
				text = "true"
			intervals [3613]:
				xmin = 2724.1642
				xmax = 2724.6825
				text = ""
			intervals [3614]:
				xmin = 2724.6825
				xmax = 2724.7825
				text = "who"
			intervals [3615]:
				xmin = 2724.7825
				xmax = 2724.8825
				text = "is"
			intervals [3616]:
				xmin = 2724.8825
				xmax = 2724.9625
				text = "it"
			intervals [3617]:
				xmin = 2724.9625
				xmax = 2725.0825
				text = "for"
			intervals [3618]:
				xmin = 2725.0825
				xmax = 2725.1725
				text = "the"
			intervals [3619]:
				xmin = 2725.1725
				xmax = 2725.4025
				text = "heat"
			intervals [3620]:
				xmin = 2725.4025
				xmax = 2727.2133
				text = ""
			intervals [3621]:
				xmin = 2727.2133
				xmax = 2727.3433
				text = "you"
			intervals [3622]:
				xmin = 2727.3433
				xmax = 2727.5133
				text = "think"
			intervals [3623]:
				xmin = 2727.5133
				xmax = 2727.8633
				text = "so"
			intervals [3624]:
				xmin = 2727.8633
				xmax = 2729.1015
				text = ""
			intervals [3625]:
				xmin = 2729.1015
				xmax = 2729.2715
				text = "more"
			intervals [3626]:
				xmin = 2729.2715
				xmax = 2729.3915
				text = "than"
			intervals [3627]:
				xmin = 2729.3915
				xmax = 2729.5315
				text = "bosh"
			intervals [3628]:
				xmin = 2729.5315
				xmax = 2737.9732
				text = ""
			intervals [3629]:
				xmin = 2737.9732
				xmax = 2738.4332
				text = "smacking"
			intervals [3630]:
				xmin = 2738.4332
				xmax = 2738.5632
				text = "that"
			intervals [3631]:
				xmin = 2738.5632
				xmax = 2738.8332
				text = "ass"
			intervals [3632]:
				xmin = 2738.8332
				xmax = 2739.2032
				text = "smacking"
			intervals [3633]:
				xmin = 2739.2032
				xmax = 2739.4232
				text = "that"
			intervals [3634]:
				xmin = 2739.4232
				xmax = 2739.5532
				text = "ass"
			intervals [3635]:
				xmin = 2739.5532
				xmax = 2743.2873
				text = ""
			intervals [3636]:
				xmin = 2743.2873
				xmax = 2743.4373
				text = "who"
			intervals [3637]:
				xmin = 2743.4373
				xmax = 2743.4673
				text = "s"
			intervals [3638]:
				xmin = 2743.4673
				xmax = 2743.6473
				text = "that"
			intervals [3639]:
				xmin = 2743.6473
				xmax = 2743.7073
				text = "for"
			intervals [3640]:
				xmin = 2743.7073
				xmax = 2745.3837
				text = ""
			intervals [3641]:
				xmin = 2745.3837
				xmax = 2745.7237
				text = "bulls"
			intervals [3642]:
				xmin = 2745.7237
				xmax = 2745.8437
				text = "it"
			intervals [3643]:
				xmin = 2745.8437
				xmax = 2745.8737
				text = "s"
			intervals [3644]:
				xmin = 2745.8737
				xmax = 2746.1737
				text = "jimmy"
			intervals [3645]:
				xmin = 2746.1737
				xmax = 2746.5337
				text = "butler"
			intervals [3646]:
				xmin = 2746.5337
				xmax = 2747.715
				text = ""
			intervals [3647]:
				xmin = 2747.715
				xmax = 2747.805
				text = "i"
			intervals [3648]:
				xmin = 2747.805
				xmax = 2747.925
				text = "think"
			intervals [3649]:
				xmin = 2747.925
				xmax = 2747.985
				text = "he"
			intervals [3650]:
				xmin = 2747.985
				xmax = 2748.025
				text = "s"
			intervals [3651]:
				xmin = 2748.025
				xmax = 2748.055
				text = ""
			intervals [3652]:
				xmin = 2748.055
				xmax = 2748.265
				text = "more"
			intervals [3653]:
				xmin = 2748.265
				xmax = 2748.365
				text = "than"
			intervals [3654]:
				xmin = 2748.365
				xmax = 2748.645
				text = "derrick"
			intervals [3655]:
				xmin = 2748.645
				xmax = 2748.805
				text = "rose"
			intervals [3656]:
				xmin = 2748.805
				xmax = 2748.985
				text = ""
			intervals [3657]:
				xmin = 2748.985
				xmax = 2749.045
				text = "it"
			intervals [3658]:
				xmin = 2749.045
				xmax = 2749.145
				text = "ain't"
			intervals [3659]:
				xmin = 2749.145
				xmax = 2749.195
				text = "s"
			intervals [3660]:
				xmin = 2749.195
				xmax = 2751.2981
				text = ""
			intervals [3661]:
				xmin = 2751.2981
				xmax = 2751.8481
				text = "no"
			intervals [3662]:
				xmin = 2751.8481
				xmax = 2757.3125
				text = ""
			intervals [3663]:
				xmin = 2757.3125
				xmax = 2757.4025
				text = "you"
			intervals [3664]:
				xmin = 2757.4025
				xmax = 2757.5925
				text = "think"
			intervals [3665]:
				xmin = 2757.5925
				xmax = 2757.7725
				text = "he"
			intervals [3666]:
				xmin = 2757.7725
				xmax = 2758.1725
				text = "leaving"
			intervals [3667]:
				xmin = 2758.1725
				xmax = 2758.4541
				text = ""
			intervals [3668]:
				xmin = 2758.4541
				xmax = 2758.5641
				text = "he"
			intervals [3669]:
				xmin = 2758.5641
				xmax = 2758.5941
				text = ""
			intervals [3670]:
				xmin = 2758.5941
				xmax = 2758.7141
				text = "going"
			intervals [3671]:
				xmin = 2758.7141
				xmax = 2758.8541
				text = ""
			intervals [3672]:
				xmin = 2758.8541
				xmax = 2758.9341
				text = "he"
			intervals [3673]:
				xmin = 2758.9341
				xmax = 2759.0841
				text = "leaving"
			intervals [3674]:
				xmin = 2759.0841
				xmax = 2759.4123
				text = ""
			intervals [3675]:
				xmin = 2759.4123
				xmax = 2759.6823
				text = "they"
			intervals [3676]:
				xmin = 2759.6823
				xmax = 2759.9723
				text = "they"
			intervals [3677]:
				xmin = 2759.9723
				xmax = 2760.1723
				text = "that"
			intervals [3678]:
				xmin = 2760.1723
				xmax = 2760.3123
				text = "team"
			intervals [3679]:
				xmin = 2760.3123
				xmax = 2760.4223
				text = "is"
			intervals [3680]:
				xmin = 2760.4223
				xmax = 2760.7323
				text = "gonna"
			intervals [3681]:
				xmin = 2760.7323
				xmax = 2760.7623
				text = ""
			intervals [3682]:
				xmin = 2760.7623
				xmax = 2761.2323
				text = "rebuild"
			intervals [3683]:
				xmin = 2761.2323
				xmax = 2761.6823
				text = "totally"
			intervals [3684]:
				xmin = 2761.6823
				xmax = 2762.0223
				text = "around"
			intervals [3685]:
				xmin = 2762.0223
				xmax = 2762.2623
				text = "jimmy"
			intervals [3686]:
				xmin = 2762.2623
				xmax = 2762.5923
				text = "butler"
			intervals [3687]:
				xmin = 2762.5923
				xmax = 2763.5678
				text = ""
			intervals [3688]:
				xmin = 2763.5678
				xmax = 2763.7478
				text = "it"
			intervals [3689]:
				xmin = 2763.7478
				xmax = 2763.8178
				text = ""
			intervals [3690]:
				xmin = 2763.8178
				xmax = 2764.2178
				text = "is"
			intervals [3691]:
				xmin = 2764.2178
				xmax = 2764.8636
				text = ""
			intervals [3692]:
				xmin = 2764.8636
				xmax = 2765.1036
				text = "and"
			intervals [3693]:
				xmin = 2765.1036
				xmax = 2765.6036
				text = ""
			intervals [3694]:
				xmin = 2765.6036
				xmax = 2765.9336
				text = "butler"
			intervals [3695]:
				xmin = 2765.9336
				xmax = 2766.0336
				text = "and"
			intervals [3696]:
				xmin = 2766.0336
				xmax = 2766.5736
				text = "hoiberg"
			intervals [3697]:
				xmin = 2766.5736
				xmax = 2773.9016
				text = ""
			intervals [3698]:
				xmin = 2773.9016
				xmax = 2774.0316
				text = "i"
			intervals [3699]:
				xmin = 2774.0316
				xmax = 2774.4116
				text = "love"
			intervals [3700]:
				xmin = 2774.4116
				xmax = 2774.4416
				text = ""
			intervals [3701]:
				xmin = 2774.4416
				xmax = 2774.8016
				text = "him"
			intervals [3702]:
				xmin = 2774.8016
				xmax = 2775.3178
				text = ""
			intervals [3703]:
				xmin = 2775.3178
				xmax = 2775.5478
				text = "i"
			intervals [3704]:
				xmin = 2775.5478
				xmax = 2775.8378
				text = "love"
			intervals [3705]:
				xmin = 2775.8378
				xmax = 2775.8678
				text = ""
			intervals [3706]:
				xmin = 2775.8678
				xmax = 2776.2678
				text = "him"
			intervals [3707]:
				xmin = 2776.2678
				xmax = 2777.6582
				text = ""
			intervals [3708]:
				xmin = 2777.6582
				xmax = 2777.8482
				text = "and"
			intervals [3709]:
				xmin = 2777.8482
				xmax = 2777.9382
				text = "he"
			intervals [3710]:
				xmin = 2777.9382
				xmax = 2778.1282
				text = "has"
			intervals [3711]:
				xmin = 2778.1282
				xmax = 2778.1582
				text = ""
			intervals [3712]:
				xmin = 2778.1582
				xmax = 2778.7482
				text = "heart"
			intervals [3713]:
				xmin = 2778.7482
				xmax = 2781.5163
				text = ""
			intervals [3714]:
				xmin = 2781.5163
				xmax = 2781.7263
				text = "i"
			intervals [3715]:
				xmin = 2781.7263
				xmax = 2781.7563
				text = ""
			intervals [3716]:
				xmin = 2781.7563
				xmax = 2782.1163
				text = "love"
			intervals [3717]:
[truncated: 6,148,598 more chars]
