# Supplementary material for: Considering Performance in the Automated and Manual Coding of Sociolinguistic Variables: Lessons From Variable (ING)
Source: Front Artif Intell. 2021 Apr 29;4:648543. doi: 10.3389/frai.2021.648543 (PMC8117961; doi:10.3389/frai.2021.648543)
Supplement: Supplementary file 6 [file Data_Sheet_6.ZIP › CORAAL_VARAligned_as_TextGrids_p2/DCB_se2_ag3_f_02_1.TextGrid]

File type = "ooTextFile"
Object class = "TextGrid"

xmin = 0.0
xmax = 3690.500022675737
tiers? <exists>
size = 4
item []:
	item [1]:
		class = "IntervalTier"
		name = "DCB_se2_ag3_f_02 - words"
		xmin = 0.0
		xmax = 3690.500022675737
		intervals: size = 12231
			intervals [1]:
				xmin = 0.0
				xmax = 2.1333
				text = ""
			intervals [2]:
				xmin = 2.1333
				xmax = 2.5433
				text = "december"
			intervals [3]:
				xmin = 2.5433
				xmax = 3.5233
				text = "fifteenth"
			intervals [4]:
				xmin = 3.5233
				xmax = 4.0017
				text = ""
			intervals [5]:
				xmin = 4.0017
				xmax = 4.0617
				text = "you"
			intervals [6]:
				xmin = 4.0617
				xmax = 4.2017
				text = "need"
			intervals [7]:
				xmin = 4.2017
				xmax = 4.2317
				text = ""
			intervals [8]:
				xmin = 4.2317
				xmax = 4.3317
				text = "the"
			intervals [9]:
				xmin = 4.3317
				xmax = 4.6517
				text = "year"
			intervals [10]:
				xmin = 4.6517
				xmax = 4.9894
				text = ""
			intervals [11]:
				xmin = 4.9894
				xmax = 5.1994
				text = "oh"
			intervals [12]:
				xmin = 5.1994
				xmax = 5.2694
				text = ""
			intervals [13]:
				xmin = 5.2694
				xmax = 5.8594
				text = "gosh"
			intervals [14]:
				xmin = 5.8594
				xmax = 6.3006
				text = ""
			intervals [15]:
				xmin = 6.3006
				xmax = 6.7806
				text = "nineteen"
			intervals [16]:
				xmin = 6.7806
				xmax = 7.0406
				text = "eighty"
			intervals [17]:
				xmin = 7.0406
				xmax = 7.6206
				text = "six"
			intervals [18]:
				xmin = 7.6206
				xmax = 7.7481
				text = ""
			intervals [19]:
				xmin = 7.7481
				xmax = 8.3381
				text = "<unk>"
			intervals [20]:
				xmin = 8.3381
				xmax = 12.1472
				text = ""
			intervals [21]:
				xmin = 12.1472
				xmax = 12.5772
				text = "um"
			intervals [22]:
				xmin = 12.5772
				xmax = 12.6372
				text = ""
			intervals [23]:
				xmin = 12.6372
				xmax = 12.8472
				text = "i"
			intervals [24]:
				xmin = 12.8472
				xmax = 13.2272
				text = "was"
			intervals [25]:
				xmin = 13.2272
				xmax = 13.7572
				text = "born"
			intervals [26]:
				xmin = 13.7572
				xmax = 13.8372
				text = ""
			intervals [27]:
				xmin = 13.8372
				xmax = 14.2372
				text = "in"
			intervals [28]:
				xmin = 14.2372
				xmax = 14.3472
				text = ""
			intervals [29]:
				xmin = 14.3472
				xmax = 14.9072
				text = "arlington"
			intervals [30]:
				xmin = 14.9072
				xmax = 15.5072
				text = "hospital"
			intervals [31]:
				xmin = 15.5072
				xmax = 15.5572
				text = ""
			intervals [32]:
				xmin = 15.5572
				xmax = 15.8572
				text = "actually"
			intervals [33]:
				xmin = 15.8572
				xmax = 17.1795
				text = ""
			intervals [34]:
				xmin = 17.1795
				xmax = 17.5595
				text = "arlington"
			intervals [35]:
				xmin = 17.5595
				xmax = 17.9395
				text = "virginia"
			intervals [36]:
				xmin = 17.9395
				xmax = 22.996
				text = ""
			intervals [37]:
				xmin = 22.996
				xmax = 23.476
				text = "um"
			intervals [38]:
				xmin = 23.476
				xmax = 23.996
				text = "<unk>"
			intervals [39]:
				xmin = 23.996
				xmax = 24.796
				text = "so"
			intervals [40]:
				xmin = 24.796
				xmax = 24.886
				text = ""
			intervals [41]:
				xmin = 24.886
				xmax = 25.416
				text = "i'm"
			intervals [42]:
				xmin = 25.416
				xmax = 25.446
				text = ""
			intervals [43]:
				xmin = 25.446
				xmax = 26.196
				text = "dmv"
			intervals [44]:
				xmin = 26.196
				xmax = 26.2701
				text = ""
			intervals [45]:
				xmin = 26.2701
				xmax = 26.4501
				text = "that"
			intervals [46]:
				xmin = 26.4501
				xmax = 26.5001
				text = "s"
			intervals [47]:
				xmin = 26.5001
				xmax = 26.6201
				text = "what"
			intervals [48]:
				xmin = 26.6201
				xmax = 26.6901
				text = "i"
			intervals [49]:
				xmin = 26.6901
				xmax = 26.9801
				text = "tell"
			intervals [50]:
				xmin = 26.9801
				xmax = 27.5101
				text = "everybody"
			intervals [51]:
				xmin = 27.5101
				xmax = 27.5401
				text = ""
			intervals [52]:
				xmin = 27.5401
				xmax = 27.6801
				text = "i'm"
			intervals [53]:
				xmin = 27.6801
				xmax = 27.7301
				text = ""
			intervals [54]:
				xmin = 27.7301
				xmax = 28.3501
				text = "dmv"
			intervals [55]:
				xmin = 28.3501
				xmax = 32.914
				text = ""
			intervals [56]:
				xmin = 32.914
				xmax = 33.864
				text = "no"
			intervals [57]:
				xmin = 33.864
				xmax = 34.614
				text = "never"
			intervals [58]:
				xmin = 34.614
				xmax = 35.064
				text = "actually"
			intervals [59]:
				xmin = 35.064
				xmax = 35.314
				text = "lived"
			intervals [60]:
				xmin = 35.314
				xmax = 35.444
				text = "in"
			intervals [61]:
				xmin = 35.444
				xmax = 35.774
				text = "dc"
			intervals [62]:
				xmin = 35.774
				xmax = 35.944
				text = "have"
			intervals [63]:
				xmin = 35.944
				xmax = 36.014
				text = "a"
			intervals [64]:
				xmin = 36.014
				xmax = 36.174
				text = "lot"
			intervals [65]:
				xmin = 36.174
				xmax = 36.234
				text = "of"
			intervals [66]:
				xmin = 36.234
				xmax = 36.734
				text = "family"
			intervals [67]:
				xmin = 36.734
				xmax = 36.804
				text = "in"
			intervals [68]:
				xmin = 36.804
				xmax = 37.294
				text = "dc"
			intervals [69]:
				xmin = 37.294
				xmax = 37.884
				text = "so"
			intervals [70]:
				xmin = 37.884
				xmax = 38.0599
				text = ""
			intervals [71]:
				xmin = 38.0599
				xmax = 38.2499
				text = "kind"
			intervals [72]:
				xmin = 38.2499
				xmax = 38.3099
				text = "of"
			intervals [73]:
				xmin = 38.3099
				xmax = 38.4999
				text = "like"
			intervals [74]:
				xmin = 38.4999
				xmax = 38.7599
				text = "stayed"
			intervals [75]:
				xmin = 38.7599
				xmax = 38.8799
				text = "at"
			intervals [76]:
				xmin = 38.8799
				xmax = 39.1899
				text = "grandma"
			intervals [77]:
				xmin = 39.1899
				xmax = 39.2699
				text = "s"
			intervals [78]:
				xmin = 39.2699
				xmax = 39.4999
				text = "house"
			intervals [79]:
				xmin = 39.4999
				xmax = 39.5999
				text = "in"
			intervals [80]:
				xmin = 39.5999
				xmax = 40.0399
				text = "dc"
			intervals [81]:
				xmin = 40.0399
				xmax = 40.1599
				text = "but"
			intervals [82]:
				xmin = 40.1599
				xmax = 40.4099
				text = "never"
			intervals [83]:
				xmin = 40.4099
				xmax = 40.7899
				text = "actually"
			intervals [84]:
				xmin = 40.7899
				xmax = 40.8199
				text = ""
			intervals [85]:
				xmin = 40.8199
				xmax = 41.0599
				text = "lived"
			intervals [86]:
				xmin = 41.0599
				xmax = 41.0899
				text = ""
			intervals [87]:
				xmin = 41.0899
				xmax = 41.2499
				text = "in"
			intervals [88]:
				xmin = 41.2499
				xmax = 41.5199
				text = "dc"
			intervals [89]:
				xmin = 41.5199
				xmax = 43.9931
				text = ""
			intervals [90]:
				xmin = 43.9931
				xmax = 44.3431
				text = "um"
			intervals [91]:
				xmin = 44.3431
				xmax = 44.6131
				text = "right"
			intervals [92]:
				xmin = 44.6131
				xmax = 45.2231
				text = "now"
			intervals [93]:
				xmin = 45.2231
				xmax = 45.4831
				text = "i'm"
			intervals [94]:
				xmin = 45.4831
				xmax = 45.6731
				text = "in"
			intervals [95]:
				xmin = 45.6731
				xmax = 46.1431
				text = "maryland"
			intervals [96]:
				xmin = 46.1431
				xmax = 46.4131
				text = "in"
			intervals [97]:
				xmin = 46.4131
				xmax = 46.4731
				text = ""
			intervals [98]:
				xmin = 46.4731
				xmax = 46.8331
				text = "um"
			intervals [99]:
				xmin = 46.8331
				xmax = 46.8831
				text = ""
			intervals [100]:
				xmin = 46.8831
				xmax = 47.1631
				text = "temple"
			intervals [101]:
				xmin = 47.1631
				xmax = 47.4131
				text = "hills"
			intervals [102]:
				xmin = 47.4131
				xmax = 47.9931
				text = "maryland"
			intervals [103]:
				xmin = 47.9931
				xmax = 48.3931
				text = "so"
			intervals [104]:
				xmin = 48.3931
				xmax = 48.9321
				text = ""
			intervals [105]:
				xmin = 48.9321
				xmax = 49.3421
				text = "pg"
			intervals [106]:
				xmin = 49.3421
				xmax = 49.8121
				text = "county"
			intervals [107]:
				xmin = 49.8121
				xmax = 58.9427
				text = ""
			intervals [108]:
				xmin = 58.9427
				xmax = 59.4327
				text = "um"
			intervals [109]:
				xmin = 59.4327
				xmax = 59.7735
				text = ""
			intervals [110]:
				xmin = 59.7735
				xmax = 59.8335
				text = "i"
			intervals [111]:
				xmin = 59.8335
				xmax = 59.9635
				text = "went"
			intervals [112]:
				xmin = 59.9635
				xmax = 60.0235
				text = "to"
			intervals [113]:
				xmin = 60.0235
				xmax = 60.2135
				text = "school"
			intervals [114]:
				xmin = 60.2135
				xmax = 60.2835
				text = "a"
			intervals [115]:
				xmin = 60.2835
				xmax = 60.4635
				text = "couple"
			intervals [116]:
				xmin = 60.4635
				xmax = 60.5235
				text = ""
			intervals [117]:
				xmin = 60.5235
				xmax = 60.9935
				text = "places"
			intervals [118]:
				xmin = 60.9935
				xmax = 61.3635
				text = "mainly"
			intervals [119]:
				xmin = 61.3635
				xmax = 61.4935
				text = "in"
			intervals [120]:
				xmin = 61.4935
				xmax = 62.0435
				text = "maryland"
			intervals [121]:
				xmin = 62.0435
				xmax = 62.0735
				text = ""
			intervals [122]:
				xmin = 62.0735
				xmax = 62.7535
				text = "um"
			intervals [123]:
				xmin = 62.7535
				xmax = 63.3044
				text = ""
			intervals [124]:
				xmin = 63.3044
				xmax = 63.3744
				text = "i"
			intervals [125]:
				xmin = 63.3744
				xmax = 63.5344
				text = "was"
			intervals [126]:
				xmin = 63.5344
				xmax = 63.7244
				text = "born"
			intervals [127]:
				xmin = 63.7244
				xmax = 63.7844
				text = "in"
			intervals [128]:
				xmin = 63.7844
				xmax = 64.5244
				text = "virginia"
			intervals [129]:
				xmin = 64.5244
				xmax = 64.6724
				text = ""
			intervals [130]:
				xmin = 64.6724
				xmax = 65.4124
				text = "because"
			intervals [131]:
				xmin = 65.4124
				xmax = 65.5399
				text = ""
			intervals [132]:
				xmin = 65.5399
				xmax = 66.2499
				text = "my"
			intervals [133]:
				xmin = 66.2499
				xmax = 66.5475
				text = ""
			intervals [134]:
				xmin = 66.5475
				xmax = 66.7575
				text = "my"
			intervals [135]:
				xmin = 66.7575
				xmax = 67.1275
				text = "mom"
			intervals [136]:
				xmin = 67.1275
				xmax = 67.2075
				text = "s"
			intervals [137]:
				xmin = 67.2075
				xmax = 67.4675
				text = "family"
			intervals [138]:
				xmin = 67.4675
				xmax = 67.5275
				text = "and"
			intervals [139]:
				xmin = 67.5275
				xmax = 67.6375
				text = "my"
			intervals [140]:
				xmin = 67.6375
				xmax = 67.8775
				text = "father"
			intervals [141]:
				xmin = 67.8775
				xmax = 67.9475
				text = "s"
			intervals [142]:
				xmin = 67.9475
				xmax = 68.2075
				text = "family"
			intervals [143]:
				xmin = 68.2075
				xmax = 68.2875
				text = "are"
			intervals [144]:
				xmin = 68.2875
				xmax = 68.5875
				text = "actually"
			intervals [145]:
				xmin = 68.5875
				xmax = 68.9175
				text = "from"
			intervals [146]:
				xmin = 68.9175
				xmax = 69.6075
				text = "alexandria"
			intervals [147]:
				xmin = 69.6075
				xmax = 70.1352
				text = ""
			intervals [148]:
				xmin = 70.1352
				xmax = 70.6452
				text = "um"
			intervals [149]:
				xmin = 70.6452
				xmax = 70.8252
				text = "they're"
			intervals [150]:
				xmin = 70.8252
				xmax = 71.0552
				text = "from"
			intervals [151]:
				xmin = 71.0552
				xmax = 71.1552
				text = "o"
			intervals [152]:
				xmin = 71.1552
				xmax = 71.4352
				text = "town"
			intervals [153]:
				xmin = 71.4352
				xmax = 71.6052
				text = "but"
			intervals [154]:
				xmin = 71.6052
				xmax = 71.8152
				text = "then"
			intervals [155]:
				xmin = 71.8152
				xmax = 71.9252
				text = "we"
			intervals [156]:
				xmin = 71.9252
				xmax = 72.5852
				text = "moved"
			intervals [157]:
				xmin = 72.5852
				xmax = 72.6752
				text = ""
			intervals [158]:
				xmin = 72.6752
				xmax = 73.4452
				text = "to"
			intervals [159]:
				xmin = 73.4452
				xmax = 73.4752
				text = ""
			intervals [160]:
				xmin = 73.4752
				xmax = 73.8252
				text = "temple"
			intervals [161]:
				xmin = 73.8252
				xmax = 74.2952
				text = "hills"
			intervals [162]:
				xmin = 74.2952
				xmax = 74.6252
				text = "just"
			intervals [163]:
				xmin = 74.6252
				xmax = 74.7952
				text = "as"
			intervals [164]:
				xmin = 74.7952
				xmax = 74.9052
				text = "i"
			intervals [165]:
				xmin = 74.9052
				xmax = 75.1652
				text = "was"
			intervals [166]:
				xmin = 75.1652
				xmax = 75.5952
				text = "born"
			intervals [167]:
				xmin = 75.5952
				xmax = 75.8652
				text = "so"
			intervals [168]:
				xmin = 75.8652
				xmax = 76.2052
				text = "with"
			intervals [169]:
				xmin = 76.2052
				xmax = 76.6357
				text = ""
			intervals [170]:
				xmin = 76.6357
				xmax = 76.9857
				text = "family"
			intervals [171]:
				xmin = 76.9857
				xmax = 77.1757
				text = "still"
			intervals [172]:
				xmin = 77.1757
				xmax = 77.3957
				text = "being"
			intervals [173]:
				xmin = 77.3957
				xmax = 77.4757
				text = "in"
			intervals [174]:
				xmin = 77.4757
				xmax = 78.0257
				text = "alexandria"
			intervals [175]:
				xmin = 78.0257
				xmax = 78.1457
				text = "then"
			intervals [176]:
				xmin = 78.1457
				xmax = 78.4457
				text = "moving"
			intervals [177]:
				xmin = 78.4457
				xmax = 78.6757
				text = "into"
			intervals [178]:
				xmin = 78.6757
				xmax = 79.1657
				text = "temple"
			intervals [179]:
				xmin = 79.1657
				xmax = 79.1957
				text = ""
			intervals [180]:
				xmin = 79.1957
				xmax = 79.6757
				text = "hills"
			intervals [181]:
				xmin = 79.6757
				xmax = 79.8157
				text = "uh"
			intervals [182]:
				xmin = 79.8157
				xmax = 79.9257
				text = "i"
			intervals [183]:
				xmin = 79.9257
				xmax = 80.0957
				text = "went"
			intervals [184]:
				xmin = 80.0957
				xmax = 80.1557
				text = "to"
			intervals [185]:
				xmin = 80.1557
				xmax = 80.7557
				text = "school"
			intervals [186]:
				xmin = 80.7557
				xmax = 80.7857
				text = ""
			intervals [187]:
				xmin = 80.7857
				xmax = 80.9257
				text = "in"
			intervals [188]:
				xmin = 80.9257
				xmax = 81.5357
				text = "maryland"
			intervals [189]:
				xmin = 81.5357
				xmax = 81.6057
				text = "i"
			intervals [190]:
				xmin = 81.6057
				xmax = 81.7957
				text = "went"
			intervals [191]:
				xmin = 81.7957
				xmax = 82.2257
				text = "to"
			intervals [192]:
				xmin = 82.2257
				xmax = 82.2557
				text = ""
			intervals [193]:
				xmin = 82.2557
				xmax = 82.3457
				text = "rdx"
			intervals [194]:
				xmin = 82.3457
				xmax = 84.1672
				text = ""
			intervals [195]:
				xmin = 84.1672
				xmax = 84.5472
				text = "uh"
			intervals [196]:
				xmin = 84.5472
				xmax = 84.6072
				text = ""
			intervals [197]:
				xmin = 84.6072
				xmax = 84.6972
				text = "rdx"
			intervals [198]:
				xmin = 84.6972
				xmax = 88.8692
				text = ""
			intervals [199]:
				xmin = 88.8692
				xmax = 89.0392
				text = "which"
			intervals [200]:
				xmin = 89.0392
				xmax = 89.8392
				text = "ironically"
			intervals [201]:
				xmin = 89.8392
				xmax = 89.8692
				text = ""
			intervals [202]:
				xmin = 89.8692
				xmax = 90.3792
				text = "like"
			intervals [203]:
				xmin = 90.3792
				xmax = 90.5984
				text = ""
			intervals [204]:
				xmin = 90.5984
				xmax = 90.7284
				text = "my"
			intervals [205]:
				xmin = 90.7284
				xmax = 90.7784
				text = ""
			intervals [206]:
				xmin = 90.7784
				xmax = 91.0884
				text = "kids"
			intervals [207]:
				xmin = 91.0884
				xmax = 91.1184
				text = "are"
			intervals [208]:
				xmin = 91.1184
				xmax = 91.1484
				text = ""
			intervals [209]:
				xmin = 91.1484
				xmax = 91.3884
				text = "going"
			intervals [210]:
				xmin = 91.3884
				xmax = 91.4284
				text = ""
			intervals [211]:
				xmin = 91.4284
				xmax = 91.5684
				text = "to"
			intervals [212]:
				xmin = 91.5684
				xmax = 91.5984
				text = ""
			intervals [213]:
				xmin = 91.5984
				xmax = 91.7884
				text = "now"
			intervals [214]:
				xmin = 91.7884
				xmax = 91.8884
				text = ""
			intervals [215]:
				xmin = 91.8884
				xmax = 91.9684
				text = "it"
			intervals [216]:
				xmin = 91.9684
				xmax = 91.9984
				text = "s"
			intervals [217]:
				xmin = 91.9984
				xmax = 92.1284
				text = "so"
			intervals [218]:
				xmin = 92.1284
				xmax = 92.1784
				text = ""
			intervals [219]:
				xmin = 92.1784
				xmax = 92.3584
				text = "funny"
			intervals [220]:
				xmin = 92.3584
				xmax = 96.4208
				text = ""
			intervals [221]:
				xmin = 96.4208
				xmax = 96.6108
				text = "i'm"
			intervals [222]:
				xmin = 96.6108
				xmax = 96.7008
				text = "a"
			intervals [223]:
				xmin = 96.7008
				xmax = 97.0008
				text = "wedding"
			intervals [224]:
				xmin = 97.0008
				xmax = 97.4908
				text = "planner"
			intervals [225]:
				xmin = 97.4908
				xmax = 97.6828
				text = ""
			intervals [226]:
				xmin = 97.6828
				xmax = 97.8228
				text = "i"
			intervals [227]:
				xmin = 97.8228
				xmax = 98.2228
				text = "do"
			intervals [228]:
				xmin = 98.2228
				xmax = 98.6228
				text = "weddings"
			intervals [229]:
				xmin = 98.6228
				xmax = 98.7328
				text = "and"
			intervals [230]:
				xmin = 98.7328
				xmax = 99.3128
				text = "events"
			intervals [231]:
				xmin = 99.3128
				xmax = 99.3928
				text = "i"
			intervals [232]:
				xmin = 99.3928
				xmax = 99.8728
				text = "started"
			intervals [233]:
				xmin = 99.8728
				xmax = 100.0728
				text = "my"
			intervals [234]:
				xmin = 100.0728
				xmax = 100.2928
				text = "own"
			intervals [235]:
				xmin = 100.2928
				xmax = 100.8728
				text = "business"
			intervals [236]:
				xmin = 100.8728
				xmax = 100.9628
				text = "it"
			intervals [237]:
				xmin = 100.9628
				xmax = 100.9928
				text = "<unk>"
			intervals [238]:
				xmin = 100.9928
				xmax = 101.1228
				text = "be"
			intervals [239]:
				xmin = 101.1228
				xmax = 101.3328
				text = "four"
			intervals [240]:
				xmin = 101.3328
				xmax = 101.5728
				text = "years"
			intervals [241]:
				xmin = 101.5728
				xmax = 101.7028
				text = "in"
			intervals [242]:
				xmin = 101.7028
				xmax = 102.2828
				text = "january"
			intervals [243]:
				xmin = 102.2828
				xmax = 103.8029
				text = ""
			intervals [244]:
				xmin = 103.8029
				xmax = 104.1529
				text = "i"
			intervals [245]:
				xmin = 104.1529
				xmax = 105.0729
				text = "absolutely"
			intervals [246]:
				xmin = 105.0729
				xmax = 105.6529
				text = "freaking"
			intervals [247]:
				xmin = 105.6529
				xmax = 105.9329
				text = "love"
			intervals [248]:
				xmin = 105.9329
				xmax = 106.1329
				text = "it"
			intervals [249]:
				xmin = 106.1329
				xmax = 106.1629
				text = ""
			intervals [250]:
				xmin = 106.1629
				xmax = 106.2829
				text = "it"
			intervals [251]:
				xmin = 106.2829
				xmax = 106.3129
				text = "s"
			intervals [252]:
				xmin = 106.3129
				xmax = 106.6129
				text = "so"
			intervals [253]:
				xmin = 106.6129
				xmax = 106.6429
				text = ""
			intervals [254]:
				xmin = 106.6429
				xmax = 107.0029
				text = "awesome"
			intervals [255]:
				xmin = 107.0029
				xmax = 107.4999
				text = ""
			intervals [256]:
				xmin = 107.4999
				xmax = 107.9199
				text = "especially"
			intervals [257]:
				xmin = 107.9199
				xmax = 108.0199
				text = "in"
			intervals [258]:
				xmin = 108.0199
				xmax = 108.1599
				text = "this"
			intervals [259]:
				xmin = 108.1599
				xmax = 108.4699
				text = "area"
			intervals [260]:
				xmin = 108.4699
				xmax = 108.6243
				text = ""
			intervals [261]:
				xmin = 108.6243
				xmax = 108.6843
				text = "it"
			intervals [262]:
				xmin = 108.6843
				xmax = 108.7443
				text = "s"
			intervals [263]:
				xmin = 108.7443
				xmax = 109.0043
				text = "really"
			intervals [264]:
				xmin = 109.0043
				xmax = 109.2543
				text = "fun"
			intervals [265]:
				xmin = 109.2543
				xmax = 110.3835
				text = ""
			intervals [266]:
				xmin = 110.3835
				xmax = 110.6935
				text = "yeah"
			intervals [267]:
				xmin = 110.6935
				xmax = 115.893
				text = ""
			intervals [268]:
				xmin = 115.893
				xmax = 116.233
				text = "yeah"
			intervals [269]:
				xmin = 116.233
				xmax = 121.2624
				text = ""
			intervals [270]:
				xmin = 121.2624
				xmax = 121.5224
				text = "yeah"
			intervals [271]:
				xmin = 121.5224
				xmax = 123.8483
				text = ""
			intervals [272]:
				xmin = 123.8483
				xmax = 124.2483
				text = "yeah"
			intervals [273]:
				xmin = 124.2483
				xmax = 128.5537
				text = ""
			intervals [274]:
				xmin = 128.5537
				xmax = 128.8837
				text = "yeah"
			intervals [275]:
				xmin = 128.8837
				xmax = 128.9537
				text = ""
			intervals [276]:
				xmin = 128.9537
				xmax = 129.1537
				text = "it"
			intervals [277]:
				xmin = 129.1537
				xmax = 129.1937
				text = "s"
			intervals [278]:
				xmin = 129.1937
				xmax = 129.3537
				text = "it"
			intervals [279]:
				xmin = 129.3537
				xmax = 129.4337
				text = "s"
			intervals [280]:
				xmin = 129.4337
				xmax = 129.7537
				text = "very"
			intervals [281]:
				xmin = 129.7537
				xmax = 130.4937
				text = "exciting"
			intervals [282]:
				xmin = 130.4937
				xmax = 130.5937
				text = ""
			intervals [283]:
				xmin = 130.5937
				xmax = 130.8737
				text = "for"
			intervals [284]:
				xmin = 130.8737
				xmax = 131.3137
				text = "everyone"
			intervals [285]:
				xmin = 131.3137
				xmax = 131.8837
				text = "involved"
			intervals [286]:
				xmin = 131.8837
				xmax = 132.4837
				text = "because"
			intervals [287]:
				xmin = 132.4837
				xmax = 132.6237
				text = "it"
			intervals [288]:
				xmin = 132.6237
				xmax = 132.6937
				text = "s"
			intervals [289]:
				xmin = 132.6937
				xmax = 133.1337
				text = "like"
			intervals [290]:
				xmin = 133.1337
				xmax = 134.0866
				text = ""
			intervals [291]:
				xmin = 134.0866
				xmax = 134.4866
				text = "everybody"
			intervals [292]:
				xmin = 134.4866
				xmax = 134.6866
				text = "wants"
			intervals [293]:
				xmin = 134.6866
				xmax = 134.7466
				text = "a"
			intervals [294]:
				xmin = 134.7466
				xmax = 134.9966
				text = "reason"
			intervals [295]:
				xmin = 134.9966
				xmax = 135.0866
				text = "to"
			intervals [296]:
				xmin = 135.0866
				xmax = 135.7166
				text = "celebrate"
			intervals [297]:
				xmin = 135.7166
				xmax = 135.8716
				text = ""
			intervals [298]:
				xmin = 135.8716
				xmax = 136.0816
				text = "and"
			intervals [299]:
				xmin = 136.0816
				xmax = 136.4416
				text = "then"
			intervals [300]:
				xmin = 136.4416
				xmax = 136.5916
				text = "you"
			intervals [301]:
				xmin = 136.5916
				xmax = 136.8816
				text = "have"
			intervals [302]:
				xmin = 136.8816
				xmax = 137.2816
				text = "this"
			intervals [303]:
				xmin = 137.2816
				xmax = 137.341
				text = ""
			intervals [304]:
				xmin = 137.341
				xmax = 137.561
				text = "big"
			intervals [305]:
				xmin = 137.561
				xmax = 138.471
				text = "moment"
			intervals [306]:
				xmin = 138.471
				xmax = 138.501
				text = ""
			intervals [307]:
				xmin = 138.501
				xmax = 138.721
				text = "and"
			intervals [308]:
				xmin = 138.721
				xmax = 139.091
				text = "everybody"
			intervals [309]:
				xmin = 139.091
				xmax = 139.151
				text = "s"
			intervals [310]:
				xmin = 139.151
				xmax = 139.371
				text = "going"
			intervals [311]:
				xmin = 139.371
				xmax = 139.691
				text = "all"
			intervals [312]:
				xmin = 139.691
				xmax = 139.961
				text = "out"
			intervals [313]:
				xmin = 139.961
				xmax = 139.991
				text = ""
			intervals [314]:
				xmin = 139.991
				xmax = 140.191
				text = "to"
			intervals [315]:
				xmin = 140.191
				xmax = 140.701
				text = "celebrate"
			intervals [316]:
				xmin = 140.701
				xmax = 140.811
				text = "it"
			intervals [317]:
				xmin = 140.811
				xmax = 140.881
				text = "it"
			intervals [318]:
				xmin = 140.881
				xmax = 140.921
				text = "s"
			intervals [319]:
				xmin = 140.921
				xmax = 141.081
				text = "just"
			intervals [320]:
				xmin = 141.081
				xmax = 141.301
				text = "really"
			intervals [321]:
				xmin = 141.301
				xmax = 141.691
				text = "beautiful"
			intervals [322]:
				xmin = 141.691
				xmax = 141.791
				text = "to"
			intervals [323]:
				xmin = 141.791
				xmax = 141.921
				text = "see"
			intervals [324]:
				xmin = 141.921
				xmax = 142.331
				text = "people"
			intervals [325]:
				xmin = 142.331
				xmax = 142.391
				text = "in"
			intervals [326]:
				xmin = 142.391
				xmax = 142.591
				text = "love"
			intervals [327]:
				xmin = 142.591
				xmax = 143.3897
				text = ""
			intervals [328]:
				xmin = 143.3897
				xmax = 143.5997
				text = "yeah"
			intervals [329]:
				xmin = 143.5997
				xmax = 146.0499
				text = ""
			intervals [330]:
				xmin = 146.0499
				xmax = 146.2799
				text = "<unk>"
			intervals [331]:
				xmin = 146.2799
				xmax = 148.1552
				text = ""
			intervals [332]:
				xmin = 148.1552
				xmax = 148.8052
				text = "um"
			intervals [333]:
				xmin = 148.8052
				xmax = 149.1628
				text = ""
			intervals [334]:
				xmin = 149.1628
				xmax = 149.4528
				text = "what"
			intervals [335]:
				xmin = 149.4528
				xmax = 149.5528
				text = ""
			intervals [336]:
				xmin = 149.5528
				xmax = 150.0628
				text = "well"
			intervals [337]:
				xmin = 150.0628
				xmax = 150.5228
				text = "um"
			intervals [338]:
				xmin = 150.5228
				xmax = 150.6328
				text = "it"
			intervals [339]:
				xmin = 150.6328
				xmax = 150.7028
				text = "s"
			intervals [340]:
				xmin = 150.7028
				xmax = 151.0128
				text = "funny"
			intervals [341]:
				xmin = 151.0128
				xmax = 151.6028
				text = "because"
			intervals [342]:
				xmin = 151.6028
				xmax = 151.9698
				text = ""
			intervals [343]:
				xmin = 151.9698
				xmax = 152.0798
				text = "i"
			intervals [344]:
				xmin = 152.0798
				xmax = 152.3698
				text = "didn't"
			intervals [345]:
				xmin = 152.3698
				xmax = 152.3998
				text = ""
			intervals [346]:
				xmin = 152.3998
				xmax = 152.5198
				text = "it"
			intervals [347]:
				xmin = 152.5198
				xmax = 152.5698
				text = "s"
			intervals [348]:
				xmin = 152.5698
				xmax = 152.7698
				text = "not"
			intervals [349]:
				xmin = 152.7698
				xmax = 152.9898
				text = "like"
			intervals [350]:
				xmin = 152.9898
				xmax = 153.2898
				text = "i"
			intervals [351]:
				xmin = 153.2898
				xmax = 153.3198
				text = ""
			intervals [352]:
				xmin = 153.3198
				xmax = 153.5398
				text = "went"
			intervals [353]:
				xmin = 153.5398
				xmax = 153.6098
				text = "to"
			intervals [354]:
				xmin = 153.6098
				xmax = 153.8798
				text = "school"
			intervals [355]:
				xmin = 153.8798
				xmax = 154.0598
				text = "for"
			intervals [356]:
				xmin = 154.0598
				xmax = 154.1198
				text = "it"
			intervals [357]:
				xmin = 154.1198
				xmax = 154.1498
				text = "or"
			intervals [358]:
				xmin = 154.1498
				xmax = 154.4898
				text = "anything"
			intervals [359]:
				xmin = 154.4898
				xmax = 154.6698
				text = "i"
			intervals [360]:
				xmin = 154.6698
				xmax = 154.9698
				text = "always"
			intervals [361]:
				xmin = 154.9698
				xmax = 155.1698
				text = "wanted"
			intervals [362]:
				xmin = 155.1698
				xmax = 155.3098
				text = "to"
			intervals [363]:
				xmin = 155.3098
				xmax = 155.4398
				text = "do"
			intervals [364]:
				xmin = 155.4398
				xmax = 155.8898
				text = "events"
			intervals [365]:
				xmin = 155.8898
				xmax = 155.9498
				text = "i"
			intervals [366]:
				xmin = 155.9498
				xmax = 156.2298
				text = "actually"
			intervals [367]:
				xmin = 156.2298
				xmax = 156.4998
				text = "worked"
			intervals [368]:
				xmin = 156.4998
				xmax = 156.6798
				text = "for"
			intervals [369]:
				xmin = 156.6798
				xmax = 156.7298
				text = "a"
			intervals [370]:
				xmin = 156.7298
				xmax = 157.1398
				text = "catering"
			intervals [371]:
				xmin = 157.1398
				xmax = 157.6198
				text = "company"
			intervals [372]:
				xmin = 157.6198
				xmax = 157.8398
				text = "for"
			intervals [373]:
				xmin = 157.8398
				xmax = 157.8898
				text = "a"
			intervals [374]:
				xmin = 157.8898
				xmax = 158.1098
				text = "little"
			intervals [375]:
				xmin = 158.1098
				xmax = 158.4198
				text = "while"
			intervals [376]:
				xmin = 158.4198
				xmax = 158.4498
				text = ""
			intervals [377]:
				xmin = 158.4498
				xmax = 158.6198
				text = "r"
			intervals [378]:
				xmin = 158.6198
				xmax = 158.6998
				text = "and"
			intervals [379]:
				xmin = 158.6998
				xmax = 158.8498
				text = "r"
			intervals [380]:
				xmin = 158.8498
				xmax = 158.8798
				text = ""
			intervals [381]:
				xmin = 158.8798
				xmax = 159.2498
				text = "catering"
			intervals [382]:
				xmin = 159.2498
				xmax = 159.5198
				text = "based"
			intervals [383]:
				xmin = 159.5198
				xmax = 159.6398
				text = "in"
			intervals [384]:
				xmin = 159.6398
				xmax = 160.3998
				text = "springfield"
			intervals [385]:
				xmin = 160.3998
				xmax = 160.8493
				text = ""
			intervals [386]:
				xmin = 160.8493
				xmax = 161.2993
				text = "and"
			intervals [387]:
				xmin = 161.2993
				xmax = 161.4493
				text = "i"
			intervals [388]:
				xmin = 161.4493
				xmax = 161.8393
				text = "liked"
			intervals [389]:
				xmin = 161.8393
				xmax = 162.1593
				text = "it"
			intervals [390]:
				xmin = 162.1593
				xmax = 162.1893
				text = ""
			intervals [391]:
				xmin = 162.1893
				xmax = 162.5593
				text = "but"
			intervals [392]:
				xmin = 162.5593
				xmax = 162.5893
				text = ""
			intervals [393]:
				xmin = 162.5893
				xmax = 162.7993
				text = "i"
			intervals [394]:
				xmin = 162.7993
				xmax = 162.8493
				text = ""
			intervals [395]:
				xmin = 162.8493
				xmax = 163.0193
				text = "i"
			intervals [396]:
				xmin = 163.0193
				xmax = 163.1993
				text = "just"
			intervals [397]:
				xmin = 163.1993
				xmax = 163.4193
				text = "wanted"
			intervals [398]:
				xmin = 163.4193
				xmax = 163.4893
				text = "to"
			intervals [399]:
				xmin = 163.4893
				xmax = 163.6193
				text = "be"
			intervals [400]:
				xmin = 163.6193
				xmax = 163.8393
				text = "more"
			intervals [401]:
				xmin = 163.8393
				xmax = 164.1393
				text = "hands"
			intervals [402]:
				xmin = 164.1393
				xmax = 164.2993
				text = "on"
			intervals [403]:
				xmin = 164.2993
				xmax = 164.4293
				text = "in"
			intervals [404]:
				xmin = 164.4293
				xmax = 164.5093
				text = "the"
			intervals [405]:
				xmin = 164.5093
				xmax = 164.8893
				text = "planning"
			intervals [406]:
				xmin = 164.8893
				xmax = 165.1693
				text = "part"
			intervals [407]:
				xmin = 165.1693
				xmax = 165.3393
				text = "of"
			intervals [408]:
				xmin = 165.3393
				xmax = 165.6093
				text = "it"
			intervals [409]:
				xmin = 165.6093
				xmax = 166.212
				text = ""
			intervals [410]:
				xmin = 166.212
				xmax = 166.392
				text = "i"
			intervals [411]:
				xmin = 166.392
				xmax = 166.552
				text = "was"
			intervals [412]:
				xmin = 166.552
				xmax = 166.962
				text = "working"
			intervals [413]:
				xmin = 166.962
				xmax = 167.492
				text = "for"
			intervals [414]:
				xmin = 167.492
				xmax = 167.532
				text = ""
			intervals [415]:
				xmin = 167.532
				xmax = 167.672
				text = "a"
			intervals [416]:
				xmin = 167.672
				xmax = 168.102
				text = "used"
			intervals [417]:
				xmin = 168.102
				xmax = 168.692
				text = "appliance"
			intervals [418]:
				xmin = 168.692
				xmax = 169.072
				text = "store"
			intervals [419]:
				xmin = 169.072
				xmax = 169.252
				text = "when"
			intervals [420]:
				xmin = 169.252
				xmax = 169.342
				text = "i"
			intervals [421]:
				xmin = 169.342
				xmax = 169.822
				text = "decided"
			intervals [422]:
				xmin = 169.822
				xmax = 169.922
				text = "to"
			intervals [423]:
				xmin = 169.922
				xmax = 170.182
				text = "start"
			intervals [424]:
				xmin = 170.182
				xmax = 170.342
				text = "my"
			intervals [425]:
				xmin = 170.342
				xmax = 170.772
				text = "business"
			intervals [426]:
				xmin = 170.772
				xmax = 170.962
				text = "so"
			intervals [427]:
				xmin = 170.962
				xmax = 171.092
				text = "i"
			intervals [428]:
				xmin = 171.092
				xmax = 171.332
				text = "was"
			intervals [429]:
				xmin = 171.332
				xmax = 171.822
				text = "nowhere"
			intervals [430]:
				xmin = 171.822
				xmax = 172.442
				text = "near"
			intervals [431]:
				xmin = 172.442
				xmax = 172.472
				text = ""
			intervals [432]:
				xmin = 172.472
				xmax = 172.702
				text = "on"
			intervals [433]:
				xmin = 172.702
				xmax = 172.812
				text = "the"
			intervals [434]:
				xmin = 172.812
				xmax = 173.352
				text = "scale"
			intervals [435]:
				xmin = 173.352
				xmax = 173.382
				text = ""
			intervals [436]:
				xmin = 173.382
				xmax = 173.622
				text = "of"
			intervals [437]:
				xmin = 173.622
				xmax = 173.832
				text = "what"
			intervals [438]:
				xmin = 173.832
				xmax = 173.922
				text = "i"
			intervals [439]:
				xmin = 173.922
				xmax = 174.262
				text = "wanted"
			intervals [440]:
				xmin = 174.262
				xmax = 174.392
				text = "to"
			intervals [441]:
				xmin = 174.392
				xmax = 174.772
				text = "do"
			intervals [442]:
				xmin = 174.772
				xmax = 175.0689
				text = ""
			intervals [443]:
				xmin = 175.0689
				xmax = 175.2389
				text = "i"
			intervals [444]:
				xmin = 175.2389
				xmax = 175.4889
				text = "just"
			intervals [445]:
				xmin = 175.4889
				xmax = 176.3589
				text = "decided"
			intervals [446]:
				xmin = 176.3589
				xmax = 176.4589
				text = "you"
			intervals [447]:
				xmin = 176.4589
				xmax = 176.7189
				text = "know"
			intervals [448]:
				xmin = 176.7189
				xmax = 176.8189
				text = "and"
			intervals [449]:
				xmin = 176.8189
				xmax = 177.0889
				text = "because"
			intervals [450]:
				xmin = 177.0889
				xmax = 177.1189
				text = "i"
			intervals [451]:
				xmin = 177.1189
				xmax = 177.2189
				text = "was"
			intervals [452]:
				xmin = 177.2189
				xmax = 177.4189
				text = "working"
			intervals [453]:
				xmin = 177.4189
				xmax = 177.5389
				text = "for"
			intervals [454]:
				xmin = 177.5389
				xmax = 177.5989
				text = "a"
			intervals [455]:
				xmin = 177.5989
				xmax = 177.9089
				text = "small"
			intervals [456]:
				xmin = 177.9089
				xmax = 178.2789
				text = "business"
			intervals [457]:
				xmin = 178.2789
				xmax = 178.5089
				text = "owner"
			intervals [458]:
				xmin = 178.5089
				xmax = 178.6089
				text = "i"
			intervals [459]:
				xmin = 178.6089
				xmax = 178.7189
				text = "was"
			intervals [460]:
				xmin = 178.7189
				xmax = 178.8289
				text = "like"
			intervals [461]:
				xmin = 178.8289
				xmax = 179.2389
				text = "hey"
			intervals [462]:
				xmin = 179.2389
				xmax = 179.2689
				text = ""
			intervals [463]:
				xmin = 179.2689
				xmax = 179.3989
				text = "he"
			intervals [464]:
				xmin = 179.3989
				xmax = 179.4789
				text = ""
			intervals [465]:
				xmin = 179.4789
				xmax = 179.6489
				text = "he"
			intervals [466]:
				xmin = 179.6489
				xmax = 179.8589
				text = "got"
			intervals [467]:
				xmin = 179.8589
				xmax = 180.0689
				text = "this"
			intervals [468]:
				xmin = 180.0689
				xmax = 180.6089
				text = "store"
			intervals [469]:
				xmin = 180.6089
				xmax = 181.229
				text = ""
			intervals [470]:
				xmin = 181.229
				xmax = 181.389
				text = "if"
			intervals [471]:
				xmin = 181.389
				xmax = 181.519
				text = "he"
			intervals [472]:
				xmin = 181.519
				xmax = 181.549
				text = ""
			intervals [473]:
				xmin = 181.549
				xmax = 181.699
				text = "can"
			intervals [474]:
				xmin = 181.699
				xmax = 181.909
				text = "do"
			intervals [475]:
				xmin = 181.909
				xmax = 182.029
				text = "it"
			intervals [476]:
				xmin = 182.029
				xmax = 182.139
				text = "i"
			intervals [477]:
				xmin = 182.139
				xmax = 182.179
				text = ""
			intervals [478]:
				xmin = 182.179
				xmax = 182.309
				text = "can"
			intervals [479]:
				xmin = 182.309
				xmax = 182.339
				text = ""
			intervals [480]:
				xmin = 182.339
				xmax = 182.609
				text = "do"
			intervals [481]:
				xmin = 182.609
				xmax = 182.639
				text = ""
			intervals [482]:
				xmin = 182.639
				xmax = 182.709
				text = "it"
			intervals [483]:
				xmin = 182.709
				xmax = 182.864
				text = ""
			intervals [484]:
				xmin = 182.864
				xmax = 183.044
				text = "you"
			intervals [485]:
				xmin = 183.044
				xmax = 183.304
				text = "know"
			intervals [486]:
				xmin = 183.304
				xmax = 183.424
				text = "i'm"
			intervals [487]:
				xmin = 183.424
				xmax = 183.714
				text = "helping"
			intervals [488]:
				xmin = 183.714
				xmax = 183.904
				text = "him"
			intervals [489]:
				xmin = 183.904
				xmax = 184.184
				text = "run"
			intervals [490]:
				xmin = 184.184
				xmax = 184.464
				text = "his"
			intervals [491]:
				xmin = 184.464
				xmax = 184.944
				text = "business"
			intervals [492]:
				xmin = 184.944
				xmax = 185.024
				text = "i"
			intervals [493]:
				xmin = 185.024
				xmax = 185.054
				text = ""
			intervals [494]:
				xmin = 185.054
				xmax = 185.154
				text = "can"
			intervals [495]:
				xmin = 185.154
				xmax = 185.374
				text = "do"
			intervals [496]:
				xmin = 185.374
				xmax = 185.464
				text = "a"
			intervals [497]:
				xmin = 185.464
				xmax = 185.944
				text = "business"
			intervals [498]:
				xmin = 185.944
				xmax = 186.4908
				text = ""
			intervals [499]:
				xmin = 186.4908
				xmax = 186.6208
				text = "so"
			intervals [500]:
				xmin = 186.6208
				xmax = 186.6608
				text = "i"
			intervals [501]:
				xmin = 186.6608
				xmax = 186.8208
				text = "kind"
			intervals [502]:
				xmin = 186.8208
				xmax = 186.8808
				text = "of"
			intervals [503]:
				xmin = 186.8808
				xmax = 187.0308
				text = "just"
			intervals [504]:
				xmin = 187.0308
				xmax = 187.1608
				text = "put"
			intervals [505]:
				xmin = 187.1608
				xmax = 187.4908
				text = "myself"
			intervals [506]:
				xmin = 187.4908
				xmax = 187.6308
				text = "out"
			intervals [507]:
				xmin = 187.6308
				xmax = 187.7908
				text = "there"
			intervals [508]:
				xmin = 187.7908
				xmax = 188.5308
				text = "craigslist"
			intervals [509]:
				xmin = 188.5308
				xmax = 188.8673
				text = ""
			intervals [510]:
				xmin = 188.8673
				xmax = 189.0373
				text = "helped"
			intervals [511]:
				xmin = 189.0373
				xmax = 189.1173
				text = "me"
			intervals [512]:
				xmin = 189.1173
				xmax = 189.2573
				text = "get"
			intervals [513]:
				xmin = 189.2573
				xmax = 189.3873
				text = "my"
			intervals [514]:
				xmin = 189.3873
				xmax = 189.6773
				text = "first"
			intervals [515]:
				xmin = 189.6773
				xmax = 190.1273
				text = "gig"
			intervals [516]:
				xmin = 190.1273
				xmax = 190.2586
				text = ""
			intervals [517]:
				xmin = 190.2586
				xmax = 190.7486
				text = "um"
			intervals [518]:
				xmin = 190.7486
				xmax = 190.7786
				text = ""
			intervals [519]:
				xmin = 190.7786
				xmax = 190.9686
				text = "as"
			intervals [520]:
				xmin = 190.9686
				xmax = 191.0286
				text = "a"
			intervals [521]:
				xmin = 191.0286
				xmax = 191.2486
				text = "wedding"
			intervals [522]:
				xmin = 191.2486
				xmax = 191.7686
				text = "planner"
			intervals [523]:
				xmin = 191.7686
				xmax = 191.7986
				text = ""
			intervals [524]:
				xmin = 191.7986
				xmax = 191.8886
				text = "it"
			intervals [525]:
				xmin = 191.8886
				xmax = 192.0386
				text = "was"
			intervals [526]:
				xmin = 192.0386
				xmax = 192.1186
				text = "a"
			intervals [527]:
				xmin = 192.1186
				xmax = 192.5886
				text = "lady"
			intervals [528]:
				xmin = 192.5886
				xmax = 193.0186
				text = "um"
			intervals [529]:
				xmin = 193.0186
				xmax = 193.7862
				text = ""
			intervals [530]:
				xmin = 193.7862
				xmax = 194.0062
				text = "she"
			intervals [531]:
				xmin = 194.0062
				xmax = 194.2162
				text = "had"
			intervals [532]:
				xmin = 194.2162
				xmax = 194.6362
				text = "posted"
			intervals [533]:
				xmin = 194.6362
				xmax = 194.7362
				text = "a"
			intervals [534]:
				xmin = 194.7362
				xmax = 195.2362
				text = "ad"
			intervals [535]:
				xmin = 195.2362
				xmax = 195.5362
				text = "saying"
			intervals [536]:
				xmin = 195.5362
				xmax = 195.6762
				text = "that"
			intervals [537]:
				xmin = 195.6762
				xmax = 195.8062
				text = "she"
			intervals [538]:
				xmin = 195.8062
				xmax = 195.9062
				text = "was"
			intervals [539]:
				xmin = 195.9062
				xmax = 196.0662
				text = "looking"
			intervals [540]:
				xmin = 196.0662
				xmax = 196.4662
				text = "for"
			intervals [541]:
				xmin = 196.4662
				xmax = 196.5462
				text = "a"
			intervals [542]:
				xmin = 196.5462
				xmax = 196.7562
				text = "day"
			intervals [543]:
				xmin = 196.7562
				xmax = 196.8762
				text = "of"
			intervals [544]:
				xmin = 196.8762
				xmax = 197.4062
				text = "coordinator"
			intervals [545]:
				xmin = 197.4062
				xmax = 197.5262
				text = "no"
			intervals [546]:
				xmin = 197.5262
				xmax = 198.1762
				text = "experience"
			intervals [547]:
				xmin = 198.1762
				xmax = 198.6462
				text = "needed"
			intervals [548]:
				xmin = 198.6462
				xmax = 198.6762
				text = ""
			intervals [549]:
				xmin = 198.6762
				xmax = 199.0062
				text = "um"
			intervals [550]:
				xmin = 199.0062
				xmax = 199.1362
				text = "she"
			intervals [551]:
				xmin = 199.1362
				xmax = 199.2562
				text = "was"
			intervals [552]:
				xmin = 199.2562
				xmax = 199.4062
				text = "gonna"
			intervals [553]:
				xmin = 199.4062
				xmax = 199.4862
				text = ""
			intervals [554]:
				xmin = 199.4862
				xmax = 199.7362
				text = "help"
			intervals [555]:
				xmin = 199.7362
				xmax = 200.0462
				text = "somebody"
			intervals [556]:
				xmin = 200.0462
				xmax = 200.2862
				text = "start"
			intervals [557]:
				xmin = 200.2862
				xmax = 200.4062
				text = "their"
			intervals [558]:
				xmin = 200.4062
				xmax = 201.0562
				text = "portfolio"
			intervals [559]:
				xmin = 201.0562
				xmax = 201.6648
				text = ""
			intervals [560]:
				xmin = 201.6648
				xmax = 202.0148
				text = "she"
			intervals [561]:
				xmin = 202.0148
				xmax = 202.5048
				text = "interviewed"
			intervals [562]:
				xmin = 202.5048
				xmax = 202.6548
				text = "me"
			intervals [563]:
				xmin = 202.6548
				xmax = 203.0548
				text = "via"
			intervals [564]:
				xmin = 203.0548
				xmax = 203.5948
				text = "skype"
			intervals [565]:
				xmin = 203.5948
				xmax = 203.8002
				text = ""
			intervals [566]:
				xmin = 203.8002
				xmax = 203.9402
				text = "i"
			intervals [567]:
				xmin = 203.9402
				xmax = 204.2602
				text = "got"
			intervals [568]:
				xmin = 204.2602
				xmax = 204.4702
				text = "it"
			intervals [569]:
				xmin = 204.4702
				xmax = 204.5202
				text = ""
			intervals [570]:
				xmin = 204.5202
				xmax = 204.6802
				text = "her"
			intervals [571]:
				xmin = 204.6802
				xmax = 205.0002
				text = "wedding"
			intervals [572]:
				xmin = 205.0002
				xmax = 205.0302
				text = ""
			intervals [573]:
				xmin = 205.0302
				xmax = 205.2802
				text = "ended"
			intervals [574]:
				xmin = 205.2802
				xmax = 205.4602
				text = "up"
			intervals [575]:
				xmin = 205.4602
				xmax = 205.9502
				text = "being"
			intervals [576]:
				xmin = 205.9502
				xmax = 206.0002
				text = ""
			intervals [577]:
				xmin = 206.0002
				xmax = 206.3602
				text = "this"
			intervals [578]:
				xmin = 206.3602
				xmax = 207.2602
				text = "beautiful"
			intervals [579]:
				xmin = 207.2602
				xmax = 207.4117
				text = ""
			intervals [580]:
				xmin = 207.4117
				xmax = 207.9717
				text = "ritz"
			intervals [581]:
				xmin = 207.9717
				xmax = 208.8117
				text = "carlton"
			intervals [582]:
				xmin = 208.8117
				xmax = 208.8917
				text = ""
			intervals [583]:
				xmin = 208.8917
				xmax = 209.5917
				text = "wedding"
			intervals [584]:
				xmin = 209.5917
				xmax = 209.6217
				text = ""
			intervals [585]:
				xmin = 209.6217
				xmax = 209.8417
				text = "in"
			intervals [586]:
				xmin = 209.8417
				xmax = 210.3917
				text = "pentagon"
			intervals [587]:
				xmin = 210.3917
				xmax = 210.8617
				text = "city"
			intervals [588]:
				xmin = 210.8617
				xmax = 210.8917
				text = ""
			intervals [589]:
				xmin = 210.8917
				xmax = 211.1317
				text = "and"
			intervals [590]:
				xmin = 211.1317
				xmax = 211.2017
				text = "the"
			intervals [591]:
				xmin = 211.2017
				xmax = 211.5117
				text = "girl"
			intervals [592]:
				xmin = 211.5117
				xmax = 211.6617
				text = "was"
			intervals [593]:
				xmin = 211.6617
				xmax = 211.6917
				text = "a"
			intervals [594]:
				xmin = 211.6917
				xmax = 211.7217
				text = ""
			intervals [595]:
				xmin = 211.7217
				xmax = 212.2217
				text = "model"
			intervals [596]:
				xmin = 212.2217
				xmax = 212.6704
				text = ""
			intervals [597]:
				xmin = 212.6704
				xmax = 212.9304
				text = "like"
			intervals [598]:
				xmin = 212.9304
				xmax = 213.2143
				text = ""
			intervals [599]:
				xmin = 213.2143
				xmax = 213.4743
				text = "real"
			intervals [600]:
				xmin = 213.4743
				xmax = 213.8343
				text = "live"
			intervals [601]:
				xmin = 213.8343
				xmax = 214.0743
				text = "like"
			intervals [602]:
				xmin = 214.0743
				xmax = 214.4789
				text = ""
			intervals [603]:
				xmin = 214.4789
				xmax = 214.7889
				text = "cover"
			intervals [604]:
				xmin = 214.7889
				xmax = 214.8789
				text = "of"
			intervals [605]:
				xmin = 214.8789
				xmax = 215.5389
				text = "magazines"
			intervals [606]:
				xmin = 215.5389
				xmax = 215.6589
				text = "like"
			intervals [607]:
				xmin = 215.6589
				xmax = 215.6889
				text = ""
			intervals [608]:
				xmin = 215.6889
				xmax = 215.8589
				text = "she"
			intervals [609]:
				xmin = 215.8589
				xmax = 215.9689
				text = "s"
			intervals [610]:
				xmin = 215.9689
				xmax = 215.9989
				text = "a"
			intervals [611]:
				xmin = 215.9989
				xmax = 216.4089
				text = "model"
			intervals [612]:
				xmin = 216.4089
				xmax = 217.0722
				text = ""
			intervals [613]:
				xmin = 217.0722
				xmax = 217.6022
				text = "and"
			intervals [614]:
				xmin = 217.6022
				xmax = 218.1322
				text = "so"
			intervals [615]:
				xmin = 218.1322
				xmax = 218.3422
				text = "her"
			intervals [616]:
				xmin = 218.3422
				xmax = 218.6522
				text = "pictures"
			intervals [617]:
				xmin = 218.6522
				xmax = 218.8022
				text = "just"
			intervals [618]:
				xmin = 218.8022
				xmax = 219.0022
				text = "came"
			intervals [619]:
				xmin = 219.0022
				xmax = 219.1622
				text = "out"
			intervals [620]:
				xmin = 219.1622
				xmax = 219.1922
				text = ""
			intervals [621]:
				xmin = 219.1922
				xmax = 219.3522
				text = "her"
			intervals [622]:
				xmin = 219.3522
				xmax = 219.8522
				text = "wedding"
			intervals [623]:
				xmin = 219.8522
				xmax = 220.2222
				text = "everything"
			intervals [624]:
				xmin = 220.2222
				xmax = 220.3422
				text = "it"
			intervals [625]:
				xmin = 220.3422
				xmax = 220.4422
				text = "was"
			intervals [626]:
				xmin = 220.4422
				xmax = 220.5422
				text = "just"
			intervals [627]:
				xmin = 220.5422
				xmax = 220.7322
				text = "so"
			intervals [628]:
				xmin = 220.7322
				xmax = 221.4922
				text = "gorgeous"
			intervals [629]:
				xmin = 221.4922
				xmax = 221.6422
				text = "and"
			intervals [630]:
				xmin = 221.6422
				xmax = 221.7122
				text = "i"
			intervals [631]:
				xmin = 221.7122
				xmax = 221.9622
				text = "think"
			intervals [632]:
				xmin = 221.9622
				xmax = 222.1522
				text = "in"
			intervals [633]:
				xmin = 222.1522
				xmax = 222.3822
				text = "that"
			intervals [634]:
				xmin = 222.3822
				xmax = 222.9722
				text = "moment"
			intervals [635]:
				xmin = 222.9722
				xmax = 223.3422
				text = "like"
			intervals [636]:
				xmin = 223.3422
				xmax = 223.9831
				text = ""
			intervals [637]:
				xmin = 223.9831
				xmax = 224.3731
				text = "once"
			intervals [638]:
				xmin = 224.3731
				xmax = 224.4931
				text = "it"
			intervals [639]:
				xmin = 224.4931
				xmax = 224.7931
				text = "started"
			intervals [640]:
				xmin = 224.7931
				xmax = 225.0331
				text = "coming"
			intervals [641]:
				xmin = 225.0331
				xmax = 225.4031
				text = "together"
			intervals [642]:
				xmin = 225.4031
				xmax = 225.6131
				text = "and"
			intervals [643]:
				xmin = 225.6131
				xmax = 225.6831
				text = "i"
			intervals [644]:
				xmin = 225.6831
				xmax = 225.7931
				text = "could"
			intervals [645]:
				xmin = 225.7931
				xmax = 225.9831
				text = "see"
			intervals [646]:
				xmin = 225.9831
				xmax = 226.1831
				text = "that"
			intervals [647]:
				xmin = 226.1831
				xmax = 226.3231
				text = "i"
			intervals [648]:
				xmin = 226.3231
				xmax = 226.4931
				text = "could"
			intervals [649]:
				xmin = 226.4931
				xmax = 226.9231
				text = "actually"
			intervals [650]:
				xmin = 226.9231
				xmax = 226.9631
				text = ""
			intervals [651]:
				xmin = 226.9631
				xmax = 227.2231
				text = "do"
			intervals [652]:
				xmin = 227.2231
				xmax = 227.4231
				text = "this"
			intervals [653]:
				xmin = 227.4231
				xmax = 227.5831
				text = "like"
			intervals [654]:
				xmin = 227.5831
				xmax = 227.6431
				text = "i"
			intervals [655]:
				xmin = 227.6431
				xmax = 227.7631
				text = "could"
			intervals [656]:
				xmin = 227.7631
				xmax = 227.8031
				text = ""
			intervals [657]:
				xmin = 227.8031
				xmax = 227.9931
				text = "put"
			intervals [658]:
				xmin = 227.9931
				xmax = 228.2431
				text = "something"
			intervals [659]:
				xmin = 228.2431
				xmax = 228.6131
				text = "together"
			intervals [660]:
				xmin = 228.6131
				xmax = 228.8431
				text = "like"
			intervals [661]:
				xmin = 228.8431
				xmax = 229.1231
				text = "this"
			intervals [662]:
				xmin = 229.1231
				xmax = 229.2831
				text = "like"
			intervals [663]:
				xmin = 229.2831
				xmax = 229.3531
				text = "i"
			intervals [664]:
				xmin = 229.3531
				xmax = 229.4631
				text = "was"
			intervals [665]:
				xmin = 229.4631
				xmax = 229.6231
				text = "able"
			intervals [666]:
				xmin = 229.6231
				xmax = 229.7031
				text = "to"
			intervals [667]:
				xmin = 229.7031
				xmax = 229.9031
				text = "help"
			intervals [668]:
				xmin = 229.9031
				xmax = 230.1731
				text = "her"
			intervals [669]:
				xmin = 230.1731
				xmax = 230.2031
				text = "i"
			intervals [670]:
				xmin = 230.2031
				xmax = 230.3831
				text = "was"
			intervals [671]:
				xmin = 230.3831
				xmax = 230.5131
				text = "like"
			intervals [672]:
				xmin = 230.5131
				xmax = 230.5431
				text = ""
			intervals [673]:
				xmin = 230.5431
				xmax = 230.6131
				text = "i"
			intervals [674]:
				xmin = 230.6131
				xmax = 230.6431
				text = ""
			intervals [675]:
				xmin = 230.6431
				xmax = 230.7731
				text = "could"
			intervals [676]:
				xmin = 230.7731
				xmax = 230.9331
				text = "do"
			intervals [677]:
				xmin = 230.9331
				xmax = 230.9631
				text = ""
			intervals [678]:
				xmin = 230.9631
				xmax = 231.2431
				text = "this"
			intervals [679]:
				xmin = 231.2431
				xmax = 231.3631
				text = "and"
			intervals [680]:
				xmin = 231.3631
				xmax = 231.4231
				text = "i"
			intervals [681]:
				xmin = 231.4231
				xmax = 231.7531
				text = "just"
			intervals [682]:
				xmin = 231.7531
				xmax = 232.1752
				text = ""
			intervals [683]:
				xmin = 232.1752
				xmax = 232.2952
				text = "i"
			intervals [684]:
				xmin = 232.2952
				xmax = 232.3852
				text = ""
			intervals [685]:
				xmin = 232.3852
				xmax = 232.5352
				text = "i"
			intervals [686]:
				xmin = 232.5352
				xmax = 232.8225
				text = ""
			intervals [687]:
				xmin = 232.8225
				xmax = 233.3125
				text = "started"
			intervals [688]:
				xmin = 233.3125
				xmax = 233.8525
				text = "researching"
			intervals [689]:
				xmin = 233.8525
				xmax = 233.9825
				text = "how"
			intervals [690]:
				xmin = 233.9825
				xmax = 234.0825
				text = "to"
			intervals [691]:
				xmin = 234.0825
				xmax = 234.3225
				text = "start"
			intervals [692]:
				xmin = 234.3225
				xmax = 234.4525
				text = "my"
			intervals [693]:
				xmin = 234.4525
				xmax = 234.9225
				text = "business"
			intervals [694]:
				xmin = 234.9225
				xmax = 235.1825
				text = "and"
			intervals [695]:
				xmin = 235.1825
				xmax = 235.2125
				text = ""
			intervals [696]:
				xmin = 235.2125
				xmax = 235.4525
				text = "that"
			intervals [697]:
				xmin = 235.4525
				xmax = 235.5725
				text = "year"
			intervals [698]:
				xmin = 235.5725
				xmax = 235.6225
				text = "i"
			intervals [699]:
				xmin = 235.6225
				xmax = 235.8225
				text = "took"
			intervals [700]:
				xmin = 235.8225
				xmax = 235.9525
				text = "some"
			intervals [701]:
				xmin = 235.9525
				xmax = 236.9825
				text = "classes"
			intervals [702]:
				xmin = 236.9825
				xmax = 237.0125
				text = ""
			intervals [703]:
				xmin = 237.0125
				xmax = 237.7425
				text = "um"
			intervals [704]:
				xmin = 237.7425
				xmax = 237.9884
				text = ""
			intervals [705]:
				xmin = 237.9884
				xmax = 238.1084
				text = "<unk>"
			intervals [706]:
				xmin = 238.1084
				xmax = 238.2787
				text = ""
			intervals [707]:
				xmin = 238.2787
				xmax = 238.3987
				text = "like"
			intervals [708]:
				xmin = 238.3987
				xmax = 238.7987
				text = "registering"
			intervals [709]:
				xmin = 238.7987
				xmax = 238.9187
				text = "my"
			intervals [710]:
				xmin = 238.9187
				xmax = 239.4187
				text = "business"
			intervals [711]:
				xmin = 239.4187
				xmax = 239.5287
				text = "and"
			intervals [712]:
				xmin = 239.5287
				xmax = 239.7287
				text = "all"
			intervals [713]:
				xmin = 239.7287
				xmax = 239.7887
				text = "of"
			intervals [714]:
				xmin = 239.7887
				xmax = 240.1787
				text = "that"
			intervals [715]:
				xmin = 240.1787
				xmax = 240.2087
				text = ""
			intervals [716]:
				xmin = 240.2087
				xmax = 240.5487
				text = "and"
			intervals [717]:
				xmin = 240.5487
				xmax = 241.0822
				text = ""
			intervals [718]:
				xmin = 241.0822
				xmax = 241.1222
				text = "i"
			intervals [719]:
				xmin = 241.1222
				xmax = 241.2822
				text = "been"
			intervals [720]:
				xmin = 241.2822
				xmax = 241.6022
				text = "rolling"
			intervals [721]:
				xmin = 241.6022
				xmax = 241.7922
				text = "ever"
			intervals [722]:
				xmin = 241.7922
				xmax = 242.2422
				text = "since"
			intervals [723]:
				xmin = 242.2422
				xmax = 244.2753
				text = ""
			intervals [724]:
				xmin = 244.2753
				xmax = 245.0053
				text = "um"
			intervals [725]:
				xmin = 245.0053
				xmax = 245.2753
				text = "she"
			intervals [726]:
				xmin = 245.2753
				xmax = 245.6253
				text = "it"
			intervals [727]:
				xmin = 245.6253
				xmax = 245.8853
				text = "th-"
			intervals [728]:
				xmin = 245.8853
				xmax = 246.1172
				text = ""
			intervals [729]:
				xmin = 246.1172
				xmax = 246.6772
				text = "no"
			intervals [730]:
				xmin = 246.6772
				xmax = 246.8872
				text = "that"
			intervals [731]:
				xmin = 246.8872
				xmax = 246.9472
				text = "s"
			intervals [732]:
				xmin = 246.9472
				xmax = 247.2572
				text = "actually"
			intervals [733]:
				xmin = 247.2572
				xmax = 247.6772
				text = "another"
			intervals [734]:
				xmin = 247.6772
				xmax = 248.1172
				text = "bride"
			intervals [735]:
				xmin = 248.1172
				xmax = 248.2872
				text = "that"
			intervals [736]:
				xmin = 248.2872
				xmax = 248.3872
				text = "i"
			intervals [737]:
				xmin = 248.3872
				xmax = 248.7872
				text = "did"
			intervals [738]:
				xmin = 248.7872
				xmax = 248.8172
				text = ""
			intervals [739]:
				xmin = 248.8172
				xmax = 248.8672
				text = "th-"
			intervals [740]:
				xmin = 248.8672
				xmax = 249.5072
				text = "um"
			intervals [741]:
				xmin = 249.5072
				xmax = 249.5372
				text = ""
			intervals [742]:
				xmin = 249.5372
				xmax = 250.2572
				text = "rdx"
			intervals [743]:
				xmin = 250.2572
				xmax = 250.4572
				text = ""
			intervals [744]:
				xmin = 250.4572
				xmax = 250.9472
				text = "was"
			intervals [745]:
				xmin = 250.9472
				xmax = 251.0272
				text = ""
			intervals [746]:
				xmin = 251.0272
				xmax = 251.2272
				text = "so"
			intervals [747]:
				xmin = 251.2272
				xmax = 251.8572
				text = "amazing"
			intervals [748]:
				xmin = 251.8572
				xmax = 252.4372
				text = ""
			intervals [749]:
				xmin = 252.4372
				xmax = 252.6972
				text = "um"
			intervals [750]:
				xmin = 252.6972
				xmax = 252.9372
				text = "she"
			intervals [751]:
				xmin = 252.9372
				xmax = 253.1872
				text = "came"
			intervals [752]:
				xmin = 253.1872
				xmax = 253.6072
				text = "to"
			intervals [753]:
				xmin = 253.6072
				xmax = 253.7472
				text = ""
			intervals [754]:
				xmin = 253.7472
				xmax = 253.8372
				text = "me"
			intervals [755]:
				xmin = 253.8372
				xmax = 253.8672
				text = ""
			intervals [756]:
				xmin = 253.8672
				xmax = 254.2472
				text = "and"
			intervals [757]:
				xmin = 254.2472
				xmax = 255.0472
				text = "it"
			intervals [758]:
				xmin = 255.0472
				xmax = 255.1972
				text = "was"
			intervals [759]:
				xmin = 255.1972
				xmax = 255.4772
				text = "like"
			intervals [760]:
				xmin = 255.4772
				xmax = 255.6572
				text = "maybe"
			intervals [761]:
				xmin = 255.6572
				xmax = 255.8872
				text = "like"
			intervals [762]:
				xmin = 255.8872
				xmax = 256.1772
				text = "four"
			intervals [763]:
				xmin = 256.1772
				xmax = 256.4272
				text = "months"
			intervals [764]:
				xmin = 256.4272
				xmax = 256.7172
				text = "before"
			intervals [765]:
				xmin = 256.7172
				xmax = 256.8272
				text = "her"
			intervals [766]:
				xmin = 256.8272
				xmax = 257.3372
				text = "wedding"
			intervals [767]:
				xmin = 257.3372
				xmax = 257.6472
				text = "and"
			intervals [768]:
				xmin = 257.6472
				xmax = 257.7872
				text = "she"
			intervals [769]:
				xmin = 257.7872
				xmax = 257.8972
				text = "was"
			intervals [770]:
				xmin = 257.8972
				xmax = 258.0772
				text = "just"
			intervals [771]:
				xmin = 258.0772
				xmax = 258.4372
				text = "like"
			intervals [772]:
				xmin = 258.4372
				xmax = 259.189
				text = ""
			intervals [773]:
				xmin = 259.189
				xmax = 259.339
				text = "i"
			intervals [774]:
				xmin = 259.339
				xmax = 260.019
				text = "know"
			intervals [775]:
				xmin = 260.019
				xmax = 260.339
				text = "<unk>"
			intervals [776]:
				xmin = 260.339
				xmax = 260.449
				text = "it"
			intervals [777]:
				xmin = 260.449
				xmax = 260.519
				text = "s"
			intervals [778]:
				xmin = 260.519
				xmax = 260.729
				text = "gonna"
			intervals [779]:
				xmin = 260.729
				xmax = 260.859
				text = "be"
			intervals [780]:
				xmin = 260.859
				xmax = 261.269
				text = "good"
			intervals [781]:
				xmin = 261.269
				xmax = 261.299
				text = ""
			intervals [782]:
				xmin = 261.299
				xmax = 261.479
				text = "but"
			intervals [783]:
				xmin = 261.479
				xmax = 261.609
				text = "i"
			intervals [784]:
				xmin = 261.609
				xmax = 261.829
				text = "don't"
			intervals [785]:
				xmin = 261.829
				xmax = 262.019
				text = "think"
			intervals [786]:
				xmin = 262.019
				xmax = 262.099
				text = "it"
			intervals [787]:
				xmin = 262.099
				xmax = 262.169
				text = "s"
			intervals [788]:
				xmin = 262.169
				xmax = 262.329
				text = "gonna"
			intervals [789]:
				xmin = 262.329
				xmax = 262.519
				text = "come"
			intervals [790]:
				xmin = 262.519
				xmax = 262.969
				text = "together"
			intervals [791]:
				xmin = 262.969
				xmax = 263.239
				text = "like"
			intervals [792]:
				xmin = 263.239
				xmax = 263.349
				text = "i"
			intervals [793]:
				xmin = 263.349
				xmax = 263.379
				text = ""
			intervals [794]:
				xmin = 263.379
				xmax = 263.469
				text = "i"
			intervals [795]:
				xmin = 263.469
				xmax = 263.499
				text = ""
			intervals [796]:
				xmin = 263.499
				xmax = 263.739
				text = "like"
			intervals [797]:
				xmin = 263.739
				xmax = 263.799
				text = "i"
			intervals [798]:
				xmin = 263.799
				xmax = 264.029
				text = "have"
			intervals [799]:
				xmin = 264.029
				xmax = 264.089
				text = "it"
			intervals [800]:
				xmin = 264.089
				xmax = 264.189
				text = "in"
			intervals [801]:
				xmin = 264.189
				xmax = 264.329
				text = "my"
			intervals [802]:
				xmin = 264.329
				xmax = 264.609
				text = "mind"
			intervals [803]:
				xmin = 264.609
				xmax = 264.729
				text = "she"
			intervals [804]:
				xmin = 264.729
				xmax = 264.759
				text = ""
			intervals [805]:
				xmin = 264.759
				xmax = 264.849
				text = "was"
			intervals [806]:
				xmin = 264.849
				xmax = 264.939
				text = "like"
			intervals [807]:
				xmin = 264.939
				xmax = 264.999
				text = "i'm"
			intervals [808]:
				xmin = 264.999
				xmax = 265.159
				text = "just"
			intervals [809]:
				xmin = 265.159
				xmax = 265.669
				text = "afraid"
			intervals [810]:
				xmin = 265.669
				xmax = 265.799
				text = "that"
			intervals [811]:
				xmin = 265.799
				xmax = 266.149
				text = "everything"
			intervals [812]:
				xmin = 266.149
				xmax = 266.289
				text = "won't"
			intervals [813]:
				xmin = 266.289
				xmax = 266.469
				text = "come"
			intervals [814]:
				xmin = 266.469
				xmax = 266.829
				text = "together"
			intervals [815]:
				xmin = 266.829
				xmax = 267.1943
				text = ""
			intervals [816]:
				xmin = 267.1943
				xmax = 267.3443
				text = "she"
			intervals [817]:
				xmin = 267.3443
				xmax = 267.4743
				text = "was"
			intervals [818]:
				xmin = 267.4743
				xmax = 267.7443
				text = "so"
			intervals [819]:
				xmin = 267.7443
				xmax = 268.2143
				text = "nervous"
			intervals [820]:
				xmin = 268.2143
				xmax = 268.4143
				text = "that"
			intervals [821]:
				xmin = 268.4143
				xmax = 268.4443
				text = ""
			intervals [822]:
				xmin = 268.4443
				xmax = 268.6543
				text = "on"
			intervals [823]:
				xmin = 268.6543
				xmax = 268.8143
				text = "her"
			intervals [824]:
				xmin = 268.8143
				xmax = 269.1443
				text = "wedding"
			intervals [825]:
				xmin = 269.1443
				xmax = 269.4243
				text = "day"
			intervals [826]:
				xmin = 269.4243
				xmax = 270.1972
				text = ""
			intervals [827]:
				xmin = 270.1972
				xmax = 270.2872
				text = "<unk>"
			intervals [828]:
				xmin = 270.2872
				xmax = 270.3272
				text = ""
			intervals [829]:
				xmin = 270.3272
				xmax = 270.5172
				text = "this"
			intervals [830]:
				xmin = 270.5172
				xmax = 270.6872
				text = "girl"
			intervals [831]:
				xmin = 270.6872
				xmax = 270.8472
				text = "was"
			intervals [832]:
				xmin = 270.8472
				xmax = 271.1572
				text = "literally"
			intervals [833]:
				xmin = 271.1572
				xmax = 271.3472
				text = "trying"
			intervals [834]:
				xmin = 271.3472
				xmax = 271.4272
				text = "to"
			intervals [835]:
				xmin = 271.4272
				xmax = 271.6372
				text = "cut"
			intervals [836]:
				xmin = 271.6372
				xmax = 271.9172
				text = "bangs"
			intervals [837]:
				xmin = 271.9172
				xmax = 272.1472
				text = "into"
			intervals [838]:
				xmin = 272.1472
				xmax = 272.2572
				text = "her"
			intervals [839]:
				xmin = 272.2572
				xmax = 272.5672
				text = "hair"
			intervals [840]:
				xmin = 272.5672
				xmax = 273.0075
				text = ""
			intervals [841]:
				xmin = 273.0075
				xmax = 273.2375
				text = "<unk>"
			intervals [842]:
				xmin = 273.2375
				xmax = 273.3375
				text = "she"
			intervals [843]:
				xmin = 273.3375
				xmax = 273.4975
				text = "was"
			intervals [844]:
				xmin = 273.4975
				xmax = 273.7475
				text = "like"
			intervals [845]:
				xmin = 273.7475
				xmax = 274.1786
				text = ""
			intervals [846]:
				xmin = 274.1786
				xmax = 274.2986
				text = "i"
			intervals [847]:
				xmin = 274.2986
				xmax = 274.5186
				text = "don't"
			intervals [848]:
				xmin = 274.5186
				xmax = 274.9186
				text = "know"
			intervals [849]:
				xmin = 274.9186
				xmax = 275.2086
				text = "i"
			intervals [850]:
				xmin = 275.2086
				xmax = 275.4486
				text = "hate"
			intervals [851]:
				xmin = 275.4486
				xmax = 275.6086
				text = "my"
			intervals [852]:
				xmin = 275.6086
				xmax = 275.8486
				text = "hair"
			intervals [853]:
				xmin = 275.8486
				xmax = 275.9186
				text = "i"
			intervals [854]:
				xmin = 275.9186
				xmax = 276.1186
				text = "think"
			intervals [855]:
				xmin = 276.1186
				xmax = 276.1886
				text = "i'm"
			intervals [856]:
				xmin = 276.1886
				xmax = 276.3586
				text = "gonna"
			intervals [857]:
				xmin = 276.3586
				xmax = 276.5686
				text = "cut"
			intervals [858]:
				xmin = 276.5686
				xmax = 276.9286
				text = "bangs"
			intervals [859]:
				xmin = 276.9286
				xmax = 277.2786
				text = "into"
			intervals [860]:
				xmin = 277.2786
				xmax = 277.3386
				text = "it"
			intervals [861]:
				xmin = 277.3386
				xmax = 277.5686
				text = "like"
			intervals [862]:
				xmin = 277.5686
				xmax = 277.8286
				text = "that"
			intervals [863]:
				xmin = 277.8286
				xmax = 277.8586
				text = "s"
			intervals [864]:
				xmin = 277.8586
				xmax = 278.1199
				text = ""
			intervals [865]:
				xmin = 278.1199
				xmax = 278.3199
				text = "that"
			intervals [866]:
				xmin = 278.3199
				xmax = 278.3499
				text = "s"
			intervals [867]:
				xmin = 278.3499
				xmax = 278.5699
				text = "how"
			intervals [868]:
				xmin = 278.5699
				xmax = 278.9699
				text = "anxious"
			intervals [869]:
				xmin = 278.9699
				xmax = 279.2399
				text = "people"
			intervals [870]:
				xmin = 279.2399
				xmax = 279.4099
				text = "get"
			intervals [871]:
				xmin = 279.4099
				xmax = 279.6599
				text = "before"
			intervals [872]:
				xmin = 279.6599
				xmax = 279.8499
				text = "their"
			intervals [873]:
				xmin = 279.8499
				xmax = 280.2899
				text = "wedding"
			intervals [874]:
				xmin = 280.2899
				xmax = 280.4699
				text = "they're"
			intervals [875]:
				xmin = 280.4699
				xmax = 280.8499
				text = "like"
			intervals [876]:
				xmin = 280.8499
				xmax = 281.8868
				text = ""
			intervals [877]:
				xmin = 281.8868
				xmax = 282.1168
				text = "like"
			intervals [878]:
				xmin = 282.1168
				xmax = 282.4468
				text = "girl"
			intervals [879]:
				xmin = 282.4468
				xmax = 282.5868
				text = "you've"
			intervals [880]:
				xmin = 282.5868
				xmax = 282.8168
				text = "never"
			intervals [881]:
				xmin = 282.8168
				xmax = 283.0868
				text = "wanted"
			intervals [882]:
				xmin = 283.0868
				xmax = 283.3968
				text = "bangs"
			intervals [883]:
				xmin = 283.3968
				xmax = 283.7768
				text = "before"
			intervals [884]:
				xmin = 283.7768
				xmax = 283.9568
				text = "why"
			intervals [885]:
				xmin = 283.9568
				xmax = 284.0368
				text = "do"
			intervals [886]:
				xmin = 284.0368
				xmax = 284.1668
				text = "you"
			intervals [887]:
				xmin = 284.1668
				xmax = 284.3868
				text = "want"
			intervals [888]:
				xmin = 284.3868
				xmax = 284.7268
				text = "bangs"
			intervals [889]:
				xmin = 284.7268
				xmax = 284.9168
				text = "now"
			intervals [890]:
				xmin = 284.9168
				xmax = 285.3668
				text = "no"
			intervals [891]:
				xmin = 285.3668
				xmax = 285.4268
				text = "i'm"
			intervals [892]:
				xmin = 285.4268
				xmax = 285.5668
				text = "not"
			intervals [893]:
				xmin = 285.5668
				xmax = 286.4568
				text = "gonna"
			intervals [894]:
				xmin = 286.4568
				xmax = 286.6168
				text = "let"
			intervals [895]:
				xmin = 286.6168
				xmax = 286.7368
				text = "you"
			intervals [896]:
				xmin = 286.7368
				xmax = 286.9068
				text = "cut"
			intervals [897]:
				xmin = 286.9068
				xmax = 287.1368
				text = "bangs"
			intervals [898]:
				xmin = 287.1368
				xmax = 287.3068
				text = "into"
			intervals [899]:
				xmin = 287.3068
				xmax = 287.4268
				text = "your"
			intervals [900]:
				xmin = 287.4268
				xmax = 287.5468
				text = "hair"
			intervals [901]:
				xmin = 287.5468
				xmax = 287.7368
				text = "before"
			intervals [902]:
				xmin = 287.7368
				xmax = 287.8168
				text = "you"
			intervals [903]:
				xmin = 287.8168
				xmax = 287.9868
				text = "walk"
			intervals [904]:
				xmin = 287.9868
				xmax = 288.1268
				text = "down"
			intervals [905]:
				xmin = 288.1268
				xmax = 288.2268
				text = "the"
			intervals [906]:
				xmin = 288.2268
				xmax = 288.6768
				text = "aisle"
			intervals [907]:
				xmin = 288.6768
				xmax = 288.9068
				text = "just"
			intervals [908]:
				xmin = 288.9068
				xmax = 289.2468
				text = "cool"
			intervals [909]:
				xmin = 289.2468
				xmax = 289.6668
				text = "out"
			intervals [910]:
				xmin = 289.6668
				xmax = 289.7729
				text = ""
			intervals [911]:
				xmin = 289.7729
				xmax = 290.1029
				text = "everything"
			intervals [912]:
				xmin = 290.1029
				xmax = 290.2029
				text = "s"
			intervals [913]:
				xmin = 290.2029
				xmax = 290.6329
				text = "fine"
			intervals [914]:
				xmin = 290.6329
				xmax = 290.6629
				text = ""
			intervals [915]:
				xmin = 290.6629
				xmax = 290.7629
				text = "you"
			intervals [916]:
				xmin = 290.7629
				xmax = 290.9729
				text = "look"
			intervals [917]:
				xmin = 290.9729
				xmax = 291.6129
				text = "beautiful"
			intervals [918]:
				xmin = 291.6129
				xmax = 291.6429
				text = ""
			intervals [919]:
				xmin = 291.6429
				xmax = 291.7329
				text = "it"
			intervals [920]:
				xmin = 291.7329
				xmax = 291.8329
				text = "s"
			intervals [921]:
				xmin = 291.8329
				xmax = 292.3429
				text = "okay"
			intervals [922]:
				xmin = 292.3429
				xmax = 292.8158
				text = ""
			intervals [923]:
				xmin = 292.8158
				xmax = 293.0058
				text = "like"
			intervals [924]:
				xmin = 293.0058
				xmax = 293.2958
				text = "that"
			intervals [925]:
				xmin = 293.2958
				xmax = 293.5158
				text = "that"
			intervals [926]:
				xmin = 293.5158
				xmax = 293.5458
				text = "s"
			intervals [927]:
				xmin = 293.5458
				xmax = 293.6358
				text = "the"
			intervals [928]:
				xmin = 293.6358
				xmax = 293.8858
				text = "quote"
			intervals [929]:
				xmin = 293.8858
				xmax = 293.9858
				text = "in"
			intervals [930]:
				xmin = 293.9858
				xmax = 294.1858
				text = "my"
			intervals [931]:
				xmin = 294.1858
				xmax = 294.2158
				text = ""
			intervals [932]:
				xmin = 294.2158
				xmax = 294.2658
				text = "e"
			intervals [933]:
				xmin = 294.2658
				xmax = 294.4458
				text = "mail"
			intervals [934]:
				xmin = 294.4458
				xmax = 294.4758
				text = ""
			intervals [935]:
				xmin = 294.4758
				xmax = 294.5958
				text = "i"
			intervals [936]:
				xmin = 294.5958
				xmax = 294.7658
				text = "love"
			intervals [937]:
				xmin = 294.7658
				xmax = 294.8658
				text = ""
			intervals [938]:
				xmin = 294.8658
				xmax = 294.9258
				text = "her"
			intervals [939]:
				xmin = 294.9258
				xmax = 295.6461
				text = ""
			intervals [940]:
				xmin = 295.6461
				xmax = 295.7961
				text = "yeah"
			intervals [941]:
				xmin = 295.7961
				xmax = 302.1433
				text = ""
			intervals [942]:
				xmin = 302.1433
				xmax = 302.5433
				text = "yes"
			intervals [943]:
				xmin = 302.5433
				xmax = 304.5957
				text = ""
			intervals [944]:
				xmin = 304.5957
				xmax = 305.0457
				text = "um"
			intervals [945]:
				xmin = 305.0457
				xmax = 305.2863
				text = ""
			intervals [946]:
				xmin = 305.2863
				xmax = 305.5963
				text = "both"
			intervals [947]:
				xmin = 305.5963
				xmax = 305.7563
				text = "my"
			intervals [948]:
				xmin = 305.7563
				xmax = 306.0363
				text = "mom"
			intervals [949]:
				xmin = 306.0363
				xmax = 306.1463
				text = "and"
			intervals [950]:
				xmin = 306.1463
				xmax = 306.3463
				text = "dad"
			intervals [951]:
				xmin = 306.3463
				xmax = 306.4363
				text = "were"
			intervals [952]:
				xmin = 306.4363
				xmax = 306.6463
				text = "born"
			intervals [953]:
				xmin = 306.6463
				xmax = 306.7863
				text = "in"
			intervals [954]:
				xmin = 306.7863
				xmax = 307.3563
				text = "alexandria"
			intervals [955]:
				xmin = 307.3563
				xmax = 311.1495
				text = ""
			intervals [956]:
				xmin = 311.1495
				xmax = 311.3495
				text = "yup"
			intervals [957]:
				xmin = 311.3495
				xmax = 314.7439
				text = ""
			intervals [958]:
				xmin = 314.7439
				xmax = 315.2139
				text = "um"
			intervals [959]:
				xmin = 315.2139
				xmax = 315.2739
				text = ""
			intervals [960]:
				xmin = 315.2739
				xmax = 315.4839
				text = "my"
			intervals [961]:
				xmin = 315.4839
				xmax = 316.0239
				text = "dad"
			intervals [962]:
				xmin = 316.0239
				xmax = 316.2739
				text = "has"
			intervals [963]:
				xmin = 316.2739
				xmax = 316.4139
				text = "his"
			intervals [964]:
				xmin = 316.4139
				xmax = 316.7939
				text = "cdo"
			intervals [965]:
				xmin = 316.7939
				xmax = 316.9439
				text = "so"
			intervals [966]:
				xmin = 316.9439
				xmax = 317.0839
				text = "he"
			intervals [967]:
				xmin = 317.0839
				xmax = 317.4139
				text = "does"
			intervals [968]:
				xmin = 317.4139
				xmax = 317.5239
				text = "t"
			intervals [969]:
				xmin = 317.5239
				xmax = 317.6539
				text = ""
			intervals [970]:
				xmin = 317.6539
				xmax = 318.0239
				text = "uh"
			intervals [971]:
				xmin = 318.0239
				xmax = 318.2239
				text = "like"
			intervals [972]:
				xmin = 318.2239
				xmax = 318.3939
				text = ""
			intervals [973]:
				xmin = 318.3939
				xmax = 318.5939
				text = "kind"
			intervals [974]:
				xmin = 318.5939
				xmax = 318.6739
				text = "of"
			intervals [975]:
				xmin = 318.6739
				xmax = 318.8139
				text = "like"
			intervals [976]:
				xmin = 318.8139
				xmax = 318.9139
				text = "the"
			intervals [977]:
				xmin = 318.9139
				xmax = 319.2139
				text = "dump"
			intervals [978]:
				xmin = 319.2139
				xmax = 319.2739
				text = ""
			intervals [979]:
				xmin = 319.2739
				xmax = 319.6439
				text = "truck"
			intervals [980]:
				xmin = 319.6439
				xmax = 319.7162
				text = ""
			intervals [981]:
				xmin = 319.7162
				xmax = 320.6362
				text = "drivers"
			intervals [982]:
				xmin = 320.6362
				xmax = 320.9562
				text = "that"
			intervals [983]:
				xmin = 320.9562
				xmax = 321.4178
				text = ""
			intervals [984]:
				xmin = 321.4178
				xmax = 321.5378
				text = "you"
			intervals [985]:
				xmin = 321.5378
				xmax = 321.7878
				text = "see"
			intervals [986]:
				xmin = 321.7878
				xmax = 322.0178
				text = "all"
			intervals [987]:
				xmin = 322.0178
				xmax = 322.2578
				text = "over"
			intervals [988]:
				xmin = 322.2578
				xmax = 322.7878
				text = "dc"
			intervals [989]:
				xmin = 322.7878
				xmax = 322.8178
				text = ""
			intervals [990]:
				xmin = 322.8178
				xmax = 322.9878
				text = "right"
			intervals [991]:
				xmin = 322.9878
				xmax = 323.0178
				text = ""
			intervals [992]:
				xmin = 323.0178
				xmax = 323.3478
				text = "now"
			intervals [993]:
				xmin = 323.3478
				xmax = 323.4774
				text = ""
			intervals [994]:
				xmin = 323.4774
				xmax = 324.0274
				text = "<unk>"
			intervals [995]:
				xmin = 324.0274
				xmax = 325.4493
				text = ""
			intervals [996]:
				xmin = 325.4493
				xmax = 325.8993
				text = "yeah"
			intervals [997]:
				xmin = 325.8993
				xmax = 327.1943
				text = ""
			intervals [998]:
				xmin = 327.1943
				xmax = 327.6343
				text = "um"
			intervals [999]:
				xmin = 327.6343
				xmax = 327.7743
				text = "my"
			intervals [1000]:
				xmin = 327.7743
				xmax = 328.2943
				text = "mom"
			intervals [1001]:
				xmin = 328.2943
				xmax = 329.2043
				text = "manages"
			intervals [1002]:
				xmin = 329.2043
				xmax = 329.3643
				text = "a"
			intervals [1003]:
				xmin = 329.3643
				xmax = 329.6443
				text = "deli"
			intervals [1004]:
				xmin = 329.6443
				xmax = 329.7343
				text = "at"
			intervals [1005]:
				xmin = 329.7343
				xmax = 329.7743
				text = "a"
			intervals [1006]:
				xmin = 329.7743
				xmax = 330.1243
				text = "grocery"
			intervals [1007]:
				xmin = 330.1243
				xmax = 330.3443
				text = "store"
			intervals [1008]:
				xmin = 330.3443
				xmax = 340.9492
				text = ""
			intervals [1009]:
				xmin = 340.9492
				xmax = 341.0992
				text = "okay"
			intervals [1010]:
				xmin = 341.0992
				xmax = 346.5797
				text = ""
			intervals [1011]:
				xmin = 346.5797
				xmax = 346.8597
				text = "mm-hm"
			intervals [1012]:
				xmin = 346.8597
				xmax = 349.219
				text = ""
			intervals [1013]:
				xmin = 349.219
				xmax = 349.619
				text = "yeah"
			intervals [1014]:
				xmin = 349.619
				xmax = 352.3754
				text = ""
			intervals [1015]:
				xmin = 352.3754
				xmax = 352.8354
				text = "yeah"
			intervals [1016]:
				xmin = 352.8354
				xmax = 353.5854
				text = "so"
			intervals [1017]:
				xmin = 353.5854
				xmax = 353.6754
				text = ""
			intervals [1018]:
				xmin = 353.6754
				xmax = 353.8754
				text = "th-"
			intervals [1019]:
				xmin = 353.8754
				xmax = 353.9354
				text = ""
			intervals [1020]:
				xmin = 353.9354
				xmax = 354.4854
				text = "okay"
			intervals [1021]:
				xmin = 354.4854
				xmax = 354.711
				text = ""
			intervals [1022]:
				xmin = 354.711
				xmax = 355.301
				text = "um"
			intervals [1023]:
				xmin = 355.301
				xmax = 356.1499
				text = ""
			intervals [1024]:
				xmin = 356.1499
				xmax = 356.3599
				text = "and"
			intervals [1025]:
				xmin = 356.3599
				xmax = 356.5899
				text = "m-"
			intervals [1026]:
				xmin = 356.5899
				xmax = 356.6199
				text = ""
			intervals [1027]:
				xmin = 356.6199
				xmax = 356.8599
				text = "this"
			intervals [1028]:
				xmin = 356.8599
				xmax = 357.0099
				text = "is"
			intervals [1029]:
				xmin = 357.0099
				xmax = 357.1999
				text = "just"
			intervals [1030]:
				xmin = 357.1999
				xmax = 357.5099
				text = "my"
			intervals [1031]:
				xmin = 357.5099
				xmax = 358.0099
				text = "story"
			intervals [1032]:
				xmin = 358.0099
				xmax = 358.1699
				text = "so"
			intervals [1033]:
				xmin = 358.1699
				xmax = 358.3199
				text = "i'm"
			intervals [1034]:
				xmin = 358.3199
				xmax = 358.5299
				text = "gonna"
			intervals [1035]:
				xmin = 358.5299
				xmax = 358.6999
				text = "put"
			intervals [1036]:
				xmin = 358.6999
				xmax = 358.8399
				text = "cause"
			intervals [1037]:
				xmin = 358.8399
				xmax = 359.1499
				text = "i'm"
			intervals [1038]:
				xmin = 359.1499
				xmax = 359.2599
				text = "a"
			intervals [1039]:
				xmin = 359.2599
				xmax = 359.3699
				text = "a"
			intervals [1040]:
				xmin = 359.3699
				xmax = 359.5999
				text = "hundred"
			intervals [1041]:
				xmin = 359.5999
				xmax = 360.0099
				text = "percent"
			intervals [1042]:
				xmin = 360.0099
				xmax = 360.3299
				text = "honest"
			intervals [1043]:
				xmin = 360.3299
				xmax = 360.5399
				text = "person"
			intervals [1044]:
				xmin = 360.5399
				xmax = 361.4526
				text = ""
			intervals [1045]:
				xmin = 361.4526
				xmax = 361.9126
				text = "um"
			intervals [1046]:
				xmin = 361.9126
				xmax = 362.3468
				text = ""
			intervals [1047]:
				xmin = 362.3468
				xmax = 363.0668
				text = "so"
			intervals [1048]:
				xmin = 363.0668
				xmax = 363.1468
				text = ""
			intervals [1049]:
				xmin = 363.1468
				xmax = 363.2568
				text = "my"
			intervals [1050]:
				xmin = 363.2568
				xmax = 364.5468
				text = "mom"
			intervals [1051]:
				xmin = 364.5468
				xmax = 364.9493
				text = ""
			intervals [1052]:
				xmin = 364.9493
				xmax = 365.3293
				text = "had"
			intervals [1053]:
				xmin = 365.3293
				xmax = 365.5093
				text = "me"
			intervals [1054]:
				xmin = 365.5093
				xmax = 365.6393
				text = "when"
			intervals [1055]:
				xmin = 365.6393
				xmax = 365.7993
				text = "she"
			intervals [1056]:
				xmin = 365.7993
				xmax = 365.9493
				text = "was"
			intervals [1057]:
				xmin = 365.9493
				xmax = 366.4093
				text = "fifteen"
			intervals [1058]:
				xmin = 366.4093
				xmax = 367.249
				text = ""
			intervals [1059]:
				xmin = 367.249
				xmax = 367.509
				text = "my"
			intervals [1060]:
				xmin = 367.509
				xmax = 368.389
				text = "grandparents"
			intervals [1061]:
				xmin = 368.389
				xmax = 368.809
				text = "became"
			intervals [1062]:
				xmin = 368.809
				xmax = 368.969
				text = "my"
			intervals [1063]:
				xmin = 368.969
				xmax = 369.389
				text = "parents"
			intervals [1064]:
				xmin = 369.389
				xmax = 369.549
				text = "they"
			intervals [1065]:
				xmin = 369.549
				xmax = 369.869
				text = "kind"
			intervals [1066]:
				xmin = 369.869
				xmax = 370.049
				text = "of"
			intervals [1067]:
				xmin = 370.049
				xmax = 370.179
				text = "were"
			intervals [1068]:
				xmin = 370.179
				xmax = 370.609
				text = "like"
			intervals [1069]:
				xmin = 370.609
				xmax = 370.699
				text = "you"
			intervals [1070]:
				xmin = 370.699
				xmax = 370.889
				text = "know"
			intervals [1071]:
				xmin = 370.889
				xmax = 371.299
				text = "what"
			intervals [1072]:
				xmin = 371.299
				xmax = 371.4732
				text = ""
			intervals [1073]:
				xmin = 371.4732
				xmax = 371.6132
				text = "we're"
			intervals [1074]:
				xmin = 371.6132
				xmax = 371.8132
				text = "gonna"
			intervals [1075]:
				xmin = 371.8132
				xmax = 372.0932
				text = "take"
			intervals [1076]:
				xmin = 372.0932
				xmax = 372.7332
				text = "her"
			intervals [1077]:
				xmin = 372.7332
				xmax = 373.0822
				text = ""
			intervals [1078]:
				xmin = 373.0822
				xmax = 373.2322
				text = "you"
			intervals [1079]:
				xmin = 373.2322
				xmax = 373.4022
				text = "don't"
			intervals [1080]:
				xmin = 373.4022
				xmax = 373.5322
				text = "know"
			intervals [1081]:
				xmin = 373.5322
				xmax = 373.6722
				text = "what"
			intervals [1082]:
				xmin = 373.6722
				xmax = 373.8222
				text = "you're"
			intervals [1083]:
				xmin = 373.8222
				xmax = 374.1322
				text = "doing"
			intervals [1084]:
				xmin = 374.1322
				xmax = 374.3422
				text = "so"
			intervals [1085]:
				xmin = 374.3422
				xmax = 374.5122
				text = "i"
			intervals [1086]:
				xmin = 374.5122
				xmax = 374.8222
				text = "was"
			intervals [1087]:
				xmin = 374.8222
				xmax = 374.924
				text = ""
			intervals [1088]:
				xmin = 374.924
				xmax = 375.044
				text = "you"
			intervals [1089]:
				xmin = 375.044
				xmax = 375.264
				text = "know"
			intervals [1090]:
				xmin = 375.264
				xmax = 375.444
				text = "at"
			intervals [1091]:
				xmin = 375.444
				xmax = 375.534
				text = "the"
			intervals [1092]:
				xmin = 375.534
				xmax = 375.984
				text = "time"
			intervals [1093]:
				xmin = 375.984
				xmax = 376.124
				text = "my"
			intervals [1094]:
				xmin = 376.124
				xmax = 376.714
				text = "grandparents"
			intervals [1095]:
				xmin = 376.714
				xmax = 376.884
				text = "they"
			intervals [1096]:
				xmin = 376.884
				xmax = 377.264
				text = "hadn't"
			intervals [1097]:
				xmin = 377.264
				xmax = 378.274
				text = "expected"
			intervals [1098]:
				xmin = 378.274
				xmax = 378.314
				text = "a"
			intervals [1099]:
				xmin = 378.314
				xmax = 378.464
				text = "new"
			intervals [1100]:
				xmin = 378.464
				xmax = 379.004
				text = "child"
			intervals [1101]:
				xmin = 379.004
				xmax = 379.4026
				text = ""
			intervals [1102]:
				xmin = 379.4026
				xmax = 379.6126
				text = "they"
			intervals [1103]:
				xmin = 379.6126
				xmax = 380.0726
				text = "they"
			intervals [1104]:
				xmin = 380.0726
				xmax = 380.7126
				text = "were"
			intervals [1105]:
				xmin = 380.7126
				xmax = 380.904
				text = ""
			intervals [1106]:
				xmin = 380.904
				xmax = 381.264
				text = "their"
			intervals [1107]:
				xmin = 381.264
				xmax = 381.864
				text = "children"
			intervals [1108]:
				xmin = 381.864
				xmax = 381.994
				text = "were"
			intervals [1109]:
				xmin = 381.994
				xmax = 382.774
				text = "teenagers"
			intervals [1110]:
				xmin = 382.774
				xmax = 382.964
				text = "they"
			intervals [1111]:
				xmin = 382.964
				xmax = 383.224
				text = "weren't"
			intervals [1112]:
				xmin = 383.224
				xmax = 383.824
				text = "expecting"
			intervals [1113]:
				xmin = 383.824
				xmax = 383.864
				text = "a"
			intervals [1114]:
				xmin = 383.864
				xmax = 383.994
				text = "new"
			intervals [1115]:
				xmin = 383.994
				xmax = 384.314
				text = "child"
			intervals [1116]:
				xmin = 384.314
				xmax = 384.464
				text = "so"
			intervals [1117]:
				xmin = 384.464
				xmax = 384.714
				text = "they"
			intervals [1118]:
				xmin = 384.714
				xmax = 385.3425
				text = ""
			intervals [1119]:
				xmin = 385.3425
				xmax = 385.5125
				text = "they"
			intervals [1120]:
				xmin = 385.5125
				xmax = 385.6925
				text = "went"
			intervals [1121]:
				xmin = 385.6925
				xmax = 385.9225
				text = "ahead"
			intervals [1122]:
				xmin = 385.9225
				xmax = 386.3225
				text = "and"
			intervals [1123]:
				xmin = 386.3225
				xmax = 386.5136
				text = ""
			intervals [1124]:
				xmin = 386.5136
				xmax = 386.7636
				text = "got"
			intervals [1125]:
				xmin = 386.7636
				xmax = 386.8836
				text = "a"
			intervals [1126]:
				xmin = 386.8836
				xmax = 387.5036
				text = "house"
			intervals [1127]:
				xmin = 387.5036
				xmax = 387.5336
				text = ""
			intervals [1128]:
				xmin = 387.5336
				xmax = 387.6436
				text = "in"
			intervals [1129]:
				xmin = 387.6436
				xmax = 387.9636
				text = "temple"
			intervals [1130]:
				xmin = 387.9636
				xmax = 388.1936
				text = "hills"
			intervals [1131]:
				xmin = 388.1936
				xmax = 388.7136
				text = "maryland"
			intervals [1132]:
				xmin = 388.7136
				xmax = 388.8636
				text = "to"
			intervals [1133]:
				xmin = 388.8636
				xmax = 389.1736
				text = "move"
			intervals [1134]:
				xmin = 389.1736
				xmax = 389.7536
				text = "to"
			intervals [1135]:
				xmin = 389.7536
				xmax = 389.8336
				text = ""
			intervals [1136]:
				xmin = 389.8336
				xmax = 390.3236
				text = "um"
			intervals [1137]:
				xmin = 390.3236
				xmax = 390.4636
				text = "they"
			intervals [1138]:
				xmin = 390.4636
				xmax = 390.7036
				text = "left"
			intervals [1139]:
				xmin = 390.7036
				xmax = 391.1536
				text = "their"
			intervals [1140]:
				xmin = 391.1536
				xmax = 391.1836
				text = ""
			intervals [1141]:
				xmin = 391.1836
				xmax = 391.3336
				text = "th-"
			intervals [1142]:
				xmin = 391.3336
				xmax = 391.3636
				text = ""
			intervals [1143]:
				xmin = 391.3636
				xmax = 391.5736
				text = "my"
			intervals [1144]:
				xmin = 391.5736
				xmax = 391.6436
				text = ""
			intervals [1145]:
				xmin = 391.6436
				xmax = 391.7536
				text = "they"
			intervals [1146]:
				xmin = 391.7536
				xmax = 391.9236
				text = "had"
			intervals [1147]:
				xmin = 391.9236
				xmax = 392.1436
				text = "two"
			intervals [1148]:
				xmin = 392.1436
				xmax = 392.6336
				text = "children"
			intervals [1149]:
				xmin = 392.6336
				xmax = 392.8536
				text = "uh"
			intervals [1150]:
				xmin = 392.8536
				xmax = 393.0936
				text = "my"
			intervals [1151]:
				xmin = 393.0936
				xmax = 393.4636
				text = "uncle"
			intervals [1152]:
				xmin = 393.4636
				xmax = 393.5436
				text = "and"
			intervals [1153]:
				xmin = 393.5436
				xmax = 393.6836
				text = "my"
			intervals [1154]:
				xmin = 393.6836
				xmax = 394.1636
				text = "mom"
			intervals [1155]:
				xmin = 394.1636
				xmax = 394.4589
				text = ""
			intervals [1156]:
				xmin = 394.4589
				xmax = 394.6189
				text = "and"
			intervals [1157]:
				xmin = 394.6189
				xmax = 394.7489
				text = "they"
			intervals [1158]:
				xmin = 394.7489
				xmax = 395.2389
				text = "left"
			intervals [1159]:
				xmin = 395.2389
				xmax = 395.4889
				text = "uh"
			intervals [1160]:
				xmin = 395.4889
				xmax = 395.7089
				text = "their"
			intervals [1161]:
				xmin = 395.7089
				xmax = 396.0089
				text = "son"
			intervals [1162]:
				xmin = 396.0089
				xmax = 396.2389
				text = "there"
			intervals [1163]:
				xmin = 396.2389
				xmax = 396.4189
				text = "cause"
			intervals [1164]:
				xmin = 396.4189
				xmax = 396.5389
				text = "he"
			intervals [1165]:
				xmin = 396.5389
				xmax = 396.7689
				text = "was"
			intervals [1166]:
				xmin = 396.7689
				xmax = 397.0489
				text = "about"
			intervals [1167]:
				xmin = 397.0489
				xmax = 397.0789
				text = ""
			intervals [1168]:
				xmin = 397.0789
				xmax = 397.9589
				text = "eighteen"
			intervals [1169]:
				xmin = 397.9589
				xmax = 398.5789
				text = "nineteen"
			intervals [1170]:
				xmin = 398.5789
				xmax = 398.7689
				text = "and"
			intervals [1171]:
				xmin = 398.7689
				xmax = 398.8089
				text = ""
			intervals [1172]:
				xmin = 398.8089
				xmax = 398.9189
				text = "you"
			intervals [1173]:
				xmin = 398.9189
				xmax = 399.3089
				text = "know"
			intervals [1174]:
				xmin = 399.3089
				xmax = 399.7581
				text = ""
			intervals [1175]:
				xmin = 399.7581
				xmax = 399.9081
				text = "my"
			intervals [1176]:
				xmin = 399.9081
				xmax = 400.1881
				text = "mom"
			intervals [1177]:
				xmin = 400.1881
				xmax = 400.3081
				text = "and"
			intervals [1178]:
				xmin = 400.3081
				xmax = 400.4881
				text = "i"
			intervals [1179]:
				xmin = 400.4881
				xmax = 400.6481
				text = "we"
			intervals [1180]:
				xmin = 400.6481
				xmax = 401.1781
				text = "went"
			intervals [1181]:
				xmin = 401.1781
				xmax = 401.610
				text = ""
			intervals [1182]:
				xmin = 401.610
				xmax = 401.870
				text = "uh"
			intervals [1183]:
				xmin = 401.870
				xmax = 402.010
				text = "to"
			intervals [1184]:
				xmin = 402.010
				xmax = 402.300
				text = "temple"
			intervals [1185]:
				xmin = 402.300
				xmax = 402.620
				text = "hills"
			intervals [1186]:
				xmin = 402.620
				xmax = 402.750
				text = "so"
			intervals [1187]:
				xmin = 402.750
				xmax = 403.020
				text = "that"
			intervals [1188]:
				xmin = 403.020
				xmax = 403.260
				text = "is"
			intervals [1189]:
				xmin = 403.260
				xmax = 403.350
				text = "the"
			intervals [1190]:
				xmin = 403.350
				xmax = 403.620
				text = "part"
			intervals [1191]:
				xmin = 403.620
				xmax = 403.780
				text = "that"
			intervals [1192]:
				xmin = 403.780
				xmax = 403.860
				text = "i"
			intervals [1193]:
				xmin = 403.860
				xmax = 404.090
				text = "do"
			intervals [1194]:
				xmin = 404.090
				xmax = 404.700
				text = "remember"
			intervals [1195]:
				xmin = 404.700
				xmax = 405.0475
				text = ""
			intervals [1196]:
				xmin = 405.0475
				xmax = 405.4875
				text = "but"
			intervals [1197]:
				xmin = 405.4875
				xmax = 405.9375
				text = "um"
			intervals [1198]:
				xmin = 405.9375
				xmax = 405.9675
				text = ""
			intervals [1199]:
				xmin = 405.9675
				xmax = 406.1975
				text = "my"
			intervals [1200]:
				xmin = 406.1975
				xmax = 406.8975
				text = "grandparents"
			intervals [1201]:
				xmin = 406.8975
				xmax = 407.2375
				text = "raised"
			intervals [1202]:
				xmin = 407.2375
				xmax = 407.4475
				text = "me"
			intervals [1203]:
				xmin = 407.4475
				xmax = 408.0675
				text = "so"
			intervals [1204]:
				xmin = 408.0675
				xmax = 408.3949
				text = ""
			intervals [1205]:
				xmin = 408.3949
				xmax = 408.5749
				text = "i"
			intervals [1206]:
				xmin = 408.5749
				xmax = 408.9749
				text = "grew"
			intervals [1207]:
				xmin = 408.9749
				xmax = 409.3449
				text = "up"
			intervals [1208]:
				xmin = 409.3449
				xmax = 409.5049
				text = "in"
			intervals [1209]:
				xmin = 409.5049
				xmax = 409.6049
				text = "a"
			intervals [1210]:
				xmin = 409.6049
				xmax = 410.3749
				text = "household"
			intervals [1211]:
				xmin = 410.3749
				xmax = 411.0549
				text = "where"
			intervals [1212]:
				xmin = 411.0549
				xmax = 411.9683
				text = ""
			intervals [1213]:
				xmin = 411.9683
				xmax = 412.1783
				text = "they"
			intervals [1214]:
				xmin = 412.1783
				xmax = 412.4983
				text = "weren't"
			intervals [1215]:
				xmin = 412.4983
				xmax = 412.7383
				text = "really"
			intervals [1216]:
				xmin = 412.7383
				xmax = 413.3983
				text = "parents"
			intervals [1217]:
				xmin = 413.3983
				xmax = 413.6983
				text = "because"
			intervals [1218]:
				xmin = 413.6983
				xmax = 413.8083
				text = "they"
			intervals [1219]:
				xmin = 413.8083
				xmax = 413.9183
				text = "were"
			intervals [1220]:
				xmin = 413.9183
				xmax = 414.8183
				text = "grandparents"
			intervals [1221]:
				xmin = 414.8183
				xmax = 415.1623
				text = ""
			intervals [1222]:
				xmin = 415.1623
				xmax = 415.3123
				text = "like"
			intervals [1223]:
				xmin = 415.3123
				xmax = 415.4923
				text = "they"
			intervals [1224]:
				xmin = 415.4923
				xmax = 416.0723
				text = "parented"
			intervals [1225]:
				xmin = 416.0723
				xmax = 416.2723
				text = "me"
			intervals [1226]:
				xmin = 416.2723
				xmax = 416.4123
				text = "they"
			intervals [1227]:
				xmin = 416.4123
				xmax = 416.6723
				text = "gave"
			intervals [1228]:
				xmin = 416.6723
				xmax = 416.8423
				text = "me"
			intervals [1229]:
				xmin = 416.8423
				xmax = 417.4723
				text = "wisdom"
			intervals [1230]:
				xmin = 417.4723
				xmax = 417.6423
				text = "they"
			intervals [1231]:
				xmin = 417.6423
				xmax = 417.8223
				text = "ga-"
			intervals [1232]:
				xmin = 417.8223
				xmax = 418.0118
				text = ""
			intervals [1233]:
				xmin = 418.0118
				xmax = 418.2218
				text = "they"
			intervals [1234]:
				xmin = 418.2218
				xmax = 418.2518
				text = ""
			intervals [1235]:
				xmin = 418.2518
				xmax = 418.8218
				text = "<unk>"
			intervals [1236]:
				xmin = 418.8218
				xmax = 418.9018
				text = ""
			intervals [1237]:
				xmin = 418.9018
				xmax = 419.2918
				text = "me"
			intervals [1238]:
				xmin = 419.2918
				xmax = 419.3218
				text = ""
			intervals [1239]:
				xmin = 419.3218
				xmax = 419.4518
				text = "i"
			intervals [1240]:
				xmin = 419.4518
				xmax = 419.7218
				text = "should"
			intervals [1241]:
				xmin = 419.7218
				xmax = 420.1418
				text = "say"
			intervals [1242]:
				xmin = 420.1418
				xmax = 420.4475
				text = ""
			intervals [1243]:
				xmin = 420.4475
				xmax = 420.6875
				text = "and"
			intervals [1244]:
				xmin = 420.6875
				xmax = 421.5075
				text = "so"
			intervals [1245]:
				xmin = 421.5075
				xmax = 421.6928
				text = ""
			intervals [1246]:
				xmin = 421.6928
				xmax = 421.8728
				text = "i"
			intervals [1247]:
				xmin = 421.8728
				xmax = 422.3228
				text = "kind"
			intervals [1248]:
				xmin = 422.3228
				xmax = 422.8328
				text = "of"
			intervals [1249]:
				xmin = 422.8328
				xmax = 423.4679
				text = ""
			intervals [1250]:
				xmin = 423.4679
				xmax = 423.5579
				text = "<unk>"
			intervals [1251]:
				xmin = 423.5579
				xmax = 424.1352
				text = ""
			intervals [1252]:
				xmin = 424.1352
				xmax = 424.2952
				text = "i"
			intervals [1253]:
				xmin = 424.2952
				xmax = 424.5852
				text = "grew"
			intervals [1254]:
				xmin = 424.5852
				xmax = 424.8052
				text = "up"
			intervals [1255]:
				xmin = 424.8052
				xmax = 425.2452
				text = "with"
			intervals [1256]:
				xmin = 425.2452
				xmax = 425.2952
				text = ""
			intervals [1257]:
				xmin = 425.2952
				xmax = 425.7652
				text = "this"
			intervals [1258]:
				xmin = 425.7652
				xmax = 426.3452
				text = "really"
			intervals [1259]:
				xmin = 426.3452
				xmax = 426.7152
				text = "kind"
			intervals [1260]:
				xmin = 426.7152
				xmax = 427.0052
				text = "of"
			intervals [1261]:
				xmin = 427.0052
				xmax = 427.0552
				text = ""
			intervals [1262]:
				xmin = 427.0552
				xmax = 427.6852
				text = "older"
			intervals [1263]:
				xmin = 427.6852
				xmax = 427.7552
				text = ""
			intervals [1264]:
				xmin = 427.7552
				xmax = 428.0452
				text = "world"
			intervals [1265]:
				xmin = 428.0452
				xmax = 428.4052
				text = "view"
			intervals [1266]:
				xmin = 428.4052
				xmax = 429.0708
				text = ""
			intervals [1267]:
				xmin = 429.0708
				xmax = 429.2408
				text = "uh"
			intervals [1268]:
				xmin = 429.2408
				xmax = 429.4408
				text = "my"
			intervals [1269]:
				xmin = 429.4408
				xmax = 429.6808
				text = "great"
			intervals [1270]:
				xmin = 429.6808
				xmax = 430.1708
				text = "grandmother"
			intervals [1271]:
				xmin = 430.1708
				xmax = 430.3708
				text = "was"
			intervals [1272]:
				xmin = 430.3708
				xmax = 430.5708
				text = "ar-"
			intervals [1273]:
				xmin = 430.5708
				xmax = 430.6008
				text = ""
			intervals [1274]:
				xmin = 430.6008
				xmax = 430.9308
				text = "live"
			intervals [1275]:
				xmin = 430.9308
				xmax = 431.0708
				text = "when"
			intervals [1276]:
				xmin = 431.0708
				xmax = 431.1608
				text = "i"
			intervals [1277]:
				xmin = 431.1608
				xmax = 431.3008
				text = "was"
			intervals [1278]:
				xmin = 431.3008
				xmax = 431.5308
				text = "young"
			intervals [1279]:
				xmin = 431.5308
				xmax = 431.6608
				text = "my"
			intervals [1280]:
				xmin = 431.6608
				xmax = 431.9808
				text = "great"
			intervals [1281]:
				xmin = 431.9808
				xmax = 432.2208
				text = "great"
			intervals [1282]:
				xmin = 432.2208
				xmax = 432.6208
				text = "grandmother"
			intervals [1283]:
				xmin = 432.6208
				xmax = 432.7708
				text = "was"
			intervals [1284]:
				xmin = 432.7708
				xmax = 433.0408
				text = "alive"
			intervals [1285]:
				xmin = 433.0408
				xmax = 433.1608
				text = "when"
			intervals [1286]:
				xmin = 433.1608
				xmax = 433.2308
				text = "i"
			intervals [1287]:
				xmin = 433.2308
				xmax = 433.3808
				text = "was"
			intervals [1288]:
				xmin = 433.3808
				xmax = 433.6408
				text = "young"
			intervals [1289]:
				xmin = 433.6408
				xmax = 433.7362
				text = ""
			intervals [1290]:
				xmin = 433.7362
				xmax = 433.9362
				text = "and"
			intervals [1291]:
				xmin = 433.9362
				xmax = 434.1762
				text = "she"
			intervals [1292]:
				xmin = 434.1762
				xmax = 434.3862
				text = "was"
			intervals [1293]:
				xmin = 434.3862
				xmax = 434.5962
				text = "born"
			intervals [1294]:
				xmin = 434.5962
				xmax = 434.6862
				text = "in"
			intervals [1295]:
				xmin = 434.6862
				xmax = 435.0862
				text = "nineteen"
			intervals [1296]:
				xmin = 435.0862
				xmax = 435.5262
				text = "eleven"
			intervals [1297]:
				xmin = 435.5262
				xmax = 436.1019
				text = ""
			intervals [1298]:
				xmin = 436.1019
				xmax = 436.6619
				text = "um"
			intervals [1299]:
				xmin = 436.6619
				xmax = 436.6919
				text = ""
			intervals [1300]:
				xmin = 436.6919
				xmax = 437.4119
				text = "she"
			intervals [1301]:
				xmin = 437.4119
				xmax = 437.4419
				text = ""
			intervals [1302]:
				xmin = 437.4419
				xmax = 437.8619
				text = "too"
			intervals [1303]:
				xmin = 437.8619
				xmax = 438.0619
				text = "was"
			intervals [1304]:
				xmin = 438.0619
				xmax = 438.2519
				text = "from"
			intervals [1305]:
				xmin = 438.2519
				xmax = 439.0319
				text = "virginia"
			intervals [1306]:
				xmin = 439.0319
				xmax = 439.0819
				text = ""
			intervals [1307]:
				xmin = 439.0819
				xmax = 439.5019
				text = "and"
			intervals [1308]:
				xmin = 439.5019
				xmax = 440.1319
				text = "um"
			intervals [1309]:
				xmin = 440.1319
				xmax = 440.3201
				text = ""
			intervals [1310]:
				xmin = 440.3201
				xmax = 440.4501
				text = "you"
			intervals [1311]:
				xmin = 440.4501
				xmax = 440.8101
				text = "know"
			intervals [1312]:
				xmin = 440.8101
				xmax = 440.8601
				text = ""
			intervals [1313]:
				xmin = 440.8601
				xmax = 441.0001
				text = "a"
			intervals [1314]:
				xmin = 441.0001
				xmax = 441.2501
				text = "lot"
			intervals [1315]:
				xmin = 441.2501
				xmax = 441.7401
				text = "of"
			intervals [1316]:
				xmin = 441.7401
				xmax = 441.8315
				text = ""
			intervals [1317]:
				xmin = 441.8315
				xmax = 441.9615
				text = "my"
			intervals [1318]:
				xmin = 441.9615
				xmax = 442.3815
				text = "mother"
			intervals [1319]:
				xmin = 442.3815
				xmax = 442.5315
				text = ""
			intervals [1320]:
				xmin = 442.5315
				xmax = 442.6815
				text = "you"
			intervals [1321]:
				xmin = 442.6815
				xmax = 442.8915
				text = "know"
			intervals [1322]:
				xmin = 442.8915
				xmax = 442.9215
				text = ""
			intervals [1323]:
				xmin = 442.9215
				xmax = 443.3215
				text = "family"
			intervals [1324]:
				xmin = 443.3215
				xmax = 443.5115
				text = "is"
			intervals [1325]:
				xmin = 443.5115
				xmax = 443.6815
				text = "from"
			intervals [1326]:
				xmin = 443.6815
				xmax = 444.2215
				text = "virginia"
			intervals [1327]:
				xmin = 444.2215
				xmax = 444.6476
				text = ""
			intervals [1328]:
				xmin = 444.6476
				xmax = 444.7576
				text = "uh"
			intervals [1329]:
				xmin = 444.7576
				xmax = 444.9276
				text = "my"
			intervals [1330]:
				xmin = 444.9276
				xmax = 445.5076
				text = "grandmother"
			intervals [1331]:
				xmin = 445.5076
				xmax = 445.6876
				text = "is"
			intervals [1332]:
				xmin = 445.6876
				xmax = 446.0876
				text = "actually"
			intervals [1333]:
				xmin = 446.0876
				xmax = 446.4576
				text = "from"
			intervals [1334]:
				xmin = 446.4576
				xmax = 446.6476
				text = "north"
			intervals [1335]:
				xmin = 446.6476
				xmax = 447.1776
				text = "carolina"
			intervals [1336]:
				xmin = 447.1776
				xmax = 447.3276
				text = "so"
			intervals [1337]:
				xmin = 447.3276
				xmax = 447.4176
				text = "i"
			intervals [1338]:
				xmin = 447.4176
				xmax = 447.6176
				text = "have"
			intervals [1339]:
				xmin = 447.6176
				xmax = 447.8976
				text = "roots"
			intervals [1340]:
				xmin = 447.8976
				xmax = 448.1476
				text = "down"
			intervals [1341]:
				xmin = 448.1476
				xmax = 448.3176
				text = "there"
			intervals [1342]:
				xmin = 448.3176
				xmax = 448.6276
				text = "too"
			intervals [1343]:
				xmin = 448.6276
				xmax = 448.7176
				text = "it"
			intervals [1344]:
				xmin = 448.7176
				xmax = 448.7976
				text = "s"
			intervals [1345]:
				xmin = 448.7976
				xmax = 448.9676
				text = "like"
			intervals [1346]:
				xmin = 448.9676
				xmax = 449.1095
				text = ""
			intervals [1347]:
				xmin = 449.1095
				xmax = 449.4195
				text = "this"
			intervals [1348]:
				xmin = 449.4195
				xmax = 449.4495
				text = ""
			intervals [1349]:
				xmin = 449.4495
				xmax = 449.6995
				text = "this"
			intervals [1350]:
				xmin = 449.6995
				xmax = 450.3195
				text = "funny"
			intervals [1351]:
				xmin = 450.3195
				xmax = 450.7095
				text = "blend"
			intervals [1352]:
				xmin = 450.7095
				xmax = 451.219
				text = ""
			intervals [1353]:
				xmin = 451.219
				xmax = 451.359
				text = "my"
			intervals [1354]:
				xmin = 451.359
				xmax = 451.809
				text = "grandfather"
			intervals [1355]:
				xmin = 451.809
				xmax = 451.939
				text = "was"
			intervals [1356]:
				xmin = 451.939
				xmax = 452.039
				text = "in"
			intervals [1357]:
				xmin = 452.039
				xmax = 452.219
				text = "the"
			intervals [1358]:
				xmin = 452.219
				xmax = 452.399
				text = "air"
			intervals [1359]:
				xmin = 452.399
				xmax = 452.649
				text = "force"
			intervals [1360]:
				xmin = 452.649
				xmax = 452.709
				text = "and"
			intervals [1361]:
				xmin = 452.709
				xmax = 452.839
				text = "that"
			intervals [1362]:
				xmin = 452.839
				xmax = 452.869
				text = "s"
			intervals [1363]:
				xmin = 452.869
				xmax = 452.949
				text = "how"
			intervals [1364]:
				xmin = 452.949
				xmax = 453.109
				text = "he"
			intervals [1365]:
				xmin = 453.109
				xmax = 453.279
				text = "met"
			intervals [1366]:
				xmin = 453.279
				xmax = 453.369
				text = "my"
			intervals [1367]:
				xmin = 453.369
				xmax = 453.889
				text = "grandmother"
			intervals [1368]:
				xmin = 453.889
				xmax = 454.039
				text = "so"
			intervals [1369]:
				xmin = 454.039
				xmax = 454.499
				text = "they"
			intervals [1370]:
				xmin = 454.499
				xmax = 455.0194
				text = ""
			intervals [1371]:
				xmin = 455.0194
				xmax = 455.2194
				text = "they"
			intervals [1372]:
				xmin = 455.2194
				xmax = 455.5694
				text = "kind"
			intervals [1373]:
				xmin = 455.5694
				xmax = 455.8394
				text = "of"
			intervals [1374]:
				xmin = 455.8394
				xmax = 455.8694
				text = ""
			intervals [1375]:
				xmin = 455.8694
				xmax = 456.5794
				text = "um"
			intervals [1376]:
				xmin = 456.5794
				xmax = 457.2023
				text = ""
			intervals [1377]:
				xmin = 457.2023
				xmax = 457.2823
				text = "<unk>"
			intervals [1378]:
				xmin = 457.2823
				xmax = 457.5661
				text = ""
			intervals [1379]:
				xmin = 457.5661
				xmax = 457.7061
				text = "they"
			intervals [1380]:
				xmin = 457.7061
				xmax = 457.9461
				text = "taught"
			intervals [1381]:
				xmin = 457.9461
				xmax = 458.0961
				text = "me"
			intervals [1382]:
				xmin = 458.0961
				xmax = 458.5261
				text = "everything"
			intervals [1383]:
				xmin = 458.5261
				xmax = 458.6161
				text = "i"
			intervals [1384]:
				xmin = 458.6161
				xmax = 458.6461
				text = ""
			intervals [1385]:
				xmin = 458.6461
				xmax = 458.8061
				text = "knew"
			intervals [1386]:
				xmin = 458.8061
				xmax = 459.4879
				text = ""
			intervals [1387]:
				xmin = 459.4879
				xmax = 459.8579
				text = "but"
			intervals [1388]:
				xmin = 459.8579
				xmax = 459.8879
				text = ""
			intervals [1389]:
				xmin = 459.8879
				xmax = 460.0379
				text = "at"
			intervals [1390]:
				xmin = 460.0379
				xmax = 460.1579
				text = "the"
			intervals [1391]:
				xmin = 460.1579
				xmax = 460.4779
				text = "same"
			intervals [1392]:
				xmin = 460.4779
				xmax = 461.1479
				text = "time"
			intervals [1393]:
				xmin = 461.1479
				xmax = 461.1779
				text = ""
			intervals [1394]:
				xmin = 461.1779
				xmax = 461.4779
				text = "um"
			intervals [1395]:
				xmin = 461.4779
				xmax = 461.5079
				text = ""
			intervals [1396]:
				xmin = 461.5079
				xmax = 461.6279
				text = "i"
			intervals [1397]:
				xmin = 461.6279
				xmax = 461.7679
				text = "was"
			intervals [1398]:
				xmin = 461.7679
				xmax = 461.8679
				text = "the"
			intervals [1399]:
				xmin = 461.8679
				xmax = 462.2579
				text = "eldest"
			intervals [1400]:
				xmin = 462.2579
				xmax = 462.3179
				text = "of"
			intervals [1401]:
				xmin = 462.3179
				xmax = 462.5579
				text = "four"
			intervals [1402]:
				xmin = 462.5579
				xmax = 462.8679
				text = "children"
			intervals [1403]:
				xmin = 462.8679
				xmax = 462.9679
				text = "my"
			intervals [1404]:
				xmin = 462.9679
				xmax = 463.2479
				text = "mom"
			intervals [1405]:
				xmin = 463.2479
				xmax = 463.4279
				text = "just"
			intervals [1406]:
				xmin = 463.4279
				xmax = 463.6879
				text = "kept"
			intervals [1407]:
				xmin = 463.6879
				xmax = 463.9364
				text = ""
			intervals [1408]:
				xmin = 463.9364
				xmax = 464.1464
				text = "going"
			intervals [1409]:
				xmin = 464.1464
				xmax = 464.4064
				text = "along"
			intervals [1410]:
				xmin = 464.4064
				xmax = 464.4464
				text = ""
			intervals [1411]:
				xmin = 464.4464
				xmax = 464.6764
				text = "having"
			intervals [1412]:
				xmin = 464.6764
				xmax = 465.1264
				text = "kids"
			intervals [1413]:
				xmin = 465.1264
				xmax = 465.6264
				text = "so"
			intervals [1414]:
				xmin = 465.6264
				xmax = 465.6564
				text = ""
			intervals [1415]:
				xmin = 465.6564
				xmax = 466.3364
				text = "um"
			intervals [1416]:
				xmin = 466.3364
				xmax = 467.4098
				text = ""
			intervals [1417]:
				xmin = 467.4098
				xmax = 467.5798
				text = "i"
			intervals [1418]:
				xmin = 467.5798
				xmax = 467.7498
				text = "was"
			intervals [1419]:
				xmin = 467.7498
				xmax = 468.4198
				text = "always"
			intervals [1420]:
				xmin = 468.4198
				xmax = 468.4598
				text = ""
			intervals [1421]:
				xmin = 468.4598
				xmax = 469.0698
				text = "independent"
			intervals [1422]:
				xmin = 469.0698
				xmax = 469.6998
				text = "in"
			intervals [1423]:
				xmin = 469.6998
				xmax = 469.8498
				text = ""
			intervals [1424]:
				xmin = 469.8498
				xmax = 470.1898
				text = "charge"
			intervals [1425]:
				xmin = 470.1898
				xmax = 470.3398
				text = "of"
			intervals [1426]:
				xmin = 470.3398
				xmax = 470.8398
				text = "everybody"
			intervals [1427]:
				xmin = 470.8398
				xmax = 471.1998
				text = "else"
			intervals [1428]:
				xmin = 471.1998
				xmax = 471.4398
				text = "kind"
			intervals [1429]:
				xmin = 471.4398
				xmax = 471.5098
				text = "of"
			intervals [1430]:
				xmin = 471.5098
				xmax = 471.6398
				text = "in"
			intervals [1431]:
				xmin = 471.6398
				xmax = 471.7198
				text = "a"
			intervals [1432]:
				xmin = 471.7198
				xmax = 472.1898
				text = "leadership"
			intervals [1433]:
				xmin = 472.1898
				xmax = 472.8298
				text = "position"
			intervals [1434]:
				xmin = 472.8298
				xmax = 472.9927
				text = ""
			intervals [1435]:
				xmin = 472.9927
				xmax = 473.4927
				text = "early"
			intervals [1436]:
				xmin = 473.4927
				xmax = 473.680
				text = ""
			intervals [1437]:
				xmin = 473.680
				xmax = 474.310
				text = "um"
			intervals [1438]:
				xmin = 474.310
				xmax = 475.3492
				text = ""
			intervals [1439]:
				xmin = 475.3492
				xmax = 475.6092
				text = "what"
			intervals [1440]:
				xmin = 475.6092
				xmax = 475.7392
				text = "i"
			intervals [1441]:
				xmin = 475.7392
				xmax = 476.4492
				text = "remember"
			intervals [1442]:
				xmin = 476.4492
				xmax = 476.8792
				text = "though"
			intervals [1443]:
				xmin = 476.8792
				xmax = 478.0192
				text = "specifically"
			intervals [1444]:
				xmin = 478.0192
				xmax = 478.6692
				text = "about"
			intervals [1445]:
				xmin = 478.6692
				xmax = 478.9426
				text = ""
			intervals [1446]:
				xmin = 478.9426
				xmax = 479.4226
				text = "growing"
			intervals [1447]:
				xmin = 479.4226
				xmax = 479.6826
				text = "up"
			intervals [1448]:
				xmin = 479.6826
				xmax = 479.7426
				text = ""
			intervals [1449]:
				xmin = 479.7426
				xmax = 479.9326
				text = "in"
			intervals [1450]:
				xmin = 479.9326
				xmax = 480.0626
				text = "the"
			intervals [1451]:
				xmin = 480.0626
				xmax = 480.0926
				text = ""
			intervals [1452]:
				xmin = 480.0926
				xmax = 480.6326
				text = "dc"
			intervals [1453]:
				xmin = 480.6326
				xmax = 481.1026
				text = "maryland"
			intervals [1454]:
				xmin = 481.1026
				xmax = 481.6126
				text = "virginia"
			intervals [1455]:
				xmin = 481.6126
				xmax = 482.1626
				text = "area"
			intervals [1456]:
				xmin = 482.1626
				xmax = 482.2226
				text = ""
			intervals [1457]:
				xmin = 482.2226
				xmax = 482.4526
				text = "is"
			intervals [1458]:
				xmin = 482.4526
				xmax = 482.7026
				text = "that"
			intervals [1459]:
				xmin = 482.7026
				xmax = 482.7326
				text = ""
			intervals [1460]:
				xmin = 482.7326
				xmax = 483.1726
				text = "people"
			intervals [1461]:
				xmin = 483.1726
				xmax = 483.3226
				text = "would"
			intervals [1462]:
				xmin = 483.3226
				xmax = 483.9126
				text = "always"
			intervals [1463]:
				xmin = 483.9126
				xmax = 483.9426
				text = ""
			intervals [1464]:
				xmin = 483.9426
				xmax = 484.2926
				text = "aks"
			intervals [1465]:
				xmin = 484.2926
				xmax = 484.5326
				text = "you"
			intervals [1466]:
				xmin = 484.5326
				xmax = 484.9727
				text = ""
			intervals [1467]:
				xmin = 484.9727
				xmax = 485.2527
				text = "where"
			intervals [1468]:
				xmin = 485.2527
				xmax = 485.4327
				text = "you're"
			intervals [1469]:
				xmin = 485.4327
				xmax = 485.8527
				text = "from"
			intervals [1470]:
				xmin = 485.8527
				xmax = 486.6476
				text = ""
			intervals [1471]:
				xmin = 486.6476
				xmax = 487.3876
				text = "and"
			intervals [1472]:
				xmin = 487.3876
				xmax = 487.5527
				text = ""
			intervals [1473]:
				xmin = 487.5527
				xmax = 487.7927
				text = "the"
			intervals [1474]:
				xmin = 487.7927
				xmax = 488.0127
				text = "thing"
			intervals [1475]:
				xmin = 488.0127
				xmax = 488.3827
				text = "about"
			intervals [1476]:
				xmin = 488.3827
				xmax = 488.4827
				text = "it"
			intervals [1477]:
				xmin = 488.4827
				xmax = 488.9327
				text = "is"
			intervals [1478]:
				xmin = 488.9327
				xmax = 489.8027
				text = "dc"
			intervals [1479]:
				xmin = 489.8027
				xmax = 489.8327
				text = ""
			intervals [1480]:
				xmin = 489.8327
				xmax = 490.0327
				text = "at"
			intervals [1481]:
				xmin = 490.0327
				xmax = 490.1627
				text = "the"
			intervals [1482]:
				xmin = 490.1627
				xmax = 490.9227
				text = "time"
			intervals [1483]:
				xmin = 490.9227
				xmax = 491.0027
				text = ""
			intervals [1484]:
				xmin = 491.0027
				xmax = 491.4327
				text = "had"
			intervals [1485]:
				xmin = 491.4327
				xmax = 491.7127
				text = "this"
			intervals [1486]:
				xmin = 491.7127
				xmax = 491.7868
				text = ""
			intervals [1487]:
				xmin = 491.7868
				xmax = 492.3168
				text = "era"
			intervals [1488]:
				xmin = 492.3168
				xmax = 492.5068
				text = "of"
			intervals [1489]:
				xmin = 492.5068
				xmax = 492.6268
				text = ""
			intervals [1490]:
				xmin = 492.6268
				xmax = 493.5968
				text = "pride"
			intervals [1491]:
				xmin = 493.5968
				xmax = 494.0298
				text = ""
			intervals [1492]:
				xmin = 494.0298
				xmax = 494.2798
				text = "where"
			intervals [1493]:
				xmin = 494.2798
				xmax = 494.5398
				text = "if"
			intervals [1494]:
				xmin = 494.5398
				xmax = 494.7698
				text = "you"
			intervals [1495]:
				xmin = 494.7698
				xmax = 495.0198
				text = "were"
			intervals [1496]:
				xmin = 495.0198
				xmax = 495.6398
				text = "from"
			intervals [1497]:
				xmin = 495.6398
				xmax = 496.3198
				text = "dc"
			intervals [1498]:
				xmin = 496.3198
				xmax = 496.5298
				text = "you"
			intervals [1499]:
				xmin = 496.5298
				xmax = 496.7798
				text = "were"
			intervals [1500]:
				xmin = 496.7798
				xmax = 498.0698
				text = "automatically"
			intervals [1501]:
				xmin = 498.0698
				xmax = 498.4498
				text = "better"
			intervals [1502]:
				xmin = 498.4498
				xmax = 498.6598
				text = "than"
			intervals [1503]:
				xmin = 498.6598
				xmax = 498.9898
				text = "being"
			intervals [1504]:
				xmin = 498.9898
				xmax = 499.2298
				text = "from"
			intervals [1505]:
				xmin = 499.2298
				xmax = 499.7198
				text = "maryland"
			intervals [1506]:
				xmin = 499.7198
				xmax = 499.8998
				text = "or"
			intervals [1507]:
				xmin = 499.8998
				xmax = 500.4898
				text = "virginia"
			intervals [1508]:
				xmin = 500.4898
				xmax = 501.0141
				text = ""
			intervals [1509]:
				xmin = 501.0141
				xmax = 501.4741
				text = "you"
			intervals [1510]:
				xmin = 501.4741
				xmax = 501.6241
				text = "were"
			intervals [1511]:
				xmin = 501.6241
				xmax = 501.9641
				text = "more"
			intervals [1512]:
				xmin = 501.9641
				xmax = 502.6941
				text = "credible"
			intervals [1513]:
				xmin = 502.6941
				xmax = 503.3141
				text = "somehow"
			intervals [1514]:
				xmin = 503.3141
				xmax = 503.4841
				text = "you"
			intervals [1515]:
				xmin = 503.4841
				xmax = 503.6541
				text = "were"
			intervals [1516]:
				xmin = 503.6541
				xmax = 503.9341
				text = "more"
			intervals [1517]:
				xmin = 503.9341
				xmax = 504.4941
				text = "cool"
			intervals [1518]:
				xmin = 504.4941
				xmax = 505.0741
				text = "somehow"
			intervals [1519]:
				xmin = 505.0741
				xmax = 505.2841
				text = "your"
			intervals [1520]:
				xmin = 505.2841
				xmax = 505.9641
				text = "swag"
			intervals [1521]:
				xmin = 505.9641
				xmax = 505.9941
				text = ""
			intervals [1522]:
				xmin = 505.9941
				xmax = 506.2641
				text = "was"
			intervals [1523]:
				xmin = 506.2641
				xmax = 506.5541
				text = "better"
			intervals [1524]:
				xmin = 506.5541
				xmax = 506.8606
				text = ""
			intervals [1525]:
				xmin = 506.8606
				xmax = 507.0606
				text = "ev-"
			intervals [1526]:
				xmin = 507.0606
				xmax = 507.2343
				text = ""
			intervals [1527]:
				xmin = 507.2343
				xmax = 507.4143
				text = "if"
			intervals [1528]:
				xmin = 507.4143
				xmax = 507.8843
				text = "you"
			intervals [1529]:
				xmin = 507.8843
				xmax = 507.9443
				text = ""
			intervals [1530]:
				xmin = 507.9443
				xmax = 508.1343
				text = "could"
			intervals [1531]:
				xmin = 508.1343
				xmax = 508.1643
				text = ""
			intervals [1532]:
				xmin = 508.1643
				xmax = 508.8243
				text = "claim"
			intervals [1533]:
				xmin = 508.8243
				xmax = 508.8843
				text = ""
			intervals [1534]:
				xmin = 508.8843
				xmax = 509.7543
				text = "dc"
			intervals [1535]:
				xmin = 509.7543
				xmax = 509.7843
				text = ""
			intervals [1536]:
				xmin = 509.7843
				xmax = 509.9643
				text = "it"
			intervals [1537]:
				xmin = 509.9643
				xmax = 510.1943
				text = "was"
			intervals [1538]:
				xmin = 510.1943
				xmax = 510.3643
				text = "a"
			intervals [1539]:
				xmin = 510.3643
				xmax = 510.4443
				text = ""
			intervals [1540]:
				xmin = 510.4443
				xmax = 510.8743
				text = "thing"
			intervals [1541]:
				xmin = 510.8743
				xmax = 510.9043
				text = ""
			intervals [1542]:
				xmin = 510.9043
				xmax = 511.2543
				text = "that"
			intervals [1543]:
				xmin = 511.2543
				xmax = 511.2843
				text = ""
			intervals [1544]:
				xmin = 511.2843
				xmax = 511.5743
				text = "that"
			intervals [1545]:
				xmin = 511.5743
				xmax = 511.9743
				text = "people"
			intervals [1546]:
				xmin = 511.9743
				xmax = 512.1343
				text = "would"
			intervals [1547]:
				xmin = 512.1343
				xmax = 512.1643
				text = ""
			intervals [1548]:
				xmin = 512.1643
				xmax = 512.4043
				text = "do"
			intervals [1549]:
				xmin = 512.4043
				xmax = 512.8439
				text = ""
			intervals [1550]:
				xmin = 512.8439
				xmax = 513.1339
				text = "like"
			intervals [1551]:
				xmin = 513.1339
				xmax = 513.2839
				text = "it"
			intervals [1552]:
				xmin = 513.2839
				xmax = 513.4839
				text = "was"
			intervals [1553]:
				xmin = 513.4839
				xmax = 513.9139
				text = "almost"
			intervals [1554]:
				xmin = 513.9139
				xmax = 514.2739
				text = "like"
			intervals [1555]:
				xmin = 514.2739
				xmax = 514.7939
				text = "um"
			intervals [1556]:
				xmin = 514.7939
				xmax = 515.6733
				text = ""
			intervals [1557]:
				xmin = 515.6733
				xmax = 515.7633
				text = "and"
			intervals [1558]:
				xmin = 515.7633
				xmax = 515.8233
				text = "it"
			intervals [1559]:
				xmin = 515.8233
				xmax = 515.9033
				text = "s"
			intervals [1560]:
				xmin = 515.9033
				xmax = 516.2133
				text = "funny"
			intervals [1561]:
				xmin = 516.2133
				xmax = 516.4833
				text = "because"
			intervals [1562]:
				xmin = 516.4833
				xmax = 516.5933
				text = "they"
			intervals [1563]:
				xmin = 516.5933
				xmax = 516.7933
				text = "used"
			intervals [1564]:
				xmin = 516.7933
				xmax = 516.8933
				text = "to"
			intervals [1565]:
				xmin = 516.8933
				xmax = 517.1733
				text = "say"
			intervals [1566]:
				xmin = 517.1733
				xmax = 517.6433
				text = "maryland"
			intervals [1567]:
				xmin = 517.6433
				xmax = 518.0233
				text = "girls"
			intervals [1568]:
				xmin = 518.0233
				xmax = 518.1233
				text = "were"
			intervals [1569]:
				xmin = 518.1233
				xmax = 518.1933
				text = ""
			intervals [1570]:
				xmin = 518.1933
				xmax = 518.9933
				text = "bamas"
			intervals [1571]:
				xmin = 518.9933
				xmax = 519.251
				text = ""
			intervals [1572]:
				xmin = 519.251
				xmax = 519.461
				text = "and"
			intervals [1573]:
				xmin = 519.461
				xmax = 519.561
				text = "i"
			intervals [1574]:
				xmin = 519.561
				xmax = 520.051
				text = "know"
			intervals [1575]:
				xmin = 520.051
				xmax = 520.111
				text = ""
			intervals [1576]:
				xmin = 520.111
				xmax = 520.361
				text = "that"
			intervals [1577]:
				xmin = 520.361
				xmax = 520.401
				text = "s"
			intervals [1578]:
				xmin = 520.401
				xmax = 520.611
				text = "like"
			intervals [1579]:
				xmin = 520.611
				xmax = 520.751
				text = "one"
			intervals [1580]:
				xmin = 520.751
				xmax = 520.851
				text = "of"
			intervals [1581]:
				xmin = 520.851
				xmax = 520.981
				text = "the"
			intervals [1582]:
				xmin = 520.981
				xmax = 521.461
				text = "terms"
			intervals [1583]:
				xmin = 521.461
				xmax = 521.541
				text = "i"
			intervals [1584]:
				xmin = 521.541
				xmax = 521.811
				text = "read"
			intervals [1585]:
				xmin = 521.811
				xmax = 521.951
				text = "it"
			intervals [1586]:
				xmin = 521.951
				xmax = 522.051
				text = "on"
			intervals [1587]:
				xmin = 522.051
				xmax = 522.161
				text = "the"
			intervals [1588]:
				xmin = 522.161
				xmax = 522.851
				text = "website"
			intervals [1589]:
				xmin = 522.851
				xmax = 523.061
				text = "that"
			intervals [1590]:
				xmin = 523.061
				xmax = 523.411
				text = "people"
			intervals [1591]:
				xmin = 523.411
				xmax = 523.651
				text = "say"
			intervals [1592]:
				xmin = 523.651
				xmax = 523.791
				text = "they"
			intervals [1593]:
				xmin = 523.791
				xmax = 524.191
				text = "didn't"
			intervals [1594]:
				xmin = 524.191
				xmax = 524.5837
				text = ""
			intervals [1595]:
				xmin = 524.5837
				xmax = 524.9237
				text = "really"
			intervals [1596]:
				xmin = 524.9237
				xmax = 525.1737
				text = "know"
			intervals [1597]:
				xmin = 525.1737
				xmax = 525.3337
				text = "was"
			intervals [1598]:
				xmin = 525.3337
				xmax = 525.3937
				text = "a"
			intervals [1599]:
				xmin = 525.3937
				xmax = 525.7837
				text = "dc"
			intervals [1600]:
				xmin = 525.7837
				xmax = 526.1537
				text = "term"
			intervals [1601]:
				xmin = 526.1537
				xmax = 526.1837
				text = ""
			intervals [1602]:
				xmin = 526.1837
				xmax = 526.3937
				text = "but"
			intervals [1603]:
				xmin = 526.3937
				xmax = 526.4637
				text = "th-"
			intervals [1604]:
				xmin = 526.4637
				xmax = 526.4937
				text = ""
			intervals [1605]:
				xmin = 526.4937
				xmax = 526.7737
				text = "yeah"
			intervals [1606]:
				xmin = 526.7737
				xmax = 526.9437
				text = "they"
			intervals [1607]:
				xmin = 526.9437
				xmax = 527.0937
				text = "would"
			intervals [1608]:
				xmin = 527.0937
				xmax = 527.5237
				text = "call"
			intervals [1609]:
				xmin = 527.5237
				xmax = 527.9337
				text = "maryland"
			intervals [1610]:
				xmin = 527.9337
				xmax = 528.3237
				text = "girls"
			intervals [1611]:
				xmin = 528.3237
				xmax = 528.9837
				text = "bamas"
			intervals [1612]:
				xmin = 528.9837
				xmax = 529.6437
				text = "because"
			intervals [1613]:
				xmin = 529.6437
				xmax = 530.1137
				text = "dc"
			intervals [1614]:
				xmin = 530.1137
				xmax = 530.4437
				text = "girls"
			intervals [1615]:
				xmin = 530.4437
				xmax = 530.6537
				text = "had"
			intervals [1616]:
				xmin = 530.6537
				xmax = 530.8737
				text = "this"
			intervals [1617]:
				xmin = 530.8737
				xmax = 531.2037
				text = "city"
			intervals [1618]:
				xmin = 531.2037
				xmax = 531.7037
				text = "swag"
			intervals [1619]:
				xmin = 531.7037
				xmax = 532.5422
				text = ""
			intervals [1620]:
				xmin = 532.5422
				xmax = 532.9322
				text = "and"
			intervals [1621]:
				xmin = 532.9322
				xmax = 533.4622
				text = "um"
			intervals [1622]:
				xmin = 533.4622
				xmax = 533.6967
				text = ""
			intervals [1623]:
				xmin = 533.6967
				xmax = 533.8867
				text = "the"
			intervals [1624]:
				xmin = 533.8867
				xmax = 534.1367
				text = "thing"
			intervals [1625]:
				xmin = 534.1367
				xmax = 534.5367
				text = "about"
			intervals [1626]:
				xmin = 534.5367
				xmax = 535.3767
				text = "dc"
			intervals [1627]:
				xmin = 535.3767
				xmax = 535.8897
				text = ""
			intervals [1628]:
				xmin = 535.8897
				xmax = 536.1397
				text = "and"
			intervals [1629]:
				xmin = 536.1397
				xmax = 536.3597
				text = "their"
			intervals [1630]:
				xmin = 536.3597
				xmax = 537.2097
				text = "pride"
			intervals [1631]:
				xmin = 537.2097
				xmax = 537.6497
				text = "and"
			intervals [1632]:
				xmin = 537.6497
				xmax = 537.9097
				text = "and"
			intervals [1633]:
				xmin = 537.9097
				xmax = 538.1497
				text = "one"
			intervals [1634]:
				xmin = 538.1497
				xmax = 538.2597
				text = "of"
			intervals [1635]:
				xmin = 538.2597
				xmax = 538.3997
				text = "the"
			intervals [1636]:
				xmin = 538.3997
				xmax = 538.8397
				text = "reasons"
			intervals [1637]:
				xmin = 538.8397
				xmax = 539.0497
				text = "that"
			intervals [1638]:
				xmin = 539.0497
				xmax = 539.1497
				text = "i"
			intervals [1639]:
				xmin = 539.1497
				xmax = 539.6297
				text = "think"
			intervals [1640]:
				xmin = 539.6297
				xmax = 539.8497
				text = "like"
			intervals [1641]:
				xmin = 539.8497
				xmax = 539.8897
				text = ""
			intervals [1642]:
				xmin = 539.8897
				xmax = 540.5397
				text = "dc"
			intervals [1643]:
				xmin = 540.5397
				xmax = 540.5697
				text = ""
			intervals [1644]:
				xmin = 540.5697
				xmax = 540.7297
				text = "was"
			intervals [1645]:
				xmin = 540.7297
				xmax = 540.9497
				text = "kind"
			intervals [1646]:
				xmin = 540.9497
				xmax = 541.0197
				text = "of"
			intervals [1647]:
				xmin = 541.0197
				xmax = 541.3697
				text = "hyped"
			intervals [1648]:
				xmin = 541.3697
				xmax = 541.5297
				text = "up"
			intervals [1649]:
				xmin = 541.5297
				xmax = 541.6497
				text = "in"
			intervals [1650]:
				xmin = 541.6497
				xmax = 541.7297
				text = "the"
			intervals [1651]:
				xmin = 541.7297
				xmax = 541.7597
				text = ""
			intervals [1652]:
				xmin = 541.7597
				xmax = 542.0597
				text = "head"
			intervals [1653]:
				xmin = 542.0597
				xmax = 542.2697
				text = "like"
			intervals [1654]:
				xmin = 542.2697
				xmax = 542.4297
				text = "they"
			intervals [1655]:
				xmin = 542.4297
				xmax = 542.7497
				text = "were"
			intervals [1656]:
				xmin = 542.7497
				xmax = 542.9197
				text = "is"
			intervals [1657]:
				xmin = 542.9197
				xmax = 543.3897
				text = "because"
			intervals [1658]:
				xmin = 543.3897
				xmax = 543.6197
				text = "we've"
			intervals [1659]:
				xmin = 543.6197
				xmax = 543.6497
				text = ""
			intervals [1660]:
				xmin = 543.6497
				xmax = 544.4997
				text = "always"
			intervals [1661]:
				xmin = 544.4997
				xmax = 544.9526
				text = ""
			intervals [1662]:
				xmin = 544.9526
				xmax = 545.3026
				text = "had"
			intervals [1663]:
				xmin = 545.3026
				xmax = 545.5326
				text = "our"
			intervals [1664]:
				xmin = 545.5326
				xmax = 545.5626
				text = ""
			intervals [1665]:
				xmin = 545.5626
				xmax = 546.0226
				text = "own"
			intervals [1666]:
				xmin = 546.0226
				xmax = 546.5409
				text = ""
			intervals [1667]:
				xmin = 546.5409
				xmax = 547.2109
				text = "culture"
			intervals [1668]:
				xmin = 547.2109
				xmax = 547.2409
				text = ""
			intervals [1669]:
				xmin = 547.2409
				xmax = 547.4309
				text = "like"
			intervals [1670]:
				xmin = 547.4309
				xmax = 547.4609
				text = ""
			intervals [1671]:
				xmin = 547.4609
				xmax = 547.6909
				text = "we've"
			intervals [1672]:
				xmin = 547.6909
				xmax = 547.7909
				text = ""
			intervals [1673]:
				xmin = 547.7909
				xmax = 548.2809
				text = "always"
			intervals [1674]:
				xmin = 548.2809
				xmax = 548.5309
				text = "had"
			intervals [1675]:
				xmin = 548.5309
				xmax = 548.7609
				text = "our"
			intervals [1676]:
				xmin = 548.7609
				xmax = 548.7909
				text = ""
			intervals [1677]:
				xmin = 548.7909
				xmax = 549.1309
				text = "own"
			intervals [1678]:
				xmin = 549.1309
				xmax = 549.2409
				text = ""
			intervals [1679]:
				xmin = 549.2409
				xmax = 549.5309
				text = "thing"
			intervals [1680]:
				xmin = 549.5309
				xmax = 549.5609
				text = ""
			intervals [1681]:
				xmin = 549.5609
				xmax = 549.9709
				text = "going"
			intervals [1682]:
				xmin = 549.9709
				xmax = 551.5099
				text = ""
			intervals [1683]:
				xmin = 551.5099
				xmax = 551.9099
				text = "forget"
			intervals [1684]:
				xmin = 551.9099
				xmax = 552.0299
				text = "the"
			intervals [1685]:
				xmin = 552.0299
				xmax = 552.2999
				text = "rest"
			intervals [1686]:
				xmin = 552.2999
				xmax = 552.3599
				text = "of"
			intervals [1687]:
				xmin = 552.3599
				xmax = 552.4399
				text = "the"
			intervals [1688]:
				xmin = 552.4399
				xmax = 553.0199
				text = "nation"
			intervals [1689]:
				xmin = 553.0199
				xmax = 553.2099
				text = "we"
			intervals [1690]:
				xmin = 553.2099
				xmax = 553.2999
				text = "are"
			intervals [1691]:
				xmin = 553.2999
				xmax = 553.4399
				text = "the"
			intervals [1692]:
				xmin = 553.4399
				xmax = 553.9899
				text = "closest"
			intervals [1693]:
				xmin = 553.9899
				xmax = 554.1199
				text = "to"
			intervals [1694]:
				xmin = 554.1199
				xmax = 554.2499
				text = "the"
			intervals [1695]:
				xmin = 554.2499
				xmax = 554.8699
				text = "capital"
			intervals [1696]:
				xmin = 554.8699
				xmax = 555.4912
				text = ""
			intervals [1697]:
				xmin = 555.4912
				xmax = 555.8212
				text = "who"
			intervals [1698]:
				xmin = 555.8212
				xmax = 555.8812
				text = "do"
			intervals [1699]:
				xmin = 555.8812
				xmax = 556.0612
				text = "you"
			intervals [1700]:
				xmin = 556.0612
				xmax = 556.2812
				text = "think"
			intervals [1701]:
				xmin = 556.2812
				xmax = 556.4412
				text = "is"
			intervals [1702]:
				xmin = 556.4412
				xmax = 556.6512
				text = "gonna"
			intervals [1703]:
				xmin = 556.6512
				xmax = 556.8812
				text = "know"
			intervals [1704]:
				xmin = 556.8812
				xmax = 556.9912
				text = "if"
			intervals [1705]:
				xmin = 556.9912
				xmax = 557.1212
				text = "they"
			intervals [1706]:
				xmin = 557.1212
				xmax = 557.5612
				text = "government"
			intervals [1707]:
				xmin = 557.5612
				xmax = 557.7712
				text = "goes"
			intervals [1708]:
				xmin = 557.7712
				xmax = 557.9112
				text = "on"
			intervals [1709]:
				xmin = 557.9112
				xmax = 558.1812
				text = "strike"
			intervals [1710]:
				xmin = 558.1812
				xmax = 558.7212
				text = "first"
			intervals [1711]:
				xmin = 558.7212
				xmax = 559.0121
				text = ""
			intervals [1712]:
				xmin = 559.0121
				xmax = 559.4621
				text = "somebody"
			intervals [1713]:
				xmin = 559.4621
				xmax = 559.5421
				text = "in"
			intervals [1714]:
				xmin = 559.5421
				xmax = 559.6121
				text = "a"
			intervals [1715]:
				xmin = 559.6121
				xmax = 559.9121
				text = "small"
			intervals [1716]:
				xmin = 559.9121
				xmax = 560.1421
				text = "town"
			intervals [1717]:
				xmin = 560.1421
				xmax = 560.2221
				text = "in"
			intervals [1718]:
				xmin = 560.2221
				xmax = 560.7821
				text = "oklahoma"
			intervals [1719]:
				xmin = 560.7821
				xmax = 560.8921
				text = "or"
			intervals [1720]:
				xmin = 560.8921
				xmax = 560.9921
				text = "the"
			intervals [1721]:
				xmin = 560.9921
				xmax = 561.3421
				text = "people"
			intervals [1722]:
				xmin = 561.3421
				xmax = 561.4121
				text = "in"
			intervals [1723]:
				xmin = 561.4121
				xmax = 561.4921
				text = "the"
			intervals [1724]:
				xmin = 561.4921
				xmax = 561.9221
				text = "city"
			intervals [1725]:
				xmin = 561.9221
				xmax = 562.7758
				text = ""
			intervals [1726]:
				xmin = 562.7758
				xmax = 563.0858
				text = "we"
			intervals [1727]:
				xmin = 563.0858
				xmax = 563.2958
				text = ""
			intervals [1728]:
				xmin = 563.2958
				xmax = 563.6358
				text = "know"
			intervals [1729]:
				xmin = 563.6358
				xmax = 563.8458
				text = "what"
			intervals [1730]:
				xmin = 563.8458
				xmax = 563.9158
				text = "s"
			intervals [1731]:
				xmin = 563.9158
				xmax = 564.2658
				text = "going"
			intervals [1732]:
				xmin = 564.2658
				xmax = 564.4658
				text = "on"
			intervals [1733]:
				xmin = 564.4658
				xmax = 564.5858
				text = "in"
			intervals [1734]:
				xmin = 564.5858
				xmax = 564.6858
				text = "the"
			intervals [1735]:
				xmin = 564.6858
				xmax = 565.0258
				text = "world"
			intervals [1736]:
				xmin = 565.0258
				xmax = 565.1958
				text = "we"
			intervals [1737]:
				xmin = 565.1958
				xmax = 565.3958
				text = "know"
			intervals [1738]:
				xmin = 565.3958
				xmax = 565.5758
				text = "what"
			intervals [1739]:
				xmin = 565.5758
				xmax = 565.6558
				text = "s"
			intervals [1740]:
				xmin = 565.6558
				xmax = 565.9358
				text = "going"
			intervals [1741]:
				xmin = 565.9358
				xmax = 566.0958
				text = "on"
			intervals [1742]:
				xmin = 566.0958
				xmax = 566.2358
				text = "in"
			intervals [1743]:
				xmin = 566.2358
				xmax = 566.4058
				text = "our"
			intervals [1744]:
				xmin = 566.4058
				xmax = 566.9058
				text = "country"
			intervals [1745]:
				xmin = 566.9058
				xmax = 567.201
				text = ""
			intervals [1746]:
				xmin = 567.201
				xmax = 567.381
				text = "cause"
			intervals [1747]:
				xmin = 567.381
				xmax = 567.661
				text = "we're"
			intervals [1748]:
				xmin = 567.661
				xmax = 568.001
				text = "here"
			intervals [1749]:
				xmin = 568.001
				xmax = 568.151
				text = "in"
			intervals [1750]:
				xmin = 568.151
				xmax = 568.231
				text = "the"
			intervals [1751]:
				xmin = 568.231
				xmax = 568.661
				text = "midst"
			intervals [1752]:
				xmin = 568.661
				xmax = 568.871
				text = "of"
			intervals [1753]:
				xmin = 568.871
				xmax = 569.001
				text = "it"
			intervals [1754]:
				xmin = 569.001
				xmax = 569.171
				text = "we're"
			intervals [1755]:
				xmin = 569.171
				xmax = 569.431
				text = "right"
			intervals [1756]:
				xmin = 569.431
				xmax = 569.751
				text = "next"
			intervals [1757]:
				xmin = 569.751
				xmax = 569.881
				text = "to"
			intervals [1758]:
				xmin = 569.881
				xmax = 570.001
				text = "the"
			intervals [1759]:
				xmin = 570.001
				xmax = 570.611
				text = "president"
			intervals [1760]:
				xmin = 570.611
				xmax = 570.661
				text = ""
			intervals [1761]:
				xmin = 570.661
				xmax = 570.811
				text = "we"
			intervals [1762]:
				xmin = 570.811
				xmax = 570.991
				text = "d"
			intervals [1763]:
				xmin = 570.991
				xmax = 571.181
				text = "we"
			intervals [1764]:
				xmin = 571.181
				xmax = 571.411
				text = "have"
			intervals [1765]:
				xmin = 571.411
				xmax = 571.561
				text = "no"
			intervals [1766]:
				xmin = 571.561
				xmax = 571.881
				text = "choice"
			intervals [1767]:
				xmin = 571.881
				xmax = 572.011
				text = "but"
			intervals [1768]:
				xmin = 572.011
				xmax = 572.111
				text = "to"
			intervals [1769]:
				xmin = 572.111
				xmax = 572.311
				text = "know"
			intervals [1770]:
				xmin = 572.311
				xmax = 572.441
				text = "what"
			intervals [1771]:
				xmin = 572.441
				xmax = 572.501
				text = "s"
			intervals [1772]:
				xmin = 572.501
				xmax = 572.811
				text = "going"
			intervals [1773]:
				xmin = 572.811
				xmax = 573.031
				text = "on"
			intervals [1774]:
				xmin = 573.031
				xmax = 573.3878
				text = ""
			intervals [1775]:
				xmin = 573.3878
				xmax = 573.6378
				text = "so"
			intervals [1776]:
				xmin = 573.6378
				xmax = 573.7378
				text = "it"
			intervals [1777]:
				xmin = 573.7378
				xmax = 574.3078
				text = "always"
			intervals [1778]:
				xmin = 574.3078
				xmax = 574.5178
				text = "put"
			intervals [1779]:
				xmin = 574.5178
				xmax = 574.8578
				text = "us"
			intervals [1780]:
				xmin = 574.8578
				xmax = 575.2129
				text = ""
			intervals [1781]:
				xmin = 575.2129
				xmax = 575.3829
				text = "you"
			intervals [1782]:
				xmin = 575.3829
				xmax = 575.9129
				text = "know"
			intervals [1783]:
				xmin = 575.9129
				xmax = 576.4975
				text = ""
			intervals [1784]:
				xmin = 576.4975
				xmax = 576.7375
				text = "we"
			intervals [1785]:
				xmin = 576.7375
				xmax = 576.9275
				text = "were"
			intervals [1786]:
				xmin = 576.9275
				xmax = 577.0475
				text = "in"
			intervals [1787]:
				xmin = 577.0475
				xmax = 577.2075
				text = "our"
			intervals [1788]:
				xmin = 577.2075
				xmax = 577.4675
				text = "own"
			intervals [1789]:
				xmin = 577.4675
				xmax = 577.8675
				text = "world"
			intervals [1790]:
				xmin = 577.8675
				xmax = 578.0365
				text = ""
			intervals [1791]:
				xmin = 578.0365
				xmax = 579.0165
				text = "dc"
			intervals [1792]:
				xmin = 579.0165
				xmax = 579.2765
				text = "had"
			intervals [1793]:
				xmin = 579.2765
				xmax = 579.3765
				text = "it"
			intervals [1794]:
				xmin = 579.3765
				xmax = 579.4665
				text = "s"
			intervals [1795]:
				xmin = 579.4665
				xmax = 579.7165
				text = "own"
			intervals [1796]:
				xmin = 579.7165
				xmax = 579.9165
				text = "thing"
			intervals [1797]:
				xmin = 579.9165
				xmax = 580.1265
				text = "going"
			intervals [1798]:
				xmin = 580.1265
				xmax = 580.2065
				text = "we"
			intervals [1799]:
				xmin = 580.2065
				xmax = 580.5165
				text = "weren't"
			intervals [1800]:
				xmin = 580.5165
				xmax = 580.7565
				text = "worried"
			intervals [1801]:
				xmin = 580.7565
				xmax = 581.0865
				text = "about"
			intervals [1802]:
				xmin = 581.0865
				xmax = 581.1665
				text = "new"
			intervals [1803]:
				xmin = 581.1665
				xmax = 581.7565
				text = "york"
			intervals [1804]:
				xmin = 581.7565
				xmax = 582.0471
				text = ""
			intervals [1805]:
				xmin = 582.0471
				xmax = 582.1371
				text = "new"
			intervals [1806]:
				xmin = 582.1371
				xmax = 582.3871
				text = "york"
			intervals [1807]:
				xmin = 582.3871
				xmax = 582.5871
				text = "had"
			intervals [1808]:
				xmin = 582.5871
				xmax = 582.7071
				text = "it"
			intervals [1809]:
				xmin = 582.7071
				xmax = 582.7671
				text = "s"
			intervals [1810]:
				xmin = 582.7671
				xmax = 583.3071
				text = "fashion"
			intervals [1811]:
				xmin = 583.3071
				xmax = 583.3671
				text = "new"
			intervals [1812]:
				xmin = 583.3671
				xmax = 583.6271
				text = "york"
			intervals [1813]:
				xmin = 583.6271
				xmax = 583.8071
				text = "was"
			intervals [1814]:
				xmin = 583.8071
				xmax = 584.2571
				text = "fashion"
			intervals [1815]:
				xmin = 584.2571
				xmax = 584.7171
				text = "capital"
			intervals [1816]:
				xmin = 584.7171
				xmax = 584.7771
				text = ""
			intervals [1817]:
				xmin = 584.7771
				xmax = 585.1571
				text = "okay"
			intervals [1818]:
				xmin = 585.1571
				xmax = 585.5271
				text = "whatever"
			intervals [1819]:
				xmin = 585.5271
				xmax = 586.0071
				text = "dc"
			intervals [1820]:
				xmin = 586.0071
				xmax = 586.0371
				text = ""
			intervals [1821]:
				xmin = 586.0371
				xmax = 586.5671
				text = "implemented"
			intervals [1822]:
				xmin = 586.5671
				xmax = 586.6971
				text = "it"
			intervals [1823]:
				xmin = 586.6971
				xmax = 586.8071
				text = "s"
			intervals [1824]:
				xmin = 586.8071
				xmax = 587.0071
				text = "own"
			intervals [1825]:
				xmin = 587.0071
				xmax = 587.4871
				text = "style"
			intervals [1826]:
				xmin = 587.4871
				xmax = 587.9436
				text = ""
			intervals [1827]:
				xmin = 587.9436
				xmax = 588.5836
				text = "um"
			intervals [1828]:
				xmin = 588.5836
				xmax = 588.6136
				text = ""
			intervals [1829]:
				xmin = 588.6136
				xmax = 588.7736
				text = "you"
			intervals [1830]:
				xmin = 588.7736
				xmax = 589.1836
				text = "know"
			intervals [1831]:
				xmin = 589.1836
				xmax = 589.5136
				text = "even"
			intervals [1832]:
				xmin = 589.5136
				xmax = 589.6636
				text = "to"
			intervals [1833]:
				xmin = 589.6636
				xmax = 589.7836
				text = "the"
			intervals [1834]:
				xmin = 589.7836
				xmax = 590.1636
				text = "point"
			intervals [1835]:
				xmin = 590.1636
				xmax = 590.6436
				text = "where"
			intervals [1836]:
				xmin = 590.6436
				xmax = 590.6736
				text = ""
			intervals [1837]:
				xmin = 590.6736
				xmax = 590.7536
				text = "you"
			intervals [1838]:
				xmin = 590.7536
				xmax = 591.0436
				text = "know"
			intervals [1839]:
				xmin = 591.0436
				xmax = 591.4536
				text = "where"
			intervals [1840]:
				xmin = 591.4536
				xmax = 591.6036
				text = "you"
			intervals [1841]:
				xmin = 591.6036
				xmax = 591.8736
				text = "look"
			intervals [1842]:
				xmin = 591.8736
				xmax = 592.0636
				text = "at"
			intervals [1843]:
				xmin = 592.0636
				xmax = 592.6136
				text = "baltimore"
			intervals [1844]:
				xmin = 592.6136
				xmax = 592.6836
				text = "and"
			intervals [1845]:
				xmin = 592.6836
				xmax = 593.0436
				text = "dc"
			intervals [1846]:
				xmin = 593.0436
				xmax = 593.1336
				text = "and"
			intervals [1847]:
				xmin = 593.1336
				xmax = 593.2236
				text = "it"
			intervals [1848]:
				xmin = 593.2236
				xmax = 593.2636
				text = "s"
			intervals [1849]:
				xmin = 593.2636
				xmax = 593.8236
				text = "such"
			intervals [1850]:
				xmin = 593.8236
				xmax = 593.8736
				text = "a"
			intervals [1851]:
				xmin = 593.8736
				xmax = 594.6936
				text = "distinction"
			intervals [1852]:
				xmin = 594.6936
				xmax = 594.7236
				text = ""
			intervals [1853]:
				xmin = 594.7236
				xmax = 595.3336
				text = "there"
			intervals [1854]:
				xmin = 595.3336
				xmax = 595.6761
				text = ""
			intervals [1855]:
				xmin = 595.6761
				xmax = 596.1861
				text = "because"
			intervals [1856]:
				xmin = 596.1861
				xmax = 596.7061
				text = "baltimore"
			intervals [1857]:
				xmin = 596.7061
				xmax = 597.1961
				text = "actually"
			intervals [1858]:
				xmin = 597.1961
				xmax = 597.6061
				text = "did"
			intervals [1859]:
				xmin = 597.6061
				xmax = 598.0361
				text = "decide"
			intervals [1860]:
				xmin = 598.0361
				xmax = 598.1561
				text = "to"
			intervals [1861]:
				xmin = 598.1561
				xmax = 598.5061
				text = "take"
			intervals [1862]:
				xmin = 598.5061
				xmax = 598.8861
				text = "more"
			intervals [1863]:
				xmin = 598.8861
				xmax = 599.0561
				text = "of"
			intervals [1864]:
				xmin = 599.0561
				xmax = 599.1261
				text = "a"
			intervals [1865]:
				xmin = 599.1261
				xmax = 599.3161
				text = "new"
			intervals [1866]:
				xmin = 599.3161
				xmax = 599.8961
				text = "york"
			intervals [1867]:
				xmin = 599.8961
				xmax = 600.0404
				text = ""
			intervals [1868]:
				xmin = 600.0404
				xmax = 600.5104
				text = "take"
			intervals [1869]:
				xmin = 600.5104
				xmax = 600.892
				text = ""
			intervals [1870]:
				xmin = 600.892
				xmax = 601.042
				text = "to"
			intervals [1871]:
				xmin = 601.042
				xmax = 601.372
				text = "how"
			intervals [1872]:
				xmin = 601.372
				xmax = 601.592
				text = "they"
			intervals [1873]:
				xmin = 601.592
				xmax = 602.112
				text = "approach"
			intervals [1874]:
				xmin = 602.112
				xmax = 602.682
				text = "culture"
			intervals [1875]:
				xmin = 602.682
				xmax = 602.8506
				text = ""
			intervals [1876]:
				xmin = 602.8506
				xmax = 603.1906
				text = "whereas"
			intervals [1877]:
				xmin = 603.1906
				xmax = 603.6506
				text = "dc"
			intervals [1878]:
				xmin = 603.6506
				xmax = 603.8606
				text = "had"
			intervals [1879]:
				xmin = 603.8606
				xmax = 603.9706
				text = "it"
			intervals [1880]:
				xmin = 603.9706
				xmax = 604.0706
				text = "s"
			intervals [1881]:
				xmin = 604.0706
				xmax = 604.2906
				text = "own"
			intervals [1882]:
				xmin = 604.2906
				xmax = 604.4806
				text = "thing"
			intervals [1883]:
				xmin = 604.4806
				xmax = 604.5906
				text = "and"
			intervals [1884]:
				xmin = 604.5906
				xmax = 604.8106
				text = "that"
			intervals [1885]:
				xmin = 604.8106
				xmax = 604.8506
				text = "s"
			intervals [1886]:
				xmin = 604.8506
				xmax = 605.0206
				text = "why"
			intervals [1887]:
				xmin = 605.0206
				xmax = 605.1906
				text = "there"
			intervals [1888]:
				xmin = 605.1906
				xmax = 605.2506
				text = "s"
			intervals [1889]:
				xmin = 605.2506
				xmax = 605.6106
				text = "still"
			intervals [1890]:
				xmin = 605.6106
				xmax = 605.7106
				text = "a"
			intervals [1891]:
				xmin = 605.7106
				xmax = 606.4406
				text = "distinction"
			intervals [1892]:
				xmin = 606.4406
				xmax = 606.8706
				text = "between"
			intervals [1893]:
				xmin = 606.8706
				xmax = 607.4006
				text = "baltimore"
			intervals [1894]:
				xmin = 607.4006
				xmax = 607.5006
				text = "and"
			intervals [1895]:
				xmin = 607.5006
				xmax = 608.0406
				text = "dc"
			intervals [1896]:
				xmin = 608.0406
				xmax = 608.8306
				text = ""
			intervals [1897]:
				xmin = 608.8306
				xmax = 609.4806
				text = "um"
			intervals [1898]:
				xmin = 609.4806
				xmax = 611.2496
				text = ""
			intervals [1899]:
				xmin = 611.2496
				xmax = 611.7496
				text = "another"
			intervals [1900]:
				xmin = 611.7496
				xmax = 612.1296
				text = "thing"
			intervals [1901]:
				xmin = 612.1296
				xmax = 612.4241
				text = ""
			intervals [1902]:
				xmin = 612.4241
				xmax = 612.9141
				text = "like"
			intervals [1903]:
				xmin = 612.9141
				xmax = 613.2023
				text = ""
			intervals [1904]:
				xmin = 613.2023
				xmax = 613.5423
				text = "growing"
			intervals [1905]:
				xmin = 613.5423
				xmax = 613.7323
				text = "up"
			intervals [1906]:
				xmin = 613.7323
				xmax = 613.8623
				text = "in"
			intervals [1907]:
				xmin = 613.8623
				xmax = 614.4723
				text = "dc"
			intervals [1908]:
				xmin = 614.4723
				xmax = 614.6337
				text = ""
			intervals [1909]:
				xmin = 614.6337
				xmax = 614.9637
				text = "people"
			intervals [1910]:
				xmin = 614.9637
				xmax = 615.1937
				text = "don't"
			intervals [1911]:
				xmin = 615.1937
				xmax = 615.8137
				text = "understand"
			intervals [1912]:
				xmin = 615.8137
				xmax = 616.1637
				text = "people"
			intervals [1913]:
				xmin = 616.1637
				xmax = 616.2037
				text = ""
			intervals [1914]:
				xmin = 616.2037
				xmax = 616.5137
				text = "aks"
			intervals [1915]:
				xmin = 616.5137
				xmax = 616.8237
				text = "about"
			intervals [1916]:
				xmin = 616.8237
				xmax = 616.8737
				text = ""
			intervals [1917]:
				xmin = 616.8737
				xmax = 617.0737
				text = "go"
			intervals [1918]:
				xmin = 617.0737
				xmax = 617.3037
				text = "go"
			intervals [1919]:
				xmin = 617.3037
				xmax = 617.3337
				text = ""
			intervals [1920]:
				xmin = 617.3337
				xmax = 617.9037
				text = "music"
			intervals [1921]:
				xmin = 617.9037
				xmax = 618.3215
				text = ""
			intervals [1922]:
				xmin = 618.3215
				xmax = 618.5315
				text = "they"
			intervals [1923]:
				xmin = 618.5315
				xmax = 618.8215
				text = "have"
			intervals [1924]:
				xmin = 618.8215
				xmax = 619.0215
				text = "no"
			intervals [1925]:
				xmin = 619.0215
				xmax = 619.6315
				text = "clue"
			intervals [1926]:
				xmin = 619.6315
				xmax = 619.7915
				text = "they"
			intervals [1927]:
				xmin = 619.7915
				xmax = 620.0715
				text = "don't"
			intervals [1928]:
				xmin = 620.0715
				xmax = 620.9615
				text = "understand"
			intervals [1929]:
				xmin = 620.9615
				xmax = 621.2015
				text = "what"
			intervals [1930]:
				xmin = 621.2015
				xmax = 621.3315
				text = "it"
			intervals [1931]:
				xmin = 621.3315
				xmax = 621.7515
				text = "is"
			intervals [1932]:
				xmin = 621.7515
				xmax = 622.0415
				text = "what"
			intervals [1933]:
				xmin = 622.0415
				xmax = 622.1415
				text = "it"
			intervals [1934]:
				xmin = 622.1415
				xmax = 622.7215
				text = "means"
			intervals [1935]:
				xmin = 622.7215
				xmax = 623.0215
				text = "why"
			intervals [1936]:
				xmin = 623.0215
				xmax = 623.2315
				text = "we"
			intervals [1937]:
				xmin = 623.2315
				xmax = 623.5815
				text = "love"
			intervals [1938]:
				xmin = 623.5815
				xmax = 623.9415
				text = "it"
			intervals [1939]:
				xmin = 623.9415
				xmax = 624.1538
				text = ""
			intervals [1940]:
				xmin = 624.1538
				xmax = 624.3938
				text = "what"
			intervals [1941]:
				xmin = 624.3938
				xmax = 624.5238
				text = "it"
			intervals [1942]:
				xmin = 624.5238
				xmax = 625.0138
				text = "is"
			intervals [1943]:
				xmin = 625.0138
				xmax = 625.7395
				text = ""
			intervals [1944]:
				xmin = 625.7395
				xmax = 626.1795
				text = "um"
			intervals [1945]:
				xmin = 626.1795
				xmax = 626.2195
				text = ""
			intervals [1946]:
				xmin = 626.2195
				xmax = 626.6295
				text = "<unk>"
			intervals [1947]:
				xmin = 626.6295
				xmax = 626.7095
				text = ""
			intervals [1948]:
				xmin = 626.7095
				xmax = 626.8495
				text = "the"
			intervals [1949]:
				xmin = 626.8495
				xmax = 627.2395
				text = "reason"
			intervals [1950]:
				xmin = 627.2395
				xmax = 627.6195
				text = "why"
			intervals [1951]:
				xmin = 627.6195
				xmax = 627.8195
				text = "go"
			intervals [1952]:
				xmin = 627.8195
				xmax = 627.9895
				text = "go"
			intervals [1953]:
				xmin = 627.9895
				xmax = 628.0995
				text = "was"
			intervals [1954]:
				xmin = 628.0995
				xmax = 628.4595
				text = "so"
			intervals [1955]:
				xmin = 628.4595
				xmax = 628.6057
				text = ""
			intervals [1956]:
				xmin = 628.6057
				xmax = 629.2057
				text = "popular"
			intervals [1957]:
				xmin = 629.2057
				xmax = 629.2457
				text = ""
			intervals [1958]:
				xmin = 629.2457
				xmax = 629.5857
				text = "growing"
			intervals [1959]:
				xmin = 629.5857
				xmax = 629.7457
				text = "up"
			intervals [1960]:
				xmin = 629.7457
				xmax = 629.7757
				text = ""
			intervals [1961]:
				xmin = 629.7757
				xmax = 630.6457
				text = "because"
			intervals [1962]:
				xmin = 630.6457
				xmax = 630.7277
				text = ""
			intervals [1963]:
				xmin = 630.7277
				xmax = 630.8777
				text = "it"
			intervals [1964]:
				xmin = 630.8777
				xmax = 631.0477
				text = "was"
			intervals [1965]:
				xmin = 631.0477
				xmax = 631.2277
				text = "our"
			intervals [1966]:
				xmin = 631.2277
				xmax = 631.8577
				text = "artist"
			intervals [1967]:
				xmin = 631.8577
				xmax = 632.8573
				text = ""
			intervals [1968]:
				xmin = 632.8573
				xmax = 632.9673
				text = "it"
			intervals [1969]:
				xmin = 632.9673
				xmax = 633.0873
				text = "was"
			intervals [1970]:
				xmin = 633.0873
				xmax = 633.5773
				text = "people"
			intervals [1971]:
				xmin = 633.5773
				xmax = 633.8573
				text = "that"
			intervals [1972]:
				xmin = 633.8573
				xmax = 633.9773
				text = "were"
			intervals [1973]:
				xmin = 633.9773
				xmax = 634.1773
				text = "our"
			intervals [1974]:
				xmin = 634.1773
				xmax = 634.7273
				text = "brothers"
			intervals [1975]:
				xmin = 634.7273
				xmax = 634.8473
				text = "our"
			intervals [1976]:
				xmin = 634.8473
				xmax = 634.8773
				text = ""
			intervals [1977]:
				xmin = 634.8773
				xmax = 635.6073
				text = "cousins"
			intervals [1978]:
				xmin = 635.6073
				xmax = 635.8373
				text = "our"
			intervals [1979]:
				xmin = 635.8373
				xmax = 636.0771
				text = ""
			intervals [1980]:
				xmin = 636.0771
				xmax = 636.3471
				text = "our"
			intervals [1981]:
				xmin = 636.3471
				xmax = 636.6271
				text = ""
			intervals [1982]:
				xmin = 636.6271
				xmax = 636.7871
				text = "family"
			intervals [1983]:
				xmin = 636.7871
				xmax = 637.0571
				text = "members"
			intervals [1984]:
				xmin = 637.0571
				xmax = 637.2771
				text = "these"
			intervals [1985]:
				xmin = 637.2771
				xmax = 637.3671
				text = "were"
			intervals [1986]:
				xmin = 637.3671
				xmax = 637.6671
				text = "people"
			intervals [1987]:
				xmin = 637.6671
				xmax = 637.8471
				text = "that"
			intervals [1988]:
				xmin = 637.8471
				xmax = 637.9771
				text = "we"
			intervals [1989]:
				xmin = 637.9771
				xmax = 638.2171
				text = "knew"
			intervals [1990]:
				xmin = 638.2171
				xmax = 638.4071
				text = "these"
			intervals [1991]:
				xmin = 638.4071
				xmax = 638.5171
				text = "were"
			intervals [1992]:
				xmin = 638.5171
				xmax = 639.2771
				text = "neighborhood"
			intervals [1993]:
				xmin = 639.2771
				xmax = 640.0471
				text = "members"
			intervals [1994]:
				xmin = 640.0471
				xmax = 640.2887
				text = ""
			intervals [1995]:
				xmin = 640.2887
				xmax = 640.9787
				text = "forming"
			intervals [1996]:
				xmin = 640.9787
				xmax = 641.7487
				text = "bands"
			intervals [1997]:
				xmin = 641.7487
				xmax = 641.7787
				text = ""
			intervals [1998]:
				xmin = 641.7787
				xmax = 641.9887
				text = "and"
			intervals [1999]:
				xmin = 641.9887
				xmax = 642.4987
				text = "singing"
			intervals [2000]:
				xmin = 642.4987
				xmax = 642.8087
				text = "about"
			intervals [2001]:
				xmin = 642.8087
				xmax = 642.8387
				text = ""
			intervals [2002]:
				xmin = 642.8387
				xmax = 643.1487
				text = "our"
			intervals [2003]:
				xmin = 643.1487
				xmax = 643.7487
				text = "neighborhoods"
			intervals [2004]:
				xmin = 643.7487
				xmax = 643.9387
				text = "in"
			intervals [2005]:
				xmin = 643.9387
				xmax = 644.0487
				text = "the"
			intervals [2006]:
				xmin = 644.0487
				xmax = 644.4587
				text = "songs"
			intervals [2007]:
				xmin = 644.4587
				xmax = 644.6938
				text = ""
			intervals [2008]:
				xmin = 644.6938
				xmax = 644.8438
				text = "i"
			intervals [2009]:
				xmin = 644.8438
				xmax = 645.1838
				text = "tell"
			intervals [2010]:
				xmin = 645.1838
				xmax = 645.5238
				text = "people"
			intervals [2011]:
				xmin = 645.5238
				xmax = 645.6638
				text = "i"
			intervals [2012]:
				xmin = 645.6638
				xmax = 645.9538
				text = "also"
			intervals [2013]:
				xmin = 645.9538
				xmax = 646.1138
				text = "do"
			intervals [2014]:
				xmin = 646.1138
				xmax = 646.1438
				text = ""
			intervals [2015]:
				xmin = 646.1438
				xmax = 646.3638
				text = "lyft"
			intervals [2016]:
				xmin = 646.3638
				xmax = 646.4038
				text = ""
			intervals [2017]:
				xmin = 646.4038
				xmax = 646.6238
				text = "part"
			intervals [2018]:
				xmin = 646.6238
				xmax = 646.7738
				text = "time"
			intervals [2019]:
				xmin = 646.7738
				xmax = 646.8738
				text = ""
			intervals [2020]:
				xmin = 646.8738
				xmax = 647.1338
				text = "so"
			intervals [2021]:
				xmin = 647.1338
				xmax = 647.5532
				text = ""
			intervals [2022]:
				xmin = 647.5532
				xmax = 647.6032
				text = "i"
			intervals [2023]:
				xmin = 647.6032
				xmax = 647.9932
				text = "tell"
			intervals [2024]:
				xmin = 647.9932
				xmax = 648.5432
				text = "um"
			intervals [2025]:
				xmin = 648.5432
				xmax = 648.7886
				text = ""
			intervals [2026]:
				xmin = 648.7886
				xmax = 649.6986
				text = "gentrifiers"
			intervals [2027]:
				xmin = 649.6986
				xmax = 649.7286
				text = ""
			intervals [2028]:
				xmin = 649.7286
				xmax = 649.8786
				text = "as"
			intervals [2029]:
				xmin = 649.8786
				xmax = 650.0586
				text = "they're"
			intervals [2030]:
				xmin = 650.0586
				xmax = 650.4686
				text = "called"
			intervals [2031]:
				xmin = 650.4686
				xmax = 650.6986
				text = "when"
			intervals [2032]:
				xmin = 650.6986
				xmax = 650.8486
				text = "they"
			intervals [2033]:
				xmin = 650.8486
				xmax = 651.0086
				text = "get"
			intervals [2034]:
				xmin = 651.0086
				xmax = 651.1586
				text = "in"
			intervals [2035]:
				xmin = 651.1586
				xmax = 651.3186
				text = "my"
			intervals [2036]:
				xmin = 651.3186
				xmax = 651.9686
				text = "vehicle"
			intervals [2037]:
				xmin = 651.9686
				xmax = 651.9986
				text = ""
			intervals [2038]:
				xmin = 651.9986
				xmax = 652.2986
				text = "um"
			intervals [2039]:
				xmin = 652.2986
				xmax = 652.4086
				text = "when"
			intervals [2040]:
				xmin = 652.4086
				xmax = 652.5786
				text = "they"
			intervals [2041]:
				xmin = 652.5786
				xmax = 652.9286
				text = "aks"
			intervals [2042]:
				xmin = 652.9286
				xmax = 653.0386
				text = "me"
			intervals [2043]:
				xmin = 653.0386
				xmax = 653.3386
				text = "about"
			intervals [2044]:
				xmin = 653.3386
				xmax = 653.8386
				text = "dc"
			intervals [2045]:
				xmin = 653.8386
				xmax = 653.9486
				text = "i"
			intervals [2046]:
				xmin = 653.9486
				xmax = 654.2986
				text = "say"
			intervals [2047]:
				xmin = 654.2986
				xmax = 654.5986
				text = "if"
			intervals [2048]:
				xmin = 654.5986
				xmax = 654.8286
				text = "you"
			intervals [2049]:
				xmin = 654.8286
				xmax = 654.8586
				text = ""
			intervals [2050]:
				xmin = 654.8586
				xmax = 655.6686
				text = "hear"
			intervals [2051]:
				xmin = 655.6686
				xmax = 656.0965
				text = ""
			intervals [2052]:
				xmin = 656.0965
				xmax = 656.1965
				text = "the"
			intervals [2053]:
				xmin = 656.1965
				xmax = 656.6765
				text = "name"
			intervals [2054]:
				xmin = 656.6765
				xmax = 656.8265
				text = "of"
			intervals [2055]:
				xmin = 656.8265
				xmax = 657.0565
				text = "your"
			intervals [2056]:
				xmin = 657.0565
				xmax = 657.6265
				text = "street"
			intervals [2057]:
				xmin = 657.6265
				xmax = 657.6565
				text = ""
			intervals [2058]:
				xmin = 657.6565
				xmax = 658.2465
				text = "mentioned"
			intervals [2059]:
				xmin = 658.2465
				xmax = 658.4165
				text = "in"
			intervals [2060]:
				xmin = 658.4165
				xmax = 658.6465
				text = "a"
			intervals [2061]:
				xmin = 658.6465
				xmax = 658.936
				text = ""
			intervals [2062]:
				xmin = 658.936
				xmax = 658.976
				text = "a"
			intervals [2063]:
				xmin = 658.976
				xmax = 659.2229
				text = ""
			intervals [2064]:
				xmin = 659.2229
				xmax = 659.3829
				text = "a"
			intervals [2065]:
				xmin = 659.3829
				xmax = 659.4129
				text = ""
			intervals [2066]:
				xmin = 659.4129
				xmax = 659.7129
				text = "old"
			intervals [2067]:
				xmin = 659.7129
				xmax = 659.8829
				text = "go"
			intervals [2068]:
				xmin = 659.8829
				xmax = 660.0929
				text = "go"
			intervals [2069]:
				xmin = 660.0929
				xmax = 660.4929
				text = "song"
			intervals [2070]:
				xmin = 660.4929
				xmax = 660.5229
				text = ""
			intervals [2071]:
				xmin = 660.5229
				xmax = 660.8129
				text = "just"
			intervals [2072]:
				xmin = 660.8129
				xmax = 661.0129
				text = "know"
			intervals [2073]:
				xmin = 661.0129
				xmax = 661.2029
				text = "your"
			intervals [2074]:
				xmin = 661.2029
				xmax = 661.7229
				text = "neighborhood"
			intervals [2075]:
				xmin = 661.7229
				xmax = 661.7629
				text = ""
			intervals [2076]:
				xmin = 661.7629
				xmax = 662.1329
				text = "used"
			intervals [2077]:
				xmin = 662.1329
				xmax = 662.2729
				text = "to"
			intervals [2078]:
				xmin = 662.2729
				xmax = 662.3329
				text = ""
			intervals [2079]:
				xmin = 662.3329
				xmax = 662.6529
				text = "be"
			intervals [2080]:
				xmin = 662.6529
				xmax = 662.7872
				text = ""
			intervals [2081]:
				xmin = 662.7872
				xmax = 663.2872
				text = "hood"
			intervals [2082]:
				xmin = 663.2872
				xmax = 663.6748
				text = ""
			intervals [2083]:
				xmin = 663.6748
				xmax = 663.7648
				text = "it"
			intervals [2084]:
				xmin = 663.7648
				xmax = 663.8348
				text = "s"
			intervals [2085]:
				xmin = 663.8348
				xmax = 664.2548
				text = "nothing"
			intervals [2086]:
				xmin = 664.2548
				xmax = 664.4748
				text = "wrong"
			intervals [2087]:
				xmin = 664.4748
				xmax = 664.6148
				text = "with"
			intervals [2088]:
				xmin = 664.6148
				xmax = 664.8748
				text = "that"
			intervals [2089]:
				xmin = 664.8748
				xmax = 664.9453
				text = ""
			intervals [2090]:
				xmin = 664.9453
				xmax = 665.2453
				text = "just"
			intervals [2091]:
				xmin = 665.2453
				xmax = 665.7053
				text = "know"
			intervals [2092]:
				xmin = 665.7053
				xmax = 665.987
				text = ""
			intervals [2093]:
				xmin = 665.987
				xmax = 666.177
				text = "that"
			intervals [2094]:
				xmin = 666.177
				xmax = 666.637
				text = "whatever"
			intervals [2095]:
				xmin = 666.637
				xmax = 666.967
				text = "street"
			intervals [2096]:
				xmin = 666.967
				xmax = 667.137
				text = "you're"
			intervals [2097]:
				xmin = 667.137
				xmax = 667.557
				text = "on"
			intervals [2098]:
				xmin = 667.557
				xmax = 667.8664
				text = ""
			intervals [2099]:
				xmin = 667.8664
				xmax = 668.1164
				text = "if"
			intervals [2100]:
				xmin = 668.1164
				xmax = 668.2564
				text = "it"
			intervals [2101]:
				xmin = 668.2564
				xmax = 668.4464
				text = "was"
			intervals [2102]:
				xmin = 668.4464
				xmax = 669.1064
				text = "mentioned"
			intervals [2103]:
				xmin = 669.1064
				xmax = 669.4312
				text = ""
			intervals [2104]:
				xmin = 669.4312
				xmax = 669.6612
				text = "by"
			intervals [2105]:
				xmin = 669.6612
				xmax = 670.7112
				text = "backyard"
			intervals [2106]:
				xmin = 670.7112
				xmax = 671.3927
				text = ""
			intervals [2107]:
				xmin = 671.3927
				xmax = 671.9827
				text = "re"
			intervals [2108]:
				xmin = 671.9827
				xmax = 672.2773
				text = ""
			intervals [2109]:
				xmin = 672.2773
				xmax = 672.5873
				text = "any"
			intervals [2110]:
				xmin = 672.5873
				xmax = 672.6473
				text = "of"
			intervals [2111]:
				xmin = 672.6473
				xmax = 672.9773
				text = "those"
			intervals [2112]:
				xmin = 672.9773
				xmax = 673.4373
				text = "bands"
			intervals [2113]:
				xmin = 673.4373
				xmax = 673.6773
				text = "back"
			intervals [2114]:
				xmin = 673.6773
				xmax = 673.7373
				text = "in"
			intervals [2115]:
				xmin = 673.7373
				xmax = 673.8673
				text = "the"
			intervals [2116]:
				xmin = 673.8673
				xmax = 674.3573
				text = "day"
			intervals [2117]:
				xmin = 674.3573
				xmax = 674.6604
				text = ""
			intervals [2118]:
				xmin = 674.6604
				xmax = 674.9504
				text = "just"
			intervals [2119]:
				xmin = 674.9504
				xmax = 675.2004
				text = "know"
			intervals [2120]:
				xmin = 675.2004
				xmax = 675.3604
				text = "there"
			intervals [2121]:
				xmin = 675.3604
				xmax = 675.4404
				text = "s"
			intervals [2122]:
				xmin = 675.4404
				xmax = 675.5404
				text = "a"
			intervals [2123]:
				xmin = 675.5404
				xmax = 675.8904
				text = "reason"
			intervals [2124]:
				xmin = 675.8904
				xmax = 676.0304
				text = "why"
			intervals [2125]:
				xmin = 676.0304
				xmax = 676.2004
				text = "that"
			intervals [2126]:
				xmin = 676.2004
				xmax = 676.4604
				text = "name"
			intervals [2127]:
				xmin = 676.4604
				xmax = 676.5604
				text = "is"
			intervals [2128]:
				xmin = 676.5604
				xmax = 676.6904
				text = "in"
			intervals [2129]:
				xmin = 676.6904
				xmax = 676.9304
				text = "that"
			intervals [2130]:
				xmin = 676.9304
				xmax = 677.2304
				text = "song"
			intervals [2131]:
				xmin = 677.2304
				xmax = 677.6166
				text = ""
			intervals [2132]:
				xmin = 677.6166
				xmax = 677.9066
				text = "these"
			intervals [2133]:
				xmin = 677.9066
				xmax = 678.0466
				text = "were"
			intervals [2134]:
				xmin = 678.0466
				xmax = 678.6966
				text = "neighborhoods"
			intervals [2135]:
				xmin = 678.6966
				xmax = 678.9166
				text = "that"
			intervals [2136]:
				xmin = 678.9166
				xmax = 679.3466
				text = "people"
			intervals [2137]:
				xmin = 679.3466
				xmax = 679.3766
				text = ""
			intervals [2138]:
				xmin = 679.3766
				xmax = 679.6366
				text = "rep"
			intervals [2139]:
				xmin = 679.6366
				xmax = 679.6666
				text = ""
			intervals [2140]:
				xmin = 679.6666
				xmax = 679.9966
				text = "these"
			intervals [2141]:
				xmin = 679.9966
				xmax = 680.1766
				text = "were"
			intervals [2142]:
				xmin = 680.1766
				xmax = 680.7566
				text = "streets"
			intervals [2143]:
				xmin = 680.7566
				xmax = 680.9566
				text = "that"
			intervals [2144]:
				xmin = 680.9566
				xmax = 681.2366
				text = "people"
			intervals [2145]:
				xmin = 681.2366
				xmax = 681.2666
				text = ""
			intervals [2146]:
				xmin = 681.2666
				xmax = 681.4366
				text = "would"
			intervals [2147]:
				xmin = 681.4366
				xmax = 681.5266
				text = ""
			intervals [2148]:
				xmin = 681.5266
				xmax = 681.8866
				text = "die"
			intervals [2149]:
				xmin = 681.8866
				xmax = 681.9666
				text = ""
			intervals [2150]:
				xmin = 681.9666
				xmax = 682.2366
				text = "for"
			intervals [2151]:
				xmin = 682.2366
				xmax = 682.4466
				text = "these"
			intervals [2152]:
				xmin = 682.4466
				xmax = 682.4966
				text = "are"
			intervals [2153]:
				xmin = 682.4966
				xmax = 682.5466
				text = ""
			intervals [2154]:
				xmin = 682.5466
				xmax = 682.8366
				text = "people"
			intervals [2155]:
				xmin = 682.8366
				xmax = 683.0366
				text = "that"
			intervals [2156]:
				xmin = 683.0366
				xmax = 683.3197
				text = ""
			intervals [2157]:
				xmin = 683.3197
				xmax = 683.5997
				text = "the"
			intervals [2158]:
				xmin = 683.5997
				xmax = 683.7268
				text = ""
			intervals [2159]:
				xmin = 683.7268
				xmax = 683.8868
				text = "they"
			intervals [2160]:
				xmin = 683.8868
				xmax = 684.0268
				text = "were"
			intervals [2161]:
				xmin = 684.0268
				xmax = 684.6668
				text = "fighting"
			intervals [2162]:
				xmin = 684.6668
				xmax = 685.3792
				text = ""
			intervals [2163]:
				xmin = 685.3792
				xmax = 685.6192
				text = "these"
			intervals [2164]:
				xmin = 685.6192
				xmax = 685.7892
				text = "were"
			intervals [2165]:
				xmin = 685.7892
				xmax = 686.5992
				text = "actual"
			intervals [2166]:
				xmin = 686.5992
				xmax = 686.9392
				text = "like"
			intervals [2167]:
				xmin = 686.9392
				xmax = 687.5592
				text = "neighborhoods"
			intervals [2168]:
				xmin = 687.5592
				xmax = 687.6892
				text = "that"
			intervals [2169]:
				xmin = 687.6892
				xmax = 687.9792
				text = "were"
			intervals [2170]:
				xmin = 687.9792
				xmax = 688.3892
				text = "against"
			intervals [2171]:
				xmin = 688.3892
				xmax = 688.5992
				text = "each"
			intervals [2172]:
				xmin = 688.5992
				xmax = 688.9692
				text = "other"
			intervals [2173]:
				xmin = 688.9692
				xmax = 689.4192
				text = "and"
			intervals [2174]:
				xmin = 689.4192
				xmax = 689.5992
				text = "you"
			intervals [2175]:
				xmin = 689.5992
				xmax = 689.7592
				text = "can"
			intervals [2176]:
				xmin = 689.7592
				xmax = 690.2992
				text = "hear"
			intervals [2177]:
				xmin = 690.2992
				xmax = 690.3292
				text = ""
			intervals [2178]:
				xmin = 690.3292
				xmax = 690.6992
				text = "each"
			intervals [2179]:
				xmin = 690.6992
				xmax = 691.3592
				text = "neighborhood"
			intervals [2180]:
				xmin = 691.3592
				xmax = 691.8892
				text = "named"
			intervals [2181]:
				xmin = 691.8892
				xmax = 691.9392
				text = ""
			intervals [2182]:
				xmin = 691.9392
				xmax = 692.2592
				text = "in"
			intervals [2183]:
				xmin = 692.2592
				xmax = 692.6771
				text = ""
			intervals [2184]:
				xmin = 692.6771
				xmax = 692.9571
				text = "one"
			intervals [2185]:
				xmin = 692.9571
				xmax = 693.0271
				text = "of"
			intervals [2186]:
				xmin = 693.0271
				xmax = 693.2371
				text = "these"
			intervals [2187]:
				xmin = 693.2371
				xmax = 693.3971
				text = "go"
			intervals [2188]:
				xmin = 693.3971
				xmax = 693.5871
				text = "go"
			intervals [2189]:
				xmin = 693.5871
				xmax = 694.1671
				text = "songs"
			intervals [2190]:
				xmin = 694.1671
				xmax = 694.6891
				text = ""
			intervals [2191]:
				xmin = 694.6891
				xmax = 694.8191
				text = "that"
			intervals [2192]:
				xmin = 694.8191
				xmax = 694.9791
				text = "s"
			intervals [2193]:
				xmin = 694.9791
				xmax = 695.2691
				text = "one"
			intervals [2194]:
				xmin = 695.2691
				xmax = 695.3391
				text = "of"
			intervals [2195]:
				xmin = 695.3391
				xmax = 695.4391
				text = "the"
			intervals [2196]:
				xmin = 695.4391
				xmax = 695.7791
				text = "reasons"
			intervals [2197]:
				xmin = 695.7791
				xmax = 695.9391
				text = "why"
			intervals [2198]:
				xmin = 695.9391
				xmax = 696.0591
				text = "there"
			intervals [2199]:
				xmin = 696.0591
				xmax = 696.1591
				text = "were"
			intervals [2200]:
				xmin = 696.1591
				xmax = 696.5091
				text = "so"
			intervals [2201]:
				xmin = 696.5091
				xmax = 696.7591
				text = "many"
			intervals [2202]:
				xmin = 696.7591
				xmax = 697.0991
				text = "fights"
			intervals [2203]:
				xmin = 697.0991
				xmax = 697.1891
				text = "at"
			intervals [2204]:
				xmin = 697.1891
				xmax = 697.2691
				text = "the"
			intervals [2205]:
				xmin = 697.2691
				xmax = 697.4291
				text = "go"
			intervals [2206]:
				xmin = 697.4291
				xmax = 697.7491
				text = "gos"
			intervals [2207]:
				xmin = 697.7491
				xmax = 697.8491
				text = "there"
			intervals [2208]:
				xmin = 697.8491
				xmax = 697.9591
				text = "were"
			intervals [2209]:
				xmin = 697.9591
				xmax = 698.8291
				text = "so"
			intervals [2210]:
				xmin = 698.8291
				xmax = 698.8591
				text = ""
			intervals [2211]:
				xmin = 698.8591
				xmax = 699.0591
				text = "many"
			intervals [2212]:
				xmin = 699.0591
				xmax = 699.4991
				text = "fights"
			intervals [2213]:
				xmin = 699.4991
				xmax = 699.6691
				text = "cause"
			intervals [2214]:
				xmin = 699.6691
				xmax = 699.7891
				text = "they"
			intervals [2215]:
				xmin = 699.7891
				xmax = 699.8891
				text = "would"
			intervals [2216]:
				xmin = 699.8891
				xmax = 700.2891
				text = "start"
			intervals [2217]:
				xmin = 700.2891
				xmax = 700.6691
				text = "calling"
			intervals [2218]:
				xmin = 700.6691
				xmax = 700.8991
				text = "out"
			intervals [2219]:
				xmin = 700.8991
				xmax = 701.1691
				text = "one"
			intervals [2220]:
				xmin = 701.1691
				xmax = 702.0191
				text = "territory"
			intervals [2221]:
				xmin = 702.0191
				xmax = 702.535
				text = ""
			intervals [2222]:
				xmin = 702.535
				xmax = 702.885
				text = "another"
			intervals [2223]:
				xmin = 702.885
				xmax = 703.515
				text = "territory"
			intervals [2224]:
				xmin = 703.515
				xmax = 703.605
				text = "would"
			intervals [2225]:
				xmin = 703.605
				xmax = 703.745
				text = "get"
			intervals [2226]:
				xmin = 703.745
				xmax = 704.075
				text = "upset"
			intervals [2227]:
				xmin = 704.075
				xmax = 704.2434
				text = ""
			intervals [2228]:
				xmin = 704.2434
				xmax = 704.4234
				text = "and"
			intervals [2229]:
				xmin = 704.4234
				xmax = 704.4634
				text = ""
			intervals [2230]:
				xmin = 704.4634
				xmax = 704.8434
				text = "even"
			intervals [2231]:
				xmin = 704.8434
				xmax = 704.9034
				text = ""
			intervals [2232]:
				xmin = 704.9034
				xmax = 705.1934
				text = "within"
			intervals [2233]:
				xmin = 705.1934
				xmax = 705.6634
				text = "dc"
			intervals [2234]:
				xmin = 705.6634
				xmax = 705.8634
				text = "they"
			intervals [2235]:
				xmin = 705.8634
				xmax = 706.0234
				text = "had"
			intervals [2236]:
				xmin = 706.0234
				xmax = 706.1734
				text = "their"
			intervals [2237]:
				xmin = 706.1734
				xmax = 706.3434
				text = "own"
			intervals [2238]:
				xmin = 706.3434
				xmax = 707.1934
				text = "factions"
			intervals [2239]:
				xmin = 707.1934
				xmax = 708.0804
				text = ""
			intervals [2240]:
				xmin = 708.0804
				xmax = 708.2504
				text = "there"
			intervals [2241]:
				xmin = 708.2504
				xmax = 708.4104
				text = "was"
			intervals [2242]:
				xmin = 708.4104
				xmax = 708.4404
				text = ""
			intervals [2243]:
				xmin = 708.4404
				xmax = 709.2404
				text = "uptown"
			intervals [2244]:
				xmin = 709.2404
				xmax = 710.3467
				text = ""
			intervals [2245]:
				xmin = 710.3467
				xmax = 711.0467
				text = "guys"
			intervals [2246]:
				xmin = 711.0467
				xmax = 711.3912
				text = ""
			intervals [2247]:
				xmin = 711.3912
				xmax = 712.0712
				text = "and"
			intervals [2248]:
				xmin = 712.0712
				xmax = 712.2653
				text = ""
			intervals [2249]:
				xmin = 712.2653
				xmax = 712.3953
				text = "you"
			intervals [2250]:
				xmin = 712.3953
				xmax = 712.6953
				text = "know"
			intervals [2251]:
				xmin = 712.6953
				xmax = 712.7925
				text = ""
			intervals [2252]:
				xmin = 712.7925
				xmax = 712.9225
				text = "the"
			intervals [2253]:
				xmin = 712.9225
				xmax = 713.7325
				text = "southeast"
			intervals [2254]:
				xmin = 713.7325
				xmax = 713.8903
				text = ""
			intervals [2255]:
				xmin = 713.8903
				xmax = 714.4003
				text = "crew"
			intervals [2256]:
				xmin = 714.4003
				xmax = 714.631
				text = ""
			intervals [2257]:
				xmin = 714.631
				xmax = 714.931
				text = "and"
			intervals [2258]:
				xmin = 714.931
				xmax = 715.351
				text = "then"
			intervals [2259]:
				xmin = 715.351
				xmax = 715.391
				text = ""
			intervals [2260]:
				xmin = 715.391
				xmax = 715.521
				text = "you"
			intervals [2261]:
				xmin = 715.521
				xmax = 715.961
				text = "know"
			intervals [2262]:
				xmin = 715.961
				xmax = 716.5169
				text = ""
			intervals [2263]:
				xmin = 716.5169
				xmax = 717.4769
				text = "nobody"
			intervals [2264]:
				xmin = 717.4769
				xmax = 717.5269
				text = ""
			intervals [2265]:
				xmin = 717.5269
				xmax = 718.1869
				text = "nobody"
			intervals [2266]:
				xmin = 718.1869
				xmax = 718.2569
				text = ""
			intervals [2267]:
				xmin = 718.2569
				xmax = 719.1169
				text = "really"
			intervals [2268]:
				xmin = 719.1169
				xmax = 719.1469
				text = ""
			intervals [2269]:
				xmin = 719.1469
				xmax = 719.3069
				text = "you"
			intervals [2270]:
				xmin = 719.3069
				xmax = 719.6769
				text = "know"
			intervals [2271]:
				xmin = 719.6769
				xmax = 720.3469
				text = "wanted"
			intervals [2272]:
				xmin = 720.3469
				xmax = 720.5069
				text = "to"
			intervals [2273]:
				xmin = 720.5069
				xmax = 720.8469
				text = "say"
			intervals [2274]:
				xmin = 720.8469
				xmax = 721.0569
				text = "it"
			intervals [2275]:
				xmin = 721.0569
				xmax = 721.2669
				text = "but"
			intervals [2276]:
				xmin = 721.2669
				xmax = 721.4469
				text = "the"
			intervals [2277]:
				xmin = 721.4469
				xmax = 721.8769
				text = "only"
			intervals [2278]:
				xmin = 721.8769
				xmax = 721.9069
				text = ""
			intervals [2279]:
				xmin = 721.9069
				xmax = 722.4069
				text = "real"
			intervals [2280]:
				xmin = 722.4069
				xmax = 722.9769
				text = "difference"
			intervals [2281]:
				xmin = 722.9769
				xmax = 723.6969
				text = "was"
			intervals [2282]:
				xmin = 723.6969
				xmax = 724.0484
				text = ""
			intervals [2283]:
				xmin = 724.0484
				xmax = 724.2284
				text = "the"
			intervals [2284]:
				xmin = 724.2284
				xmax = 724.5984
				text = "fact"
			intervals [2285]:
				xmin = 724.5984
				xmax = 724.7984
				text = "that"
			intervals [2286]:
				xmin = 724.7984
				xmax = 724.9984
				text = "the"
			intervals [2287]:
				xmin = 724.9984
				xmax = 725.9084
				text = "uptown"
			intervals [2288]:
				xmin = 725.9084
				xmax = 726.1672
				text = ""
			intervals [2289]:
				xmin = 726.1672
				xmax = 726.4172
				text = "or"
			intervals [2290]:
				xmin = 726.4172
				xmax = 726.7272
				text = "the"
			intervals [2291]:
				xmin = 726.7272
				xmax = 726.9188
				text = ""
			intervals [2292]:
				xmin = 726.9188
				xmax = 727.1088
				text = "you"
			intervals [2293]:
				xmin = 727.1088
				xmax = 727.3888
				text = "know"
			intervals [2294]:
				xmin = 727.3888
				xmax = 727.4588
				text = ""
			intervals [2295]:
				xmin = 727.4588
				xmax = 727.5588
				text = "the"
			intervals [2296]:
				xmin = 727.5588
				xmax = 727.8088
				text = "crew"
			intervals [2297]:
				xmin = 727.8088
				xmax = 727.9888
				text = "that"
			intervals [2298]:
				xmin = 727.9888
				xmax = 728.1288
				text = "was"
			intervals [2299]:
				xmin = 728.1288
				xmax = 728.2388
				text = "in"
			intervals [2300]:
				xmin = 728.2388
				xmax = 728.3088
				text = "the"
			intervals [2301]:
				xmin = 728.3088
				xmax = 728.6988
				text = "north"
			intervals [2302]:
				xmin = 728.6988
				xmax = 728.7288
				text = ""
			intervals [2303]:
				xmin = 728.7288
				xmax = 728.9688
				text = "was"
			intervals [2304]:
				xmin = 728.9688
				xmax = 729.2788
				text = "really"
			intervals [2305]:
				xmin = 729.2788
				xmax = 729.6888
				text = "just"
			intervals [2306]:
				xmin = 729.6888
				xmax = 730.2253
				text = ""
			intervals [2307]:
				xmin = 730.2253
				xmax = 730.3853
				text = "they"
			intervals [2308]:
				xmin = 730.3853
				xmax = 730.5553
				text = "were"
			intervals [2309]:
				xmin = 730.5553
				xmax = 730.8353
				text = "around"
			intervals [2310]:
				xmin = 730.8353
				xmax = 731.1953
				text = "more"
			intervals [2311]:
				xmin = 731.1953
				xmax = 732.1753
				text = "schools"
			intervals [2312]:
				xmin = 732.1753
				xmax = 732.5153
				text = "and"
			intervals [2313]:
				xmin = 732.5153
				xmax = 733.4053
				text = "education"
			intervals [2314]:
				xmin = 733.4053
				xmax = 733.5753
				text = "they"
			intervals [2315]:
				xmin = 733.5753
				xmax = 733.8853
				text = "were"
			intervals [2316]:
				xmin = 733.8853
				xmax = 734.1199
				text = ""
			intervals [2317]:
				xmin = 734.1199
				xmax = 734.3299
				text = "more"
			intervals [2318]:
				xmin = 734.3299
				xmax = 734.3599
				text = ""
			intervals [2319]:
				xmin = 734.3599
				xmax = 735.1599
				text = "educated"
			intervals [2320]:
				xmin = 735.1599
				xmax = 735.6981
				text = ""
			intervals [2321]:
				xmin = 735.6981
				xmax = 736.0381
				text = "black"
			intervals [2322]:
				xmin = 736.0381
				xmax = 736.0681
				text = ""
			intervals [2323]:
				xmin = 736.0681
				xmax = 736.4281
				text = "people"
			intervals [2324]:
				xmin = 736.4281
				xmax = 737.4756
				text = ""
			intervals [2325]:
				xmin = 737.4756
				xmax = 737.7156
				text = "they"
			intervals [2326]:
				xmin = 737.7156
				xmax = 738.1356
				text = "were"
			intervals [2327]:
				xmin = 738.1356
				xmax = 738.1656
				text = ""
			intervals [2328]:
				xmin = 738.1656
				xmax = 738.6856
				text = "in"
			intervals [2329]:
				xmin = 738.6856
				xmax = 738.7356
				text = ""
			intervals [2330]:
				xmin = 738.7356
				xmax = 739.2656
				text = "columbia"
			intervals [2331]:
				xmin = 739.2656
				xmax = 739.9356
				text = "heights"
			intervals [2332]:
				xmin = 739.9356
				xmax = 739.9656
				text = ""
			intervals [2333]:
				xmin = 739.9656
				xmax = 740.8056
				text = "and"
			intervals [2334]:
				xmin = 740.8056
				xmax = 740.9356
				text = "you"
			intervals [2335]:
				xmin = 740.9356
				xmax = 741.0556
				text = "know"
			intervals [2336]:
				xmin = 741.0556
				xmax = 741.1756
				text = "what"
			intervals [2337]:
				xmin = 741.1756
				xmax = 741.2456
				text = "i"
			intervals [2338]:
				xmin = 741.2456
				xmax = 741.5456
				text = "mean"
			intervals [2339]:
				xmin = 741.5456
				xmax = 741.7456
				text = "not"
			intervals [2340]:
				xmin = 741.7456
				xmax = 741.7856
				text = ""
			intervals [2341]:
				xmin = 741.7856
				xmax = 742.1756
				text = "far"
			intervals [2342]:
				xmin = 742.1756
				xmax = 742.5056
				text = "from"
			intervals [2343]:
				xmin = 742.5056
				xmax = 743.3556
				text = "howard"
			intervals [2344]:
				xmin = 743.3556
				xmax = 743.6156
				text = "and"
			intervals [2345]:
				xmin = 743.6156
				xmax = 743.957
				text = ""
			intervals [2346]:
				xmin = 743.957
				xmax = 744.167
				text = "they"
			intervals [2347]:
				xmin = 744.167
				xmax = 744.447
				text = "had"
			intervals [2348]:
				xmin = 744.447
				xmax = 744.477
				text = ""
			intervals [2349]:
				xmin = 744.477
				xmax = 745.527
				text = "access"
			intervals [2350]:
				xmin = 745.527
				xmax = 745.9697
				text = ""
			intervals [2351]:
				xmin = 745.9697
				xmax = 747.2697
				text = "southeast"
			intervals [2352]:
				xmin = 747.2697
				xmax = 747.6214
				text = ""
			intervals [2353]:
				xmin = 747.6214
				xmax = 747.9414
				text = "east"
			intervals [2354]:
				xmin = 747.9414
				xmax = 748.0314
				text = "of"
			intervals [2355]:
				xmin = 748.0314
				xmax = 748.1514
				text = "the"
			intervals [2356]:
				xmin = 748.1514
				xmax = 748.6914
				text = "river"
			intervals [2357]:
				xmin = 748.6914
				xmax = 748.7925
				text = ""
			intervals [2358]:
				xmin = 748.7925
				xmax = 749.1925
				text = "doesn't"
			intervals [2359]:
				xmin = 749.1925
				xmax = 749.5225
				text = "have"
			intervals [2360]:
				xmin = 749.5225
				xmax = 749.7225
				text = "that"
			intervals [2361]:
				xmin = 749.7225
				xmax = 749.9325
				text = "kind"
			intervals [2362]:
				xmin = 749.9325
				xmax = 749.9925
				text = "of"
			intervals [2363]:
				xmin = 749.9925
				xmax = 750.3925
				text = "access"
			intervals [2364]:
				xmin = 750.3925
				xmax = 750.4925
				text = "they"
			intervals [2365]:
				xmin = 750.4925
				xmax = 750.6925
				text = "don't"
			intervals [2366]:
				xmin = 750.6925
				xmax = 750.7825
				text = "have"
			intervals [2367]:
				xmin = 750.7825
				xmax = 751.1125
				text = ""
			intervals [2368]:
				xmin = 751.1125
				xmax = 751.4625
				text = "schools"
			intervals [2369]:
				xmin = 751.4625
				xmax = 751.6125
				text = "in"
			intervals [2370]:
				xmin = 751.6125
				xmax = 752.5025
				text = "southeast"
			intervals [2371]:
				xmin = 752.5025
				xmax = 753.3645
				text = ""
			intervals [2372]:
				xmin = 753.3645
				xmax = 753.9945
				text = "so"
			intervals [2373]:
				xmin = 753.9945
				xmax = 754.1545
				text = "it"
			intervals [2374]:
				xmin = 754.1545
				xmax = 754.5945
				text = "was"
			intervals [2375]:
				xmin = 754.5945
				xmax = 755.2345
				text = ""
			intervals [2376]:
				xmin = 755.2345
				xmax = 755.3545
				text = "a"
			intervals [2377]:
				xmin = 755.3545
				xmax = 755.5445
				text = ""
			intervals [2378]:
				xmin = 755.5445
				xmax = 755.8645
				text = "difference"
			intervals [2379]:
				xmin = 755.8645
				xmax = 756.0245
				text = ""
			intervals [2380]:
				xmin = 756.0245
				xmax = 756.2145
				text = "in"
			intervals [2381]:
				xmin = 756.2145
				xmax = 756.2845
				text = "the"
			intervals [2382]:
				xmin = 756.2845
				xmax = 756.5145
				text = "in"
			intervals [2383]:
				xmin = 756.5145
				xmax = 756.5845
				text = "the"
			intervals [2384]:
				xmin = 756.5845
				xmax = 756.6745
				text = "in"
			intervals [2385]:
				xmin = 756.6745
				xmax = 756.7645
				text = "the"
			intervals [2386]:
				xmin = 756.7645
				xmax = 757.1045
				text = "even"
			intervals [2387]:
				xmin = 757.1045
				xmax = 757.1545
				text = ""
			intervals [2388]:
				xmin = 757.1545
				xmax = 757.4745
				text = "in"
			intervals [2389]:
				xmin = 757.4745
				xmax = 757.5845
				text = "the"
			intervals [2390]:
				xmin = 757.5845
				xmax = 758.1545
				text = "sanctions"
			intervals [2391]:
				xmin = 758.1545
				xmax = 758.2845
				text = "of"
			intervals [2392]:
				xmin = 758.2845
				xmax = 758.8345
				text = "dc"
			intervals [2393]:
				xmin = 758.8345
				xmax = 759.2845
				text = "so"
			intervals [2394]:
				xmin = 759.2845
				xmax = 760.3988
				text = ""
			intervals [2395]:
				xmin = 760.3988
				xmax = 760.5188
				text = "it"
			intervals [2396]:
				xmin = 760.5188
				xmax = 760.7288
				text = "w"
			intervals [2397]:
				xmin = 760.7288
				xmax = 760.7588
				text = ""
			intervals [2398]:
				xmin = 760.7588
				xmax = 760.8888
				text = "it"
			intervals [2399]:
				xmin = 760.8888
				xmax = 761.1188
				text = "was"
			intervals [2400]:
				xmin = 761.1188
				xmax = 761.2288
				text = "a"
			intervals [2401]:
				xmin = 761.2288
				xmax = 761.5188
				text = "big"
			intervals [2402]:
				xmin = 761.5188
				xmax = 761.9988
				text = "deal"
			intervals [2403]:
				xmin = 761.9988
				xmax = 762.0288
				text = ""
			intervals [2404]:
				xmin = 762.0288
				xmax = 762.2088
				text = "to"
			intervals [2405]:
				xmin = 762.2088
				xmax = 762.3988
				text = "be"
			intervals [2406]:
				xmin = 762.3988
				xmax = 762.7088
				text = "from"
			intervals [2407]:
				xmin = 762.7088
				xmax = 763.1388
				text = "dc"
			intervals [2408]:
				xmin = 763.1388
				xmax = 763.3788
				text = "back"
			intervals [2409]:
				xmin = 763.3788
				xmax = 763.4588
				text = "in"
			intervals [2410]:
				xmin = 763.4588
				xmax = 763.5588
				text = "the"
			intervals [2411]:
				xmin = 763.5588
				xmax = 764.0588
				text = "day"
			intervals [2412]:
				xmin = 764.0588
				xmax = 764.1088
				text = ""
			intervals [2413]:
				xmin = 764.1088
				xmax = 764.2888
				text = "and"
			intervals [2414]:
				xmin = 764.2888
				xmax = 765.1188
				text = "now"
			intervals [2415]:
				xmin = 765.1188
				xmax = 765.6414
				text = ""
			intervals [2416]:
				xmin = 765.6414
				xmax = 767.0414
				text = "because"
			intervals [2417]:
				xmin = 767.0414
				xmax = 768.0671
				text = ""
			intervals [2418]:
				xmin = 768.0671
				xmax = 768.6171
				text = "everybody"
			intervals [2419]:
				xmin = 768.6171
				xmax = 768.7571
				text = "was"
			intervals [2420]:
				xmin = 768.7571
				xmax = 768.9871
				text = "kind"
			intervals [2421]:
				xmin = 768.9871
				xmax = 769.0571
				text = "of"
			intervals [2422]:
				xmin = 769.0571
				xmax = 769.5871
				text = "forced"
			intervals [2423]:
				xmin = 769.5871
				xmax = 769.8671
				text = "out"
			intervals [2424]:
				xmin = 769.8671
				xmax = 769.8971
				text = ""
			intervals [2425]:
				xmin = 769.8971
				xmax = 770.1771
				text = "into"
			intervals [2426]:
				xmin = 770.1771
				xmax = 770.5071
				text = "the"
			intervals [2427]:
				xmin = 770.5071
				xmax = 771.1071
				text = "surrounding"
			intervals [2428]:
				xmin = 771.1071
				xmax = 771.6771
				text = "areas"
			intervals [2429]:
				xmin = 771.6771
				xmax = 771.7671
				text = "of"
			intervals [2430]:
				xmin = 771.7671
				xmax = 772.6171
				text = "maryland"
			intervals [2431]:
				xmin = 772.6171
				xmax = 772.9794
				text = ""
			intervals [2432]:
				xmin = 772.9794
				xmax = 773.9394
				text = "maryland"
			intervals [2433]:
				xmin = 773.9394
				xmax = 774.3807
				text = ""
			intervals [2434]:
				xmin = 774.3807
				xmax = 775.2507
				text = "then"
			intervals [2435]:
				xmin = 775.2507
				xmax = 776.0799
				text = ""
			intervals [2436]:
				xmin = 776.0799
				xmax = 776.5199
				text = "pg"
			intervals [2437]:
				xmin = 776.5199
				xmax = 777.0499
				text = "county"
			intervals [2438]:
				xmin = 777.0499
				xmax = 777.2199
				text = "i"
			intervals [2439]:
				xmin = 777.2199
				xmax = 777.4299
				text = "should"
			intervals [2440]:
				xmin = 777.4299
				xmax = 777.7199
				text = "say"
			intervals [2441]:
				xmin = 777.7199
				xmax = 777.9799
				text = "cause"
			intervals [2442]:
				xmin = 777.9799
				xmax = 778.3199
				text = "pg"
			intervals [2443]:
				xmin = 778.3199
				xmax = 778.9299
				text = "county"
			intervals [2444]:
				xmin = 778.9299
				xmax = 779.5199
				text = ""
			intervals [2445]:
				xmin = 779.5199
				xmax = 779.8099
				text = "kind"
			intervals [2446]:
				xmin = 779.8099
				xmax = 779.9499
				text = "of"
			intervals [2447]:
				xmin = 779.9499
				xmax = 780.6299
				text = "surrounds"
			intervals [2448]:
				xmin = 780.6299
				xmax = 780.8699
				text = "that"
			intervals [2449]:
				xmin = 780.8699
				xmax = 781.2099
				text = "part"
			intervals [2450]:
				xmin = 781.2099
				xmax = 781.2899
				text = "of"
			intervals [2451]:
				xmin = 781.2899
				xmax = 782.0599
				text = "dc"
			intervals [2452]:
				xmin = 782.0599
				xmax = 782.6771
				text = ""
			intervals [2453]:
				xmin = 782.6771
				xmax = 783.0871
				text = "that"
			intervals [2454]:
				xmin = 783.0871
				xmax = 783.1171
				text = ""
			intervals [2455]:
				xmin = 783.1171
				xmax = 783.3371
				text = "was"
			intervals [2456]:
				xmin = 783.3371
				xmax = 783.5371
				text = "on"
			intervals [2457]:
				xmin = 783.5371
				xmax = 783.6671
				text = "the"
			intervals [2458]:
				xmin = 783.6671
				xmax = 784.4971
				text = "borderline"
			intervals [2459]:
				xmin = 784.4971
				xmax = 784.9694
				text = ""
			intervals [2460]:
				xmin = 784.9694
				xmax = 785.8294
				text = "so"
			intervals [2461]:
				xmin = 785.8294
				xmax = 786.4908
				text = ""
			intervals [2462]:
				xmin = 786.4908
				xmax = 786.7408
				text = "as"
			intervals [2463]:
				xmin = 786.7408
				xmax = 787.1908
				text = "people"
			intervals [2464]:
				xmin = 787.1908
				xmax = 787.6708
				text = "started"
			intervals [2465]:
				xmin = 787.6708
				xmax = 787.8508
				text = "to"
			intervals [2466]:
				xmin = 787.8508
				xmax = 788.2708
				text = "move"
			intervals [2467]:
				xmin = 788.2708
				xmax = 788.3808
				text = "in"
			intervals [2468]:
				xmin = 788.3808
				xmax = 788.6008
				text = "and"
			intervals [2469]:
				xmin = 788.6008
				xmax = 788.7708
				text = "you"
			intervals [2470]:
				xmin = 788.7708
				xmax = 788.9808
				text = "can"
			intervals [2471]:
				xmin = 788.9808
				xmax = 789.2008
				text = "look"
			intervals [2472]:
				xmin = 789.2008
				xmax = 789.3208
				text = "at"
			intervals [2473]:
				xmin = 789.3208
				xmax = 789.4608
				text = "the"
			intervals [2474]:
				xmin = 789.4608
				xmax = 790.2508
				text = "cities"
			intervals [2475]:
				xmin = 790.2508
				xmax = 790.5289
				text = ""
			intervals [2476]:
				xmin = 790.5289
				xmax = 790.7589
				text = "that"
			intervals [2477]:
				xmin = 790.7589
				xmax = 790.8789
				text = "are"
			intervals [2478]:
				xmin = 790.8789
				xmax = 791.1989
				text = "next"
			intervals [2479]:
				xmin = 791.1989
				xmax = 791.3189
				text = "to"
			intervals [2480]:
				xmin = 791.3189
				xmax = 791.9989
				text = "dc"
			intervals [2481]:
				xmin = 791.9989
				xmax = 792.5542
				text = ""
			intervals [2482]:
				xmin = 792.5542
				xmax = 792.7942
				text = "from"
			intervals [2483]:
				xmin = 792.7942
				xmax = 793.2142
				text = "capital"
			intervals [2484]:
				xmin = 793.2142
				xmax = 793.9742
				text = "heights"
			intervals [2485]:
				xmin = 793.9742
				xmax = 794.3167
				text = ""
			intervals [2486]:
				xmin = 794.3167
				xmax = 795.1867
				text = "suitland"
			intervals [2487]:
				xmin = 795.1867
				xmax = 796.9067
				text = "forestville"
			intervals [2488]:
				xmin = 796.9067
				xmax = 797.1161
				text = ""
			intervals [2489]:
				xmin = 797.1161
				xmax = 797.4561
				text = "temple"
			intervals [2490]:
				xmin = 797.4561
				xmax = 798.0561
				text = "hills"
			intervals [2491]:
				xmin = 798.0561
				xmax = 798.3961
				text = "oxon"
			intervals [2492]:
				xmin = 798.3961
				xmax = 798.6961
				text = "hill"
			intervals [2493]:
				xmin = 798.6961
				xmax = 798.9661
				text = "all"
			intervals [2494]:
				xmin = 798.9661
				xmax = 799.0261
				text = "of"
			intervals [2495]:
				xmin = 799.0261
				xmax = 799.2761
				text = "these"
			intervals [2496]:
				xmin = 799.2761
				xmax = 799.4561
				text = "go"
			intervals [2497]:
				xmin = 799.4561
				xmax = 799.5861
				text = "in"
			intervals [2498]:
				xmin = 799.5861
				xmax = 799.7161
				text = "a"
			intervals [2499]:
				xmin = 799.7161
				xmax = 800.0261
				text = "line"
			intervals [2500]:
				xmin = 800.0261
				xmax = 800.3161
				text = "around"
			intervals [2501]:
				xmin = 800.3161
				xmax = 800.3961
				text = "the"
			intervals [2502]:
				xmin = 800.3961
				xmax = 800.8761
				text = "dc"
			intervals [2503]:
				xmin = 800.8761
				xmax = 801.2461
				text = "line"
			intervals [2504]:
				xmin = 801.2461
				xmax = 802.2987
				text = ""
			intervals [2505]:
				xmin = 802.2987
				xmax = 802.4787
				text = "and"
			intervals [2506]:
				xmin = 802.4787
				xmax = 802.6687
				text = "all"
			intervals [2507]:
				xmin = 802.6687
				xmax = 802.7487
				text = "of"
			intervals [2508]:
				xmin = 802.7487
				xmax = 802.9887
				text = "these"
			intervals [2509]:
				xmin = 802.9887
				xmax = 803.6087
				text = "communities"
			intervals [2510]:
				xmin = 803.6087
				xmax = 803.7687
				text = "is"
			intervals [2511]:
				xmin = 803.7687
				xmax = 804.2187
				text = "where"
			intervals [2512]:
				xmin = 804.2187
				xmax = 804.822
				text = ""
			intervals [2513]:
				xmin = 804.822
				xmax = 804.982
				text = "the"
			intervals [2514]:
				xmin = 804.982
				xmax = 805.242
				text = "black"
			intervals [2515]:
				xmin = 805.242
				xmax = 805.492
				text = "people"
			intervals [2516]:
				xmin = 805.492
				xmax = 805.692
				text = "from"
			intervals [2517]:
				xmin = 805.692
				xmax = 806.082
				text = "dc"
			intervals [2518]:
				xmin = 806.082
				xmax = 806.262
				text = "got"
			intervals [2519]:
				xmin = 806.262
				xmax = 806.292
				text = ""
			intervals [2520]:
				xmin = 806.292
				xmax = 806.612
				text = "pushed"
			intervals [2521]:
				xmin = 806.612
				xmax = 806.812
				text = "out"
			intervals [2522]:
				xmin = 806.812
				xmax = 806.842
				text = ""
			intervals [2523]:
				xmin = 806.842
				xmax = 807.132
				text = "into"
			intervals [2524]:
				xmin = 807.132
				xmax = 807.8816
				text = ""
			intervals [2525]:
				xmin = 807.8816
				xmax = 808.0316
				text = "and"
			intervals [2526]:
				xmin = 808.0316
				xmax = 808.2416
				text = "so"
			intervals [2527]:
				xmin = 808.2416
				xmax = 808.4416
				text = "then"
			intervals [2528]:
				xmin = 808.4416
				xmax = 809.0916
				text = "pg"
			intervals [2529]:
				xmin = 809.0916
				xmax = 809.2616
				text = "and"
			intervals [2530]:
				xmin = 809.2616
				xmax = 809.8816
				text = "maryland"
			intervals [2531]:
				xmin = 809.8816
				xmax = 810.1872
				text = ""
			intervals [2532]:
				xmin = 810.1872
				xmax = 810.4072
				text = "then"
			intervals [2533]:
				xmin = 810.4072
				xmax = 810.5972
				text = "had"
			intervals [2534]:
				xmin = 810.5972
				xmax = 810.6872
				text = "a"
			intervals [2535]:
				xmin = 810.6872
				xmax = 811.5972
				text = "connection"
			intervals [2536]:
				xmin = 811.5972
				xmax = 811.843
				text = ""
			intervals [2537]:
				xmin = 811.843
				xmax = 812.733
				text = "because"
			intervals [2538]:
				xmin = 812.733
				xmax = 813.2944
				text = ""
			intervals [2539]:
				xmin = 813.2944
				xmax = 813.5444
				text = "well"
			intervals [2540]:
				xmin = 813.5444
				xmax = 813.8844
				text = "pg"
			intervals [2541]:
				xmin = 813.8844
				xmax = 813.9644
				text = "and"
			intervals [2542]:
				xmin = 813.9644
				xmax = 814.4344
				text = "dc"
			intervals [2543]:
				xmin = 814.4344
				xmax = 814.6144
				text = "then"
			intervals [2544]:
				xmin = 814.6144
				xmax = 814.7744
				text = "had"
			intervals [2545]:
				xmin = 814.7744
				xmax = 814.8444
				text = "a"
			intervals [2546]:
				xmin = 814.8444
				xmax = 815.3344
				text = "connection"
			intervals [2547]:
				xmin = 815.3344
				xmax = 816.0044
				text = "because"
			intervals [2548]:
				xmin = 816.0044
				xmax = 816.7778
				text = ""
			intervals [2549]:
				xmin = 816.7778
				xmax = 817.0278
				text = "yeah"
			intervals [2550]:
				xmin = 817.0278
				xmax = 817.1378
				text = "i'm"
			intervals [2551]:
				xmin = 817.1378
				xmax = 817.4478
				text = "from"
			intervals [2552]:
				xmin = 817.4478
				xmax = 817.8678
				text = "dc"
			intervals [2553]:
				xmin = 817.8678
				xmax = 818.0278
				text = "but"
			intervals [2554]:
				xmin = 818.0278
				xmax = 818.1378
				text = "i"
			intervals [2555]:
				xmin = 818.1378
				xmax = 818.3978
				text = "live"
			intervals [2556]:
				xmin = 818.3978
				xmax = 818.6478
				text = "here"
			intervals [2557]:
				xmin = 818.6478
				xmax = 818.9578
				text = "now"
			intervals [2558]:
				xmin = 818.9578
				xmax = 818.9878
				text = ""
			intervals [2559]:
				xmin = 818.9878
				xmax = 819.1678
				text = "so"
			intervals [2560]:
				xmin = 819.1678
				xmax = 819.5478
				text = "now"
			intervals [2561]:
				xmin = 819.5478
				xmax = 819.8478
				text = "this"
			intervals [2562]:
				xmin = 819.8478
				xmax = 820.0178
				text = "is"
			intervals [2563]:
				xmin = 820.0178
				xmax = 820.0478
				text = "a"
			intervals [2564]:
				xmin = 820.0478
				xmax = 820.1478
				text = ""
			intervals [2565]:
				xmin = 820.1478
				xmax = 820.3678
				text = "cool"
			intervals [2566]:
				xmin = 820.3678
				xmax = 820.7478
				text = "area"
			intervals [2567]:
				xmin = 820.7478
				xmax = 820.9278
				text = "so"
			intervals [2568]:
				xmin = 820.9278
				xmax = 821.4178
				text = "then"
			intervals [2569]:
				xmin = 821.4178
				xmax = 821.6534
				text = ""
			intervals [2570]:
				xmin = 821.6534
				xmax = 822.5434
				text = "pg"
			intervals [2571]:
				xmin = 822.5434
				xmax = 823.0134
				text = "started"
			intervals [2572]:
				xmin = 823.0134
				xmax = 823.2534
				text = "to"
			intervals [2573]:
				xmin = 823.2534
				xmax = 823.4734
				text = "get"
			intervals [2574]:
				xmin = 823.4734
				xmax = 823.6634
				text = "it"
			intervals [2575]:
				xmin = 823.6634
				xmax = 823.7634
				text = "s"
			intervals [2576]:
				xmin = 823.7634
				xmax = 823.7934
				text = ""
			intervals [2577]:
				xmin = 823.7934
				xmax = 824.1534
				text = "own"
			intervals [2578]:
				xmin = 824.1534
				xmax = 824.2334
				text = ""
			intervals [2579]:
				xmin = 824.2334
				xmax = 824.6134
				text = "thing"
			intervals [2580]:
				xmin = 824.6134
				xmax = 824.6434
				text = ""
			intervals [2581]:
				xmin = 824.6434
				xmax = 824.8434
				text = "and"
			intervals [2582]:
				xmin = 824.8434
				xmax = 824.9434
				text = "i"
			intervals [2583]:
				xmin = 824.9434
				xmax = 825.2234
				text = "guess"
			intervals [2584]:
				xmin = 825.2234
				xmax = 825.558
				text = ""
			intervals [2585]:
				xmin = 825.558
				xmax = 825.798
				text = "that"
			intervals [2586]:
				xmin = 825.798
				xmax = 825.968
				text = "was"
			intervals [2587]:
				xmin = 825.968
				xmax = 826.288
				text = "like"
			intervals [2588]:
				xmin = 826.288
				xmax = 826.318
				text = ""
			intervals [2589]:
				xmin = 826.318
				xmax = 826.398
				text = "the"
			intervals [2590]:
				xmin = 826.398
				xmax = 826.728
				text = "era"
			intervals [2591]:
				xmin = 826.728
				xmax = 826.858
				text = "that"
			intervals [2592]:
				xmin = 826.858
				xmax = 826.928
				text = "i"
			intervals [2593]:
				xmin = 826.928
				xmax = 827.058
				text = "was"
			intervals [2594]:
				xmin = 827.058
				xmax = 827.318
				text = "coming"
			intervals [2595]:
				xmin = 827.318
				xmax = 827.508
				text = "up"
			intervals [2596]:
				xmin = 827.508
				xmax = 827.668
				text = "in"
			intervals [2597]:
				xmin = 827.668
				xmax = 828.038
				text = "because"
			intervals [2598]:
				xmin = 828.038
				xmax = 828.218
				text = "there"
			intervals [2599]:
				xmin = 828.218
				xmax = 828.318
				text = "were"
			intervals [2600]:
				xmin = 828.318
				xmax = 828.478
				text = "go"
			intervals [2601]:
				xmin = 828.478
				xmax = 828.668
				text = "go"
			intervals [2602]:
				xmin = 828.668
				xmax = 829.048
				text = "bands"
			intervals [2603]:
				xmin = 829.048
				xmax = 829.128
				text = "and"
			intervals [2604]:
				xmin = 829.128
				xmax = 829.268
				text = "they"
			intervals [2605]:
				xmin = 829.268
				xmax = 829.408
				text = "would"
			intervals [2606]:
				xmin = 829.408
				xmax = 829.568
				text = "do"
			intervals [2607]:
				xmin = 829.568
				xmax = 829.748
				text = "go"
			intervals [2608]:
				xmin = 829.748
				xmax = 830.038
				text = "gos"
			intervals [2609]:
				xmin = 830.038
				xmax = 830.148
				text = "in"
			intervals [2610]:
				xmin = 830.148
				xmax = 830.588
				text = "places"
			intervals [2611]:
				xmin = 830.588
				xmax = 830.848
				text = "like"
			intervals [2612]:
				xmin = 830.848
				xmax = 831.198
				text = "marlow"
			intervals [2613]:
				xmin = 831.198
				xmax = 831.498
				text = "heights"
			intervals [2614]:
				xmin = 831.498
				xmax = 831.868
				text = "shopping"
			intervals [2615]:
				xmin = 831.868
				xmax = 832.218
				text = "center"
			intervals [2616]:
				xmin = 832.218
				xmax = 832.8092
				text = ""
			intervals [2617]:
				xmin = 832.8092
				xmax = 832.9692
				text = "you"
			intervals [2618]:
				xmin = 832.9692
				xmax = 833.0992
				text = "know"
			intervals [2619]:
				xmin = 833.0992
				xmax = 833.1992
				text = "what"
			intervals [2620]:
				xmin = 833.1992
				xmax = 833.2592
				text = "i"
			intervals [2621]:
				xmin = 833.2592
				xmax = 833.6092
				text = "mean"
			intervals [2622]:
				xmin = 833.6092
				xmax = 833.8692
				text = "and"
			intervals [2623]:
				xmin = 833.8692
				xmax = 834.0592
				text = "then"
			intervals [2624]:
				xmin = 834.0592
				xmax = 834.2192
				text = "they"
			intervals [2625]:
				xmin = 834.2192
				xmax = 834.4192
				text = "would"
			intervals [2626]:
				xmin = 834.4192
				xmax = 834.6592
				text = "ha"
			intervals [2627]:
				xmin = 834.6592
				xmax = 834.8492
				text = "i"
			intervals [2628]:
				xmin = 834.8492
				xmax = 835.1192
				text = "remember"
			intervals [2629]:
				xmin = 835.1192
				xmax = 835.2092
				text = "when"
			intervals [2630]:
				xmin = 835.2092
				xmax = 835.3392
				text = "they"
			intervals [2631]:
				xmin = 835.3392
				xmax = 835.6292
				text = "started"
			intervals [2632]:
				xmin = 835.6292
				xmax = 835.9292
				text = "playing"
			intervals [2633]:
				xmin = 835.9292
				xmax = 836.0592
				text = "at"
			intervals [2634]:
				xmin = 836.0592
				xmax = 836.2892
				text = "the"
			intervals [2635]:
				xmin = 836.2892
				xmax = 836.9492
				text = "brandywine"
			intervals [2636]:
				xmin = 836.9492
				xmax = 837.6492
				text = "firehouse"
			intervals [2637]:
				xmin = 837.6492
				xmax = 838.0051
				text = ""
			intervals [2638]:
				xmin = 838.0051
				xmax = 838.0751
				text = "and"
			intervals [2639]:
				xmin = 838.0751
				xmax = 838.1151
				text = "i"
			intervals [2640]:
				xmin = 838.1151
				xmax = 838.2451
				text = "was"
			intervals [2641]:
				xmin = 838.2451
				xmax = 838.3951
				text = "like"
			intervals [2642]:
				xmin = 838.3951
				xmax = 838.5551
				text = "that"
			intervals [2643]:
				xmin = 838.5551
				xmax = 838.5851
				text = "s"
			intervals [2644]:
				xmin = 838.5851
				xmax = 838.6651
				text = "a"
			intervals [2645]:
				xmin = 838.6651
				xmax = 838.8651
				text = "little"
			intervals [2646]:
				xmin = 838.8651
				xmax = 839.2751
				text = "deep"
			intervals [2647]:
				xmin = 839.2751
				xmax = 839.5251
				text = "down"
			intervals [2648]:
				xmin = 839.5251
				xmax = 839.6351
				text = "the"
			intervals [2649]:
				xmin = 839.6351
				xmax = 840.1551
				text = "road"
			intervals [2650]:
				xmin = 840.1551
				xmax = 840.4451
				text = "for"
			intervals [2651]:
				xmin = 840.4451
				xmax = 840.4951
				text = "a"
			intervals [2652]:
				xmin = 840.4951
				xmax = 840.6751
				text = "go"
			intervals [2653]:
				xmin = 840.6751
				xmax = 841.0051
				text = "go"
			intervals [2654]:
				xmin = 841.0051
				xmax = 841.2751
				text = "but"
			intervals [2655]:
				xmin = 841.2751
				xmax = 841.8451
				text = "okay"
			intervals [2656]:
				xmin = 841.8451
				xmax = 842.3401
				text = ""
			intervals [2657]:
				xmin = 842.3401
				xmax = 843.0501
				text = "um"
			intervals [2658]:
				xmin = 843.0501
				xmax = 843.3177
				text = ""
			intervals [2659]:
				xmin = 843.3177
				xmax = 843.4377
				text = "<unk>"
			intervals [2660]:
				xmin = 843.4377
				xmax = 843.558
				text = ""
			intervals [2661]:
				xmin = 843.558
				xmax = 843.808
				text = "and"
			intervals [2662]:
				xmin = 843.808
				xmax = 844.238
				text = "then"
			intervals [2663]:
				xmin = 844.238
				xmax = 844.278
				text = ""
			intervals [2664]:
				xmin = 844.278
				xmax = 844.438
				text = "you"
			intervals [2665]:
				xmin = 844.438
				xmax = 845.048
				text = "know"
			intervals [2666]:
				xmin = 845.048
				xmax = 845.448
				text = "just"
			intervals [2667]:
				xmin = 845.448
				xmax = 846.278
				text = "watching"
			intervals [2668]:
				xmin = 846.278
				xmax = 846.318
				text = ""
			intervals [2669]:
				xmin = 846.318
				xmax = 846.558
				text = "it"
			intervals [2670]:
				xmin = 846.558
				xmax = 846.788
				text = "kind"
			intervals [2671]:
				xmin = 846.788
				xmax = 846.858
				text = "of"
			intervals [2672]:
				xmin = 846.858
				xmax = 847.538
				text = "transformed"
			intervals [2673]:
				xmin = 847.538
				xmax = 847.658
				text = "to"
			intervals [2674]:
				xmin = 847.658
				xmax = 847.778
				text = "the"
			intervals [2675]:
				xmin = 847.778
				xmax = 848.408
				text = "dmv"
			intervals [2676]:
				xmin = 848.408
				xmax = 848.6337
				text = ""
			intervals [2677]:
				xmin = 848.6337
				xmax = 848.8337
				text = "now"
			intervals [2678]:
				xmin = 848.8337
				xmax = 849.7037
				text = "virginia"
			intervals [2679]:
				xmin = 849.7037
				xmax = 850.4455
				text = ""
			intervals [2680]:
				xmin = 850.4455
				xmax = 851.6255
				text = "interestingly"
			intervals [2681]:
				xmin = 851.6255
				xmax = 851.9755
				text = "enough"
			intervals [2682]:
				xmin = 851.9755
				xmax = 852.2655
				text = "cause"
			intervals [2683]:
				xmin = 852.2655
				xmax = 852.5455
				text = "i"
			intervals [2684]:
				xmin = 852.5455
				xmax = 852.6155
				text = ""
			intervals [2685]:
				xmin = 852.6155
				xmax = 852.8855
				text = "like"
			intervals [2686]:
				xmin = 852.8855
				xmax = 853.0555
				text = "my"
			intervals [2687]:
				xmin = 853.0555
				xmax = 853.4255
				text = "family"
			intervals [2688]:
				xmin = 853.4255
				xmax = 853.5655
				text = "is"
			intervals [2689]:
				xmin = 853.5655
				xmax = 854.1555
				text = "from"
			intervals [2690]:
				xmin = 854.1555
				xmax = 854.3568
				text = ""
			intervals [2691]:
				xmin = 854.3568
				xmax = 854.6468
				text = "this"
			intervals [2692]:
				xmin = 854.6468
				xmax = 854.6768
				text = ""
			intervals [2693]:
				xmin = 854.6768
				xmax = 855.0468
				text = "old"
			intervals [2694]:
				xmin = 855.0468
				xmax = 855.6168
				text = "town"
			intervals [2695]:
				xmin = 855.6168
				xmax = 855.6468
				text = ""
			intervals [2696]:
				xmin = 855.6468
				xmax = 856.3468
				text = "alexandria"
			intervals [2697]:
				xmin = 856.3468
				xmax = 856.6568
				text = "area"
			intervals [2698]:
				xmin = 856.6568
				xmax = 856.6868
				text = ""
			intervals [2699]:
				xmin = 856.6868
				xmax = 857.0068
				text = "and"
			intervals [2700]:
				xmin = 857.0068
				xmax = 857.0368
				text = ""
			intervals [2701]:
				xmin = 857.0368
				xmax = 857.4268
				text = "that"
			intervals [2702]:
				xmin = 857.4268
				xmax = 857.7468
				text = "has"
			intervals [2703]:
				xmin = 857.7468
				xmax = 857.8468
				text = "it"
			intervals [2704]:
				xmin = 857.8468
				xmax = 857.9468
				text = "s"
			intervals [2705]:
				xmin = 857.9468
				xmax = 858.2068
				text = "own"
			intervals [2706]:
				xmin = 858.2068
				xmax = 858.2368
				text = ""
			intervals [2707]:
				xmin = 858.2368
				xmax = 858.9868
				text = "history"
			intervals [2708]:
				xmin = 858.9868
				xmax = 859.3292
				text = ""
			intervals [2709]:
				xmin = 859.3292
				xmax = 859.5192
				text = "and"
			intervals [2710]:
				xmin = 859.5192
				xmax = 859.5692
				text = ""
			intervals [2711]:
				xmin = 859.5692
				xmax = 860.3192
				text = "culture"
			intervals [2712]:
				xmin = 860.3192
				xmax = 860.6938
				text = ""
			intervals [2713]:
				xmin = 860.6938
				xmax = 860.8538
				text = "in"
			intervals [2714]:
				xmin = 860.8538
				xmax = 861.9638
				text = "itself"
			intervals [2715]:
				xmin = 861.9638
				xmax = 861.9938
				text = ""
			intervals [2716]:
				xmin = 861.9938
				xmax = 862.5238
				text = "so"
			intervals [2717]:
				xmin = 862.5238
				xmax = 862.8238
				text = "like"
			intervals [2718]:
				xmin = 862.8238
				xmax = 862.8538
				text = ""
			intervals [2719]:
				xmin = 862.8538
				xmax = 863.0138
				text = "and"
			intervals [2720]:
				xmin = 863.0138
				xmax = 863.0638
				text = "i"
			intervals [2721]:
				xmin = 863.0638
				xmax = 863.4838
				text = "think"
			intervals [2722]:
				xmin = 863.4838
				xmax = 864.1772
				text = ""
			intervals [2723]:
				xmin = 864.1772
				xmax = 864.5472
				text = "that"
			intervals [2724]:
				xmin = 864.5472
				xmax = 864.5772
				text = "s"
			intervals [2725]:
				xmin = 864.5772
				xmax = 864.8772
				text = "the"
			intervals [2726]:
				xmin = 864.8772
				xmax = 865.2324
				text = ""
			intervals [2727]:
				xmin = 865.2324
				xmax = 865.4524
				text = "that"
			intervals [2728]:
				xmin = 865.4524
				xmax = 865.4824
				text = "s"
			intervals [2729]:
				xmin = 865.4824
				xmax = 865.6124
				text = "the"
			intervals [2730]:
				xmin = 865.6124
				xmax = 866.0324
				text = "one"
			intervals [2731]:
				xmin = 866.0324
				xmax = 866.3324
				text = "thing"
			intervals [2732]:
				xmin = 866.3324
				xmax = 866.5324
				text = "that"
			intervals [2733]:
				xmin = 866.5324
				xmax = 866.6924
				text = "kind"
			intervals [2734]:
				xmin = 866.6924
				xmax = 866.7924
				text = "of"
			intervals [2735]:
				xmin = 866.7924
				xmax = 867.1724
				text = "excuse"
			intervals [2736]:
				xmin = 867.1724
				xmax = 867.3524
				text = "me"
			intervals [2737]:
				xmin = 867.3524
				xmax = 867.4124
				text = ""
			intervals [2738]:
				xmin = 867.4124
				xmax = 867.9424
				text = "<unk>"
			intervals [2739]:
				xmin = 867.9424
				xmax = 868.0224
				text = ""
			intervals [2740]:
				xmin = 868.0224
				xmax = 868.2724
				text = "kind"
			intervals [2741]:
				xmin = 868.2724
				xmax = 868.3524
				text = "of"
			intervals [2742]:
				xmin = 868.3524
				xmax = 868.9324
				text = "separates"
			intervals [2743]:
				xmin = 868.9324
				xmax = 869.1324
				text = "me"
			intervals [2744]:
				xmin = 869.1324
				xmax = 869.3524
				text = "from"
			intervals [2745]:
				xmin = 869.3524
				xmax = 869.7424
				text = "like"
			intervals [2746]:
				xmin = 869.7424
				xmax = 870.9045
				text = ""
			intervals [2747]:
				xmin = 870.9045
				xmax = 871.1045
				text = "like"
			intervals [2748]:
				xmin = 871.1045
				xmax = 871.3045
				text = "the"
			intervals [2749]:
				xmin = 871.3045
				xmax = 871.3645
				text = ""
			intervals [2750]:
				xmin = 871.3645
				xmax = 871.6645
				text = "like"
			intervals [2751]:
				xmin = 871.6645
				xmax = 871.8645
				text = "the"
			intervals [2752]:
				xmin = 871.8645
				xmax = 872.1666
				text = ""
			intervals [2753]:
				xmin = 872.1666
				xmax = 872.5966
				text = "girls"
			intervals [2754]:
				xmin = 872.5966
				xmax = 872.7966
				text = "that"
			intervals [2755]:
				xmin = 872.7966
				xmax = 873.0866
				text = "kind"
			intervals [2756]:
				xmin = 873.0866
				xmax = 873.1666
				text = "of"
			intervals [2757]:
				xmin = 873.1666
				xmax = 873.4066
				text = "just"
			intervals [2758]:
				xmin = 873.4066
				xmax = 873.6166
				text = "grew"
			intervals [2759]:
				xmin = 873.6166
				xmax = 873.7866
				text = "up"
			intervals [2760]:
				xmin = 873.7866
				xmax = 873.8966
				text = "in"
			intervals [2761]:
				xmin = 873.8966
				xmax = 874.3366
				text = "pg"
			intervals [2762]:
				xmin = 874.3366
				xmax = 874.7766
				text = "only"
			intervals [2763]:
				xmin = 874.7766
				xmax = 874.8066
				text = ""
			intervals [2764]:
				xmin = 874.8066
				xmax = 874.9866
				text = "that"
			intervals [2765]:
				xmin = 874.9866
				xmax = 875.2466
				text = "didn't"
			intervals [2766]:
				xmin = 875.2466
				xmax = 875.5166
				text = "have"
			intervals [2767]:
				xmin = 875.5166
				xmax = 876.0666
				text = "access"
			intervals [2768]:
				xmin = 876.0666
				xmax = 876.5866
				text = "to"
			intervals [2769]:
				xmin = 876.5866
				xmax = 876.6966
				text = ""
			intervals [2770]:
				xmin = 876.6966
				xmax = 877.5466
				text = "alexandria"
			intervals [2771]:
				xmin = 877.5466
				xmax = 878.7305
				text = ""
			intervals [2772]:
				xmin = 878.7305
				xmax = 878.7905
				text = "it"
			intervals [2773]:
				xmin = 878.7905
				xmax = 878.8905
				text = "s"
			intervals [2774]:
				xmin = 878.8905
				xmax = 879.0905
				text = "co-"
			intervals [2775]:
				xmin = 879.0905
				xmax = 879.2305
				text = "it"
			intervals [2776]:
				xmin = 879.2305
				xmax = 879.4305
				text = "was"
			intervals [2777]:
				xmin = 879.4305
				xmax = 879.8905
				text = "completely"
			intervals [2778]:
				xmin = 879.8905
				xmax = 880.3205
				text = "different"
			intervals [2779]:
				xmin = 880.3205
				xmax = 880.7191
				text = ""
			intervals [2780]:
				xmin = 880.7191
				xmax = 880.9191
				text = "my"
			intervals [2781]:
				xmin = 880.9191
				xmax = 881.4691
				text = "grandfather"
			intervals [2782]:
				xmin = 881.4691
				xmax = 881.6291
				text = "he"
			intervals [2783]:
				xmin = 881.6291
				xmax = 881.8791
				text = "worked"
			intervals [2784]:
				xmin = 881.8791
				xmax = 882.0391
				text = "for"
			intervals [2785]:
				xmin = 882.0391
				xmax = 882.4791
				text = "northern"
			intervals [2786]:
				xmin = 882.4791
				xmax = 882.9591
				text = "virginia"
			intervals [2787]:
				xmin = 882.9591
				xmax = 883.4291
				text = "community"
			intervals [2788]:
				xmin = 883.4291
				xmax = 884.1991
				text = "college"
			intervals [2789]:
				xmin = 884.1991
				xmax = 884.5503
				text = ""
			intervals [2790]:
				xmin = 884.5503
				xmax = 884.9903
				text = "and"
			intervals [2791]:
				xmin = 884.9903
				xmax = 885.1203
				text = "one"
			intervals [2792]:
				xmin = 885.1203
				xmax = 885.2603
				text = "of"
			intervals [2793]:
				xmin = 885.2603
				xmax = 885.3203
				text = "the"
			intervals [2794]:
				xmin = 885.3203
				xmax = 885.5403
				text = "things"
			intervals [2795]:
				xmin = 885.5403
				xmax = 885.6703
				text = "he"
			intervals [2796]:
				xmin = 885.6703
				xmax = 885.9803
				text = "did"
			intervals [2797]:
				xmin = 885.9803
				xmax = 886.2803
				text = "was"
			intervals [2798]:
				xmin = 886.2803
				xmax = 886.5403
				text = "have"
			intervals [2799]:
				xmin = 886.5403
				xmax = 886.6803
				text = "me"
			intervals [2800]:
				xmin = 886.6803
				xmax = 886.8003
				text = "at"
			intervals [2801]:
				xmin = 886.8003
				xmax = 886.8603
				text = "the"
			intervals [2802]:
				xmin = 886.8603
				xmax = 887.2203
				text = "college"
			intervals [2803]:
				xmin = 887.2203
				xmax = 887.3703
				text = "all"
			intervals [2804]:
				xmin = 887.3703
				xmax = 887.4303
				text = "the"
			intervals [2805]:
				xmin = 887.4303
				xmax = 887.8303
				text = "time"
			intervals [2806]:
				xmin = 887.8303
				xmax = 888.3874
				text = ""
			intervals [2807]:
				xmin = 888.3874
				xmax = 888.5774
				text = "and"
			intervals [2808]:
				xmin = 888.5774
				xmax = 888.6474
				text = "it"
			intervals [2809]:
				xmin = 888.6474
				xmax = 889.1874
				text = "exposed"
			intervals [2810]:
				xmin = 889.1874
				xmax = 889.3174
				text = "me"
			intervals [2811]:
				xmin = 889.3174
				xmax = 889.4874
				text = "to"
			intervals [2812]:
				xmin = 889.4874
				xmax = 890.3174
				text = "annandale"
			intervals [2813]:
				xmin = 890.3174
				xmax = 890.7071
				text = ""
			intervals [2814]:
				xmin = 890.7071
				xmax = 891.1371
				text = "tyson"
			intervals [2815]:
				xmin = 891.1371
				xmax = 891.1971
				text = "s"
			intervals [2816]:
				xmin = 891.1971
				xmax = 891.7671
				text = "corner"
			intervals [2817]:
				xmin = 891.7671
				xmax = 892.4222
				text = ""
			intervals [2818]:
				xmin = 892.4222
				xmax = 893.0522
				text = "um"
			intervals [2819]:
				xmin = 893.0522
				xmax = 894.0838
				text = ""
			intervals [2820]:
				xmin = 894.0838
				xmax = 894.3138
				text = "just"
			intervals [2821]:
				xmin = 894.3138
				xmax = 894.4338
				text = "a"
			intervals [2822]:
				xmin = 894.4338
				xmax = 895.1538
				text = "mass"
			intervals [2823]:
				xmin = 895.1538
				xmax = 895.1838
				text = ""
			intervals [2824]:
				xmin = 895.1838
				xmax = 895.8038
				text = "area"
			intervals [2825]:
				xmin = 895.8038
				xmax = 895.8338
				text = ""
			intervals [2826]:
				xmin = 895.8338
				xmax = 896.0838
				text = "of"
			intervals [2827]:
				xmin = 896.0838
				xmax = 896.6938
				text = "just"
			intervals [2828]:
				xmin = 896.6938
				xmax = 896.9274
				text = ""
			intervals [2829]:
				xmin = 896.9274
				xmax = 897.0874
				text = "this"
			intervals [2830]:
				xmin = 897.0874
				xmax = 897.2174
				text = "is"
			intervals [2831]:
				xmin = 897.2174
				xmax = 897.2774
				text = "a"
			intervals [2832]:
				xmin = 897.2774
				xmax = 898.0474
				text = "whole"
			intervals [2833]:
				xmin = 898.0474
				xmax = 898.2474
				text = "nother"
			intervals [2834]:
				xmin = 898.2474
				xmax = 898.5074
				text = ""
			intervals [2835]:
				xmin = 898.5074
				xmax = 898.7174
				text = "world"
			intervals [2836]:
				xmin = 898.7174
				xmax = 899.6767
				text = ""
			intervals [2837]:
				xmin = 899.6767
				xmax = 900.8167
				text = "so"
			intervals [2838]:
				xmin = 900.8167
				xmax = 900.9467
				text = ""
			intervals [2839]:
				xmin = 900.9467
				xmax = 901.2067
				text = "it"
			intervals [2840]:
				xmin = 901.2067
				xmax = 901.5367
				text = "kind"
			intervals [2841]:
				xmin = 901.5367
				xmax = 901.7667
				text = "of"
			intervals [2842]:
				xmin = 901.7667
				xmax = 901.7967
				text = ""
			intervals [2843]:
				xmin = 901.7967
				xmax = 902.1467
				text = "gave"
			intervals [2844]:
				xmin = 902.1467
				xmax = 902.3967
				text = "me"
			intervals [2845]:
				xmin = 902.3967
				xmax = 903.5967
				text = "perspective"
			intervals [2846]:
				xmin = 903.5967
				xmax = 904.0218
				text = ""
			intervals [2847]:
				xmin = 904.0218
				xmax = 904.5618
				text = "um"
			intervals [2848]:
				xmin = 904.5618
				xmax = 904.8418
				text = "knowing"
			intervals [2849]:
				xmin = 904.8418
				xmax = 904.9918
				text = "that"
			intervals [2850]:
				xmin = 904.9918
				xmax = 905.1218
				text = "there"
			intervals [2851]:
				xmin = 905.1218
				xmax = 905.2618
				text = "was"
			intervals [2852]:
				xmin = 905.2618
				xmax = 905.6018
				text = "something"
			intervals [2853]:
				xmin = 905.6018
				xmax = 905.8018
				text = "else"
			intervals [2854]:
				xmin = 905.8018
				xmax = 906.0318
				text = "out"
			intervals [2855]:
				xmin = 906.0318
				xmax = 906.4518
				text = "there"
			intervals [2856]:
				xmin = 906.4518
				xmax = 906.7418
				text = "not"
			intervals [2857]:
				xmin = 906.7418
				xmax = 906.8818
				text = "to"
			intervals [2858]:
				xmin = 906.8818
				xmax = 907.0618
				text = "be"
			intervals [2859]:
				xmin = 907.0618
				xmax = 907.6318
				text = "limited"
			intervals [2860]:
				xmin = 907.6318
				xmax = 907.8118
				text = "to"
			intervals [2861]:
				xmin = 907.8118
				xmax = 908.1818
				text = "just"
			intervals [2862]:
				xmin = 908.1818
				xmax = 908.4018
				text = "what"
			intervals [2863]:
				xmin = 908.4018
				xmax = 908.5018
				text = "i"
			intervals [2864]:
				xmin = 908.5018
				xmax = 908.8618
				text = "saw"
			intervals [2865]:
				xmin = 908.8618
				xmax = 909.2318
				text = "around"
			intervals [2866]:
				xmin = 909.2318
				xmax = 909.5418
				text = "me"
			intervals [2867]:
				xmin = 909.5418
				xmax = 909.5718
				text = ""
			intervals [2868]:
				xmin = 909.5718
				xmax = 910.0418
				text = "um"
			intervals [2869]:
				xmin = 910.0418
				xmax = 910.3954
				text = ""
			intervals [2870]:
				xmin = 910.3954
				xmax = 910.5054
				text = "and"
			intervals [2871]:
				xmin = 910.5054
				xmax = 910.5954
				text = "i"
			intervals [2872]:
				xmin = 910.5954
				xmax = 910.9654
				text = "remember"
			intervals [2873]:
				xmin = 910.9654
				xmax = 911.1154
				text = "and"
			intervals [2874]:
				xmin = 911.1154
				xmax = 911.2654
				text = "there"
			intervals [2875]:
				xmin = 911.2654
				xmax = 911.4454
				text = "were"
			intervals [2876]:
				xmin = 911.4454
				xmax = 911.7554
				text = "there"
			intervals [2877]:
				xmin = 911.7554
				xmax = 912.0954
				text = "there"
			intervals [2878]:
				xmin = 912.0954
				xmax = 912.5154
				text = "there"
			intervals [2879]:
				xmin = 912.5154
				xmax = 912.7354
				text = "were"
			intervals [2880]:
				xmin = 912.7354
				xmax = 912.8054
				text = ""
			intervals [2881]:
				xmin = 912.8054
				xmax = 913.1654
				text = "hoods"
			intervals [2882]:
				xmin = 913.1654
				xmax = 913.2754
				text = "in"
			intervals [2883]:
				xmin = 913.2754
				xmax = 913.7354
				text = "virginia"
			intervals [2884]:
				xmin = 913.7354
				xmax = 914.2254
				text = "too"
			intervals [2885]:
				xmin = 914.2254
				xmax = 914.5937
				text = ""
			intervals [2886]:
				xmin = 914.5937
				xmax = 914.8537
				text = "old"
			intervals [2887]:
				xmin = 914.8537
				xmax = 915.1937
				text = "town"
			intervals [2888]:
				xmin = 915.1937
				xmax = 915.568
				text = ""
			intervals [2889]:
				xmin = 915.568
				xmax = 916.028
				text = "um"
			intervals [2890]:
				xmin = 916.028
				xmax = 916.108
				text = ""
			intervals [2891]:
				xmin = 916.108
				xmax = 916.298
				text = "the"
			intervals [2892]:
				xmin = 916.298
				xmax = 916.598
				text = "house"
			intervals [2893]:
				xmin = 916.598
				xmax = 916.728
				text = "that"
			intervals [2894]:
				xmin = 916.728
				xmax = 916.848
				text = "my"
			intervals [2895]:
				xmin = 916.848
				xmax = 917.458
				text = "grandparents"
			intervals [2896]:
				xmin = 917.458
				xmax = 917.488
				text = ""
			intervals [2897]:
				xmin = 917.488
				xmax = 918.088
				text = "owned"
			intervals [2898]:
				xmin = 918.088
				xmax = 918.1525
				text = ""
			intervals [2899]:
				xmin = 918.1525
				xmax = 918.2725
				text = "in"
			intervals [2900]:
				xmin = 918.2725
				xmax = 919.0225
				text = "virginia"
			intervals [2901]:
				xmin = 919.0225
				xmax = 919.0625
				text = ""
			intervals [2902]:
				xmin = 919.0625
				xmax = 919.4025
				text = "before"
			intervals [2903]:
				xmin = 919.4025
				xmax = 919.5525
				text = "they"
			intervals [2904]:
				xmin = 919.5525
				xmax = 919.9725
				text = "moved"
			intervals [2905]:
				xmin = 919.9725
				xmax = 920.0025
				text = ""
			intervals [2906]:
				xmin = 920.0025
				xmax = 920.1725
				text = "they"
			intervals [2907]:
				xmin = 920.1725
				xmax = 920.4525
				text = "just"
			intervals [2908]:
				xmin = 920.4525
				xmax = 920.9725
				text = "recently"
			intervals [2909]:
				xmin = 920.9725
				xmax = 921.3325
				text = "sold"
			intervals [2910]:
				xmin = 921.3325
				xmax = 921.5625
				text = "it"
			intervals [2911]:
				xmin = 921.5625
				xmax = 921.6125
				text = ""
			intervals [2912]:
				xmin = 921.6125
				xmax = 921.8225
				text = "i'm"
			intervals [2913]:
				xmin = 921.8225
				xmax = 922.1225
				text = "talking"
			intervals [2914]:
				xmin = 922.1225
				xmax = 922.4225
				text = "about"
			intervals [2915]:
				xmin = 922.4225
				xmax = 922.8525
				text = "maybe"
			intervals [2916]:
				xmin = 922.8525
				xmax = 922.9125
				text = ""
			intervals [2917]:
				xmin = 922.9125
				xmax = 923.1525
				text = "like"
			intervals [2918]:
				xmin = 923.1525
				xmax = 923.2625
				text = "the"
			intervals [2919]:
				xmin = 923.2625
				xmax = 923.4525
				text = ""
			intervals [2920]:
				xmin = 923.4525
				xmax = 923.5525
				text = "the"
			intervals [2921]:
				xmin = 923.5525
				xmax = 923.8925
				text = "paper"
			intervals [2922]:
				xmin = 923.8925
				xmax = 924.1525
				text = "just"
			intervals [2923]:
				xmin = 924.1525
				xmax = 924.5709
				text = ""
			intervals [2924]:
				xmin = 924.5709
				xmax = 924.9609
				text = "paperwork"
			intervals [2925]:
				xmin = 924.9609
				xmax = 925.1109
				text = "just"
			intervals [2926]:
				xmin = 925.1109
				xmax = 925.3709
				text = "finished"
			intervals [2927]:
				xmin = 925.3709
				xmax = 925.5409
				text = "this"
			intervals [2928]:
				xmin = 925.5409
				xmax = 925.8609
				text = "year"
			intervals [2929]:
				xmin = 925.8609
				xmax = 926.4402
				text = ""
			intervals [2930]:
				xmin = 926.4402
				xmax = 927.1202
				text = "um"
			intervals [2931]:
				xmin = 927.1202
				xmax = 927.1702
				text = ""
			intervals [2932]:
				xmin = 927.1702
				xmax = 927.3202
				text = "and"
			intervals [2933]:
				xmin = 927.3202
				xmax = 927.4502
				text = "they"
			intervals [2934]:
				xmin = 927.4502
				xmax = 927.6002
				text = "been"
			intervals [2935]:
				xmin = 927.6002
				xmax = 927.8902
				text = "selling"
			intervals [2936]:
				xmin = 927.8902
				xmax = 928.0402
				text = "that"
			intervals [2937]:
				xmin = 928.0402
				xmax = 928.3002
				text = "house"
			intervals [2938]:
				xmin = 928.3002
				xmax = 928.3902
				text = "for"
			intervals [2939]:
				xmin = 928.3902
				xmax = 928.4902
				text = "the"
			intervals [2940]:
				xmin = 928.4902
				xmax = 929.0302
				text = "last"
			intervals [2941]:
				xmin = 929.0302
				xmax = 929.1354
				text = ""
			intervals [2942]:
				xmin = 929.1354
				xmax = 929.5654
				text = "four"
			intervals [2943]:
				xmin = 929.5654
				xmax = 930.0254
				text = "years"
			intervals [2944]:
				xmin = 930.0254
				xmax = 930.6354
				text = "because"
			intervals [2945]:
				xmin = 930.6354
				xmax = 930.822
				text = ""
			intervals [2946]:
				xmin = 930.822
				xmax = 930.952
				text = "there"
			intervals [2947]:
				xmin = 930.952
				xmax = 931.032
				text = "s"
			intervals [2948]:
				xmin = 931.032
				xmax = 931.092
				text = "a"
			intervals [2949]:
				xmin = 931.092
				xmax = 931.812
				text = "developer"
			intervals [2950]:
				xmin = 931.812
				xmax = 931.842
				text = ""
			intervals [2951]:
				xmin = 931.842
				xmax = 932.022
				text = "that"
			intervals [2952]:
				xmin = 932.022
				xmax = 932.292
				text = "wanted"
			intervals [2953]:
				xmin = 932.292
				xmax = 932.462
				text = "to"
			intervals [2954]:
				xmin = 932.462
				xmax = 932.672
				text = "buy"
			intervals [2955]:
				xmin = 932.672
				xmax = 932.782
				text = "the"
			intervals [2956]:
				xmin = 932.782
				xmax = 933.402
				text = "entire"
			intervals [2957]:
				xmin = 933.402
				xmax = 933.432
				text = ""
			intervals [2958]:
				xmin = 933.432
				xmax = 934.052
				text = "block"
			intervals [2959]:
				xmin = 934.052
				xmax = 934.3554
				text = ""
			intervals [2960]:
				xmin = 934.3554
				xmax = 934.5354
				text = "and"
			intervals [2961]:
				xmin = 934.5354
				xmax = 934.7154
				text = "so"
			intervals [2962]:
				xmin = 934.7154
				xmax = 935.0554
				text = "first"
			intervals [2963]:
				xmin = 935.0554
				xmax = 935.1554
				text = "he"
			intervals [2964]:
				xmin = 935.1554
				xmax = 935.3654
				text = "had"
			intervals [2965]:
				xmin = 935.3654
				xmax = 935.5054
				text = "to"
			intervals [2966]:
				xmin = 935.5054
				xmax = 935.6254
				text = "s"
			intervals [2967]:
				xmin = 935.6254
				xmax = 935.7301
				text = ""
			intervals [2968]:
				xmin = 935.7301
				xmax = 936.1001
				text = "buy"
			intervals [2969]:
				xmin = 936.1001
				xmax = 936.2801
				text = "out"
			intervals [2970]:
				xmin = 936.2801
				xmax = 936.4001
				text = "all"
			intervals [2971]:
				xmin = 936.4001
				xmax = 936.5101
				text = "the"
			intervals [2972]:
				xmin = 936.5101
				xmax = 937.0801
				text = "individual"
			intervals [2973]:
				xmin = 937.0801
				xmax = 937.6501
				text = "homeowners"
			intervals [2974]:
				xmin = 937.6501
				xmax = 937.6801
				text = ""
			intervals [2975]:
				xmin = 937.6801
				xmax = 937.8301
				text = "and"
			intervals [2976]:
				xmin = 937.8301
				xmax = 937.9701
				text = "then"
			intervals [2977]:
				xmin = 937.9701
				xmax = 938.1001
				text = "there"
			intervals [2978]:
				xmin = 938.1001
				xmax = 938.1701
				text = "s"
			intervals [2979]:
				xmin = 938.1701
				xmax = 938.2401
				text = "a"
			intervals [2980]:
				xmin = 938.2401
				xmax = 938.7001
				text = "section"
			intervals [2981]:
				xmin = 938.7001
				xmax = 938.7901
				text = ""
			intervals [2982]:
				xmin = 938.7901
				xmax = 939.0401
				text = "owned"
			intervals [2983]:
				xmin = 939.0401
				xmax = 939.1901
				text = "by"
			intervals [2984]:
				xmin = 939.1901
				xmax = 939.3201
				text = "the"
			intervals [2985]:
				xmin = 939.3201
				xmax = 939.7401
				text = "state"
			intervals [2986]:
				xmin = 939.7401
				xmax = 939.7701
				text = ""
			intervals [2987]:
				xmin = 939.7701
				xmax = 939.9701
				text = "which"
			intervals [2988]:
				xmin = 939.9701
				xmax = 940.1101
				text = "were"
			intervals [2989]:
				xmin = 940.1101
				xmax = 940.5901
				text = "section"
			intervals [2990]:
				xmin = 940.5901
				xmax = 940.6401
				text = ""
			intervals [2991]:
				xmin = 940.6401
				xmax = 940.8901
				text = "eight"
			intervals [2992]:
				xmin = 940.8901
				xmax = 940.9201
				text = ""
			intervals [2993]:
				xmin = 940.9201
				xmax = 941.4401
				text = "housing"
			intervals [2994]:
				xmin = 941.4401
				xmax = 941.9336
				text = ""
			intervals [2995]:
				xmin = 941.9336
				xmax = 942.1236
				text = "that"
			intervals [2996]:
				xmin = 942.1236
				xmax = 942.3036
				text = "they"
			intervals [2997]:
				xmin = 942.3036
				xmax = 942.5436
				text = "had"
			intervals [2998]:
				xmin = 942.5436
				xmax = 942.6836
				text = "to"
			intervals [2999]:
				xmin = 942.6836
				xmax = 942.8336
				text = "get"
			intervals [3000]:
				xmin = 942.8336
				xmax = 943.3836
				text = "approval"
			intervals [3001]:
				xmin = 943.3836
				xmax = 943.4136
				text = ""
			intervals [3002]:
				xmin = 943.4136
				xmax = 943.5736
				text = "to"
			intervals [3003]:
				xmin = 943.5736
				xmax = 943.8436
				text = "move"
			intervals [3004]:
				xmin = 943.8436
				xmax = 944.0836
				text = "all"
			intervals [3005]:
				xmin = 944.0836
				xmax = 944.1536
				text = "of"
			intervals [3006]:
				xmin = 944.1536
				xmax = 944.4336
				text = "those"
			intervals [3007]:
				xmin = 944.4336
				xmax = 944.8636
				text = "people"
			intervals [3008]:
				xmin = 944.8636
				xmax = 945.1309
				text = ""
			intervals [3009]:
				xmin = 945.1309
				xmax = 945.3009
				text = "and"
			intervals [3010]:
				xmin = 945.3009
				xmax = 945.5609
				text = "have"
			intervals [3011]:
				xmin = 945.5609
				xmax = 945.8509
				text = "somewhere"
			intervals [3012]:
				xmin = 945.8509
				xmax = 945.9709
				text = "for"
			intervals [3013]:
				xmin = 945.9709
				xmax = 946.1209
				text = "them"
			intervals [3014]:
				xmin = 946.1209
				xmax = 946.2909
				text = "to"
			intervals [3015]:
				xmin = 946.2909
				xmax = 946.7609
				text = "go"
			intervals [3016]:
				xmin = 946.7609
				xmax = 946.9293
				text = ""
			intervals [3017]:
				xmin = 946.9293
				xmax = 947.2993
				text = "before"
			intervals [3018]:
				xmin = 947.2993
				xmax = 947.4393
				text = "they"
			intervals [3019]:
				xmin = 947.4393
				xmax = 947.6193
				text = "can"
			intervals [3020]:
				xmin = 947.6193
				xmax = 947.8393
				text = "get"
			intervals [3021]:
				xmin = 947.8393
				xmax = 948.0293
				text = "that"
			intervals [3022]:
				xmin = 948.0293
				xmax = 948.3293
				text = "whole"
			intervals [3023]:
				xmin = 948.3293
				xmax = 948.7293
				text = "block"
			intervals [3024]:
				xmin = 948.7293
				xmax = 948.8893
				text = "so"
			intervals [3025]:
				xmin = 948.8893
				xmax = 949.1593
				text = "this"
			intervals [3026]:
				xmin = 949.1593
				xmax = 949.8993
				text = "process"
			intervals [3027]:
				xmin = 949.8993
				xmax = 950.1193
				text = "took"
			intervals [3028]:
				xmin = 950.1193
				xmax = 950.4693
				text = "four"
			intervals [3029]:
				xmin = 950.4693
				xmax = 950.9293
				text = "years"
			intervals [3030]:
				xmin = 950.9293
				xmax = 950.9793
				text = ""
			intervals [3031]:
				xmin = 950.9793
				xmax = 951.2493
				text = "just"
			intervals [3032]:
				xmin = 951.2493
				xmax = 951.3893
				text = "for"
			intervals [3033]:
				xmin = 951.3893
				xmax = 951.5293
				text = "my"
			intervals [3034]:
				xmin = 951.5293
				xmax = 951.9793
				text = "grandparents"
			intervals [3035]:
				xmin = 951.9793
				xmax = 952.0693
				text = "to"
			intervals [3036]:
				xmin = 952.0693
				xmax = 952.2593
				text = "sell"
			intervals [3037]:
				xmin = 952.2593
				xmax = 952.3893
				text = "their"
			intervals [3038]:
				xmin = 952.3893
				xmax = 952.6593
				text = "house"
			intervals [3039]:
				xmin = 952.6593
				xmax = 952.8926
				text = ""
			intervals [3040]:
				xmin = 952.8926
				xmax = 953.2026
				text = "because"
			intervals [3041]:
				xmin = 953.2026
				xmax = 953.3226
				text = "the"
			intervals [3042]:
				xmin = 953.3226
				xmax = 953.6126
				text = "block"
			intervals [3043]:
				xmin = 953.6126
				xmax = 953.7426
				text = "that"
			intervals [3044]:
				xmin = 953.7426
				xmax = 953.8626
				text = "my"
			intervals [3045]:
				xmin = 953.8626
				xmax = 954.3826
				text = "grandparents"
			intervals [3046]:
				xmin = 954.3826
				xmax = 954.5426
				text = "was"
			intervals [3047]:
				xmin = 954.5426
				xmax = 954.7426
				text = "on"
			intervals [3048]:
				xmin = 954.7426
				xmax = 955.0622
				text = ""
			intervals [3049]:
				xmin = 955.0622
				xmax = 955.1522
				text = "it"
			intervals [3050]:
				xmin = 955.1522
				xmax = 955.2622
				text = "was"
			intervals [3051]:
				xmin = 955.2622
				xmax = 955.5422
				text = "worth"
			intervals [3052]:
				xmin = 955.5422
				xmax = 955.6422
				text = "a"
			intervals [3053]:
				xmin = 955.6422
				xmax = 955.9122
				text = "lot"
			intervals [3054]:
				xmin = 955.9122
				xmax = 956.2922
				text = "because"
			intervals [3055]:
				xmin = 956.2922
				xmax = 956.3522
				text = "it"
			intervals [3056]:
				xmin = 956.3522
				xmax = 956.5922
				text = "sat"
			intervals [3057]:
				xmin = 956.5922
				xmax = 956.7822
				text = "right"
			intervals [3058]:
				xmin = 956.7822
				xmax = 957.1222
				text = "across"
			intervals [3059]:
				xmin = 957.1222
				xmax = 957.2522
				text = "from"
			intervals [3060]:
				xmin = 957.2522
				xmax = 957.2822
				text = ""
			intervals [3061]:
				xmin = 957.2822
				xmax = 957.7222
				text = "braddock"
			intervals [3062]:
				xmin = 957.7222
				xmax = 957.8816
				text = ""
			intervals [3063]:
				xmin = 957.8816
				xmax = 958.2116
				text = "metro"
			intervals [3064]:
				xmin = 958.2116
				xmax = 958.2416
				text = ""
			intervals [3065]:
				xmin = 958.2416
				xmax = 958.7016
				text = "station"
			intervals [3066]:
				xmin = 958.7016
				xmax = 959.1662
				text = ""
			intervals [3067]:
				xmin = 959.1662
				xmax = 959.3862
				text = "that"
			intervals [3068]:
				xmin = 959.3862
				xmax = 959.8262
				text = "house"
			intervals [3069]:
				xmin = 959.8262
				xmax = 960.0962
				text = "that"
			intervals [3070]:
				xmin = 960.0962
				xmax = 960.1262
				text = ""
			intervals [3071]:
				xmin = 960.1262
				xmax = 960.3662
				text = "that"
			intervals [3072]:
				xmin = 960.3662
				xmax = 960.6962
				text = "block"
			intervals [3073]:
				xmin = 960.6962
				xmax = 960.8262
				text = "was"
			intervals [3074]:
				xmin = 960.8262
				xmax = 960.9662
				text = "there"
			intervals [3075]:
				xmin = 960.9662
				xmax = 961.1662
				text = "before"
			intervals [3076]:
				xmin = 961.1662
				xmax = 961.2862
				text = "that"
			intervals [3077]:
				xmin = 961.2862
				xmax = 961.5862
				text = "metro"
			intervals [3078]:
				xmin = 961.5862
				xmax = 961.9962
				text = "station"
			intervals [3079]:
				xmin = 961.9962
				xmax = 962.1162
				text = "was"
			intervals [3080]:
				xmin = 962.1162
				xmax = 962.3562
				text = "there"
			intervals [3081]:
				xmin = 962.3562
				xmax = 962.7572
				text = ""
			intervals [3082]:
				xmin = 962.7572
				xmax = 963.5272
				text = "so"
			intervals [3083]:
				xmin = 963.5272
				xmax = 963.5572
				text = ""
			intervals [3084]:
				xmin = 963.5572
				xmax = 964.0272
				text = "that"
			intervals [3085]:
				xmin = 964.0272
				xmax = 964.0572
				text = ""
			intervals [3086]:
				xmin = 964.0572
				xmax = 964.2972
				text = "was"
			intervals [3087]:
				xmin = 964.2972
				xmax = 964.8672
				text = "like"
			intervals [3088]:
				xmin = 964.8672
				xmax = 965.1072
				text = "like"
			intervals [3089]:
				xmin = 965.1072
				xmax = 965.1572
				text = ""
			intervals [3090]:
				xmin = 965.1572
				xmax = 965.3372
				text = "i'm"
			intervals [3091]:
				xmin = 965.3372
				xmax = 965.6372
				text = "talking"
			intervals [3092]:
				xmin = 965.6372
				xmax = 966.0872
				text = "about"
			intervals [3093]:
				xmin = 966.0872
				xmax = 967.2758
				text = ""
			intervals [3094]:
				xmin = 967.2758
				xmax = 968.1058
				text = "clothes"
			intervals [3095]:
				xmin = 968.1058
				xmax = 968.5458
				text = "drying"
			intervals [3096]:
				xmin = 968.5458
				xmax = 968.7258
				text = "out"
			intervals [3097]:
				xmin = 968.7258
				xmax = 968.8858
				text = "on"
			intervals [3098]:
				xmin = 968.8858
				xmax = 968.9358
				text = "a"
			intervals [3099]:
				xmin = 968.9358
				xmax = 969.7858
				text = "string"
			intervals [3100]:
				xmin = 969.7858
				xmax = 971.0161
				text = ""
			intervals [3101]:
				xmin = 971.0161
				xmax = 971.3361
				text = "in"
			intervals [3102]:
				xmin = 971.3361
				xmax = 971.4261
				text = "the"
			intervals [3103]:
				xmin = 971.4261
				xmax = 971.7661
				text = "in"
			intervals [3104]:
				xmin = 971.7661
				xmax = 971.9161
				text = "the"
			intervals [3105]:
				xmin = 971.9161
				xmax = 972.2161
				text = "back"
			intervals [3106]:
				xmin = 972.2161
				xmax = 972.9361
				text = "alley"
			intervals [3107]:
				xmin = 972.9361
				xmax = 973.1523
				text = ""
			intervals [3108]:
				xmin = 973.1523
				xmax = 974.1723
				text = "neighborhoods"
			intervals [3109]:
				xmin = 974.1723
				xmax = 974.2023
				text = ""
			intervals [3110]:
				xmin = 974.2023
				xmax = 974.9323
				text = "because"
			intervals [3111]:
				xmin = 974.9323
				xmax = 974.9623
				text = ""
			intervals [3112]:
				xmin = 974.9623
				xmax = 975.2623
				text = "that"
			intervals [3113]:
				xmin = 975.2623
				xmax = 975.4323
				text = "was"
			intervals [3114]:
				xmin = 975.4323
				xmax = 975.5023
				text = "the"
			intervals [3115]:
				xmin = 975.5023
				xmax = 976.1423
				text = "projects"
			intervals [3116]:
				xmin = 976.1423
				xmax = 976.3023
				text = "in"
			intervals [3117]:
				xmin = 976.3023
				xmax = 976.9923
				text = "alexandria"
			intervals [3118]:
				xmin = 976.9923
				xmax = 977.3998
				text = ""
			intervals [3119]:
				xmin = 977.3998
				xmax = 978.3298
				text = "so"
			intervals [3120]:
				xmin = 978.3298
				xmax = 978.6685
				text = ""
			intervals [3121]:
				xmin = 978.6685
				xmax = 978.8785
				text = "and"
			intervals [3122]:
				xmin = 978.8785
				xmax = 979.1085
				text = "there"
			intervals [3123]:
				xmin = 979.1085
				xmax = 979.2785
				text = "and"
			intervals [3124]:
				xmin = 979.2785
				xmax = 979.4285
				text = "there"
			intervals [3125]:
				xmin = 979.4285
				xmax = 979.7485
				text = "were"
			intervals [3126]:
				xmin = 979.7485
				xmax = 980.0485
				text = "there"
			intervals [3127]:
				xmin = 980.0485
				xmax = 980.2885
				text = "there"
			intervals [3128]:
				xmin = 980.2885
				xmax = 980.4585
				text = "there"
			intervals [3129]:
				xmin = 980.4585
				xmax = 980.5785
				text = "were"
			intervals [3130]:
				xmin = 980.5785
				xmax = 981.0685
				text = "projects"
			intervals [3131]:
				xmin = 981.0685
				xmax = 981.2985
				text = "and"
			intervals [3132]:
				xmin = 981.2985
				xmax = 981.5085
				text = "in"
			intervals [3133]:
				xmin = 981.5085
				xmax = 981.6085
				text = "the"
			intervals [3134]:
				xmin = 981.6085
				xmax = 981.9685
				text = "section"
			intervals [3135]:
				xmin = 981.9685
				xmax = 982.1185
				text = "eight"
			intervals [3136]:
				xmin = 982.1185
				xmax = 982.2285
				text = "in"
			intervals [3137]:
				xmin = 982.2285
				xmax = 983.0485
				text = "alexandria"
			intervals [3138]:
				xmin = 983.0485
				xmax = 983.3285
				text = "funny"
			intervals [3139]:
				xmin = 983.3285
				xmax = 983.6185
				text = "enough"
			intervals [3140]:
				xmin = 983.6185
				xmax = 983.6985
				text = "it"
			intervals [3141]:
				xmin = 983.6985
				xmax = 983.8385
				text = "was"
			intervals [3142]:
				xmin = 983.8385
				xmax = 984.1085
				text = "very"
			intervals [3143]:
				xmin = 984.1085
				xmax = 984.5785
				text = "integrated"
			intervals [3144]:
				xmin = 984.5785
				xmax = 984.6885
				text = "it"
			intervals [3145]:
				xmin = 984.6885
				xmax = 984.8485
				text = "was"
			intervals [3146]:
				xmin = 984.8485
				xmax = 984.8985
				text = "a"
			intervals [3147]:
				xmin = 984.8985
				xmax = 985.1385
				text = "bunch"
			intervals [3148]:
				xmin = 985.1385
				xmax = 985.1985
				text = "of"
			intervals [3149]:
				xmin = 985.1985
				xmax = 985.4385
				text = "black"
			intervals [3150]:
				xmin = 985.4385
				xmax = 985.5285
				text = "and"
			intervals [3151]:
				xmin = 985.5285
				xmax = 985.7085
				text = "white"
			intervals [3152]:
				xmin = 985.7085
				xmax = 985.9985
				text = "people"
			intervals [3153]:
				xmin = 985.9985
				xmax = 986.0485
				text = "i"
			intervals [3154]:
				xmin = 986.0485
				xmax = 986.6185
				text = "remember"
			intervals [3155]:
				xmin = 986.6185
				xmax = 986.9174
				text = ""
			intervals [3156]:
				xmin = 986.9174
				xmax = 987.0674
				text = "my"
			intervals [3157]:
				xmin = 987.0674
				xmax = 987.3774
				text = "dad"
			intervals [3158]:
				xmin = 987.3774
				xmax = 987.4974
				text = "had"
			intervals [3159]:
				xmin = 987.4974
				xmax = 987.5574
				text = "a"
			intervals [3160]:
				xmin = 987.5574
				xmax = 988.0874
				text = "place"
			intervals [3161]:
				xmin = 988.0874
				xmax = 988.1174
				text = ""
			intervals [3162]:
				xmin = 988.1174
				xmax = 988.4874
				text = "um"
			intervals [3163]:
				xmin = 988.4874
				xmax = 988.8974
				text = "there"
			intervals [3164]:
				xmin = 988.8974
				xmax = 988.9274
				text = ""
			intervals [3165]:
				xmin = 988.9274
				xmax = 989.1474
				text = "and"
			intervals [3166]:
				xmin = 989.1474
				xmax = 989.4374
				text = "my"
			intervals [3167]:
				xmin = 989.4374
				xmax = 989.4674
				text = ""
			intervals [3168]:
				xmin = 989.4674
				xmax = 989.9774
				text = "um"
			intervals [3169]:
				xmin = 989.9774
				xmax = 990.2906
				text = ""
			intervals [3170]:
				xmin = 990.2906
				xmax = 990.3806
				text = "<unk>"
			intervals [3171]:
				xmin = 990.3806
				xmax = 990.4227
				text = ""
			intervals [3172]:
				xmin = 990.4227
				xmax = 990.5427
				text = "and"
			intervals [3173]:
				xmin = 990.5427
				xmax = 990.7427
				text = "his"
			intervals [3174]:
				xmin = 990.7427
				xmax = 991.0327
				text = "next"
			intervals [3175]:
				xmin = 991.0327
				xmax = 991.1927
				text = "door"
			intervals [3176]:
				xmin = 991.1927
				xmax = 991.6327
				text = "neighbors"
			intervals [3177]:
				xmin = 991.6327
				xmax = 991.8027
				text = "was"
			intervals [3178]:
				xmin = 991.8027
				xmax = 992.0927
				text = "these"
			intervals [3179]:
				xmin = 992.0927
				xmax = 992.3327
				text = "two"
			intervals [3180]:
				xmin = 992.3327
				xmax = 992.5827
				text = "white"
			intervals [3181]:
				xmin = 992.5827
				xmax = 992.8927
				text = "ladies"
			intervals [3182]:
				xmin = 992.8927
				xmax = 993.1427
				text = "named"
			intervals [3183]:
				xmin = 993.1427
				xmax = 993.4227
				text = "lynda"
			intervals [3184]:
				xmin = 993.4227
				xmax = 993.5427
				text = "and"
			intervals [3185]:
				xmin = 993.5427
				xmax = 993.8827
				text = "brenda"
			intervals [3186]:
				xmin = 993.8827
				xmax = 994.0652
				text = ""
			intervals [3187]:
				xmin = 994.0652
				xmax = 994.1952
				text = "they"
			intervals [3188]:
				xmin = 994.1952
				xmax = 994.3052
				text = "were"
			intervals [3189]:
				xmin = 994.3052
				xmax = 994.9252
				text = "twins"
			intervals [3190]:
				xmin = 994.9252
				xmax = 995.4432
				text = ""
			intervals [3191]:
				xmin = 995.4432
				xmax = 996.1532
				text = "um"
			intervals [3192]:
				xmin = 996.1532
				xmax = 996.294
				text = ""
			intervals [3193]:
				xmin = 996.294
				xmax = 996.424
				text = "and"
			intervals [3194]:
				xmin = 996.424
				xmax = 996.764
				text = "lynda"
			intervals [3195]:
				xmin = 996.764
				xmax = 996.824
				text = "and"
			intervals [3196]:
				xmin = 996.824
				xmax = 997.294
				text = "brenda"
			intervals [3197]:
				xmin = 997.294
				xmax = 997.324
				text = ""
			intervals [3198]:
				xmin = 997.324
				xmax = 997.504
				text = "they"
			intervals [3199]:
				xmin = 997.504
				xmax = 997.604
				text = "were"
			intervals [3200]:
				xmin = 997.604
				xmax = 997.854
				text = "home"
			intervals [3201]:
				xmin = 997.854
				xmax = 998.014
				text = "all"
			intervals [3202]:
				xmin = 998.014
				xmax = 998.174
				text = "day"
			intervals [3203]:
				xmin = 998.174
				xmax = 998.314
				text = "they"
			intervals [3204]:
				xmin = 998.314
				xmax = 998.444
				text = "just"
			intervals [3205]:
				xmin = 998.444
				xmax = 998.634
				text = "sat"
			intervals [3206]:
				xmin = 998.634
				xmax = 998.934
				text = "around"
			intervals [3207]:
				xmin = 998.934
				xmax = 999.034
				text = "they"
			intervals [3208]:
				xmin = 999.034
				xmax = 999.324
				text = "always"
			intervals [3209]:
				xmin = 999.324
				xmax = 999.464
				text = "had"
			intervals [3210]:
				xmin = 999.464
				xmax = 999.524
				text = "the"
			intervals [3211]:
				xmin = 999.524
				xmax = 999.894
				text = "candy"
			intervals [3212]:
				xmin = 999.894
				xmax = 1000.044
				text = "we"
			intervals [3213]:
				xmin = 1000.044
				xmax = 1000.344
				text = "always"
			intervals [3214]:
				xmin = 1000.344
				xmax = 1000.464
				text = "used"
			intervals [3215]:
				xmin = 1000.464
				xmax = 1000.644
				text = "to"
			intervals [3216]:
				xmin = 1000.644
				xmax = 1000.764
				text = "go"
			intervals [3217]:
				xmin = 1000.764
				xmax = 1000.924
				text = "over"
			intervals [3218]:
				xmin = 1000.924
				xmax = 1001.044
				text = "there"
			intervals [3219]:
				xmin = 1001.044
				xmax = 1001.104
				text = "and"
			intervals [3220]:
				xmin = 1001.104
				xmax = 1001.204
				text = "get"
			intervals [3221]:
				xmin = 1001.204
				xmax = 1001.234
				text = ""
			intervals [3222]:
				xmin = 1001.234
				xmax = 1001.844
				text = "snacks"
			intervals [3223]:
				xmin = 1001.844
				xmax = 1002.2606
				text = ""
			intervals [3224]:
				xmin = 1002.2606
				xmax = 1002.9606
				text = "um"
			intervals [3225]:
				xmin = 1002.9606
				xmax = 1003.3759
				text = ""
			intervals [3226]:
				xmin = 1003.3759
				xmax = 1003.9059
				text = "so"
			intervals [3227]:
				xmin = 1003.9059
				xmax = 1004.0759
				text = "like"
			intervals [3228]:
				xmin = 1004.0759
				xmax = 1004.2259
				text = "it"
			intervals [3229]:
				xmin = 1004.2259
				xmax = 1004.4859
				text = "was"
			intervals [3230]:
				xmin = 1004.4859
				xmax = 1004.5459
				text = ""
			intervals [3231]:
				xmin = 1004.5459
				xmax = 1004.7559
				text = "it"
			intervals [3232]:
				xmin = 1004.7559
				xmax = 1004.9059
				text = "it"
			intervals [3233]:
				xmin = 1004.9059
				xmax = 1005.2159
				text = "was"
			intervals [3234]:
				xmin = 1005.2159
				xmax = 1005.2459
				text = ""
			intervals [3235]:
				xmin = 1005.2459
				xmax = 1005.3759
				text = "it"
			intervals [3236]:
				xmin = 1005.3759
				xmax = 1005.4959
				text = "was"
			intervals [3237]:
				xmin = 1005.4959
				xmax = 1006.0559
				text = "different"
			intervals [3238]:
				xmin = 1006.0559
				xmax = 1006.2359
				text = "in"
			intervals [3239]:
				xmin = 1006.2359
				xmax = 1006.8559
				text = "alexandria"
			intervals [3240]:
				xmin = 1006.8559
				xmax = 1006.9959
				text = "it"
			intervals [3241]:
				xmin = 1006.9959
				xmax = 1007.1359
				text = "was"
			intervals [3242]:
				xmin = 1007.1359
				xmax = 1007.9259
				text = "still"
			intervals [3243]:
				xmin = 1007.9259
				xmax = 1007.9559
				text = ""
			intervals [3244]:
				xmin = 1007.9559
				xmax = 1008.2859
				text = "like"
			intervals [3245]:
				xmin = 1008.2859
				xmax = 1008.3159
				text = ""
			intervals [3246]:
				xmin = 1008.3159
				xmax = 1008.6759
				text = "the"
			intervals [3247]:
				xmin = 1008.6759
				xmax = 1008.7059
				text = ""
			intervals [3248]:
				xmin = 1008.7059
				xmax = 1009.7359
				text = "lower"
			intervals [3249]:
				xmin = 1009.7359
				xmax = 1009.853
				text = ""
			intervals [3250]:
				xmin = 1009.853
				xmax = 1009.933
				text = "i"
			intervals [3251]:
				xmin = 1009.933
				xmax = 1009.983
				text = ""
			intervals [3252]:
				xmin = 1009.983
				xmax = 1010.593
				text = "income"
			intervals [3253]:
				xmin = 1010.593
				xmax = 1011.353
				text = "community"
			intervals [3254]:
				xmin = 1011.353
				xmax = 1011.813
				text = "section"
			intervals [3255]:
				xmin = 1011.813
				xmax = 1012.163
				text = "eight"
			intervals [3256]:
				xmin = 1012.163
				xmax = 1013.063
				text = "poverty"
			intervals [3257]:
				xmin = 1013.063
				xmax = 1013.193
				text = ""
			intervals [3258]:
				xmin = 1013.193
				xmax = 1013.553
				text = "but"
			intervals [3259]:
				xmin = 1013.553
				xmax = 1013.583
				text = ""
			intervals [3260]:
				xmin = 1013.583
				xmax = 1013.773
				text = "it"
			intervals [3261]:
				xmin = 1013.773
				xmax = 1014.093
				text = "was"
			intervals [3262]:
				xmin = 1014.093
				xmax = 1014.133
				text = ""
			intervals [3263]:
				xmin = 1014.133
				xmax = 1014.313
				text = "it"
			intervals [3264]:
				xmin = 1014.313
				xmax = 1014.553
				text = "was"
			intervals [3265]:
				xmin = 1014.553
				xmax = 1015.053
				text = "just"
			intervals [3266]:
				xmin = 1015.053
				xmax = 1015.4693
				text = ""
			intervals [3267]:
				xmin = 1015.4693
				xmax = 1015.5793
				text = "it"
			intervals [3268]:
				xmin = 1015.5793
				xmax = 1015.8093
				text = "was"
			intervals [3269]:
				xmin = 1015.8093
				xmax = 1016.2393
				text = "different"
			intervals [3270]:
				xmin = 1016.2393
				xmax = 1016.2693
				text = ""
			intervals [3271]:
				xmin = 1016.2693
				xmax = 1016.3993
				text = "it"
			intervals [3272]:
				xmin = 1016.3993
				xmax = 1016.7893
				text = "wasn't"
			intervals [3273]:
				xmin = 1016.7893
				xmax = 1016.9793
				text = "like"
			intervals [3274]:
				xmin = 1016.9793
				xmax = 1017.0293
				text = ""
			intervals [3275]:
				xmin = 1017.0293
				xmax = 1017.1993
				text = "a"
			intervals [3276]:
				xmin = 1017.1993
				xmax = 1017.4393
				text = "whole"
			intervals [3277]:
				xmin = 1017.4393
				xmax = 1017.6893
				text = "bunch"
			intervals [3278]:
				xmin = 1017.6893
				xmax = 1017.7493
				text = "of"
			intervals [3279]:
				xmin = 1017.7493
				xmax = 1018.5193
				text = "crime"
			intervals [3280]:
				xmin = 1018.5193
				xmax = 1018.8059
				text = ""
			intervals [3281]:
				xmin = 1018.8059
				xmax = 1018.9859
				text = "it"
			intervals [3282]:
				xmin = 1018.9859
				xmax = 1019.0959
				text = "was"
			intervals [3283]:
				xmin = 1019.0959
				xmax = 1019.3759
				text = "just"
			intervals [3284]:
				xmin = 1019.3759
				xmax = 1019.5459
				text = "us"
			intervals [3285]:
				xmin = 1019.5459
				xmax = 1019.9359
				text = "hanging"
			intervals [3286]:
				xmin = 1019.9359
				xmax = 1020.1859
				text = "out"
			intervals [3287]:
				xmin = 1020.1859
				xmax = 1020.3959
				text = "like"
			intervals [3288]:
				xmin = 1020.3959
				xmax = 1020.4859
				text = "i"
			intervals [3289]:
				xmin = 1020.4859
				xmax = 1021.2159
				text = "remember"
			intervals [3290]:
				xmin = 1021.2159
				xmax = 1021.566
				text = ""
			intervals [3291]:
				xmin = 1021.566
				xmax = 1022.076
				text = "um"
			intervals [3292]:
				xmin = 1022.076
				xmax = 1022.106
				text = ""
			intervals [3293]:
				xmin = 1022.106
				xmax = 1022.506
				text = "hanging"
			intervals [3294]:
				xmin = 1022.506
				xmax = 1022.706
				text = "out"
			intervals [3295]:
				xmin = 1022.706
				xmax = 1022.906
				text = "with"
			intervals [3296]:
				xmin = 1022.906
				xmax = 1023.056
				text = "my"
			intervals [3297]:
				xmin = 1023.056
				xmax = 1023.336
				text = "dad"
			intervals [3298]:
				xmin = 1023.336
				xmax = 1023.466
				text = "and"
			intervals [3299]:
				xmin = 1023.466
				xmax = 1023.606
				text = "at"
			intervals [3300]:
				xmin = 1023.606
				xmax = 1023.856
				text = "one"
			intervals [3301]:
				xmin = 1023.856
				xmax = 1024.326
				text = "point"
			intervals [3302]:
				xmin = 1024.326
				xmax = 1024.9994
				text = ""
			intervals [3303]:
				xmin = 1024.9994
				xmax = 1025.1694
				text = "my"
			intervals [3304]:
				xmin = 1025.1694
				xmax = 1025.4794
				text = "dad"
			intervals [3305]:
				xmin = 1025.4794
				xmax = 1025.5394
				text = "s"
			intervals [3306]:
				xmin = 1025.5394
				xmax = 1025.8594
				text = "house"
			intervals [3307]:
				xmin = 1025.8594
				xmax = 1026.0794
				text = "was"
			intervals [3308]:
				xmin = 1026.0794
				xmax = 1026.2594
				text = "like"
			intervals [3309]:
				xmin = 1026.2594
				xmax = 1026.5294
				text = "one"
			intervals [3310]:
				xmin = 1026.5294
				xmax = 1026.8194
				text = "house"
			intervals [3311]:
				xmin = 1026.8194
				xmax = 1026.8894
				text = "on"
			intervals [3312]:
				xmin = 1026.8894
				xmax = 1027.0194
				text = "the"
			intervals [3313]:
				xmin = 1027.0194
				xmax = 1027.5094
				text = "block"
			intervals [3314]:
				xmin = 1027.5094
				xmax = 1027.6894
				text = "two"
			intervals [3315]:
				xmin = 1027.6894
				xmax = 1028.0294
				text = "houses"
			intervals [3316]:
				xmin = 1028.0294
				xmax = 1028.3694
				text = "down"
			intervals [3317]:
				xmin = 1028.3694
				xmax = 1028.5094
				text = "was"
			intervals [3318]:
				xmin = 1028.5094
				xmax = 1028.6594
				text = "his"
			intervals [3319]:
				xmin = 1028.6594
				xmax = 1029.0694
				text = "sister"
			intervals [3320]:
				xmin = 1029.0694
				xmax = 1029.2194
				text = "and"
			intervals [3321]:
				xmin = 1029.2194
				xmax = 1029.4294
				text = "two"
			intervals [3322]:
				xmin = 1029.4294
				xmax = 1029.7594
				text = "houses"
			intervals [3323]:
				xmin = 1029.7594
				xmax = 1029.9694
				text = "down"
			intervals [3324]:
				xmin = 1029.9694
				xmax = 1030.1294
				text = "from"
			intervals [3325]:
				xmin = 1030.1294
				xmax = 1030.3594
				text = "that"
			intervals [3326]:
				xmin = 1030.3594
				xmax = 1030.5394
				text = "was"
			intervals [3327]:
				xmin = 1030.5394
				xmax = 1030.7594
				text = "his"
			intervals [3328]:
				xmin = 1030.7594
				xmax = 1030.9194
				text = "aunt"
			intervals [3329]:
				xmin = 1030.9194
				xmax = 1030.9894
				text = "and"
			intervals [3330]:
				xmin = 1030.9894
				xmax = 1031.4894
				text = "uncle"
			intervals [3331]:
				xmin = 1031.4894
				xmax = 1031.7501
				text = ""
			intervals [3332]:
				xmin = 1031.7501
				xmax = 1031.9301
				text = "and"
			intervals [3333]:
				xmin = 1031.9301
				xmax = 1032.2601
				text = "so"
			intervals [3334]:
				xmin = 1032.2601
				xmax = 1032.4401
				text = "like"
			intervals [3335]:
				xmin = 1032.4401
				xmax = 1032.6201
				text = "our"
			intervals [3336]:
				xmin = 1032.6201
				xmax = 1033.2101
				text = "family"
			intervals [3337]:
				xmin = 1033.2101
				xmax = 1033.4801
				text = "was"
			intervals [3338]:
				xmin = 1033.4801
				xmax = 1033.7501
				text = "lit"
			intervals [3339]:
				xmin = 1033.7501
				xmax = 1033.7801
				text = ""
			intervals [3340]:
				xmin = 1033.7801
				xmax = 1034.1901
				text = "almost"
			intervals [3341]:
				xmin = 1034.1901
				xmax = 1034.3601
				text = "like"
			intervals [3342]:
				xmin = 1034.3601
				xmax = 1034.5601
				text = "that"
			intervals [3343]:
				xmin = 1034.5601
				xmax = 1034.6001
				text = ""
			intervals [3344]:
				xmin = 1034.6001
				xmax = 1034.8401
				text = "whole"
			intervals [3345]:
				xmin = 1034.8401
				xmax = 1035.1501
				text = "block"
			intervals [3346]:
				xmin = 1035.1501
				xmax = 1035.3001
				text = "and"
			intervals [3347]:
				xmin = 1035.3001
				xmax = 1035.4201
				text = "we"
			intervals [3348]:
				xmin = 1035.4201
				xmax = 1035.5601
				text = "would"
			intervals [3349]:
				xmin = 1035.5601
				xmax = 1035.7601
				text = "go"
			intervals [3350]:
				xmin = 1035.7601
				xmax = 1035.9301
				text = "to"
			intervals [3351]:
				xmin = 1035.9301
				xmax = 1036.0401
				text = "the"
			intervals [3352]:
				xmin = 1036.0401
				xmax = 1036.3901
				text = "park"
			intervals [3353]:
				xmin = 1036.3901
				xmax = 1036.7401
				text = "behind"
			intervals [3354]:
				xmin = 1036.7401
				xmax = 1036.8201
				text = "the"
			intervals [3355]:
				xmin = 1036.8201
				xmax = 1037.2901
				text = "house"
			intervals [3356]:
				xmin = 1037.2901
				xmax = 1037.5866
				text = ""
			intervals [3357]:
				xmin = 1037.5866
				xmax = 1037.7666
				text = "and"
			intervals [3358]:
				xmin = 1037.7666
				xmax = 1038.0366
				text = "play"
			intervals [3359]:
				xmin = 1038.0366
				xmax = 1038.7666
				text = "outside"
			intervals [3360]:
				xmin = 1038.7666
				xmax = 1039.0355
				text = ""
			intervals [3361]:
				xmin = 1039.0355
				xmax = 1039.4055
				text = "past"
			intervals [3362]:
				xmin = 1039.4055
				xmax = 1039.8155
				text = "dark"
			intervals [3363]:
				xmin = 1039.8155
				xmax = 1040.0231
				text = ""
			intervals [3364]:
				xmin = 1040.0231
				xmax = 1040.3131
				text = "never"
			intervals [3365]:
				xmin = 1040.3131
				xmax = 1040.5031
				text = "had"
			intervals [3366]:
				xmin = 1040.5031
				xmax = 1040.5931
				text = "to"
			intervals [3367]:
				xmin = 1040.5931
				xmax = 1040.8731
				text = "worry"
			intervals [3368]:
				xmin = 1040.8731
				xmax = 1041.1831
				text = "about"
			intervals [3369]:
				xmin = 1041.1831
				xmax = 1041.6131
				text = "nothing"
			intervals [3370]:
				xmin = 1041.6131
				xmax = 1041.7531
				text = "we"
			intervals [3371]:
				xmin = 1041.7531
				xmax = 1041.8831
				text = "would"
			intervals [3372]:
				xmin = 1041.8831
				xmax = 1041.9731
				text = ""
			intervals [3373]:
				xmin = 1041.9731
				xmax = 1042.4531
				text = "roam"
			intervals [3374]:
				xmin = 1042.4531
				xmax = 1043.2431
				text = "alexandria"
			intervals [3375]:
				xmin = 1043.2431
				xmax = 1043.4231
				text = "we"
			intervals [3376]:
				xmin = 1043.4231
				xmax = 1043.5931
				text = "would"
			intervals [3377]:
				xmin = 1043.5931
				xmax = 1043.9231
				text = "walk"
			intervals [3378]:
				xmin = 1043.9231
				xmax = 1044.5231
				text = "from"
			intervals [3379]:
				xmin = 1044.5231
				xmax = 1045.5026
				text = ""
			intervals [3380]:
				xmin = 1045.5026
				xmax = 1045.7026
				text = "we"
			intervals [3381]:
				xmin = 1045.7026
				xmax = 1045.8726
				text = "would"
			intervals [3382]:
				xmin = 1045.8726
				xmax = 1046.1826
				text = "walk"
			intervals [3383]:
				xmin = 1046.1826
				xmax = 1046.2926
				text = "all"
			intervals [3384]:
				xmin = 1046.2926
				xmax = 1046.3526
				text = "the"
			intervals [3385]:
				xmin = 1046.3526
				xmax = 1046.4626
				text = "way"
			intervals [3386]:
				xmin = 1046.4626
				xmax = 1046.6826
				text = "down"
			intervals [3387]:
				xmin = 1046.6826
				xmax = 1046.7726
				text = "to"
			intervals [3388]:
				xmin = 1046.7726
				xmax = 1047.0926
				text = "del"
			intervals [3389]:
				xmin = 1047.0926
				xmax = 1047.4826
				text = "ray"
			intervals [3390]:
				xmin = 1047.4826
				xmax = 1047.5126
				text = ""
			intervals [3391]:
				xmin = 1047.5126
				xmax = 1047.7326
				text = "which"
			intervals [3392]:
				xmin = 1047.7326
				xmax = 1047.8826
				text = "is"
			intervals [3393]:
				xmin = 1047.8826
				xmax = 1048.0826
				text = "all"
			intervals [3394]:
				xmin = 1048.0826
				xmax = 1048.1626
				text = "the"
			intervals [3395]:
				xmin = 1048.1626
				xmax = 1048.4226
				text = "way"
			intervals [3396]:
				xmin = 1048.4226
				xmax = 1048.7426
				text = "down"
			intervals [3397]:
				xmin = 1048.7426
				xmax = 1048.8826
				text = "the"
			intervals [3398]:
				xmin = 1048.8826
				xmax = 1049.0326
				text = "other"
			intervals [3399]:
				xmin = 1049.0326
				xmax = 1049.5826
				text = "side"
			intervals [3400]:
				xmin = 1049.5826
				xmax = 1049.7635
				text = ""
			intervals [3401]:
				xmin = 1049.7635
				xmax = 1050.1035
				text = "so"
			intervals [3402]:
				xmin = 1050.1035
				xmax = 1050.3235
				text = "we"
			intervals [3403]:
				xmin = 1050.3235
				xmax = 1050.4835
				text = "would"
			intervals [3404]:
				xmin = 1050.4835
				xmax = 1050.7435
				text = "just"
			intervals [3405]:
				xmin = 1050.7435
				xmax = 1050.9335
				text = "be"
			intervals [3406]:
				xmin = 1050.9335
				xmax = 1050.9635
				text = ""
			intervals [3407]:
				xmin = 1050.9635
				xmax = 1051.6135
				text = "out"
			intervals [3408]:
				xmin = 1051.6135
				xmax = 1052.2235
				text = "um"
			intervals [3409]:
				xmin = 1052.2235
				xmax = 1052.6935
				text = "walking"
			intervals [3410]:
				xmin = 1052.6935
				xmax = 1053.3335
				text = "around"
			intervals [3411]:
				xmin = 1053.3335
				xmax = 1053.4935
				text = "through"
			intervals [3412]:
				xmin = 1053.4935
				xmax = 1054.6435
				text = "alexandria"
			intervals [3413]:
				xmin = 1054.6435
				xmax = 1055.1335
				text = "so"
			intervals [3414]:
				xmin = 1055.1335
				xmax = 1055.5535
				text = "um"
			intervals [3415]:
				xmin = 1055.5535
				xmax = 1055.7401
				text = ""
			intervals [3416]:
				xmin = 1055.7401
				xmax = 1055.8801
				text = "and"
			intervals [3417]:
				xmin = 1055.8801
				xmax = 1056.0001
				text = "that"
			intervals [3418]:
				xmin = 1056.0001
				xmax = 1056.1101
				text = "was"
			intervals [3419]:
				xmin = 1056.1101
				xmax = 1056.3201
				text = "like"
			intervals [3420]:
				xmin = 1056.3201
				xmax = 1056.7801
				text = "weekends"
			intervals [3421]:
				xmin = 1056.7801
				xmax = 1056.9501
				text = "for"
			intervals [3422]:
				xmin = 1056.9501
				xmax = 1057.1801
				text = "me"
			intervals [3423]:
				xmin = 1057.1801
				xmax = 1057.3201
				text = "so"
			intervals [3424]:
				xmin = 1057.3201
				xmax = 1057.5601
				text = "like"
			intervals [3425]:
				xmin = 1057.5601
				xmax = 1058.0101
				text = "weekdays"
			intervals [3426]:
				xmin = 1058.0101
				xmax = 1058.1701
				text = "was"
			intervals [3427]:
				xmin = 1058.1701
				xmax = 1058.4201
				text = "back"
			intervals [3428]:
				xmin = 1058.4201
				xmax = 1058.5201
				text = "to"
			intervals [3429]:
				xmin = 1058.5201
				xmax = 1058.9001
				text = "pg"
			intervals [3430]:
				xmin = 1058.9001
				xmax = 1059.4101
				text = "county"
			intervals [3431]:
				xmin = 1059.4101
				xmax = 1059.5301
				text = "it"
			intervals [3432]:
				xmin = 1059.5301
				xmax = 1059.7801
				text = "was"
			intervals [3433]:
				xmin = 1059.7801
				xmax = 1060.0501
				text = "back"
			intervals [3434]:
				xmin = 1060.0501
				xmax = 1060.8101
				text = "to"
			intervals [3435]:
				xmin = 1060.8101
				xmax = 1061.4601
				text = "um"
			intervals [3436]:
				xmin = 1061.4601
				xmax = 1061.8836
				text = ""
			intervals [3437]:
				xmin = 1061.8836
				xmax = 1062.0236
				text = "you"
			intervals [3438]:
				xmin = 1062.0236
				xmax = 1062.5536
				text = "know"
			intervals [3439]:
				xmin = 1062.5536
				xmax = 1062.5836
				text = ""
			intervals [3440]:
				xmin = 1062.5836
				xmax = 1063.0236
				text = "just"
			intervals [3441]:
				xmin = 1063.0236
				xmax = 1063.3258
				text = ""
			intervals [3442]:
				xmin = 1063.3258
				xmax = 1063.4858
				text = "a"
			intervals [3443]:
				xmin = 1063.4858
				xmax = 1063.9058
				text = "whole"
			intervals [3444]:
				xmin = 1063.9058
				xmax = 1064.4658
				text = "different"
			intervals [3445]:
				xmin = 1064.4658
				xmax = 1064.6858
				text = "set"
			intervals [3446]:
				xmin = 1064.6858
				xmax = 1064.8058
				text = "of"
			intervals [3447]:
				xmin = 1064.8058
				xmax = 1065.1158
				text = "things"
			intervals [3448]:
				xmin = 1065.1158
				xmax = 1065.4558
				text = "because"
			intervals [3449]:
				xmin = 1065.4558
				xmax = 1066.1858
				text = "now"
			intervals [3450]:
				xmin = 1066.1858
				xmax = 1066.2158
				text = ""
			intervals [3451]:
				xmin = 1066.2158
				xmax = 1066.5658
				text = "pg"
			intervals [3452]:
				xmin = 1066.5658
				xmax = 1067.2258
				text = "county"
			intervals [3453]:
				xmin = 1067.2258
				xmax = 1067.2558
				text = ""
			intervals [3454]:
				xmin = 1067.2558
				xmax = 1067.3958
				text = "it"
			intervals [3455]:
				xmin = 1067.3958
				xmax = 1067.5358
				text = "was"
			intervals [3456]:
				xmin = 1067.5358
				xmax = 1068.0758
				text = "starting"
			intervals [3457]:
				xmin = 1068.0758
				xmax = 1068.6458
				text = "to"
			intervals [3458]:
				xmin = 1068.6458
				xmax = 1069.0288
				text = ""
			intervals [3459]:
				xmin = 1069.0288
				xmax = 1069.4888
				text = "grow"
			intervals [3460]:
				xmin = 1069.4888
				xmax = 1069.7288
				text = "with"
			intervals [3461]:
				xmin = 1069.7288
				xmax = 1069.9088
				text = "this"
			intervals [3462]:
				xmin = 1069.9088
				xmax = 1070.4488
				text = "dc"
			intervals [3463]:
				xmin = 1070.4488
				xmax = 1071.1288
				text = "influence"
			intervals [3464]:
				xmin = 1071.1288
				xmax = 1071.4588
				text = "so"
			intervals [3465]:
				xmin = 1071.4588
				xmax = 1071.6588
				text = "it"
			intervals [3466]:
				xmin = 1071.6588
				xmax = 1071.8288
				text = "was"
			intervals [3467]:
				xmin = 1071.8288
				xmax = 1072.1288
				text = "like"
			intervals [3468]:
				xmin = 1072.1288
				xmax = 1072.2188
				text = ""
			intervals [3469]:
				xmin = 1072.2188
				xmax = 1072.3288
				text = "a"
			intervals [3470]:
				xmin = 1072.3288
				xmax = 1072.7088
				text = "new"
			intervals [3471]:
				xmin = 1072.7088
				xmax = 1073.5988
				text = "mix"
			intervals [3472]:
				xmin = 1073.5988
				xmax = 1073.6688
				text = ""
			intervals [3473]:
				xmin = 1073.6688
				xmax = 1074.2188
				text = "um"
			intervals [3474]:
				xmin = 1074.2188
				xmax = 1074.2588
				text = ""
			intervals [3475]:
				xmin = 1074.2588
				xmax = 1074.8988
				text = "of"
			intervals [3476]:
				xmin = 1074.8988
				xmax = 1075.6261
				text = ""
			intervals [3477]:
				xmin = 1075.6261
				xmax = 1075.8361
				text = "of"
			intervals [3478]:
				xmin = 1075.8361
				xmax = 1075.8661
				text = ""
			intervals [3479]:
				xmin = 1075.8661
				xmax = 1076.3961
				text = "just"
			intervals [3480]:
				xmin = 1076.3961
				xmax = 1076.4261
				text = ""
			intervals [3481]:
				xmin = 1076.4261
				xmax = 1076.6461
				text = "what"
			intervals [3482]:
				xmin = 1076.6461
				xmax = 1076.7461
				text = "it"
			intervals [3483]:
				xmin = 1076.7461
				xmax = 1077.1961
				text = "was"
			intervals [3484]:
				xmin = 1077.1961
				xmax = 1077.3261
				text = "to"
			intervals [3485]:
				xmin = 1077.3261
				xmax = 1077.6761
				text = "be"
			intervals [3486]:
				xmin = 1077.6761
				xmax = 1077.9861
				text = "from"
			intervals [3487]:
				xmin = 1077.9861
				xmax = 1078.0161
				text = ""
			intervals [3488]:
				xmin = 1078.0161
				xmax = 1078.5561
				text = "dc"
			intervals [3489]:
				xmin = 1078.5561
				xmax = 1078.6661
				text = "it"
			intervals [3490]:
				xmin = 1078.6661
				xmax = 1078.8261
				text = "was"
			intervals [3491]:
				xmin = 1078.8261
				xmax = 1079.1261
				text = "like"
			intervals [3492]:
				xmin = 1079.1261
				xmax = 1079.1961
				text = ""
			intervals [3493]:
				xmin = 1079.1961
				xmax = 1079.5461
				text = "and"
			intervals [3494]:
				xmin = 1079.5461
				xmax = 1079.8969
				text = ""
			intervals [3495]:
				xmin = 1079.8969
				xmax = 1080.1269
				text = "and"
			intervals [3496]:
				xmin = 1080.1269
				xmax = 1080.7169
				text = "honestly"
			intervals [3497]:
				xmin = 1080.7169
				xmax = 1080.9969
				text = "my"
			intervals [3498]:
				xmin = 1080.9969
				xmax = 1081.4569
				text = "uncle"
			intervals [3499]:
				xmin = 1081.4569
				xmax = 1081.6769
				text = "and"
			intervals [3500]:
				xmin = 1081.6769
				xmax = 1081.8969
				text = "h"
			intervals [3501]:
				xmin = 1081.8969
				xmax = 1081.9469
				text = ""
			intervals [3502]:
				xmin = 1081.9469
				xmax = 1082.1569
				text = "there"
			intervals [3503]:
				xmin = 1082.1569
				xmax = 1082.2669
				text = "s"
			intervals [3504]:
				xmin = 1082.2669
				xmax = 1082.3769
				text = "a"
			intervals [3505]:
				xmin = 1082.3769
				xmax = 1082.4069
				text = ""
			intervals [3506]:
				xmin = 1082.4069
				xmax = 1082.5669
				text = "there"
			intervals [3507]:
				xmin = 1082.5669
				xmax = 1082.6369
				text = "s"
			intervals [3508]:
				xmin = 1082.6369
				xmax = 1082.7069
				text = "a"
			intervals [3509]:
				xmin = 1082.7069
				xmax = 1083.2269
				text = "article"
			intervals [3510]:
				xmin = 1083.2269
				xmax = 1083.5869
				text = "online"
			intervals [3511]:
				xmin = 1083.5869
				xmax = 1083.7669
				text = "my"
			intervals [3512]:
				xmin = 1083.7669
				xmax = 1084.1569
				text = "uncle"
			intervals [3513]:
				xmin = 1084.1569
				xmax = 1084.2369
				text = "i"
			intervals [3514]:
				xmin = 1084.2369
				xmax = 1084.4769
				text = "have"
			intervals [3515]:
				xmin = 1084.4769
				xmax = 1084.6669
				text = "that"
			intervals [3516]:
				xmin = 1084.6669
				xmax = 1084.9069
				text = "uncle"
			intervals [3517]:
				xmin = 1084.9069
				xmax = 1085.0869
				text = "that"
			intervals [3518]:
				xmin = 1085.0869
				xmax = 1085.3569
				text = "swear"
			intervals [3519]:
				xmin = 1085.3569
				xmax = 1085.4669
				text = "he"
			intervals [3520]:
				xmin = 1085.4669
				xmax = 1085.7469
				text = "came"
			intervals [3521]:
				xmin = 1085.7469
				xmax = 1085.8869
				text = "up"
			intervals [3522]:
				xmin = 1085.8869
				xmax = 1085.9869
				text = "with"
			intervals [3523]:
				xmin = 1085.9869
				xmax = 1086.0869
				text = "the"
			intervals [3524]:
				xmin = 1086.0869
				xmax = 1086.4769
				text = "phrase"
			intervals [3525]:
				xmin = 1086.4769
				xmax = 1087.2269
				text = "dmv"
			intervals [3526]:
				xmin = 1087.2269
				xmax = 1087.7763
				text = ""
			intervals [3527]:
				xmin = 1087.7763
				xmax = 1088.0463
				text = "he"
			intervals [3528]:
				xmin = 1088.0463
				xmax = 1088.3563
				text = "literal-"
			intervals [3529]:
				xmin = 1088.3563
				xmax = 1088.5663
				text = "and"
			intervals [3530]:
				xmin = 1088.5663
				xmax = 1088.6563
				text = "it"
			intervals [3531]:
				xmin = 1088.6563
				xmax = 1088.6863
				text = ""
			intervals [3532]:
				xmin = 1088.6863
				xmax = 1088.9663
				text = "they"
			intervals [3533]:
				xmin = 1088.9663
				xmax = 1088.9963
				text = ""
			intervals [3534]:
				xmin = 1088.9963
				xmax = 1089.2063
				text = "s"
			intervals [3535]:
				xmin = 1089.2063
				xmax = 1089.4812
				text = ""
			intervals [3536]:
				xmin = 1089.4812
				xmax = 1089.7712
				text = "someone"
			intervals [3537]:
				xmin = 1089.7712
				xmax = 1090.0912
				text = "published"
			intervals [3538]:
				xmin = 1090.0912
				xmax = 1090.1212
				text = "a"
			intervals [3539]:
				xmin = 1090.1212
				xmax = 1090.4712
				text = "article"
			intervals [3540]:
				xmin = 1090.4712
				xmax = 1090.6112
				text = "on"
			intervals [3541]:
				xmin = 1090.6112
				xmax = 1090.7312
				text = "it"
			intervals [3542]:
				xmin = 1090.7312
				xmax = 1090.7612
				text = ""
			intervals [3543]:
				xmin = 1090.7612
				xmax = 1090.9712
				text = "like"
			intervals [3544]:
				xmin = 1090.9712
				xmax = 1091.1212
				text = "they"
			intervals [3545]:
				xmin = 1091.1212
				xmax = 1091.6112
				text = "literally"
			intervals [3546]:
				xmin = 1091.6112
				xmax = 1092.1212
				text = "coin"
			intervals [3547]:
				xmin = 1092.1212
				xmax = 1092.6012
				text = "him"
			intervals [3548]:
				xmin = 1092.6012
				xmax = 1092.6812
				text = ""
			intervals [3549]:
				xmin = 1092.6812
				xmax = 1093.0512
				text = "being"
			intervals [3550]:
				xmin = 1093.0512
				xmax = 1093.1512
				text = "the"
			intervals [3551]:
				xmin = 1093.1512
				xmax = 1093.4312
				text = "first"
			intervals [3552]:
				xmin = 1093.4312
				xmax = 1093.6612
				text = "person"
			intervals [3553]:
				xmin = 1093.6612
				xmax = 1093.7412
				text = "to"
			intervals [3554]:
				xmin = 1093.7412
				xmax = 1093.9412
				text = "come"
			intervals [3555]:
				xmin = 1093.9412
				xmax = 1094.0912
				text = "up"
			intervals [3556]:
				xmin = 1094.0912
				xmax = 1094.2012
				text = "with"
			intervals [3557]:
				xmin = 1094.2012
				xmax = 1094.3112
				text = "the"
			intervals [3558]:
				xmin = 1094.3112
				xmax = 1094.7912
				text = "term"
			intervals [3559]:
				xmin = 1094.7912
				xmax = 1095.0742
				text = ""
			intervals [3560]:
				xmin = 1095.0742
				xmax = 1095.2342
				text = "and"
			intervals [3561]:
				xmin = 1095.2342
				xmax = 1095.5142
				text = "he"
			intervals [3562]:
				xmin = 1095.5142
				xmax = 1095.6242
				text = "s"
			intervals [3563]:
				xmin = 1095.6242
				xmax = 1095.6842
				text = "a"
			intervals [3564]:
				xmin = 1095.6842
				xmax = 1096.3442
				text = "producer"
			intervals [3565]:
				xmin = 1096.3442
				xmax = 1096.3742
				text = ""
			intervals [3566]:
				xmin = 1096.3742
				xmax = 1096.4642
				text = "he"
			intervals [3567]:
				xmin = 1096.4642
				xmax = 1096.5842
				text = "s"
			intervals [3568]:
				xmin = 1096.5842
				xmax = 1096.7542
				text = "been"
			intervals [3569]:
				xmin = 1096.7542
				xmax = 1096.9042
				text = "into"
			intervals [3570]:
				xmin = 1096.9042
				xmax = 1097.3942
				text = "music"
			intervals [3571]:
				xmin = 1097.3942
				xmax = 1097.6742
				text = "so"
			intervals [3572]:
				xmin = 1097.6742
				xmax = 1097.8842
				text = "it"
			intervals [3573]:
				xmin = 1097.8842
				xmax = 1098.0342
				text = "d"
			intervals [3574]:
				xmin = 1098.0342
				xmax = 1098.2439
				text = ""
			intervals [3575]:
				xmin = 1098.2439
				xmax = 1098.3539
				text = "it"
			intervals [3576]:
				xmin = 1098.3539
				xmax = 1098.6539
				text = "doesn't"
			intervals [3577]:
				xmin = 1098.6539
				xmax = 1099.1839
				text = "surprise"
			intervals [3578]:
				xmin = 1099.1839
				xmax = 1099.3239
				text = "me"
			intervals [3579]:
				xmin = 1099.3239
				xmax = 1099.5439
				text = "that"
			intervals [3580]:
				xmin = 1099.5439
				xmax = 1099.7539
				text = "unc"
			intervals [3581]:
				xmin = 1099.7539
				xmax = 1099.9539
				text = "woulda"
			intervals [3582]:
				xmin = 1099.9539
				xmax = 1100.1039
				text = "been"
			intervals [3583]:
				xmin = 1100.1039
				xmax = 1100.4539
				text = "saying"
			intervals [3584]:
				xmin = 1100.4539
				xmax = 1100.6239
				text = "one"
			intervals [3585]:
				xmin = 1100.6239
				xmax = 1100.8539
				text = "day"
			intervals [3586]:
				xmin = 1100.8539
				xmax = 1101.0839
				text = "yeah"
			intervals [3587]:
				xmin = 1101.0839
				xmax = 1101.2139
				text = "the"
			intervals [3588]:
				xmin = 1101.2139
				xmax = 1102.0139
				text = "dmv"
			intervals [3589]:
				xmin = 1102.0139
				xmax = 1102.1939
				text = "the"
			intervals [3590]:
				xmin = 1102.1939
				xmax = 1102.9739
				text = "dmv"
			intervals [3591]:
				xmin = 1102.9739
				xmax = 1103.0039
				text = ""
			intervals [3592]:
				xmin = 1103.0039
				xmax = 1103.1339
				text = "and"
			intervals [3593]:
				xmin = 1103.1339
				xmax = 1103.2439
				text = "it"
			intervals [3594]:
				xmin = 1103.2439
				xmax = 1103.6439
				text = "catch"
			intervals [3595]:
				xmin = 1103.6439
				xmax = 1104.0939
				text = "on"
			intervals [3596]:
				xmin = 1104.0939
				xmax = 1104.4183
				text = ""
			intervals [3597]:
				xmin = 1104.4183
				xmax = 1104.5783
				text = "and"
			intervals [3598]:
				xmin = 1104.5783
				xmax = 1104.9283
				text = "people"
			intervals [3599]:
				xmin = 1104.9283
				xmax = 1105.1083
				text = "not"
			intervals [3600]:
				xmin = 1105.1083
				xmax = 1105.3383
				text = "even"
			intervals [3601]:
				xmin = 1105.3383
				xmax = 1105.8083
				text = "realize"
			intervals [3602]:
				xmin = 1105.8083
				xmax = 1106.4583
				text = "because"
			intervals [3603]:
				xmin = 1106.4583
				xmax = 1106.4883
				text = ""
			intervals [3604]:
				xmin = 1106.4883
				xmax = 1107.0083
				text = "again"
			intervals [3605]:
				xmin = 1107.0083
				xmax = 1107.3011
				text = ""
			intervals [3606]:
				xmin = 1107.3011
				xmax = 1107.5111
				text = "he"
			intervals [3607]:
				xmin = 1107.5111
				xmax = 1107.7711
				text = "was"
			intervals [3608]:
				xmin = 1107.7711
				xmax = 1107.8011
				text = ""
			intervals [3609]:
				xmin = 1107.8011
				xmax = 1108.0011
				text = "you"
			intervals [3610]:
				xmin = 1108.0011
				xmax = 1108.4611
				text = "know"
			intervals [3611]:
				xmin = 1108.4611
				xmax = 1108.7111
				text = "he"
			intervals [3612]:
				xmin = 1108.7111
				xmax = 1108.8011
				text = "he"
			intervals [3613]:
				xmin = 1108.8011
				xmax = 1108.9811
				text = "was"
			intervals [3614]:
				xmin = 1108.9811
				xmax = 1109.0511
				text = ""
			intervals [3615]:
				xmin = 1109.0511
				xmax = 1109.2111
				text = "on"
			intervals [3616]:
				xmin = 1109.2111
				xmax = 1109.3611
				text = "my"
			intervals [3617]:
				xmin = 1109.3611
				xmax = 1109.7611
				text = "father"
			intervals [3618]:
				xmin = 1109.7611
				xmax = 1109.8111
				text = "s"
			intervals [3619]:
				xmin = 1109.8111
				xmax = 1110.3811
				text = "side"
			intervals [3620]:
				xmin = 1110.3811
				xmax = 1110.6811
				text = "he"
			intervals [3621]:
				xmin = 1110.6811
				xmax = 1110.8811
				text = "s"
			intervals [3622]:
				xmin = 1110.8811
				xmax = 1111.4111
				text = "from"
			intervals [3623]:
				xmin = 1111.4111
				xmax = 1111.4411
				text = ""
			intervals [3624]:
				xmin = 1111.4411
				xmax = 1111.6111
				text = "he"
			intervals [3625]:
				xmin = 1111.6111
				xmax = 1111.7911
				text = "has"
			intervals [3626]:
				xmin = 1111.7911
				xmax = 1112.1011
				text = "family"
			intervals [3627]:
				xmin = 1112.1011
				xmax = 1112.1911
				text = "in"
			intervals [3628]:
				xmin = 1112.1911
				xmax = 1112.8511
				text = "virginia"
			intervals [3629]:
				xmin = 1112.8511
				xmax = 1113.1976
				text = ""
			intervals [3630]:
				xmin = 1113.1976
				xmax = 1113.3276
				text = "his"
			intervals [3631]:
				xmin = 1113.3276
				xmax = 1113.5976
				text = "mother"
			intervals [3632]:
				xmin = 1113.5976
				xmax = 1113.8676
				text = "lives"
			intervals [3633]:
				xmin = 1113.8676
				xmax = 1113.9676
				text = "in"
			intervals [3634]:
				xmin = 1113.9676
				xmax = 1114.4276
				text = "dc"
			intervals [3635]:
				xmin = 1114.4276
				xmax = 1114.9076
				text = "kenilworth"
			intervals [3636]:
				xmin = 1114.9076
				xmax = 1115.2876
				text = "ave"
			intervals [3637]:
				xmin = 1115.2876
				xmax = 1115.3176
				text = ""
			intervals [3638]:
				xmin = 1115.3176
				xmax = 1115.5076
				text = "like"
			intervals [3639]:
				xmin = 1115.5076
				xmax = 1115.5376
				text = ""
			intervals [3640]:
				xmin = 1115.5376
				xmax = 1115.7176
				text = "i"
			intervals [3641]:
				xmin = 1115.7176
				xmax = 1115.9476
				text = "just"
			intervals [3642]:
				xmin = 1115.9476
				xmax = 1116.3776
				text = "know"
			intervals [3643]:
				xmin = 1116.3776
				xmax = 1116.7576
				text = "like"
			intervals [3644]:
				xmin = 1116.7576
				xmax = 1117.1123
				text = ""
			intervals [3645]:
				xmin = 1117.1123
				xmax = 1117.4423
				text = "he"
			intervals [3646]:
				xmin = 1117.4423
				xmax = 1117.5923
				text = "s"
			intervals [3647]:
				xmin = 1117.5923
				xmax = 1118.0923
				text = "also"
			intervals [3648]:
				xmin = 1118.0923
				xmax = 1118.1223
				text = "a"
			intervals [3649]:
				xmin = 1118.1223
				xmax = 1118.4323
				text = "part"
			intervals [3650]:
				xmin = 1118.4323
				xmax = 1118.5423
				text = "of"
			intervals [3651]:
				xmin = 1118.5423
				xmax = 1118.8223
				text = "this"
			intervals [3652]:
				xmin = 1118.8223
				xmax = 1119.2923
				text = "mix"
			intervals [3653]:
				xmin = 1119.2923
				xmax = 1119.5223
				text = "where"
			intervals [3654]:
				xmin = 1119.5223
				xmax = 1119.6023
				text = "it"
			intervals [3655]:
				xmin = 1119.6023
				xmax = 1119.6323
				text = "s"
			intervals [3656]:
				xmin = 1119.6323
				xmax = 1120.2023
				text = "dc"
			intervals [3657]:
				xmin = 1120.2023
				xmax = 1120.7223
				text = "maryland"
			intervals [3658]:
				xmin = 1120.7223
				xmax = 1121.2623
				text = "virginia"
			intervals [3659]:
				xmin = 1121.2623
				xmax = 1121.4523
				text = "he"
			intervals [3660]:
				xmin = 1121.4523
				xmax = 1121.7323
				text = "lives"
			intervals [3661]:
				xmin = 1121.7323
				xmax = 1121.8423
				text = "in"
			intervals [3662]:
				xmin = 1121.8423
				xmax = 1122.2023
				text = "maryland"
			intervals [3663]:
				xmin = 1122.2023
				xmax = 1122.3423
				text = "now"
			intervals [3664]:
				xmin = 1122.3423
				xmax = 1122.4923
				text = "he"
			intervals [3665]:
				xmin = 1122.4923
				xmax = 1122.7523
				text = "lives"
			intervals [3666]:
				xmin = 1122.7523
				xmax = 1123.0388
				text = ""
			intervals [3667]:
				xmin = 1123.0388
				xmax = 1123.1688
				text = "like"
			intervals [3668]:
				xmin = 1123.1688
				xmax = 1123.4988
				text = "across"
			intervals [3669]:
				xmin = 1123.4988
				xmax = 1123.5988
				text = "the"
			intervals [3670]:
				xmin = 1123.5988
				xmax = 1123.9588
				text = "street"
			intervals [3671]:
				xmin = 1123.9588
				xmax = 1124.2888
				text = "oddly"
			intervals [3672]:
				xmin = 1124.2888
				xmax = 1124.7088
				text = "enough"
			intervals [3673]:
				xmin = 1124.7088
				xmax = 1124.9888
				text = "which"
			intervals [3674]:
				xmin = 1124.9888
				xmax = 1125.1888
				text = "is"
			intervals [3675]:
				xmin = 1125.1888
				xmax = 1125.3937
				text = ""
			intervals [3676]:
				xmin = 1125.3937
				xmax = 1125.9037
				text = "ironic"
			intervals [3677]:
				xmin = 1125.9037
				xmax = 1125.9737
				text = "he"
			intervals [3678]:
				xmin = 1125.9737
				xmax = 1126.2037
				text = "lives"
			intervals [3679]:
				xmin = 1126.2037
				xmax = 1126.3437
				text = "like"
			intervals [3680]:
				xmin = 1126.3437
				xmax = 1126.5137
				text = "right"
			intervals [3681]:
				xmin = 1126.5137
				xmax = 1126.7437
				text = "across"
			intervals [3682]:
				xmin = 1126.7437
				xmax = 1126.8037
				text = "the"
			intervals [3683]:
				xmin = 1126.8037
				xmax = 1127.0037
				text = "street"
			intervals [3684]:
				xmin = 1127.0037
				xmax = 1127.1537
				text = "from"
			intervals [3685]:
				xmin = 1127.1537
				xmax = 1127.3037
				text = "me"
			intervals [3686]:
				xmin = 1127.3037
				xmax = 1127.6537
				text = "still"
			intervals [3687]:
				xmin = 1127.6537
				xmax = 1128.1471
				text = ""
			intervals [3688]:
				xmin = 1128.1471
				xmax = 1128.7771
				text = "um"
			intervals [3689]:
				xmin = 1128.7771
				xmax = 1129.1456
				text = ""
			intervals [3690]:
				xmin = 1129.1456
				xmax = 1129.2556
				text = "<unk>"
			intervals [3691]:
				xmin = 1129.2556
				xmax = 1129.6961
				text = ""
			intervals [3692]:
				xmin = 1129.6961
				xmax = 1130.1861
				text = "and"
			intervals [3693]:
				xmin = 1130.1861
				xmax = 1131.0161
				text = "so"
			intervals [3694]:
				xmin = 1131.0161
				xmax = 1131.3711
				text = ""
			intervals [3695]:
				xmin = 1131.3711
				xmax = 1132.2511
				text = "dmv"
			intervals [3696]:
				xmin = 1132.2511
				xmax = 1132.6711
				text = "grew"
			intervals [3697]:
				xmin = 1132.6711
				xmax = 1133.4111
				text = "because"
			intervals [3698]:
				xmin = 1133.4111
				xmax = 1133.5611
				text = "there"
			intervals [3699]:
				xmin = 1133.5611
				xmax = 1133.6311
				text = "s"
			intervals [3700]:
				xmin = 1133.6311
				xmax = 1133.7811
				text = "a"
			intervals [3701]:
				xmin = 1133.7811
				xmax = 1134.1011
				text = "bunch"
			intervals [3702]:
				xmin = 1134.1011
				xmax = 1134.2711
				text = "of"
			intervals [3703]:
				xmin = 1134.2711
				xmax = 1134.5811
				text = "us"
			intervals [3704]:
				xmin = 1134.5811
				xmax = 1134.8211
				text = "that"
			intervals [3705]:
				xmin = 1134.8211
				xmax = 1134.8911
				text = "s"
			intervals [3706]:
				xmin = 1134.8911
				xmax = 1135.4511
				text = "like"
			intervals [3707]:
				xmin = 1135.4511
				xmax = 1136.7205
				text = ""
			intervals [3708]:
				xmin = 1136.7205
				xmax = 1136.9705
				text = "there"
			intervals [3709]:
				xmin = 1136.9705
				xmax = 1137.0605
				text = "s"
			intervals [3710]:
				xmin = 1137.0605
				xmax = 1137.3405
				text = "really"
			intervals [3711]:
				xmin = 1137.3405
				xmax = 1137.5305
				text = "no"
			intervals [3712]:
				xmin = 1137.5305
				xmax = 1138.2705
				text = "difference"
			intervals [3713]:
				xmin = 1138.2705
				xmax = 1138.3354
				text = ""
			intervals [3714]:
				xmin = 1138.3354
				xmax = 1138.7454
				text = "i"
			intervals [3715]:
				xmin = 1138.7454
				xmax = 1138.7754
				text = ""
			intervals [3716]:
				xmin = 1138.7754
				xmax = 1138.9954
				text = "i"
			intervals [3717]:
				xmin = 1138.9954
				xmax = 1139.0854
				text = "m-"
			intervals [3718]:
				xmin = 1139.0854
				xmax = 1139.1154
				text = ""
			intervals [3719]:
				xmin = 1139.1154
				xmax = 1139.2254
				text = "i"
			intervals [3720]:
				xmin = 1139.2254
				xmax = 1139.9354
				text = "may"
			intervals [3721]:
				xmin = 1139.9354
				xmax = 1141.1548
				text = ""
			intervals [3722]:
				xmin = 1141.1548
				xmax = 1141.4548
				text = "have"
			intervals [3723]:
				xmin = 1141.4548
				xmax = 1141.7848
				text = "grown"
			intervals [3724]:
				xmin = 1141.7848
				xmax = 1141.9948
				text = "up"
			intervals [3725]:
				xmin = 1141.9948
				xmax = 1142.1048
				text = "in"
			intervals [3726]:
				xmin = 1142.1048
				xmax = 1142.5948
				text = "pg"
			intervals [3727]:
				xmin = 1142.5948
				xmax = 1142.7748
				text = "but"
			intervals [3728]:
				xmin = 1142.7748
				xmax = 1142.8848
				text = "i"
			intervals [3729]:
				xmin = 1142.8848
				xmax = 1143.1648
				text = "spent"
			intervals [3730]:
				xmin = 1143.1648
				xmax = 1143.4748
				text = "time"
			intervals [3731]:
				xmin = 1143.4748
				xmax = 1143.5748
				text = "in"
			intervals [3732]:
				xmin = 1143.5748
				xmax = 1144.4748
				text = "alexandria"
			intervals [3733]:
				xmin = 1144.4748
				xmax = 1144.6048
				text = "i"
			intervals [3734]:
				xmin = 1144.6048
				xmax = 1145.0648
				text = "partied"
			intervals [3735]:
				xmin = 1145.0648
				xmax = 1145.2448
				text = "in"
			intervals [3736]:
				xmin = 1145.2448
				xmax = 1145.8648
				text = "dc"
			intervals [3737]:
				xmin = 1145.8648
				xmax = 1145.9548
				text = "i"
			intervals [3738]:
				xmin = 1145.9548
				xmax = 1146.1448
				text = "used"
			intervals [3739]:
				xmin = 1146.1448
				xmax = 1146.2548
				text = "to"
			intervals [3740]:
				xmin = 1146.2548
				xmax = 1146.6448
				text = "come"
			intervals [3741]:
				xmin = 1146.6448
				xmax = 1146.7648
				text = "oh"
			intervals [3742]:
				xmin = 1146.7648
				xmax = 1147.1448
				text = "man"
			intervals [3743]:
				xmin = 1147.1448
				xmax = 1147.3648
				text = "when"
			intervals [3744]:
				xmin = 1147.3648
				xmax = 1147.4848
				text = "i"
			intervals [3745]:
				xmin = 1147.4848
				xmax = 1147.6448
				text = "hit"
			intervals [3746]:
				xmin = 1147.6448
				xmax = 1147.8148
				text = "when"
			intervals [3747]:
				xmin = 1147.8148
				xmax = 1147.9448
				text = "i"
			intervals [3748]:
				xmin = 1147.9448
				xmax = 1148.2648
				text = "hit"
			intervals [3749]:
				xmin = 1148.2648
				xmax = 1148.8806
				text = ""
			intervals [3750]:
				xmin = 1148.8806
				xmax = 1149.5506
				text = "nineteen"
			intervals [3751]:
				xmin = 1149.5506
				xmax = 1149.8906
				text = "about"
			intervals [3752]:
				xmin = 1149.8906
				xmax = 1150.0406
				text = "when"
			intervals [3753]:
				xmin = 1150.0406
				xmax = 1150.1206
				text = "i"
			intervals [3754]:
				xmin = 1150.1206
				xmax = 1150.3006
				text = "was"
			intervals [3755]:
				xmin = 1150.3006
				xmax = 1151.0206
				text = "nineteen"
			intervals [3756]:
				xmin = 1151.0206
				xmax = 1151.2406
				text = "and"
			intervals [3757]:
				xmin = 1151.2406
				xmax = 1151.4306
				text = "i"
			intervals [3758]:
				xmin = 1151.4306
				xmax = 1151.5106
				text = ""
			intervals [3759]:
				xmin = 1151.5106
				xmax = 1151.7006
				text = "and"
			intervals [3760]:
				xmin = 1151.7006
				xmax = 1151.8306
				text = "i"
			intervals [3761]:
				xmin = 1151.8306
				xmax = 1152.5906
				text = "realized"
			intervals [3762]:
				xmin = 1152.5906
				xmax = 1152.7306
				text = "that"
			intervals [3763]:
				xmin = 1152.7306
				xmax = 1152.8106
				text = ""
			intervals [3764]:
				xmin = 1152.8106
				xmax = 1153.0506
				text = "i"
			intervals [3765]:
				xmin = 1153.0506
				xmax = 1153.6006
				text = "literally"
			intervals [3766]:
				xmin = 1153.6006
				xmax = 1153.8506
				text = "from"
			intervals [3767]:
				xmin = 1153.8506
				xmax = 1154.0006
				text = "where"
			intervals [3768]:
				xmin = 1154.0006
				xmax = 1154.1006
				text = "i"
			intervals [3769]:
				xmin = 1154.1006
				xmax = 1154.3206
				text = "was"
			intervals [3770]:
				xmin = 1154.3206
				xmax = 1154.4006
				text = "in"
			intervals [3771]:
				xmin = 1154.4006
				xmax = 1154.7506
				text = "temple"
			intervals [3772]:
				xmin = 1154.7506
				xmax = 1155.0406
				text = "hills"
			intervals [3773]:
				xmin = 1155.0406
				xmax = 1155.1306
				text = "it"
			intervals [3774]:
				xmin = 1155.1306
				xmax = 1155.2806
				text = "was"
			intervals [3775]:
				xmin = 1155.2806
				xmax = 1155.4706
				text = "a"
			intervals [3776]:
				xmin = 1155.4706
				xmax = 1155.6381
				text = ""
			intervals [3777]:
				xmin = 1155.6381
				xmax = 1156.3481
				text = "fifteen"
			intervals [3778]:
				xmin = 1156.3481
				xmax = 1156.6781
				text = "minute"
			intervals [3779]:
				xmin = 1156.6781
				xmax = 1157.0981
				text = "ride"
			intervals [3780]:
				xmin = 1157.0981
				xmax = 1157.2281
				text = "to"
			intervals [3781]:
				xmin = 1157.2281
				xmax = 1157.9581
				text = "downtown"
			intervals [3782]:
				xmin = 1157.9581
				xmax = 1158.6381
				text = "dc"
			intervals [3783]:
				xmin = 1158.6381
				xmax = 1159.1356
				text = ""
			intervals [3784]:
				xmin = 1159.1356
				xmax = 1159.6056
				text = "straight"
			intervals [3785]:
				xmin = 1159.6056
				xmax = 1159.8656
				text = "down"
			intervals [3786]:
				xmin = 1159.8656
				xmax = 1160.0756
				text = "two"
			intervals [3787]:
				xmin = 1160.0756
				xmax = 1160.3956
				text = "ninety"
			intervals [3788]:
				xmin = 1160.3956
				xmax = 1161.1256
				text = "five"
			intervals [3789]:
				xmin = 1161.1256
				xmax = 1161.6547
				text = ""
			intervals [3790]:
				xmin = 1161.6547
				xmax = 1161.9047
				text = "when"
			intervals [3791]:
				xmin = 1161.9047
				xmax = 1162.0847
				text = "i"
			intervals [3792]:
				xmin = 1162.0847
				xmax = 1162.8447
				text = "realized"
			intervals [3793]:
				xmin = 1162.8447
				xmax = 1163.2247
				text = "that"
			intervals [3794]:
				xmin = 1163.2247
				xmax = 1163.2997
				text = ""
			intervals [3795]:
				xmin = 1163.2997
				xmax = 1163.6297
				text = "i"
			intervals [3796]:
				xmin = 1163.6297
				xmax = 1163.9297
				text = "was"
			intervals [3797]:
				xmin = 1163.9297
				xmax = 1163.9797
				text = ""
			intervals [3798]:
				xmin = 1163.9797
				xmax = 1164.4797
				text = "in"
			intervals [3799]:
				xmin = 1164.4797
				xmax = 1164.5909
				text = ""
			intervals [3800]:
				xmin = 1164.5909
				xmax = 1164.9009
				text = "the"
			intervals [3801]:
				xmin = 1164.9009
				xmax = 1165.4209
				text = "clubs"
			intervals [3802]:
				xmin = 1165.4209
				xmax = 1165.6809
				text = "like"
			intervals [3803]:
				xmin = 1165.6809
				xmax = 1165.7109
				text = ""
			intervals [3804]:
				xmin = 1165.7109
				xmax = 1166.1609
				text = "every"
			intervals [3805]:
				xmin = 1166.1609
				xmax = 1166.8209
				text = "weekend"
			intervals [3806]:
				xmin = 1166.8209
				xmax = 1167.1909
				text = "because"
			intervals [3807]:
				xmin = 1167.1909
				xmax = 1167.2809
				text = "it"
			intervals [3808]:
				xmin = 1167.2809
				xmax = 1167.4609
				text = "was"
			intervals [3809]:
				xmin = 1167.4609
				xmax = 1167.8409
				text = "so"
			intervals [3810]:
				xmin = 1167.8409
				xmax = 1168.1909
				text = "much"
			intervals [3811]:
				xmin = 1168.1909
				xmax = 1168.4309
				text = "fun"
			intervals [3812]:
				xmin = 1168.4309
				xmax = 1168.5709
				text = "to"
			intervals [3813]:
				xmin = 1168.5709
				xmax = 1168.8509
				text = "just"
			intervals [3814]:
				xmin = 1168.8509
				xmax = 1169.1209
				text = "go"
			intervals [3815]:
				xmin = 1169.1209
				xmax = 1169.4109
				text = "out"
			intervals [3816]:
				xmin = 1169.4109
				xmax = 1169.4409
				text = ""
			intervals [3817]:
				xmin = 1169.4409
				xmax = 1169.7109
				text = "into"
			intervals [3818]:
				xmin = 1169.7109
				xmax = 1169.8109
				text = "the"
			intervals [3819]:
				xmin = 1169.8109
				xmax = 1170.4009
				text = "city"
			intervals [3820]:
				xmin = 1170.4009
				xmax = 1170.802
				text = ""
			intervals [3821]:
				xmin = 1170.802
				xmax = 1171.172
				text = "and"
			intervals [3822]:
				xmin = 1171.172
				xmax = 1171.422
				text = "you"
			intervals [3823]:
				xmin = 1171.422
				xmax = 1171.762
				text = "know"
			intervals [3824]:
				xmin = 1171.762
				xmax = 1171.922
				text = "the"
			intervals [3825]:
				xmin = 1171.922
				xmax = 1172.262
				text = "u"
			intervals [3826]:
				xmin = 1172.262
				xmax = 1172.302
				text = ""
			intervals [3827]:
				xmin = 1172.302
				xmax = 1172.752
				text = "street"
			intervals [3828]:
				xmin = 1172.752
				xmax = 1173.372
				text = "crowd"
			intervals [3829]:
				xmin = 1173.372
				xmax = 1173.502
				text = "and"
			intervals [3830]:
				xmin = 1173.502
				xmax = 1173.592
				text = "the"
			intervals [3831]:
				xmin = 1173.592
				xmax = 1173.622
				text = ""
			intervals [3832]:
				xmin = 1173.622
				xmax = 1174.152
				text = "adams"
			intervals [3833]:
				xmin = 1174.152
				xmax = 1174.812
				text = "morgan"
			intervals [3834]:
				xmin = 1174.812
				xmax = 1175.262
				text = "vibe"
			intervals [3835]:
				xmin = 1175.262
				xmax = 1175.492
				text = "when"
			intervals [3836]:
				xmin = 1175.492
				xmax = 1175.572
				text = "it"
			intervals [3837]:
				xmin = 1175.572
				xmax = 1175.742
				text = "when"
			intervals [3838]:
				xmin = 1175.742
				xmax = 1175.802
				text = "it"
			intervals [3839]:
				xmin = 1175.802
				xmax = 1176.092
				text = "w"
			intervals [3840]:
				xmin = 1176.092
				xmax = 1176.152
				text = ""
			intervals [3841]:
				xmin = 1176.152
				xmax = 1176.732
				text = "used"
			intervals [3842]:
				xmin = 1176.732
				xmax = 1176.902
				text = "to"
			intervals [3843]:
				xmin = 1176.902
				xmax = 1177.132
				text = "be"
			intervals [3844]:
				xmin = 1177.132
				xmax = 1177.472
				text = "just"
			intervals [3845]:
				xmin = 1177.472
				xmax = 1177.662
				text = "like"
			intervals [3846]:
				xmin = 1177.662
				xmax = 1177.792
				text = "a"
			intervals [3847]:
				xmin = 1177.792
				xmax = 1178.072
				text = "bunch"
			intervals [3848]:
				xmin = 1178.072
				xmax = 1178.152
				text = "of"
			intervals [3849]:
				xmin = 1178.152
				xmax = 1178.442
				text = "people"
			intervals [3850]:
				xmin = 1178.442
				xmax = 1178.882
				text = "standing"
			intervals [3851]:
				xmin = 1178.882
				xmax = 1179.492
				text = "around"
			intervals [3852]:
				xmin = 1179.492
				xmax = 1179.8649
				text = ""
			intervals [3853]:
				xmin = 1179.8649
				xmax = 1180.2849
				text = "saying"
			intervals [3854]:
				xmin = 1180.2849
				xmax = 1180.8149
				text = "hey"
			intervals [3855]:
				xmin = 1180.8149
				xmax = 1180.8449
				text = ""
			intervals [3856]:
				xmin = 1180.8449
				xmax = 1181.2049
				text = "having"
			intervals [3857]:
				xmin = 1181.2049
				xmax = 1181.8549
				text = "fun"
			intervals [3858]:
				xmin = 1181.8549
				xmax = 1182.0837
				text = ""
			intervals [3859]:
				xmin = 1182.0837
				xmax = 1182.9437
				text = "drinking"
			intervals [3860]:
				xmin = 1182.9437
				xmax = 1183.159
				text = ""
			intervals [3861]:
				xmin = 1183.159
				xmax = 1183.349
				text = "not"
			intervals [3862]:
				xmin = 1183.349
				xmax = 1183.379
				text = ""
			intervals [3863]:
				xmin = 1183.379
				xmax = 1183.589
				text = "e"
			intervals [3864]:
				xmin = 1183.589
				xmax = 1183.8396
				text = ""
			intervals [3865]:
				xmin = 1183.8396
				xmax = 1184.1596
				text = "adams"
			intervals [3866]:
				xmin = 1184.1596
				xmax = 1184.4396
				text = "morgan"
			intervals [3867]:
				xmin = 1184.4396
				xmax = 1184.5496
				text = "was"
			intervals [3868]:
				xmin = 1184.5496
				xmax = 1184.6296
				text = "the"
			intervals [3869]:
				xmin = 1184.6296
				xmax = 1184.8796
				text = "first"
			intervals [3870]:
				xmin = 1184.8796
				xmax = 1185.1196
				text = "place"
			intervals [3871]:
				xmin = 1185.1196
				xmax = 1185.2996
				text = "that"
			intervals [3872]:
				xmin = 1185.2996
				xmax = 1185.5396
				text = "i"
			intervals [3873]:
				xmin = 1185.5396
				xmax = 1185.9496
				text = "saw"
			intervals [3874]:
				xmin = 1185.9496
				xmax = 1186.1252
				text = ""
			intervals [3875]:
				xmin = 1186.1252
				xmax = 1186.3852
				text = "people"
			intervals [3876]:
				xmin = 1186.3852
				xmax = 1186.5952
				text = "just"
			intervals [3877]:
				xmin = 1186.5952
				xmax = 1186.6252
				text = ""
			intervals [3878]:
				xmin = 1186.6252
				xmax = 1186.9552
				text = "out"
			intervals [3879]:
				xmin = 1186.9552
				xmax = 1187.2663
				text = ""
			intervals [3880]:
				xmin = 1187.2663
				xmax = 1187.3963
				text = "and"
			intervals [3881]:
				xmin = 1187.3963
				xmax = 1187.8263
				text = "about"
			intervals [3882]:
				xmin = 1187.8263
				xmax = 1187.987
				text = ""
			intervals [3883]:
				xmin = 1187.987
				xmax = 1188.437
				text = "drunk"
			intervals [3884]:
				xmin = 1188.437
				xmax = 1188.507
				text = "and"
			intervals [3885]:
				xmin = 1188.507
				xmax = 1188.587
				text = "the"
			intervals [3886]:
				xmin = 1188.587
				xmax = 1188.997
				text = "police"
			intervals [3887]:
				xmin = 1188.997
				xmax = 1189.207
				text = "didn't"
			intervals [3888]:
				xmin = 1189.207
				xmax = 1189.617
				text = "care"
			intervals [3889]:
				xmin = 1189.617
				xmax = 1189.9064
				text = ""
			intervals [3890]:
				xmin = 1189.9064
				xmax = 1190.0964
				text = "like"
			intervals [3891]:
				xmin = 1190.0964
				xmax = 1190.3164
				text = "cause"
			intervals [3892]:
				xmin = 1190.3164
				xmax = 1190.4864
				text = "they"
			intervals [3893]:
				xmin = 1190.4864
				xmax = 1191.1464
				text = "knew"
			intervals [3894]:
				xmin = 1191.1464
				xmax = 1191.3344
				text = ""
			intervals [3895]:
				xmin = 1191.3344
				xmax = 1191.6644
				text = "that"
			intervals [3896]:
				xmin = 1191.6644
				xmax = 1191.6944
				text = ""
			intervals [3897]:
				xmin = 1191.6944
				xmax = 1191.9244
				text = "this"
			intervals [3898]:
				xmin = 1191.9244
				xmax = 1192.0344
				text = "is"
			intervals [3899]:
				xmin = 1192.0344
				xmax = 1192.2344
				text = "what"
			intervals [3900]:
				xmin = 1192.2344
				xmax = 1192.5344
				text = "people"
			intervals [3901]:
				xmin = 1192.5344
				xmax = 1192.7144
				text = "were"
			intervals [3902]:
				xmin = 1192.7144
				xmax = 1192.9544
				text = "here"
			intervals [3903]:
				xmin = 1192.9544
				xmax = 1193.3244
				text = "doing"
			intervals [3904]:
				xmin = 1193.3244
				xmax = 1193.5644
				text = "they're"
			intervals [3905]:
				xmin = 1193.5644
				xmax = 1193.5944
				text = ""
			intervals [3906]:
				xmin = 1193.5944
				xmax = 1194.1344
				text = "everybody"
			intervals [3907]:
				xmin = 1194.1344
				xmax = 1194.2144
				text = "s"
			intervals [3908]:
				xmin = 1194.2144
				xmax = 1194.4044
				text = "here"
			intervals [3909]:
				xmin = 1194.4044
				xmax = 1194.6344
				text = "getting"
			intervals [3910]:
				xmin = 1194.6344
				xmax = 1195.2444
				text = "blasted"
			intervals [3911]:
				xmin = 1195.2444
				xmax = 1195.4344
				text = "as"
			intervals [3912]:
				xmin = 1195.4344
				xmax = 1195.6844
				text = "long"
			intervals [3913]:
				xmin = 1195.6844
				xmax = 1195.8544
				text = "as"
			intervals [3914]:
				xmin = 1195.8544
				xmax = 1196.3344
				text = "nobody"
			intervals [3915]:
				xmin = 1196.3344
				xmax = 1196.4044
				text = "s"
			intervals [3916]:
				xmin = 1196.4044
				xmax = 1196.6644
				text = "hurting"
			intervals [3917]:
				xmin = 1196.6644
				xmax = 1197.2544
				text = "anybody"
			intervals [3918]:
				xmin = 1197.2544
				xmax = 1197.6314
				text = ""
			intervals [3919]:
				xmin = 1197.6314
				xmax = 1197.9314
				text = "do"
			intervals [3920]:
				xmin = 1197.9314
				xmax = 1198.0814
				text = "what"
			intervals [3921]:
				xmin = 1198.0814
				xmax = 1198.2814
				text = "you"
			intervals [3922]:
				xmin = 1198.2814
				xmax = 1198.6114
				text = "want"
			intervals [3923]:
				xmin = 1198.6114
				xmax = 1198.8593
				text = ""
			intervals [3924]:
				xmin = 1198.8593
				xmax = 1199.0293
				text = "and"
			intervals [3925]:
				xmin = 1199.0293
				xmax = 1199.2293
				text = "that"
			intervals [3926]:
				xmin = 1199.2293
				xmax = 1199.3493
				text = "was"
			intervals [3927]:
				xmin = 1199.3493
				xmax = 1199.4493
				text = "the"
			intervals [3928]:
				xmin = 1199.4493
				xmax = 1199.4793
				text = ""
			intervals [3929]:
				xmin = 1199.4793
				xmax = 1199.7293
				text = "first"
			intervals [3930]:
				xmin = 1199.7293
				xmax = 1199.9493
				text = "place"
			intervals [3931]:
				xmin = 1199.9493
				xmax = 1200.0893
				text = "i"
			intervals [3932]:
				xmin = 1200.0893
				xmax = 1200.3993
				text = "seen"
			intervals [3933]:
				xmin = 1200.3993
				xmax = 1200.6093
				text = "that"
			intervals [3934]:
				xmin = 1200.6093
				xmax = 1200.7893
				text = "was"
			intervals [3935]:
				xmin = 1200.7893
				xmax = 1200.8193
				text = ""
			intervals [3936]:
				xmin = 1200.8193
				xmax = 1201.1793
				text = "adams"
			intervals [3937]:
				xmin = 1201.1793
				xmax = 1201.4993
				text = "morgan"
			intervals [3938]:
				xmin = 1201.4993
				xmax = 1201.5593
				text = "and"
			intervals [3939]:
				xmin = 1201.5593
				xmax = 1201.5993
				text = "<unk>"
			intervals [3940]:
				xmin = 1201.5993
				xmax = 1201.6293
				text = "i"
			intervals [3941]:
				xmin = 1201.6293
				xmax = 1201.6593
				text = ""
			intervals [3942]:
				xmin = 1201.6593
				xmax = 1201.8593
				text = "was"
			intervals [3943]:
				xmin = 1201.8593
				xmax = 1201.9493
				text = "like"
			intervals [3944]:
				xmin = 1201.9493
				xmax = 1202.3393
				text = ""
			intervals [3945]:
				xmin = 1202.3393
				xmax = 1202.4993
				text = "what"
			intervals [3946]:
				xmin = 1202.4993
				xmax = 1203.4907
				text = ""
			intervals [3947]:
				xmin = 1203.4907
				xmax = 1203.5207
				text = "d"
			intervals [3948]:
				xmin = 1203.5207
				xmax = 1203.7107
				text = "that"
			intervals [3949]:
				xmin = 1203.7107
				xmax = 1203.8107
				text = "man"
			intervals [3950]:
				xmin = 1203.8107
				xmax = 1203.9407
				text = "is"
			intervals [3951]:
				xmin = 1203.9407
				xmax = 1204.3707
				text = "drunk"
			intervals [3952]:
				xmin = 1204.3707
				xmax = 1204.4407
				text = ""
			intervals [3953]:
				xmin = 1204.4407
				xmax = 1204.6007
				text = "and"
			intervals [3954]:
				xmin = 1204.6007
				xmax = 1204.7107
				text = "he"
			intervals [3955]:
				xmin = 1204.7107
				xmax = 1205.0107
				text = "is"
			intervals [3956]:
				xmin = 1205.0107
				xmax = 1205.3007
				text = "just"
			intervals [3957]:
				xmin = 1205.3007
				xmax = 1208.8139
				text = ""
			intervals [3958]:
				xmin = 1208.8139
				xmax = 1208.9239
				text = "i'm"
			intervals [3959]:
				xmin = 1208.9239
				xmax = 1209.0639
				text = "gonna"
			intervals [3960]:
				xmin = 1209.0639
				xmax = 1209.2739
				text = "keep"
			intervals [3961]:
				xmin = 1209.2739
				xmax = 1209.7639
				text = "partying"
			intervals [3962]:
				xmin = 1209.7639
				xmax = 1210.2639
				text = "so"
			intervals [3963]:
				xmin = 1210.2639
				xmax = 1211.373
				text = ""
			intervals [3964]:
				xmin = 1211.373
				xmax = 1211.603
				text = "that"
			intervals [3965]:
				xmin = 1211.603
				xmax = 1211.633
				text = "s"
			intervals [3966]:
				xmin = 1211.633
				xmax = 1211.883
				text = "how"
			intervals [3967]:
				xmin = 1211.883
				xmax = 1211.953
				text = "it"
			intervals [3968]:
				xmin = 1211.953
				xmax = 1212.433
				text = "was"
			intervals [3969]:
				xmin = 1212.433
				xmax = 1212.523
				text = "it"
			intervals [3970]:
				xmin = 1212.523
				xmax = 1212.653
				text = "was"
			intervals [3971]:
				xmin = 1212.653
				xmax = 1212.903
				text = "like"
			intervals [3972]:
				xmin = 1212.903
				xmax = 1213.033
				text = "we"
			intervals [3973]:
				xmin = 1213.033
				xmax = 1213.433
				text = "would"
			intervals [3974]:
				xmin = 1213.433
				xmax = 1213.903
				text = ""
			intervals [3975]:
				xmin = 1213.903
				xmax = 1214.013
				text = "me"
			intervals [3976]:
				xmin = 1214.013
				xmax = 1214.073
				text = "and"
			intervals [3977]:
				xmin = 1214.073
				xmax = 1214.223
				text = "my"
			intervals [3978]:
				xmin = 1214.223
				xmax = 1214.693
				text = "friends"
			intervals [3979]:
				xmin = 1214.693
				xmax = 1214.863
				text = "we"
			intervals [3980]:
				xmin = 1214.863
				xmax = 1215.223
				text = "would"
			intervals [3981]:
				xmin = 1215.223
				xmax = 1215.253
				text = ""
			intervals [3982]:
				xmin = 1215.253
				xmax = 1215.413
				text = "we"
			intervals [3983]:
				xmin = 1215.413
				xmax = 1215.593
				text = "would"
			intervals [3984]:
				xmin = 1215.593
				xmax = 1215.843
				text = "go"
			intervals [3985]:
				xmin = 1215.843
				xmax = 1216.243
				text = "to"
			intervals [3986]:
				xmin = 1216.243
				xmax = 1216.273
				text = ""
			intervals [3987]:
				xmin = 1216.273
				xmax = 1216.713
				text = "iverson"
			intervals [3988]:
				xmin = 1216.713
				xmax = 1217.143
				text = "mall"
			intervals [3989]:
				xmin = 1217.143
				xmax = 1218.334
				text = ""
			intervals [3990]:
				xmin = 1218.334
				xmax = 1218.504
				text = "we"
			intervals [3991]:
				xmin = 1218.504
				xmax = 1218.664
				text = "would"
			intervals [3992]:
				xmin = 1218.664
				xmax = 1218.914
				text = "go"
			intervals [3993]:
				xmin = 1218.914
				xmax = 1219.314
				text = "grab"
			intervals [3994]:
				xmin = 1219.314
				xmax = 1219.724
				text = "us"
			intervals [3995]:
				xmin = 1219.724
				xmax = 1219.754
				text = ""
			intervals [3996]:
				xmin = 1219.754
				xmax = 1220.334
				text = "um"
			intervals [3997]:
				xmin = 1220.334
				xmax = 1220.394
				text = ""
			intervals [3998]:
				xmin = 1220.394
				xmax = 1220.484
				text = "a"
			intervals [3999]:
				xmin = 1220.484
				xmax = 1220.744
				text = "couple"
			intervals [4000]:
				xmin = 1220.744
				xmax = 1220.804
				text = "of"
			intervals [4001]:
				xmin = 1220.804
				xmax = 1220.834
				text = ""
			intervals [4002]:
				xmin = 1220.834
				xmax = 1221.644
				text = "outfits"
			intervals [4003]:
				xmin = 1221.644
				xmax = 1221.985
				text = ""
			intervals [4004]:
				xmin = 1221.985
				xmax = 1222.105
				text = "and"
			intervals [4005]:
				xmin = 1222.105
				xmax = 1222.315
				text = "then"
			intervals [4006]:
				xmin = 1222.315
				xmax = 1222.505
				text = "we"
			intervals [4007]:
				xmin = 1222.505
				xmax = 1222.605
				text = "would"
			intervals [4008]:
				xmin = 1222.605
				xmax = 1222.935
				text = "figure"
			intervals [4009]:
				xmin = 1222.935
				xmax = 1223.035
				text = "out"
			intervals [4010]:
				xmin = 1223.035
				xmax = 1223.165
				text = "what"
			intervals [4011]:
				xmin = 1223.165
				xmax = 1223.255
				text = "we"
			intervals [4012]:
				xmin = 1223.255
				xmax = 1223.365
				text = "was"
			intervals [4013]:
				xmin = 1223.365
				xmax = 1223.565
				text = "gonna"
			intervals [4014]:
				xmin = 1223.565
				xmax = 1223.805
				text = "wear"
			intervals [4015]:
				xmin = 1223.805
				xmax = 1224.045
				text = "that"
			intervals [4016]:
				xmin = 1224.045
				xmax = 1224.565
				text = "weekend"
			intervals [4017]:
				xmin = 1224.565
				xmax = 1224.595
				text = ""
			intervals [4018]:
				xmin = 1224.595
				xmax = 1224.865
				text = "and"
			intervals [4019]:
				xmin = 1224.865
				xmax = 1225.035
				text = "we"
			intervals [4020]:
				xmin = 1225.035
				xmax = 1225.255
				text = "would"
			intervals [4021]:
				xmin = 1225.255
				xmax = 1225.435
				text = "be"
			intervals [4022]:
				xmin = 1225.435
				xmax = 1225.695
				text = "out"
			intervals [4023]:
				xmin = 1225.695
				xmax = 1225.725
				text = ""
			intervals [4024]:
				xmin = 1225.725
				xmax = 1226.295
				text = "every"
			intervals [4025]:
				xmin = 1226.295
				xmax = 1226.755
				text = "weekend"
			intervals [4026]:
				xmin = 1226.755
				xmax = 1226.785
				text = ""
			intervals [4027]:
				xmin = 1226.785
				xmax = 1226.925
				text = "it"
			intervals [4028]:
				xmin = 1226.925
				xmax = 1227.185
				text = "was"
			intervals [4029]:
				xmin = 1227.185
				xmax = 1227.215
				text = ""
			intervals [4030]:
				xmin = 1227.215
				xmax = 1227.305
				text = "it"
			intervals [4031]:
				xmin = 1227.305
				xmax = 1227.415
				text = "was"
			intervals [4032]:
				xmin = 1227.415
				xmax = 1227.585
				text = "so"
			intervals [4033]:
				xmin = 1227.585
				xmax = 1227.795
				text = "much"
			intervals [4034]:
				xmin = 1227.795
				xmax = 1228.025
				text = "fun"
			intervals [4035]:
				xmin = 1228.025
				xmax = 1229.4064
				text = ""
			intervals [4036]:
				xmin = 1229.4064
				xmax = 1229.5364
				text = "and"
			intervals [4037]:
				xmin = 1229.5364
				xmax = 1230.1664
				text = "so"
			intervals [4038]:
				xmin = 1230.1664
				xmax = 1230.1964
				text = ""
			intervals [4039]:
				xmin = 1230.1964
				xmax = 1230.5664
				text = "like"
			intervals [4040]:
				xmin = 1230.5664
				xmax = 1230.7064
				text = "and"
			intervals [4041]:
				xmin = 1230.7064
				xmax = 1230.8764
				text = "then"
			intervals [4042]:
				xmin = 1230.8764
				xmax = 1231.0964
				text = "i've"
			intervals [4043]:
				xmin = 1231.0964
				xmax = 1231.3764
				text = "worked"
			intervals [4044]:
				xmin = 1231.3764
				xmax = 1231.4964
				text = "in"
			intervals [4045]:
				xmin = 1231.4964
				xmax = 1231.9864
				text = "dc"
			intervals [4046]:
				xmin = 1231.9864
				xmax = 1232.0864
				text = "oh"
			intervals [4047]:
				xmin = 1232.0864
				xmax = 1232.2664
				text = "my"
			intervals [4048]:
				xmin = 1232.2664
				xmax = 1232.2964
				text = ""
			intervals [4049]:
				xmin = 1232.2964
				xmax = 1232.6164
				text = "gosh"
			intervals [4050]:
				xmin = 1232.6164
				xmax = 1232.7364
				text = "who"
			intervals [4051]:
				xmin = 1232.7364
				xmax = 1233.0864
				text = "hasn't"
			intervals [4052]:
				xmin = 1233.0864
				xmax = 1233.3064
				text = "had"
			intervals [4053]:
				xmin = 1233.3064
				xmax = 1233.3464
				text = "a"
			intervals [4054]:
				xmin = 1233.3464
				xmax = 1233.6164
				text = "job"
			intervals [4055]:
				xmin = 1233.6164
				xmax = 1233.6964
				text = "in"
			intervals [4056]:
				xmin = 1233.6964
				xmax = 1234.0764
				text = "dc"
			intervals [4057]:
				xmin = 1234.0764
				xmax = 1234.1064
				text = ""
			intervals [4058]:
				xmin = 1234.1064
				xmax = 1234.2164
				text = "where"
			intervals [4059]:
				xmin = 1234.2164
				xmax = 1234.3964
				text = "you"
			intervals [4060]:
				xmin = 1234.3964
				xmax = 1234.6064
				text = "had"
			intervals [4061]:
				xmin = 1234.6064
				xmax = 1234.7264
				text = "to"
			intervals [4062]:
				xmin = 1234.7264
				xmax = 1235.5664
				text = "commute"
			intervals [4063]:
				xmin = 1235.5664
				xmax = 1236.0871
				text = ""
			intervals [4064]:
				xmin = 1236.0871
				xmax = 1236.3271
				text = "for"
			intervals [4065]:
				xmin = 1236.3271
				xmax = 1237.1171
				text = "freaking"
			intervals [4066]:
				xmin = 1237.1171
				xmax = 1237.6128
				text = ""
			intervals [4067]:
				xmin = 1237.6128
				xmax = 1237.9528
				text = "so"
			intervals [4068]:
				xmin = 1237.9528
				xmax = 1238.3328
				text = "metro"
			intervals [4069]:
				xmin = 1238.3328
				xmax = 1238.4728
				text = "has"
			intervals [4070]:
				xmin = 1238.4728
				xmax = 1238.8428
				text = "always"
			intervals [4071]:
				xmin = 1238.8428
				xmax = 1239.0428
				text = "been"
			intervals [4072]:
				xmin = 1239.0428
				xmax = 1239.4928
				text = "jacked"
			intervals [4073]:
				xmin = 1239.4928
				xmax = 1239.7828
				text = "up"
			intervals [4074]:
				xmin = 1239.7828
				xmax = 1239.8728
				text = "let"
			intervals [4075]:
				xmin = 1239.8728
				xmax = 1239.9928
				text = "me"
			intervals [4076]:
				xmin = 1239.9928
				xmax = 1240.2028
				text = "just"
			intervals [4077]:
				xmin = 1240.2028
				xmax = 1240.3828
				text = "say"
			intervals [4078]:
				xmin = 1240.3828
				xmax = 1240.5728
				text = "that"
			intervals [4079]:
				xmin = 1240.5728
				xmax = 1240.7328
				text = "it"
			intervals [4080]:
				xmin = 1240.7328
				xmax = 1240.8028
				text = "s"
			intervals [4081]:
				xmin = 1240.8028
				xmax = 1241.1728
				text = "never"
			intervals [4082]:
				xmin = 1241.1728
				xmax = 1241.3328
				text = "it"
			intervals [4083]:
				xmin = 1241.3328
				xmax = 1241.3828
				text = "s"
			intervals [4084]:
				xmin = 1241.3828
				xmax = 1241.9228
				text = "never"
			intervals [4085]:
				xmin = 1241.9228
				xmax = 1242.4328
				text = "been"
			intervals [4086]:
				xmin = 1242.4328
				xmax = 1242.9728
				text = "good"
			intervals [4087]:
				xmin = 1242.9728
				xmax = 1243.0028
				text = ""
			intervals [4088]:
				xmin = 1243.0028
				xmax = 1243.3228
				text = "like"
			intervals [4089]:
				xmin = 1243.3228
				xmax = 1243.8928
				text = "metro"
			intervals [4090]:
				xmin = 1243.8928
				xmax = 1244.1728
				text = "has"
			intervals [4091]:
				xmin = 1244.1728
				xmax = 1244.7028
				text = "never"
			intervals [4092]:
				xmin = 1244.7028
				xmax = 1245.0628
				text = "been"
			intervals [4093]:
				xmin = 1245.0628
				xmax = 1245.3428
				text = "good"
			intervals [4094]:
				xmin = 1245.3428
				xmax = 1245.5528
				text = "it"
			intervals [4095]:
				xmin = 1245.5528
				xmax = 1245.5928
				text = "s"
			intervals [4096]:
				xmin = 1245.5928
				xmax = 1245.6228
				text = ""
			intervals [4097]:
				xmin = 1245.6228
				xmax = 1246.2228
				text = "always"
			intervals [4098]:
				xmin = 1246.2228
				xmax = 1246.4728
				text = "been"
			intervals [4099]:
				xmin = 1246.4728
				xmax = 1246.9928
				text = "horrible"
			intervals [4100]:
				xmin = 1246.9928
				xmax = 1247.1328
				text = "and"
			intervals [4101]:
				xmin = 1247.1328
				xmax = 1247.2328
				text = "i"
			intervals [4102]:
				xmin = 1247.2328
				xmax = 1247.4728
				text = "just"
			intervals [4103]:
				xmin = 1247.4728
				xmax = 1248.3528
				text = "remember"
			intervals [4104]:
				xmin = 1248.3528
				xmax = 1248.6677
				text = ""
			intervals [4105]:
				xmin = 1248.6677
				xmax = 1249.0777
				text = "years"
			intervals [4106]:
				xmin = 1249.0777
				xmax = 1249.3777
				text = "ago"
			intervals [4107]:
				xmin = 1249.3777
				xmax = 1249.8377
				text = "before"
			intervals [4108]:
				xmin = 1249.8377
				xmax = 1249.8977
				text = "i"
			intervals [4109]:
				xmin = 1249.8977
				xmax = 1250.2477
				text = "became"
			intervals [4110]:
				xmin = 1250.2477
				xmax = 1250.3677
				text = "an"
			intervals [4111]:
				xmin = 1250.3677
				xmax = 1251.5677
				text = "entrepreneur"
			intervals [4112]:
				xmin = 1251.5677
				xmax = 1251.7177
				text = ""
			intervals [4113]:
				xmin = 1251.7177
				xmax = 1251.9277
				text = "just"
			intervals [4114]:
				xmin = 1251.9277
				xmax = 1252.1477
				text = "that"
			intervals [4115]:
				xmin = 1252.1477
				xmax = 1252.5677
				text = "commute"
			intervals [4116]:
				xmin = 1252.5677
				xmax = 1252.7077
				text = "to"
			intervals [4117]:
				xmin = 1252.7077
				xmax = 1253.4477
				text = "dc"
			intervals [4118]:
				xmin = 1253.4477
				xmax = 1253.7001
				text = ""
			intervals [4119]:
				xmin = 1253.7001
				xmax = 1253.8201
				text = "and"
			intervals [4120]:
				xmin = 1253.8201
				xmax = 1253.9101
				text = "it"
			intervals [4121]:
				xmin = 1253.9101
				xmax = 1254.0901
				text = "was"
			intervals [4122]:
				xmin = 1254.0901
				xmax = 1254.3301
				text = "like"
			intervals [4123]:
				xmin = 1254.3301
				xmax = 1254.9301
				text = "okay"
			intervals [4124]:
				xmin = 1254.9301
				xmax = 1255.219
				text = ""
			intervals [4125]:
				xmin = 1255.219
				xmax = 1255.529
				text = "park"
			intervals [4126]:
				xmin = 1255.529
				xmax = 1255.729
				text = "my"
			intervals [4127]:
				xmin = 1255.729
				xmax = 1256.289
				text = "car"
			intervals [4128]:
				xmin = 1256.289
				xmax = 1256.499
				text = "at"
			intervals [4129]:
				xmin = 1256.499
				xmax = 1256.889
				text = "southern"
			intervals [4130]:
				xmin = 1256.889
				xmax = 1257.749
				text = "avenue"
			intervals [4131]:
				xmin = 1257.749
				xmax = 1258.189
				text = "metro"
			intervals [4132]:
				xmin = 1258.189
				xmax = 1258.979
				text = "station"
			intervals [4133]:
				xmin = 1258.979
				xmax = 1259.019
				text = ""
			intervals [4134]:
				xmin = 1259.019
				xmax = 1259.529
				text = "and"
			intervals [4135]:
				xmin = 1259.529
				xmax = 1259.799
				text = "take"
			intervals [4136]:
				xmin = 1259.799
				xmax = 1259.899
				text = "the"
			intervals [4137]:
				xmin = 1259.899
				xmax = 1260.289
				text = "green"
			intervals [4138]:
				xmin = 1260.289
				xmax = 1260.669
				text = "line"
			intervals [4139]:
				xmin = 1260.669
				xmax = 1260.699
				text = ""
			intervals [4140]:
				xmin = 1260.699
				xmax = 1261.399
				text = "into"
			intervals [4141]:
				xmin = 1261.399
				xmax = 1261.439
				text = ""
			intervals [4142]:
				xmin = 1261.439
				xmax = 1261.599
				text = "to"
			intervals [4143]:
				xmin = 1261.599
				xmax = 1262.219
				text = "transfer"
			intervals [4144]:
				xmin = 1262.219
				xmax = 1262.479
				text = "over"
			intervals [4145]:
				xmin = 1262.479
				xmax = 1262.669
				text = "to"
			intervals [4146]:
				xmin = 1262.669
				xmax = 1262.829
				text = "the"
			intervals [4147]:
				xmin = 1262.829
				xmax = 1263.109
				text = "red"
			intervals [4148]:
				xmin = 1263.109
				xmax = 1263.389
				text = "line"
			intervals [4149]:
				xmin = 1263.389
				xmax = 1263.519
				text = "so"
			intervals [4150]:
				xmin = 1263.519
				xmax = 1263.599
				text = "i"
			intervals [4151]:
				xmin = 1263.599
				xmax = 1263.709
				text = "had"
			intervals [4152]:
				xmin = 1263.709
				xmax = 1263.839
				text = "to"
			intervals [4153]:
				xmin = 1263.839
				xmax = 1264.089
				text = "ride"
			intervals [4154]:
				xmin = 1264.089
				xmax = 1264.219
				text = "to"
			intervals [4155]:
				xmin = 1264.219
				xmax = 1264.669
				text = "l'enfant"
			intervals [4156]:
				xmin = 1264.669
				xmax = 1265.209
				text = "plaza"
			intervals [4157]:
				xmin = 1265.209
				xmax = 1265.4332
				text = ""
			intervals [4158]:
				xmin = 1265.4332
				xmax = 1265.6432
				text = "and"
			intervals [4159]:
				xmin = 1265.6432
				xmax = 1265.7632
				text = "you"
			intervals [4160]:
				xmin = 1265.7632
				xmax = 1265.9432
				text = "can"
			intervals [4161]:
				xmin = 1265.9432
				xmax = 1265.9832
				text = ""
			intervals [4162]:
				xmin = 1265.9832
				xmax = 1266.6932
				text = "actually"
			intervals [4163]:
				xmin = 1266.6932
				xmax = 1267.1132
				text = "see"
			intervals [4164]:
				xmin = 1267.1132
				xmax = 1267.1432
				text = ""
			intervals [4165]:
				xmin = 1267.1432
				xmax = 1267.3732
				text = "on"
			intervals [4166]:
				xmin = 1267.3732
				xmax = 1267.4932
				text = "the"
			intervals [4167]:
				xmin = 1267.4932
				xmax = 1267.9932
				text = "train"
			intervals [4168]:
				xmin = 1267.9932
				xmax = 1268.1932
				text = "the"
			intervals [4169]:
				xmin = 1268.1932
				xmax = 1268.3132
				text = ""
			intervals [4170]:
				xmin = 1268.3132
				xmax = 1268.9532
				text = "difference"
			intervals [4171]:
				xmin = 1268.9532
				xmax = 1269.2843
				text = ""
			intervals [4172]:
				xmin = 1269.2843
				xmax = 1269.6143
				text = "of"
			intervals [4173]:
				xmin = 1269.6143
				xmax = 1269.8849
				text = ""
			intervals [4174]:
				xmin = 1269.8849
				xmax = 1270.0549
				text = "the"
			intervals [4175]:
				xmin = 1270.0549
				xmax = 1270.6049
				text = "people"
			intervals [4176]:
				xmin = 1270.6049
				xmax = 1270.9349
				text = "as"
			intervals [4177]:
				xmin = 1270.9349
				xmax = 1271.0349
				text = "th-"
			intervals [4178]:
				xmin = 1271.0349
				xmax = 1271.0649
				text = ""
			intervals [4179]:
				xmin = 1271.0649
				xmax = 1271.2749
				text = "as"
			intervals [4180]:
				xmin = 1271.2749
				xmax = 1271.3849
				text = "you"
			intervals [4181]:
				xmin = 1271.3849
				xmax = 1271.6049
				text = "go"
			intervals [4182]:
				xmin = 1271.6049
				xmax = 1271.8649
				text = "from"
			intervals [4183]:
				xmin = 1271.8649
				xmax = 1272.2249
				text = "stop"
			intervals [4184]:
				xmin = 1272.2249
				xmax = 1272.3349
				text = "to"
			intervals [4185]:
				xmin = 1272.3349
				xmax = 1272.7349
				text = "stop"
			intervals [4186]:
				xmin = 1272.7349
				xmax = 1272.8549
				text = "you're"
			intervals [4187]:
				xmin = 1272.8549
				xmax = 1273.1049
				text = "like"
			intervals [4188]:
				xmin = 1273.1049
				xmax = 1273.5349
				text = "okay"
			intervals [4189]:
				xmin = 1273.5349
				xmax = 1274.1349
				text = "everybody"
			intervals [4190]:
				xmin = 1274.1349
				xmax = 1274.4102
				text = ""
			intervals [4191]:
				xmin = 1274.4102
				xmax = 1274.6702
				text = "that"
			intervals [4192]:
				xmin = 1274.6702
				xmax = 1274.7102
				text = "s"
			intervals [4193]:
				xmin = 1274.7102
				xmax = 1274.9802
				text = "sitting"
			intervals [4194]:
				xmin = 1274.9802
				xmax = 1275.2502
				text = "next"
			intervals [4195]:
				xmin = 1275.2502
				xmax = 1275.3502
				text = "to"
			intervals [4196]:
				xmin = 1275.3502
				xmax = 1275.5202
				text = "me"
			intervals [4197]:
				xmin = 1275.5202
				xmax = 1275.7802
				text = "looks"
			intervals [4198]:
				xmin = 1275.7802
				xmax = 1276.0102
				text = "like"
			intervals [4199]:
				xmin = 1276.0102
				xmax = 1276.2102
				text = "me"
			intervals [4200]:
				xmin = 1276.2102
				xmax = 1276.3302
				text = "and"
			intervals [4201]:
				xmin = 1276.3302
				xmax = 1276.5002
				text = "then"
			intervals [4202]:
				xmin = 1276.5002
				xmax = 1276.5602
				text = "all"
			intervals [4203]:
				xmin = 1276.5602
				xmax = 1276.6602
				text = "of"
			intervals [4204]:
				xmin = 1276.6602
				xmax = 1276.7102
				text = "a"
			intervals [4205]:
				xmin = 1276.7102
				xmax = 1276.9602
				text = "sudden"
			intervals [4206]:
				xmin = 1276.9602
				xmax = 1277.0502
				text = "you"
			intervals [4207]:
				xmin = 1277.0502
				xmax = 1277.2902
				text = "turn"
			intervals [4208]:
				xmin = 1277.2902
				xmax = 1277.5402
				text = "around"
			intervals [4209]:
				xmin = 1277.5402
				xmax = 1277.6602
				text = "and"
			intervals [4210]:
				xmin = 1277.6602
				xmax = 1277.7802
				text = "you"
			intervals [4211]:
				xmin = 1277.7802
				xmax = 1278.0002
				text = "look"
			intervals [4212]:
				xmin = 1278.0002
				xmax = 1278.0902
				text = "and"
			intervals [4213]:
				xmin = 1278.0902
				xmax = 1278.2202
				text = "you're"
			intervals [4214]:
				xmin = 1278.2202
				xmax = 1278.4202
				text = "like"
			intervals [4215]:
				xmin = 1278.4202
				xmax = 1278.9402
				text = "nobody"
			intervals [4216]:
				xmin = 1278.9402
				xmax = 1279.1802
				text = "looks"
			intervals [4217]:
				xmin = 1279.1802
				xmax = 1279.3502
				text = "like"
			intervals [4218]:
				xmin = 1279.3502
				xmax = 1279.3802
				text = ""
			intervals [4219]:
				xmin = 1279.3802
				xmax = 1279.7102
				text = "me"
			intervals [4220]:
				xmin = 1279.7102
				xmax = 1280.2434
				text = ""
			intervals [4221]:
				xmin = 1280.2434
				xmax = 1280.4634
				text = "you"
			intervals [4222]:
				xmin = 1280.4634
				xmax = 1280.7034
				text = "can"
			intervals [4223]:
				xmin = 1280.7034
				xmax = 1281.1434
				text = "see"
			intervals [4224]:
				xmin = 1281.1434
				xmax = 1281.3334
				text = "the"
			intervals [4225]:
				xmin = 1281.3334
				xmax = 1281.8834
				text = "difference"
			intervals [4226]:
				xmin = 1281.8834
				xmax = 1282.1134
				text = "once"
			intervals [4227]:
				xmin = 1282.1134
				xmax = 1282.2234
				text = "you"
			intervals [4228]:
				xmin = 1282.2234
				xmax = 1282.6234
				text = "flow"
			intervals [4229]:
				xmin = 1282.6234
				xmax = 1282.6534
				text = ""
			intervals [4230]:
				xmin = 1282.6534
				xmax = 1282.9734
				text = "into"
			intervals [4231]:
				xmin = 1282.9734
				xmax = 1283.4434
				text = "certain"
			intervals [4232]:
				xmin = 1283.4434
				xmax = 1283.9534
				text = "parts"
			intervals [4233]:
				xmin = 1283.9534
				xmax = 1284.0634
				text = "of"
			intervals [4234]:
				xmin = 1284.0634
				xmax = 1284.1634
				text = "the"
			intervals [4235]:
				xmin = 1284.1634
				xmax = 1284.5534
				text = "city"
			intervals [4236]:
				xmin = 1284.5534
				xmax = 1284.5834
				text = ""
			intervals [4237]:
				xmin = 1284.5834
				xmax = 1284.7234
				text = "through"
			intervals [4238]:
				xmin = 1284.7234
				xmax = 1284.8334
				text = "the"
			intervals [4239]:
				xmin = 1284.8334
				xmax = 1285.2734
				text = "train"
			intervals [4240]:
				xmin = 1285.2734
				xmax = 1285.8196
				text = ""
			intervals [4241]:
				xmin = 1285.8196
				xmax = 1286.1996
				text = "just"
			intervals [4242]:
				xmin = 1286.1996
				xmax = 1286.2296
				text = ""
			intervals [4243]:
				xmin = 1286.2296
				xmax = 1286.7396
				text = "like"
			intervals [4244]:
				xmin = 1286.7396
				xmax = 1287.2543
				text = ""
			intervals [4245]:
				xmin = 1287.2543
				xmax = 1287.7543
				text = "ride"
			intervals [4246]:
				xmin = 1287.7543
				xmax = 1287.7843
				text = ""
			intervals [4247]:
				xmin = 1287.7843
				xmax = 1288.1143
				text = "one"
			intervals [4248]:
				xmin = 1288.1143
				xmax = 1288.2043
				text = "of"
			intervals [4249]:
				xmin = 1288.2043
				xmax = 1288.2843
				text = "the"
			intervals [4250]:
				xmin = 1288.2843
				xmax = 1288.7043
				text = "trains"
			intervals [4251]:
				xmin = 1288.7043
				xmax = 1288.8243
				text = "to"
			intervals [4252]:
				xmin = 1288.8243
				xmax = 1288.9143
				text = "the"
			intervals [4253]:
				xmin = 1288.9143
				xmax = 1289.2643
				text = "last"
			intervals [4254]:
				xmin = 1289.2643
				xmax = 1289.6643
				text = "stop"
			intervals [4255]:
				xmin = 1289.6643
				xmax = 1289.8043
				text = "and"
			intervals [4256]:
				xmin = 1289.8043
				xmax = 1289.9543
				text = "you"
			intervals [4257]:
				xmin = 1289.9543
				xmax = 1290.0143
				text = "<unk>"
			intervals [4258]:
				xmin = 1290.0143
				xmax = 1290.4043
				text = "see"
			intervals [4259]:
				xmin = 1290.4043
				xmax = 1290.5843
				text = "at"
			intervals [4260]:
				xmin = 1290.5843
				xmax = 1290.7943
				text = "each"
			intervals [4261]:
				xmin = 1290.7943
				xmax = 1290.9643
				text = "s"
			intervals [4262]:
				xmin = 1290.9643
				xmax = 1291.3617
				text = ""
			intervals [4263]:
				xmin = 1291.3617
				xmax = 1291.6917
				text = "one"
			intervals [4264]:
				xmin = 1291.6917
				xmax = 1291.7617
				text = "of"
			intervals [4265]:
				xmin = 1291.7617
				xmax = 1292.0317
				text = "those"
			intervals [4266]:
				xmin = 1292.0317
				xmax = 1292.2917
				text = "last"
			intervals [4267]:
				xmin = 1292.2917
				xmax = 1292.6017
				text = "stops"
			intervals [4268]:
				xmin = 1292.6017
				xmax = 1292.6817
				text = "it"
			intervals [4269]:
				xmin = 1292.6817
				xmax = 1292.8017
				text = "s"
			intervals [4270]:
				xmin = 1292.8017
				xmax = 1292.8717
				text = "a"
			intervals [4271]:
				xmin = 1292.8717
				xmax = 1293.8217
				text = "different"
			intervals [4272]:
				xmin = 1293.8217
				xmax = 1294.5723
				text = ""
			intervals [4273]:
				xmin = 1294.5723
				xmax = 1294.8123
				text = "like"
			intervals [4274]:
				xmin = 1294.8123
				xmax = 1294.9523
				text = "i'm"
			intervals [4275]:
				xmin = 1294.9523
				xmax = 1295.1623
				text = "talking"
			intervals [4276]:
				xmin = 1295.1623
				xmax = 1295.4023
				text = "about"
			intervals [4277]:
				xmin = 1295.4023
				xmax = 1295.4423
				text = ""
			intervals [4278]:
				xmin = 1295.4423
				xmax = 1295.7323
				text = "different"
			intervals [4279]:
				xmin = 1295.7323
				xmax = 1296.4323
				text = "ethnicities"
			intervals [4280]:
				xmin = 1296.4323
				xmax = 1296.6123
				text = "for"
			intervals [4281]:
				xmin = 1296.6123
				xmax = 1296.6423
				text = ""
			intervals [4282]:
				xmin = 1296.6423
				xmax = 1297.0523
				text = "every"
			intervals [4283]:
				xmin = 1297.0523
				xmax = 1297.1023
				text = ""
			intervals [4284]:
				xmin = 1297.1023
				xmax = 1297.3423
				text = "like"
			intervals [4285]:
				xmin = 1297.3423
				xmax = 1297.4023
				text = ""
			intervals [4286]:
				xmin = 1297.4023
				xmax = 1297.7823
				text = "almost"
			intervals [4287]:
				xmin = 1297.7823
				xmax = 1297.8623
				text = "at"
			intervals [4288]:
				xmin = 1297.8623
				xmax = 1297.8923
				text = ""
			intervals [4289]:
				xmin = 1297.8923
				xmax = 1298.1223
				text = "every"
			intervals [4290]:
				xmin = 1298.1223
				xmax = 1298.4023
				text = "different"
			intervals [4291]:
				xmin = 1298.4023
				xmax = 1298.4723
				text = ""
			intervals [4292]:
				xmin = 1298.4723
				xmax = 1298.8423
				text = "area"
			intervals [4293]:
				xmin = 1298.8423
				xmax = 1299.4212
				text = ""
			intervals [4294]:
				xmin = 1299.4212
				xmax = 1300.0712
				text = "so"
			intervals [4295]:
				xmin = 1300.0712
				xmax = 1300.6224
				text = ""
			intervals [4296]:
				xmin = 1300.6224
				xmax = 1300.7824
				text = "it"
			intervals [4297]:
				xmin = 1300.7824
				xmax = 1300.9524
				text = "was"
			intervals [4298]:
				xmin = 1300.9524
				xmax = 1301.6924
				text = "like"
			intervals [4299]:
				xmin = 1301.6924
				xmax = 1301.8769
				text = ""
			intervals [4300]:
				xmin = 1301.8769
				xmax = 1301.9669
				text = "you"
			intervals [4301]:
				xmin = 1301.9669
				xmax = 1302.1769
				text = "know"
			intervals [4302]:
				xmin = 1302.1769
				xmax = 1302.3769
				text = "you"
			intervals [4303]:
				xmin = 1302.3769
				xmax = 1302.6969
				text = "ride"
			intervals [4304]:
				xmin = 1302.6969
				xmax = 1302.9469
				text = "into"
			intervals [4305]:
				xmin = 1302.9469
				xmax = 1303.0469
				text = "the"
			intervals [4306]:
				xmin = 1303.0469
				xmax = 1303.5469
				text = "city"
			intervals [4307]:
				xmin = 1303.5469
				xmax = 1304.0098
				text = ""
			intervals [4308]:
				xmin = 1304.0098
				xmax = 1304.1098
				text = "<unk>"
			intervals [4309]:
				xmin = 1304.1098
				xmax = 1304.3101
				text = ""
			intervals [4310]:
				xmin = 1304.3101
				xmax = 1304.4701
				text = "you"
			intervals [4311]:
				xmin = 1304.4701
				xmax = 1304.5601
				text = "would"
			intervals [4312]:
				xmin = 1304.5601
				xmax = 1304.7101
				text = "go"
			intervals [4313]:
				xmin = 1304.7101
				xmax = 1305.1601
				text = "ahead"
			intervals [4314]:
				xmin = 1305.1601
				xmax = 1305.3501
				text = "and"
			intervals [4315]:
				xmin = 1305.3501
				xmax = 1305.3801
				text = ""
			intervals [4316]:
				xmin = 1305.3801
				xmax = 1305.6201
				text = "and"
			intervals [4317]:
				xmin = 1305.6201
				xmax = 1305.8601
				text = "and"
			intervals [4318]:
				xmin = 1305.8601
				xmax = 1305.9001
				text = ""
			intervals [4319]:
				xmin = 1305.9001
				xmax = 1306.1701
				text = "put"
			intervals [4320]:
				xmin = 1306.1701
				xmax = 1306.3901
				text = "on"
			intervals [4321]:
				xmin = 1306.3901
				xmax = 1306.5101
				text = "your"
			intervals [4322]:
				xmin = 1306.5101
				xmax = 1306.5401
				text = ""
			intervals [4323]:
				xmin = 1306.5401
				xmax = 1307.0801
				text = "armor"
			intervals [4324]:
				xmin = 1307.0801
				xmax = 1307.1301
				text = ""
			intervals [4325]:
				xmin = 1307.1301
				xmax = 1307.3901
				text = "cause"
			intervals [4326]:
				xmin = 1307.3901
				xmax = 1307.4901
				text = "you're"
			intervals [4327]:
				xmin = 1307.4901
				xmax = 1307.5901
				text = "in"
			intervals [4328]:
				xmin = 1307.5901
				xmax = 1307.6701
				text = "the"
			intervals [4329]:
				xmin = 1307.6701
				xmax = 1308.0301
				text = "city"
			intervals [4330]:
				xmin = 1308.0301
				xmax = 1308.3101
				text = "now"
			intervals [4331]:
				xmin = 1308.3101
				xmax = 1308.4301
				text = "you"
			intervals [4332]:
				xmin = 1308.4301
				xmax = 1308.6101
				text = "gotta"
			intervals [4333]:
				xmin = 1308.6101
				xmax = 1308.8301
				text = "put"
			intervals [4334]:
				xmin = 1308.8301
				xmax = 1308.9501
				text = "on"
			intervals [4335]:
				xmin = 1308.9501
				xmax = 1309.0401
				text = "your"
			intervals [4336]:
				xmin = 1309.0401
				xmax = 1309.5601
				text = "armor"
			intervals [4337]:
				xmin = 1309.5601
				xmax = 1309.893
				text = ""
			intervals [4338]:
				xmin = 1309.893
				xmax = 1310.043
				text = "and"
			intervals [4339]:
				xmin = 1310.043
				xmax = 1310.263
				text = "you"
			intervals [4340]:
				xmin = 1310.263
				xmax = 1310.433
				text = "get"
			intervals [4341]:
				xmin = 1310.433
				xmax = 1310.653
				text = "ready"
			intervals [4342]:
				xmin = 1310.653
				xmax = 1310.783
				text = "for"
			intervals [4343]:
				xmin = 1310.783
				xmax = 1310.963
				text = "this"
			intervals [4344]:
				xmin = 1310.963
				xmax = 1311.323
				text = "hustle"
			intervals [4345]:
				xmin = 1311.323
				xmax = 1311.423
				text = "and"
			intervals [4346]:
				xmin = 1311.423
				xmax = 1311.823
				text = "bustle"
			intervals [4347]:
				xmin = 1311.823
				xmax = 1311.893
				text = "i"
			intervals [4348]:
				xmin = 1311.893
				xmax = 1312.183
				text = "worked"
			intervals [4349]:
				xmin = 1312.183
				xmax = 1312.213
				text = ""
			intervals [4350]:
				xmin = 1312.213
				xmax = 1312.663
				text = "um"
			intervals [4351]:
				xmin = 1312.663
				xmax = 1312.693
				text = ""
			intervals [4352]:
				xmin = 1312.693
				xmax = 1312.843
				text = "at"
			intervals [4353]:
				xmin = 1312.843
				xmax = 1312.933
				text = "a"
			intervals [4354]:
				xmin = 1312.933
				xmax = 1313.293
				text = "temp"
			intervals [4355]:
				xmin = 1313.293
				xmax = 1313.933
				text = "agency"
			intervals [4356]:
				xmin = 1313.933
				xmax = 1314.4174
				text = ""
			intervals [4357]:
				xmin = 1314.4174
				xmax = 1314.6874
				text = "and"
			intervals [4358]:
				xmin = 1314.6874
				xmax = 1315.3874
				text = "we"
			intervals [4359]:
				xmin = 1315.3874
				xmax = 1315.5493
				text = ""
			intervals [4360]:
				xmin = 1315.5493
				xmax = 1315.8693
				text = "would"
			intervals [4361]:
				xmin = 1315.8693
				xmax = 1315.8993
				text = ""
			intervals [4362]:
				xmin = 1315.8993
				xmax = 1316.1493
				text = "pretty"
			intervals [4363]:
				xmin = 1316.1493
				xmax = 1316.5093
				text = "much"
			intervals [4364]:
				xmin = 1316.5093
				xmax = 1316.8393
				text = "just"
			intervals [4365]:
				xmin = 1316.8393
				xmax = 1316.9493
				text = "you"
			intervals [4366]:
				xmin = 1316.9493
				xmax = 1317.1293
				text = "know"
			intervals [4367]:
				xmin = 1317.1293
				xmax = 1317.1993
				text = ""
			intervals [4368]:
				xmin = 1317.1993
				xmax = 1317.4093
				text = "help"
			intervals [4369]:
				xmin = 1317.4093
				xmax = 1317.7993
				text = "people"
			intervals [4370]:
				xmin = 1317.7993
				xmax = 1317.8293
				text = ""
			intervals [4371]:
				xmin = 1317.8293
				xmax = 1318.1493
				text = "find"
			intervals [4372]:
				xmin = 1318.1493
				xmax = 1318.5993
				text = "jobs"
			intervals [4373]:
				xmin = 1318.5993
				xmax = 1319.0693
				text = "staffing"
			intervals [4374]:
				xmin = 1319.0693
				xmax = 1319.1693
				text = "and"
			intervals [4375]:
				xmin = 1319.1693
				xmax = 1319.4193
				text = "stuff"
			intervals [4376]:
				xmin = 1319.4193
				xmax = 1319.6093
				text = "like"
			intervals [4377]:
				xmin = 1319.6093
				xmax = 1319.9293
				text = "that"
			intervals [4378]:
				xmin = 1319.9293
				xmax = 1320.3674
				text = ""
			intervals [4379]:
				xmin = 1320.3674
				xmax = 1320.9874
				text = "um"
			intervals [4380]:
				xmin = 1320.9874
				xmax = 1321.5494
				text = ""
			intervals [4381]:
				xmin = 1321.5494
				xmax = 1321.7794
				text = "and"
			intervals [4382]:
				xmin = 1321.7794
				xmax = 1322.0394
				text = "that"
			intervals [4383]:
				xmin = 1322.0394
				xmax = 1322.2394
				text = "was"
			intervals [4384]:
				xmin = 1322.2394
				xmax = 1322.8594
				text = "interesting"
			intervals [4385]:
				xmin = 1322.8594
				xmax = 1322.8894
				text = ""
			intervals [4386]:
				xmin = 1322.8894
				xmax = 1323.5094
				text = "because"
			intervals [4387]:
				xmin = 1323.5094
				xmax = 1323.5494
				text = ""
			intervals [4388]:
				xmin = 1323.5494
				xmax = 1323.8094
				text = "that"
			intervals [4389]:
				xmin = 1323.8094
				xmax = 1323.8394
				text = ""
			intervals [4390]:
				xmin = 1323.8394
				xmax = 1324.3894
				text = "kind"
			intervals [4391]:
				xmin = 1324.3894
				xmax = 1324.4194
				text = ""
			intervals [4392]:
				xmin = 1324.4194
				xmax = 1324.4794
				text = "of"
			intervals [4393]:
				xmin = 1324.4794
				xmax = 1325.0994
				text = "showed"
			intervals [4394]:
				xmin = 1325.0994
				xmax = 1325.7594
				text = "me"
			intervals [4395]:
				xmin = 1325.7594
				xmax = 1326.3106
				text = ""
			intervals [4396]:
				xmin = 1326.3106
				xmax = 1326.9206
				text = "um"
			intervals [4397]:
				xmin = 1326.9206
				xmax = 1329.1209
				text = ""
			intervals [4398]:
				xmin = 1329.1209
				xmax = 1329.6109
				text = "like"
			intervals [4399]:
				xmin = 1329.6109
				xmax = 1330.3721
				text = ""
			intervals [4400]:
				xmin = 1330.3721
				xmax = 1330.5321
				text = "the"
			intervals [4401]:
				xmin = 1330.5321
				xmax = 1331.2321
				text = "ceo"
			intervals [4402]:
				xmin = 1331.2321
				xmax = 1331.3421
				text = "of"
			intervals [4403]:
				xmin = 1331.3421
				xmax = 1331.4421
				text = "the"
			intervals [4404]:
				xmin = 1331.4421
				xmax = 1331.9421
				text = "company"
			intervals [4405]:
				xmin = 1331.9421
				xmax = 1332.2221
				text = "used"
			intervals [4406]:
				xmin = 1332.2221
				xmax = 1332.3221
				text = "to"
			intervals [4407]:
				xmin = 1332.3221
				xmax = 1332.6821
				text = "come"
			intervals [4408]:
				xmin = 1332.6821
				xmax = 1333.2421
				text = "by"
			intervals [4409]:
				xmin = 1333.2421
				xmax = 1333.506
				text = ""
			intervals [4410]:
				xmin = 1333.506
				xmax = 1333.976
				text = "um"
			intervals [4411]:
				xmin = 1333.976
				xmax = 1334.190
				text = ""
			intervals [4412]:
				xmin = 1334.190
				xmax = 1334.500
				text = "every"
			intervals [4413]:
				xmin = 1334.500
				xmax = 1334.700
				text = "now"
			intervals [4414]:
				xmin = 1334.700
				xmax = 1334.770
				text = "and"
			intervals [4415]:
				xmin = 1334.770
				xmax = 1335.300
				text = "again"
			intervals [4416]:
				xmin = 1335.300
				xmax = 1335.598
				text = ""
			intervals [4417]:
				xmin = 1335.598
				xmax = 1335.838
				text = "little"
			intervals [4418]:
				xmin = 1335.838
				xmax = 1336.058
				text = "old"
			intervals [4419]:
				xmin = 1336.058
				xmax = 1336.488
				text = "lady"
			intervals [4420]:
				xmin = 1336.488
				xmax = 1337.0528
				text = ""
			intervals [4421]:
				xmin = 1337.0528
				xmax = 1337.2728
				text = "and"
			intervals [4422]:
				xmin = 1337.2728
				xmax = 1337.8328
				text = "she"
			intervals [4423]:
				xmin = 1337.8328
				xmax = 1337.8628
				text = ""
			intervals [4424]:
				xmin = 1337.8628
				xmax = 1338.0728
				text = "was"
			intervals [4425]:
				xmin = 1338.0728
				xmax = 1338.1728
				text = "the"
			intervals [4426]:
				xmin = 1338.1728
				xmax = 1339.1628
				text = "ceo"
			intervals [4427]:
				xmin = 1339.1628
				xmax = 1339.2428
				text = "of"
			intervals [4428]:
				xmin = 1339.2428
				xmax = 1339.3028
				text = "a"
			intervals [4429]:
				xmin = 1339.3028
				xmax = 1339.7128
				text = "fortune"
			intervals [4430]:
				xmin = 1339.7128
				xmax = 1340.0128
				text = "five"
			intervals [4431]:
				xmin = 1340.0128
				xmax = 1340.2828
				text = "hundred"
			intervals [4432]:
				xmin = 1340.2828
				xmax = 1340.3128
				text = ""
			intervals [4433]:
				xmin = 1340.3128
				xmax = 1340.9228
				text = "company"
			intervals [4434]:
				xmin = 1340.9228
				xmax = 1341.3011
				text = ""
			intervals [4435]:
				xmin = 1341.3011
				xmax = 1341.4311
				text = "and"
			intervals [4436]:
				xmin = 1341.4311
				xmax = 1341.6511
				text = "she"
			intervals [4437]:
				xmin = 1341.6511
				xmax = 1341.7411
				text = "would"
			intervals [4438]:
				xmin = 1341.7411
				xmax = 1341.8911
				text = "just"
			intervals [4439]:
				xmin = 1341.8911
				xmax = 1342.1311
				text = "come"
			intervals [4440]:
				xmin = 1342.1311
				xmax = 1342.4111
				text = "by"
			intervals [4441]:
				xmin = 1342.4111
				xmax = 1342.4711
				text = "and"
			intervals [4442]:
				xmin = 1342.4711
				xmax = 1342.5711
				text = "go"
			intervals [4443]:
				xmin = 1342.5711
				xmax = 1342.7011
				text = "to"
			intervals [4444]:
				xmin = 1342.7011
				xmax = 1343.0011
				text = "au"
			intervals [4445]:
				xmin = 1343.0011
				xmax = 1343.2811
				text = "bon"
			intervals [4446]:
				xmin = 1343.2811
				xmax = 1343.3711
				text = "pain"
			intervals [4447]:
				xmin = 1343.3711
				xmax = 1343.5811
				text = "across"
			intervals [4448]:
				xmin = 1343.5811
				xmax = 1343.6411
				text = "the"
			intervals [4449]:
				xmin = 1343.6411
				xmax = 1344.0311
				text = "street"
			intervals [4450]:
				xmin = 1344.0311
				xmax = 1344.1611
				text = "and"
			intervals [4451]:
				xmin = 1344.1611
				xmax = 1344.2911
				text = "get"
			intervals [4452]:
				xmin = 1344.2911
				xmax = 1344.4711
				text = "us"
			intervals [4453]:
				xmin = 1344.4711
				xmax = 1344.6911
				text = "all"
			intervals [4454]:
				xmin = 1344.6911
				xmax = 1344.8111
				text = "some"
			intervals [4455]:
				xmin = 1344.8111
				xmax = 1344.8711
				text = ""
			intervals [4456]:
				xmin = 1344.8711
				xmax = 1345.4911
				text = "danishes"
			intervals [4457]:
				xmin = 1345.4911
				xmax = 1345.5911
				text = "and"
			intervals [4458]:
				xmin = 1345.5911
				xmax = 1346.0411
				text = "stuff"
			intervals [4459]:
				xmin = 1346.0411
				xmax = 1346.0711
				text = ""
			intervals [4460]:
				xmin = 1346.0711
				xmax = 1346.1611
				text = "and"
			intervals [4461]:
				xmin = 1346.1611
				xmax = 1346.3211
				text = "i'm"
			intervals [4462]:
				xmin = 1346.3211
				xmax = 1346.5549
				text = ""
			intervals [4463]:
				xmin = 1346.5549
				xmax = 1346.6849
				text = "and"
			intervals [4464]:
				xmin = 1346.6849
				xmax = 1347.0149
				text = "i'm"
			intervals [4465]:
				xmin = 1347.0149
				xmax = 1347.6349
				text = "wondering"
			intervals [4466]:
				xmin = 1347.6349
				xmax = 1347.8349
				text = "like"
			intervals [4467]:
				xmin = 1347.8349
				xmax = 1347.8649
				text = ""
			intervals [4468]:
				xmin = 1347.8649
				xmax = 1348.0749
				text = "if"
			intervals [4469]:
				xmin = 1348.0749
				xmax = 1348.1049
				text = ""
			intervals [4470]:
				xmin = 1348.1049
				xmax = 1348.1849
				text = "the"
			intervals [4471]:
				xmin = 1348.1849
				xmax = 1348.2549
				text = ""
			intervals [4472]:
				xmin = 1348.2549
				xmax = 1348.7949
				text = "person"
			intervals [4473]:
				xmin = 1348.7949
				xmax = 1348.8949
				text = "in"
			intervals [4474]:
				xmin = 1348.8949
				xmax = 1348.9349
				text = ""
			intervals [4475]:
				xmin = 1348.9349
				xmax = 1349.0149
				text = "the"
			intervals [4476]:
				xmin = 1349.0149
				xmax = 1349.0649
				text = ""
			intervals [4477]:
				xmin = 1349.0649
				xmax = 1349.3749
				text = "line"
			intervals [4478]:
				xmin = 1349.3749
				xmax = 1349.9349
				text = "behind"
			intervals [4479]:
				xmin = 1349.9349
				xmax = 1350.0449
				text = ""
			intervals [4480]:
				xmin = 1350.0449
				xmax = 1350.2349
				text = "her"
			intervals [4481]:
				xmin = 1350.2349
				xmax = 1350.8491
				text = ""
			intervals [4482]:
				xmin = 1350.8491
				xmax = 1351.3191
				text = "knows"
			intervals [4483]:
				xmin = 1351.3191
				xmax = 1351.4091
				text = "that"
			intervals [4484]:
				xmin = 1351.4091
				xmax = 1351.4491
				text = ""
			intervals [4485]:
				xmin = 1351.4491
				xmax = 1351.7791
				text = "this"
			intervals [4486]:
				xmin = 1351.7791
				xmax = 1352.1191
				text = ""
			intervals [4487]:
				xmin = 1352.1191
				xmax = 1352.4791
				text = "woman"
			intervals [4488]:
				xmin = 1352.4791
				xmax = 1353.032
				text = ""
			intervals [4489]:
				xmin = 1353.032
				xmax = 1353.682
				text = "owns"
			intervals [4490]:
				xmin = 1353.682
				xmax = 1353.932
				text = "this"
			intervals [4491]:
				xmin = 1353.932
				xmax = 1354.592
				text = "massive"
			intervals [4492]:
				xmin = 1354.592
				xmax = 1354.9872
				text = ""
			intervals [4493]:
				xmin = 1354.9872
				xmax = 1355.7672
				text = "corporation"
			intervals [4494]:
				xmin = 1355.7672
				xmax = 1356.1472
				text = "across"
			intervals [4495]:
				xmin = 1356.1472
				xmax = 1356.2172
				text = "the"
			intervals [4496]:
				xmin = 1356.2172
				xmax = 1356.6172
				text = "street"
			intervals [4497]:
				xmin = 1356.6172
				xmax = 1356.8858
				text = ""
			intervals [4498]:
				xmin = 1356.8858
				xmax = 1357.0658
				text = "cause"
			intervals [4499]:
				xmin = 1357.0658
				xmax = 1357.3258
				text = "she"
			intervals [4500]:
				xmin = 1357.3258
				xmax = 1357.3758
				text = "s"
			intervals [4501]:
				xmin = 1357.3758
				xmax = 1357.5458
				text = "just"
			intervals [4502]:
				xmin = 1357.5458
				xmax = 1357.7858
				text = "sitting"
			intervals [4503]:
				xmin = 1357.7858
				xmax = 1358.0458
				text = "here"
			intervals [4504]:
				xmin = 1358.0458
				xmax = 1358.3258
				text = "buying"
			intervals [4505]:
				xmin = 1358.3258
				xmax = 1358.8758
				text = "pastries"
			intervals [4506]:
				xmin = 1358.8758
				xmax = 1359.0058
				text = "you"
			intervals [4507]:
				xmin = 1359.0058
				xmax = 1359.2858
				text = "don't"
			intervals [4508]:
				xmin = 1359.2858
				xmax = 1360.0258
				text = "know"
			intervals [4509]:
				xmin = 1360.0258
				xmax = 1360.2458
				text = "who"
			intervals [4510]:
				xmin = 1360.2458
				xmax = 1360.3358
				text = "s"
			intervals [4511]:
				xmin = 1360.3358
				xmax = 1360.4658
				text = "in"
			intervals [4512]:
				xmin = 1360.4658
				xmax = 1360.9058
				text = "dc"
			intervals [4513]:
				xmin = 1360.9058
				xmax = 1361.2058
				text = "with"
			intervals [4514]:
				xmin = 1361.2058
				xmax = 1361.5158
				text = "you"
			intervals [4515]:
				xmin = 1361.5158
				xmax = 1361.5458
				text = ""
			intervals [4516]:
				xmin = 1361.5458
				xmax = 1361.6358
				text = "you"
			intervals [4517]:
				xmin = 1361.6358
				xmax = 1361.8358
				text = ""
			intervals [4518]:
				xmin = 1361.8358
				xmax = 1362.2358
				text = "don't"
			intervals [4519]:
				xmin = 1362.2358
				xmax = 1362.9758
				text = "know"
			intervals [4520]:
				xmin = 1362.9758
				xmax = 1366.023
				text = ""
			intervals [4521]:
				xmin = 1366.023
				xmax = 1366.683
				text = "somebody"
			intervals [4522]:
				xmin = 1366.683
				xmax = 1366.923
				text = "that"
			intervals [4523]:
				xmin = 1366.923
				xmax = 1367.283
				text = "just"
			intervals [4524]:
				xmin = 1367.283
				xmax = 1367.783
				text = "like"
			intervals [4525]:
				xmin = 1367.783
				xmax = 1367.823
				text = ""
			intervals [4526]:
				xmin = 1367.823
				xmax = 1368.233
				text = "owns"
			intervals [4527]:
				xmin = 1368.233
				xmax = 1368.673
				text = "half"
			intervals [4528]:
				xmin = 1368.673
				xmax = 1368.713
				text = ""
			intervals [4529]:
				xmin = 1368.713
				xmax = 1368.893
				text = "the"
			intervals [4530]:
				xmin = 1368.893
				xmax = 1368.953
				text = ""
			intervals [4531]:
				xmin = 1368.953
				xmax = 1369.643
				text = "daggone"
			intervals [4532]:
				xmin = 1369.643
				xmax = 1370.0444
				text = ""
			intervals [4533]:
				xmin = 1370.0444
				xmax = 1370.5244
				text = "block"
			intervals [4534]:
				xmin = 1370.5244
				xmax = 1370.6444
				text = "and"
			intervals [4535]:
				xmin = 1370.6444
				xmax = 1370.7944
				text = "you're"
			intervals [4536]:
				xmin = 1370.7944
				xmax = 1370.9844
				text = "just"
			intervals [4537]:
				xmin = 1370.9844
				xmax = 1371.3744
				text = "standing"
			intervals [4538]:
				xmin = 1371.3744
				xmax = 1371.5244
				text = "there"
			intervals [4539]:
				xmin = 1371.5244
				xmax = 1371.8144
				text = "next"
			intervals [4540]:
				xmin = 1371.8144
				xmax = 1371.8844
				text = "to"
			intervals [4541]:
				xmin = 1371.8844
				xmax = 1372.1944
				text = "them"
			intervals [4542]:
				xmin = 1372.1944
				xmax = 1372.4044
				text = "at"
			intervals [4543]:
				xmin = 1372.4044
				xmax = 1372.8944
				text = "panera"
			intervals [4544]:
				xmin = 1372.8944
				xmax = 1373.1444
				text = "just"
			intervals [4545]:
				xmin = 1373.1444
				xmax = 1373.4144
				text = "getting"
			intervals [4546]:
				xmin = 1373.4144
				xmax = 1373.4844
				text = "a"
			intervals [4547]:
				xmin = 1373.4844
				xmax = 1374.0944
				text = "sandwich"
			intervals [4548]:
				xmin = 1374.0944
				xmax = 1374.1244
				text = ""
			intervals [4549]:
				xmin = 1374.1244
				xmax = 1374.2844
				text = "and"
			intervals [4550]:
				xmin = 1374.2844
				xmax = 1374.5844
				text = "that"
			intervals [4551]:
				xmin = 1374.5844
				xmax = 1374.6144
				text = "s"
			intervals [4552]:
				xmin = 1374.6144
				xmax = 1374.7144
				text = "the"
			intervals [4553]:
				xmin = 1374.7144
				xmax = 1375.1344
				text = "crazy"
			intervals [4554]:
				xmin = 1375.1344
				xmax = 1375.3244
				text = "part"
			intervals [4555]:
				xmin = 1375.3244
				xmax = 1375.5544
				text = "about"
			intervals [4556]:
				xmin = 1375.5544
				xmax = 1375.8344
				text = "dc"
			intervals [4557]:
				xmin = 1375.8344
				xmax = 1375.9844
				text = "there"
			intervals [4558]:
				xmin = 1375.9844
				xmax = 1376.1944
				text = "s"
			intervals [4559]:
				xmin = 1376.1944
				xmax = 1376.4744
				text = "so"
			intervals [4560]:
				xmin = 1376.4744
				xmax = 1376.7844
				text = "many"
			intervals [4561]:
				xmin = 1376.7844
				xmax = 1377.0244
				text = "people"
			intervals [4562]:
				xmin = 1377.0244
				xmax = 1377.1744
				text = "that"
			intervals [4563]:
				xmin = 1377.1744
				xmax = 1377.3444
				text = "come"
			intervals [4564]:
				xmin = 1377.3444
				xmax = 1377.4344
				text = "to"
			intervals [4565]:
				xmin = 1377.4344
				xmax = 1377.7844
				text = "dc"
			intervals [4566]:
				xmin = 1377.7844
				xmax = 1377.8444
				text = ""
			intervals [4567]:
				xmin = 1377.8444
				xmax = 1377.9344
				text = "for"
			intervals [4568]:
				xmin = 1377.9344
				xmax = 1378.3144
				text = "so"
			intervals [4569]:
				xmin = 1378.3144
				xmax = 1378.5844
				text = "many"
			intervals [4570]:
				xmin = 1378.5844
				xmax = 1378.8844
				text = "different"
			intervals [4571]:
				xmin = 1378.8844
				xmax = 1379.4344
				text = "reasons"
			intervals [4572]:
				xmin = 1379.4344
				xmax = 1380.0083
				text = ""
			intervals [4573]:
				xmin = 1380.0083
				xmax = 1380.4083
				text = "so"
			intervals [4574]:
				xmin = 1380.4083
				xmax = 1380.5983
				text = "many"
			intervals [4575]:
				xmin = 1380.5983
				xmax = 1380.9283
				text = "different"
			intervals [4576]:
				xmin = 1380.9283
				xmax = 1381.4483
				text = "reasons"
			intervals [4577]:
				xmin = 1381.4483
				xmax = 1381.4783
				text = ""
			intervals [4578]:
				xmin = 1381.4783
				xmax = 1381.8183
				text = "and"
			intervals [4579]:
				xmin = 1381.8183
				xmax = 1381.8483
				text = ""
			intervals [4580]:
				xmin = 1381.8483
				xmax = 1382.5083
				text = "especially"
			intervals [4581]:
				xmin = 1382.5083
				xmax = 1383.2383
				text = "now"
			intervals [4582]:
				xmin = 1383.2383
				xmax = 1383.6894
				text = ""
			intervals [4583]:
				xmin = 1383.6894
				xmax = 1383.9294
				text = "it"
			intervals [4584]:
				xmin = 1383.9294
				xmax = 1383.9894
				text = "s"
			intervals [4585]:
				xmin = 1383.9894
				xmax = 1384.4894
				text = "like"
			intervals [4586]:
				xmin = 1384.4894
				xmax = 1385.9716
				text = ""
			intervals [4587]:
				xmin = 1385.9716
				xmax = 1386.1216
				text = "and"
			intervals [4588]:
				xmin = 1386.1216
				xmax = 1386.2716
				text = "this"
			intervals [4589]:
				xmin = 1386.2716
				xmax = 1386.3516
				text = "is"
			intervals [4590]:
				xmin = 1386.3516
				xmax = 1386.6116
				text = "how"
			intervals [4591]:
				xmin = 1386.6116
				xmax = 1386.7116
				text = "i"
			intervals [4592]:
				xmin = 1386.7116
				xmax = 1387.4216
				text = "know"
			intervals [4593]:
				xmin = 1387.4216
				xmax = 1387.5316
				text = ""
			intervals [4594]:
				xmin = 1387.5316
				xmax = 1387.7116
				text = "when"
			intervals [4595]:
				xmin = 1387.7116
				xmax = 1388.1116
				text = "people"
			intervals [4596]:
				xmin = 1388.1116
				xmax = 1388.3316
				text = "aren't"
			intervals [4597]:
				xmin = 1388.3316
				xmax = 1388.6116
				text = "from"
			intervals [4598]:
				xmin = 1388.6116
				xmax = 1388.6616
				text = ""
			intervals [4599]:
				xmin = 1388.6616
				xmax = 1388.9516
				text = "here"
			intervals [4600]:
				xmin = 1388.9516
				xmax = 1389.3016
				text = "cause"
			intervals [4601]:
				xmin = 1389.3016
				xmax = 1389.409
				text = ""
			intervals [4602]:
				xmin = 1389.409
				xmax = 1389.629
				text = "like"
			intervals [4603]:
				xmin = 1389.629
				xmax = 1389.689
				text = ""
			intervals [4604]:
				xmin = 1389.689
				xmax = 1389.799
				text = "i"
			intervals [4605]:
				xmin = 1389.799
				xmax = 1390.059
				text = "told"
			intervals [4606]:
				xmin = 1390.059
				xmax = 1390.159
				text = "you"
			intervals [4607]:
				xmin = 1390.159
				xmax = 1390.199
				text = "i"
			intervals [4608]:
				xmin = 1390.199
				xmax = 1390.369
				text = "do"
			intervals [4609]:
				xmin = 1390.369
				xmax = 1390.399
				text = ""
			intervals [4610]:
				xmin = 1390.399
				xmax = 1390.769
				text = "lyft"
			intervals [4611]:
				xmin = 1390.769
				xmax = 1391.1474
				text = ""
			intervals [4612]:
				xmin = 1391.1474
				xmax = 1391.2974
				text = "they"
			intervals [4613]:
				xmin = 1391.2974
				xmax = 1391.4574
				text = "get"
			intervals [4614]:
				xmin = 1391.4574
				xmax = 1391.6174
				text = "in"
			intervals [4615]:
				xmin = 1391.6174
				xmax = 1391.7474
				text = "my"
			intervals [4616]:
				xmin = 1391.7474
				xmax = 1392.3674
				text = "car"
			intervals [4617]:
				xmin = 1392.3674
				xmax = 1392.7256
				text = ""
			intervals [4618]:
				xmin = 1392.7256
				xmax = 1392.8256
				text = "we're"
			intervals [4619]:
				xmin = 1392.8256
				xmax = 1393.2256
				text = "talking"
			intervals [4620]:
				xmin = 1393.2256
				xmax = 1393.2956
				text = ""
			intervals [4621]:
				xmin = 1393.2956
				xmax = 1393.4756
				text = "for"
			intervals [4622]:
				xmin = 1393.4756
				xmax = 1393.5456
				text = "a"
			intervals [4623]:
				xmin = 1393.5456
				xmax = 1393.6756
				text = "bit"
			intervals [4624]:
				xmin = 1393.6756
				xmax = 1393.7056
				text = ""
			intervals [4625]:
				xmin = 1393.7056
				xmax = 1393.7656
				text = "and"
			intervals [4626]:
				xmin = 1393.7656
				xmax = 1393.9156
				text = "they're"
			intervals [4627]:
				xmin = 1393.9156
				xmax = 1394.0756
				text = "like"
			intervals [4628]:
				xmin = 1394.0756
				xmax = 1394.1256
				text = ""
			intervals [4629]:
				xmin = 1394.1256
				xmax = 1394.6156
				text = "oh"
			intervals [4630]:
				xmin = 1394.6156
				xmax = 1394.9786
				text = ""
			intervals [4631]:
				xmin = 1394.9786
				xmax = 1395.0186
				text = "are"
			intervals [4632]:
				xmin = 1395.0186
				xmax = 1395.1086
				text = "you"
			intervals [4633]:
				xmin = 1395.1086
				xmax = 1395.3786
				text = "from"
			intervals [4634]:
				xmin = 1395.3786
				xmax = 1395.6686
				text = "here"
			intervals [4635]:
				xmin = 1395.6686
				xmax = 1396.4133
				text = ""
			intervals [4636]:
				xmin = 1396.4133
				xmax = 1396.5033
				text = "i'm"
			intervals [4637]:
				xmin = 1396.5033
				xmax = 1396.6933
				text = "like"
			intervals [4638]:
				xmin = 1396.6933
				xmax = 1396.8833
				text = "oh"
			intervals [4639]:
				xmin = 1396.8833
				xmax = 1396.9533
				text = ""
			intervals [4640]:
				xmin = 1396.9533
				xmax = 1397.1533
				text = "you're"
			intervals [4641]:
				xmin = 1397.1533
				xmax = 1397.4333
				text = "not"
			intervals [4642]:
				xmin = 1397.4333
				xmax = 1399.8075
				text = ""
			intervals [4643]:
				xmin = 1399.8075
				xmax = 1400.3375
				text = "cause"
			intervals [4644]:
				xmin = 1400.3375
				xmax = 1401.3157
				text = ""
			intervals [4645]:
				xmin = 1401.3157
				xmax = 1401.3857
				text = "if"
			intervals [4646]:
				xmin = 1401.3857
				xmax = 1401.4457
				text = "you"
			intervals [4647]:
				xmin = 1401.4457
				xmax = 1401.5357
				text = "have"
			intervals [4648]:
				xmin = 1401.5357
				xmax = 1402.2057
				text = ""
			intervals [4649]:
				xmin = 1402.2057
				xmax = 1402.2857
				text = "to"
			intervals [4650]:
				xmin = 1402.2857
				xmax = 1402.7757
				text = "aks"
			intervals [4651]:
				xmin = 1402.7757
				xmax = 1402.8957
				text = "me"
			intervals [4652]:
				xmin = 1402.8957
				xmax = 1404.2118
				text = ""
			intervals [4653]:
				xmin = 1404.2118
				xmax = 1404.5218
				text = "if"
			intervals [4654]:
				xmin = 1404.5218
				xmax = 1404.6418
				text = "y-"
			intervals [4655]:
				xmin = 1404.6418
				xmax = 1404.6918
				text = ""
			intervals [4656]:
				xmin = 1404.6918
				xmax = 1405.0018
				text = "if"
			intervals [4657]:
				xmin = 1405.0018
				xmax = 1405.3218
				text = "i'm"
			intervals [4658]:
				xmin = 1405.3218
				xmax = 1405.7118
				text = "from"
			intervals [4659]:
				xmin = 1405.7118
				xmax = 1406.2418
				text = "here"
			intervals [4660]:
				xmin = 1406.2418
				xmax = 1406.5318
				text = "then"
			intervals [4661]:
				xmin = 1406.5318
				xmax = 1406.6318
				text = "you're"
			intervals [4662]:
				xmin = 1406.6318
				xmax = 1406.7218
				text = "not"
			intervals [4663]:
				xmin = 1406.7218
				xmax = 1407.1518
				text = ""
			intervals [4664]:
				xmin = 1407.1518
				xmax = 1407.4518
				text = "from"
			intervals [4665]:
				xmin = 1407.4518
				xmax = 1407.9218
				text = "here"
			intervals [4666]:
				xmin = 1407.9218
				xmax = 1408.1218
				text = "i"
			intervals [4667]:
				xmin = 1408.1218
				xmax = 1408.4118
				text = "know"
			intervals [4668]:
				xmin = 1408.4118
				xmax = 1408.6818
				text = "you're"
			intervals [4669]:
				xmin = 1408.6818
				xmax = 1409.0718
				text = "not"
			intervals [4670]:
				xmin = 1409.0718
				xmax = 1409.3376
				text = ""
			intervals [4671]:
				xmin = 1409.3376
				xmax = 1410.1476
				text = "so"
			intervals [4672]:
				xmin = 1410.1476
				xmax = 1410.3285
				text = ""
			intervals [4673]:
				xmin = 1410.3285
				xmax = 1410.4585
				text = "it"
			intervals [4674]:
				xmin = 1410.4585
				xmax = 1410.4985
				text = "s"
			intervals [4675]:
				xmin = 1410.4985
				xmax = 1410.6585
				text = "like"
			intervals [4676]:
				xmin = 1410.6585
				xmax = 1410.7885
				text = "a"
			intervals [4677]:
				xmin = 1410.7885
				xmax = 1410.8485
				text = ""
			intervals [4678]:
				xmin = 1410.8485
				xmax = 1411.1785
				text = "dead"
			intervals [4679]:
				xmin = 1411.1785
				xmax = 1411.6285
				text = "giveaway"
			intervals [4680]:
				xmin = 1411.6285
				xmax = 1411.8085
				text = "and"
			intervals [4681]:
				xmin = 1411.8085
				xmax = 1411.8885
				text = "i"
			intervals [4682]:
				xmin = 1411.8885
				xmax = 1412.1385
				text = "get"
			intervals [4683]:
				xmin = 1412.1385
				xmax = 1412.4685
				text = "people"
			intervals [4684]:
				xmin = 1412.4685
				xmax = 1412.7485
				text = "that"
			intervals [4685]:
				xmin = 1412.7485
				xmax = 1412.8585
				text = "they're"
			intervals [4686]:
				xmin = 1412.8585
				xmax = 1413.0585
				text = "like"
			intervals [4687]:
				xmin = 1413.0585
				xmax = 1413.1885
				text = "from"
			intervals [4688]:
				xmin = 1413.1885
				xmax = 1413.2485
				text = "all"
			intervals [4689]:
				xmin = 1413.2485
				xmax = 1413.7085
				text = "over"
			intervals [4690]:
				xmin = 1413.7085
				xmax = 1413.8185
				text = "the"
			intervals [4691]:
				xmin = 1413.8185
				xmax = 1413.9385
				text = "place"
			intervals [4692]:
				xmin = 1413.9385
				xmax = 1414.1085
				text = "like"
			intervals [4693]:
				xmin = 1414.1085
				xmax = 1415.1085
				text = "alaska"
			intervals [4694]:
				xmin = 1415.1085
				xmax = 1415.2685
				text = ""
			intervals [4695]:
				xmin = 1415.2685
				xmax = 1415.8485
				text = "utah"
			intervals [4696]:
				xmin = 1415.8485
				xmax = 1417.0785
				text = "nebraska"
			intervals [4697]:
				xmin = 1417.0785
				xmax = 1417.1085
				text = ""
			intervals [4698]:
				xmin = 1417.1085
				xmax = 1418.1685
				text = "miami"
			intervals [4699]:
				xmin = 1418.1685
				xmax = 1418.1985
				text = ""
			intervals [4700]:
				xmin = 1418.1985
				xmax = 1418.3185
				text = "new"
			intervals [4701]:
				xmin = 1418.3185
				xmax = 1418.6785
				text = "york"
			intervals [4702]:
				xmin = 1418.6785
				xmax = 1418.9186
				text = ""
			intervals [4703]:
				xmin = 1418.9186
				xmax = 1419.0286
				text = "had"
			intervals [4704]:
				xmin = 1419.0286
				xmax = 1419.2086
				text = "one"
			intervals [4705]:
				xmin = 1419.2086
				xmax = 1419.3986
				text = "guy"
			intervals [4706]:
				xmin = 1419.3986
				xmax = 1419.5186
				text = "from"
			intervals [4707]:
				xmin = 1419.5186
				xmax = 1419.7086
				text = "la"
			intervals [4708]:
				xmin = 1419.7086
				xmax = 1419.9386
				text = "in"
			intervals [4709]:
				xmin = 1419.9386
				xmax = 1420.0686
				text = "my"
			intervals [4710]:
				xmin = 1420.0686
				xmax = 1420.3586
				text = "car"
			intervals [4711]:
				xmin = 1420.3586
				xmax = 1420.4286
				text = "he"
			intervals [4712]:
				xmin = 1420.4286
				xmax = 1420.4986
				text = "s"
			intervals [4713]:
				xmin = 1420.4986
				xmax = 1420.5286
				text = ""
			intervals [4714]:
				xmin = 1420.5286
				xmax = 1420.7286
				text = "like"
			intervals [4715]:
				xmin = 1420.7286
				xmax = 1421.7447
				text = ""
			intervals [4716]:
				xmin = 1421.7447
				xmax = 1421.9347
				text = "he"
			intervals [4717]:
				xmin = 1421.9347
				xmax = 1422.0147
				text = "s"
			intervals [4718]:
				xmin = 1422.0147
				xmax = 1422.2247
				text = "like"
			intervals [4719]:
				xmin = 1422.2247
				xmax = 1422.6947
				text = "um"
			intervals [4720]:
				xmin = 1422.6947
				xmax = 1423.0359
				text = ""
			intervals [4721]:
				xmin = 1423.0359
				xmax = 1423.1259
				text = "he"
			intervals [4722]:
				xmin = 1423.1259
				xmax = 1423.2359
				text = "was"
			intervals [4723]:
				xmin = 1423.2359
				xmax = 1423.3559
				text = "like"
			intervals [4724]:
				xmin = 1423.3559
				xmax = 1423.6159
				text = "man"
			intervals [4725]:
				xmin = 1423.6159
				xmax = 1423.7559
				text = "i"
			intervals [4726]:
				xmin = 1423.7559
				xmax = 1424.1259
				text = "hated"
			intervals [4727]:
				xmin = 1424.1259
				xmax = 1424.2759
				text = "it"
			intervals [4728]:
				xmin = 1424.2759
				xmax = 1424.6359
				text = "there"
			intervals [4729]:
				xmin = 1424.6359
				xmax = 1424.7159
				text = "i"
			intervals [4730]:
				xmin = 1424.7159
				xmax = 1424.9359
				text = "love"
			intervals [4731]:
				xmin = 1424.9359
				xmax = 1425.0159
				text = "it"
			intervals [4732]:
				xmin = 1425.0159
				xmax = 1425.3259
				text = "here"
			intervals [4733]:
				xmin = 1425.3259
				xmax = 1425.3659
				text = "i"
			intervals [4734]:
				xmin = 1425.3659
				xmax = 1425.4959
				text = "was"
			intervals [4735]:
				xmin = 1425.4959
				xmax = 1425.6659
				text = "like"
			intervals [4736]:
				xmin = 1425.6659
				xmax = 1426.1159
				text = "really"
			intervals [4737]:
				xmin = 1426.1159
				xmax = 1426.4934
				text = ""
			intervals [4738]:
				xmin = 1426.4934
				xmax = 1426.6134
				text = "like"
			intervals [4739]:
				xmin = 1426.6134
				xmax = 1426.7034
				text = "man"
			intervals [4740]:
				xmin = 1426.7034
				xmax = 1426.7634
				text = "i'm"
			intervals [4741]:
				xmin = 1426.7634
				xmax = 1426.9334
				text = ""
			intervals [4742]:
				xmin = 1426.9334
				xmax = 1427.1234
				text = "trying"
			intervals [4743]:
				xmin = 1427.1234
				xmax = 1427.1934
				text = "to"
			intervals [4744]:
				xmin = 1427.1934
				xmax = 1427.2534
				text = "go"
			intervals [4745]:
				xmin = 1427.2534
				xmax = 1427.3134
				text = "to"
			intervals [4746]:
				xmin = 1427.3134
				xmax = 1427.6934
				text = "la"
			intervals [4747]:
				xmin = 1427.6934
				xmax = 1427.8934
				text = "he"
			intervals [4748]:
				xmin = 1427.8934
				xmax = 1427.9834
				text = "s"
			intervals [4749]:
				xmin = 1427.9834
				xmax = 1428.1734
				text = "like"
			intervals [4750]:
				xmin = 1428.1734
				xmax = 1428.4434
				text = "nah"
			intervals [4751]:
				xmin = 1428.4434
				xmax = 1428.5834
				text = "you're"
			intervals [4752]:
				xmin = 1428.5834
				xmax = 1428.7434
				text = "not"
			intervals [4753]:
				xmin = 1428.7434
				xmax = 1428.8834
				text = "gonna"
			intervals [4754]:
				xmin = 1428.8834
				xmax = 1429.1634
				text = "like"
			intervals [4755]:
				xmin = 1429.1634
				xmax = 1429.3134
				text = "it"
			intervals [4756]:
				xmin = 1429.3134
				xmax = 1429.3734
				text = ""
			intervals [4757]:
				xmin = 1429.3734
				xmax = 1429.4034
				text = "i"
			intervals [4758]:
				xmin = 1429.4034
				xmax = 1429.5234
				text = "was"
			intervals [4759]:
				xmin = 1429.5234
				xmax = 1429.6534
				text = "like"
			intervals [4760]:
				xmin = 1429.6534
				xmax = 1430.1634
				text = "okay"
			intervals [4761]:
				xmin = 1430.1634
				xmax = 1430.1934
				text = ""
			intervals [4762]:
				xmin = 1430.1934
				xmax = 1430.3034
				text = "you"
			intervals [4763]:
				xmin = 1430.3034
				xmax = 1430.6034
				text = "know"
			intervals [4764]:
				xmin = 1430.6034
				xmax = 1430.7134
				text = "it"
			intervals [4765]:
				xmin = 1430.7134
				xmax = 1430.7534
				text = "s"
			intervals [4766]:
				xmin = 1430.7534
				xmax = 1430.9934
				text = "just"
			intervals [4767]:
				xmin = 1430.9934
				xmax = 1431.309
				text = ""
			intervals [4768]:
				xmin = 1431.309
				xmax = 1431.809
				text = "crazy"
			intervals [4769]:
				xmin = 1431.809
				xmax = 1432.049
				text = "cause"
			intervals [4770]:
				xmin = 1432.049
				xmax = 1432.369
				text = "people"
			intervals [4771]:
				xmin = 1432.369
				xmax = 1432.659
				text = "just"
			intervals [4772]:
				xmin = 1432.659
				xmax = 1432.689
				text = ""
			intervals [4773]:
				xmin = 1432.689
				xmax = 1432.949
				text = "they're"
			intervals [4774]:
				xmin = 1432.949
				xmax = 1433.379
				text = "like"
			intervals [4775]:
				xmin = 1433.379
				xmax = 1433.7213
				text = ""
			intervals [4776]:
				xmin = 1433.7213
				xmax = 1433.9913
				text = "from"
			intervals [4777]:
				xmin = 1433.9913
				xmax = 1434.3113
				text = "all"
			intervals [4778]:
				xmin = 1434.3113
				xmax = 1434.5713
				text = "over"
			intervals [4779]:
				xmin = 1434.5713
				xmax = 1434.6713
				text = "and"
			intervals [4780]:
				xmin = 1434.6713
				xmax = 1434.8213
				text = "they're"
			intervals [4781]:
				xmin = 1434.8213
				xmax = 1435.2813
				text = "coming"
			intervals [4782]:
				xmin = 1435.2813
				xmax = 1435.3113
				text = ""
			intervals [4783]:
				xmin = 1435.3113
				xmax = 1436.0013
				text = "here"
			intervals [4784]:
				xmin = 1436.0013
				xmax = 1436.3313
				text = "and"
			intervals [4785]:
				xmin = 1436.3313
				xmax = 1436.9713
				text = "so"
			intervals [4786]:
				xmin = 1436.9713
				xmax = 1438.450
				text = ""
			intervals [4787]:
				xmin = 1438.450
				xmax = 1438.760
				text = "like"
			intervals [4788]:
				xmin = 1438.760
				xmax = 1439.590
				text = "now"
			intervals [4789]:
				xmin = 1439.590
				xmax = 1439.680
				text = ""
			intervals [4790]:
				xmin = 1439.680
				xmax = 1439.900
				text = "with"
			intervals [4791]:
				xmin = 1439.900
				xmax = 1440.000
				text = "the"
			intervals [4792]:
				xmin = 1440.000
				xmax = 1440.220
				text = "whole"
			intervals [4793]:
				xmin = 1440.220
				xmax = 1440.960
				text = "process"
			intervals [4794]:
				xmin = 1440.960
				xmax = 1441.040
				text = "of"
			intervals [4795]:
				xmin = 1441.040
				xmax = 1441.070
				text = ""
			intervals [4796]:
				xmin = 1441.070
				xmax = 1441.140
				text = "the"
			intervals [4797]:
				xmin = 1441.140
				xmax = 1441.170
				text = ""
			intervals [4798]:
				xmin = 1441.170
				xmax = 1442.010
				text = "gentrification"
			intervals [4799]:
				xmin = 1442.010
				xmax = 1442.040
				text = ""
			intervals [4800]:
				xmin = 1442.040
				xmax = 1442.100
				text = "and"
			intervals [4801]:
				xmin = 1442.100
				xmax = 1442.130
				text = ""
			intervals [4802]:
				xmin = 1442.130
				xmax = 1442.340
				text = "like"
			intervals [4803]:
				xmin = 1442.340
				xmax = 1442.430
				text = ""
			intervals [4804]:
				xmin = 1442.430
				xmax = 1442.850
				text = "people"
			intervals [4805]:
				xmin = 1442.850
				xmax = 1443.4891
				text = ""
			intervals [4806]:
				xmin = 1443.4891
				xmax = 1443.5591
				text = "it"
			intervals [4807]:
				xmin = 1443.5591
				xmax = 1443.6491
				text = "s"
			intervals [4808]:
				xmin = 1443.6491
				xmax = 1443.7691
				text = "so"
			intervals [4809]:
				xmin = 1443.7691
				xmax = 1444.2591
				text = "funny"
			intervals [4810]:
				xmin = 1444.2591
				xmax = 1444.3991
				text = ""
			intervals [4811]:
				xmin = 1444.3991
				xmax = 1444.5191
				text = "like"
			intervals [4812]:
				xmin = 1444.5191
				xmax = 1444.6391
				text = ""
			intervals [4813]:
				xmin = 1444.6391
				xmax = 1445.2691
				text = "especially"
			intervals [4814]:
				xmin = 1445.2691
				xmax = 1445.4391
				text = "like"
			intervals [4815]:
				xmin = 1445.4391
				xmax = 1445.5091
				text = "in"
			intervals [4816]:
				xmin = 1445.5091
				xmax = 1445.5891
				text = "the"
			intervals [4817]:
				xmin = 1445.5891
				xmax = 1445.6291
				text = ""
			intervals [4818]:
				xmin = 1445.6291
				xmax = 1445.8791
				text = "black"
			intervals [4819]:
				xmin = 1445.8791
				xmax = 1446.3491
				text = "community"
			intervals [4820]:
				xmin = 1446.3491
				xmax = 1446.3791
				text = ""
			intervals [4821]:
				xmin = 1446.3791
				xmax = 1446.5591
				text = "cause"
			intervals [4822]:
				xmin = 1446.5591
				xmax = 1446.7891
				text = "people"
			intervals [4823]:
				xmin = 1446.7891
				xmax = 1446.8891
				text = "don't"
			intervals [4824]:
				xmin = 1446.8891
				xmax = 1446.9791
				text = "know"
			intervals [4825]:
				xmin = 1446.9791
				xmax = 1447.0391
				text = "how"
			intervals [4826]:
				xmin = 1447.0391
				xmax = 1447.1591
				text = "to"
			intervals [4827]:
				xmin = 1447.1591
				xmax = 1447.2091
				text = ""
			intervals [4828]:
				xmin = 1447.2091
				xmax = 1447.3791
				text = "feel"
			intervals [4829]:
				xmin = 1447.3791
				xmax = 1447.6091
				text = "about"
			intervals [4830]:
				xmin = 1447.6091
				xmax = 1447.7591
				text = "it"
			intervals [4831]:
				xmin = 1447.7591
				xmax = 1447.8491
				text = "they"
			intervals [4832]:
				xmin = 1447.8491
				xmax = 1447.9991
				text = "don't"
			intervals [4833]:
				xmin = 1447.9991
				xmax = 1448.0991
				text = "know"
			intervals [4834]:
				xmin = 1448.0991
				xmax = 1448.1691
				text = "if"
			intervals [4835]:
				xmin = 1448.1691
				xmax = 1448.2691
				text = "they"
			intervals [4836]:
				xmin = 1448.2691
				xmax = 1448.4291
				text = "wanna"
			intervals [4837]:
				xmin = 1448.4291
				xmax = 1448.5391
				text = "be"
			intervals [4838]:
				xmin = 1448.5391
				xmax = 1448.9491
				text = "mad"
			intervals [4839]:
				xmin = 1448.9491
				xmax = 1448.9791
				text = "or"
			intervals [4840]:
				xmin = 1448.9791
				xmax = 1449.2491
				text = "w"
			intervals [4841]:
				xmin = 1449.2491
				xmax = 1449.3191
				text = "if"
			intervals [4842]:
				xmin = 1449.3191
				xmax = 1449.4091
				text = "they"
			intervals [4843]:
				xmin = 1449.4091
				xmax = 1449.6291
				text = "wanna"
			intervals [4844]:
				xmin = 1449.6291
				xmax = 1449.7491
				text = "be"
			intervals [4845]:
				xmin = 1449.7491
				xmax = 1450.0491
				text = "happy"
			intervals [4846]:
				xmin = 1450.0491
				xmax = 1450.2891
				text = "about"
			intervals [4847]:
				xmin = 1450.2891
				xmax = 1450.3691
				text = "it"
			intervals [4848]:
				xmin = 1450.3691
				xmax = 1450.5491
				text = "like"
			intervals [4849]:
				xmin = 1450.5491
				xmax = 1451.054
				text = ""
			intervals [4850]:
				xmin = 1451.054
				xmax = 1451.164
				text = "you"
			intervals [4851]:
				xmin = 1451.164
				xmax = 1451.314
				text = ""
			intervals [4852]:
				xmin = 1451.314
				xmax = 1451.544
				text = "know"
			intervals [4853]:
				xmin = 1451.544
				xmax = 1451.774
				text = "you"
			intervals [4854]:
				xmin = 1451.774
				xmax = 1452.004
				text = "like"
			intervals [4855]:
				xmin = 1452.004
				xmax = 1452.094
				text = ""
			intervals [4856]:
				xmin = 1452.094
				xmax = 1452.334
				text = "this"
			intervals [4857]:
				xmin = 1452.334
				xmax = 1452.674
				text = "new"
			intervals [4858]:
				xmin = 1452.674
				xmax = 1453.394
				text = "structured"
			intervals [4859]:
				xmin = 1453.394
				xmax = 1453.844
				text = "building"
			intervals [4860]:
				xmin = 1453.844
				xmax = 1454.054
				text = "they're"
			intervals [4861]:
				xmin = 1454.054
				xmax = 1454.484
				text = "building"
			intervals [4862]:
				xmin = 1454.484
				xmax = 1454.724
				text = "here"
			intervals [4863]:
				xmin = 1454.724
				xmax = 1454.814
				text = "you"
			intervals [4864]:
				xmin = 1454.814
				xmax = 1455.004
				text = ""
			intervals [4865]:
				xmin = 1455.004
				xmax = 1455.144
				text = "know"
			intervals [4866]:
				xmin = 1455.144
				xmax = 1455.364
				text = "you"
			intervals [4867]:
				xmin = 1455.364
				xmax = 1455.644
				text = "like"
			intervals [4868]:
				xmin = 1455.644
				xmax = 1455.804
				text = "all"
			intervals [4869]:
				xmin = 1455.804
				xmax = 1456.034
				text = "this"
			intervals [4870]:
				xmin = 1456.034
				xmax = 1456.604
				text = "clean"
			intervals [4871]:
				xmin = 1456.604
				xmax = 1457.454
				text = "architecture"
			intervals [4872]:
				xmin = 1457.454
				xmax = 1457.694
				text = "and"
			intervals [4873]:
				xmin = 1457.694
				xmax = 1458.124
				text = "stuff"
			intervals [4874]:
				xmin = 1458.124
				xmax = 1458.384
				text = "you"
			intervals [4875]:
				xmin = 1458.384
				xmax = 1458.414
				text = ""
			intervals [4876]:
				xmin = 1458.414
				xmax = 1458.714
				text = "know"
			intervals [4877]:
				xmin = 1458.714
				xmax = 1458.914
				text = "it"
			intervals [4878]:
				xmin = 1458.914
				xmax = 1459.2962
				text = ""
			intervals [4879]:
				xmin = 1459.2962
				xmax = 1459.4662
				text = "the"
			intervals [4880]:
				xmin = 1459.4662
				xmax = 1459.9162
				text = "part"
			intervals [4881]:
				xmin = 1459.9162
				xmax = 1460.0962
				text = "that"
			intervals [4882]:
				xmin = 1460.0962
				xmax = 1460.3762
				text = "really"
			intervals [4883]:
				xmin = 1460.3762
				xmax = 1460.6862
				text = "gets"
			intervals [4884]:
				xmin = 1460.6862
				xmax = 1460.8862
				text = "me"
			intervals [4885]:
				xmin = 1460.8862
				xmax = 1461.0762
				text = "is"
			intervals [4886]:
				xmin = 1461.0762
				xmax = 1461.4162
				text = "that"
			intervals [4887]:
				xmin = 1461.4162
				xmax = 1461.4462
				text = ""
			intervals [4888]:
				xmin = 1461.4462
				xmax = 1461.8262
				text = "okay"
			intervals [4889]:
				xmin = 1461.8262
				xmax = 1463.1541
				text = ""
			intervals [4890]:
				xmin = 1463.1541
				xmax = 1463.2541
				text = "<unk>"
			intervals [4891]:
				xmin = 1463.2541
				xmax = 1463.3441
				text = "let"
			intervals [4892]:
				xmin = 1463.3441
				xmax = 1463.3841
				text = "s"
			intervals [4893]:
				xmin = 1463.3841
				xmax = 1463.5941
				text = "take"
			intervals [4894]:
				xmin = 1463.5941
				xmax = 1463.6841
				text = "it"
			intervals [4895]:
				xmin = 1463.6841
				xmax = 1463.9841
				text = "back"
			intervals [4896]:
				xmin = 1463.9841
				xmax = 1464.3553
				text = ""
			intervals [4897]:
				xmin = 1464.3553
				xmax = 1464.4853
				text = "you"
			intervals [4898]:
				xmin = 1464.4853
				xmax = 1464.6853
				text = "know"
			intervals [4899]:
				xmin = 1464.6853
				xmax = 1464.8253
				text = ""
			intervals [4900]:
				xmin = 1464.8253
				xmax = 1465.1253
				text = "people"
			intervals [4901]:
				xmin = 1465.1253
				xmax = 1465.1753
				text = "are"
			intervals [4902]:
				xmin = 1465.1753
				xmax = 1465.5153
				text = "mad"
			intervals [4903]:
				xmin = 1465.5153
				xmax = 1465.5953
				text = "it"
			intervals [4904]:
				xmin = 1465.5953
				xmax = 1465.7053
				text = "s"
			intervals [4905]:
				xmin = 1465.7053
				xmax = 1465.8553
				text = "no"
			intervals [4906]:
				xmin = 1465.8553
				xmax = 1466.1753
				text = "longer"
			intervals [4907]:
				xmin = 1466.1753
				xmax = 1466.2053
				text = ""
			intervals [4908]:
				xmin = 1466.2053
				xmax = 1466.6753
				text = "chocolate"
			intervals [4909]:
				xmin = 1466.6753
				xmax = 1466.7053
				text = ""
			intervals [4910]:
				xmin = 1466.7053
				xmax = 1467.1853
				text = "city"
			intervals [4911]:
				xmin = 1467.1853
				xmax = 1467.2453
				text = ""
			intervals [4912]:
				xmin = 1467.2453
				xmax = 1467.4353
				text = "you"
			intervals [4913]:
				xmin = 1467.4353
				xmax = 1467.6553
				text = "know"
			intervals [4914]:
				xmin = 1467.6553
				xmax = 1467.7453
				text = ""
			intervals [4915]:
				xmin = 1467.7453
				xmax = 1467.8453
				text = "i"
			intervals [4916]:
				xmin = 1467.8453
				xmax = 1468.2353
				text = "think"
			intervals [4917]:
				xmin = 1468.2353
				xmax = 1468.4553
				text = "even"
			intervals [4918]:
				xmin = 1468.4553
				xmax = 1468.6353
				text = "my"
			intervals [4919]:
				xmin = 1468.6353
				xmax = 1468.8753
				text = "uncle"
			intervals [4920]:
				xmin = 1468.8753
				xmax = 1468.9753
				text = "the"
			intervals [4921]:
				xmin = 1468.9753
				xmax = 1469.1653
				text = "one"
			intervals [4922]:
				xmin = 1469.1653
				xmax = 1469.3553
				text = "that"
			intervals [4923]:
				xmin = 1469.3553
				xmax = 1470.1718
				text = ""
			intervals [4924]:
				xmin = 1470.1718
				xmax = 1470.4918
				text = "made"
			intervals [4925]:
				xmin = 1470.4918
				xmax = 1470.6118
				text = "up"
			intervals [4926]:
				xmin = 1470.6118
				xmax = 1470.6518
				text = ""
			intervals [4927]:
				xmin = 1470.6518
				xmax = 1471.1318
				text = "dmv"
			intervals [4928]:
				xmin = 1471.1318
				xmax = 1471.2818
				text = "he"
			intervals [4929]:
				xmin = 1471.2818
				xmax = 1471.5518
				text = "po-"
			intervals [4930]:
				xmin = 1471.5518
				xmax = 1471.6618
				text = "he"
			intervals [4931]:
				xmin = 1471.6618
				xmax = 1471.9918
				text = "posted"
			intervals [4932]:
				xmin = 1471.9918
				xmax = 1472.0218
				text = "a"
			intervals [4933]:
				xmin = 1472.0218
				xmax = 1472.2818
				text = "post"
			intervals [4934]:
				xmin = 1472.2818
				xmax = 1472.3618
				text = "on"
			intervals [4935]:
				xmin = 1472.3618
				xmax = 1472.7918
				text = "facebook"
			intervals [4936]:
				xmin = 1472.7918
				xmax = 1472.8618
				text = "he"
			intervals [4937]:
				xmin = 1472.8618
				xmax = 1472.9518
				text = "was"
			intervals [4938]:
				xmin = 1472.9518
				xmax = 1473.1118
				text = "like"
			intervals [4939]:
				xmin = 1473.1118
				xmax = 1473.5425
				text = ""
			intervals [4940]:
				xmin = 1473.5425
				xmax = 1473.6225
				text = "it"
			intervals [4941]:
				xmin = 1473.6225
				xmax = 1473.6825
				text = "s"
			intervals [4942]:
				xmin = 1473.6825
				xmax = 1473.8525
				text = "no"
			intervals [4943]:
				xmin = 1473.8525
				xmax = 1474.1525
				text = "longer"
			intervals [4944]:
				xmin = 1474.1525
				xmax = 1474.5625
				text = "chocolate"
			intervals [4945]:
				xmin = 1474.5625
				xmax = 1474.9125
				text = "city"
			intervals [4946]:
				xmin = 1474.9125
				xmax = 1474.9725
				text = "it"
			intervals [4947]:
				xmin = 1474.9725
				xmax = 1475.0525
				text = "s"
			intervals [4948]:
				xmin = 1475.0525
				xmax = 1475.5125
				text = "chocolate"
			intervals [4949]:
				xmin = 1475.5125
				xmax = 1475.7925
				text = "chip"
			intervals [4950]:
				xmin = 1475.7925
				xmax = 1476.2825
				text = "city"
			intervals [4951]:
				xmin = 1476.2825
				xmax = 1476.3125
				text = ""
			intervals [4952]:
				xmin = 1476.3125
				xmax = 1476.3825
				text = "and"
			intervals [4953]:
				xmin = 1476.3825
				xmax = 1476.4725
				text = "you"
			intervals [4954]:
				xmin = 1476.4725
				xmax = 1476.5625
				text = "know"
			intervals [4955]:
				xmin = 1476.5625
				xmax = 1476.6425
				text = ""
			intervals [4956]:
				xmin = 1476.6425
				xmax = 1476.8125
				text = "he"
			intervals [4957]:
				xmin = 1476.8125
				xmax = 1477.0225
				text = "got"
			intervals [4958]:
				xmin = 1477.0225
				xmax = 1477.0525
				text = ""
			intervals [4959]:
				xmin = 1477.0525
				xmax = 1477.0825
				text = "a"
			intervals [4960]:
				xmin = 1477.0825
				xmax = 1477.3525
				text = "couple"
			intervals [4961]:
				xmin = 1477.3525
				xmax = 1477.4225
				text = "of"
			intervals [4962]:
				xmin = 1477.4225
				xmax = 1477.7825
				text = "laughs"
			intervals [4963]:
				xmin = 1477.7825
				xmax = 1477.9025
				text = "for"
			intervals [4964]:
				xmin = 1477.9025
				xmax = 1478.2125
				text = "that"
			intervals [4965]:
				xmin = 1478.2125
				xmax = 1478.6416
				text = ""
			intervals [4966]:
				xmin = 1478.6416
				xmax = 1479.2216
				text = "but"
			intervals [4967]:
				xmin = 1479.2216
				xmax = 1479.2516
				text = ""
			intervals [4968]:
				xmin = 1479.2516
				xmax = 1479.5116
				text = "i'm"
			intervals [4969]:
				xmin = 1479.5116
				xmax = 1479.8016
				text = "like"
			intervals [4970]:
				xmin = 1479.8016
				xmax = 1480.1816
				text = "look"
			intervals [4971]:
				xmin = 1480.1816
				xmax = 1480.4834
				text = ""
			intervals [4972]:
				xmin = 1480.4834
				xmax = 1480.6634
				text = "you"
			intervals [4973]:
				xmin = 1480.6634
				xmax = 1481.1034
				text = "know"
			intervals [4974]:
				xmin = 1481.1034
				xmax = 1481.3977
				text = ""
			intervals [4975]:
				xmin = 1481.3977
				xmax = 1481.5177
				text = "the"
			intervals [4976]:
				xmin = 1481.5177
				xmax = 1482.1077
				text = "chocolateness"
			intervals [4977]:
				xmin = 1482.1077
				xmax = 1482.3177
				text = "has"
			intervals [4978]:
				xmin = 1482.3177
				xmax = 1482.5877
				text = "nothing"
			intervals [4979]:
				xmin = 1482.5877
				xmax = 1482.7477
				text = "to"
			intervals [4980]:
				xmin = 1482.7477
				xmax = 1483.0477
				text = "do"
			intervals [4981]:
				xmin = 1483.0477
				xmax = 1483.2177
				text = "with"
			intervals [4982]:
				xmin = 1483.2177
				xmax = 1483.3277
				text = "the"
			intervals [4983]:
				xmin = 1483.3277
				xmax = 1483.7077
				text = "fact"
			intervals [4984]:
				xmin = 1483.7077
				xmax = 1484.0677
				text = "that"
			intervals [4985]:
				xmin = 1484.0677
				xmax = 1484.7417
				text = ""
			intervals [4986]:
				xmin = 1484.7417
				xmax = 1485.0417
				text = "we"
			intervals [4987]:
				xmin = 1485.0417
				xmax = 1485.1917
				text = "as"
			intervals [4988]:
				xmin = 1485.1917
				xmax = 1485.2617
				text = "the"
			intervals [4989]:
				xmin = 1485.2617
				xmax = 1485.7817
				text = "nation"
			intervals [4990]:
				xmin = 1485.7817
				xmax = 1485.9117
				text = "s"
			intervals [4991]:
				xmin = 1485.9117
				xmax = 1486.1998
				text = ""
			intervals [4992]:
				xmin = 1486.1998
				xmax = 1486.7298
				text = "capital"
			intervals [4993]:
				xmin = 1486.7298
				xmax = 1486.7598
				text = ""
			intervals [4994]:
				xmin = 1486.7598
				xmax = 1487.0198
				text = "have"
			intervals [4995]:
				xmin = 1487.0198
				xmax = 1487.1498
				text = "to"
			intervals [4996]:
				xmin = 1487.1498
				xmax = 1487.3498
				text = "set"
			intervals [4997]:
				xmin = 1487.3498
				xmax = 1487.3798
				text = ""
			intervals [4998]:
				xmin = 1487.3798
				xmax = 1487.4598
				text = "an"
			intervals [4999]:
				xmin = 1487.4598
				xmax = 1487.9598
				text = "example"
			intervals [5000]:
				xmin = 1487.9598
				xmax = 1489.106
				text = ""
			intervals [5001]:
				xmin = 1489.106
				xmax = 1489.276
				text = "if"
			intervals [5002]:
				xmin = 1489.276
				xmax = 1489.336
				text = ""
			intervals [5003]:
				xmin = 1489.336
				xmax = 1489.586
				text = "i"
			intervals [5004]:
				xmin = 1489.586
				xmax = 1489.736
				text = "am"
			intervals [5005]:
				xmin = 1489.736
				xmax = 1490.056
				text = "from"
			intervals [5006]:
				xmin = 1490.056
				xmax = 1490.086
				text = ""
			intervals [5007]:
				xmin = 1490.086
				xmax = 1490.606
				text = "anywhere"
			intervals [5008]:
				xmin = 1490.606
				xmax = 1490.896
				text = "else"
			intervals [5009]:
				xmin = 1490.896
				xmax = 1490.966
				text = "in"
			intervals [5010]:
				xmin = 1490.966
				xmax = 1491.066
				text = "the"
			intervals [5011]:
				xmin = 1491.066
				xmax = 1491.436
				text = "world"
			intervals [5012]:
				xmin = 1491.436
				xmax = 1492.1798
				text = ""
			intervals [5013]:
				xmin = 1492.1798
				xmax = 1492.3898
				text = "and"
			intervals [5014]:
				xmin = 1492.3898
				xmax = 1492.5598
				text = "i"
			intervals [5015]:
				xmin = 1492.5598
				xmax = 1492.8198
				text = "come"
			intervals [5016]:
				xmin = 1492.8198
				xmax = 1492.9498
				text = "to"
			intervals [5017]:
				xmin = 1492.9498
				xmax = 1493.0798
				text = "the"
			intervals [5018]:
				xmin = 1493.0798
				xmax = 1493.4198
				text = "city"
			intervals [5019]:
				xmin = 1493.4198
				xmax = 1493.5898
				text = "that"
			intervals [5020]:
				xmin = 1493.5898
				xmax = 1493.6298
				text = "s"
			intervals [5021]:
				xmin = 1493.6298
				xmax = 1494.0198
				text = "supposed"
			intervals [5022]:
				xmin = 1494.0198
				xmax = 1494.1498
				text = "to"
			intervals [5023]:
				xmin = 1494.1498
				xmax = 1494.7098
				text = "be"
			intervals [5024]:
				xmin = 1494.7098
				xmax = 1495.3571
				text = ""
			intervals [5025]:
				xmin = 1495.3571
				xmax = 1495.5171
				text = "the"
			intervals [5026]:
				xmin = 1495.5171
				xmax = 1495.9671
				text = "city"
			intervals [5027]:
				xmin = 1495.9671
				xmax = 1496.1671
				text = "that"
			intervals [5028]:
				xmin = 1496.1671
				xmax = 1497.1371
				text = "houses"
			intervals [5029]:
				xmin = 1497.1371
				xmax = 1497.3071
				text = "the"
			intervals [5030]:
				xmin = 1497.3071
				xmax = 1498.1771
				text = "leader"
			intervals [5031]:
				xmin = 1498.1771
				xmax = 1498.2971
				text = "of"
			intervals [5032]:
				xmin = 1498.2971
				xmax = 1498.3271
				text = ""
			intervals [5033]:
				xmin = 1498.3271
				xmax = 1498.4271
				text = "the"
			intervals [5034]:
				xmin = 1498.4271
				xmax = 1498.8271
				text = "free"
			intervals [5035]:
				xmin = 1498.8271
				xmax = 1499.4771
				text = "world"
			intervals [5036]:
				xmin = 1499.4771
				xmax = 1500.1718
				text = ""
			intervals [5037]:
				xmin = 1500.1718
				xmax = 1500.3718
				text = "i"
			intervals [5038]:
				xmin = 1500.3718
				xmax = 1500.5418
				text = "don't"
			intervals [5039]:
				xmin = 1500.5418
				xmax = 1500.7418
				text = "wanna"
			intervals [5040]:
				xmin = 1500.7418
				xmax = 1500.9818
				text = "see"
			intervals [5041]:
				xmin = 1500.9818
				xmax = 1501.2018
				text = "no"
			intervals [5042]:
				xmin = 1501.2018
				xmax = 1501.5918
				text = "homeless"
			intervals [5043]:
				xmin = 1501.5918
				xmax = 1501.8618
				text = "guy"
			intervals [5044]:
				xmin = 1501.8618
				xmax = 1502.3718
				text = "pissing"
			intervals [5045]:
				xmin = 1502.3718
				xmax = 1502.5218
				text = "on"
			intervals [5046]:
				xmin = 1502.5218
				xmax = 1502.6018
				text = "the"
			intervals [5047]:
				xmin = 1502.6018
				xmax = 1502.6718
				text = ""
			intervals [5048]:
				xmin = 1502.6718
				xmax = 1503.0918
				text = "corner"
			intervals [5049]:
				xmin = 1503.0918
				xmax = 1503.656
				text = ""
			intervals [5050]:
				xmin = 1503.656
				xmax = 1503.806
				text = "i"
			intervals [5051]:
				xmin = 1503.806
				xmax = 1504.126
				text = "don't"
			intervals [5052]:
				xmin = 1504.126
				xmax = 1504.346
				text = "wanna"
			intervals [5053]:
				xmin = 1504.346
				xmax = 1505.056
				text = "see"
			intervals [5054]:
				xmin = 1505.056
				xmax = 1505.4044
				text = ""
			intervals [5055]:
				xmin = 1505.4044
				xmax = 1506.1144
				text = "potholes"
			intervals [5056]:
				xmin = 1506.1144
				xmax = 1506.2144
				text = "the"
			intervals [5057]:
				xmin = 1506.2144
				xmax = 1506.5944
				text = "size"
			intervals [5058]:
				xmin = 1506.5944
				xmax = 1506.6544
				text = "of"
			intervals [5059]:
				xmin = 1506.6544
				xmax = 1506.8244
				text = "my"
			intervals [5060]:
				xmin = 1506.8244
				xmax = 1507.3144
				text = "car"
			intervals [5061]:
				xmin = 1507.3144
				xmax = 1507.5873
				text = ""
			intervals [5062]:
				xmin = 1507.5873
				xmax = 1507.7773
				text = "i"
			intervals [5063]:
				xmin = 1507.7773
				xmax = 1507.8073
				text = ""
			intervals [5064]:
				xmin = 1507.8073
				xmax = 1508.2473
				text = "don't"
			intervals [5065]:
				xmin = 1508.2473
				xmax = 1508.4573
				text = "want"
			intervals [5066]:
				xmin = 1508.4573
				xmax = 1508.6673
				text = "to"
			intervals [5067]:
				xmin = 1508.6673
				xmax = 1509.3873
				text = "see"
			intervals [5068]:
				xmin = 1509.3873
				xmax = 1509.9062
				text = ""
			intervals [5069]:
				xmin = 1509.9062
				xmax = 1510.7362
				text = "the"
			intervals [5070]:
				xmin = 1510.7362
				xmax = 1510.7662
				text = ""
			intervals [5071]:
				xmin = 1510.7662
				xmax = 1511.3862
				text = "the"
			intervals [5072]:
				xmin = 1511.3862
				xmax = 1511.4162
				text = ""
			intervals [5073]:
				xmin = 1511.4162
				xmax = 1511.8662
				text = "the"
			intervals [5074]:
				xmin = 1511.8662
				xmax = 1511.8962
				text = ""
			intervals [5075]:
				xmin = 1511.8962
				xmax = 1512.2862
				text = "just"
			intervals [5076]:
				xmin = 1512.2862
				xmax = 1512.5162
				text = "the"
			intervals [5077]:
				xmin = 1512.5162
				xmax = 1513.5662
				text = "griminess"
			intervals [5078]:
				xmin = 1513.5662
				xmax = 1513.7762
				text = "like"
			intervals [5079]:
				xmin = 1513.7762
				xmax = 1513.8762
				text = "i"
			intervals [5080]:
				xmin = 1513.8762
				xmax = 1514.3662
				text = "think"
			intervals [5081]:
				xmin = 1514.3662
				xmax = 1514.4062
				text = ""
			intervals [5082]:
				xmin = 1514.4062
				xmax = 1514.8062
				text = "dc"
			intervals [5083]:
				xmin = 1514.8062
				xmax = 1515.1362
				text = "needed"
			intervals [5084]:
				xmin = 1515.1362
				xmax = 1515.2162
				text = "to"
			intervals [5085]:
				xmin = 1515.2162
				xmax = 1515.3462
				text = "be"
			intervals [5086]:
				xmin = 1515.3462
				xmax = 1515.7262
				text = "cleaned"
			intervals [5087]:
				xmin = 1515.7262
				xmax = 1515.8862
				text = "up"
			intervals [5088]:
				xmin = 1515.8862
				xmax = 1515.9162
				text = ""
			intervals [5089]:
				xmin = 1515.9162
				xmax = 1516.1262
				text = "like"
			intervals [5090]:
				xmin = 1516.1262
				xmax = 1516.1562
				text = ""
			intervals [5091]:
				xmin = 1516.1562
				xmax = 1516.5962
				text = "honest"
			intervals [5092]:
				xmin = 1516.5962
				xmax = 1516.6762
				text = "to"
			intervals [5093]:
				xmin = 1516.6762
				xmax = 1517.0062
				text = "goodness"
			intervals [5094]:
				xmin = 1517.0062
				xmax = 1517.1462
				text = "like"
			intervals [5095]:
				xmin = 1517.1462
				xmax = 1517.2862
				text = "it"
			intervals [5096]:
				xmin = 1517.2862
				xmax = 1517.4562
				text = "just"
			intervals [5097]:
				xmin = 1517.4562
				xmax = 1517.4862
				text = ""
			intervals [5098]:
				xmin = 1517.4862
				xmax = 1517.5862
				text = "it"
			intervals [5099]:
				xmin = 1517.5862
				xmax = 1517.7562
				text = "just"
			intervals [5100]:
				xmin = 1517.7562
				xmax = 1518.0962
				text = "needed"
			intervals [5101]:
				xmin = 1518.0962
				xmax = 1518.2962
				text = "like"
			intervals [5102]:
				xmin = 1518.2962
				xmax = 1518.3362
				text = "a"
			intervals [5103]:
				xmin = 1518.3362
				xmax = 1519.0562
				text = "facelift"
			intervals [5104]:
				xmin = 1519.0562
[truncated: 3,629,457 more chars]
