# Supplementary material for: Considering Performance in the Automated and Manual Coding of Sociolinguistic Variables: Lessons From Variable (ING)
Source: Front Artif Intell. 2021 Apr 29;4:648543. doi: 10.3389/frai.2021.648543 (PMC8117961; doi:10.3389/frai.2021.648543)
Supplement: Supplementary file 6 [file Data_Sheet_6.ZIP › CORAAL_VARAligned_as_TextGrids_p2/DCB_se3_ag3_f_02_1.TextGrid]

File type = "ooTextFile"
Object class = "TextGrid"

xmin = 0.0
xmax = 3362.399954648526
tiers? <exists>
size = 4
item []:
	item [1]:
		class = "IntervalTier"
		name = "DCB_se3_ag3_f_02 - words"
		xmin = 0.0
		xmax = 3362.399954648526
		intervals: size = 12266
			intervals [1]:
				xmin = 0.0
				xmax = 2.6397
				text = ""
			intervals [2]:
				xmin = 2.6397
				xmax = 2.9497
				text = "seven"
			intervals [3]:
				xmin = 2.9497
				xmax = 3.1297
				text = "two"
			intervals [4]:
				xmin = 3.1297
				xmax = 3.5397
				text = "zero"
			intervals [5]:
				xmin = 3.5397
				xmax = 3.5697
				text = ""
			intervals [6]:
				xmin = 3.5697
				xmax = 3.8897
				text = "seven"
			intervals [7]:
				xmin = 3.8897
				xmax = 4.0497
				text = "eight"
			intervals [8]:
				xmin = 4.0497
				xmax = 12.0305
				text = ""
			intervals [9]:
				xmin = 12.0305
				xmax = 12.1205
				text = "ts"
			intervals [10]:
				xmin = 12.1205
				xmax = 12.491
				text = ""
			intervals [11]:
				xmin = 12.491
				xmax = 12.711
				text = "twenty"
			intervals [12]:
				xmin = 12.711
				xmax = 13.041
				text = "second"
			intervals [13]:
				xmin = 13.041
				xmax = 14.5563
				text = ""
			intervals [14]:
				xmin = 14.5563
				xmax = 14.6763
				text = "you"
			intervals [15]:
				xmin = 14.6763
				xmax = 14.7063
				text = ""
			intervals [16]:
				xmin = 14.7063
				xmax = 14.8063
				text = "s"
			intervals [17]:
				xmin = 14.8063
				xmax = 15.4563
				text = "almost"
			intervals [18]:
				xmin = 15.4563
				xmax = 15.7342
				text = ""
			intervals [19]:
				xmin = 15.7342
				xmax = 15.8942
				text = "<unk>"
			intervals [20]:
				xmin = 15.8942
				xmax = 16.2613
				text = ""
			intervals [21]:
				xmin = 16.2613
				xmax = 16.6313
				text = "almost"
			intervals [22]:
				xmin = 16.6313
				xmax = 16.6613
				text = "a"
			intervals [23]:
				xmin = 16.6613
				xmax = 17.1813
				text = "cancer"
			intervals [24]:
				xmin = 17.1813
				xmax = 19.9191
				text = ""
			intervals [25]:
				xmin = 19.9191
				xmax = 20.1491
				text = "see"
			intervals [26]:
				xmin = 20.1491
				xmax = 20.2991
				text = "i"
			intervals [27]:
				xmin = 20.2991
				xmax = 20.4691
				text = "was"
			intervals [28]:
				xmin = 20.4691
				xmax = 20.6291
				text = "gonna"
			intervals [29]:
				xmin = 20.6291
				xmax = 20.7991
				text = "say"
			intervals [30]:
				xmin = 20.7991
				xmax = 20.9091
				text = "we"
			intervals [31]:
				xmin = 20.9091
				xmax = 21.0291
				text = "was"
			intervals [32]:
				xmin = 21.0291
				xmax = 21.2091
				text = "still"
			intervals [33]:
				xmin = 21.2091
				xmax = 21.3891
				text = "good"
			intervals [34]:
				xmin = 21.3891
				xmax = 21.6491
				text = "because"
			intervals [35]:
				xmin = 21.6491
				xmax = 21.7091
				text = "you"
			intervals [36]:
				xmin = 21.7091
				xmax = 21.8091
				text = "was"
			intervals [37]:
				xmin = 21.8091
				xmax = 21.9191
				text = "in"
			intervals [38]:
				xmin = 21.9191
				xmax = 22.3191
				text = "july"
			intervals [39]:
				xmin = 22.3191
				xmax = 22.3891
				text = "at"
			intervals [40]:
				xmin = 22.3891
				xmax = 22.7491
				text = "least"
			intervals [41]:
				xmin = 22.7491
				xmax = 23.520
				text = ""
			intervals [42]:
				xmin = 23.520
				xmax = 23.680
				text = "but"
			intervals [43]:
				xmin = 23.680
				xmax = 25.0416
				text = ""
			intervals [44]:
				xmin = 25.0416
				xmax = 25.2016
				text = "i"
			intervals [45]:
				xmin = 25.2016
				xmax = 25.3216
				text = "was"
			intervals [46]:
				xmin = 25.3216
				xmax = 25.4516
				text = "like"
			intervals [47]:
				xmin = 25.4516
				xmax = 25.7716
				text = "almost"
			intervals [48]:
				xmin = 25.7716
				xmax = 25.8216
				text = "a"
			intervals [49]:
				xmin = 25.8216
				xmax = 26.3316
				text = "cancer"
			intervals [50]:
				xmin = 26.3316
				xmax = 26.4516
				text = "i"
			intervals [51]:
				xmin = 26.4516
				xmax = 26.5416
				text = "ain't"
			intervals [52]:
				xmin = 26.5416
				xmax = 26.6316
				text = "say"
			intervals [53]:
				xmin = 26.6316
				xmax = 26.8316
				text = "nothing"
			intervals [54]:
				xmin = 26.8316
				xmax = 27.1016
				text = "bad"
			intervals [55]:
				xmin = 27.1016
				xmax = 27.4816
				text = "though"
			intervals [56]:
				xmin = 27.4816
				xmax = 28.5692
				text = ""
			intervals [57]:
				xmin = 28.5692
				xmax = 28.8292
				text = "see"
			intervals [58]:
				xmin = 28.8292
				xmax = 29.8137
				text = ""
			intervals [59]:
				xmin = 29.8137
				xmax = 30.3437
				text = "see"
			intervals [60]:
				xmin = 30.3437
				xmax = 30.9981
				text = ""
			intervals [61]:
				xmin = 30.9981
				xmax = 32.6181
				text = "<unk>"
			intervals [62]:
				xmin = 32.6181
				xmax = 33.217
				text = ""
			intervals [63]:
				xmin = 33.217
				xmax = 33.627
				text = "um"
			intervals [64]:
				xmin = 33.627
				xmax = 34.087
				text = "washington"
			intervals [65]:
				xmin = 34.087
				xmax = 34.447
				text = "dc"
			intervals [66]:
				xmin = 34.447
				xmax = 37.2417
				text = ""
			intervals [67]:
				xmin = 37.2417
				xmax = 37.5317
				text = "wow"
			intervals [68]:
				xmin = 37.5317
				xmax = 37.6317
				text = "there"
			intervals [69]:
				xmin = 37.6317
				xmax = 37.6817
				text = "s"
			intervals [70]:
				xmin = 37.6817
				xmax = 37.8717
				text = "so"
			intervals [71]:
				xmin = 37.8717
				xmax = 38.2517
				text = "many"
			intervals [72]:
				xmin = 38.2517
				xmax = 38.6817
				text = "so"
			intervals [73]:
				xmin = 38.6817
				xmax = 39.6274
				text = ""
			intervals [74]:
				xmin = 39.6274
				xmax = 39.6974
				text = "i"
			intervals [75]:
				xmin = 39.6974
				xmax = 39.8274
				text = "grew"
			intervals [76]:
				xmin = 39.8274
				xmax = 39.9474
				text = "up"
			intervals [77]:
				xmin = 39.9474
				xmax = 40.0574
				text = "in"
			intervals [78]:
				xmin = 40.0574
				xmax = 40.5374
				text = "capers"
			intervals [79]:
				xmin = 40.5374
				xmax = 40.6774
				text = "right"
			intervals [80]:
				xmin = 40.6774
				xmax = 40.8074
				text = "off"
			intervals [81]:
				xmin = 40.8074
				xmax = 40.8674
				text = "of"
			intervals [82]:
				xmin = 40.8674
				xmax = 41.2274
				text = "seventh"
			intervals [83]:
				xmin = 41.2274
				xmax = 41.6974
				text = "street"
			intervals [84]:
				xmin = 41.6974
				xmax = 42.3742
				text = ""
			intervals [85]:
				xmin = 42.3742
				xmax = 42.4942
				text = "but"
			intervals [86]:
				xmin = 42.4942
				xmax = 42.5942
				text = "then"
			intervals [87]:
				xmin = 42.5942
				xmax = 42.6942
				text = "we"
			intervals [88]:
				xmin = 42.6942
				xmax = 43.1242
				text = "also"
			intervals [89]:
				xmin = 43.1242
				xmax = 43.6342
				text = "lived"
			intervals [90]:
				xmin = 43.6342
				xmax = 43.9057
				text = ""
			intervals [91]:
				xmin = 43.9057
				xmax = 44.2357
				text = "in"
			intervals [92]:
				xmin = 44.2357
				xmax = 44.2857
				text = ""
			intervals [93]:
				xmin = 44.2857
				xmax = 44.9857
				text = "parkside"
			intervals [94]:
				xmin = 44.9857
				xmax = 45.1157
				text = "which"
			intervals [95]:
				xmin = 45.1157
				xmax = 45.1857
				text = "is"
			intervals [96]:
				xmin = 45.1857
				xmax = 45.3457
				text = "like"
			intervals [97]:
				xmin = 45.3457
				xmax = 45.9757
				text = "mayfair"
			intervals [98]:
				xmin = 45.9757
				xmax = 46.7957
				text = "paradise"
			intervals [99]:
				xmin = 46.7957
				xmax = 47.2998
				text = ""
			intervals [100]:
				xmin = 47.2998
				xmax = 47.9798
				text = "kenilworth"
			intervals [101]:
				xmin = 47.9798
				xmax = 48.0739
				text = ""
			intervals [102]:
				xmin = 48.0739
				xmax = 48.5339
				text = "avenue"
			intervals [103]:
				xmin = 48.5339
				xmax = 48.9839
				text = "area"
			intervals [104]:
				xmin = 48.9839
				xmax = 49.5854
				text = ""
			intervals [105]:
				xmin = 49.5854
				xmax = 49.7554
				text = "and"
			intervals [106]:
				xmin = 49.7554
				xmax = 49.8254
				text = "we"
			intervals [107]:
				xmin = 49.8254
				xmax = 50.0354
				text = "lived"
			intervals [108]:
				xmin = 50.0354
				xmax = 50.1854
				text = "over"
			intervals [109]:
				xmin = 50.1854
				xmax = 50.3854
				text = "here"
			intervals [110]:
				xmin = 50.3854
				xmax = 50.4554
				text = "on"
			intervals [111]:
				xmin = 50.4554
				xmax = 50.5054
				text = ""
			intervals [112]:
				xmin = 50.5054
				xmax = 50.9554
				text = "fifty"
			intervals [113]:
				xmin = 50.9554
				xmax = 51.2154
				text = "sixth"
			intervals [114]:
				xmin = 51.2154
				xmax = 51.3054
				text = "and"
			intervals [115]:
				xmin = 51.3054
				xmax = 51.7854
				text = "clay"
			intervals [116]:
				xmin = 51.7854
				xmax = 52.0645
				text = ""
			intervals [117]:
				xmin = 52.0645
				xmax = 52.2545
				text = "as"
			intervals [118]:
				xmin = 52.2545
				xmax = 52.6345
				text = "well"
			intervals [119]:
				xmin = 52.6345
				xmax = 53.0162
				text = ""
			intervals [120]:
				xmin = 53.0162
				xmax = 53.1562
				text = "but"
			intervals [121]:
				xmin = 53.1562
				xmax = 53.3862
				text = "pretty"
			intervals [122]:
				xmin = 53.3862
				xmax = 53.8062
				text = "much"
			intervals [123]:
				xmin = 53.8062
				xmax = 54.0172
				text = ""
			intervals [124]:
				xmin = 54.0172
				xmax = 54.5772
				text = "every"
			intervals [125]:
				xmin = 54.5772
				xmax = 54.6772
				text = ""
			intervals [126]:
				xmin = 54.6772
				xmax = 55.4372
				text = "northeast"
			intervals [127]:
				xmin = 55.4372
				xmax = 55.4672
				text = ""
			intervals [128]:
				xmin = 55.4672
				xmax = 55.6672
				text = "and"
			intervals [129]:
				xmin = 55.6672
				xmax = 56.4372
				text = "southeast"
			intervals [130]:
				xmin = 56.4372
				xmax = 56.8399
				text = ""
			intervals [131]:
				xmin = 56.8399
				xmax = 57.2399
				text = "minus"
			intervals [132]:
				xmin = 57.2399
				xmax = 57.2699
				text = ""
			intervals [133]:
				xmin = 57.2699
				xmax = 57.7999
				text = "southwest"
			intervals [134]:
				xmin = 57.7999
				xmax = 57.8299
				text = ""
			intervals [135]:
				xmin = 57.8299
				xmax = 58.4099
				text = "northwest"
			intervals [136]:
				xmin = 58.4099
				xmax = 63.4814
				text = ""
			intervals [137]:
				xmin = 63.4814
				xmax = 63.7214
				text = "oh"
			intervals [138]:
				xmin = 63.7214
				xmax = 63.7714
				text = ""
			intervals [139]:
				xmin = 63.7714
				xmax = 64.2114
				text = "god"
			intervals [140]:
				xmin = 64.2114
				xmax = 64.2514
				text = ""
			intervals [141]:
				xmin = 64.2514
				xmax = 64.8514
				text = "<unk>"
			intervals [142]:
				xmin = 64.8514
				xmax = 64.9814
				text = ""
			intervals [143]:
				xmin = 64.9814
				xmax = 65.0914
				text = "let"
			intervals [144]:
				xmin = 65.0914
				xmax = 65.2014
				text = "me"
			intervals [145]:
				xmin = 65.2014
				xmax = 65.6414
				text = "see"
			intervals [146]:
				xmin = 65.6414
				xmax = 65.6814
				text = ""
			intervals [147]:
				xmin = 65.6814
				xmax = 65.7414
				text = "i'm"
			intervals [148]:
				xmin = 65.7414
				xmax = 65.9714
				text = "twenty"
			intervals [149]:
				xmin = 65.9714
				xmax = 66.3714
				text = "five"
			intervals [150]:
				xmin = 66.3714
				xmax = 66.4414
				text = ""
			intervals [151]:
				xmin = 66.4414
				xmax = 66.6914
				text = "no"
			intervals [152]:
				xmin = 66.6914
				xmax = 67.0849
				text = ""
			intervals [153]:
				xmin = 67.0849
				xmax = 67.4749
				text = "um"
			intervals [154]:
				xmin = 67.4749
				xmax = 67.5049
				text = ""
			intervals [155]:
				xmin = 67.5049
				xmax = 67.8349
				text = "<unk>"
			intervals [156]:
				xmin = 67.8349
				xmax = 68.1993
				text = ""
			intervals [157]:
				xmin = 68.1993
				xmax = 68.3493
				text = "i"
			intervals [158]:
				xmin = 68.3493
				xmax = 68.4693
				text = "would"
			intervals [159]:
				xmin = 68.4693
				xmax = 68.8693
				text = "probably"
			intervals [160]:
				xmin = 68.8693
				xmax = 69.2093
				text = "say"
			intervals [161]:
				xmin = 69.2093
				xmax = 69.5893
				text = "about"
			intervals [162]:
				xmin = 69.5893
				xmax = 69.6193
				text = ""
			intervals [163]:
				xmin = 69.6193
				xmax = 70.8193
				text = "fifteen"
			intervals [164]:
				xmin = 70.8193
				xmax = 71.797
				text = ""
			intervals [165]:
				xmin = 71.797
				xmax = 72.427
				text = "total"
			intervals [166]:
				xmin = 72.427
				xmax = 72.9481
				text = ""
			intervals [167]:
				xmin = 72.9481
				xmax = 73.3781
				text = "yeah"
			intervals [168]:
				xmin = 73.3781
				xmax = 74.0625
				text = ""
			intervals [169]:
				xmin = 74.0625
				xmax = 74.1225
				text = "it"
			intervals [170]:
				xmin = 74.1225
				xmax = 74.1525
				text = "s"
			intervals [171]:
				xmin = 74.1525
				xmax = 74.2925
				text = "so"
			intervals [172]:
				xmin = 74.2925
				xmax = 74.4725
				text = "hard"
			intervals [173]:
				xmin = 74.4725
				xmax = 74.5425
				text = "to"
			intervals [174]:
				xmin = 74.5425
				xmax = 75.0925
				text = "distinguish"
			intervals [175]:
				xmin = 75.0925
				xmax = 75.2525
				text = "cause"
			intervals [176]:
				xmin = 75.2525
				xmax = 75.3825
				text = "when"
			intervals [177]:
				xmin = 75.3825
				xmax = 75.4625
				text = "we"
			intervals [178]:
				xmin = 75.4625
				xmax = 75.8025
				text = "crossed"
			intervals [179]:
				xmin = 75.8025
				xmax = 75.8725
				text = "the"
			intervals [180]:
				xmin = 75.8725
				xmax = 76.0425
				text = "line"
			intervals [181]:
				xmin = 76.0425
				xmax = 76.2325
				text = "into"
			intervals [182]:
				xmin = 76.2325
				xmax = 76.6025
				text = "pg"
			intervals [183]:
				xmin = 76.6025
				xmax = 76.6625
				text = "it"
			intervals [184]:
				xmin = 76.6625
				xmax = 76.7625
				text = "was"
			intervals [185]:
				xmin = 76.7625
				xmax = 76.8925
				text = "like"
			intervals [186]:
				xmin = 76.8925
				xmax = 76.9525
				text = "we"
			intervals [187]:
				xmin = 76.9525
				xmax = 77.0225
				text = "were"
			intervals [188]:
				xmin = 77.0225
				xmax = 77.2125
				text = "still"
			intervals [189]:
				xmin = 77.2125
				xmax = 77.2925
				text = "in"
			intervals [190]:
				xmin = 77.2925
				xmax = 77.7225
				text = "dc"
			intervals [191]:
				xmin = 77.7225
				xmax = 78.8013
				text = ""
			intervals [192]:
				xmin = 78.8013
				xmax = 78.8813
				text = "it"
			intervals [193]:
				xmin = 78.8813
				xmax = 79.0913
				text = "literally"
			intervals [194]:
				xmin = 79.0913
				xmax = 79.2113
				text = "was"
			intervals [195]:
				xmin = 79.2113
				xmax = 79.5013
				text = "across"
			intervals [196]:
				xmin = 79.5013
				xmax = 79.6013
				text = "the"
			intervals [197]:
				xmin = 79.6013
				xmax = 79.8213
				text = "light"
			intervals [198]:
				xmin = 79.8213
				xmax = 80.3728
				text = ""
			intervals [199]:
				xmin = 80.3728
				xmax = 81.3528
				text = "<unk>"
			intervals [200]:
				xmin = 81.3528
				xmax = 81.9877
				text = ""
			intervals [201]:
				xmin = 81.9877
				xmax = 82.1877
				text = "<unk>"
			intervals [202]:
				xmin = 82.1877
				xmax = 83.9704
				text = ""
			intervals [203]:
				xmin = 83.9704
				xmax = 84.0704
				text = "in"
			intervals [204]:
				xmin = 84.0704
				xmax = 84.1404
				text = "the"
			intervals [205]:
				xmin = 84.1404
				xmax = 84.6404
				text = "world"
			intervals [206]:
				xmin = 84.6404
				xmax = 85.9591
				text = ""
			intervals [207]:
				xmin = 85.9591
				xmax = 86.0491
				text = "<unk>"
			intervals [208]:
				xmin = 86.0491
				xmax = 86.6397
				text = ""
			intervals [209]:
				xmin = 86.6397
				xmax = 87.1697
				text = "dover"
			intervals [210]:
				xmin = 87.1697
				xmax = 87.8797
				text = "delaware"
			intervals [211]:
				xmin = 87.8797
				xmax = 88.8393
				text = ""
			intervals [212]:
				xmin = 88.8393
				xmax = 88.8693
				text = "i"
			intervals [213]:
				xmin = 88.8693
				xmax = 89.0493
				text = "lived"
			intervals [214]:
				xmin = 89.0493
				xmax = 89.1793
				text = "in"
			intervals [215]:
				xmin = 89.1793
				xmax = 90.2393
				text = "texas"
			intervals [216]:
				xmin = 90.2393
				xmax = 90.9815
				text = ""
			intervals [217]:
				xmin = 90.9815
				xmax = 92.1215
				text = "spain"
			intervals [218]:
				xmin = 92.1215
				xmax = 93.504
				text = ""
			intervals [219]:
				xmin = 93.504
				xmax = 94.014
				text = "um"
			intervals [220]:
				xmin = 94.014
				xmax = 94.054
				text = ""
			intervals [221]:
				xmin = 94.054
				xmax = 95.144
				text = "california"
			intervals [222]:
				xmin = 95.144
				xmax = 96.9281
				text = ""
			intervals [223]:
				xmin = 96.9281
				xmax = 97.3481
				text = "south"
			intervals [224]:
				xmin = 97.3481
				xmax = 98.1981
				text = "carolina"
			intervals [225]:
				xmin = 98.1981
				xmax = 100.0611
				text = ""
			intervals [226]:
				xmin = 100.0611
				xmax = 100.4411
				text = "mm"
			intervals [227]:
				xmin = 100.4411
				xmax = 100.9394
				text = ""
			intervals [228]:
				xmin = 100.9394
				xmax = 101.0094
				text = "i"
			intervals [229]:
				xmin = 101.0094
				xmax = 101.0694
				text = ""
			intervals [230]:
				xmin = 101.0694
				xmax = 101.1994
				text = "i'm"
			intervals [231]:
				xmin = 101.1994
				xmax = 101.2494
				text = ""
			intervals [232]:
				xmin = 101.2494
				xmax = 101.5694
				text = "thinking"
			intervals [233]:
				xmin = 101.5694
				xmax = 101.6594
				text = "that"
			intervals [234]:
				xmin = 101.6594
				xmax = 101.6994
				text = ""
			intervals [235]:
				xmin = 101.6994
				xmax = 101.7994
				text = "s"
			intervals [236]:
				xmin = 101.7994
				xmax = 101.8294
				text = ""
			intervals [237]:
				xmin = 101.8294
				xmax = 102.0594
				text = "it"
			intervals [238]:
				xmin = 102.0594
				xmax = 105.7241
				text = ""
			intervals [239]:
				xmin = 105.7241
				xmax = 105.8041
				text = "<unk>"
			intervals [240]:
				xmin = 105.8041
				xmax = 105.9543
				text = ""
			intervals [241]:
				xmin = 105.9543
				xmax = 106.4943
				text = "elementary"
			intervals [242]:
				xmin = 106.4943
				xmax = 106.5443
				text = "i"
			intervals [243]:
				xmin = 106.5443
				xmax = 106.7243
				text = "went"
			intervals [244]:
				xmin = 106.7243
				xmax = 106.8143
				text = "to"
			intervals [245]:
				xmin = 106.8143
				xmax = 107.6343
				text = "rdx"
			intervals [246]:
				xmin = 107.6343
				xmax = 107.7443
				text = "that"
			intervals [247]:
				xmin = 107.7443
				xmax = 107.9443
				text = "was"
			intervals [248]:
				xmin = 107.9443
				xmax = 108.0943
				text = "right"
			intervals [249]:
				xmin = 108.0943
				xmax = 108.2343
				text = "there"
			intervals [250]:
				xmin = 108.2343
				xmax = 108.4843
				text = "in"
			intervals [251]:
				xmin = 108.4843
				xmax = 108.6478
				text = ""
			intervals [252]:
				xmin = 108.6478
				xmax = 109.1678
				text = "parkside"
			intervals [253]:
				xmin = 109.1678
				xmax = 109.6978
				text = "northeast"
			intervals [254]:
				xmin = 109.6978
				xmax = 110.2127
				text = ""
			intervals [255]:
				xmin = 110.2127
				xmax = 110.4327
				text = "and"
			intervals [256]:
				xmin = 110.4327
				xmax = 110.8827
				text = "then"
			intervals [257]:
				xmin = 110.8827
				xmax = 110.9427
				text = ""
			intervals [258]:
				xmin = 110.9427
				xmax = 111.2227
				text = "um"
			intervals [259]:
				xmin = 111.2227
				xmax = 111.5227
				text = "junior"
			intervals [260]:
				xmin = 111.5227
				xmax = 111.8227
				text = "high"
			intervals [261]:
				xmin = 111.8227
				xmax = 111.8727
				text = ""
			intervals [262]:
				xmin = 111.8727
				xmax = 112.2027
				text = "in"
			intervals [263]:
				xmin = 112.2027
				xmax = 112.3227
				text = ""
			intervals [264]:
				xmin = 112.3227
				xmax = 112.5827
				text = "in"
			intervals [265]:
				xmin = 112.5827
				xmax = 112.6127
				text = ""
			intervals [266]:
				xmin = 112.6127
				xmax = 112.8927
				text = "uh"
			intervals [267]:
				xmin = 112.8927
				xmax = 113.1927
				text = ""
			intervals [268]:
				xmin = 113.1927
				xmax = 113.3827
				text = "high"
			intervals [269]:
				xmin = 113.3827
				xmax = 113.5727
				text = "school"
			intervals [270]:
				xmin = 113.5727
				xmax = 113.6027
				text = "i"
			intervals [271]:
				xmin = 113.6027
				xmax = 113.7027
				text = "was"
			intervals [272]:
				xmin = 113.7027
				xmax = 113.8027
				text = "in"
			intervals [273]:
				xmin = 113.8027
				xmax = 114.1527
				text = "maryland"
			intervals [274]:
				xmin = 114.1527
				xmax = 114.431
				text = ""
			intervals [275]:
				xmin = 114.431
				xmax = 114.801
				text = "pg"
			intervals [276]:
				xmin = 114.801
				xmax = 116.1125
				text = ""
			intervals [277]:
				xmin = 116.1125
				xmax = 116.2025
				text = "<unk>"
			intervals [278]:
				xmin = 116.2025
				xmax = 116.3128
				text = ""
			intervals [279]:
				xmin = 116.3128
				xmax = 116.7028
				text = "um"
			intervals [280]:
				xmin = 116.7028
				xmax = 116.7328
				text = ""
			intervals [281]:
				xmin = 116.7328
				xmax = 116.8528
				text = "well"
			intervals [282]:
				xmin = 116.8528
				xmax = 116.9228
				text = "i"
			intervals [283]:
				xmin = 116.9228
				xmax = 117.0428
				text = "went"
			intervals [284]:
				xmin = 117.0428
				xmax = 117.1328
				text = "to"
			intervals [285]:
				xmin = 117.1328
				xmax = 117.2828
				text = "three"
			intervals [286]:
				xmin = 117.2828
				xmax = 117.5728
				text = "different"
			intervals [287]:
				xmin = 117.5728
				xmax = 117.6828
				text = "high"
			intervals [288]:
				xmin = 117.6828
				xmax = 118.1628
				text = "schools"
			intervals [289]:
				xmin = 118.1628
				xmax = 118.6525
				text = ""
			intervals [290]:
				xmin = 118.6525
				xmax = 118.7025
				text = "i"
			intervals [291]:
				xmin = 118.7025
				xmax = 118.8825
				text = "went"
			intervals [292]:
				xmin = 118.8825
				xmax = 119.2925
				text = "to"
			intervals [293]:
				xmin = 119.2925
				xmax = 119.6335
				text = ""
			intervals [294]:
				xmin = 119.6335
				xmax = 119.8435
				text = "uh"
			intervals [295]:
				xmin = 119.8435
				xmax = 119.8735
				text = ""
			intervals [296]:
				xmin = 119.8735
				xmax = 120.6035
				text = "rdx"
			intervals [297]:
				xmin = 120.6035
				xmax = 121.6622
				text = ""
			intervals [298]:
				xmin = 121.6622
				xmax = 121.8022
				text = "then"
			intervals [299]:
				xmin = 121.8022
				xmax = 121.8622
				text = "i"
			intervals [300]:
				xmin = 121.8622
				xmax = 122.0922
				text = "went"
			intervals [301]:
				xmin = 122.0922
				xmax = 122.7222
				text = "to"
			intervals [302]:
				xmin = 122.7222
				xmax = 123.8276
				text = ""
			intervals [303]:
				xmin = 123.8276
				xmax = 124.4776
				text = "rdx"
			intervals [304]:
				xmin = 124.4776
				xmax = 133.9358
				text = ""
			intervals [305]:
				xmin = 133.9358
				xmax = 134.2058
				text = "i"
			intervals [306]:
				xmin = 134.2058
				xmax = 134.5358
				text = "work"
			intervals [307]:
				xmin = 134.5358
				xmax = 134.6258
				text = "with"
			intervals [308]:
				xmin = 134.6258
				xmax = 134.6958
				text = "the"
			intervals [309]:
				xmin = 134.6958
				xmax = 135.6358
				text = "rdx"
			intervals [310]:
				xmin = 135.6358
				xmax = 135.6658
				text = ""
			intervals [311]:
				xmin = 135.6658
				xmax = 135.8858
				text = "as"
			intervals [312]:
				xmin = 135.8858
				xmax = 136.0658
				text = "their"
			intervals [313]:
				xmin = 136.0658
				xmax = 136.4958
				text = "vp"
			intervals [314]:
				xmin = 136.4958
				xmax = 136.5658
				text = "of"
			intervals [315]:
				xmin = 136.5658
				xmax = 136.5958
				text = ""
			intervals [316]:
				xmin = 136.5958
				xmax = 136.7958
				text = "human"
			intervals [317]:
				xmin = 136.7958
				xmax = 137.5858
				text = "resources"
			intervals [318]:
				xmin = 137.5858
				xmax = 139.9358
				text = ""
			intervals [319]:
				xmin = 139.9358
				xmax = 140.3358
				text = "um"
			intervals [320]:
				xmin = 140.3358
				xmax = 140.6558
				text = "worked"
			intervals [321]:
				xmin = 140.6558
				xmax = 140.9958
				text = "with"
			intervals [322]:
				xmin = 140.9958
				xmax = 141.0558
				text = ""
			intervals [323]:
				xmin = 141.0558
				xmax = 142.3258
				text = "rdx"
			intervals [324]:
				xmin = 142.3258
				xmax = 142.7226
				text = ""
			intervals [325]:
				xmin = 142.7226
				xmax = 142.8526
				text = "as"
			intervals [326]:
				xmin = 142.8526
				xmax = 142.9726
				text = "their"
			intervals [327]:
				xmin = 142.9726
				xmax = 143.2426
				text = "chief"
			intervals [328]:
				xmin = 143.2426
				xmax = 143.8426
				text = "hr"
			intervals [329]:
				xmin = 143.8426
				xmax = 144.2808
				text = ""
			intervals [330]:
				xmin = 144.2808
				xmax = 144.6708
				text = "and"
			intervals [331]:
				xmin = 144.6708
				xmax = 144.7008
				text = ""
			intervals [332]:
				xmin = 144.7008
				xmax = 144.9508
				text = "um"
			intervals [333]:
				xmin = 144.9508
				xmax = 145.7108
				text = "rdx"
			intervals [334]:
				xmin = 145.7108
				xmax = 145.7908
				text = "as"
			intervals [335]:
				xmin = 145.7908
				xmax = 145.9508
				text = "their"
			intervals [336]:
				xmin = 145.9508
				xmax = 146.5108
				text = "vp"
			intervals [337]:
				xmin = 146.5108
				xmax = 146.8366
				text = ""
			intervals [338]:
				xmin = 146.8366
				xmax = 146.9466
				text = "of"
			intervals [339]:
				xmin = 146.9466
				xmax = 147.4566
				text = "hr"
			intervals [340]:
				xmin = 147.4566
				xmax = 148.0486
				text = ""
			intervals [341]:
				xmin = 148.0486
				xmax = 148.3986
				text = "um"
			intervals [342]:
				xmin = 148.3986
				xmax = 148.4286
				text = ""
			intervals [343]:
				xmin = 148.4286
				xmax = 148.4886
				text = "a"
			intervals [344]:
				xmin = 148.4886
				xmax = 148.7586
				text = "few"
			intervals [345]:
				xmin = 148.7586
				xmax = 149.2986
				text = "other"
			intervals [346]:
				xmin = 149.2986
				xmax = 149.3886
				text = ""
			intervals [347]:
				xmin = 149.3886
				xmax = 149.5086
				text = "uh"
			intervals [348]:
				xmin = 149.5086
				xmax = 149.9486
				text = "civilian"
			intervals [349]:
				xmin = 149.9486
				xmax = 150.3386
				text = "places"
			intervals [350]:
				xmin = 150.3386
				xmax = 150.7586
				text = "always"
			intervals [351]:
				xmin = 150.7586
				xmax = 150.8486
				text = ""
			intervals [352]:
				xmin = 150.8486
				xmax = 151.2986
				text = "hr"
			intervals [353]:
				xmin = 151.2986
				xmax = 151.9186
				text = "capacity"
			intervals [354]:
				xmin = 151.9186
				xmax = 152.0686
				text = "and"
			intervals [355]:
				xmin = 152.0686
				xmax = 152.1586
				text = ""
			intervals [356]:
				xmin = 152.1586
				xmax = 152.4286
				text = "prior"
			intervals [357]:
				xmin = 152.4286
				xmax = 152.5186
				text = "to"
			intervals [358]:
				xmin = 152.5186
				xmax = 152.7086
				text = "that"
			intervals [359]:
				xmin = 152.7086
				xmax = 152.7386
				text = ""
			intervals [360]:
				xmin = 152.7386
				xmax = 152.7986
				text = "in"
			intervals [361]:
				xmin = 152.7986
				xmax = 152.8586
				text = "the"
			intervals [362]:
				xmin = 152.8586
				xmax = 153.3386
				text = "military"
			intervals [363]:
				xmin = 153.3386
				xmax = 153.4386
				text = "for"
			intervals [364]:
				xmin = 153.4386
				xmax = 153.6586
				text = "ten"
			intervals [365]:
				xmin = 153.6586
				xmax = 153.9886
				text = "years"
			intervals [366]:
				xmin = 153.9886
				xmax = 154.0186
				text = ""
			intervals [367]:
				xmin = 154.0186
				xmax = 154.1486
				text = "in"
			intervals [368]:
				xmin = 154.1486
				xmax = 154.4486
				text = "hr"
			intervals [369]:
				xmin = 154.4486
				xmax = 155.0786
				text = "capacity"
			intervals [370]:
				xmin = 155.0786
				xmax = 157.7889
				text = ""
			intervals [371]:
				xmin = 157.7889
				xmax = 157.8989
				text = "<unk>"
			intervals [372]:
				xmin = 157.8989
				xmax = 158.3195
				text = ""
			intervals [373]:
				xmin = 158.3195
				xmax = 158.6495
				text = "uh"
			intervals [374]:
				xmin = 158.6495
				xmax = 158.8895
				text = "my"
			intervals [375]:
				xmin = 158.8895
				xmax = 159.2695
				text = "mother"
			intervals [376]:
				xmin = 159.2695
				xmax = 159.5995
				text = "was"
			intervals [377]:
				xmin = 159.5995
				xmax = 160.1895
				text = "born"
			intervals [378]:
				xmin = 160.1895
				xmax = 160.5124
				text = ""
			intervals [379]:
				xmin = 160.5124
				xmax = 160.6924
				text = "in"
			intervals [380]:
				xmin = 160.6924
				xmax = 160.9224
				text = "south"
			intervals [381]:
				xmin = 160.9224
				xmax = 161.4624
				text = "carolina"
			intervals [382]:
				xmin = 161.4624
				xmax = 161.4924
				text = ""
			intervals [383]:
				xmin = 161.4924
				xmax = 161.7624
				text = "raised"
			intervals [384]:
				xmin = 161.7624
				xmax = 161.8624
				text = "in"
			intervals [385]:
				xmin = 161.8624
				xmax = 162.4024
				text = "dc"
			intervals [386]:
				xmin = 162.4024
				xmax = 163.5521
				text = ""
			intervals [387]:
				xmin = 163.5521
				xmax = 163.6821
				text = "my"
			intervals [388]:
				xmin = 163.6821
				xmax = 164.0021
				text = "father"
			intervals [389]:
				xmin = 164.0021
				xmax = 164.1721
				text = "was"
			intervals [390]:
				xmin = 164.1721
				xmax = 164.3921
				text = "born"
			intervals [391]:
				xmin = 164.3921
				xmax = 164.4721
				text = "and"
			intervals [392]:
				xmin = 164.4721
				xmax = 164.7021
				text = "raised"
			intervals [393]:
				xmin = 164.7021
				xmax = 164.7621
				text = "in"
			intervals [394]:
				xmin = 164.7621
				xmax = 165.1421
				text = "dc"
			intervals [395]:
				xmin = 165.1421
				xmax = 168.9614
				text = ""
			intervals [396]:
				xmin = 168.9614
				xmax = 169.0614
				text = "<unk>"
			intervals [397]:
				xmin = 169.0614
				xmax = 169.5787
				text = ""
			intervals [398]:
				xmin = 169.5787
				xmax = 169.7487
				text = "my"
			intervals [399]:
				xmin = 169.7487
				xmax = 170.3087
				text = "father"
			intervals [400]:
				xmin = 170.3087
				xmax = 170.3387
				text = ""
			intervals [401]:
				xmin = 170.3387
				xmax = 170.7687
				text = "um"
			intervals [402]:
				xmin = 170.7687
				xmax = 170.7987
				text = ""
			intervals [403]:
				xmin = 170.7987
				xmax = 171.0287
				text = "he"
			intervals [404]:
				xmin = 171.0287
				xmax = 171.4787
				text = "was"
			intervals [405]:
				xmin = 171.4787
				xmax = 171.6975
				text = ""
			intervals [406]:
				xmin = 171.6975
				xmax = 171.8175
				text = "he"
			intervals [407]:
				xmin = 171.8175
				xmax = 171.9275
				text = "was"
			intervals [408]:
				xmin = 171.9275
				xmax = 171.9675
				text = "a"
			intervals [409]:
				xmin = 171.9675
				xmax = 172.2375
				text = "police"
			intervals [410]:
				xmin = 172.2375
				xmax = 172.5575
				text = "officer"
			intervals [411]:
				xmin = 172.5575
				xmax = 172.6375
				text = "for"
			intervals [412]:
				xmin = 172.6375
				xmax = 172.6875
				text = "a"
			intervals [413]:
				xmin = 172.6875
				xmax = 172.8975
				text = "short"
			intervals [414]:
				xmin = 172.8975
				xmax = 173.1975
				text = "time"
			intervals [415]:
				xmin = 173.1975
				xmax = 174.1173
				text = ""
			intervals [416]:
				xmin = 174.1173
				xmax = 174.5473
				text = "and"
			intervals [417]:
				xmin = 174.5473
				xmax = 174.7273
				text = "then"
			intervals [418]:
				xmin = 174.7273
				xmax = 174.8773
				text = "he"
			intervals [419]:
				xmin = 174.8773
				xmax = 175.0673
				text = "was"
			intervals [420]:
				xmin = 175.0673
				xmax = 175.4373
				text = "in"
			intervals [421]:
				xmin = 175.4373
				xmax = 175.4673
				text = ""
			intervals [422]:
				xmin = 175.4673
				xmax = 175.6773
				text = "the"
			intervals [423]:
				xmin = 175.6773
				xmax = 175.7073
				text = ""
			intervals [424]:
				xmin = 175.7073
				xmax = 176.1673
				text = "military"
			intervals [425]:
				xmin = 176.1673
				xmax = 176.7873
				text = "reserves"
			intervals [426]:
				xmin = 176.7873
				xmax = 177.0268
				text = ""
			intervals [427]:
				xmin = 177.0268
				xmax = 177.1968
				text = "for"
			intervals [428]:
				xmin = 177.1968
				xmax = 177.2568
				text = "a"
			intervals [429]:
				xmin = 177.2568
				xmax = 177.4668
				text = "short"
			intervals [430]:
				xmin = 177.4668
				xmax = 177.7768
				text = "time"
			intervals [431]:
				xmin = 177.7768
				xmax = 178.4857
				text = ""
			intervals [432]:
				xmin = 178.4857
				xmax = 178.9257
				text = "um"
			intervals [433]:
				xmin = 178.9257
				xmax = 179.0557
				text = "and"
			intervals [434]:
				xmin = 179.0557
				xmax = 179.1857
				text = "then"
			intervals [435]:
				xmin = 179.1857
				xmax = 179.2557
				text = "i'm"
			intervals [436]:
				xmin = 179.2557
				xmax = 179.3857
				text = "not"
			intervals [437]:
				xmin = 179.3857
				xmax = 179.5257
				text = "sure"
			intervals [438]:
				xmin = 179.5257
				xmax = 179.5857
				text = "if"
			intervals [439]:
				xmin = 179.5857
				xmax = 179.6557
				text = "you"
			intervals [440]:
				xmin = 179.6557
				xmax = 180.0057
				text = "heard"
			intervals [441]:
				xmin = 180.0057
				xmax = 180.0357
				text = ""
			intervals [442]:
				xmin = 180.0357
				xmax = 180.0957
				text = "of"
			intervals [443]:
				xmin = 180.0957
				xmax = 181.2257
				text = "rdx"
			intervals [444]:
				xmin = 181.2257
				xmax = 181.3157
				text = "but"
			intervals [445]:
				xmin = 181.3157
				xmax = 181.4057
				text = "he"
			intervals [446]:
				xmin = 181.4057
				xmax = 181.5057
				text = "s"
			intervals [447]:
				xmin = 181.5057
				xmax = 181.9757
				text = "owner"
			intervals [448]:
				xmin = 181.9757
				xmax = 182.2293
				text = ""
			intervals [449]:
				xmin = 182.2293
				xmax = 182.3893
				text = "of"
			intervals [450]:
				xmin = 182.3893
				xmax = 182.5293
				text = ""
			intervals [451]:
				xmin = 182.5293
				xmax = 182.7393
				text = "part"
			intervals [452]:
				xmin = 182.7393
				xmax = 182.9493
				text = "owner"
			intervals [453]:
				xmin = 182.9493
				xmax = 183.0193
				text = "of"
			intervals [454]:
				xmin = 183.0193
				xmax = 184.0493
				text = "rdx"
			intervals [455]:
				xmin = 184.0493
				xmax = 184.4757
				text = ""
			intervals [456]:
				xmin = 184.4757
				xmax = 184.6457
				text = "have"
			intervals [457]:
				xmin = 184.6457
				xmax = 184.7557
				text = "all"
			intervals [458]:
				xmin = 184.7557
				xmax = 184.8157
				text = "the"
			intervals [459]:
				xmin = 184.8157
				xmax = 185.2757
				text = "contracts"
			intervals [460]:
				xmin = 185.2757
				xmax = 185.3057
				text = "<unk>"
			intervals [461]:
				xmin = 185.3057
				xmax = 185.6457
				text = "dc"
			intervals [462]:
				xmin = 185.6457
				xmax = 185.9057
				text = "maryland"
			intervals [463]:
				xmin = 185.9057
				xmax = 186.2357
				text = "virginia"
			intervals [464]:
				xmin = 186.2357
				xmax = 186.3257
				text = "and"
			intervals [465]:
				xmin = 186.3257
				xmax = 186.4357
				text = "one"
			intervals [466]:
				xmin = 186.4357
				xmax = 186.4957
				text = "of"
			intervals [467]:
				xmin = 186.4957
				xmax = 186.5657
				text = "the"
			intervals [468]:
				xmin = 186.5657
				xmax = 186.8957
				text = "oldest"
			intervals [469]:
				xmin = 186.8957
				xmax = 187.0357
				text = "ones"
			intervals [470]:
				xmin = 187.0357
				xmax = 187.2857
				text = "around"
			intervals [471]:
				xmin = 187.2857
				xmax = 188.9334
				text = ""
			intervals [472]:
				xmin = 188.9334
				xmax = 189.0934
				text = "my"
			intervals [473]:
				xmin = 189.0934
				xmax = 189.2434
				text = "m-"
			intervals [474]:
				xmin = 189.2434
				xmax = 189.5573
				text = ""
			intervals [475]:
				xmin = 189.5573
				xmax = 189.7873
				text = "yup"
			intervals [476]:
				xmin = 189.7873
				xmax = 189.8173
				text = ""
			intervals [477]:
				xmin = 189.8173
				xmax = 189.9773
				text = "my"
			intervals [478]:
				xmin = 189.9773
				xmax = 190.4073
				text = "mom"
			intervals [479]:
				xmin = 190.4073
				xmax = 190.7894
				text = ""
			intervals [480]:
				xmin = 190.7894
				xmax = 191.3894
				text = "um"
			intervals [481]:
				xmin = 191.3894
				xmax = 192.174
				text = ""
			intervals [482]:
				xmin = 192.174
				xmax = 192.374
				text = "worked"
			intervals [483]:
				xmin = 192.374
				xmax = 192.464
				text = "for"
			intervals [484]:
				xmin = 192.464
				xmax = 192.524
				text = "the"
			intervals [485]:
				xmin = 192.524
				xmax = 192.764
				text = "coast"
			intervals [486]:
				xmin = 192.764
				xmax = 193.144
				text = "guard"
			intervals [487]:
				xmin = 193.144
				xmax = 193.2784
				text = ""
			intervals [488]:
				xmin = 193.2784
				xmax = 193.4384
				text = "as"
			intervals [489]:
				xmin = 193.4384
				xmax = 193.9284
				text = "civilian"
			intervals [490]:
				xmin = 193.9284
				xmax = 194.1584
				text = "and"
			intervals [491]:
				xmin = 194.1584
				xmax = 194.7384
				text = "military"
			intervals [492]:
				xmin = 194.7384
				xmax = 195.0001
				text = ""
			intervals [493]:
				xmin = 195.0001
				xmax = 195.2001
				text = "pretty"
			intervals [494]:
				xmin = 195.2001
				xmax = 195.3701
				text = "much"
			intervals [495]:
				xmin = 195.3701
				xmax = 195.4901
				text = "since"
			intervals [496]:
				xmin = 195.4901
				xmax = 195.5701
				text = "she"
			intervals [497]:
				xmin = 195.5701
				xmax = 195.6901
				text = "was"
			intervals [498]:
				xmin = 195.6901
				xmax = 196.1701
				text = "fourteen"
			intervals [499]:
				xmin = 196.1701
				xmax = 196.8561
				text = ""
			intervals [500]:
				xmin = 196.8561
				xmax = 197.2161
				text = "um"
			intervals [501]:
				xmin = 197.2161
				xmax = 197.2461
				text = ""
			intervals [502]:
				xmin = 197.2461
				xmax = 197.7461
				text = "retired"
			intervals [503]:
				xmin = 197.7461
				xmax = 198.0561
				text = "coast"
			intervals [504]:
				xmin = 198.0561
				xmax = 198.4961
				text = "guard"
			intervals [505]:
				xmin = 198.4961
				xmax = 198.9014
				text = ""
			intervals [506]:
				xmin = 198.9014
				xmax = 199.2114
				text = "and"
			intervals [507]:
				xmin = 199.2114
				xmax = 199.4514
				text = "um"
			intervals [508]:
				xmin = 199.4514
				xmax = 199.8414
				text = "retired"
			intervals [509]:
				xmin = 199.8414
				xmax = 200.0714
				text = "coast"
			intervals [510]:
				xmin = 200.0714
				xmax = 200.2214
				text = "guard"
			intervals [511]:
				xmin = 200.2214
				xmax = 200.5214
				text = "civilian"
			intervals [512]:
				xmin = 200.5214
				xmax = 200.5514
				text = ""
			intervals [513]:
				xmin = 200.5514
				xmax = 200.6414
				text = "as"
			intervals [514]:
				xmin = 200.6414
				xmax = 200.9014
				text = "well"
			intervals [515]:
				xmin = 200.9014
				xmax = 207.4205
				text = ""
			intervals [516]:
				xmin = 207.4205
				xmax = 207.7605
				text = "mm-hm"
			intervals [517]:
				xmin = 207.7605
				xmax = 218.947
				text = ""
			intervals [518]:
				xmin = 218.947
				xmax = 219.287
				text = "mm-hm"
			intervals [519]:
				xmin = 219.287
				xmax = 224.0625
				text = ""
			intervals [520]:
				xmin = 224.0625
				xmax = 224.3225
				text = "wasn't"
			intervals [521]:
				xmin = 224.3225
				xmax = 224.3525
				text = "a"
			intervals [522]:
				xmin = 224.3525
				xmax = 224.6625
				text = "house"
			intervals [523]:
				xmin = 224.6625
				xmax = 224.8733
				text = ""
			intervals [524]:
				xmin = 224.8733
				xmax = 225.2033
				text = "um"
			intervals [525]:
				xmin = 225.2033
				xmax = 225.4533
				text = "<unk>"
			intervals [526]:
				xmin = 225.4533
				xmax = 225.5133
				text = "it"
			intervals [527]:
				xmin = 225.5133
				xmax = 225.6133
				text = "was"
			intervals [528]:
				xmin = 225.6133
				xmax = 225.9733
				text = "definitely"
			intervals [529]:
				xmin = 225.9733
				xmax = 226.5733
				text = "apartment"
			intervals [530]:
				xmin = 226.5733
				xmax = 227.1063
				text = ""
			intervals [531]:
				xmin = 227.1063
				xmax = 227.7563
				text = "um"
			intervals [532]:
				xmin = 227.7563
				xmax = 227.8563
				text = ""
			intervals [533]:
				xmin = 227.8563
				xmax = 227.9563
				text = "<unk>"
			intervals [534]:
				xmin = 227.9563
				xmax = 228.0863
				text = "we"
			intervals [535]:
				xmin = 228.0863
				xmax = 228.2963
				text = "had"
			intervals [536]:
				xmin = 228.2963
				xmax = 228.4263
				text = "row"
			intervals [537]:
				xmin = 228.4263
				xmax = 228.6563
				text = "house"
			intervals [538]:
				xmin = 228.6563
				xmax = 228.7163
				text = "at"
			intervals [539]:
				xmin = 228.7163
				xmax = 228.8963
				text = "one"
			intervals [540]:
				xmin = 228.8963
				xmax = 229.0963
				text = "point"
			intervals [541]:
				xmin = 229.0963
				xmax = 229.1963
				text = "on"
			intervals [542]:
				xmin = 229.1963
				xmax = 229.5863
				text = "eighteenth"
			intervals [543]:
				xmin = 229.5863
				xmax = 229.8463
				text = "place"
			intervals [544]:
				xmin = 229.8463
				xmax = 229.9563
				text = "when"
			intervals [545]:
				xmin = 229.9563
				xmax = 229.9963
				text = ""
			intervals [546]:
				xmin = 229.9963
				xmax = 230.0563
				text = "we"
			intervals [547]:
				xmin = 230.0563
				xmax = 230.1663
				text = "was"
			intervals [548]:
				xmin = 230.1663
				xmax = 230.2263
				text = "in"
			intervals [549]:
				xmin = 230.2263
				xmax = 230.7863
				text = "southeast"
			intervals [550]:
				xmin = 230.7863
				xmax = 231.0969
				text = ""
			intervals [551]:
				xmin = 231.0969
				xmax = 231.3369
				text = "um"
			intervals [552]:
				xmin = 231.3369
				xmax = 231.4269
				text = "but"
			intervals [553]:
				xmin = 231.4269
				xmax = 231.5069
				text = "they"
			intervals [554]:
				xmin = 231.5069
				xmax = 231.5969
				text = "were"
			intervals [555]:
				xmin = 231.5969
				xmax = 231.8869
				text = "always"
			intervals [556]:
				xmin = 231.8869
				xmax = 232.3369
				text = "apartment"
			intervals [557]:
				xmin = 232.3369
				xmax = 232.8369
				text = "buildings"
			intervals [558]:
				xmin = 232.8369
				xmax = 233.5069
				text = "always"
			intervals [559]:
				xmin = 233.5069
				xmax = 233.7069
				text = ""
			intervals [560]:
				xmin = 233.7069
				xmax = 234.0669
				text = "always"
			intervals [561]:
				xmin = 234.0669
				xmax = 234.1569
				text = "the"
			intervals [562]:
				xmin = 234.1569
				xmax = 234.6769
				text = "pjs"
			intervals [563]:
				xmin = 234.6769
				xmax = 234.7569
				text = "the"
			intervals [564]:
				xmin = 234.7569
				xmax = 235.3469
				text = "projects"
			intervals [565]:
				xmin = 235.3469
				xmax = 235.829
				text = ""
			intervals [566]:
				xmin = 235.829
				xmax = 236.139
				text = "um"
			intervals [567]:
				xmin = 236.139
				xmax = 236.259
				text = "but"
			intervals [568]:
				xmin = 236.259
				xmax = 236.419
				text = "i"
			intervals [569]:
				xmin = 236.419
				xmax = 236.539
				text = "had"
			intervals [570]:
				xmin = 236.539
				xmax = 236.999
				text = "fun"
			intervals [571]:
				xmin = 236.999
				xmax = 237.2871
				text = ""
			intervals [572]:
				xmin = 237.2871
				xmax = 237.7871
				text = "um"
			intervals [573]:
				xmin = 237.7871
				xmax = 238.3514
				text = ""
			intervals [574]:
				xmin = 238.3514
				xmax = 238.6614
				text = "growing"
			intervals [575]:
				xmin = 238.6614
				xmax = 238.8814
				text = "up"
			intervals [576]:
				xmin = 238.8814
				xmax = 238.9428
				text = ""
			intervals [577]:
				xmin = 238.9428
				xmax = 239.1328
				text = "it"
			intervals [578]:
				xmin = 239.1328
				xmax = 239.2128
				text = "s"
			intervals [579]:
				xmin = 239.2128
				xmax = 239.3528
				text = "it"
			intervals [580]:
				xmin = 239.3528
				xmax = 239.4228
				text = "s"
			intervals [581]:
				xmin = 239.4228
				xmax = 239.7828
				text = "weird"
			intervals [582]:
				xmin = 239.7828
				xmax = 240.0328
				text = "knowing"
			intervals [583]:
				xmin = 240.0328
				xmax = 240.1628
				text = "that"
			intervals [584]:
				xmin = 240.1628
				xmax = 240.2728
				text = "you"
			intervals [585]:
				xmin = 240.2728
				xmax = 240.7428
				text = "survived"
			intervals [586]:
				xmin = 240.7428
				xmax = 241.0028
				text = "that"
			intervals [587]:
				xmin = 241.0028
				xmax = 241.4419
				text = ""
			intervals [588]:
				xmin = 241.4419
				xmax = 241.7419
				text = "because"
			intervals [589]:
				xmin = 241.7419
				xmax = 241.8919
				text = "being"
			intervals [590]:
				xmin = 241.8919
				xmax = 241.9419
				text = "a"
			intervals [591]:
				xmin = 241.9419
				xmax = 242.5219
				text = "child"
			intervals [592]:
				xmin = 242.5219
				xmax = 242.9567
				text = ""
			intervals [593]:
				xmin = 242.9567
				xmax = 243.0567
				text = "you"
			intervals [594]:
				xmin = 243.0567
				xmax = 243.1567
				text = "don't"
			intervals [595]:
				xmin = 243.1567
				xmax = 243.3267
				text = "really"
			intervals [596]:
				xmin = 243.3267
				xmax = 243.9967
				text = "notice"
			intervals [597]:
				xmin = 243.9967
				xmax = 244.5625
				text = ""
			intervals [598]:
				xmin = 244.5625
				xmax = 244.7525
				text = "it"
			intervals [599]:
				xmin = 244.7525
				xmax = 244.8425
				text = "s"
			intervals [600]:
				xmin = 244.8425
				xmax = 244.8725
				text = ""
			intervals [601]:
				xmin = 244.8725
				xmax = 245.0725
				text = "it"
			intervals [602]:
				xmin = 245.0725
				xmax = 245.1225
				text = "s"
			intervals [603]:
				xmin = 245.1225
				xmax = 245.7125
				text = "normal"
			intervals [604]:
				xmin = 245.7125
				xmax = 246.1907
				text = ""
			intervals [605]:
				xmin = 246.1907
				xmax = 246.3907
				text = "it"
			intervals [606]:
				xmin = 246.3907
				xmax = 246.8307
				text = "seems"
			intervals [607]:
				xmin = 246.8307
				xmax = 247.1407
				text = "normal"
			intervals [608]:
				xmin = 247.1407
				xmax = 247.2407
				text = "you"
			intervals [609]:
				xmin = 247.2407
				xmax = 247.3807
				text = "don't"
			intervals [610]:
				xmin = 247.3807
				xmax = 247.7907
				text = "really"
			intervals [611]:
				xmin = 247.7907
				xmax = 247.9858
				text = ""
			intervals [612]:
				xmin = 247.9858
				xmax = 248.4758
				text = "realize"
			intervals [613]:
				xmin = 248.4758
				xmax = 248.5758
				text = "the"
			intervals [614]:
				xmin = 248.5758
				xmax = 249.1358
				text = "conditions"
			intervals [615]:
				xmin = 249.1358
				xmax = 249.2558
				text = "you're"
			intervals [616]:
				xmin = 249.2558
				xmax = 249.6558
				text = "in"
			intervals [617]:
				xmin = 249.6558
				xmax = 250.1821
				text = ""
			intervals [618]:
				xmin = 250.1821
				xmax = 250.5021
				text = "because"
			intervals [619]:
				xmin = 250.5021
				xmax = 250.6121
				text = "you're"
			intervals [620]:
				xmin = 250.6121
				xmax = 250.7721
				text = "just"
			intervals [621]:
				xmin = 250.7721
				xmax = 250.9421
				text = "so"
			intervals [622]:
				xmin = 250.9421
				xmax = 251.5321
				text = "happy"
			intervals [623]:
				xmin = 251.5321
				xmax = 251.8304
				text = ""
			intervals [624]:
				xmin = 251.8304
				xmax = 252.1004
				text = "because"
			intervals [625]:
				xmin = 252.1004
				xmax = 252.2204
				text = "my"
			intervals [626]:
				xmin = 252.2204
				xmax = 252.4904
				text = "parents"
			intervals [627]:
				xmin = 252.4904
				xmax = 252.5804
				text = "did"
			intervals [628]:
				xmin = 252.5804
				xmax = 252.6504
				text = "a"
			intervals [629]:
				xmin = 252.6504
				xmax = 252.8104
				text = "really"
			intervals [630]:
				xmin = 252.8104
				xmax = 252.9304
				text = "good"
			intervals [631]:
				xmin = 252.9304
				xmax = 253.1304
				text = "job"
			intervals [632]:
				xmin = 253.1304
				xmax = 253.2304
				text = "they"
			intervals [633]:
				xmin = 253.2304
				xmax = 253.4804
				text = "first"
			intervals [634]:
				xmin = 253.4804
				xmax = 253.5404
				text = "of"
			intervals [635]:
				xmin = 253.5404
				xmax = 253.6004
				text = "all"
			intervals [636]:
				xmin = 253.6004
				xmax = 253.6604
				text = "it"
			intervals [637]:
				xmin = 253.6604
				xmax = 253.7704
				text = "was"
			intervals [638]:
				xmin = 253.7704
				xmax = 253.9504
				text = "very"
			intervals [639]:
				xmin = 253.9504
				xmax = 254.3304
				text = "rare"
			intervals [640]:
				xmin = 254.3304
				xmax = 254.7031
				text = ""
			intervals [641]:
				xmin = 254.7031
				xmax = 254.7731
				text = "my"
			intervals [642]:
				xmin = 254.7731
				xmax = 255.1031
				text = "parents"
			intervals [643]:
				xmin = 255.1031
				xmax = 255.2131
				text = "were"
			intervals [644]:
				xmin = 255.2131
				xmax = 255.7131
				text = "together"
			intervals [645]:
				xmin = 255.7131
				xmax = 256.1412
				text = ""
			intervals [646]:
				xmin = 256.1412
				xmax = 256.5212
				text = "married"
			intervals [647]:
				xmin = 256.5212
				xmax = 256.6312
				text = "the"
			intervals [648]:
				xmin = 256.6312
				xmax = 257.0312
				text = "entire"
			intervals [649]:
				xmin = 257.0312
				xmax = 257.2712
				text = "time"
			intervals [650]:
				xmin = 257.2712
				xmax = 257.3812
				text = "til"
			intervals [651]:
				xmin = 257.3812
				xmax = 257.4612
				text = "my"
			intervals [652]:
				xmin = 257.4612
				xmax = 257.7112
				text = "father"
			intervals [653]:
				xmin = 257.7112
				xmax = 258.0212
				text = "passed"
			intervals [654]:
				xmin = 258.0212
				xmax = 258.3912
				text = "away"
			intervals [655]:
				xmin = 258.3912
				xmax = 258.8313
				text = ""
			intervals [656]:
				xmin = 258.8313
				xmax = 259.0513
				text = "which"
			intervals [657]:
				xmin = 259.0513
				xmax = 259.3913
				text = "was"
			intervals [658]:
				xmin = 259.3913
				xmax = 259.4213
				text = ""
			intervals [659]:
				xmin = 259.4213
				xmax = 259.9413
				text = "twenty"
			intervals [660]:
				xmin = 259.9413
				xmax = 260.3513
				text = "something"
			intervals [661]:
				xmin = 260.3513
				xmax = 260.5813
				text = "years"
			intervals [662]:
				xmin = 260.5813
				xmax = 260.7413
				text = "into"
			intervals [663]:
				xmin = 260.7413
				xmax = 260.8413
				text = "their"
			intervals [664]:
				xmin = 260.8413
				xmax = 261.3613
				text = "marriage"
			intervals [665]:
				xmin = 261.3613
				xmax = 261.6207
				text = ""
			intervals [666]:
				xmin = 261.6207
				xmax = 262.0807
				text = "so"
			intervals [667]:
				xmin = 262.0807
				xmax = 262.7193
				text = ""
			intervals [668]:
				xmin = 262.7193
				xmax = 262.9293
				text = "that"
			intervals [669]:
				xmin = 262.9293
				xmax = 263.0593
				text = "was"
			intervals [670]:
				xmin = 263.0593
				xmax = 263.3093
				text = "very"
			intervals [671]:
				xmin = 263.3093
				xmax = 263.6293
				text = "rare"
			intervals [672]:
				xmin = 263.6293
				xmax = 263.6593
				text = ""
			intervals [673]:
				xmin = 263.6593
				xmax = 263.7693
				text = "to"
			intervals [674]:
				xmin = 263.7693
				xmax = 264.0193
				text = "see"
			intervals [675]:
				xmin = 264.0193
				xmax = 264.2893
				text = "like"
			intervals [676]:
				xmin = 264.2893
				xmax = 264.5982
				text = ""
			intervals [677]:
				xmin = 264.5982
				xmax = 264.9482
				text = "actually"
			intervals [678]:
				xmin = 264.9482
				xmax = 265.1582
				text = "my"
			intervals [679]:
				xmin = 265.1582
				xmax = 265.4282
				text = ""
			intervals [680]:
				xmin = 265.4282
				xmax = 265.6882
				text = "dad"
			intervals [681]:
				xmin = 265.6882
				xmax = 265.8482
				text = "s"
			intervals [682]:
				xmin = 265.8482
				xmax = 265.8882
				text = ""
			intervals [683]:
				xmin = 265.8882
				xmax = 266.2182
				text = "uh"
			intervals [684]:
				xmin = 266.2182
				xmax = 266.4682
				text = "black"
			intervals [685]:
				xmin = 266.4682
				xmax = 266.5682
				text = "and"
			intervals [686]:
				xmin = 266.5682
				xmax = 266.9582
				text = "dominican"
			intervals [687]:
				xmin = 266.9582
				xmax = 267.0982
				text = "and"
			intervals [688]:
				xmin = 267.0982
				xmax = 267.5282
				text = "italian"
			intervals [689]:
				xmin = 267.5282
				xmax = 267.6082
				text = "my"
			intervals [690]:
				xmin = 267.6082
				xmax = 267.9682
				text = "mom"
			intervals [691]:
				xmin = 267.9682
				xmax = 267.9982
				text = ""
			intervals [692]:
				xmin = 267.9982
				xmax = 268.2382
				text = "s"
			intervals [693]:
				xmin = 268.2382
				xmax = 268.3322
				text = ""
			intervals [694]:
				xmin = 268.3322
				xmax = 268.7322
				text = "um"
			intervals [695]:
				xmin = 268.7322
				xmax = 268.8622
				text = ""
			intervals [696]:
				xmin = 268.8622
				xmax = 268.9822
				text = "<unk>"
			intervals [697]:
				xmin = 268.9822
				xmax = 269.3599
				text = ""
			intervals [698]:
				xmin = 269.3599
				xmax = 269.6999
				text = "uh"
			intervals [699]:
				xmin = 269.6999
				xmax = 269.9605
				text = ""
			intervals [700]:
				xmin = 269.9605
				xmax = 270.3705
				text = "jewish"
			intervals [701]:
				xmin = 270.3705
				xmax = 270.6305
				text = "and"
			intervals [702]:
				xmin = 270.6305
				xmax = 270.828
				text = ""
			intervals [703]:
				xmin = 270.828
				xmax = 271.088
				text = "african"
			intervals [704]:
				xmin = 271.088
				xmax = 271.448
				text = "american"
			intervals [705]:
				xmin = 271.448
				xmax = 272.3662
				text = ""
			intervals [706]:
				xmin = 272.3662
				xmax = 272.5462
				text = "you"
			intervals [707]:
				xmin = 272.5462
				xmax = 272.7762
				text = "don't"
			intervals [708]:
				xmin = 272.7762
				xmax = 272.8962
				text = "s"
			intervals [709]:
				xmin = 272.8962
				xmax = 273.1669
				text = ""
			intervals [710]:
				xmin = 273.1669
				xmax = 273.5369
				text = "but"
			intervals [711]:
				xmin = 273.5369
				xmax = 273.5969
				text = ""
			intervals [712]:
				xmin = 273.5969
				xmax = 273.8269
				text = "from"
			intervals [713]:
				xmin = 273.8269
				xmax = 274.1169
				text = "face"
			intervals [714]:
				xmin = 274.1169
				xmax = 274.3869
				text = "value"
			intervals [715]:
				xmin = 274.3869
				xmax = 274.5269
				text = "they"
			intervals [716]:
				xmin = 274.5269
				xmax = 274.8269
				text = "just"
			intervals [717]:
				xmin = 274.8269
				xmax = 274.9469
				text = "look"
			intervals [718]:
				xmin = 274.9469
				xmax = 275.2869
				text = "african"
			intervals [719]:
				xmin = 275.2869
				xmax = 275.6969
				text = "american"
			intervals [720]:
				xmin = 275.6969
				xmax = 275.7969
				text = "you"
			intervals [721]:
				xmin = 275.7969
				xmax = 275.9869
				text = "don't"
			intervals [722]:
				xmin = 275.9869
				xmax = 276.2569
				text = "see"
			intervals [723]:
				xmin = 276.2569
				xmax = 276.4969
				text = "that"
			intervals [724]:
				xmin = 276.4969
				xmax = 276.7712
				text = ""
			intervals [725]:
				xmin = 276.7712
				xmax = 276.8812
				text = "a"
			intervals [726]:
				xmin = 276.8812
				xmax = 277.1512
				text = "lot"
			intervals [727]:
				xmin = 277.1512
				xmax = 277.7823
				text = ""
			intervals [728]:
				xmin = 277.7823
				xmax = 278.0823
				text = "in"
			intervals [729]:
				xmin = 278.0823
				xmax = 278.2923
				text = "this"
			intervals [730]:
				xmin = 278.2923
				xmax = 278.8523
				text = "community"
			intervals [731]:
				xmin = 278.8523
				xmax = 279.1023
				text = "so"
			intervals [732]:
				xmin = 279.1023
				xmax = 279.5974
				text = ""
			intervals [733]:
				xmin = 279.5974
				xmax = 279.7874
				text = "that"
			intervals [734]:
				xmin = 279.7874
				xmax = 279.8974
				text = "was"
			intervals [735]:
				xmin = 279.8974
				xmax = 279.9674
				text = "a"
			intervals [736]:
				xmin = 279.9674
				xmax = 280.1174
				text = "rare"
			intervals [737]:
				xmin = 280.1174
				xmax = 280.2974
				text = "part"
			intervals [738]:
				xmin = 280.2974
				xmax = 280.3774
				text = "so"
			intervals [739]:
				xmin = 280.3774
				xmax = 280.4174
				text = "i"
			intervals [740]:
				xmin = 280.4174
				xmax = 280.6074
				text = "had"
			intervals [741]:
				xmin = 280.6074
				xmax = 280.9374
				text = "that"
			intervals [742]:
				xmin = 280.9374
				xmax = 281.4333
				text = ""
			intervals [743]:
				xmin = 281.4333
				xmax = 281.6433
				text = "and"
			intervals [744]:
				xmin = 281.6433
				xmax = 281.9633
				text = "then"
			intervals [745]:
				xmin = 281.9633
				xmax = 282.1533
				text = "just"
			intervals [746]:
				xmin = 282.1533
				xmax = 282.2333
				text = "a"
			intervals [747]:
				xmin = 282.2333
				xmax = 282.4633
				text = "happy"
			intervals [748]:
				xmin = 282.4633
				xmax = 282.7333
				text = "childhood"
			intervals [749]:
				xmin = 282.7333
				xmax = 282.8133
				text = "so"
			intervals [750]:
				xmin = 282.8133
				xmax = 282.8733
				text = "if"
			intervals [751]:
				xmin = 282.8733
				xmax = 282.9733
				text = "there"
			intervals [752]:
				xmin = 282.9733
				xmax = 283.0933
				text = "was"
			intervals [753]:
				xmin = 283.0933
				xmax = 283.2533
				text = "any"
			intervals [754]:
				xmin = 283.2533
				xmax = 283.9333
				text = "struggles"
			intervals [755]:
				xmin = 283.9333
				xmax = 284.4362
				text = ""
			intervals [756]:
				xmin = 284.4362
				xmax = 284.5662
				text = "we"
			intervals [757]:
				xmin = 284.5662
				xmax = 284.7962
				text = "never"
			intervals [758]:
				xmin = 284.7962
				xmax = 284.9862
				text = "knew"
			intervals [759]:
				xmin = 284.9862
				xmax = 285.6674
				text = ""
			intervals [760]:
				xmin = 285.6674
				xmax = 285.8474
				text = "i'm"
			intervals [761]:
				xmin = 285.8474
				xmax = 285.9374
				text = "the"
			intervals [762]:
				xmin = 285.9374
				xmax = 286.3174
				text = "youngest"
			intervals [763]:
				xmin = 286.3174
				xmax = 286.3774
				text = "of"
			intervals [764]:
				xmin = 286.3774
				xmax = 286.7074
				text = "four"
			intervals [765]:
				xmin = 286.7074
				xmax = 287.5134
				text = ""
			intervals [766]:
				xmin = 287.5134
				xmax = 287.6934
				text = "so"
			intervals [767]:
				xmin = 287.6934
				xmax = 287.8234
				text = "we"
			intervals [768]:
				xmin = 287.8234
				xmax = 288.0434
				text = "never"
			intervals [769]:
				xmin = 288.0434
				xmax = 288.2034
				text = "knew"
			intervals [770]:
				xmin = 288.2034
				xmax = 288.9081
				text = ""
			intervals [771]:
				xmin = 288.9081
				xmax = 289.5081
				text = "um"
			intervals [772]:
				xmin = 289.5081
				xmax = 290.3695
				text = ""
			intervals [773]:
				xmin = 290.3695
				xmax = 290.5095
				text = "so"
			intervals [774]:
				xmin = 290.5095
				xmax = 290.5695
				text = "i"
			intervals [775]:
				xmin = 290.5695
				xmax = 290.6595
				text = "had"
			intervals [776]:
				xmin = 290.6595
				xmax = 290.6895
				text = "a"
			intervals [777]:
				xmin = 290.6895
				xmax = 290.7795
				text = "lot"
			intervals [778]:
				xmin = 290.7795
				xmax = 290.8395
				text = "of"
			intervals [779]:
				xmin = 290.8395
				xmax = 291.0795
				text = "fun"
			intervals [780]:
				xmin = 291.0795
				xmax = 291.1495
				text = ""
			intervals [781]:
				xmin = 291.1495
				xmax = 291.1895
				text = "i"
			intervals [782]:
				xmin = 291.1895
				xmax = 291.3795
				text = "didn't"
			intervals [783]:
				xmin = 291.3795
				xmax = 291.7295
				text = "realize"
			intervals [784]:
				xmin = 291.7295
				xmax = 291.8295
				text = "i'm"
			intervals [785]:
				xmin = 291.8295
				xmax = 291.8895
				text = "in"
			intervals [786]:
				xmin = 291.8895
				xmax = 291.9695
				text = "the"
			intervals [787]:
				xmin = 291.9695
				xmax = 292.3995
				text = "ghetto"
			intervals [788]:
				xmin = 292.3995
				xmax = 292.4295
				text = ""
			intervals [789]:
				xmin = 292.4295
				xmax = 292.5295
				text = "i'm"
			intervals [790]:
				xmin = 292.5295
				xmax = 292.5895
				text = "in"
			intervals [791]:
				xmin = 292.5895
				xmax = 292.6495
				text = "the"
			intervals [792]:
				xmin = 292.6495
				xmax = 292.6895
				text = ""
			intervals [793]:
				xmin = 292.6895
				xmax = 293.0895
				text = "hood"
			intervals [794]:
				xmin = 293.0895
				xmax = 293.1895
				text = "i'm"
			intervals [795]:
				xmin = 293.1895
				xmax = 293.2495
				text = "in"
			intervals [796]:
				xmin = 293.2495
				xmax = 293.3095
				text = "the"
			intervals [797]:
				xmin = 293.3095
				xmax = 293.9695
				text = "projects"
			intervals [798]:
				xmin = 293.9695
				xmax = 294.4543
				text = ""
			intervals [799]:
				xmin = 294.4543
				xmax = 294.6943
				text = "people"
			intervals [800]:
				xmin = 294.6943
				xmax = 294.8443
				text = "getting"
			intervals [801]:
				xmin = 294.8443
				xmax = 295.0843
				text = "shot"
			intervals [802]:
				xmin = 295.0843
				xmax = 295.1943
				text = "over"
			intervals [803]:
				xmin = 295.1943
				xmax = 295.4043
				text = "there"
			intervals [804]:
				xmin = 295.4043
				xmax = 295.8243
				text = "crackhead"
			intervals [805]:
				xmin = 295.8243
				xmax = 295.9743
				text = "over"
			intervals [806]:
				xmin = 295.9743
				xmax = 296.2143
				text = "there"
			intervals [807]:
				xmin = 296.2143
				xmax = 296.3343
				text = "cause"
			intervals [808]:
				xmin = 296.3343
				xmax = 296.3943
				text = "the"
			intervals [809]:
				xmin = 296.3943
				xmax = 296.7343
				text = "crackheads"
			intervals [810]:
				xmin = 296.7343
				xmax = 296.8843
				text = "was"
			intervals [811]:
				xmin = 296.8843
				xmax = 297.1743
				text = "funny"
			intervals [812]:
				xmin = 297.1743
				xmax = 297.2743
				text = "and"
			intervals [813]:
				xmin = 297.2743
				xmax = 297.3843
				text = "they"
			intervals [814]:
				xmin = 297.3843
				xmax = 297.5243
				text = "was"
			intervals [815]:
				xmin = 297.5243
				xmax = 297.8443
				text = "nice"
			intervals [816]:
				xmin = 297.8443
				xmax = 297.9043
				text = "and"
			intervals [817]:
				xmin = 297.9043
				xmax = 297.9643
				text = "we"
			intervals [818]:
				xmin = 297.9643
				xmax = 298.0543
				text = "ain't"
			intervals [819]:
				xmin = 298.0543
				xmax = 298.1243
				text = "know"
			intervals [820]:
				xmin = 298.1243
				xmax = 298.2143
				text = "they"
			intervals [821]:
				xmin = 298.2143
				xmax = 298.3143
				text = "was"
			intervals [822]:
				xmin = 298.3143
				xmax = 298.4043
				text = "on"
			intervals [823]:
				xmin = 298.4043
				xmax = 298.6543
				text = "crack"
			intervals [824]:
				xmin = 298.6543
				xmax = 299.1196
				text = ""
			intervals [825]:
				xmin = 299.1196
				xmax = 299.4496
				text = "so"
			intervals [826]:
				xmin = 299.4496
				xmax = 299.9071
				text = ""
			intervals [827]:
				xmin = 299.9071
				xmax = 300.2871
				text = "um"
			intervals [828]:
				xmin = 300.2871
				xmax = 300.3171
				text = ""
			intervals [829]:
				xmin = 300.3171
				xmax = 300.4471
				text = "and"
			intervals [830]:
				xmin = 300.4471
				xmax = 300.6171
				text = "that"
			intervals [831]:
				xmin = 300.6171
				xmax = 300.6571
				text = "s"
			intervals [832]:
				xmin = 300.6571
				xmax = 300.8571
				text = "how"
			intervals [833]:
				xmin = 300.8571
				xmax = 300.9771
				text = "it"
			intervals [834]:
				xmin = 300.9771
				xmax = 301.2571
				text = "should"
			intervals [835]:
				xmin = 301.2571
				xmax = 301.4571
				text = "be"
			intervals [836]:
				xmin = 301.4571
				xmax = 301.899
				text = ""
			intervals [837]:
				xmin = 301.899
				xmax = 301.999
				text = "when"
			intervals [838]:
				xmin = 301.999
				xmax = 302.059
				text = "you"
			intervals [839]:
				xmin = 302.059
				xmax = 302.199
				text = "grow"
			intervals [840]:
				xmin = 302.199
				xmax = 302.269
				text = "up"
			intervals [841]:
				xmin = 302.269
				xmax = 302.359
				text = "so"
			intervals [842]:
				xmin = 302.359
				xmax = 302.549
				text = "that"
			intervals [843]:
				xmin = 302.549
				xmax = 302.579
				text = "s"
			intervals [844]:
				xmin = 302.579
				xmax = 302.669
				text = "what"
			intervals [845]:
				xmin = 302.669
				xmax = 302.719
				text = "i"
			intervals [846]:
				xmin = 302.719
				xmax = 302.979
				text = "remember"
			intervals [847]:
				xmin = 302.979
				xmax = 303.039
				text = "the"
			intervals [848]:
				xmin = 303.039
				xmax = 303.449
				text = "most"
			intervals [849]:
				xmin = 303.449
				xmax = 303.8518
				text = ""
			intervals [850]:
				xmin = 303.8518
				xmax = 303.9818
				text = "it"
			intervals [851]:
				xmin = 303.9818
				xmax = 304.0118
				text = "s"
			intervals [852]:
				xmin = 304.0118
				xmax = 304.1718
				text = "not"
			intervals [853]:
				xmin = 304.1718
				xmax = 304.3418
				text = "more"
			intervals [854]:
				xmin = 304.3418
				xmax = 304.4718
				text = "so"
			intervals [855]:
				xmin = 304.4718
				xmax = 304.5918
				text = "my"
			intervals [856]:
				xmin = 304.5918
				xmax = 305.1418
				text = "neighborhood"
			intervals [857]:
				xmin = 305.1418
				xmax = 305.3218
				text = "it"
			intervals [858]:
				xmin = 305.3218
				xmax = 305.4418
				text = "s"
			intervals [859]:
				xmin = 305.4418
				xmax = 305.8318
				text = "the"
			intervals [860]:
				xmin = 305.8318
				xmax = 306.1774
				text = ""
			intervals [861]:
				xmin = 306.1774
				xmax = 306.3474
				text = "it"
			intervals [862]:
				xmin = 306.3474
				xmax = 306.4074
				text = "s"
			intervals [863]:
				xmin = 306.4074
				xmax = 306.5174
				text = "the"
			intervals [864]:
				xmin = 306.5174
				xmax = 307.1174
				text = "reality"
			intervals [865]:
				xmin = 307.1174
				xmax = 307.2274
				text = "that"
			intervals [866]:
				xmin = 307.2274
				xmax = 307.4074
				text = "my"
			intervals [867]:
				xmin = 307.4074
				xmax = 307.8274
				text = "parents"
			intervals [868]:
				xmin = 307.8274
				xmax = 308.1574
				text = "chose"
			intervals [869]:
				xmin = 308.1574
				xmax = 308.2674
				text = "to"
			intervals [870]:
				xmin = 308.2674
				xmax = 308.4574
				text = "give"
			intervals [871]:
				xmin = 308.4574
				xmax = 308.8574
				text = "us"
			intervals [872]:
				xmin = 308.8574
				xmax = 308.9274
				text = ""
			intervals [873]:
				xmin = 308.9274
				xmax = 309.2274
				text = "of"
			intervals [874]:
				xmin = 309.2274
				xmax = 309.6274
				text = "our"
			intervals [875]:
				xmin = 309.6274
				xmax = 309.8784
				text = ""
			intervals [876]:
				xmin = 309.8784
				xmax = 310.3984
				text = "environment"
			intervals [877]:
				xmin = 310.3984
				xmax = 310.8627
				text = ""
			intervals [878]:
				xmin = 310.8627
				xmax = 311.0427
				text = "which"
			intervals [879]:
				xmin = 311.0427
				xmax = 311.4327
				text = "was"
			intervals [880]:
				xmin = 311.4327
				xmax = 311.6034
				text = ""
			intervals [881]:
				xmin = 311.6034
				xmax = 311.6734
				text = "a"
			intervals [882]:
				xmin = 311.6734
				xmax = 311.8334
				text = "good"
			intervals [883]:
				xmin = 311.8334
				xmax = 312.0034
				text = "one"
			intervals [884]:
				xmin = 312.0034
				xmax = 312.3909
				text = ""
			intervals [885]:
				xmin = 312.3909
				xmax = 312.7609
				text = "so"
			intervals [886]:
				xmin = 312.7609
				xmax = 313.0115
				text = ""
			intervals [887]:
				xmin = 313.0115
				xmax = 313.4615
				text = "being"
			intervals [888]:
				xmin = 313.4615
				xmax = 314.1559
				text = ""
			intervals [889]:
				xmin = 314.1559
				xmax = 314.2259
				text = "an"
			intervals [890]:
				xmin = 314.2259
				xmax = 314.6459
				text = "adult"
			intervals [891]:
				xmin = 314.6459
				xmax = 315.1659
				text = "today"
			intervals [892]:
				xmin = 315.1659
				xmax = 315.5372
				text = ""
			intervals [893]:
				xmin = 315.5372
				xmax = 315.6572
				text = "when"
			intervals [894]:
				xmin = 315.6572
				xmax = 315.7572
				text = "i"
			intervals [895]:
				xmin = 315.7572
				xmax = 316.0672
				text = "ride"
			intervals [896]:
				xmin = 316.0672
				xmax = 316.1272
				text = "in"
			intervals [897]:
				xmin = 316.1272
				xmax = 316.2472
				text = "that"
			intervals [898]:
				xmin = 316.2472
				xmax = 316.5272
				text = "neighborhood"
			intervals [899]:
				xmin = 316.5272
				xmax = 316.5872
				text = "and"
			intervals [900]:
				xmin = 316.5872
				xmax = 316.6272
				text = "i"
			intervals [901]:
				xmin = 316.6272
				xmax = 316.7872
				text = "know"
			intervals [902]:
				xmin = 316.7872
				xmax = 316.8672
				text = "i'm"
			intervals [903]:
				xmin = 316.8672
				xmax = 317.0772
				text = "like"
			intervals [904]:
				xmin = 317.0772
				xmax = 317.7636
				text = ""
			intervals [905]:
				xmin = 317.7636
				xmax = 317.9136
				text = "that"
			intervals [906]:
				xmin = 317.9136
				xmax = 317.9536
				text = "s"
			intervals [907]:
				xmin = 317.9536
				xmax = 318.0536
				text = "where"
			intervals [908]:
				xmin = 318.0536
				xmax = 318.1536
				text = "i"
			intervals [909]:
				xmin = 318.1536
				xmax = 318.1836
				text = ""
			intervals [910]:
				xmin = 318.1836
				xmax = 318.8636
				text = "was"
			intervals [911]:
				xmin = 318.8636
				xmax = 319.2851
				text = ""
			intervals [912]:
				xmin = 319.2851
				xmax = 319.4551
				text = "cause"
			intervals [913]:
				xmin = 319.4551
				xmax = 319.6051
				text = "i"
			intervals [914]:
				xmin = 319.6051
				xmax = 320.1551
				text = "know"
			intervals [915]:
				xmin = 320.1551
				xmax = 320.4262
				text = ""
			intervals [916]:
				xmin = 320.4262
				xmax = 321.0862
				text = "today"
			intervals [917]:
				xmin = 321.0862
				xmax = 321.6107
				text = ""
			intervals [918]:
				xmin = 321.6107
				xmax = 321.8707
				text = "what"
			intervals [919]:
				xmin = 321.8707
				xmax = 322.0807
				text = "that"
			intervals [920]:
				xmin = 322.0807
				xmax = 322.6507
				text = "was"
			intervals [921]:
				xmin = 322.6507
				xmax = 322.6807
				text = ""
			intervals [922]:
				xmin = 322.6807
				xmax = 322.9007
				text = "and"
			intervals [923]:
				xmin = 322.9007
				xmax = 323.1207
				text = "um"
			intervals [924]:
				xmin = 323.1207
				xmax = 323.3407
				text = "so"
			intervals [925]:
				xmin = 323.3407
				xmax = 323.3807
				text = ""
			intervals [926]:
				xmin = 323.3807
				xmax = 323.5807
				text = "they"
			intervals [927]:
				xmin = 323.5807
				xmax = 323.9207
				text = "taught"
			intervals [928]:
				xmin = 323.9207
				xmax = 324.3707
				text = "me"
			intervals [929]:
				xmin = 324.3707
				xmax = 324.511
				text = ""
			intervals [930]:
				xmin = 324.511
				xmax = 324.781
				text = "how"
			intervals [931]:
				xmin = 324.781
				xmax = 324.931
				text = "to"
			intervals [932]:
				xmin = 324.931
				xmax = 325.051
				text = "be"
			intervals [933]:
				xmin = 325.051
				xmax = 325.151
				text = "with"
			intervals [934]:
				xmin = 325.151
				xmax = 325.281
				text = "my"
			intervals [935]:
				xmin = 325.281
				xmax = 325.561
				text = "kids"
			intervals [936]:
				xmin = 325.561
				xmax = 325.671
				text = "if"
			intervals [937]:
				xmin = 325.671
				xmax = 326.051
				text = "ever"
			intervals [938]:
				xmin = 326.051
				xmax = 326.4896
				text = ""
			intervals [939]:
				xmin = 326.4896
				xmax = 326.7896
				text = "luckily"
			intervals [940]:
				xmin = 326.7896
				xmax = 326.8896
				text = "they"
			intervals [941]:
				xmin = 326.8896
				xmax = 327.0796
				text = "taught"
			intervals [942]:
				xmin = 327.0796
				xmax = 327.1696
				text = "me"
			intervals [943]:
				xmin = 327.1696
				xmax = 327.3996
				text = "enough"
			intervals [944]:
				xmin = 327.3996
				xmax = 327.4896
				text = "to"
			intervals [945]:
				xmin = 327.4896
				xmax = 327.5996
				text = "be"
			intervals [946]:
				xmin = 327.5996
				xmax = 327.7896
				text = "like"
			intervals [947]:
				xmin = 327.7896
				xmax = 327.8996
				text = ""
			intervals [948]:
				xmin = 327.8996
				xmax = 328.1096
				text = "you"
			intervals [949]:
				xmin = 328.1096
				xmax = 328.2596
				text = "need"
			intervals [950]:
				xmin = 328.2596
				xmax = 328.3696
				text = "to"
			intervals [951]:
				xmin = 328.3696
				xmax = 328.5196
				text = ""
			intervals [952]:
				xmin = 328.5196
				xmax = 328.6796
				text = "get"
			intervals [953]:
				xmin = 328.6796
				xmax = 328.7296
				text = "a"
			intervals [954]:
				xmin = 328.7296
				xmax = 329.3696
				text = "education"
			intervals [955]:
				xmin = 329.3696
				xmax = 329.4596
				text = "so"
			intervals [956]:
				xmin = 329.4596
				xmax = 329.6096
				text = "you"
			intervals [957]:
				xmin = 329.6096
				xmax = 329.8596
				text = "never"
			intervals [958]:
				xmin = 329.8596
				xmax = 330.0596
				text = "have"
			intervals [959]:
				xmin = 330.0596
				xmax = 330.2796
				text = "to"
			intervals [960]:
				xmin = 330.2796
				xmax = 331.0415
				text = ""
			intervals [961]:
				xmin = 331.0415
				xmax = 331.4515
				text = "create"
			intervals [962]:
				xmin = 331.4515
				xmax = 331.8924
				text = ""
			intervals [963]:
				xmin = 331.8924
				xmax = 332.1124
				text = "those"
			intervals [964]:
				xmin = 332.1124
				xmax = 332.3524
				text = "types"
			intervals [965]:
				xmin = 332.3524
				xmax = 332.4124
				text = "of"
			intervals [966]:
				xmin = 332.4124
				xmax = 332.8624
				text = "realities"
			intervals [967]:
				xmin = 332.8624
				xmax = 332.9624
				text = "for"
			intervals [968]:
				xmin = 332.9624
				xmax = 333.0624
				text = "your"
			intervals [969]:
				xmin = 333.0624
				xmax = 333.4424
				text = "kids"
			intervals [970]:
				xmin = 333.4424
				xmax = 338.5697
				text = ""
			intervals [971]:
				xmin = 338.5697
				xmax = 338.8697
				text = "mm"
			intervals [972]:
				xmin = 338.8697
				xmax = 339.5573
				text = ""
			intervals [973]:
				xmin = 339.5573
				xmax = 339.6573
				text = "<unk>"
			intervals [974]:
				xmin = 339.6573
				xmax = 339.8977
				text = ""
			intervals [975]:
				xmin = 339.8977
				xmax = 339.9777
				text = "i"
			intervals [976]:
				xmin = 339.9777
				xmax = 340.0877
				text = "have"
			intervals [977]:
				xmin = 340.0877
				xmax = 340.2777
				text = "two"
			intervals [978]:
				xmin = 340.2777
				xmax = 340.7477
				text = "brothers"
			intervals [979]:
				xmin = 340.7477
				xmax = 340.8877
				text = "and"
			intervals [980]:
				xmin = 340.8877
				xmax = 340.9677
				text = "a"
			intervals [981]:
				xmin = 340.9677
				xmax = 341.3777
				text = "sister"
			intervals [982]:
				xmin = 341.3777
				xmax = 341.5377
				text = "they're"
			intervals [983]:
				xmin = 341.5377
				xmax = 341.9977
				text = "all"
			intervals [984]:
				xmin = 341.9977
				xmax = 342.3642
				text = ""
			intervals [985]:
				xmin = 342.3642
				xmax = 342.5642
				text = "eight"
			intervals [986]:
				xmin = 342.5642
				xmax = 342.7442
				text = "nine"
			intervals [987]:
				xmin = 342.7442
				xmax = 342.8142
				text = "and"
			intervals [988]:
				xmin = 342.8142
				xmax = 342.9942
				text = "ten"
			intervals [989]:
				xmin = 342.9942
				xmax = 343.1442
				text = "years"
			intervals [990]:
				xmin = 343.1442
				xmax = 343.3642
				text = "apart"
			intervals [991]:
				xmin = 343.3642
				xmax = 343.5042
				text = "from"
			intervals [992]:
				xmin = 343.5042
				xmax = 343.7442
				text = "me"
			intervals [993]:
				xmin = 343.7442
				xmax = 344.216
				text = ""
			intervals [994]:
				xmin = 344.216
				xmax = 344.326
				text = "but"
			intervals [995]:
				xmin = 344.326
				xmax = 344.456
				text = "they're"
			intervals [996]:
				xmin = 344.456
				xmax = 344.596
				text = "all"
			intervals [997]:
				xmin = 344.596
				xmax = 344.786
				text = "back"
			intervals [998]:
				xmin = 344.786
				xmax = 344.856
				text = "to"
			intervals [999]:
				xmin = 344.856
				xmax = 345.046
				text = "back"
			intervals [1000]:
				xmin = 345.046
				xmax = 345.6483
				text = ""
			intervals [1001]:
				xmin = 345.6483
				xmax = 345.8083
				text = "so"
			intervals [1002]:
				xmin = 345.8083
				xmax = 345.8783
				text = "i'm"
			intervals [1003]:
				xmin = 345.8783
				xmax = 345.9783
				text = "the"
			intervals [1004]:
				xmin = 345.9783
				xmax = 346.4183
				text = "baby"
			intervals [1005]:
				xmin = 346.4183
				xmax = 347.2097
				text = ""
			intervals [1006]:
				xmin = 347.2097
				xmax = 347.4497
				text = "and"
			intervals [1007]:
				xmin = 347.4497
				xmax = 347.8097
				text = "um"
			intervals [1008]:
				xmin = 347.8097
				xmax = 348.5644
				text = ""
			intervals [1009]:
				xmin = 348.5644
				xmax = 348.9944
				text = "they"
			intervals [1010]:
				xmin = 348.9944
				xmax = 349.0244
				text = ""
			intervals [1011]:
				xmin = 349.0244
				xmax = 349.1744
				text = "it"
			intervals [1012]:
				xmin = 349.1744
				xmax = 349.2344
				text = "s"
			intervals [1013]:
				xmin = 349.2344
				xmax = 349.4344
				text = "weird"
			intervals [1014]:
				xmin = 349.4344
				xmax = 349.6444
				text = "cause"
			intervals [1015]:
				xmin = 349.6444
				xmax = 349.7922
				text = ""
			intervals [1016]:
				xmin = 349.7922
				xmax = 350.5222
				text = "with"
			intervals [1017]:
				xmin = 350.5222
				xmax = 350.7122
				text = "being"
			intervals [1018]:
				xmin = 350.7122
				xmax = 350.9222
				text = "like"
			intervals [1019]:
				xmin = 350.9222
				xmax = 351.2822
				text = "now"
			intervals [1020]:
				xmin = 351.2822
				xmax = 351.7175
				text = ""
			intervals [1021]:
				xmin = 351.7175
				xmax = 351.9175
				text = "people"
			intervals [1022]:
				xmin = 351.9175
				xmax = 352.0275
				text = "can't"
			intervals [1023]:
				xmin = 352.0275
				xmax = 352.1575
				text = "even"
			intervals [1024]:
				xmin = 352.1575
				xmax = 352.4775
				text = "tell"
			intervals [1025]:
				xmin = 352.4775
				xmax = 352.5975
				text = "that"
			intervals [1026]:
				xmin = 352.5975
				xmax = 353.0075
				text = "we're"
			intervals [1027]:
				xmin = 353.0075
				xmax = 353.5167
				text = ""
			intervals [1028]:
				xmin = 353.5167
				xmax = 353.6667
				text = "they"
			intervals [1029]:
				xmin = 353.6667
				xmax = 353.8867
				text = "never"
			intervals [1030]:
				xmin = 353.8867
				xmax = 353.9967
				text = "could"
			intervals [1031]:
				xmin = 353.9967
				xmax = 354.1767
				text = "really"
			intervals [1032]:
				xmin = 354.1767
				xmax = 354.4367
				text = "tell"
			intervals [1033]:
				xmin = 354.4367
				xmax = 354.5967
				text = "other"
			intervals [1034]:
				xmin = 354.5967
				xmax = 354.9167
				text = "than"
			intervals [1035]:
				xmin = 354.9167
				xmax = 354.9467
				text = ""
			intervals [1036]:
				xmin = 354.9467
				xmax = 355.0567
				text = "when"
			intervals [1037]:
				xmin = 355.0567
				xmax = 355.1967
				text = "i'm"
			intervals [1038]:
				xmin = 355.1967
				xmax = 355.2567
				text = "a"
			intervals [1039]:
				xmin = 355.2567
				xmax = 355.6867
				text = "baby"
			intervals [1040]:
				xmin = 355.6867
				xmax = 355.9967
				text = "but"
			intervals [1041]:
				xmin = 355.9967
				xmax = 356.3962
				text = ""
			intervals [1042]:
				xmin = 356.3962
				xmax = 356.5562
				text = "they"
			intervals [1043]:
				xmin = 356.5562
				xmax = 356.6762
				text = "could"
			intervals [1044]:
				xmin = 356.6762
				xmax = 356.8262
				text = "not"
			intervals [1045]:
				xmin = 356.8262
				xmax = 357.1062
				text = "tell"
			intervals [1046]:
				xmin = 357.1062
				xmax = 357.2262
				text = "that"
			intervals [1047]:
				xmin = 357.2262
				xmax = 357.3462
				text = "we"
			intervals [1048]:
				xmin = 357.3462
				xmax = 357.4562
				text = "were"
			intervals [1049]:
				xmin = 357.4562
				xmax = 357.5862
				text = "so"
			intervals [1050]:
				xmin = 357.5862
				xmax = 357.7862
				text = "far"
			intervals [1051]:
				xmin = 357.7862
				xmax = 358.1662
				text = "apart"
			intervals [1052]:
				xmin = 358.1662
				xmax = 358.469
				text = ""
			intervals [1053]:
				xmin = 358.469
				xmax = 358.699
				text = "cause"
			intervals [1054]:
				xmin = 358.699
				xmax = 358.789
				text = "i"
			intervals [1055]:
				xmin = 358.789
				xmax = 358.959
				text = "grew"
			intervals [1056]:
				xmin = 358.959
				xmax = 359.049
				text = "up"
			intervals [1057]:
				xmin = 359.049
				xmax = 359.219
				text = "really"
			intervals [1058]:
				xmin = 359.219
				xmax = 359.659
				text = "fast"
			intervals [1059]:
				xmin = 359.659
				xmax = 359.819
				text = "being"
			intervals [1060]:
				xmin = 359.819
				xmax = 359.929
				text = "with"
			intervals [1061]:
				xmin = 359.929
				xmax = 360.209
				text = "them"
			intervals [1062]:
				xmin = 360.209
				xmax = 361.0315
				text = ""
			intervals [1063]:
				xmin = 361.0315
				xmax = 361.1515
				text = "you"
			intervals [1064]:
				xmin = 361.1515
				xmax = 361.3615
				text = "know"
			intervals [1065]:
				xmin = 361.3615
				xmax = 361.6915
				text = "always"
			intervals [1066]:
				xmin = 361.6915
				xmax = 361.7315
				text = ""
			intervals [1067]:
				xmin = 361.7315
				xmax = 362.0015
				text = "such"
			intervals [1068]:
				xmin = 362.0015
				xmax = 362.0415
				text = "a"
			intervals [1069]:
				xmin = 362.0415
				xmax = 362.4015
				text = "older"
			intervals [1070]:
				xmin = 362.4015
				xmax = 362.7365
				text = ""
			intervals [1071]:
				xmin = 362.7365
				xmax = 363.2965
				text = "mentality"
			intervals [1072]:
				xmin = 363.2965
				xmax = 363.9844
				text = ""
			intervals [1073]:
				xmin = 363.9844
				xmax = 364.1044
				text = "<unk>"
			intervals [1074]:
				xmin = 364.1044
				xmax = 364.5044
				text = "um"
			intervals [1075]:
				xmin = 364.5044
				xmax = 365.1697
				text = ""
			intervals [1076]:
				xmin = 365.1697
				xmax = 365.3197
				text = "it"
			intervals [1077]:
				xmin = 365.3197
				xmax = 365.5097
				text = "was"
			intervals [1078]:
				xmin = 365.5097
				xmax = 365.8997
				text = "good"
			intervals [1079]:
				xmin = 365.8997
				xmax = 366.3042
				text = ""
			intervals [1080]:
				xmin = 366.3042
				xmax = 366.5042
				text = "growing"
			intervals [1081]:
				xmin = 366.5042
				xmax = 366.5742
				text = "up"
			intervals [1082]:
				xmin = 366.5742
				xmax = 366.6842
				text = "with"
			intervals [1083]:
				xmin = 366.6842
				xmax = 366.7842
				text = "my"
			intervals [1084]:
				xmin = 366.7842
				xmax = 367.1042
				text = "siblings"
			intervals [1085]:
				xmin = 367.1042
				xmax = 367.1442
				text = "i"
			intervals [1086]:
				xmin = 367.1442
				xmax = 367.3942
				text = "never"
			intervals [1087]:
				xmin = 367.3942
				xmax = 367.5642
				text = "felt"
			intervals [1088]:
				xmin = 367.5642
				xmax = 367.7342
				text = "like"
			intervals [1089]:
				xmin = 367.7342
				xmax = 367.7642
				text = "i"
			intervals [1090]:
				xmin = 367.7642
				xmax = 368.1442
				text = "was"
			intervals [1091]:
				xmin = 368.1442
				xmax = 368.1742
				text = ""
			intervals [1092]:
				xmin = 368.1742
				xmax = 368.2742
				text = "the"
			intervals [1093]:
				xmin = 368.2742
				xmax = 368.7342
				text = "youngest"
			intervals [1094]:
				xmin = 368.7342
				xmax = 368.7942
				text = "i"
			intervals [1095]:
				xmin = 368.7942
				xmax = 369.0142
				text = "felt"
			intervals [1096]:
				xmin = 369.0142
				xmax = 369.2342
				text = "like"
			intervals [1097]:
				xmin = 369.2342
				xmax = 369.7408
				text = ""
			intervals [1098]:
				xmin = 369.7408
				xmax = 369.8108
				text = "i"
			intervals [1099]:
				xmin = 369.8108
				xmax = 369.9108
				text = "was"
			intervals [1100]:
				xmin = 369.9108
				xmax = 370.0308
				text = "just"
			intervals [1101]:
				xmin = 370.0308
				xmax = 370.1808
				text = "one"
			intervals [1102]:
				xmin = 370.1808
				xmax = 370.2508
				text = "of"
			intervals [1103]:
				xmin = 370.2508
				xmax = 370.5708
				text = "them"
			intervals [1104]:
				xmin = 370.5708
				xmax = 379.5053
				text = ""
			intervals [1105]:
				xmin = 379.5053
				xmax = 379.8953
				text = "mm-hm"
			intervals [1106]:
				xmin = 379.8953
				xmax = 381.4506
				text = ""
			intervals [1107]:
				xmin = 381.4506
				xmax = 382.1106
				text = "<unk>"
			intervals [1108]:
				xmin = 382.1106
				xmax = 384.3409
				text = ""
			intervals [1109]:
				xmin = 384.3409
				xmax = 384.4409
				text = "the"
			intervals [1110]:
				xmin = 384.4409
				xmax = 385.0609
				text = "mentality"
			intervals [1111]:
				xmin = 385.0609
				xmax = 385.1409
				text = "the"
			intervals [1112]:
				xmin = 385.1409
				xmax = 385.7809
				text = "conversations"
			intervals [1113]:
				xmin = 385.7809
				xmax = 385.9209
				text = "that"
			intervals [1114]:
				xmin = 385.9209
				xmax = 386.0309
				text = "i"
			intervals [1115]:
				xmin = 386.0309
				xmax = 386.1509
				text = "could"
			intervals [1116]:
				xmin = 386.1509
				xmax = 386.4409
				text = "have"
			intervals [1117]:
				xmin = 386.4409
				xmax = 386.5009
				text = "i"
			intervals [1118]:
				xmin = 386.5009
				xmax = 386.7309
				text = "couldn't"
			intervals [1119]:
				xmin = 386.7309
				xmax = 386.9209
				text = "have"
			intervals [1120]:
				xmin = 386.9209
				xmax = 387.0309
				text = "with"
			intervals [1121]:
				xmin = 387.0309
				xmax = 387.1309
				text = "my"
			intervals [1122]:
				xmin = 387.1309
				xmax = 387.3709
				text = "peer"
			intervals [1123]:
				xmin = 387.3709
				xmax = 387.6509
				text = "group"
			intervals [1124]:
				xmin = 387.6509
				xmax = 387.7809
				text = "cause"
			intervals [1125]:
				xmin = 387.7809
				xmax = 387.9409
				text = "they"
			intervals [1126]:
				xmin = 387.9409
				xmax = 388.1509
				text = "didn't"
			intervals [1127]:
				xmin = 388.1509
				xmax = 388.4909
				text = "understand"
			intervals [1128]:
				xmin = 388.4909
				xmax = 388.6309
				text = "those"
			intervals [1129]:
				xmin = 388.6309
				xmax = 389.3709
				text = "conversations"
			intervals [1130]:
				xmin = 389.3709
				xmax = 389.7903
				text = ""
			intervals [1131]:
				xmin = 389.7903
				xmax = 389.9303
				text = "so"
			intervals [1132]:
				xmin = 389.9303
				xmax = 390.0903
				text = "my"
			intervals [1133]:
				xmin = 390.0903
				xmax = 390.3803
				text = "peer"
			intervals [1134]:
				xmin = 390.3803
				xmax = 390.7303
				text = "groups"
			intervals [1135]:
				xmin = 390.7303
				xmax = 390.7603
				text = ""
			intervals [1136]:
				xmin = 390.7603
				xmax = 390.9603
				text = "tend"
			intervals [1137]:
				xmin = 390.9603
				xmax = 391.0603
				text = "to"
			intervals [1138]:
				xmin = 391.0603
				xmax = 391.2203
				text = "be"
			intervals [1139]:
				xmin = 391.2203
				xmax = 391.6203
				text = "older"
			intervals [1140]:
				xmin = 391.6203
				xmax = 391.7703
				text = ""
			intervals [1141]:
				xmin = 391.7703
				xmax = 392.0403
				text = "because"
			intervals [1142]:
				xmin = 392.0403
				xmax = 392.1703
				text = "i"
			intervals [1143]:
				xmin = 392.1703
				xmax = 392.4603
				text = "can"
			intervals [1144]:
				xmin = 392.4603
				xmax = 392.9934
				text = ""
			intervals [1145]:
				xmin = 392.9934
				xmax = 393.5434
				text = "communicate"
			intervals [1146]:
				xmin = 393.5434
				xmax = 393.9277
				text = ""
			intervals [1147]:
				xmin = 393.9277
				xmax = 394.1077
				text = "with"
			intervals [1148]:
				xmin = 394.1077
				xmax = 394.3877
				text = "them"
			intervals [1149]:
				xmin = 394.3877
				xmax = 394.9294
				text = ""
			intervals [1150]:
				xmin = 394.9294
				xmax = 395.2694
				text = "whereas"
			intervals [1151]:
				xmin = 395.2694
				xmax = 395.4294
				text = "like"
			intervals [1152]:
				xmin = 395.4294
				xmax = 395.5994
				text = "my"
			intervals [1153]:
				xmin = 395.5994
				xmax = 395.9194
				text = "six"
			intervals [1154]:
				xmin = 395.9194
				xmax = 396.0694
				text = "year"
			intervals [1155]:
				xmin = 396.0694
				xmax = 396.2894
				text = "old"
			intervals [1156]:
				xmin = 396.2894
				xmax = 396.8794
				text = "friends"
			intervals [1157]:
				xmin = 396.8794
				xmax = 396.9594
				text = "at"
			intervals [1158]:
				xmin = 396.9594
				xmax = 397.0994
				text = "that"
			intervals [1159]:
				xmin = 397.0994
				xmax = 397.6294
				text = "time"
			intervals [1160]:
				xmin = 397.6294
				xmax = 397.9157
				text = ""
			intervals [1161]:
				xmin = 397.9157
				xmax = 398.0157
				text = "they"
			intervals [1162]:
				xmin = 398.0157
				xmax = 398.1857
				text = "had"
			intervals [1163]:
				xmin = 398.1857
				xmax = 398.3657
				text = "no"
			intervals [1164]:
				xmin = 398.3657
				xmax = 398.7957
				text = "idea"
			intervals [1165]:
				xmin = 398.7957
				xmax = 399.1936
				text = ""
			intervals [1166]:
				xmin = 399.1936
				xmax = 399.2836
				text = "we're"
			intervals [1167]:
				xmin = 399.2836
				xmax = 399.5136
				text = "talking"
			intervals [1168]:
				xmin = 399.5136
				xmax = 399.6936
				text = "about"
			intervals [1169]:
				xmin = 399.6936
				xmax = 399.7236
				text = ""
			intervals [1170]:
				xmin = 399.7236
				xmax = 400.1536
				text = "earmarks"
			intervals [1171]:
				xmin = 400.1536
				xmax = 400.2436
				text = "and"
			intervals [1172]:
				xmin = 400.2436
				xmax = 400.5936
				text = "budgets"
			intervals [1173]:
				xmin = 400.5936
				xmax = 400.7136
				text = "cause"
			intervals [1174]:
				xmin = 400.7136
				xmax = 400.8636
				text = "that"
			intervals [1175]:
				xmin = 400.8636
				xmax = 400.8936
				text = "s"
			intervals [1176]:
				xmin = 400.8936
				xmax = 401.0036
				text = "what"
			intervals [1177]:
				xmin = 401.0036
				xmax = 401.0636
				text = "i"
			intervals [1178]:
				xmin = 401.0636
				xmax = 401.3136
				text = "sat"
			intervals [1179]:
				xmin = 401.3136
				xmax = 401.3536
				text = ""
			intervals [1180]:
				xmin = 401.3536
				xmax = 401.4736
				text = "and"
			intervals [1181]:
				xmin = 401.4736
				xmax = 401.7236
				text = "listened"
			intervals [1182]:
				xmin = 401.7236
				xmax = 401.8136
				text = "to"
			intervals [1183]:
				xmin = 401.8136
				xmax = 401.8936
				text = "my"
			intervals [1184]:
				xmin = 401.8936
				xmax = 402.1036
				text = "mom"
			intervals [1185]:
				xmin = 402.1036
				xmax = 402.3336
				text = "talk"
			intervals [1186]:
				xmin = 402.3336
				xmax = 402.5636
				text = "about"
			intervals [1187]:
				xmin = 402.5636
				xmax = 402.6836
				text = "cause"
			intervals [1188]:
				xmin = 402.6836
				xmax = 402.8736
				text = "she"
			intervals [1189]:
				xmin = 402.8736
				xmax = 403.1236
				text = "did"
			intervals [1190]:
				xmin = 403.1236
				xmax = 403.1536
				text = ""
			intervals [1191]:
				xmin = 403.1536
				xmax = 403.3936
				text = "budget"
			intervals [1192]:
				xmin = 403.3936
				xmax = 403.8136
				text = "analyst"
			intervals [1193]:
				xmin = 403.8136
				xmax = 403.9636
				text = "for"
			intervals [1194]:
				xmin = 403.9636
				xmax = 404.533
				text = ""
			intervals [1195]:
				xmin = 404.533
				xmax = 404.613
				text = "the"
			intervals [1196]:
				xmin = 404.613
				xmax = 404.883
				text = "coast"
			intervals [1197]:
				xmin = 404.883
				xmax = 405.183
				text = "guard"
			intervals [1198]:
				xmin = 405.183
				xmax = 405.373
				text = "and"
			intervals [1199]:
				xmin = 405.373
				xmax = 405.403
				text = ""
			intervals [1200]:
				xmin = 405.403
				xmax = 405.633
				text = "and"
			intervals [1201]:
				xmin = 405.633
				xmax = 405.663
				text = ""
			intervals [1202]:
				xmin = 405.663
				xmax = 405.763
				text = "all"
			intervals [1203]:
				xmin = 405.763
				xmax = 405.823
				text = "the"
			intervals [1204]:
				xmin = 405.823
				xmax = 405.953
				text = "way"
			intervals [1205]:
				xmin = 405.953
				xmax = 406.083
				text = "through"
			intervals [1206]:
				xmin = 406.083
				xmax = 406.173
				text = "with"
			intervals [1207]:
				xmin = 406.173
				xmax = 406.243
				text = "the"
			intervals [1208]:
				xmin = 406.243
				xmax = 406.653
				text = "dod"
			intervals [1209]:
				xmin = 406.653
				xmax = 406.773
				text = "for"
			intervals [1210]:
				xmin = 406.773
				xmax = 406.833
				text = "the"
			intervals [1211]:
				xmin = 406.833
				xmax = 407.263
				text = "president"
			intervals [1212]:
				xmin = 407.263
				xmax = 407.553
				text = "so"
			intervals [1213]:
				xmin = 407.553
				xmax = 407.9638
				text = ""
			intervals [1214]:
				xmin = 407.9638
				xmax = 408.0338
				text = "we"
			intervals [1215]:
				xmin = 408.0338
				xmax = 408.2838
				text = "talking"
			intervals [1216]:
				xmin = 408.2838
				xmax = 408.4038
				text = "about"
			intervals [1217]:
				xmin = 408.4038
				xmax = 408.9138
				text = "earmarks"
			intervals [1218]:
				xmin = 408.9138
				xmax = 409.1417
				text = ""
			intervals [1219]:
				xmin = 409.1417
				xmax = 409.3617
				text = "and"
			intervals [1220]:
				xmin = 409.3617
				xmax = 409.7017
				text = "budgets"
			intervals [1221]:
				xmin = 409.7017
				xmax = 409.8017
				text = "and"
			intervals [1222]:
				xmin = 409.8017
				xmax = 409.9317
				text = "we're"
			intervals [1223]:
				xmin = 409.9317
				xmax = 410.3017
				text = "talking"
			intervals [1224]:
				xmin = 410.3017
				xmax = 410.5917
				text = "about"
			intervals [1225]:
				xmin = 410.5917
				xmax = 410.8099
				text = ""
			intervals [1226]:
				xmin = 410.8099
				xmax = 411.3599
				text = "deficits"
			intervals [1227]:
				xmin = 411.3599
				xmax = 411.4499
				text = "and"
			intervals [1228]:
				xmin = 411.4499
				xmax = 411.5799
				text = "stuff"
			intervals [1229]:
				xmin = 411.5799
				xmax = 411.6399
				text = "and"
			intervals [1230]:
				xmin = 411.6399
				xmax = 411.7299
				text = "they're"
			intervals [1231]:
				xmin = 411.7299
				xmax = 411.9099
				text = "like"
			intervals [1232]:
				xmin = 411.9099
				xmax = 412.0999
				text = "what"
			intervals [1233]:
				xmin = 412.0999
				xmax = 412.3899
				text = "is"
			intervals [1234]:
				xmin = 412.3899
				xmax = 412.8227
				text = ""
			intervals [1235]:
				xmin = 412.8227
				xmax = 412.9127
				text = "a"
			intervals [1236]:
				xmin = 412.9127
				xmax = 413.2127
				text = "defic-"
			intervals [1237]:
				xmin = 413.2127
				xmax = 413.2727
				text = "i'm"
			intervals [1238]:
				xmin = 413.2727
				xmax = 413.3927
				text = "like"
			intervals [1239]:
				xmin = 413.3927
				xmax = 413.4527
				text = "you"
			intervals [1240]:
				xmin = 413.4527
				xmax = 413.5427
				text = "don't"
			intervals [1241]:
				xmin = 413.5427
				xmax = 413.6127
				text = "know"
			intervals [1242]:
				xmin = 413.6127
				xmax = 413.7127
				text = "what"
			intervals [1243]:
				xmin = 413.7127
				xmax = 413.7727
				text = "a"
			intervals [1244]:
				xmin = 413.7727
				xmax = 414.2127
				text = "deficit"
			intervals [1245]:
				xmin = 414.2127
				xmax = 414.4327
				text = "is"
			intervals [1246]:
				xmin = 414.4327
				xmax = 414.4627
				text = ""
			intervals [1247]:
				xmin = 414.4627
				xmax = 414.5527
				text = "you"
			intervals [1248]:
				xmin = 414.5527
				xmax = 414.7827
				text = "know"
			intervals [1249]:
				xmin = 414.7827
				xmax = 415.185
				text = ""
			intervals [1250]:
				xmin = 415.185
				xmax = 415.505
				text = "so"
			intervals [1251]:
				xmin = 415.505
				xmax = 415.585
				text = ""
			intervals [1252]:
				xmin = 415.585
				xmax = 415.845
				text = "those"
			intervals [1253]:
				xmin = 415.845
				xmax = 415.905
				text = "were"
			intervals [1254]:
				xmin = 415.905
				xmax = 416.045
				text = "my"
			intervals [1255]:
				xmin = 416.045
				xmax = 416.655
				text = "conversations"
			intervals [1256]:
				xmin = 416.655
				xmax = 416.725
				text = "at"
			intervals [1257]:
				xmin = 416.725
				xmax = 416.925
				text = "six"
			intervals [1258]:
				xmin = 416.925
				xmax = 417.085
				text = "years"
			intervals [1259]:
				xmin = 417.085
				xmax = 417.315
				text = "old"
			intervals [1260]:
				xmin = 417.315
				xmax = 421.9424
				text = ""
			intervals [1261]:
				xmin = 421.9424
				xmax = 422.0924
				text = "they"
			intervals [1262]:
				xmin = 422.0924
				xmax = 422.2724
				text = "talk"
			intervals [1263]:
				xmin = 422.2724
				xmax = 422.3724
				text = "that"
			intervals [1264]:
				xmin = 422.3724
				xmax = 422.4924
				text = "way"
			intervals [1265]:
				xmin = 422.4924
				xmax = 422.6624
				text = "too"
			intervals [1266]:
				xmin = 422.6624
				xmax = 422.870
				text = ""
			intervals [1267]:
				xmin = 422.870
				xmax = 423.060
				text = "that"
			intervals [1268]:
				xmin = 423.060
				xmax = 423.110
				text = "s"
			intervals [1269]:
				xmin = 423.110
				xmax = 423.140
				text = ""
			intervals [1270]:
				xmin = 423.140
				xmax = 423.380
				text = "these"
			intervals [1271]:
				xmin = 423.380
				xmax = 423.410
				text = "are"
			intervals [1272]:
				xmin = 423.410
				xmax = 423.520
				text = "the"
			intervals [1273]:
				xmin = 423.520
				xmax = 423.880
				text = "things"
			intervals [1274]:
				xmin = 423.880
				xmax = 424.030
				text = "cause"
			intervals [1275]:
				xmin = 424.030
				xmax = 424.200
				text = "this"
			intervals [1276]:
				xmin = 424.200
				xmax = 424.310
				text = "is"
			intervals [1277]:
				xmin = 424.310
				xmax = 424.440
				text = "what"
			intervals [1278]:
				xmin = 424.440
				xmax = 424.640
				text = "we're"
			intervals [1279]:
				xmin = 424.640
				xmax = 425.7169
				text = ""
			intervals [1280]:
				xmin = 425.7169
				xmax = 426.1669
				text = "outside"
			intervals [1281]:
				xmin = 426.1669
				xmax = 426.2969
				text = "is"
			intervals [1282]:
				xmin = 426.2969
				xmax = 426.6969
				text = "outside"
			intervals [1283]:
				xmin = 426.6969
				xmax = 426.7869
				text = "but"
			intervals [1284]:
				xmin = 426.7869
				xmax = 426.8669
				text = "in"
			intervals [1285]:
				xmin = 426.8669
				xmax = 426.9469
				text = "the"
			intervals [1286]:
				xmin = 426.9469
				xmax = 427.3869
				text = "house"
			intervals [1287]:
				xmin = 427.3869
				xmax = 427.9424
				text = ""
			intervals [1288]:
				xmin = 427.9424
				xmax = 428.1224
				text = "this"
			intervals [1289]:
				xmin = 428.1224
				xmax = 428.2524
				text = "is"
			intervals [1290]:
				xmin = 428.2524
				xmax = 428.3424
				text = "what"
			intervals [1291]:
				xmin = 428.3424
				xmax = 428.5424
				text = "we're"
			intervals [1292]:
				xmin = 428.5424
				xmax = 428.8324
				text = "hearing"
			intervals [1293]:
				xmin = 428.8324
				xmax = 428.9724
				text = "we're"
			intervals [1294]:
				xmin = 428.9724
				xmax = 429.1824
				text = "hearing"
			intervals [1295]:
				xmin = 429.1824
				xmax = 429.3024
				text = "my"
			intervals [1296]:
				xmin = 429.3024
				xmax = 429.5824
				text = "mother"
			intervals [1297]:
				xmin = 429.5824
				xmax = 429.6724
				text = "my"
			intervals [1298]:
				xmin = 429.6724
				xmax = 429.8924
				text = "dad"
			intervals [1299]:
				xmin = 429.8924
				xmax = 429.9824
				text = "was"
			intervals [1300]:
				xmin = 429.9824
				xmax = 430.0224
				text = "a"
			intervals [1301]:
				xmin = 430.0224
				xmax = 430.6024
				text = "entrepreneur"
			intervals [1302]:
				xmin = 430.6024
				xmax = 431.1497
				text = ""
			intervals [1303]:
				xmin = 431.1497
				xmax = 431.2397
				text = "we're"
			intervals [1304]:
				xmin = 431.2397
				xmax = 431.4697
				text = "hearing"
			intervals [1305]:
				xmin = 431.4697
				xmax = 431.6597
				text = "things"
			intervals [1306]:
				xmin = 431.6597
				xmax = 431.8097
				text = "about"
			intervals [1307]:
				xmin = 431.8097
				xmax = 432.0097
				text = "that"
			intervals [1308]:
				xmin = 432.0097
				xmax = 432.3197
				text = "so"
			intervals [1309]:
				xmin = 432.3197
				xmax = 432.6278
				text = ""
			intervals [1310]:
				xmin = 432.6278
				xmax = 432.7778
				text = "in"
			intervals [1311]:
				xmin = 432.7778
				xmax = 432.9278
				text = "my"
			intervals [1312]:
				xmin = 432.9278
				xmax = 433.4078
				text = "mind"
			intervals [1313]:
				xmin = 433.4078
				xmax = 434.1125
				text = ""
			intervals [1314]:
				xmin = 434.1125
				xmax = 434.2225
				text = "i'm"
			intervals [1315]:
				xmin = 434.2225
				xmax = 434.4025
				text = "supposed"
			intervals [1316]:
				xmin = 434.4025
				xmax = 434.4625
				text = "to"
			intervals [1317]:
				xmin = 434.4625
				xmax = 434.5225
				text = "be"
			intervals [1318]:
				xmin = 434.5225
				xmax = 434.8325
				text = "entrepreneur"
			intervals [1319]:
				xmin = 434.8325
				xmax = 435.1803
				text = ""
			intervals [1320]:
				xmin = 435.1803
				xmax = 435.2803
				text = "that"
			intervals [1321]:
				xmin = 435.2803
				xmax = 435.3103
				text = "s"
			intervals [1322]:
				xmin = 435.3103
				xmax = 435.4003
				text = "what"
			intervals [1323]:
				xmin = 435.4003
				xmax = 435.4703
				text = "they"
			intervals [1324]:
				xmin = 435.4703
				xmax = 435.6203
				text = "did"
			intervals [1325]:
				xmin = 435.6203
				xmax = 435.6703
				text = "i"
			intervals [1326]:
				xmin = 435.6703
				xmax = 435.7703
				text = "have"
			intervals [1327]:
				xmin = 435.7703
				xmax = 435.8503
				text = "my"
			intervals [1328]:
				xmin = 435.8503
				xmax = 435.9403
				text = "own"
			intervals [1329]:
				xmin = 435.9403
				xmax = 436.1803
				text = "business"
			intervals [1330]:
				xmin = 436.1803
				xmax = 436.2803
				text = "as"
			intervals [1331]:
				xmin = 436.2803
				xmax = 436.5003
				text = "well"
			intervals [1332]:
				xmin = 436.5003
				xmax = 436.6692
				text = ""
			intervals [1333]:
				xmin = 436.6692
				xmax = 436.9292
				text = "so"
			intervals [1334]:
				xmin = 436.9292
				xmax = 437.0092
				text = "in"
			intervals [1335]:
				xmin = 437.0092
				xmax = 437.1692
				text = "my"
			intervals [1336]:
				xmin = 437.1692
				xmax = 437.5892
				text = "mind"
			intervals [1337]:
				xmin = 437.5892
				xmax = 438.481
				text = ""
			intervals [1338]:
				xmin = 438.481
				xmax = 438.851
				text = "i'm"
			intervals [1339]:
				xmin = 438.851
				xmax = 439.231
				text = "supposed"
			intervals [1340]:
				xmin = 439.231
				xmax = 439.301
				text = "to"
			intervals [1341]:
				xmin = 439.301
				xmax = 439.781
				text = "have"
			intervals [1342]:
				xmin = 439.781
				xmax = 440.0292
				text = ""
			intervals [1343]:
				xmin = 440.0292
				xmax = 440.1992
				text = "all"
			intervals [1344]:
				xmin = 440.1992
				xmax = 440.5192
				text = "these"
			intervals [1345]:
				xmin = 440.5192
				xmax = 440.7492
				text = "pieces"
			intervals [1346]:
				xmin = 440.7492
				xmax = 440.8092
				text = "of"
			intervals [1347]:
				xmin = 440.8092
				xmax = 441.1092
				text = "papers"
			intervals [1348]:
				xmin = 441.1092
				xmax = 441.1692
				text = "and"
			intervals [1349]:
				xmin = 441.1692
				xmax = 441.6392
				text = "accolades"
			intervals [1350]:
				xmin = 441.6392
				xmax = 441.8092
				text = "and"
			intervals [1351]:
				xmin = 441.8092
				xmax = 442.1979
				text = ""
			intervals [1352]:
				xmin = 442.1979
				xmax = 442.4679
				text = "growing"
			intervals [1353]:
				xmin = 442.4679
				xmax = 442.5779
				text = "up"
			intervals [1354]:
				xmin = 442.5779
				xmax = 442.6579
				text = "it"
			intervals [1355]:
				xmin = 442.6579
				xmax = 442.7579
				text = "was"
			intervals [1356]:
				xmin = 442.7579
				xmax = 442.8079
				text = "a"
			intervals [1357]:
				xmin = 442.8079
				xmax = 443.1279
				text = "normal"
			intervals [1358]:
				xmin = 443.1279
				xmax = 443.4679
				text = "thing"
			intervals [1359]:
				xmin = 443.4679
				xmax = 443.5179
				text = ""
			intervals [1360]:
				xmin = 443.5179
				xmax = 443.7179
				text = "like"
			intervals [1361]:
				xmin = 443.7179
				xmax = 443.7479
				text = ""
			intervals [1362]:
				xmin = 443.7479
				xmax = 443.9079
				text = "oh"
			intervals [1363]:
				xmin = 443.9079
				xmax = 444.0179
				text = "we're"
			intervals [1364]:
				xmin = 444.0179
				xmax = 444.2679
				text = "supposed"
			intervals [1365]:
				xmin = 444.2679
				xmax = 444.3279
				text = "to"
			intervals [1366]:
				xmin = 444.3279
				xmax = 444.4279
				text = "go"
			intervals [1367]:
				xmin = 444.4279
				xmax = 444.5079
				text = "to"
			intervals [1368]:
				xmin = 444.5079
				xmax = 444.7679
				text = "school"
			intervals [1369]:
				xmin = 444.7679
				xmax = 444.9179
				text = "and"
			intervals [1370]:
				xmin = 444.9179
				xmax = 445.3251
				text = ""
			intervals [1371]:
				xmin = 445.3251
				xmax = 445.5051
				text = "get"
			intervals [1372]:
				xmin = 445.5051
				xmax = 445.7751
				text = "this"
			intervals [1373]:
				xmin = 445.7751
				xmax = 446.0051
				text = "and"
			intervals [1374]:
				xmin = 446.0051
				xmax = 446.6898
				text = ""
			intervals [1375]:
				xmin = 446.6898
				xmax = 446.8598
				text = "it"
			intervals [1376]:
				xmin = 446.8598
				xmax = 446.9798
				text = "was"
			intervals [1377]:
				xmin = 446.9798
				xmax = 447.1398
				text = "just"
			intervals [1378]:
				xmin = 447.1398
				xmax = 447.2198
				text = "a"
			intervals [1379]:
				xmin = 447.2198
				xmax = 447.8698
				text = "normal"
			intervals [1380]:
				xmin = 447.8698
				xmax = 448.0453
				text = ""
			intervals [1381]:
				xmin = 448.0453
				xmax = 448.3453
				text = "thing"
			intervals [1382]:
				xmin = 448.3453
				xmax = 448.6826
				text = ""
			intervals [1383]:
				xmin = 448.6826
				xmax = 448.8926
				text = "and"
			intervals [1384]:
				xmin = 448.8926
				xmax = 449.0226
				text = "i"
			intervals [1385]:
				xmin = 449.0226
				xmax = 449.2526
				text = "liked"
			intervals [1386]:
				xmin = 449.2526
				xmax = 449.3626
				text = "the"
			intervals [1387]:
				xmin = 449.3626
				xmax = 449.6326
				text = "fact"
			intervals [1388]:
				xmin = 449.6326
				xmax = 449.9126
				text = "that"
			intervals [1389]:
				xmin = 449.9126
				xmax = 450.3542
				text = ""
			intervals [1390]:
				xmin = 450.3542
				xmax = 450.5042
				text = "it"
			intervals [1391]:
				xmin = 450.5042
				xmax = 450.6242
				text = "was"
			intervals [1392]:
				xmin = 450.6242
				xmax = 450.8542
				text = "more"
			intervals [1393]:
				xmin = 450.8542
				xmax = 450.9942
				text = "of"
			intervals [1394]:
				xmin = 450.9942
				xmax = 451.0442
				text = "a"
			intervals [1395]:
				xmin = 451.0442
				xmax = 451.5042
				text = "mindset"
			intervals [1396]:
				xmin = 451.5042
				xmax = 451.9342
				text = "versus"
			intervals [1397]:
				xmin = 451.9342
				xmax = 452.3142
				text = "a"
			intervals [1398]:
				xmin = 452.3142
				xmax = 452.6197
				text = ""
			intervals [1399]:
				xmin = 452.6197
				xmax = 452.9997
				text = "chore"
			intervals [1400]:
				xmin = 452.9997
				xmax = 453.0897
				text = "or"
			intervals [1401]:
				xmin = 453.0897
				xmax = 453.6497
				text = "struggle"
			intervals [1402]:
				xmin = 453.6497
				xmax = 454.5316
				text = ""
			intervals [1403]:
				xmin = 454.5316
				xmax = 454.7716
				text = "yeah"
			intervals [1404]:
				xmin = 454.7716
				xmax = 456.511
				text = ""
			intervals [1405]:
				xmin = 456.511
				xmax = 456.601
				text = "what"
			intervals [1406]:
				xmin = 456.601
				xmax = 456.861
				text = "about"
			intervals [1407]:
				xmin = 456.861
				xmax = 456.901
				text = ""
			intervals [1408]:
				xmin = 456.901
				xmax = 457.061
				text = "it"
			intervals [1409]:
				xmin = 457.061
				xmax = 462.1974
				text = ""
			intervals [1410]:
				xmin = 462.1974
				xmax = 462.4974
				text = "mm-hm"
			intervals [1411]:
				xmin = 462.4974
				xmax = 463.6755
				text = ""
			intervals [1412]:
				xmin = 463.6755
				xmax = 463.9255
				text = "um"
			intervals [1413]:
				xmin = 463.9255
				xmax = 464.1055
				text = "i"
			intervals [1414]:
				xmin = 464.1055
				xmax = 464.6055
				text = "absolutely"
			intervals [1415]:
				xmin = 464.6055
				xmax = 464.8955
				text = "hated"
			intervals [1416]:
				xmin = 464.8955
				xmax = 465.3555
				text = "elementary"
			intervals [1417]:
				xmin = 465.3555
				xmax = 465.8255
				text = "school"
			intervals [1418]:
				xmin = 465.8255
				xmax = 466.0155
				text = "but"
			intervals [1419]:
				xmin = 466.0155
				xmax = 466.0955
				text = "i"
			intervals [1420]:
				xmin = 466.0955
				xmax = 466.2955
				text = "did"
			intervals [1421]:
				xmin = 466.2955
				xmax = 466.5055
				text = "very"
			intervals [1422]:
				xmin = 466.5055
				xmax = 466.7355
				text = "well"
			intervals [1423]:
				xmin = 466.7355
				xmax = 466.8355
				text = "but"
			intervals [1424]:
				xmin = 466.8355
				xmax = 466.8855
				text = "i"
			intervals [1425]:
				xmin = 466.8855
				xmax = 467.0555
				text = "was"
			intervals [1426]:
				xmin = 467.0555
				xmax = 467.2355
				text = "very"
			intervals [1427]:
				xmin = 467.2355
				xmax = 467.7255
				text = "bored"
			intervals [1428]:
				xmin = 467.7255
				xmax = 468.084
				text = ""
			intervals [1429]:
				xmin = 468.084
				xmax = 468.574
				text = "because"
			intervals [1430]:
				xmin = 468.574
				xmax = 469.4553
				text = ""
			intervals [1431]:
				xmin = 469.4553
				xmax = 469.6553
				text = "i"
			intervals [1432]:
				xmin = 469.6553
				xmax = 469.8553
				text = "went"
			intervals [1433]:
				xmin = 469.8553
				xmax = 469.9453
				text = "to"
			intervals [1434]:
				xmin = 469.9453
				xmax = 470.5353
				text = "school"
			intervals [1435]:
				xmin = 470.5353
				xmax = 470.5753
				text = ""
			intervals [1436]:
				xmin = 470.5753
				xmax = 470.8653
				text = "and"
			intervals [1437]:
				xmin = 470.8653
				xmax = 470.8953
				text = ""
			intervals [1438]:
				xmin = 470.8953
				xmax = 471.0553
				text = "i"
			intervals [1439]:
				xmin = 471.0553
				xmax = 471.3053
				text = "was"
			intervals [1440]:
				xmin = 471.3053
				xmax = 471.3953
				text = ""
			intervals [1441]:
				xmin = 471.3953
				xmax = 471.5853
				text = "not"
			intervals [1442]:
				xmin = 471.5853
				xmax = 472.0853
				text = "interested"
			intervals [1443]:
				xmin = 472.0853
				xmax = 472.3053
				text = "in"
			intervals [1444]:
				xmin = 472.3053
				xmax = 472.7827
				text = ""
			intervals [1445]:
				xmin = 472.7827
				xmax = 473.0727
				text = "any"
			intervals [1446]:
				xmin = 473.0727
				xmax = 473.2027
				text = "of"
			intervals [1447]:
				xmin = 473.2027
				xmax = 473.3927
				text = "that"
			intervals [1448]:
				xmin = 473.3927
				xmax = 473.8327
				text = "stuff"
			intervals [1449]:
				xmin = 473.8327
				xmax = 474.4109
				text = ""
			intervals [1450]:
				xmin = 474.4109
				xmax = 474.6509
				text = "i"
			intervals [1451]:
				xmin = 474.6509
				xmax = 474.9209
				text = "wanted"
			intervals [1452]:
				xmin = 474.9209
				xmax = 475.0309
				text = "to"
			intervals [1453]:
				xmin = 475.0309
				xmax = 475.3209
				text = "talk"
			intervals [1454]:
				xmin = 475.3209
				xmax = 475.3509
				text = ""
			intervals [1455]:
				xmin = 475.3509
				xmax = 475.7709
				text = "about"
			intervals [1456]:
				xmin = 475.7709
				xmax = 476.5509
				text = "financials"
			intervals [1457]:
				xmin = 476.5509
				xmax = 476.8309
				text = "<unk>"
			intervals [1458]:
				xmin = 476.8309
				xmax = 476.9309
				text = "and"
			intervals [1459]:
				xmin = 476.9309
				xmax = 477.0409
				text = "i"
			intervals [1460]:
				xmin = 477.0409
				xmax = 477.2409
				text = "wanted"
			intervals [1461]:
				xmin = 477.2409
				xmax = 477.3409
				text = "to"
			intervals [1462]:
				xmin = 477.3409
				xmax = 477.7009
				text = "talk"
			intervals [1463]:
				xmin = 477.7009
				xmax = 478.0509
				text = "about"
			intervals [1464]:
				xmin = 478.0509
				xmax = 478.3322
				text = ""
			intervals [1465]:
				xmin = 478.3322
				xmax = 478.4822
				text = "how"
			intervals [1466]:
				xmin = 478.4822
				xmax = 478.5422
				text = "to"
			intervals [1467]:
				xmin = 478.5422
				xmax = 478.6722
				text = "write"
			intervals [1468]:
				xmin = 478.6722
				xmax = 478.7122
				text = "a"
			intervals [1469]:
				xmin = 478.7122
				xmax = 479.2322
				text = "check"
			intervals [1470]:
				xmin = 479.2322
				xmax = 479.6902
				text = ""
			intervals [1471]:
				xmin = 479.6902
				xmax = 479.7902
				text = "and"
			intervals [1472]:
				xmin = 479.7902
				xmax = 479.9002
				text = "i"
			intervals [1473]:
				xmin = 479.9002
				xmax = 480.1002
				text = "wanted"
			intervals [1474]:
				xmin = 480.1002
				xmax = 480.2002
				text = "to"
			intervals [1475]:
				xmin = 480.2002
				xmax = 480.4902
				text = "talk"
			intervals [1476]:
				xmin = 480.4902
				xmax = 480.8202
				text = "about"
			intervals [1477]:
				xmin = 480.8202
				xmax = 481.1902
				text = "things"
			intervals [1478]:
				xmin = 481.1902
				xmax = 481.2202
				text = ""
			intervals [1479]:
				xmin = 481.2202
				xmax = 481.2902
				text = "i"
			intervals [1480]:
				xmin = 481.2902
				xmax = 481.4702
				text = "wanted"
			intervals [1481]:
				xmin = 481.4702
				xmax = 481.5702
				text = "to"
			intervals [1482]:
				xmin = 481.5702
				xmax = 481.8402
				text = "talk"
			intervals [1483]:
				xmin = 481.8402
				xmax = 482.1702
				text = "about"
			intervals [1484]:
				xmin = 482.1702
				xmax = 482.3962
				text = ""
			intervals [1485]:
				xmin = 482.3962
				xmax = 483.1062
				text = "technology"
			intervals [1486]:
				xmin = 483.1062
				xmax = 483.2362
				text = "and"
			intervals [1487]:
				xmin = 483.2362
				xmax = 483.5062
				text = "stuff"
			intervals [1488]:
				xmin = 483.5062
				xmax = 483.6562
				text = "like"
			intervals [1489]:
				xmin = 483.6562
				xmax = 483.7062
				text = ""
			intervals [1490]:
				xmin = 483.7062
				xmax = 483.9562
				text = "that"
			intervals [1491]:
				xmin = 483.9562
				xmax = 484.9061
				text = ""
			intervals [1492]:
				xmin = 484.9061
				xmax = 485.2461
				text = "and"
			intervals [1493]:
				xmin = 485.2461
				xmax = 485.4661
				text = "the"
			intervals [1494]:
				xmin = 485.4661
				xmax = 486.1941
				text = ""
			intervals [1495]:
				xmin = 486.1941
				xmax = 486.3241
				text = "the"
			intervals [1496]:
				xmin = 486.3241
				xmax = 486.6841
				text = "teachers"
			intervals [1497]:
				xmin = 486.6841
				xmax = 486.8141
				text = "weren't"
			intervals [1498]:
				xmin = 486.8141
				xmax = 486.9741
				text = "even"
			intervals [1499]:
				xmin = 486.9741
				xmax = 487.2741
				text = "talking"
			intervals [1500]:
				xmin = 487.2741
				xmax = 487.4541
				text = "about"
			intervals [1501]:
				xmin = 487.4541
				xmax = 487.5241
				text = ""
			intervals [1502]:
				xmin = 487.5241
				xmax = 487.7541
				text = "that"
			intervals [1503]:
				xmin = 487.7541
				xmax = 488.3094
				text = ""
			intervals [1504]:
				xmin = 488.3094
				xmax = 488.3994
				text = "i"
			intervals [1505]:
				xmin = 488.3994
				xmax = 488.5694
				text = "didn't"
			intervals [1506]:
				xmin = 488.5694
				xmax = 488.9294
				text = "care"
			intervals [1507]:
				xmin = 488.9294
				xmax = 489.3794
				text = "about"
			intervals [1508]:
				xmin = 489.3794
				xmax = 489.9685
				text = ""
			intervals [1509]:
				xmin = 489.9685
				xmax = 490.4985
				text = "elementary"
			intervals [1510]:
				xmin = 490.4985
				xmax = 490.9085
				text = "math"
			intervals [1511]:
				xmin = 490.9085
				xmax = 490.9385
				text = "i"
			intervals [1512]:
				xmin = 490.9385
				xmax = 491.1185
				text = "didn't"
			intervals [1513]:
				xmin = 491.1185
				xmax = 491.4285
				text = "care"
			intervals [1514]:
				xmin = 491.4285
				xmax = 491.9085
				text = "about"
			intervals [1515]:
				xmin = 491.9085
				xmax = 492.471
				text = ""
			intervals [1516]:
				xmin = 492.471
				xmax = 492.711
				text = "that"
			intervals [1517]:
				xmin = 492.711
				xmax = 493.231
				text = "history"
			intervals [1518]:
				xmin = 493.231
				xmax = 493.281
				text = "i"
			intervals [1519]:
				xmin = 493.281
				xmax = 493.411
				text = "didn't"
			intervals [1520]:
				xmin = 493.411
				xmax = 493.771
				text = "care"
			intervals [1521]:
				xmin = 493.771
				xmax = 494.0325
				text = ""
			intervals [1522]:
				xmin = 494.0325
				xmax = 494.1925
				text = "i"
			intervals [1523]:
				xmin = 494.1925
				xmax = 494.3225
				text = "just"
			intervals [1524]:
				xmin = 494.3225
				xmax = 494.5025
				text = "did"
			intervals [1525]:
				xmin = 494.5025
				xmax = 494.5925
				text = "it"
			intervals [1526]:
				xmin = 494.5925
				xmax = 495.1025
				text = "because"
			intervals [1527]:
				xmin = 495.1025
				xmax = 495.1425
				text = ""
			intervals [1528]:
				xmin = 495.1425
				xmax = 495.2925
				text = "i"
			intervals [1529]:
				xmin = 495.2925
				xmax = 495.4725
				text = "knew"
			intervals [1530]:
				xmin = 495.4725
				xmax = 495.6225
				text = "that"
			intervals [1531]:
				xmin = 495.6225
				xmax = 495.6625
				text = "s"
			intervals [1532]:
				xmin = 495.6625
				xmax = 495.7525
				text = "what"
			intervals [1533]:
				xmin = 495.7525
				xmax = 495.7825
				text = "i"
			intervals [1534]:
				xmin = 495.7825
				xmax = 495.9925
				text = "needed"
			intervals [1535]:
				xmin = 495.9925
				xmax = 496.0725
				text = "to"
			intervals [1536]:
				xmin = 496.0725
				xmax = 496.1825
				text = "do"
			intervals [1537]:
				xmin = 496.1825
				xmax = 496.2625
				text = "to"
			intervals [1538]:
				xmin = 496.2625
				xmax = 496.3625
				text = "get"
			intervals [1539]:
				xmin = 496.3625
				xmax = 496.4425
				text = "my"
			intervals [1540]:
				xmin = 496.4425
				xmax = 496.6425
				text = "piece"
			intervals [1541]:
				xmin = 496.6425
				xmax = 496.7025
				text = "of"
			intervals [1542]:
				xmin = 496.7025
				xmax = 497.0725
				text = "paper"
			intervals [1543]:
				xmin = 497.0725
				xmax = 497.5034
				text = ""
			intervals [1544]:
				xmin = 497.5034
				xmax = 497.6734
				text = "and"
			intervals [1545]:
				xmin = 497.6734
				xmax = 497.7534
				text = "i"
			intervals [1546]:
				xmin = 497.7534
				xmax = 497.9134
				text = "wanted"
			intervals [1547]:
				xmin = 497.9134
				xmax = 497.9734
				text = "my"
			intervals [1548]:
				xmin = 497.9734
				xmax = 498.1834
				text = "piece"
			intervals [1549]:
				xmin = 498.1834
				xmax = 498.2434
				text = "of"
			intervals [1550]:
				xmin = 498.2434
				xmax = 498.5734
				text = "paper"
			intervals [1551]:
				xmin = 498.5734
				xmax = 498.8134
				text = ""
			intervals [1552]:
				xmin = 498.8134
				xmax = 498.9034
				text = "that"
			intervals [1553]:
				xmin = 498.9034
				xmax = 498.9434
				text = "s"
			intervals [1554]:
				xmin = 498.9434
				xmax = 499.0734
				text = "part"
			intervals [1555]:
				xmin = 499.0734
				xmax = 499.1334
				text = "of"
			intervals [1556]:
				xmin = 499.1334
				xmax = 499.1934
				text = "my"
			intervals [1557]:
				xmin = 499.1934
				xmax = 499.5334
				text = "plan"
			intervals [1558]:
				xmin = 499.5334
				xmax = 499.6434
				text = ""
			intervals [1559]:
				xmin = 499.6434
				xmax = 500.0834
				text = "so"
			intervals [1560]:
				xmin = 500.0834
				xmax = 500.5697
				text = ""
			intervals [1561]:
				xmin = 500.5697
				xmax = 500.7697
				text = "that"
			intervals [1562]:
				xmin = 500.7697
				xmax = 500.9097
				text = "was"
			intervals [1563]:
				xmin = 500.9097
				xmax = 501.1497
				text = "my"
			intervals [1564]:
				xmin = 501.1497
				xmax = 501.5039
				text = ""
			intervals [1565]:
				xmin = 501.5039
				xmax = 501.6939
				text = "like"
			intervals [1566]:
				xmin = 501.6939
				xmax = 501.7639
				text = ""
			intervals [1567]:
				xmin = 501.7639
				xmax = 502.5539
				text = "juvenile"
			intervals [1568]:
				xmin = 502.5539
				xmax = 503.2898
				text = ""
			intervals [1569]:
				xmin = 503.2898
				xmax = 504.0698
				text = "mentality"
			intervals [1570]:
				xmin = 504.0698
				xmax = 504.4243
				text = ""
			intervals [1571]:
				xmin = 504.4243
				xmax = 504.5443
				text = "at"
			intervals [1572]:
				xmin = 504.5443
				xmax = 504.6343
				text = "the"
			intervals [1573]:
				xmin = 504.6343
				xmax = 504.8443
				text = "same"
			intervals [1574]:
				xmin = 504.8443
				xmax = 505.1143
				text = "time"
			intervals [1575]:
				xmin = 505.1143
				xmax = 505.1443
				text = "a"
			intervals [1576]:
				xmin = 505.1443
				xmax = 505.4243
				text = "mature"
			intervals [1577]:
				xmin = 505.4243
				xmax = 505.9543
				text = "mentality"
			intervals [1578]:
				xmin = 505.9543
				xmax = 516.5544
				text = ""
			intervals [1579]:
				xmin = 516.5544
				xmax = 516.7544
				text = "well"
			intervals [1580]:
				xmin = 516.7544
				xmax = 517.3944
				text = "microsoft"
			intervals [1581]:
				xmin = 517.3944
				xmax = 517.6044
				text = "was"
			intervals [1582]:
				xmin = 517.6044
				xmax = 517.8644
				text = "coming"
			intervals [1583]:
				xmin = 517.8644
				xmax = 518.1044
				text = "out"
			intervals [1584]:
				xmin = 518.1044
				xmax = 518.1344
				text = ""
			intervals [1585]:
				xmin = 518.1344
				xmax = 518.1944
				text = "you"
			intervals [1586]:
				xmin = 518.1944
				xmax = 518.3244
				text = "know"
			intervals [1587]:
				xmin = 518.3244
				xmax = 518.4444
				text = "the"
			intervals [1588]:
				xmin = 518.4444
				xmax = 518.5344
				text = "t"
			intervals [1589]:
				xmin = 518.5344
				xmax = 518.5844
				text = ""
			intervals [1590]:
				xmin = 518.5844
				xmax = 518.8344
				text = "the"
			intervals [1591]:
				xmin = 518.8344
				xmax = 519.0244
				text = ""
			intervals [1592]:
				xmin = 519.0244
				xmax = 519.2244
				text = "the"
			intervals [1593]:
				xmin = 519.2244
				xmax = 519.2744
				text = ""
			intervals [1594]:
				xmin = 519.2744
				xmax = 519.4744
				text = "big"
			intervals [1595]:
				xmin = 519.4744
				xmax = 519.8944
				text = "square"
			intervals [1596]:
				xmin = 519.8944
				xmax = 520.2244
				text = "tv"
			intervals [1597]:
				xmin = 520.2244
				xmax = 520.4544
				text = "looking"
			intervals [1598]:
				xmin = 520.4544
				xmax = 521.0744
				text = "computers"
			intervals [1599]:
				xmin = 521.0744
				xmax = 521.2144
				text = "that"
			intervals [1600]:
				xmin = 521.2144
				xmax = 521.3644
				text = "was"
			intervals [1601]:
				xmin = 521.3644
				xmax = 521.4844
				text = "the"
			intervals [1602]:
				xmin = 521.4844
				xmax = 521.8344
				text = "thing"
			intervals [1603]:
				xmin = 521.8344
				xmax = 522.4243
				text = ""
			intervals [1604]:
				xmin = 522.4243
				xmax = 522.8643
				text = "um"
			intervals [1605]:
				xmin = 522.8643
				xmax = 523.1617
				text = ""
			intervals [1606]:
				xmin = 523.1617
				xmax = 523.3317
				text = "you"
			intervals [1607]:
				xmin = 523.3317
				xmax = 523.5017
				text = "had"
			intervals [1608]:
				xmin = 523.5017
				xmax = 523.8117
				text = "cell"
			intervals [1609]:
				xmin = 523.8117
				xmax = 524.1517
				text = "phones"
			intervals [1610]:
				xmin = 524.1517
				xmax = 524.2817
				text = "that"
			intervals [1611]:
				xmin = 524.2817
				xmax = 524.3617
				text = "were"
			intervals [1612]:
				xmin = 524.3617
				xmax = 524.7317
				text = "coming"
			intervals [1613]:
				xmin = 524.7317
				xmax = 524.9817
				text = "out"
			intervals [1614]:
				xmin = 524.9817
				xmax = 525.0517
				text = ""
			intervals [1615]:
				xmin = 525.0517
				xmax = 525.2517
				text = "they"
			intervals [1616]:
				xmin = 525.2517
				xmax = 525.4717
				text = "look"
			intervals [1617]:
				xmin = 525.4717
				xmax = 525.5917
				text = "like"
			intervals [1618]:
				xmin = 525.5917
				xmax = 525.8042
				text = ""
			intervals [1619]:
				xmin = 525.8042
				xmax = 526.2942
				text = "tvs"
			intervals [1620]:
				xmin = 526.2942
				xmax = 526.3942
				text = "on"
			intervals [1621]:
				xmin = 526.3942
				xmax = 526.4942
				text = "your"
			intervals [1622]:
				xmin = 526.4942
				xmax = 526.8042
				text = "hip"
			intervals [1623]:
				xmin = 526.8042
				xmax = 526.9842
				text = "and"
			intervals [1624]:
				xmin = 526.9842
				xmax = 527.5942
				text = "pagers"
			intervals [1625]:
				xmin = 527.5942
				xmax = 527.6842
				text = "and"
			intervals [1626]:
				xmin = 527.6842
				xmax = 527.9042
				text = "stuff"
			intervals [1627]:
				xmin = 527.9042
				xmax = 528.0442
				text = "like"
			intervals [1628]:
				xmin = 528.0442
				xmax = 528.2342
				text = "that"
			intervals [1629]:
				xmin = 528.2342
				xmax = 528.5242
				text = "so"
			intervals [1630]:
				xmin = 528.5242
				xmax = 529.2785
				text = ""
			intervals [1631]:
				xmin = 529.2785
				xmax = 529.4685
				text = "that"
			intervals [1632]:
				xmin = 529.4685
				xmax = 529.5985
				text = "was"
			intervals [1633]:
				xmin = 529.5985
				xmax = 530.1685
				text = "technology"
			intervals [1634]:
				xmin = 530.1685
				xmax = 530.3185
				text = "to"
			intervals [1635]:
				xmin = 530.3185
				xmax = 530.4185
				text = "me"
			intervals [1636]:
				xmin = 530.4185
				xmax = 530.4985
				text = "i"
			intervals [1637]:
				xmin = 530.4985
				xmax = 530.7385
				text = "wanted"
			intervals [1638]:
				xmin = 530.7385
				xmax = 530.8485
				text = "to"
			intervals [1639]:
				xmin = 530.8485
				xmax = 531.1585
				text = "know"
			intervals [1640]:
				xmin = 531.1585
				xmax = 531.1885
				text = ""
			intervals [1641]:
				xmin = 531.1885
				xmax = 531.6485
				text = "how"
			intervals [1642]:
				xmin = 531.6485
				xmax = 531.7985
				text = "is"
			intervals [1643]:
				xmin = 531.7985
				xmax = 531.8885
				text = "it"
			intervals [1644]:
				xmin = 531.8885
				xmax = 532.0685
				text = "that"
			intervals [1645]:
				xmin = 532.0685
				xmax = 532.2985
				text = "these"
			intervals [1646]:
				xmin = 532.2985
				xmax = 532.7685
				text = "beepers"
			intervals [1647]:
				xmin = 532.7685
				xmax = 533.2785
				text = "connect"
			intervals [1648]:
				xmin = 533.2785
				xmax = 533.3885
				text = "and"
			intervals [1649]:
				xmin = 533.3885
				xmax = 533.4885
				text = "what"
			intervals [1650]:
				xmin = 533.4885
				xmax = 533.5285
				text = "are"
			intervals [1651]:
				xmin = 533.5285
				xmax = 533.6685
				text = "the"
			intervals [1652]:
				xmin = 533.6685
				xmax = 534.3385
				text = "frequencies"
			intervals [1653]:
				xmin = 534.3385
				xmax = 534.4485
				text = "and"
			intervals [1654]:
				xmin = 534.4485
				xmax = 534.9585
				text = "wavelengths"
			intervals [1655]:
				xmin = 534.9585
				xmax = 535.0685
				text = "in"
			intervals [1656]:
				xmin = 535.0685
				xmax = 535.1585
				text = "the"
			intervals [1657]:
				xmin = 535.1585
				xmax = 535.6788
				text = ""
			intervals [1658]:
				xmin = 535.6788
				xmax = 535.9288
				text = "air"
			intervals [1659]:
				xmin = 535.9288
				xmax = 536.0688
				text = "that"
			intervals [1660]:
				xmin = 536.0688
				xmax = 536.1588
				text = "s"
			intervals [1661]:
				xmin = 536.1588
				xmax = 536.4588
				text = "making"
			intervals [1662]:
				xmin = 536.4588
				xmax = 536.4988
				text = ""
			intervals [1663]:
				xmin = 536.4988
				xmax = 536.6888
				text = "that"
			intervals [1664]:
				xmin = 536.6888
				xmax = 537.0888
				text = "happen"
			intervals [1665]:
				xmin = 537.0888
				xmax = 537.1188
				text = ""
			intervals [1666]:
				xmin = 537.1188
				xmax = 537.2788
				text = "and"
			intervals [1667]:
				xmin = 537.2788
				xmax = 537.5088
				text = "stuff"
			intervals [1668]:
				xmin = 537.5088
				xmax = 537.6388
				text = "like"
			intervals [1669]:
				xmin = 537.6388
				xmax = 537.6688
				text = ""
			intervals [1670]:
				xmin = 537.6688
				xmax = 537.9888
				text = "that"
			intervals [1671]:
				xmin = 537.9888
				xmax = 538.2655
				text = ""
			intervals [1672]:
				xmin = 538.2655
				xmax = 538.4055
				text = "so"
			intervals [1673]:
				xmin = 538.4055
				xmax = 538.5655
				text = "that"
			intervals [1674]:
				xmin = 538.5655
				xmax = 538.8555
				text = "was"
			intervals [1675]:
				xmin = 538.8555
				xmax = 539.2565
				text = ""
			intervals [1676]:
				xmin = 539.2565
				xmax = 539.8265
				text = "technology"
			intervals [1677]:
				xmin = 539.8265
				xmax = 539.9865
				text = "that"
			intervals [1678]:
				xmin = 539.9865
				xmax = 540.2565
				text = "kids"
			intervals [1679]:
				xmin = 540.2565
				xmax = 540.4865
				text = "my"
			intervals [1680]:
				xmin = 540.4865
				xmax = 540.8065
				text = "age"
			intervals [1681]:
				xmin = 540.8065
				xmax = 541.0965
				text = "weren't"
			intervals [1682]:
				xmin = 541.0965
				xmax = 541.9157
				text = ""
			intervals [1683]:
				xmin = 541.9157
				xmax = 542.0857
				text = "really"
			intervals [1684]:
				xmin = 542.0857
				xmax = 542.3157
				text = "paying"
			intervals [1685]:
				xmin = 542.3157
				xmax = 542.6757
				text = "attention"
			intervals [1686]:
				xmin = 542.6757
				xmax = 542.7957
				text = "to"
			intervals [1687]:
				xmin = 542.7957
				xmax = 542.8657
				text = "you"
			intervals [1688]:
				xmin = 542.8657
				xmax = 542.9557
				text = "know"
			intervals [1689]:
				xmin = 542.9557
				xmax = 543.0357
				text = "i"
			intervals [1690]:
				xmin = 543.0357
				xmax = 543.1657
				text = "was"
			intervals [1691]:
				xmin = 543.1657
				xmax = 543.3757
				text = "learning"
			intervals [1692]:
				xmin = 543.3757
				xmax = 543.4657
				text = "to"
			intervals [1693]:
				xmin = 543.4657
				xmax = 543.7557
				text = "type"
			intervals [1694]:
				xmin = 543.7557
				xmax = 544.2488
				text = ""
			intervals [1695]:
				xmin = 544.2488
				xmax = 544.3788
				text = "at"
			intervals [1696]:
				xmin = 544.3788
				xmax = 544.5488
				text = "eight"
			intervals [1697]:
				xmin = 544.5488
				xmax = 544.5788
				text = ""
			intervals [1698]:
				xmin = 544.5788
				xmax = 544.8088
				text = "years"
			intervals [1699]:
				xmin = 544.8088
				xmax = 545.0388
				text = "old"
			intervals [1700]:
				xmin = 545.0388
				xmax = 545.2965
				text = ""
			intervals [1701]:
				xmin = 545.2965
				xmax = 545.4765
				text = "they"
			intervals [1702]:
				xmin = 545.4765
				xmax = 545.6365
				text = "weren't"
			intervals [1703]:
				xmin = 545.6365
				xmax = 545.8265
				text = "paying"
			intervals [1704]:
				xmin = 545.8265
				xmax = 546.2065
				text = "attention"
			intervals [1705]:
				xmin = 546.2065
				xmax = 546.2965
				text = "to"
			intervals [1706]:
				xmin = 546.2965
				xmax = 546.4365
				text = "that"
			intervals [1707]:
				xmin = 546.4365
				xmax = 546.4665
				text = ""
			intervals [1708]:
				xmin = 546.4665
				xmax = 546.5565
				text = "and"
			intervals [1709]:
				xmin = 546.5565
				xmax = 546.6865
				text = "to"
			intervals [1710]:
				xmin = 546.6865
				xmax = 546.8465
				text = "me"
			intervals [1711]:
				xmin = 546.8465
				xmax = 547.0065
				text = "that"
			intervals [1712]:
				xmin = 547.0065
				xmax = 547.1465
				text = "was"
			intervals [1713]:
				xmin = 547.1465
				xmax = 547.2565
				text = ""
			intervals [1714]:
				xmin = 547.2565
				xmax = 547.4365
				text = "a"
			intervals [1715]:
				xmin = 547.4365
				xmax = 547.4665
				text = ""
			intervals [1716]:
				xmin = 547.4665
				xmax = 547.5465
				text = "<unk>"
			intervals [1717]:
				xmin = 547.5465
				xmax = 553.145
				text = ""
			intervals [1718]:
				xmin = 553.145
				xmax = 553.405
				text = "mm-hm"
			intervals [1719]:
				xmin = 553.405
				xmax = 555.277
				text = ""
			intervals [1720]:
				xmin = 555.277
				xmax = 555.517
				text = "we"
			intervals [1721]:
				xmin = 555.517
				xmax = 555.807
				text = "did"
			intervals [1722]:
				xmin = 555.807
				xmax = 556.247
				text = "whenever"
			intervals [1723]:
				xmin = 556.247
				xmax = 556.687
				text = "um"
			intervals [1724]:
				xmin = 556.687
				xmax = 556.747
				text = ""
			intervals [1725]:
				xmin = 556.747
				xmax = 556.897
				text = "i"
			intervals [1726]:
				xmin = 556.897
				xmax = 557.037
				text = "was"
			intervals [1727]:
				xmin = 557.037
				xmax = 557.507
				text = "done"
			intervals [1728]:
				xmin = 557.507
				xmax = 557.9371
				text = ""
			intervals [1729]:
				xmin = 557.9371
				xmax = 558.2571
				text = "playing"
			intervals [1730]:
				xmin = 558.2571
				xmax = 558.3671
				text = "with"
			intervals [1731]:
				xmin = 558.3671
				xmax = 558.4471
				text = "the"
			intervals [1732]:
				xmin = 558.4471
				xmax = 558.7171
				text = "friends"
			intervals [1733]:
				xmin = 558.7171
				xmax = 558.7571
				text = "i"
			intervals [1734]:
				xmin = 558.7571
				xmax = 559.0271
				text = "chose"
			intervals [1735]:
				xmin = 559.0271
				xmax = 559.1071
				text = "to"
			intervals [1736]:
				xmin = 559.1071
				xmax = 559.2871
				text = "be"
			intervals [1737]:
				xmin = 559.2871
				xmax = 559.5071
				text = "with"
			intervals [1738]:
				xmin = 559.5071
				xmax = 559.7789
				text = ""
			intervals [1739]:
				xmin = 559.7789
				xmax = 559.9389
				text = "i"
			intervals [1740]:
				xmin = 559.9389
				xmax = 559.9689
				text = "d"
			intervals [1741]:
				xmin = 559.9689
				xmax = 560.0289
				text = "be"
			intervals [1742]:
				xmin = 560.0289
				xmax = 560.1389
				text = "like"
			intervals [1743]:
				xmin = 560.1389
				xmax = 560.2389
				text = "well"
			intervals [1744]:
				xmin = 560.2389
				xmax = 560.2689
				text = "i"
			intervals [1745]:
				xmin = 560.2689
				xmax = 560.3589
				text = "ain't"
			intervals [1746]:
				xmin = 560.3589
				xmax = 560.4489
				text = "got"
			intervals [1747]:
				xmin = 560.4489
				xmax = 560.6289
				text = "nobody"
			intervals [1748]:
				xmin = 560.6289
				xmax = 560.7189
				text = "else"
			intervals [1749]:
				xmin = 560.7189
				xmax = 560.8089
				text = "play"
			intervals [1750]:
				xmin = 560.8089
				xmax = 560.9089
				text = "play"
			intervals [1751]:
				xmin = 560.9089
				xmax = 561.0089
				text = "with"
			intervals [1752]:
				xmin = 561.0089
				xmax = 561.2289
				text = "y'all"
			intervals [1753]:
				xmin = 561.2289
				xmax = 561.7283
				text = ""
			intervals [1754]:
				xmin = 561.7283
				xmax = 562.1183
				text = "um"
			intervals [1755]:
				xmin = 562.1183
				xmax = 562.4783
				text = "so"
			intervals [1756]:
				xmin = 562.4783
				xmax = 564.0105
				text = ""
			intervals [1757]:
				xmin = 564.0105
				xmax = 564.1505
				text = "so"
			intervals [1758]:
				xmin = 564.1505
				xmax = 564.3705
				text = "yeah"
			intervals [1759]:
				xmin = 564.3705
				xmax = 564.4305
				text = "it"
			intervals [1760]:
				xmin = 564.4305
				xmax = 564.5405
				text = "was"
			intervals [1761]:
				xmin = 564.5405
				xmax = 564.7005
				text = "like"
			intervals [1762]:
				xmin = 564.7005
				xmax = 564.9605
				text = "that"
			intervals [1763]:
				xmin = 564.9605
				xmax = 565.462
				text = ""
			intervals [1764]:
				xmin = 565.462
				xmax = 565.572
				text = "i"
			intervals [1765]:
				xmin = 565.572
				xmax = 565.732
				text = "mean"
			intervals [1766]:
				xmin = 565.732
				xmax = 565.912
				text = "i"
			intervals [1767]:
				xmin = 565.912
				xmax = 566.112
				text = "was"
			intervals [1768]:
				xmin = 566.112
				xmax = 566.452
				text = "really"
			intervals [1769]:
				xmin = 566.452
				xmax = 566.942
				text = "grateful"
			intervals [1770]:
				xmin = 566.942
				xmax = 567.062
				text = "to"
			intervals [1771]:
				xmin = 567.062
				xmax = 567.312
				text = "have"
			intervals [1772]:
				xmin = 567.312
				xmax = 567.8084
				text = ""
			intervals [1773]:
				xmin = 567.8084
				xmax = 568.2484
				text = "parents"
			intervals [1774]:
				xmin = 568.2484
				xmax = 568.3884
				text = "that"
			intervals [1775]:
				xmin = 568.3884
				xmax = 568.5884
				text = "really"
			intervals [1776]:
				xmin = 568.5884
				xmax = 569.1484
				text = "nurtured"
			intervals [1777]:
				xmin = 569.1484
				xmax = 569.6067
				text = ""
			intervals [1778]:
				xmin = 569.6067
				xmax = 569.7167
				text = "what"
			intervals [1779]:
				xmin = 569.7167
				xmax = 569.7767
				text = "i"
			intervals [1780]:
				xmin = 569.7767
				xmax = 569.9867
				text = "wanted"
			intervals [1781]:
				xmin = 569.9867
				xmax = 570.0967
				text = "to"
			intervals [1782]:
				xmin = 570.0967
				xmax = 570.3367
				text = "do"
			intervals [1783]:
				xmin = 570.3367
				xmax = 570.7567
				text = "because"
			intervals [1784]:
				xmin = 570.7567
				xmax = 571.3018
				text = ""
			intervals [1785]:
				xmin = 571.3018
				xmax = 571.4818
				text = "they"
			intervals [1786]:
				xmin = 571.4818
				xmax = 571.6118
				text = "had"
			intervals [1787]:
				xmin = 571.6118
				xmax = 571.6718
				text = "to"
			intervals [1788]:
				xmin = 571.6718
				xmax = 572.2018
				text = "sacrifice"
			intervals [1789]:
				xmin = 572.2018
				xmax = 572.3018
				text = "they"
			intervals [1790]:
				xmin = 572.3018
				xmax = 572.4118
				text = "had"
			intervals [1791]:
				xmin = 572.4118
				xmax = 572.5118
				text = "to"
			intervals [1792]:
				xmin = 572.5118
				xmax = 572.7518
				text = "like"
			intervals [1793]:
				xmin = 572.7518
				xmax = 572.7818
				text = ""
			intervals [1794]:
				xmin = 572.7818
				xmax = 573.2218
				text = "drive"
			intervals [1795]:
				xmin = 573.2218
				xmax = 573.6218
				text = "far"
			intervals [1796]:
				xmin = 573.6218
				xmax = 573.7418
				text = "to"
			intervals [1797]:
				xmin = 573.7418
				xmax = 574.0118
				text = "take"
			intervals [1798]:
				xmin = 574.0118
				xmax = 574.1018
				text = "me"
			intervals [1799]:
				xmin = 574.1018
				xmax = 574.1918
				text = "to"
			intervals [1800]:
				xmin = 574.1918
				xmax = 574.4018
				text = "be"
			intervals [1801]:
				xmin = 574.4018
				xmax = 574.8018
				text = "around"
			intervals [1802]:
				xmin = 574.8018
				xmax = 574.8618
				text = "the"
			intervals [1803]:
				xmin = 574.8618
				xmax = 575.0418
				text = "type"
			intervals [1804]:
				xmin = 575.0418
				xmax = 575.1018
				text = "of"
			intervals [1805]:
				xmin = 575.1018
				xmax = 575.4018
				text = "kids"
			intervals [1806]:
				xmin = 575.4018
				xmax = 575.6718
				text = "that"
			intervals [1807]:
				xmin = 575.6718
				xmax = 576.1974
				text = ""
			intervals [1808]:
				xmin = 576.1974
				xmax = 576.5174
				text = "could"
			intervals [1809]:
				xmin = 576.5174
				xmax = 576.858
				text = ""
			intervals [1810]:
				xmin = 576.858
				xmax = 577.068
				text = "keep"
			intervals [1811]:
				xmin = 577.068
				xmax = 577.208
				text = "my"
			intervals [1812]:
				xmin = 577.208
				xmax = 577.708
				text = "interest"
			intervals [1813]:
				xmin = 577.708
				xmax = 577.9891
				text = ""
			intervals [1814]:
				xmin = 577.9891
				xmax = 578.3391
				text = "because"
			intervals [1815]:
				xmin = 578.3391
				xmax = 578.6991
				text = "see"
			intervals [1816]:
				xmin = 578.6991
				xmax = 579.5081
				text = ""
			intervals [1817]:
				xmin = 579.5081
				xmax = 579.6181
				text = "<unk>"
			intervals [1818]:
				xmin = 579.6181
				xmax = 579.6581
				text = ""
			intervals [1819]:
				xmin = 579.6581
				xmax = 579.9081
				text = "kids"
			intervals [1820]:
				xmin = 579.9081
				xmax = 579.9681
				text = "in"
			intervals [1821]:
				xmin = 579.9681
				xmax = 580.1081
				text = "more"
			intervals [1822]:
				xmin = 580.1081
				xmax = 580.7081
				text = "affluent"
			intervals [1823]:
				xmin = 580.7081
				xmax = 580.9528
				text = ""
			intervals [1824]:
				xmin = 580.9528
				xmax = 581.6028
				text = "neighborhoods"
			intervals [1825]:
				xmin = 581.6028
				xmax = 582.0806
				text = ""
			intervals [1826]:
				xmin = 582.0806
				xmax = 582.2406
				text = "that"
			intervals [1827]:
				xmin = 582.2406
				xmax = 582.3606
				text = "was"
			intervals [1828]:
				xmin = 582.3606
				xmax = 582.4206
				text = "a"
			intervals [1829]:
				xmin = 582.4206
				xmax = 582.8506
				text = "normal"
			intervals [1830]:
				xmin = 582.8506
				xmax = 583.2906
				text = "thing"
			intervals [1831]:
				xmin = 583.2906
				xmax = 583.7222
				text = ""
			intervals [1832]:
				xmin = 583.7222
				xmax = 583.7622
				text = "a"
			intervals [1833]:
				xmin = 583.7622
				xmax = 584.0622
				text = "normal"
			intervals [1834]:
				xmin = 584.0622
				xmax = 584.7522
				text = "conversation"
			intervals [1835]:
				xmin = 584.7522
				xmax = 585.0222
				text = "so"
			intervals [1836]:
				xmin = 585.0222
				xmax = 585.5907
				text = ""
			intervals [1837]:
				xmin = 585.5907
				xmax = 585.7907
				text = "i"
			intervals [1838]:
				xmin = 585.7907
				xmax = 585.9907
				text = ""
			intervals [1839]:
				xmin = 585.9907
				xmax = 586.1207
				text = "they"
			intervals [1840]:
				xmin = 586.1207
				xmax = 586.2107
				text = "would"
			intervals [1841]:
				xmin = 586.2107
				xmax = 586.4607
				text = "take"
			intervals [1842]:
				xmin = 586.4607
				xmax = 586.5707
				text = "me"
			intervals [1843]:
				xmin = 586.5707
				xmax = 586.6807
				text = "to"
			intervals [1844]:
				xmin = 586.6807
				xmax = 587.0707
				text = "go"
			intervals [1845]:
				xmin = 587.0707
				xmax = 587.3833
				text = ""
			intervals [1846]:
				xmin = 587.3833
				xmax = 587.5733
				text = "play"
			intervals [1847]:
				xmin = 587.5733
				xmax = 587.6933
				text = "with"
			intervals [1848]:
				xmin = 587.6933
				xmax = 587.9833
				text = "those"
			intervals [1849]:
				xmin = 587.9833
				xmax = 588.2133
				text = "kids"
			intervals [1850]:
				xmin = 588.2133
				xmax = 588.3033
				text = "while"
			intervals [1851]:
				xmin = 588.3033
				xmax = 588.4233
				text = "they"
			intervals [1852]:
				xmin = 588.4233
				xmax = 588.5733
				text = "do"
			intervals [1853]:
				xmin = 588.5733
				xmax = 588.8033
				text = "tea"
			intervals [1854]:
				xmin = 588.8033
				xmax = 589.1133
				text = "time"
			intervals [1855]:
				xmin = 589.1133
				xmax = 589.2033
				text = "with"
			intervals [1856]:
				xmin = 589.2033
				xmax = 589.3333
				text = "their"
			intervals [1857]:
				xmin = 589.3333
				xmax = 589.7633
				text = "moms"
			intervals [1858]:
				xmin = 589.7633
				xmax = 590.0133
				text = "and"
			intervals [1859]:
				xmin = 590.0133
				xmax = 590.4563
				text = ""
			intervals [1860]:
				xmin = 590.4563
				xmax = 590.9463
				text = "whatever"
			intervals [1861]:
				xmin = 590.9463
				xmax = 591.5073
				text = ""
			intervals [1862]:
				xmin = 591.5073
				xmax = 591.6473
				text = "i'm"
			intervals [1863]:
				xmin = 591.6473
				xmax = 591.8673
				text = "playing"
			intervals [1864]:
				xmin = 591.8673
				xmax = 591.9773
				text = "with"
			intervals [1865]:
				xmin = 591.9773
				xmax = 592.2973
				text = "these"
			intervals [1866]:
				xmin = 592.2973
				xmax = 592.6973
				text = "kids"
			intervals [1867]:
				xmin = 592.6973
				xmax = 593.0273
				text = "who"
			intervals [1868]:
				xmin = 593.0273
				xmax = 593.5167
				text = ""
			intervals [1869]:
				xmin = 593.5167
				xmax = 593.7367
				text = "aren't"
			intervals [1870]:
				xmin = 593.7367
				xmax = 593.8067
				text = ""
			intervals [1871]:
				xmin = 593.8067
				xmax = 594.1667
				text = "no"
			intervals [1872]:
				xmin = 594.1667
				xmax = 594.6845
				text = ""
			intervals [1873]:
				xmin = 594.6845
				xmax = 594.8345
				text = "i"
			intervals [1874]:
				xmin = 594.8345
				xmax = 594.9245
				text = "would"
			intervals [1875]:
				xmin = 594.9245
				xmax = 595.0345
				text = "say"
			intervals [1876]:
				xmin = 595.0345
				xmax = 595.1645
				text = "there"
			intervals [1877]:
				xmin = 595.1645
				xmax = 595.2245
				text = "s"
			intervals [1878]:
				xmin = 595.2245
				xmax = 595.4845
				text = "pros"
			intervals [1879]:
				xmin = 595.4845
				xmax = 595.5645
				text = "and"
			intervals [1880]:
				xmin = 595.5645
				xmax = 595.8645
				text = "cons"
			intervals [1881]:
				xmin = 595.8645
				xmax = 595.9745
				text = "to"
			intervals [1882]:
				xmin = 595.9745
				xmax = 596.0545
				text = "it"
			intervals [1883]:
				xmin = 596.0545
				xmax = 596.2645
				text = "some"
			intervals [1884]:
				xmin = 596.2645
				xmax = 596.4045
				text = "would"
			intervals [1885]:
				xmin = 596.4045
				xmax = 596.7245
				text = "say"
			intervals [1886]:
				xmin = 596.7245
				xmax = 597.1869
				text = ""
			intervals [1887]:
				xmin = 597.1869
				xmax = 597.4169
				text = "oh"
			intervals [1888]:
				xmin = 597.4169
				xmax = 597.6069
				text = "did"
			intervals [1889]:
				xmin = 597.6069
				xmax = 597.6969
				text = "you"
			intervals [1890]:
				xmin = 597.6969
				xmax = 597.8869
				text = "miss"
			intervals [1891]:
				xmin = 597.8869
				xmax = 598.0069
				text = "your"
			intervals [1892]:
				xmin = 598.0069
				xmax = 598.4169
				text = "childhood"
			intervals [1893]:
				xmin = 598.4169
				xmax = 598.5069
				text = "i"
			intervals [1894]:
				xmin = 598.5069
				xmax = 598.6369
				text = "feel"
			intervals [1895]:
				xmin = 598.6369
				xmax = 598.7269
				text = "like"
			intervals [1896]:
				xmin = 598.7269
				xmax = 598.7569
				text = "i"
			intervals [1897]:
				xmin = 598.7569
				xmax = 598.9769
				text = "really"
			intervals [1898]:
				xmin = 598.9769
				xmax = 599.1169
				text = "s"
			intervals [1899]:
				xmin = 599.1169
				xmax = 599.2569
				text = "i"
			intervals [1900]:
				xmin = 599.2569
				xmax = 599.5069
				text = "really"
			intervals [1901]:
				xmin = 599.5069
				xmax = 599.6869
				text = "did"
			intervals [1902]:
				xmin = 599.6869
				xmax = 599.9769
				text = "have"
			intervals [1903]:
				xmin = 599.9769
				xmax = 600.3275
				text = ""
			intervals [1904]:
				xmin = 600.3275
				xmax = 600.4375
				text = "a"
			intervals [1905]:
				xmin = 600.4375
				xmax = 600.8375
				text = "childhood"
			intervals [1906]:
				xmin = 600.8375
				xmax = 600.9175
				text = "i"
			intervals [1907]:
				xmin = 600.9175
				xmax = 601.1575
				text = "didn't"
			intervals [1908]:
				xmin = 601.1575
				xmax = 601.3475
				text = "have"
			intervals [1909]:
				xmin = 601.3475
				xmax = 601.5275
				text = "to"
			intervals [1910]:
				xmin = 601.5275
				xmax = 601.8175
				text = "worry"
			intervals [1911]:
				xmin = 601.8175
				xmax = 602.2275
				text = "about"
			intervals [1912]:
				xmin = 602.2275
				xmax = 602.6965
				text = ""
			intervals [1913]:
				xmin = 602.6965
				xmax = 603.3065
				text = "bills"
			intervals [1914]:
				xmin = 603.3065
				xmax = 603.3965
				text = "and"
			intervals [1915]:
				xmin = 603.3965
				xmax = 603.5065
				text = "where"
			intervals [1916]:
				xmin = 603.5065
				xmax = 603.5765
				text = "we"
			intervals [1917]:
				xmin = 603.5765
				xmax = 603.7165
				text = "gonna"
			intervals [1918]:
				xmin = 603.7165
				xmax = 603.8365
				text = "get"
			intervals [1919]:
				xmin = 603.8365
				xmax = 604.2265
				text = "food"
			intervals [1920]:
				xmin = 604.2265
				xmax = 604.3865
				text = "that"
			intervals [1921]:
				xmin = 604.3865
				xmax = 604.6665
				text = "wasn't"
			intervals [1922]:
				xmin = 604.6665
				xmax = 604.8265
				text = "my"
			intervals [1923]:
				xmin = 604.8265
				xmax = 604.8565
				text = ""
			intervals [1924]:
				xmin = 604.8565
				xmax = 605.3765
				text = "issue"
			intervals [1925]:
				xmin = 605.3765
				xmax = 605.8737
				text = ""
			intervals [1926]:
				xmin = 605.8737
				xmax = 606.1537
				text = "i"
			intervals [1927]:
				xmin = 606.1537
				xmax = 606.1837
				text = ""
			intervals [1928]:
				xmin = 606.1837
				xmax = 606.7137
				text = "chose"
			intervals [1929]:
				xmin = 606.7137
				xmax = 606.7937
				text = "to"
			intervals [1930]:
				xmin = 606.7937
				xmax = 606.9937
				text = "make"
			intervals [1931]:
				xmin = 606.9937
				xmax = 607.2037
				text = "my"
			intervals [1932]:
				xmin = 607.2037
				xmax = 607.9637
				text = "childhood"
			intervals [1933]:
				xmin = 607.9637
				xmax = 608.7965
				text = ""
			intervals [1934]:
				xmin = 608.7965
				xmax = 609.3065
				text = "more"
			intervals [1935]:
				xmin = 609.3065
				xmax = 609.3365
				text = ""
			intervals [1936]:
				xmin = 609.3365
				xmax = 609.8865
				text = "intellectual"
			intervals [1937]:
				xmin = 609.8865
				xmax = 610.4028
				text = ""
			intervals [1938]:
				xmin = 610.4028
				xmax = 610.7428
				text = "versus"
			intervals [1939]:
				xmin = 610.7428
				xmax = 611.2228
				text = "playing"
			intervals [1940]:
				xmin = 611.2228
				xmax = 611.684
				text = ""
			intervals [1941]:
				xmin = 611.684
				xmax = 611.874
				text = "hide"
			intervals [1942]:
				xmin = 611.874
				xmax = 611.954
				text = "and"
			intervals [1943]:
				xmin = 611.954
				xmax = 612.224
				text = "seek"
			intervals [1944]:
				xmin = 612.224
				xmax = 612.474
				text = "unless"
			intervals [1945]:
				xmin = 612.474
				xmax = 612.534
				text = "we"
			intervals [1946]:
				xmin = 612.534
				xmax = 612.714
				text = "was"
			intervals [1947]:
				xmin = 612.714
				xmax = 612.904
				text = "gonna"
			intervals [1948]:
				xmin = 612.904
				xmax = 613.044
				text = "be"
			intervals [1949]:
				xmin = 613.044
				xmax = 613.574
				text = "seeking"
			intervals [1950]:
				xmin = 613.574
				xmax = 614.1931
				text = ""
			intervals [1951]:
				xmin = 614.1931
				xmax = 614.2231
				text = "i"
			intervals [1952]:
				xmin = 614.2231
				xmax = 614.3131
				text = "don't"
			intervals [1953]:
				xmin = 614.3131
				xmax = 614.4331
				text = "know"
			intervals [1954]:
				xmin = 614.4331
				xmax = 614.5231
				text = "the"
			intervals [1955]:
				xmin = 614.5231
				xmax = 614.7731
				text = "stock"
			intervals [1956]:
				xmin = 614.7731
				xmax = 614.9831
				text = "market"
			intervals [1957]:
				xmin = 614.9831
				xmax = 615.0231
				text = "or"
			intervals [1958]:
				xmin = 615.0231
				xmax = 615.2931
				text = "something"
			intervals [1959]:
				xmin = 615.2931
				xmax = 615.7012
				text = ""
			intervals [1960]:
				xmin = 615.7012
				xmax = 615.8712
				text = "like"
			intervals [1961]:
				xmin = 615.8712
				xmax = 615.9012
				text = "i"
			intervals [1962]:
				xmin = 615.9012
				xmax = 616.3412
				text = ""
			intervals [1963]:
				xmin = 616.3412
				xmax = 616.5912
				text = "wasn't"
			intervals [1964]:
				xmin = 616.5912
				xmax = 616.8212
				text = "really"
			intervals [1965]:
				xmin = 616.8212
				xmax = 617.1401
				text = ""
			intervals [1966]:
				xmin = 617.1401
				xmax = 617.4401
				text = "interested"
			intervals [1967]:
				xmin = 617.4401
				xmax = 617.5001
				text = "in"
			intervals [1968]:
				xmin = 617.5001
				xmax = 617.6701
				text = "that"
			intervals [1969]:
				xmin = 617.6701
				xmax = 622.4027
				text = ""
			intervals [1970]:
				xmin = 622.4027
				xmax = 622.7627
				text = "mm-hm"
			intervals [1971]:
				xmin = 622.7627
				xmax = 625.3989
				text = ""
			intervals [1972]:
				xmin = 625.3989
				xmax = 625.6489
				text = "mm"
			intervals [1973]:
				xmin = 625.6489
				xmax = 626.6569
				text = ""
			intervals [1974]:
				xmin = 626.6569
				xmax = 627.0069
				text = "yeah"
			intervals [1975]:
				xmin = 627.0069
				xmax = 628.7264
				text = ""
			intervals [1976]:
				xmin = 628.7264
				xmax = 628.8564
				text = "at"
			intervals [1977]:
				xmin = 628.8564
				xmax = 628.9464
				text = "that"
			intervals [1978]:
				xmin = 628.9464
				xmax = 629.1364
				text = "time"
			intervals [1979]:
				xmin = 629.1364
				xmax = 629.1964
				text = "it"
			intervals [1980]:
				xmin = 629.1964
				xmax = 629.4164
				text = "wasn't"
			intervals [1981]:
				xmin = 629.4164
				xmax = 629.5364
				text = "really"
			intervals [1982]:
				xmin = 629.5364
				xmax = 629.9464
				text = "northwest"
			intervals [1983]:
				xmin = 629.9464
				xmax = 630.3764
				text = "northwest"
			intervals [1984]:
				xmin = 630.3764
				xmax = 630.5864
				text = "wasn't"
			intervals [1985]:
				xmin = 630.5864
				xmax = 630.7264
				text = "really"
			intervals [1986]:
				xmin = 630.7264
				xmax = 630.8664
				text = "that"
			intervals [1987]:
				xmin = 630.8664
				xmax = 631.2764
				text = "affluent"
			intervals [1988]:
				xmin = 631.2764
				xmax = 631.6593
				text = ""
			intervals [1989]:
				xmin = 631.6593
				xmax = 631.8893
				text = "back"
			intervals [1990]:
				xmin = 631.8893
				xmax = 632.0393
				text = "then"
			intervals [1991]:
				xmin = 632.0393
				xmax = 632.4893
				text = "northwest"
			intervals [1992]:
				xmin = 632.4893
				xmax = 632.6693
				text = "just"
			intervals [1993]:
				xmin = 632.6693
				xmax = 633.1693
				text = "started"
			intervals [1994]:
				xmin = 633.1693
				xmax = 633.4993
				text = "becoming"
			intervals [1995]:
				xmin = 633.4993
				xmax = 633.8793
				text = "affluent"
			intervals [1996]:
				xmin = 633.8793
				xmax = 633.9793
				text = "in"
			intervals [1997]:
				xmin = 633.9793
				xmax = 634.0293
				text = "i"
			intervals [1998]:
				xmin = 634.0293
				xmax = 634.1293
				text = "would"
			intervals [1999]:
				xmin = 634.1293
				xmax = 634.2493
				text = "say"
			intervals [2000]:
				xmin = 634.2493
				xmax = 634.3093
				text = "the"
			intervals [2001]:
				xmin = 634.3093
				xmax = 634.6193
				text = "past"
			intervals [2002]:
				xmin = 634.6193
				xmax = 635.0993
				text = "fifteen"
			intervals [2003]:
				xmin = 635.0993
				xmax = 635.4393
				text = "years"
			intervals [2004]:
				xmin = 635.4393
				xmax = 635.5393
				text = "or"
			intervals [2005]:
				xmin = 635.5393
				xmax = 635.7593
				text = "so"
			intervals [2006]:
				xmin = 635.7593
				xmax = 636.308
				text = ""
			intervals [2007]:
				xmin = 636.308
				xmax = 636.798
				text = "um"
			intervals [2008]:
				xmin = 636.798
				xmax = 637.0554
				text = ""
			intervals [2009]:
				xmin = 637.0554
				xmax = 637.1954
				text = "it"
			intervals [2010]:
				xmin = 637.1954
				xmax = 637.3354
				text = "was"
			intervals [2011]:
				xmin = 637.3354
				xmax = 637.5854
				text = "more"
			intervals [2012]:
				xmin = 637.5854
				xmax = 637.8654
				text = "like"
			intervals [2013]:
				xmin = 637.8654
				xmax = 638.6654
				text = "potomac"
			intervals [2014]:
				xmin = 638.6654
				xmax = 639.0106
				text = ""
			intervals [2015]:
				xmin = 639.0106
				xmax = 639.5406
				text = "cheverly"
			intervals [2016]:
				xmin = 639.5406
				xmax = 639.7306
				text = "which"
			intervals [2017]:
				xmin = 639.7306
				xmax = 639.8806
				text = "over"
			intervals [2018]:
				xmin = 639.8806
				xmax = 640.0106
				text = "that"
			intervals [2019]:
				xmin = 640.0106
				xmax = 640.3306
				text = "northwest"
			intervals [2020]:
				xmin = 640.3306
				xmax = 640.5706
				text = "line"
			intervals [2021]:
				xmin = 640.5706
				xmax = 640.990
				text = ""
			intervals [2022]:
				xmin = 640.990
				xmax = 641.580
				text = "georgetown"
			intervals [2023]:
				xmin = 641.580
				xmax = 641.830
				text = "parts"
			intervals [2024]:
				xmin = 641.830
				xmax = 641.890
				text = "of"
			intervals [2025]:
				xmin = 641.890
				xmax = 642.290
				text = "georgetown"
			intervals [2026]:
				xmin = 642.290
				xmax = 642.5915
				text = ""
			intervals [2027]:
				xmin = 642.5915
				xmax = 642.8515
				text = "anything"
			intervals [2028]:
				xmin = 642.8515
				xmax = 643.0715
				text = "close"
			intervals [2029]:
				xmin = 643.0715
				xmax = 643.1315
				text = "to"
			intervals [2030]:
				xmin = 643.1315
				xmax = 643.2015
				text = "the"
			intervals [2031]:
				xmin = 643.2015
				xmax = 643.5715
				text = "hill"
			intervals [2032]:
				xmin = 643.5715
				xmax = 643.8094
				text = ""
			intervals [2033]:
				xmin = 643.8094
				xmax = 643.9594
				text = "cause"
			intervals [2034]:
				xmin = 643.9594
				xmax = 644.0694
				text = "she"
			intervals [2035]:
				xmin = 644.0694
				xmax = 644.3294
				text = "worked"
			intervals [2036]:
				xmin = 644.3294
				xmax = 644.4494
				text = ""
			intervals [2037]:
				xmin = 644.4494
				xmax = 644.6494
				text = "in"
			intervals [2038]:
				xmin = 644.6494
				xmax = 644.7694
				text = "a"
			intervals [2039]:
				xmin = 644.7694
				xmax = 644.8494
				text = ""
			intervals [2040]:
				xmin = 644.8494
				xmax = 644.9994
				text = "lot"
			intervals [2041]:
				xmin = 644.9994
				xmax = 645.0594
				text = "of"
			intervals [2042]:
				xmin = 645.0594
				xmax = 645.0894
				text = "<unk>"
			intervals [2043]:
				xmin = 645.0894
				xmax = 645.6794
				text = "politician"
			intervals [2044]:
				xmin = 645.6794
				xmax = 646.0394
				text = "political"
			intervals [2045]:
				xmin = 646.0394
				xmax = 646.2694
				text = "stuff"
			intervals [2046]:
				xmin = 646.2694
				xmax = 646.5194
				text = "so"
			intervals [2047]:
				xmin = 646.5194
				xmax = 647.2135
				text = ""
			intervals [2048]:
				xmin = 647.2135
				xmax = 647.4435
				text = "stuff"
			intervals [2049]:
				xmin = 647.4435
				xmax = 647.6235
				text = "like"
			intervals [2050]:
				xmin = 647.6235
				xmax = 647.9235
				text = "that"
			intervals [2051]:
				xmin = 647.9235
				xmax = 648.4035
				text = "um"
			intervals [2052]:
				xmin = 648.4035
				xmax = 648.8718
				text = ""
			intervals [2053]:
				xmin = 648.8718
				xmax = 648.9618
				text = "<unk>"
			intervals [2054]:
				xmin = 648.9618
				xmax = 649.1288
				text = ""
			intervals [2055]:
				xmin = 649.1288
				xmax = 649.2588
				text = "they"
			intervals [2056]:
				xmin = 649.2588
				xmax = 649.3488
				text = "would"
			intervals [2057]:
				xmin = 649.3488
				xmax = 649.5388
				text = "take"
			intervals [2058]:
				xmin = 649.5388
				xmax = 649.6088
				text = "me"
			intervals [2059]:
				xmin = 649.6088
				xmax = 649.7288
				text = "to"
			intervals [2060]:
				xmin = 649.7288
				xmax = 649.9488
				text = "those"
			intervals [2061]:
				xmin = 649.9488
				xmax = 650.4288
				text = "things"
			intervals [2062]:
				xmin = 650.4288
				xmax = 650.7388
				text = "or"
			intervals [2063]:
				xmin = 650.7388
				xmax = 651.1674
				text = ""
			intervals [2064]:
				xmin = 651.1674
				xmax = 651.5574
				text = "um"
			intervals [2065]:
				xmin = 651.5574
				xmax = 651.5874
				text = ""
			intervals [2066]:
				xmin = 651.5874
				xmax = 651.7174
				text = "to"
			intervals [2067]:
				xmin = 651.7174
				xmax = 651.8874
				text = "some"
			intervals [2068]:
				xmin = 651.8874
				xmax = 651.9474
				text = "of"
			intervals [2069]:
				xmin = 651.9474
				xmax = 652.4874
				text = "those"
			intervals [2070]:
				xmin = 652.4874
				xmax = 652.5896
				text = ""
			intervals [2071]:
				xmin = 652.5896
				xmax = 652.8796
				text = "types"
			intervals [2072]:
				xmin = 652.8796
				xmax = 652.9796
				text = "of"
			intervals [2073]:
				xmin = 652.9796
				xmax = 653.6596
				text = "exhibits"
			intervals [2074]:
				xmin = 653.6596
				xmax = 654.0276
				text = ""
			intervals [2075]:
				xmin = 654.0276
				xmax = 654.0876
				text = "or"
			intervals [2076]:
				xmin = 654.0876
				xmax = 654.5776
				text = "whatever"
			intervals [2077]:
				xmin = 654.5776
				xmax = 655.0854
				text = ""
			intervals [2078]:
				xmin = 655.0854
				xmax = 655.4154
				text = "um"
			intervals [2079]:
				xmin = 655.4154
				xmax = 655.4454
				text = ""
			intervals [2080]:
				xmin = 655.4454
				xmax = 655.6054
				text = "i"
			intervals [2081]:
				xmin = 655.6054
				xmax = 655.7954
				text = "liked"
			intervals [2082]:
				xmin = 655.7954
				xmax = 655.8854
				text = "to"
			intervals [2083]:
				xmin = 655.8854
				xmax = 656.2454
				text = "dream"
			intervals [2084]:
				xmin = 656.2454
				xmax = 656.5754
				text = "big"
			intervals [2085]:
				xmin = 656.5754
				xmax = 656.7103
				text = ""
			intervals [2086]:
				xmin = 656.7103
				xmax = 657.0303
				text = "growing"
			intervals [2087]:
				xmin = 657.0303
				xmax = 657.2203
				text = "up"
			intervals [2088]:
				xmin = 657.2203
				xmax = 657.4403
				text = "so"
			intervals [2089]:
				xmin = 657.4403
				xmax = 657.5603
				text = "they"
			intervals [2090]:
				xmin = 657.5603
				xmax = 657.6503
				text = "would"
			intervals [2091]:
				xmin = 657.6503
				xmax = 657.8403
				text = "take"
			intervals [2092]:
				xmin = 657.8403
				xmax = 657.9503
				text = "me"
			intervals [2093]:
				xmin = 657.9503
				xmax = 658.3103
				text = "places"
			intervals [2094]:
				xmin = 658.3103
				xmax = 658.4003
				text = "that"
			intervals [2095]:
				xmin = 658.4003
				xmax = 658.4303
				text = "i"
			intervals [2096]:
				xmin = 658.4303
				xmax = 658.5203
				text = "could"
			intervals [2097]:
				xmin = 658.5203
				xmax = 658.6403
				text = "just"
			intervals [2098]:
				xmin = 658.6403
				xmax = 659.0503
				text = "sit"
			intervals [2099]:
				xmin = 659.0503
				xmax = 659.2803
				text = ""
			intervals [2100]:
				xmin = 659.2803
				xmax = 659.4503
				text = "and"
			intervals [2101]:
				xmin = 659.4503
				xmax = 659.5703
				text = "they"
			intervals [2102]:
				xmin = 659.5703
				xmax = 659.6603
				text = "would"
			intervals [2103]:
				xmin = 659.6603
				xmax = 659.7603
				text = "let"
			intervals [2104]:
				xmin = 659.7603
				xmax = 659.8403
				text = "me"
			intervals [2105]:
				xmin = 659.8403
				xmax = 660.0103
				text = "like"
			intervals [2106]:
				xmin = 660.0103
				xmax = 660.6983
				text = ""
			intervals [2107]:
				xmin = 660.6983
				xmax = 660.8083
				text = "that"
			intervals [2108]:
				xmin = 660.8083
				xmax = 660.8583
				text = "s"
			intervals [2109]:
				xmin = 660.8583
				xmax = 660.9783
				text = "gonna"
			intervals [2110]:
				xmin = 660.9783
				xmax = 661.0383
				text = "be"
			intervals [2111]:
				xmin = 661.0383
				xmax = 661.1583
				text = "my"
			intervals [2112]:
				xmin = 661.1583
				xmax = 661.6583
				text = "house"
			intervals [2113]:
				xmin = 661.6583
				xmax = 662.0563
				text = ""
			intervals [2114]:
				xmin = 662.0563
				xmax = 662.1463
				text = "that"
			intervals [2115]:
				xmin = 662.1463
				xmax = 662.1963
				text = "s"
			intervals [2116]:
				xmin = 662.1963
				xmax = 662.3163
				text = "gonna"
			intervals [2117]:
				xmin = 662.3163
				xmax = 662.3663
				text = ""
			intervals [2118]:
				xmin = 662.3663
				xmax = 662.4663
				text = "be"
			intervals [2119]:
				xmin = 662.4663
				xmax = 662.6263
				text = "my"
			intervals [2120]:
				xmin = 662.6263
				xmax = 663.1463
				text = "whatever"
			intervals [2121]:
				xmin = 663.1463
				xmax = 663.6612
				text = ""
			intervals [2122]:
				xmin = 663.6612
				xmax = 663.7912
				text = "i"
			intervals [2123]:
				xmin = 663.7912
				xmax = 664.1112
				text = "always"
			intervals [2124]:
				xmin = 664.1112
				xmax = 664.2912
				text = "liked"
			intervals [2125]:
				xmin = 664.2912
				xmax = 664.3812
				text = "to"
			intervals [2126]:
				xmin = 664.3812
				xmax = 664.7812
				text = "just"
			intervals [2127]:
				xmin = 664.7812
				xmax = 665.0334
				text = ""
			intervals [2128]:
				xmin = 665.0334
				xmax = 665.2734
				text = "dream"
			intervals [2129]:
				xmin = 665.2734
				xmax = 665.4734
				text = "big"
			intervals [2130]:
				xmin = 665.4734
				xmax = 665.5434
				text = "and"
			intervals [2131]:
				xmin = 665.5434
				xmax = 665.7234
				text = "they"
			intervals [2132]:
				xmin = 665.7234
				xmax = 665.7534
				text = ""
			intervals [2133]:
				xmin = 665.7534
				xmax = 665.9634
				text = "they"
			intervals [2134]:
				xmin = 665.9634
				xmax = 666.2934
				text = "nurtured"
			intervals [2135]:
				xmin = 666.2934
				xmax = 666.5034
				text = "that"
			intervals [2136]:
				xmin = 666.5034
				xmax = 666.8551
				text = ""
			intervals [2137]:
				xmin = 666.8551
				xmax = 667.1051
				text = "growing"
			intervals [2138]:
				xmin = 667.1051
				xmax = 667.3051
				text = "up"
			intervals [2139]:
				xmin = 667.3051
				xmax = 667.5151
				text = "so"
			intervals [2140]:
				xmin = 667.5151
				xmax = 667.8861
				text = ""
			intervals [2141]:
				xmin = 667.8861
				xmax = 667.9661
				text = "<unk>"
			intervals [2142]:
				xmin = 667.9661
				xmax = 668.3633
				text = ""
			intervals [2143]:
				xmin = 668.3633
				xmax = 668.4633
				text = "i"
			intervals [2144]:
				xmin = 668.4633
				xmax = 668.5933
				text = "have"
			intervals [2145]:
				xmin = 668.5933
				xmax = 668.7433
				text = "no"
			intervals [2146]:
				xmin = 668.7433
				xmax = 669.3533
				text = "complaints"
			intervals [2147]:
				xmin = 669.3533
				xmax = 669.3833
				text = ""
			intervals [2148]:
				xmin = 669.3833
				xmax = 669.5233
				text = "at"
			intervals [2149]:
				xmin = 669.5233
				xmax = 669.7333
				text = "all"
			intervals [2150]:
				xmin = 669.7333
				xmax = 669.8933
				text = "and"
			intervals [2151]:
				xmin = 669.8933
				xmax = 670.0633
				text = "so"
			intervals [2152]:
				xmin = 670.0633
				xmax = 670.1733
				text = "i"
			intervals [2153]:
				xmin = 670.1733
				xmax = 670.3933
				text = "think"
			intervals [2154]:
				xmin = 670.3933
				xmax = 670.4933
				text = "it"
			intervals [2155]:
				xmin = 670.4933
				xmax = 670.6733
				text = "made"
			intervals [2156]:
				xmin = 670.6733
				xmax = 670.7833
				text = "it"
			intervals [2157]:
				xmin = 670.7833
				xmax = 671.4933
				text = "easier"
			intervals [2158]:
				xmin = 671.4933
				xmax = 671.8409
				text = ""
			intervals [2159]:
				xmin = 671.8409
				xmax = 672.0609
				text = "for"
			intervals [2160]:
				xmin = 672.0609
				xmax = 672.2909
				text = "me"
			intervals [2161]:
				xmin = 672.2909
				xmax = 672.4009
				text = "when"
			intervals [2162]:
				xmin = 672.4009
				xmax = 672.4809
				text = "i"
			intervals [2163]:
				xmin = 672.4809
				xmax = 672.7309
				text = "when"
			intervals [2164]:
				xmin = 672.7309
				xmax = 672.8109
				text = "i"
			intervals [2165]:
				xmin = 672.8109
				xmax = 673.0209
				text = "grew"
			intervals [2166]:
				xmin = 673.0209
				xmax = 673.2109
				text = "up"
			intervals [2167]:
				xmin = 673.2109
				xmax = 673.736
				text = ""
			intervals [2168]:
				xmin = 673.736
				xmax = 673.806
				text = "and"
			intervals [2169]:
				xmin = 673.806
				xmax = 673.866
				text = "i"
			intervals [2170]:
				xmin = 673.866
				xmax = 674.086
				text = "wanted"
			intervals [2171]:
				xmin = 674.086
				xmax = 674.256
				text = "to"
			intervals [2172]:
				xmin = 674.256
				xmax = 674.436
				text = "get"
			intervals [2173]:
				xmin = 674.436
				xmax = 674.606
				text = "out"
			intervals [2174]:
				xmin = 674.606
				xmax = 674.676
				text = "and"
			intervals [2175]:
				xmin = 674.676
				xmax = 674.816
				text = "do"
			intervals [2176]:
				xmin = 674.816
				xmax = 675.036
				text = "things"
			intervals [2177]:
				xmin = 675.036
				xmax = 675.166
				text = "cause"
			intervals [2178]:
				xmin = 675.166
				xmax = 675.356
				text = "i"
			intervals [2179]:
				xmin = 675.356
				xmax = 675.766
				text = "knew"
			intervals [2180]:
				xmin = 675.766
				xmax = 676.2266
				text = ""
			intervals [2181]:
				xmin = 676.2266
				xmax = 676.4266
				text = "there"
			intervals [2182]:
				xmin = 676.4266
				xmax = 676.5466
				text = "was"
			intervals [2183]:
				xmin = 676.5466
				xmax = 676.5866
				text = "a"
			intervals [2184]:
				xmin = 676.5866
				xmax = 676.7566
				text = "whole"
			intervals [2185]:
				xmin = 676.7566
				xmax = 676.9666
				text = "nother"
			intervals [2186]:
				xmin = 676.9666
				xmax = 677.3366
				text = "world"
			intervals [2187]:
				xmin = 677.3366
				xmax = 677.694
				text = ""
			intervals [2188]:
				xmin = 677.694
				xmax = 677.854
				text = "and"
			intervals [2189]:
				xmin = 677.854
				xmax = 677.904
				text = ""
			intervals [2190]:
				xmin = 677.904
				xmax = 678.024
				text = "but"
			intervals [2191]:
				xmin = 678.024
				xmax = 678.344
				text = "now"
			intervals [2192]:
				xmin = 678.344
				xmax = 678.414
				text = "i"
			intervals [2193]:
				xmin = 678.414
				xmax = 678.634
				text = "actually"
			intervals [2194]:
				xmin = 678.634
				xmax = 678.784
				text = "wanted"
			intervals [2195]:
				xmin = 678.784
				xmax = 678.844
				text = "to"
			intervals [2196]:
				xmin = 678.844
				xmax = 678.994
				text = "see"
			intervals [2197]:
				xmin = 678.994
				xmax = 679.104
				text = "it"
			intervals [2198]:
				xmin = 679.104
				xmax = 684.992
				text = ""
			intervals [2199]:
				xmin = 684.992
				xmax = 685.112
				text = "i"
			intervals [2200]:
				xmin = 685.112
				xmax = 685.242
				text = "didn't"
			intervals [2201]:
				xmin = 685.242
				xmax = 685.402
				text = "start"
			intervals [2202]:
				xmin = 685.402
				xmax = 685.582
				text = "liking"
			intervals [2203]:
				xmin = 685.582
				xmax = 685.742
				text = "school"
			intervals [2204]:
				xmin = 685.742
				xmax = 685.842
				text = "til"
			intervals [2205]:
				xmin = 685.842
				xmax = 685.982
				text = "high"
			intervals [2206]:
				xmin = 685.982
				xmax = 686.262
				text = "school"
			intervals [2207]:
				xmin = 686.262
				xmax = 687.2375
				text = ""
			intervals [2208]:
				xmin = 687.2375
				xmax = 687.4675
				text = "yeah"
			intervals [2209]:
				xmin = 687.4675
				xmax = 688.0983
				text = ""
			intervals [2210]:
				xmin = 688.0983
				xmax = 688.2183
				text = "oh"
			intervals [2211]:
				xmin = 688.2183
				xmax = 688.3483
				text = "high"
			intervals [2212]:
				xmin = 688.3483
				xmax = 688.4983
				text = "school"
			intervals [2213]:
				xmin = 688.4983
				xmax = 688.6283
				text = "was"
			intervals [2214]:
				xmin = 688.6283
				xmax = 688.8183
				text = "very"
			intervals [2215]:
				xmin = 688.8183
				xmax = 689.0083
				text = "fun"
			intervals [2216]:
				xmin = 689.0083
				xmax = 689.0883
				text = "i"
			intervals [2217]:
				xmin = 689.0883
				xmax = 689.2483
				text = "was"
			intervals [2218]:
				xmin = 689.2483
				xmax = 689.4683
				text = "pretty"
			intervals [2219]:
				xmin = 689.4683
				xmax = 689.7183
				text = "much"
			intervals [2220]:
				xmin = 689.7183
				xmax = 689.8183
				text = "in"
			intervals [2221]:
				xmin = 689.8183
				xmax = 690.2783
				text = "everything"
			intervals [2222]:
				xmin = 690.2783
				xmax = 690.3583
				text = "i"
			intervals [2223]:
				xmin = 690.3583
				xmax = 690.5183
				text = "was"
			intervals [2224]:
				xmin = 690.5183
				xmax = 691.0183
				text = "on"
			intervals [2225]:
				xmin = 691.0183
				xmax = 691.4524
				text = ""
			intervals [2226]:
				xmin = 691.4524
				xmax = 691.5924
				text = "well"
			intervals [2227]:
				xmin = 691.5924
				xmax = 691.6224
				text = "i"
			intervals [2228]:
				xmin = 691.6224
				xmax = 691.8524
				text = "started"
			intervals [2229]:
				xmin = 691.8524
				xmax = 692.1124
				text = "debate"
			intervals [2230]:
				xmin = 692.1124
				xmax = 692.2924
				text = "team"
			intervals [2231]:
				xmin = 692.2924
				xmax = 692.3524
				text = "in"
			intervals [2232]:
				xmin = 692.3524
				xmax = 692.5324
				text = "eighth"
			intervals [2233]:
				xmin = 692.5324
				xmax = 692.7924
				text = "grade"
			intervals [2234]:
				xmin = 692.7924
				xmax = 693.3609
				text = ""
			intervals [2235]:
				xmin = 693.3609
				xmax = 693.4109
				text = "i"
			intervals [2236]:
				xmin = 693.4109
				xmax = 693.5009
				text = "was"
			intervals [2237]:
				xmin = 693.5009
				xmax = 693.5909
				text = "on"
			intervals [2238]:
				xmin = 693.5909
				xmax = 693.8409
				text = "debate"
			intervals [2239]:
				xmin = 693.8409
				xmax = 694.3609
				text = "team"
			intervals [2240]:
				xmin = 694.3609
				xmax = 694.6196
				text = ""
			intervals [2241]:
				xmin = 694.6196
				xmax = 694.7096
				text = "<unk>"
			intervals [2242]:
				xmin = 694.7096
				xmax = 694.8999
				text = ""
			intervals [2243]:
				xmin = 694.8999
				xmax = 694.9699
				text = "i"
			intervals [2244]:
				xmin = 694.9699
				xmax = 695.0699
				text = "was"
			intervals [2245]:
				xmin = 695.0699
				xmax = 695.1399
				text = "in"
			intervals [2246]:
				xmin = 695.1399
				xmax = 695.9199
				text = "rotc"
			intervals [2247]:
				xmin = 695.9199
				xmax = 696.0444
				text = ""
			intervals [2248]:
				xmin = 696.0444
				xmax = 696.1444
				text = "the"
			intervals [2249]:
				xmin = 696.1444
				xmax = 696.3144
				text = "whole"
			intervals [2250]:
				xmin = 696.3144
				xmax = 696.6844
				text = "time"
			intervals [2251]:
				xmin = 696.6844
				xmax = 697.349
				text = ""
			intervals [2252]:
				xmin = 697.349
				xmax = 697.959
				text = "um"
			intervals [2253]:
				xmin = 697.959
				xmax = 698.019
				text = ""
			intervals [2254]:
				xmin = 698.019
				xmax = 698.569
				text = "drama"
			intervals [2255]:
				xmin = 698.569
				xmax = 698.9806
				text = ""
			intervals [2256]:
				xmin = 698.9806
				xmax = 699.4506
				text = "club"
			intervals [2257]:
				xmin = 699.4506
				xmax = 699.9415
				text = ""
			intervals [2258]:
				xmin = 699.9415
				xmax = 700.1015
				text = "as"
			intervals [2259]:
				xmin = 700.1015
				xmax = 700.1315
				text = ""
			intervals [2260]:
				xmin = 700.1315
				xmax = 700.5315
				text = "well"
			intervals [2261]:
				xmin = 700.5315
				xmax = 701.1969
				text = ""
			intervals [2262]:
				xmin = 701.1969
				xmax = 701.2669
				text = "i"
			intervals [2263]:
				xmin = 701.2669
				xmax = 701.6569
				text = "know"
			intervals [2264]:
				xmin = 701.6569
				xmax = 701.8069
				text = ""
			intervals [2265]:
				xmin = 701.8069
				xmax = 701.9969
				text = "no"
			intervals [2266]:
				xmin = 701.9969
				xmax = 702.7569
				text = "<unk>"
			intervals [2267]:
				xmin = 702.7569
				xmax = 703.5058
				text = ""
			intervals [2268]:
				xmin = 703.5058
				xmax = 703.9058
				text = "drama"
			intervals [2269]:
				xmin = 703.9058
				xmax = 704.4758
				text = "club"
			intervals [2270]:
				xmin = 704.4758
				xmax = 704.5058
				text = ""
			intervals [2271]:
				xmin = 704.5058
				xmax = 705.1658
				text = "um"
			intervals [2272]:
				xmin = 705.1658
				xmax = 705.3809
				text = ""
			intervals [2273]:
				xmin = 705.3809
				xmax = 705.7209
				text = "media"
			intervals [2274]:
				xmin = 705.7209
				xmax = 706.2809
				text = "team"
			intervals [2275]:
				xmin = 706.2809
				xmax = 706.9299
				text = ""
			intervals [2276]:
				xmin = 706.9299
				xmax = 707.0199
				text = "<unk>"
			intervals [2277]:
				xmin = 707.0199
				xmax = 707.1735
				text = ""
			intervals [2278]:
				xmin = 707.1735
				xmax = 707.6435
				text = "and"
			intervals [2279]:
				xmin = 707.6435
				xmax = 708.2435
				text = "um"
			intervals [2280]:
				xmin = 708.2435
				xmax = 709.1354
				text = ""
			intervals [2281]:
				xmin = 709.1354
				xmax = 709.3454
				text = "just"
			intervals [2282]:
				xmin = 709.3454
				xmax = 709.6454
				text = "regular"
			intervals [2283]:
				xmin = 709.6454
				xmax = 710.2054
				text = "classes"
			intervals [2284]:
				xmin = 710.2054
				xmax = 710.4768
				text = ""
			intervals [2285]:
				xmin = 710.4768
				xmax = 710.5868
				text = "i"
			intervals [2286]:
				xmin = 710.5868
				xmax = 710.7568
				text = "didn't"
			intervals [2287]:
				xmin = 710.7568
				xmax = 710.8868
				text = "do"
			intervals [2288]:
				xmin = 710.8868
				xmax = 711.0868
				text = "any"
			intervals [2289]:
				xmin = 711.0868
				xmax = 711.4768
				text = "ap"
			intervals [2290]:
				xmin = 711.4768
				xmax = 712.0468
				text = "classes"
			intervals [2291]:
				xmin = 712.0468
				xmax = 712.1168
				text = "and"
			intervals [2292]:
				xmin = 712.1168
				xmax = 712.3568
				text = "people"
			intervals [2293]:
				xmin = 712.3568
				xmax = 712.4468
				text = "were"
			intervals [2294]:
				xmin = 712.4468
				xmax = 712.6968
				text = "so"
			intervals [2295]:
				xmin = 712.6968
				xmax = 713.2268
				text = "shocked"
			intervals [2296]:
				xmin = 713.2268
				xmax = 713.6339
				text = ""
			intervals [2297]:
				xmin = 713.6339
				xmax = 713.7439
				text = "and"
			intervals [2298]:
				xmin = 713.7439
				xmax = 713.8539
				text = "i"
			intervals [2299]:
				xmin = 713.8539
				xmax = 714.1339
				text = "felt"
			intervals [2300]:
				xmin = 714.1339
				xmax = 714.4439
				text = "like"
			intervals [2301]:
				xmin = 714.4439
				xmax = 715.0286
				text = ""
			intervals [2302]:
				xmin = 715.0286
				xmax = 715.1686
				text = "<unk>"
			intervals [2303]:
				xmin = 715.1686
				xmax = 715.1986
				text = "i"
			intervals [2304]:
				xmin = 715.1986
				xmax = 715.2886
				text = "don't"
			intervals [2305]:
				xmin = 715.2886
				xmax = 715.4386
				text = "wanna"
			intervals [2306]:
				xmin = 715.4386
				xmax = 715.5486
				text = "do"
			intervals [2307]:
				xmin = 715.5486
				xmax = 715.9286
				text = "ap"
			intervals [2308]:
				xmin = 715.9286
				xmax = 716.7986
				text = "because"
			intervals [2309]:
				xmin = 716.7986
				xmax = 717.5645
				text = ""
			intervals [2310]:
				xmin = 717.5645
				xmax = 717.6945
				text = "you"
			intervals [2311]:
				xmin = 717.6945
				xmax = 717.8445
				text = "know"
			intervals [2312]:
				xmin = 717.8445
				xmax = 718.0245
				text = "you"
			intervals [2313]:
				xmin = 718.0245
				xmax = 718.2545
				text = "go"
			intervals [2314]:
				xmin = 718.2545
				xmax = 718.4745
				text = "through"
			intervals [2315]:
				xmin = 718.4745
				xmax = 718.5545
				text = "the"
			intervals [2316]:
				xmin = 718.5545
				xmax = 718.7645
				text = "whole"
			intervals [2317]:
				xmin = 718.7645
				xmax = 719.2045
				text = "class"
			intervals [2318]:
				xmin = 719.2045
				xmax = 719.2845
				text = "and"
			intervals [2319]:
				xmin = 719.2845
				xmax = 719.5145
				text = "you"
			intervals [2320]:
				xmin = 719.5145
				xmax = 719.6145
				text = "can"
			intervals [2321]:
				xmin = 719.6145
				xmax = 719.7545
				text = "make"
			intervals [2322]:
				xmin = 719.7545
				xmax = 720.0645
				text = "straight"
			intervals [2323]:
				xmin = 720.0645
				xmax = 720.2445
				text = "a"
			intervals [2324]:
				xmin = 720.2445
				xmax = 720.3445
				text = "s"
			intervals [2325]:
				xmin = 720.3445
				xmax = 720.4345
				text = "but"
			intervals [2326]:
				xmin = 720.4345
				xmax = 720.5745
				text = "that"
			intervals [2327]:
				xmin = 720.5745
				xmax = 720.7845
				text = "one"
			intervals [2328]:
				xmin = 720.7845
				xmax = 721.0845
				text = "test"
			intervals [2329]:
				xmin = 721.0845
				xmax = 721.1445
				text = "you"
			intervals [2330]:
				xmin = 721.1445
				xmax = 721.3645
				text = "take"
			intervals [2331]:
				xmin = 721.3645
				xmax = 721.4245
				text = "at"
			intervals [2332]:
				xmin = 721.4245
				xmax = 721.5445
				text = "the"
			intervals [2333]:
				xmin = 721.5445
				xmax = 721.6645
				text = "end"
			intervals [2334]:
				xmin = 721.6645
				xmax = 721.7245
				text = "of"
			intervals [2335]:
				xmin = 721.7245
				xmax = 721.7845
				text = "the"
			intervals [2336]:
				xmin = 721.7845
				xmax = 722.1745
				text = "year"
			intervals [2337]:
				xmin = 722.1745
				xmax = 722.5502
				text = ""
			intervals [2338]:
				xmin = 722.5502
				xmax = 722.6102
				text = "if"
			intervals [2339]:
				xmin = 722.6102
				xmax = 722.6702
				text = "you"
			intervals [2340]:
				xmin = 722.6702
				xmax = 722.8002
				text = "don't"
			intervals [2341]:
				xmin = 722.8002
				xmax = 723.0302
				text = "pass"
			intervals [2342]:
				xmin = 723.0302
				xmax = 723.1102
				text = "it"
			intervals [2343]:
				xmin = 723.1102
				xmax = 723.1802
				text = "you"
			intervals [2344]:
				xmin = 723.1802
				xmax = 723.3002
				text = "fail"
			intervals [2345]:
				xmin = 723.3002
				xmax = 723.3602
				text = "the"
			intervals [2346]:
				xmin = 723.3602
				xmax = 723.7902
				text = "class"
			intervals [2347]:
				xmin = 723.7902
				xmax = 724.1292
				text = ""
			intervals [2348]:
				xmin = 724.1292
				xmax = 724.5092
				text = "and"
			intervals [2349]:
				xmin = 724.5092
				xmax = 724.8666
				text = ""
			intervals [2350]:
				xmin = 724.8666
				xmax = 724.9766
				text = "i"
			intervals [2351]:
				xmin = 724.9766
				xmax = 725.1066
				text = "didn't"
			intervals [2352]:
				xmin = 725.1066
				xmax = 725.2566
				text = "really"
			intervals [2353]:
				xmin = 725.2566
				xmax = 725.4866
				text = "think"
			intervals [2354]:
				xmin = 725.4866
				xmax = 725.5566
				text = "oh"
			intervals [2355]:
				xmin = 725.5566
				xmax = 725.5966
				text = "i"
			intervals [2356]:
				xmin = 725.5966
				xmax = 725.7966
				text = "won't"
			intervals [2357]:
				xmin = 725.7966
				xmax = 726.1366
				text = "pass"
			intervals [2358]:
				xmin = 726.1366
				xmax = 726.2166
				text = "it"
			intervals [2359]:
				xmin = 726.2166
				xmax = 726.3366
				text = "but"
			intervals [2360]:
				xmin = 726.3366
				xmax = 726.4166
				text = "i'm"
			intervals [2361]:
				xmin = 726.4166
				xmax = 726.5966
				text = "like"
			intervals [2362]:
				xmin = 726.5966
				xmax = 726.7266
				text = ""
			intervals [2363]:
				xmin = 726.7266
				xmax = 726.8366
				text = "<unk>"
			intervals [2364]:
				xmin = 726.8366
				xmax = 727.1555
				text = ""
			intervals [2365]:
				xmin = 727.1555
				xmax = 727.2855
				text = "what"
			intervals [2366]:
				xmin = 727.2855
				xmax = 727.3555
				text = "if"
			intervals [2367]:
				xmin = 727.3555
				xmax = 727.4455
				text = "i"
			intervals [2368]:
				xmin = 727.4455
				xmax = 727.6355
				text = "get"
			intervals [2369]:
				xmin = 727.6355
				xmax = 728.1155
				text = "sick"
			intervals [2370]:
				xmin = 728.1155
				xmax = 728.3733
				text = ""
			intervals [2371]:
				xmin = 728.3733
				xmax = 728.5433
				text = "or"
			intervals [2372]:
				xmin = 728.5433
				xmax = 728.6233
				text = "i"
			intervals [2373]:
				xmin = 728.6233
				xmax = 728.8033
				text = "don't"
			intervals [2374]:
				xmin = 728.8033
				xmax = 729.0533
				text = "do"
			intervals [2375]:
				xmin = 729.0533
				xmax = 729.1033
				text = "i"
			intervals [2376]:
				xmin = 729.1033
				xmax = 729.3933
				text = "was"
			intervals [2377]:
				xmin = 729.3933
				xmax = 729.4233
				text = ""
			intervals [2378]:
				xmin = 729.4233
				xmax = 729.4633
				text = "i"
			intervals [2379]:
				xmin = 729.4633
				xmax = 729.5133
				text = ""
			intervals [2380]:
				xmin = 729.5133
				xmax = 729.6933
				text = "always"
			intervals [2381]:
				xmin = 729.6933
				xmax = 729.7933
				text = "had"
			intervals [2382]:
				xmin = 729.7933
				xmax = 729.9633
				text = "these"
			intervals [2383]:
				xmin = 729.9633
				xmax = 730.1033
				text = "what"
			intervals [2384]:
				xmin = 730.1033
				xmax = 730.2433
				text = "ifs"
			intervals [2385]:
				xmin = 730.2433
				xmax = 730.2833
				text = "i"
			intervals [2386]:
				xmin = 730.2833
				xmax = 730.4133
				text = "said"
			intervals [2387]:
				xmin = 730.4133
				xmax = 730.5533
				text = "no"
			intervals [2388]:
				xmin = 730.5533
				xmax = 731.0834
				text = ""
			intervals [2389]:
				xmin = 731.0834
				xmax = 731.2734
				text = "i"
			intervals [2390]:
				xmin = 731.2734
				xmax = 731.5334
				text = "can"
			intervals [2391]:
				xmin = 731.5334
				xmax = 731.6134
				text = ""
			intervals [2392]:
				xmin = 731.6134
				xmax = 731.7634
				text = "i"
			intervals [2393]:
				xmin = 731.7634
				xmax = 731.9134
				text = "can"
			intervals [2394]:
				xmin = 731.9134
				xmax = 732.2434
				text = "do"
			intervals [2395]:
				xmin = 732.2434
				xmax = 732.2734
				text = ""
			intervals [2396]:
				xmin = 732.2734
				xmax = 732.6334
				text = "these"
			intervals [2397]:
				xmin = 732.6334
				xmax = 732.7534
				text = ""
			intervals [2398]:
				xmin = 732.7534
				xmax = 732.9734
				text = "so"
			intervals [2399]:
				xmin = 732.9734
				xmax = 733.2234
				text = "called"
			intervals [2400]:
				xmin = 733.2234
				xmax = 733.5534
				text = "regular"
			intervals [2401]:
				xmin = 733.5534
				xmax = 734.3234
				text = "classes"
			intervals [2402]:
				xmin = 734.3234
				xmax = 734.5406
				text = ""
			intervals [2403]:
				xmin = 734.5406
				xmax = 734.7106
				text = "and"
			intervals [2404]:
				xmin = 734.7106
				xmax = 734.7806
				text = "i"
			intervals [2405]:
				xmin = 734.7806
				xmax = 734.9106
				text = "can"
			intervals [2406]:
				xmin = 734.9106
				xmax = 735.0606
				text = "do"
			intervals [2407]:
				xmin = 735.0606
				xmax = 735.4506
				text = "additional"
			intervals [2408]:
				xmin = 735.4506
				xmax = 735.6306
				text = "stuff"
			intervals [2409]:
				xmin = 735.6306
				xmax = 735.6906
				text = "on"
			intervals [2410]:
				xmin = 735.6906
				xmax = 735.7906
				text = "my"
			intervals [2411]:
				xmin = 735.7906
				xmax = 735.9206
				text = "own"
			intervals [2412]:
				xmin = 735.9206
				xmax = 735.9706
				text = "i"
			intervals [2413]:
				xmin = 735.9706
				xmax = 736.0806
				text = "don't"
			intervals [2414]:
				xmin = 736.0806
				xmax = 736.2106
				text = "need"
			intervals [2415]:
				xmin = 736.2106
				xmax = 736.3006
				text = "the"
			intervals [2416]:
				xmin = 736.3006
				xmax = 736.5706
				text = "grade"
			intervals [2417]:
				xmin = 736.5706
				xmax = 736.6906
				text = "for"
			intervals [2418]:
				xmin = 736.6906
				xmax = 737.0306
				text = "that"
			intervals [2419]:
				xmin = 737.0306
				xmax = 738.174
				text = ""
			intervals [2420]:
				xmin = 738.174
				xmax = 738.334
				text = "yeah"
			intervals [2421]:
				xmin = 738.334
				xmax = 741.0744
				text = ""
			intervals [2422]:
				xmin = 741.0744
				xmax = 741.5244
				text = "mm-hm"
			intervals [2423]:
				xmin = 741.5244
				xmax = 747.2146
				text = ""
			intervals [2424]:
				xmin = 747.2146
				xmax = 747.3246
				text = "<unk>"
			intervals [2425]:
				xmin = 747.3246
				xmax = 748.4892
				text = ""
			intervals [2426]:
				xmin = 748.4892
				xmax = 749.0292
				text = "rdx"
			intervals [2427]:
				xmin = 749.0292
				xmax = 749.1892
				text = "high"
			intervals [2428]:
				xmin = 749.1892
				xmax = 749.3992
				text = "school"
			intervals [2429]:
				xmin = 749.3992
				xmax = 749.5192
				text = "in"
			intervals [2430]:
				xmin = 749.5192
				xmax = 749.7692
				text = "pg"
			intervals [2431]:
				xmin = 749.7692
				xmax = 750.0892
				text = "county"
			intervals [2432]:
				xmin = 750.0892
				xmax = 753.4648
				text = ""
			intervals [2433]:
				xmin = 753.4648
				xmax = 753.6748
				text = "yeah"
			intervals [2434]:
				xmin = 753.6748
				xmax = 753.9748
				text = "no"
			intervals [2435]:
				xmin = 753.9748
				xmax = 754.193
				text = ""
			intervals [2436]:
				xmin = 754.193
				xmax = 754.313
				text = "there"
			intervals [2437]:
				xmin = 754.313
				xmax = 754.373
				text = "s"
			intervals [2438]:
				xmin = 754.373
				xmax = 754.493
				text = "no"
			intervals [2439]:
				xmin = 754.493
				xmax = 754.883
				text = "exposure"
			intervals [2440]:
				xmin = 754.883
				xmax = 755.013
				text = "there"
			intervals [2441]:
				xmin = 755.013
				xmax = 755.3767
				text = ""
			intervals [2442]:
				xmin = 755.3767
				xmax = 755.7167
				text = "um"
			intervals [2443]:
				xmin = 755.7167
				xmax = 755.9009
				text = ""
			intervals [2444]:
				xmin = 755.9009
				xmax = 756.1709
				text = "right"
			intervals [2445]:
				xmin = 756.1709
				xmax = 756.3309
				text = "over"
			intervals [2446]:
				xmin = 756.3309
				xmax = 756.4109
				text = "the"
			intervals [2447]:
				xmin = 756.4109
				xmax = 756.8409
				text = "southeast"
			intervals [2448]:
				xmin = 756.8409
				xmax = 757.1609
				text = "line"
			intervals [2449]:
				xmin = 757.1609
				xmax = 757.646
				text = ""
			intervals [2450]:
				xmin = 757.646
				xmax = 757.856
				text = "wheeler"
			intervals [2451]:
				xmin = 757.856
				xmax = 758.116
				text = "road"
			intervals [2452]:
				xmin = 758.116
				xmax = 758.5535
				text = ""
			intervals [2453]:
				xmin = 758.5535
				xmax = 758.7635
				text = "yeah"
			intervals [2454]:
				xmin = 758.7635
				xmax = 759.0035
				text = "so"
			intervals [2455]:
				xmin = 759.0035
				xmax = 759.6735
				text = "<unk>"
			intervals [2456]:
				xmin = 759.6735
				xmax = 760.9767
				text = ""
			intervals [2457]:
				xmin = 760.9767
				xmax = 761.0667
				text = "right"
			intervals [2458]:
				xmin = 761.0667
				xmax = 761.5467
				text = ""
			intervals [2459]:
				xmin = 761.5467
				xmax = 761.6067
				text = "yeah"
			intervals [2460]:
				xmin = 761.6067
				xmax = 761.8067
				text = "no"
			intervals [2461]:
				xmin = 761.8067
				xmax = 762.2179
				text = ""
			intervals [2462]:
				xmin = 762.2179
				xmax = 762.4579
				text = "prince"
			intervals [2463]:
				xmin = 762.4579
				xmax = 762.6679
				text = "george"
			intervals [2464]:
				xmin = 762.6679
				xmax = 762.7779
				text = "s"
			intervals [2465]:
				xmin = 762.7779
				xmax = 763.0879
				text = "county"
			intervals [2466]:
				xmin = 763.0879
				xmax = 763.2979
				text = "s"
			intervals [2467]:
				xmin = 763.2979
				xmax = 763.9763
				text = ""
			intervals [2468]:
				xmin = 763.9763
				xmax = 764.3563
				text = "mm-hm"
			intervals [2469]:
				xmin = 764.3563
				xmax = 764.4163
				text = ""
			intervals [2470]:
				xmin = 764.4163
				xmax = 765.1363
				text = "<unk>"
			intervals [2471]:
				xmin = 765.1363
				xmax = 765.5111
				text = ""
			intervals [2472]:
				xmin = 765.5111
				xmax = 765.9111
				text = "uh"
			intervals [2473]:
				xmin = 765.9111
				xmax = 766.2911
				text = "no"
			intervals [2474]:
				xmin = 766.2911
				xmax = 766.5511
				text = "we"
			intervals [2475]:
				xmin = 766.5511
				xmax = 766.6011
				text = ""
			intervals [2476]:
				xmin = 766.6011
				xmax = 766.7211
				text = "we"
			intervals [2477]:
				xmin = 766.7211
				xmax = 766.8711
				text = "just"
			intervals [2478]:
				xmin = 766.8711
				xmax = 767.2111
				text = "happened"
			intervals [2479]:
				xmin = 767.2111
				xmax = 767.3211
				text = "to"
			intervals [2480]:
				xmin = 767.3211
				xmax = 767.5411
				text = "move"
			intervals [2481]:
				xmin = 767.5411
				xmax = 767.6911
				text = "over"
			intervals [2482]:
				xmin = 767.6911
				xmax = 767.7811
				text = "the"
			intervals [2483]:
				xmin = 767.7811
				xmax = 768.3011
				text = "line"
			intervals [2484]:
				xmin = 768.3011
				xmax = 768.4014
				text = ""
			intervals [2485]:
				xmin = 768.4014
				xmax = 768.8214
				text = "um"
			intervals [2486]:
				xmin = 768.8214
				xmax = 768.8514
				text = ""
			intervals [2487]:
				xmin = 768.8514
				xmax = 769.0514
				text = "right"
			intervals [2488]:
				xmin = 769.0514
				xmax = 769.3114
				text = "off"
			intervals [2489]:
				xmin = 769.3114
				xmax = 769.5614
				text = "of"
			intervals [2490]:
				xmin = 769.5614
				xmax = 769.8995
				text = ""
			intervals [2491]:
				xmin = 769.8995
				xmax = 770.0195
				text = "in"
			intervals [2492]:
				xmin = 770.0195
				xmax = 770.2895
				text = "oxon"
			intervals [2493]:
				xmin = 770.2895
				xmax = 770.4295
				text = "hill"
			intervals [2494]:
				xmin = 770.4295
				xmax = 770.5595
				text = "right"
			intervals [2495]:
				xmin = 770.5595
				xmax = 770.7095
				text = "off"
			intervals [2496]:
				xmin = 770.7095
				xmax = 770.7695
				text = "of"
			intervals [2497]:
				xmin = 770.7695
				xmax = 770.9695
				text = "wheeler"
			intervals [2498]:
				xmin = 770.9695
				xmax = 771.3695
				text = "road"
			intervals [2499]:
				xmin = 771.3695
				xmax = 771.7895
				text = "so"
			intervals [2500]:
				xmin = 771.7895
				xmax = 772.4128
				text = ""
			intervals [2501]:
				xmin = 772.4128
				xmax = 772.6628
				text = "right"
			intervals [2502]:
				xmin = 772.6628
				xmax = 772.8828
				text = "there"
			intervals [2503]:
				xmin = 772.8828
				xmax = 773.0428
				text = "in"
			intervals [2504]:
				xmin = 773.0428
				xmax = 773.1028
				text = "p-"
			intervals [2505]:
				xmin = 773.1028
				xmax = 773.3728
				text = ""
			intervals [2506]:
				xmin = 773.3728
				xmax = 773.5028
				text = "the"
			intervals [2507]:
				xmin = 773.5028
				xmax = 773.9628
				text = "school"
			intervals [2508]:
				xmin = 773.9628
				xmax = 774.3981
				text = ""
			intervals [2509]:
				xmin = 774.3981
				xmax = 774.5681
				text = "was"
			intervals [2510]:
				xmin = 774.5681
				xmax = 774.5981
				text = ""
			intervals [2511]:
				xmin = 774.5981
				xmax = 774.8281
				text = "right"
			intervals [2512]:
				xmin = 774.8281
				xmax = 775.0981
				text = "there"
			intervals [2513]:
				xmin = 775.0981
				xmax = 775.6226
				text = ""
			intervals [2514]:
				xmin = 775.6226
				xmax = 775.7426
				text = "and"
			intervals [2515]:
				xmin = 775.7426
				xmax = 775.8626
				text = "then"
			intervals [2516]:
				xmin = 775.8626
				xmax = 775.9926
				text = "we"
			intervals [2517]:
				xmin = 775.9926
				xmax = 776.3626
				text = "moved"
			intervals [2518]:
				xmin = 776.3626
				xmax = 776.7426
				text = "again"
			intervals [2519]:
				xmin = 776.7426
				xmax = 776.8326
				text = "that"
			intervals [2520]:
				xmin = 776.8326
				xmax = 776.9726
				text = "was"
			intervals [2521]:
				xmin = 776.9726
				xmax = 777.0426
				text = "a"
			intervals [2522]:
				xmin = 777.0426
				xmax = 777.5426
				text = "house"
			intervals [2523]:
				xmin = 777.5426
				xmax = 777.8456
				text = ""
			intervals [2524]:
				xmin = 777.8456
				xmax = 778.0056
				text = "that"
			intervals [2525]:
				xmin = 778.0056
				xmax = 778.2056
				text = "we"
			intervals [2526]:
				xmin = 778.2056
				xmax = 778.2356
				text = ""
			intervals [2527]:
				xmin = 778.2356
				xmax = 778.3156
				text = "we"
			intervals [2528]:
				xmin = 778.3156
				xmax = 778.4756
				text = "was"
			intervals [2529]:
				xmin = 778.4756
				xmax = 778.8756
				text = "renting"
			intervals [2530]:
				xmin = 778.8756
				xmax = 779.3838
				text = ""
			intervals [2531]:
				xmin = 779.3838
				xmax = 779.6838
				text = "um"
			intervals [2532]:
				xmin = 779.6838
				xmax = 779.7738
				text = "then"
			intervals [2533]:
				xmin = 779.7738
				xmax = 779.8738
				text = "we"
			intervals [2534]:
				xmin = 779.8738
				xmax = 780.2638
				text = "moved"
			intervals [2535]:
				xmin = 780.2638
				xmax = 780.9138
				text = "again"
			intervals [2536]:
				xmin = 780.9138
				xmax = 781.2222
				text = ""
			intervals [2537]:
				xmin = 781.2222
				xmax = 781.3222
				text = "<unk>"
			intervals [2538]:
				xmin = 781.3222
				xmax = 781.4658
				text = ""
			intervals [2539]:
				xmin = 781.4658
				xmax = 782.0658
				text = "to"
			intervals [2540]:
				xmin = 782.0658
				xmax = 782.0958
				text = ""
			intervals [2541]:
				xmin = 782.0958
				xmax = 782.3758
				text = "um"
			intervals [2542]:
				xmin = 782.3758
				xmax = 782.9358
				text = "suitland"
			intervals [2543]:
				xmin = 782.9358
				xmax = 783.4819
				text = ""
			intervals [2544]:
				xmin = 783.4819
				xmax = 783.8919
				text = "off"
			intervals [2545]:
				xmin = 783.8919
				xmax = 784.1219
				text = "of"
			intervals [2546]:
				xmin = 784.1219
				xmax = 784.7419
				text = "um"
			intervals [2547]:
				xmin = 784.7419
				xmax = 785.7941
				text = ""
			intervals [2548]:
				xmin = 785.7941
				xmax = 786.2041
				text = "silver"
			intervals [2549]:
				xmin = 786.2041
				xmax = 786.4441
				text = "hill"
			intervals [2550]:
				xmin = 786.4441
				xmax = 786.5441
				text = "r-"
			intervals [2551]:
				xmin = 786.5441
				xmax = 786.7641
				text = ""
			intervals [2552]:
				xmin = 786.7641
				xmax = 786.9441
				text = "yeah"
			intervals [2553]:
				xmin = 786.9441
				xmax = 787.2141
				text = "silver"
			intervals [2554]:
				xmin = 787.2141
				xmax = 787.3341
				text = "hill"
			intervals [2555]:
				xmin = 787.3341
				xmax = 787.6041
				text = "road"
			intervals [2556]:
				xmin = 787.6041
				xmax = 787.973
				text = ""
			intervals [2557]:
				xmin = 787.973
				xmax = 788.163
				text = "cause"
			intervals [2558]:
				xmin = 788.163
				xmax = 788.283
				text = "that"
			intervals [2559]:
				xmin = 788.283
				xmax = 788.313
				text = "s"
			intervals [2560]:
				xmin = 788.313
				xmax = 788.613
				text = "suitland"
			intervals [2561]:
				xmin = 788.613
				xmax = 788.703
				text = "that"
			intervals [2562]:
				xmin = 788.703
				xmax = 788.813
				text = "way"
			intervals [2563]:
				xmin = 788.813
				xmax = 788.923
				text = "so"
			intervals [2564]:
				xmin = 788.923
				xmax = 789.253
				text = "silver"
			intervals [2565]:
				xmin = 789.253
				xmax = 789.403
				text = "hill"
			intervals [2566]:
				xmin = 789.403
				xmax = 789.713
				text = "road"
			intervals [2567]:
				xmin = 789.713
				xmax = 789.9524
				text = ""
			intervals [2568]:
				xmin = 789.9524
				xmax = 790.0924
				text = "and"
			intervals [2569]:
				xmin = 790.0924
				xmax = 790.2124
				text = "so"
			intervals [2570]:
				xmin = 790.2124
				xmax = 790.3524
				text = ""
			intervals [2571]:
				xmin = 790.3524
				xmax = 790.6924
				text = "so"
			intervals [2572]:
				xmin = 790.6924
				xmax = 791.1324
				text = "rdx"
			intervals [2573]:
				xmin = 791.1324
				xmax = 791.2424
				text = "was"
			intervals [2574]:
				xmin = 791.2424
				xmax = 791.3024
				text = "the"
			intervals [2575]:
				xmin = 791.3024
				xmax = 791.5724
				text = "school"
			intervals [2576]:
				xmin = 791.5724
				xmax = 791.7424
				text = "for"
			intervals [2577]:
				xmin = 791.7424
				xmax = 792.0324
				text = "that"
			intervals [2578]:
				xmin = 792.0324
				xmax = 792.5516
				text = ""
			intervals [2579]:
				xmin = 792.5516
				xmax = 793.0216
				text = "um"
			intervals [2580]:
				xmin = 793.0216
				xmax = 793.7761
				text = ""
			intervals [2581]:
				xmin = 793.7761
				xmax = 794.0561
				text = "and"
			intervals [2582]:
				xmin = 794.0561
				xmax = 794.0861
				text = ""
			intervals [2583]:
				xmin = 794.0861
				xmax = 794.6861
				text = "then"
			intervals [2584]:
				xmin = 794.6861
				xmax = 795.0807
				text = ""
			intervals [2585]:
				xmin = 795.0807
				xmax = 796.0507
				text = "rdx"
			intervals [2586]:
				xmin = 796.0507
				xmax = 796.8733
				text = ""
			intervals [2587]:
				xmin = 796.8733
				xmax = 797.1533
				text = "she"
			intervals [2588]:
				xmin = 797.1533
				xmax = 797.2833
				text = "so"
			intervals [2589]:
				xmin = 797.2833
				xmax = 797.3933
				text = "the"
			intervals [2590]:
				xmin = 797.3933
				xmax = 797.5633
				text = "thing"
			intervals [2591]:
				xmin = 797.5633
				xmax = 797.7633
				text = "is"
			intervals [2592]:
				xmin = 797.7633
				xmax = 797.9433
				text = "in"
			intervals [2593]:
				xmin = 797.9433
				xmax = 798.2233
				text = "high"
			intervals [2594]:
				xmin = 798.2233
				xmax = 798.7533
				text = "school"
			intervals [2595]:
				xmin = 798.7533
				xmax = 799.1888
				text = ""
			intervals [2596]:
				xmin = 799.1888
				xmax = 799.2788
				text = "<unk>"
			intervals [2597]:
				xmin = 799.2788
				xmax = 799.3323
				text = ""
			intervals [2598]:
				xmin = 799.3323
				xmax = 799.4423
				text = "i"
			intervals [2599]:
				xmin = 799.4423
				xmax = 799.6023
				text = "was"
			intervals [2600]:
				xmin = 799.6023
				xmax = 800.1923
				text = "extremely"
			intervals [2601]:
				xmin = 800.1923
				xmax = 800.5023
				text = "smart"
			intervals [2602]:
				xmin = 800.5023
				xmax = 800.5323
				text = ""
			intervals [2603]:
				xmin = 800.5323
				xmax = 800.8723
				text = "always"
			intervals [2604]:
				xmin = 800.8723
				xmax = 801.0423
				text = "had"
			intervals [2605]:
				xmin = 801.0423
				xmax = 801.0823
				text = "a"
			intervals [2606]:
				xmin = 801.0823
				xmax = 801.3323
				text = "four"
			intervals [2607]:
				xmin = 801.3323
				xmax = 801.5423
				text = "point"
			intervals [2608]:
				xmin = 801.5423
				xmax = 801.6623
				text = "o"
			intervals [2609]:
				xmin = 801.6623
				xmax = 801.8423
				text = "or"
			intervals [2610]:
				xmin = 801.8423
				xmax = 802.3223
				text = "better"
			intervals [2611]:
				xmin = 802.3223
				xmax = 803.1469
				text = ""
			intervals [2612]:
				xmin = 803.1469
				xmax = 803.3169
				text = "but"
			intervals [2613]:
				xmin = 803.3169
				xmax = 803.4169
				text = "i"
			intervals [2614]:
				xmin = 803.4169
				xmax = 803.5669
				text = "was"
			intervals [2615]:
				xmin = 803.5669
				xmax = 803.6069
				text = ""
			intervals [2616]:
				xmin = 803.6069
				xmax = 803.9869
				text = "always"
			intervals [2617]:
				xmin = 803.9869
				xmax = 804.3369
				text = "fighting"
			intervals [2618]:
				xmin = 804.3369
				xmax = 804.9787
				text = ""
			intervals [2619]:
				xmin = 804.9787
				xmax = 805.1487
				text = "all"
			intervals [2620]:
				xmin = 805.1487
				xmax = 805.2287
				text = "the"
			intervals [2621]:
				xmin = 805.2287
				xmax = 805.6387
				text = "times"
			intervals [2622]:
				xmin = 805.6387
				xmax = 805.6687
				text = ""
			intervals [2623]:
				xmin = 805.6687
				xmax = 805.7587
				text = "i"
			intervals [2624]:
				xmin = 805.7587
				xmax = 805.8787
				text = "was"
			intervals [2625]:
				xmin = 805.8787
				xmax = 805.9087
				text = ""
			intervals [2626]:
				xmin = 805.9087
				xmax = 806.4987
				text = "always"
			intervals [2627]:
				xmin = 806.4987
				xmax = 806.6069
				text = ""
			intervals [2628]:
				xmin = 806.6069
				xmax = 807.1969
				text = "boys"
			intervals [2629]:
				xmin = 807.1969
				xmax = 807.3009
				text = ""
			intervals [2630]:
				xmin = 807.3009
				xmax = 807.8009
				text = "mostly"
			intervals [2631]:
				xmin = 807.8009
				xmax = 808.4128
				text = ""
			intervals [2632]:
				xmin = 808.4128
				xmax = 808.8528
				text = "always"
			intervals [2633]:
				xmin = 808.8528
				xmax = 809.5128
				text = "fighting"
			intervals [2634]:
				xmin = 809.5128
				xmax = 810.0444
				text = ""
			intervals [2635]:
				xmin = 810.0444
				xmax = 810.3444
				text = "so"
			intervals [2636]:
				xmin = 810.3444
				xmax = 810.4044
				text = "and"
			intervals [2637]:
				xmin = 810.4044
				xmax = 810.5744
				text = "this"
			intervals [2638]:
				xmin = 810.5744
				xmax = 810.6644
				text = "is"
			intervals [2639]:
				xmin = 810.6644
				xmax = 810.7844
				text = "when"
			intervals [2640]:
				xmin = 810.7844
				xmax = 810.9044
				text = "i"
			intervals [2641]:
				xmin = 810.9044
				xmax = 811.2044
				text = "first"
			intervals [2642]:
				xmin = 811.2044
				xmax = 811.5144
				text = "learned"
			intervals [2643]:
				xmin = 811.5144
				xmax = 811.7644
				text = "that"
			intervals [2644]:
				xmin = 811.7644
				xmax = 812.5601
				text = ""
			intervals [2645]:
				xmin = 812.5601
				xmax = 812.6701
				text = "<unk>"
			intervals [2646]:
				xmin = 812.6701
				xmax = 813.2201
				text = "educational"
			intervals [2647]:
				xmin = 813.2201
				xmax = 813.7801
				text = "system"
			intervals [2648]:
				xmin = 813.7801
				xmax = 814.4295
				text = ""
			intervals [2649]:
				xmin = 814.4295
				xmax = 814.5295
				text = "the"
			intervals [2650]:
				xmin = 814.5295
				xmax = 814.9195
				text = "public"
			intervals [2651]:
				xmin = 814.9195
				xmax = 815.4395
				text = "educational"
			intervals [2652]:
				xmin = 815.4395
				xmax = 815.9795
				text = "system"
			intervals [2653]:
				xmin = 815.9795
				xmax = 816.3414
				text = ""
			intervals [2654]:
				xmin = 816.3414
				xmax = 816.6314
				text = "um"
			intervals [2655]:
				xmin = 816.6314
				xmax = 816.8014
				text = "really"
			intervals [2656]:
				xmin = 816.8014
				xmax = 816.9514
				text = "don't"
			intervals [2657]:
				xmin = 816.9514
				xmax = 817.2714
				text = "care"
			intervals [2658]:
				xmin = 817.2714
				xmax = 817.6314
				text = "about"
			intervals [2659]:
				xmin = 817.6314
				xmax = 818.2799
				text = ""
			intervals [2660]:
				xmin = 818.2799
				xmax = 818.9399
				text = "kids"
			intervals [2661]:
				xmin = 818.9399
				xmax = 819.3784
				text = ""
			intervals [2662]:
				xmin = 819.3784
				xmax = 819.4584
				text = "or"
			intervals [2663]:
				xmin = 819.4584
				xmax = 819.6384
				text = "what"
			intervals [2664]:
				xmin = 819.6384
				xmax = 819.8384
				text = "you're"
			intervals [2665]:
				xmin = 819.8384
				xmax = 820.3284
				text = "learning"
			intervals [2666]:
				xmin = 820.3284
				xmax = 820.3584
				text = ""
			intervals [2667]:
				xmin = 820.3584
				xmax = 820.7484
				text = "and"
			intervals [2668]:
				xmin = 820.7484
				xmax = 820.8566
				text = ""
			intervals [2669]:
				xmin = 820.8566
				xmax = 820.9366
				text = "<unk>"
			intervals [2670]:
				xmin = 820.9366
				xmax = 820.9914
				text = ""
			intervals [2671]:
				xmin = 820.9914
				xmax = 821.1314
				text = "your"
			intervals [2672]:
				xmin = 821.1314
				xmax = 821.6114
				text = "education"
			intervals [2673]:
				xmin = 821.6114
				xmax = 821.6914
				text = "they"
			intervals [2674]:
				xmin = 821.6914
				xmax = 821.8414
				text = "care"
			intervals [2675]:
				xmin = 821.8414
				xmax = 822.0214
				text = "about"
			intervals [2676]:
				xmin = 822.0214
				xmax = 822.1614
				text = "their"
			intervals [2677]:
				xmin = 822.1614
				xmax = 822.8614
				text = "numbers"
			intervals [2678]:
				xmin = 822.8614
				xmax = 823.3957
				text = ""
			intervals [2679]:
				xmin = 823.3957
				xmax = 823.5457
				text = "and"
			intervals [2680]:
				xmin = 823.5457
				xmax = 823.6657
				text = "i"
			intervals [2681]:
				xmin = 823.6657
				xmax = 823.9357
				text = "learned"
			intervals [2682]:
				xmin = 823.9357
				xmax = 824.1257
				text = "that"
			intervals [2683]:
				xmin = 824.1257
				xmax = 824.4857
				text = "because"
			intervals [2684]:
				xmin = 824.4857
				xmax = 824.6157
				text = "it"
			intervals [2685]:
				xmin = 824.6157
				xmax = 824.7357
				text = "would"
			intervals [2686]:
				xmin = 824.7357
				xmax = 825.0857
				text = "take"
			intervals [2687]:
				xmin = 825.0857
				xmax = 825.8657
				text = "until"
			intervals [2688]:
				xmin = 825.8657
				xmax = 826.306
				text = ""
			intervals [2689]:
				xmin = 826.306
				xmax = 826.396
				text = "the"
			intervals [2690]:
				xmin = 826.396
				xmax = 826.776
				text = "very"
			intervals [2691]:
				xmin = 826.776
				xmax = 826.946
				text = "end"
			intervals [2692]:
				xmin = 826.946
				xmax = 827.016
				text = "of"
			intervals [2693]:
				xmin = 827.016
				xmax = 827.116
				text = "the"
			intervals [2694]:
				xmin = 827.116
				xmax = 827.616
				text = "year"
			intervals [2695]:
				xmin = 827.616
				xmax = 828.2713
				text = ""
			intervals [2696]:
				xmin = 828.2713
				xmax = 828.4113
				text = "when"
			intervals [2697]:
				xmin = 828.4113
				xmax = 828.5313
				text = "we"
			intervals [2698]:
				xmin = 828.5313
				xmax = 828.6713
				text = "could"
			intervals [2699]:
				xmin = 828.6713
				xmax = 829.0313
				text = "freeze"
			intervals [2700]:
				xmin = 829.0313
				xmax = 829.1313
				text = "the"
			intervals [2701]:
				xmin = 829.1313
				xmax = 829.5313
				text = "grades"
			intervals [2702]:
				xmin = 829.5313
				xmax = 829.8013
				text = "before"
			intervals [2703]:
				xmin = 829.8013
				xmax = 829.9313
				text = "they"
			intervals [2704]:
				xmin = 829.9313
				xmax = 830.0313
				text = "would"
			intervals [2705]:
				xmin = 830.0313
				xmax = 830.2613
				text = "say"
			intervals [2706]:
				xmin = 830.2613
				xmax = 830.6113
				text = "okay"
			intervals [2707]:
				xmin = 830.6113
				xmax = 830.8513
				text = "she"
			intervals [2708]:
				xmin = 830.8513
				xmax = 831.0913
				text = "can't"
			intervals [2709]:
				xmin = 831.0913
				xmax = 831.2813
				text = "come"
			intervals [2710]:
				xmin = 831.2813
				xmax = 831.4813
				text = "back"
			intervals [2711]:
				xmin = 831.4813
				xmax = 831.6513
				text = ""
			intervals [2712]:
				xmin = 831.6513
				xmax = 831.7813
				text = "to"
			intervals [2713]:
				xmin = 831.7813
				xmax = 832.2613
				text = "school"
			intervals [2714]:
				xmin = 832.2613
				xmax = 832.9367
				text = ""
			intervals [2715]:
				xmin = 832.9367
				xmax = 833.1067
				text = "cause"
			intervals [2716]:
				xmin = 833.1067
				xmax = 833.2267
				text = "they"
			intervals [2717]:
				xmin = 833.2267
				xmax = 833.4467
				text = "wanna"
			intervals [2718]:
				xmin = 833.4467
				xmax = 833.6267
				text = "keep"
			intervals [2719]:
				xmin = 833.6267
				xmax = 833.6567
				text = ""
			intervals [2720]:
				xmin = 833.6567
				xmax = 833.8767
				text = "those"
			intervals [2721]:
				xmin = 833.8767
				xmax = 834.1767
				text = "numbers"
			intervals [2722]:
				xmin = 834.1767
				xmax = 834.2867
				text = "up"
			intervals [2723]:
				xmin = 834.2867
				xmax = 834.4167
				text = "cause"
			intervals [2724]:
				xmin = 834.4167
				xmax = 834.5167
				text = "i"
			intervals [2725]:
				xmin = 834.5167
				xmax = 834.6767
				text = "had"
			intervals [2726]:
				xmin = 834.6767
				xmax = 834.8367
				text = "good"
			intervals [2727]:
				xmin = 834.8367
				xmax = 835.3667
				text = "grades"
			intervals [2728]:
				xmin = 835.3667
				xmax = 836.073
				text = ""
			intervals [2729]:
				xmin = 836.073
				xmax = 836.183
				text = "but"
			intervals [2730]:
				xmin = 836.183
				xmax = 836.353
				text = "my"
			intervals [2731]:
				xmin = 836.353
				xmax = 837.293
				text = "counterparts"
			intervals [2732]:
				xmin = 837.293
				xmax = 837.343
				text = "or"
			intervals [2733]:
				xmin = 837.343
				xmax = 837.503
				text = "my"
			intervals [2734]:
				xmin = 837.503
				xmax = 837.533
				text = ""
			intervals [2735]:
				xmin = 837.533
				xmax = 837.713
				text = "ch-"
			intervals [2736]:
				xmin = 837.713
				xmax = 837.943
				text = "my"
			intervals [2737]:
				xmin = 837.943
				xmax = 838.103
				text = "other"
			intervals [2738]:
				xmin = 838.103
				xmax = 838.243
				text = "my"
			intervals [2739]:
				xmin = 838.243
				xmax = 838.973
				text = "peers"
			intervals [2740]:
				xmin = 838.973
				xmax = 839.6573
				text = ""
			intervals [2741]:
				xmin = 839.6573
				xmax = 839.9873
				text = "who"
			intervals [2742]:
				xmin = 839.9873
				xmax = 840.0673
				text = ""
			intervals [2743]:
				xmin = 840.0673
				xmax = 840.3173
				text = "didn't"
			intervals [2744]:
				xmin = 840.3173
				xmax = 840.5573
				text = "have"
			intervals [2745]:
				xmin = 840.5573
				xmax = 840.7573
				text = "good"
			intervals [2746]:
				xmin = 840.7573
				xmax = 841.0973
				text = "grades"
			intervals [2747]:
				xmin = 841.0973
				xmax = 841.1873
				text = "who"
			intervals [2748]:
				xmin = 841.1873
				xmax = 841.2973
				text = "may"
			intervals [2749]:
				xmin = 841.2973
				xmax = 841.4273
				text = "have"
			intervals [2750]:
				xmin = 841.4273
				xmax = 841.5573
				text = "been"
			intervals [2751]:
				xmin = 841.5573
				xmax = 841.6473
				text = "in"
			intervals [2752]:
				xmin = 841.6473
				xmax = 841.7473
				text = "the"
			intervals [2753]:
				xmin = 841.7473
				xmax = 842.0373
				text = "same"
			intervals [2754]:
				xmin = 842.0373
				xmax = 842.5573
				text = "level"
			intervals [2755]:
				xmin = 842.5573
				xmax = 842.6873
				text = "of"
			intervals [2756]:
				xmin = 842.6873
				xmax = 843.1473
				text = "trouble"
			intervals [2757]:
				xmin = 843.1473
				xmax = 843.2073
				text = "or"
			intervals [2758]:
				xmin = 843.2073
				xmax = 843.5873
				text = "better"
			intervals [2759]:
				xmin = 843.5873
				xmax = 843.9724
				text = ""
			intervals [2760]:
				xmin = 843.9724
				xmax = 844.0724
				text = "oh"
			intervals [2761]:
				xmin = 844.0724
				xmax = 844.2724
				text = "they're"
			intervals [2762]:
				xmin = 844.2724
				xmax = 844.5524
				text = "gone"
			intervals [2763]:
				xmin = 844.5524
				xmax = 844.6524
				text = "the"
			intervals [2764]:
				xmin = 844.6524
				xmax = 845.1624
				text = "first"
			intervals [2765]:
				xmin = 845.1624
				xmax = 845.7208
				text = ""
			intervals [2766]:
				xmin = 845.7208
				xmax = 845.9908
				text = "little"
			intervals [2767]:
				xmin = 845.9908
				xmax = 846.1908
				text = "thing"
			intervals [2768]:
				xmin = 846.1908
				xmax = 846.3408
				text = "they"
			intervals [2769]:
				xmin = 846.3408
				xmax = 846.6208
				text = "do"
			intervals [2770]:
				xmin = 846.6208
				xmax = 847.1722
				text = ""
			intervals [2771]:
				xmin = 847.1722
				xmax = 847.2822
				text = "they"
			intervals [2772]:
				xmin = 847.2822
				xmax = 847.3622
				text = "were"
			intervals [2773]:
				xmin = 847.3622
				xmax = 847.8022
				text = "suspended"
			intervals [2774]:
				xmin = 847.8022
				xmax = 848.0022
				text = "in"
			intervals [2775]:
				xmin = 848.0022
				xmax = 848.1722
				text = "school"
			intervals [2776]:
				xmin = 848.1722
				xmax = 848.8422
				text = "suspension"
			intervals [2777]:
				xmin = 848.8422
				xmax = 849.1522
				text = "they're"
			intervals [2778]:
				xmin = 849.1522
				xmax = 849.6346
				text = ""
			intervals [2779]:
				xmin = 849.6346
				xmax = 850.1846
				text = "expelled"
			intervals [2780]:
				xmin = 850.1846
				xmax = 850.5046
				text = "even"
			intervals [2781]:
				xmin = 850.5046
				xmax = 850.8666
				text = ""
			intervals [2782]:
				xmin = 850.8666
				xmax = 851.3966
				text = "so"
			intervals [2783]:
				xmin = 851.3966
				xmax = 851.4566
				text = ""
			intervals [2784]:
				xmin = 851.4566
				xmax = 851.7266
				text = "one"
			intervals [2785]:
				xmin = 851.7266
				xmax = 852.0566
				text = "particular"
			intervals [2786]:
				xmin = 852.0566
				xmax = 852.5866
				text = "incident"
			intervals [2787]:
				xmin = 852.5866
				xmax = 852.6966
				text = "in"
			intervals [2788]:
				xmin = 852.6966
				xmax = 852.7266
				text = ""
			intervals [2789]:
				xmin = 852.7266
				xmax = 853.4466
				text = "rdx"
			intervals [2790]:
				xmin = 853.4466
				xmax = 853.716
				text = ""
			intervals [2791]:
				xmin = 853.716
				xmax = 854.076
				text = "um"
			intervals [2792]:
				xmin = 854.076
				xmax = 854.5469
				text = ""
			intervals [2793]:
				xmin = 854.5469
				xmax = 854.7269
				text = "i"
			intervals [2794]:
				xmin = 854.7269
				xmax = 854.8769
				text = "left"
			intervals [2795]:
				xmin = 854.8769
				xmax = 854.9069
				text = ""
			intervals [2796]:
				xmin = 854.9069
				xmax = 855.6669
				text = "rdx"
			intervals [2797]:
				xmin = 855.6669
				xmax = 855.9891
				text = ""
			intervals [2798]:
				xmin = 855.9891
				xmax = 856.1691
				text = "cause"
			intervals [2799]:
				xmin = 856.1691
				xmax = 856.2491
				text = "we"
			intervals [2800]:
				xmin = 856.2491
				xmax = 856.7491
				text = "moved"
			intervals [2801]:
				xmin = 856.7491
				xmax = 857.3604
				text = ""
			intervals [2802]:
				xmin = 857.3604
				xmax = 857.5604
				text = "uh"
			intervals [2803]:
				xmin = 857.5604
				xmax = 857.6904
				text = "but"
			intervals [2804]:
				xmin = 857.6904
				xmax = 857.7504
				text = "in"
			intervals [2805]:
				xmin = 857.7504
				xmax = 858.2504
				text = "rdx"
			intervals [2806]:
				xmin = 858.2504
				xmax = 858.3404
				text = "where"
			intervals [2807]:
				xmin = 858.3404
				xmax = 858.3704
				text = "i"
			intervals [2808]:
				xmin = 858.3704
				xmax = 858.5004
				text = "got"
			intervals [2809]:
				xmin = 858.5004
				xmax = 858.5604
				text = "in"
			intervals [2810]:
				xmin = 858.5604
				xmax = 858.6304
				text = "the"
			intervals [2811]:
				xmin = 858.6304
				xmax = 858.8504
				text = "most"
			intervals [2812]:
				xmin = 858.8504
				xmax = 859.3504
				text = "trouble"
			intervals [2813]:
				xmin = 859.3504
				xmax = 859.696
				text = ""
			intervals [2814]:
				xmin = 859.696
				xmax = 860.276
				text = "and"
			intervals [2815]:
				xmin = 860.276
				xmax = 860.5769
				text = ""
			intervals [2816]:
				xmin = 860.5769
				xmax = 860.7569
				text = "end"
			intervals [2817]:
				xmin = 860.7569
				xmax = 860.8169
				text = "of"
			intervals [2818]:
				xmin = 860.8169
				xmax = 860.8769
				text = "the"
			intervals [2819]:
				xmin = 860.8769
				xmax = 861.0969
				text = "year"
			intervals [2820]:
				xmin = 861.0969
				xmax = 861.3069
				text = "same"
			intervals [2821]:
				xmin = 861.3069
				xmax = 861.5169
				text = "thing"
			intervals [2822]:
				xmin = 861.5169
				xmax = 861.5469
				text = "i"
			intervals [2823]:
				xmin = 861.5469
				xmax = 861.6369
				text = "was"
			intervals [2824]:
				xmin = 861.6369
				xmax = 861.8269
				text = "used"
			intervals [2825]:
				xmin = 861.8269
				xmax = 861.9269
				text = "to"
			intervals [2826]:
				xmin = 861.9269
				xmax = 862.0569
				text = "it"
			intervals [2827]:
				xmin = 862.0569
				xmax = 862.0969
				text = ""
			intervals [2828]:
				xmin = 862.0969
				xmax = 862.2769
				text = "so"
			intervals [2829]:
				xmin = 862.2769
				xmax = 862.3969
				text = "many"
			intervals [2830]:
				xmin = 862.3969
				xmax = 862.4569
				text = "of"
			intervals [2831]:
				xmin = 862.4569
				xmax = 862.5269
				text = "the"
			intervals [2832]:
				xmin = 862.5269
				xmax = 862.7369
				text = "same"
			intervals [2833]:
				xmin = 862.7369
				xmax = 862.9869
				text = "thing"
			intervals [2834]:
				xmin = 862.9869
				xmax = 863.4572
				text = ""
			intervals [2835]:
				xmin = 863.4572
				xmax = 863.5872
				text = "but"
			intervals [2836]:
				xmin = 863.5872
				xmax = 863.6572
				text = "i"
			intervals [2837]:
				xmin = 863.6572
				xmax = 863.8372
				text = "was"
			intervals [2838]:
				xmin = 863.8372
				xmax = 864.0872
				text = "leaving"
			intervals [2839]:
				xmin = 864.0872
				xmax = 864.5172
				text = "anyway"
			intervals [2840]:
				xmin = 864.5172
				xmax = 865.1755
				text = ""
			intervals [2841]:
				xmin = 865.1755
				xmax = 865.2955
				text = "end"
			intervals [2842]:
				xmin = 865.2955
				xmax = 865.3555
				text = "of"
			intervals [2843]:
				xmin = 865.3555
				xmax = 865.4355
				text = "the"
			intervals [2844]:
				xmin = 865.4355
				xmax = 865.9055
				text = "year"
			intervals [2845]:
				xmin = 865.9055
				xmax = 866.2766
				text = ""
			intervals [2846]:
				xmin = 866.2766
				xmax = 866.3966
				text = "there"
			intervals [2847]:
				xmin = 866.3966
				xmax = 866.5266
				text = "was"
			intervals [2848]:
				xmin = 866.5266
				xmax = 866.7966
				text = "me"
			intervals [2849]:
				xmin = 866.7966
				xmax = 866.9466
				text = "my"
			intervals [2850]:
				xmin = 866.9466
				xmax = 867.2566
				text = "cousin"
			intervals [2851]:
				xmin = 867.2566
				xmax = 867.3566
				text = "who"
			intervals [2852]:
				xmin = 867.3566
				xmax = 867.4166
				text = "s"
			intervals [2853]:
				xmin = 867.4166
				xmax = 867.4666
				text = "a"
			intervals [2854]:
				xmin = 867.4666
				xmax = 867.7666
				text = "lawyer"
			intervals [2855]:
				xmin = 867.7666
				xmax = 867.9866
				text = "now"
			intervals [2856]:
				xmin = 867.9866
				xmax = 868.1866
				text = ""
			intervals [2857]:
				xmin = 868.1866
				xmax = 868.3266
				text = "who"
			intervals [2858]:
				xmin = 868.3266
				xmax = 868.4566
				text = "went"
			intervals [2859]:
				xmin = 868.4566
				xmax = 868.5566
				text = "to"
			intervals [2860]:
				xmin = 868.5566
				xmax = 869.0466
				text = "howard"
			intervals [2861]:
				xmin = 869.0466
				xmax = 869.1766
				text = "<unk>"
			intervals [2862]:
				xmin = 869.1766
				xmax = 869.7041
				text = ""
			intervals [2863]:
				xmin = 869.7041
				xmax = 870.0241
				text = "um"
			intervals [2864]:
				xmin = 870.0241
				xmax = 870.2346
				text = ""
			intervals [2865]:
				xmin = 870.2346
				xmax = 870.3346
				text = "it"
			intervals [2866]:
				xmin = 870.3346
				xmax = 870.4446
				text = "s"
			intervals [2867]:
				xmin = 870.4446
				xmax = 870.7646
				text = "funny"
			intervals [2868]:
				xmin = 870.7646
				xmax = 871.1155
				text = ""
			intervals [2869]:
				xmin = 871.1155
				xmax = 871.2855
				text = "but"
			intervals [2870]:
				xmin = 871.2855
				xmax = 871.5155
				text = "<unk>"
			intervals [2871]:
				xmin = 871.5155
				xmax = 871.7494
				text = ""
			intervals [2872]:
				xmin = 871.7494
				xmax = 872.1394
				text = "um"
			intervals [2873]:
				xmin = 872.1394
				xmax = 872.7703
				text = ""
			intervals [2874]:
				xmin = 872.7703
				xmax = 872.8603
				text = "and"
			intervals [2875]:
				xmin = 872.8603
				xmax = 872.9703
				text = "my"
			intervals [2876]:
				xmin = 872.9703
				xmax = 873.1603
				text = "other"
			intervals [2877]:
				xmin = 873.1603
				xmax = 873.5403
				text = "cousin"
			intervals [2878]:
				xmin = 873.5403
				xmax = 873.6803
				text = ""
			intervals [2879]:
				xmin = 873.6803
				xmax = 873.7903
				text = "who"
			intervals [2880]:
				xmin = 873.7903
				xmax = 873.8403
				text = "s"
			intervals [2881]:
				xmin = 873.8403
				xmax = 874.1003
				text = "not"
			intervals [2882]:
				xmin = 874.1003
				xmax = 874.1603
				text = ""
			intervals [2883]:
				xmin = 874.1603
				xmax = 874.2403
				text = "a"
			intervals [2884]:
				xmin = 874.2403
				xmax = 874.5203
				text = "lawyer"
			intervals [2885]:
				xmin = 874.5203
				xmax = 874.930
				text = ""
			intervals [2886]:
				xmin = 874.930
				xmax = 875.400
				text = "and"
			intervals [2887]:
				xmin = 875.400
				xmax = 876.0511
				text = ""
			intervals [2888]:
				xmin = 876.0511
				xmax = 876.1311
				text = "<unk>"
			intervals [2889]:
				xmin = 876.1311
				xmax = 876.4811
				text = "um"
			intervals [2890]:
				xmin = 876.4811
				xmax = 876.7284
				text = ""
			intervals [2891]:
				xmin = 876.7284
				xmax = 876.9484
				text = "couple"
			intervals [2892]:
				xmin = 876.9484
				xmax = 877.0084
				text = "of"
			intervals [2893]:
				xmin = 877.0084
				xmax = 877.2484
				text = "friends"
			intervals [2894]:
				xmin = 877.2484
				xmax = 877.3284
				text = "of"
			intervals [2895]:
				xmin = 877.3284
				xmax = 877.5384
				text = "ours"
			intervals [2896]:
				xmin = 877.5384
				xmax = 877.5984
				text = "and"
			intervals [2897]:
				xmin = 877.5984
				xmax = 877.6984
				text = "we"
			intervals [2898]:
				xmin = 877.6984
				xmax = 878.0884
				text = "all"
			intervals [2899]:
				xmin = 878.0884
				xmax = 878.4734
				text = ""
			intervals [2900]:
				xmin = 878.4734
				xmax = 878.6034
				text = "in"
			intervals [2901]:
				xmin = 878.6034
				xmax = 878.7634
				text = "this"
			intervals [2902]:
				xmin = 878.7634
				xmax = 879.2334
				text = "together"
			intervals [2903]:
				xmin = 879.2334
				xmax = 879.3034
				text = "we're"
			intervals [2904]:
				xmin = 879.3034
				xmax = 879.4834
				text = "all"
			intervals [2905]:
				xmin = 879.4834
				xmax = 879.5434
				text = "in"
			intervals [2906]:
				xmin = 879.5434
				xmax = 879.6134
				text = "the"
			intervals [2907]:
				xmin = 879.6134
				xmax = 880.1234
				text = "office"
			intervals [2908]:
				xmin = 880.1234
				xmax = 880.3234
				text = "and"
			intervals [2909]:
				xmin = 880.3234
				xmax = 880.6697
				text = ""
			intervals [2910]:
				xmin = 880.6697
				xmax = 880.7597
				text = "we're"
			intervals [2911]:
				xmin = 880.7597
				xmax = 880.9797
				text = "getting"
			intervals [2912]:
				xmin = 880.9797
				xmax = 881.5297
				text = "suspended"
			intervals [2913]:
				xmin = 881.5297
				xmax = 882.1078
				text = ""
			intervals [2914]:
				xmin = 882.1078
				xmax = 882.5878
				text = "and"
			intervals [2915]:
				xmin = 882.5878
				xmax = 883.1078
				text = "so"
			intervals [2916]:
				xmin = 883.1078
				xmax = 883.7424
				text = ""
			intervals [2917]:
				xmin = 883.7424
				xmax = 883.9424
				text = "they"
			intervals [2918]:
				xmin = 883.9424
				xmax = 884.3124
				text = "freeze"
			intervals [2919]:
				xmin = 884.3124
				xmax = 884.4724
				text = "my"
			intervals [2920]:
				xmin = 884.4724
				xmax = 884.7924
				text = "grades"
			intervals [2921]:
				xmin = 884.7924
				xmax = 884.8924
				text = "they"
			intervals [2922]:
				xmin = 884.8924
				xmax = 885.1524
				text = "freeze"
			intervals [2923]:
				xmin = 885.1524
				xmax = 885.2524
				text = "my"
			intervals [2924]:
				xmin = 885.2524
				xmax = 885.5224
				text = "cousin"
			intervals [2925]:
				xmin = 885.5224
				xmax = 885.5724
				text = "s"
			intervals [2926]:
				xmin = 885.5724
				xmax = 885.7724
				text = "grades"
			intervals [2927]:
				xmin = 885.7724
				xmax = 885.8524
				text = "who"
			intervals [2928]:
				xmin = 885.8524
				xmax = 885.9124
				text = "s"
			intervals [2929]:
				xmin = 885.9124
				xmax = 885.9824
				text = "a"
			intervals [2930]:
				xmin = 885.9824
				xmax = 886.3024
				text = "lawyer"
			intervals [2931]:
				xmin = 886.3024
				xmax = 886.4324
				text = "she"
			intervals [2932]:
				xmin = 886.4324
				xmax = 886.5924
				text = "had"
			intervals [2933]:
				xmin = 886.5924
				xmax = 886.7824
				text = "pretty"
			intervals [2934]:
				xmin = 886.7824
				xmax = 886.9224
				text = "good"
			intervals [2935]:
				xmin = 886.9224
				xmax = 887.3924
				text = "grades"
			intervals [2936]:
				xmin = 887.3924
				xmax = 887.921
				text = ""
			intervals [2937]:
				xmin = 887.921
				xmax = 888.101
				text = "but"
			intervals [2938]:
				xmin = 888.101
				xmax = 888.261
				text = "the"
			intervals [2939]:
				xmin = 888.261
				xmax = 888.501
				text = "other"
			intervals [2940]:
				xmin = 888.501
				xmax = 889.101
				text = "three"
			intervals [2941]:
				xmin = 889.101
				xmax = 889.3991
				text = ""
			intervals [2942]:
				xmin = 889.3991
				xmax = 889.5491
				text = "they"
			intervals [2943]:
				xmin = 889.5491
				xmax = 889.7291
				text = "didn't"
			intervals [2944]:
				xmin = 889.7291
				xmax = 889.9791
				text = "freeze"
			intervals [2945]:
				xmin = 889.9791
				xmax = 890.1291
				text = "their"
			intervals [2946]:
				xmin = 890.1291
				xmax = 890.3991
				text = "grades"
			intervals [2947]:
				xmin = 890.3991
				xmax = 890.4591
				text = "and"
			intervals [2948]:
				xmin = 890.4591
				xmax = 890.5391
				text = "they"
			intervals [2949]:
				xmin = 890.5391
				xmax = 890.6991
				text = "got"
			intervals [2950]:
				xmin = 890.6991
				xmax = 890.9791
				text = "kicked"
			intervals [2951]:
				xmin = 890.9791
				xmax = 891.1091
				text = "out"
			intervals [2952]:
				xmin = 891.1091
				xmax = 892.226
				text = ""
			intervals [2953]:
				xmin = 892.226
				xmax = 892.306
				text = "and"
			intervals [2954]:
				xmin = 892.306
				xmax = 892.416
				text = "they"
			intervals [2955]:
				xmin = 892.416
				xmax = 892.546
				text = "had"
			intervals [2956]:
				xmin = 892.546
				xmax = 892.616
				text = "to"
			intervals [2957]:
				xmin = 892.616
				xmax = 892.866
				text = "take"
			intervals [2958]:
				xmin = 892.866
				xmax = 893.016
				text = "like"
			intervals [2959]:
				xmin = 893.016
				xmax = 893.136
				text = "these"
			intervals [2960]:
				xmin = 893.136
				xmax = 893.396
				text = "summer"
			intervals [2961]:
				xmin = 893.396
				xmax = 893.806
				text = "classes"
			intervals [2962]:
				xmin = 893.806
				xmax = 893.876
				text = "and"
			intervals [2963]:
				xmin = 893.876
				xmax = 893.906
				text = ""
			intervals [2964]:
				xmin = 893.906
				xmax = 894.026
				text = "stuff"
			intervals [2965]:
				xmin = 894.026
				xmax = 894.116
				text = "and"
			intervals [2966]:
				xmin = 894.116
				xmax = 894.176
				text = "i'm"
			intervals [2967]:
				xmin = 894.176
				xmax = 894.316
				text = "like"
			intervals [2968]:
				xmin = 894.316
				xmax = 895.0754
				text = ""
			intervals [2969]:
				xmin = 895.0754
				xmax = 895.1654
				text = "<unk>"
			intervals [2970]:
				xmin = 895.1654
				xmax = 895.8729
				text = ""
			intervals [2971]:
				xmin = 895.8729
				xmax = 896.1029
				text = "all"
			intervals [2972]:
				xmin = 896.1029
				xmax = 896.3329
				text = "five"
			intervals [2973]:
				xmin = 896.3329
				xmax = 896.4329
				text = "of"
			intervals [2974]:
				xmin = 896.4329
				xmax = 896.6229
				text = "us"
			intervals [2975]:
				xmin = 896.6229
				xmax = 896.6929
				text = "are"
			intervals [2976]:
				xmin = 896.6929
				xmax = 897.1929
				text = "involved"
			intervals [2977]:
				xmin = 897.1929
				xmax = 897.2829
				text = "in"
			intervals [2978]:
				xmin = 897.2829
				xmax = 897.4929
				text = "this"
			intervals [2979]:
				xmin = 897.4929
				xmax = 897.7029
				text = "thing"
			intervals [2980]:
				xmin = 897.7029
				xmax = 897.8029
				text = "but"
			intervals [2981]:
				xmin = 897.8029
				xmax = 897.9129
				text = "i'm"
			intervals [2982]:
				xmin = 897.9129
				xmax = 897.9929
				text = ""
			intervals [2983]:
				xmin = 897.9929
				xmax = 898.0929
				text = "the"
			intervals [2984]:
				xmin = 898.0929
				xmax = 898.2629
				text = "only"
			intervals [2985]:
				xmin = 898.2629
				xmax = 898.3829
				text = "one"
			intervals [2986]:
				xmin = 898.3829
				xmax = 898.4729
				text = "that"
			intervals [2987]:
				xmin = 898.4729
				xmax = 898.8429
				text = "actually"
			intervals [2988]:
				xmin = 898.8429
				xmax = 898.9229
				text = ""
			intervals [2989]:
				xmin = 898.9229
				xmax = 899.3329
				text = "physically"
			intervals [2990]:
				xmin = 899.3329
				xmax = 899.6829
				text = "assaulted"
			intervals [2991]:
				xmin = 899.6829
				xmax = 900.2129
				text = "somebody"
			intervals [2992]:
				xmin = 900.2129
				xmax = 900.3529
				text = "<unk>"
			intervals [2993]:
				xmin = 900.3529
				xmax = 900.3829
				text = ""
			intervals [2994]:
				xmin = 900.3829
				xmax = 900.5329
				text = "and"
			intervals [2995]:
				xmin = 900.5329
				xmax = 900.932
				text = ""
			intervals [2996]:
				xmin = 900.932
				xmax = 901.122
				text = "i"
			intervals [2997]:
				xmin = 901.122
				xmax = 901.322
				text = "don't"
			intervals [2998]:
				xmin = 901.322
				xmax = 901.482
				text = "get"
			intervals [2999]:
				xmin = 901.482
				xmax = 901.582
				text = "and"
			intervals [3000]:
				xmin = 901.582
				xmax = 901.682
				text = "so"
			intervals [3001]:
				xmin = 901.682
				xmax = 901.942
				text = "i"
			intervals [3002]:
				xmin = 901.942
				xmax = 902.032
				text = ""
			intervals [3003]:
				xmin = 902.032
				xmax = 902.232
				text = "this"
			intervals [3004]:
				xmin = 902.232
				xmax = 902.352
				text = "was"
			intervals [3005]:
				xmin = 902.352
				xmax = 902.482
				text = "in"
			intervals [3006]:
				xmin = 902.482
				xmax = 902.832
				text = "tenth"
			intervals [3007]:
				xmin = 902.832
				xmax = 903.222
				text = "grade"
			intervals [3008]:
				xmin = 903.222
				xmax = 903.4952
				text = ""
			intervals [3009]:
				xmin = 903.4952
				xmax = 903.5852
				text = "and"
			intervals [3010]:
				xmin = 903.5852
				xmax = 903.7052
				text = "so"
			intervals [3011]:
				xmin = 903.7052
				xmax = 903.8252
				text = "i'm"
			intervals [3012]:
				xmin = 903.8252
				xmax = 904.0252
				text = "like"
			intervals [3013]:
				xmin = 904.0252
				xmax = 904.276
				text = ""
			intervals [3014]:
				xmin = 904.276
				xmax = 904.356
				text = "<unk>"
			intervals [3015]:
				xmin = 904.356
				xmax = 904.9567
				text = ""
			intervals [3016]:
				xmin = 904.9567
				xmax = 905.0467
				text = "you"
			intervals [3017]:
				xmin = 905.0467
				xmax = 905.5767
				text = "know"
			intervals [3018]:
				xmin = 905.5767
				xmax = 906.0144
				text = ""
			intervals [3019]:
				xmin = 906.0144
				xmax = 906.2044
				text = "i'm"
			intervals [3020]:
				xmin = 906.2044
				xmax = 906.4344
				text = "really"
			intervals [3021]:
				xmin = 906.4344
				xmax = 906.6644
				text = "starting"
			intervals [3022]:
				xmin = 906.6644
				xmax = 906.7344
				text = "to"
			intervals [3023]:
				xmin = 906.7344
				xmax = 906.9844
				text = "learn"
			intervals [3024]:
				xmin = 906.9844
				xmax = 907.2444
				text = "that"
			intervals [3025]:
				xmin = 907.2444
				xmax = 907.5044
				text = "these"
			intervals [3026]:
				xmin = 907.5044
				xmax = 907.8844
				text = "school"
			intervals [3027]:
				xmin = 907.8844
				xmax = 908.6744
				text = "systems"
			intervals [3028]:
				xmin = 908.6744
				xmax = 909.1041
				text = ""
			intervals [3029]:
				xmin = 909.1041
				xmax = 909.4541
				text = "um"
			intervals [3030]:
				xmin = 909.4541
				xmax = 909.5941
				text = "at"
			intervals [3031]:
				xmin = 909.5941
				xmax = 909.7941
				text = "that"
			intervals [3032]:
				xmin = 909.7941
				xmax = 910.0741
				text = "time"
			intervals [3033]:
				xmin = 910.0741
				xmax = 910.1241
				text = "i"
			intervals [3034]:
				xmin = 910.1241
				xmax = 910.3541
				text = "can't"
			intervals [3035]:
				xmin = 910.3541
				xmax = 910.5841
				text = "speak"
			intervals [3036]:
				xmin = 910.5841
				xmax = 910.7141
				text = "for"
			intervals [3037]:
				xmin = 910.7141
				xmax = 910.9341
				text = "now"
			intervals [3038]:
				xmin = 910.9341
				xmax = 910.9941
				text = "it"
			intervals [3039]:
				xmin = 910.9941
				xmax = 911.0441
				text = "s"
			intervals [3040]:
				xmin = 911.0441
				xmax = 911.2341
				text = "probably"
			intervals [3041]:
				xmin = 911.2341
				xmax = 911.5041
				text = "worse"
			intervals [3042]:
				xmin = 911.5041
				xmax = 911.8409
				text = ""
			intervals [3043]:
				xmin = 911.8409
				xmax = 912.1209
				text = "but"
			intervals [3044]:
				xmin = 912.1209
				xmax = 912.4782
				text = ""
			intervals [3045]:
				xmin = 912.4782
				xmax = 912.5882
				text = "they"
			intervals [3046]:
				xmin = 912.5882
				xmax = 912.7982
				text = "don't"
			intervals [3047]:
				xmin = 912.7982
				xmax = 912.9982
				text = "really"
			intervals [3048]:
				xmin = 912.9982
				xmax = 913.6782
				text = "care"
			intervals [3049]:
				xmin = 913.6782
				xmax = 914.013
				text = ""
			intervals [3050]:
				xmin = 914.013
				xmax = 914.473
				text = "about"
			intervals [3051]:
				xmin = 914.473
				xmax = 915.1474
				text = ""
			intervals [3052]:
				xmin = 915.1474
				xmax = 915.2774
				text = "the"
			intervals [3053]:
				xmin = 915.2774
				xmax = 915.7274
				text = "education"
			intervals [3054]:
				xmin = 915.7274
				xmax = 915.7874
				text = "it"
			intervals [3055]:
				xmin = 915.7874
				xmax = 915.8174
				text = "s"
			intervals [3056]:
				xmin = 915.8174
				xmax = 915.9374
				text = "about"
			intervals [3057]:
				xmin = 915.9374
				xmax = 916.0174
				text = "the"
			intervals [3058]:
				xmin = 916.0174
				xmax = 916.6974
				text = "numbers"
			intervals [3059]:
				xmin = 916.6974
				xmax = 917.347
				text = ""
			intervals [3060]:
				xmin = 917.347
				xmax = 917.767
				text = "okay"
			intervals [3061]:
				xmin = 917.767
				xmax = 918.1579
				text = ""
			intervals [3062]:
				xmin = 918.1579
				xmax = 918.3179
				text = "it"
			intervals [3063]:
				xmin = 918.3179
				xmax = 918.3479
				text = "s"
			intervals [3064]:
				xmin = 918.3479
				xmax = 918.5479
				text = "about"
			intervals [3065]:
				xmin = 918.5479
				xmax = 918.6579
				text = "how"
			intervals [3066]:
				xmin = 918.6579
				xmax = 918.9879
				text = "much"
			intervals [3067]:
				xmin = 918.9879
				xmax = 919.2479
				text = "more"
			intervals [3068]:
				xmin = 919.2479
				xmax = 919.9479
				text = "programs"
			intervals [3069]:
				xmin = 919.9479
				xmax = 920.0779
				text = "and"
			intervals [3070]:
				xmin = 920.0779
				xmax = 920.5479
				text = "attention"
			intervals [3071]:
				xmin = 920.5479
				xmax = 920.6179
				text = "and"
			intervals [3072]:
				xmin = 920.6179
				xmax = 920.8179
				text = "money"
			intervals [3073]:
				xmin = 920.8179
				xmax = 920.9279
				text = "they"
			intervals [3074]:
				xmin = 920.9279
				xmax = 921.0679
				text = "can"
			intervals [3075]:
				xmin = 921.0679
				xmax = 921.1979
				text = "get"
			intervals [3076]:
				xmin = 921.1979
				xmax = 921.5079
				text = "into"
			intervals [3077]:
				xmin = 921.5079
				xmax = 921.8879
				text = "their"
			intervals [3078]:
				xmin = 921.8879
				xmax = 921.9479
				text = ""
			intervals [3079]:
				xmin = 921.9479
				xmax = 922.4879
				text = "programs"
			intervals [3080]:
				xmin = 922.4879
				xmax = 922.8779
				text = "because"
			intervals [3081]:
				xmin = 922.8779
				xmax = 923.317
				text = ""
			intervals [3082]:
				xmin = 923.317
				xmax = 923.457
				text = "we"
			intervals [3083]:
				xmin = 923.457
				xmax = 923.537
				text = "are"
			intervals [3084]:
				xmin = 923.537
				xmax = 924.197
				text = "producing"
			intervals [3085]:
				xmin = 924.197
				xmax = 924.337
				text = ""
			intervals [3086]:
				xmin = 924.337
				xmax = 924.597
				text = "these"
			intervals [3087]:
				xmin = 924.597
				xmax = 924.997
				text = "types"
			intervals [3088]:
				xmin = 924.997
				xmax = 925.427
				text = "of"
			intervals [3089]:
				xmin = 925.427
				xmax = 925.8862
				text = ""
			intervals [3090]:
				xmin = 925.8862
				xmax = 925.9962
				text = "<unk>"
			intervals [3091]:
				xmin = 925.9962
				xmax = 926.4734
				text = ""
			intervals [3092]:
				xmin = 926.4734
				xmax = 926.9334
				text = "academ-"
			intervals [3093]:
				xmin = 926.9334
				xmax = 927.0134
				text = ""
			intervals [3094]:
				xmin = 927.0134
				xmax = 927.8334
				text = "academically"
			intervals [3095]:
				xmin = 927.8334
				xmax = 928.3361
				text = ""
			intervals [3096]:
				xmin = 928.3361
				xmax = 928.7761
				text = "um"
			intervals [3097]:
				xmin = 928.7761
				xmax = 929.1002
				text = ""
			intervals [3098]:
				xmin = 929.1002
				xmax = 929.8302
				text = "excelled"
			intervals [3099]:
				xmin = 929.8302
				xmax = 930.298
				text = ""
			intervals [3100]:
				xmin = 930.298
				xmax = 930.708
				text = "children"
			intervals [3101]:
				xmin = 930.708
				xmax = 931.1121
				text = ""
			intervals [3102]:
				xmin = 931.1121
				xmax = 931.3721
				text = "right"
			intervals [3103]:
				xmin = 931.3721
				xmax = 932.4901
				text = ""
			intervals [3104]:
				xmin = 932.4901
				xmax = 932.6301
				text = "so"
			intervals [3105]:
				xmin = 932.6301
				xmax = 932.7401
				text = "i"
			intervals [3106]:
				xmin = 932.7401
				xmax = 932.9701
				text = "learned"
			intervals [3107]:
				xmin = 932.9701
				xmax = 933.0001
				text = ""
			intervals [3108]:
				xmin = 933.0001
				xmax = 933.2501
				text = "that"
			intervals [3109]:
				xmin = 933.2501
				xmax = 933.6421
				text = ""
			intervals [3110]:
				xmin = 933.6421
				xmax = 934.2021
				text = "um"
			intervals [3111]:
				xmin = 934.2021
				xmax = 934.2861
				text = ""
			intervals [3112]:
				xmin = 934.2861
				xmax = 934.6061
				text = "so"
			intervals [3113]:
				xmin = 934.6061
				xmax = 934.6561
				text = ""
			intervals [3114]:
				xmin = 934.6561
				xmax = 935.0161
				text = "rdx"
			intervals [3115]:
				xmin = 935.0161
				xmax = 935.1461
				text = "kicked"
			intervals [3116]:
				xmin = 935.1461
				xmax = 935.2261
				text = "me"
			intervals [3117]:
				xmin = 935.2261
				xmax = 935.3561
				text = "out"
			intervals [3118]:
				xmin = 935.3561
				xmax = 935.4461
				text = "of"
			intervals [3119]:
				xmin = 935.4461
				xmax = 935.7361
				text = "course"
			intervals [3120]:
				xmin = 935.7361
				xmax = 936.6383
				text = ""
			intervals [3121]:
				xmin = 936.6383
				xmax = 936.8183
				text = "at"
			intervals [3122]:
				xmin = 936.8183
				xmax = 936.9583
				text = "the"
			intervals [3123]:
				xmin = 936.9583
				xmax = 937.0783
				text = "end"
			intervals [3124]:
				xmin = 937.0783
				xmax = 937.1383
				text = "of"
			intervals [3125]:
				xmin = 937.1383
				xmax = 937.2283
				text = "the"
			intervals [3126]:
				xmin = 937.2283
				xmax = 937.5083
				text = "year"
			intervals [3127]:
				xmin = 937.5083
				xmax = 937.6083
				text = "when"
			intervals [3128]:
				xmin = 937.6083
				xmax = 937.7283
				text = ""
			intervals [3129]:
				xmin = 937.7283
				xmax = 937.8883
				text = "there"
			intervals [3130]:
				xmin = 937.8883
				xmax = 937.9483
				text = ""
			intervals [3131]:
				xmin = 937.9483
				xmax = 938.1883
				text = "was"
			intervals [3132]:
				xmin = 938.1883
				xmax = 938.2483
				text = ""
			intervals [3133]:
				xmin = 938.2483
				xmax = 938.3983
				text = "like"
			intervals [3134]:
				xmin = 938.3983
				xmax = 938.6583
				text = ""
			intervals [3135]:
				xmin = 938.6583
				xmax = 938.7583
				text = "a"
			intervals [3136]:
				xmin = 938.7583
				xmax = 938.9583
				text = "week"
			intervals [3137]:
				xmin = 938.9583
				xmax = 939.2183
				text = "left"
			intervals [3138]:
				xmin = 939.2183
				xmax = 939.2483
				text = ""
			intervals [3139]:
				xmin = 939.2483
				xmax = 939.3083
				text = "of"
			intervals [3140]:
				xmin = 939.3083
				xmax = 939.4283
				text = "school"
			intervals [3141]:
				xmin = 939.4283
				xmax = 939.4883
				text = "<unk>"
			intervals [3142]:
				xmin = 939.4883
				xmax = 939.8323
				text = ""
			intervals [3143]:
				xmin = 939.8323
				xmax = 940.0423
				text = "and"
			intervals [3144]:
				xmin = 940.0423
				xmax = 940.2223
				text = "i'm"
			intervals [3145]:
				xmin = 940.2223
				xmax = 940.3023
				text = ""
			intervals [3146]:
				xmin = 940.3023
				xmax = 940.6223
				text = "done"
			intervals [3147]:
				xmin = 940.6223
				xmax = 940.7123
				text = "you"
			intervals [3148]:
				xmin = 940.7123
				xmax = 940.8223
				text = "know"
			intervals [3149]:
				xmin = 940.8223
				xmax = 941.0523
				text = "i"
			intervals [3150]:
				xmin = 941.0523
				xmax = 941.1023
				text = "i"
			intervals [3151]:
				xmin = 941.1023
				xmax = 941.2523
				text = "done"
			intervals [3152]:
				xmin = 941.2523
				xmax = 941.4523
				text = "gave"
			intervals [3153]:
				xmin = 941.4523
				xmax = 941.5623
				text = "you"
			intervals [3154]:
				xmin = 941.5623
				xmax = 941.7023
				text = "good"
			intervals [3155]:
				xmin = 941.7023
				xmax = 942.2223
				text = "grades"
			intervals [3156]:
				xmin = 942.2223
				xmax = 942.3481
				text = ""
			intervals [3157]:
				xmin = 942.3481
				xmax = 942.6181
				text = "so"
			intervals [3158]:
				xmin = 942.6181
				xmax = 942.7081
				text = "i"
			intervals [3159]:
				xmin = 942.7081
				xmax = 942.8381
				text = "go"
			intervals [3160]:
				xmin = 942.8381
				xmax = 942.9481
				text = "to"
			intervals [3161]:
				xmin = 942.9481
				xmax = 943.0081
				text = "p-"
			intervals [3162]:
				xmin = 943.0081
				xmax = 943.1381
				text = ""
			intervals [3163]:
				xmin = 943.1381
				xmax = 943.8881
				text = "rdx"
			intervals [3164]:
				xmin = 943.8881
				xmax = 944.2532
				text = ""
			intervals [3165]:
				xmin = 944.2532
				xmax = 944.3432
				text = "and"
			intervals [3166]:
				xmin = 944.3432
				xmax = 944.4532
				text = "we"
			intervals [3167]:
				xmin = 944.4532
				xmax = 944.7132
				text = "still"
			intervals [3168]:
				xmin = 944.7132
				xmax = 945.0332
				text = "lived"
			intervals [3169]:
				xmin = 945.0332
				xmax = 945.0632
				text = ""
			intervals [3170]:
				xmin = 945.0632
				xmax = 945.2832
				text = "and"
			intervals [3171]:
				xmin = 945.2832
				xmax = 945.4032
				text = "at"
			intervals [3172]:
				xmin = 945.4032
				xmax = 945.6132
				text = "this"
			intervals [3173]:
				xmin = 945.6132
				xmax = 945.8432
				text = "point"
			intervals [3174]:
				xmin = 945.8432
				xmax = 945.9532
				text = "we"
			intervals [3175]:
				xmin = 945.9532
				xmax = 946.0332
				text = ""
			intervals [3176]:
				xmin = 946.0332
				xmax = 946.2532
				text = "bought"
			intervals [3177]:
				xmin = 946.2532
				xmax = 946.3432
				text = "a"
			intervals [3178]:
				xmin = 946.3432
				xmax = 946.7932
				text = "house"
			intervals [3179]:
				xmin = 946.7932
				xmax = 947.2102
				text = ""
			intervals [3180]:
				xmin = 947.2102
				xmax = 947.3102
				text = "our"
			intervals [3181]:
				xmin = 947.3102
				xmax = 947.6202
				text = "very"
			intervals [3182]:
				xmin = 947.6202
				xmax = 947.8802
				text = "first"
			intervals [3183]:
				xmin = 947.8802
				xmax = 948.2002
				text = "home"
			intervals [3184]:
				xmin = 948.2002
				xmax = 948.2802
				text = "we"
			intervals [3185]:
				xmin = 948.2802
				xmax = 948.3202
				text = ""
			intervals [3186]:
				xmin = 948.3202
				xmax = 948.7902
				text = "purchased"
			intervals [3187]:
				xmin = 948.7902
				xmax = 948.8402
				text = "a"
			intervals [3188]:
				xmin = 948.8402
				xmax = 949.1202
				text = "home"
			intervals [3189]:
				xmin = 949.1202
				xmax = 949.2402
				text = "so"
			intervals [3190]:
				xmin = 949.2402
				xmax = 949.3602
				text = "we"
			intervals [3191]:
				xmin = 949.3602
				xmax = 949.7202
				text = "rich"
			intervals [3192]:
				xmin = 949.7202
				xmax = 950.0502
				text = "now"
			intervals [3193]:
				xmin = 950.0502
				xmax = 950.390
				text = ""
			intervals [3194]:
				xmin = 950.390
				xmax = 950.670
				text = "um"
			intervals [3195]:
				xmin = 950.670
				xmax = 951.510
				text = "<unk>"
			intervals [3196]:
				xmin = 951.510
				xmax = 951.9557
				text = ""
			intervals [3197]:
				xmin = 951.9557
				xmax = 952.1257
				text = "right"
			intervals [3198]:
				xmin = 952.1257
				xmax = 952.4757
				text = "across"
			intervals [3199]:
				xmin = 952.4757
				xmax = 952.6157
				text = "from"
			intervals [3200]:
				xmin = 952.6157
				xmax = 952.6657
				text = ""
			intervals [3201]:
				xmin = 952.6657
				xmax = 953.4457
				text = "andrews"
			intervals [3202]:
				xmin = 953.4457
				xmax = 953.7274
				text = ""
			intervals [3203]:
				xmin = 953.7274
				xmax = 953.9174
				text = "air"
			intervals [3204]:
				xmin = 953.9174
				xmax = 954.2174
				text = "force"
			intervals [3205]:
				xmin = 954.2174
				xmax = 954.5574
				text = "base"
			intervals [3206]:
				xmin = 954.5574
				xmax = 955.0087
				text = ""
			intervals [3207]:
				xmin = 955.0087
				xmax = 955.3187
				text = "really"
			intervals [3208]:
				xmin = 955.3187
				xmax = 955.5487
				text = "nice"
			intervals [3209]:
				xmin = 955.5487
				xmax = 955.9387
				text = "neighborhood"
			intervals [3210]:
				xmin = 955.9387
				xmax = 956.0487
				text = "at"
			intervals [3211]:
				xmin = 956.0487
				xmax = 956.1187
				text = "the"
			intervals [3212]:
				xmin = 956.1187
				xmax = 956.5187
				text = "time"
			intervals [3213]:
				xmin = 956.5187
				xmax = 956.6287
				text = "i"
			intervals [3214]:
				xmin = 956.6287
				xmax = 956.7387
				text = "would"
			intervals [3215]:
				xmin = 956.7387
				xmax = 956.8787
				text = "say"
			intervals [3216]:
				xmin = 956.8787
				xmax = 957.0487
				text = "right"
			intervals [3217]:
				xmin = 957.0487
				xmax = 957.3287
				text = "now"
			intervals [3218]:
				xmin = 957.3287
				xmax = 957.3987
				text = "it"
			intervals [3219]:
				xmin = 957.3987
				xmax = 957.4287
				text = "s"
			intervals [3220]:
				xmin = 957.4287
				xmax = 957.4587
				text = ""
			intervals [3221]:
				xmin = 957.4587
				xmax = 957.6087
				text = "mm"
			intervals [3222]:
				xmin = 957.6087
				xmax = 957.8323
				text = ""
			intervals [3223]:
				xmin = 957.8323
				xmax = 957.9523
				text = "it"
			intervals [3224]:
				xmin = 957.9523
				xmax = 958.0123
				text = "s"
			intervals [3225]:
				xmin = 958.0123
				xmax = 958.4523
				text = "teetering"
			intervals [3226]:
				xmin = 958.4523
				xmax = 958.940
				text = ""
			intervals [3227]:
				xmin = 958.940
				xmax = 959.160
				text = "still"
			intervals [3228]:
				xmin = 959.160
				xmax = 959.400
				text = "close"
			intervals [3229]:
				xmin = 959.400
				xmax = 959.470
				text = "to"
			intervals [3230]:
				xmin = 959.470
				xmax = 959.550
				text = "the"
			intervals [3231]:
				xmin = 959.550
				xmax = 959.940
				text = "line"
			intervals [3232]:
				xmin = 959.940
				xmax = 960.2413
				text = ""
			intervals [3233]:
				xmin = 960.2413
				xmax = 960.5213
				text = "but"
			intervals [3234]:
				xmin = 960.5213
				xmax = 960.8952
				text = ""
			intervals [3235]:
				xmin = 960.8952
				xmax = 961.1452
				text = "very"
			intervals [3236]:
				xmin = 961.1452
				xmax = 961.5252
				text = "nice"
			intervals [3237]:
				xmin = 961.5252
				xmax = 961.9752
				text = "area"
			intervals [3238]:
				xmin = 961.9752
				xmax = 962.4434
				text = ""
			intervals [3239]:
				xmin = 962.4434
				xmax = 962.7134
				text = "brand"
			intervals [3240]:
				xmin = 962.7134
				xmax = 962.8234
				text = "new"
			intervals [3241]:
				xmin = 962.8234
				xmax = 963.1334
				text = "house"
			intervals [3242]:
				xmin = 963.1334
				xmax = 963.3134
				text = "built"
			intervals [3243]:
				xmin = 963.3134
				xmax = 963.4234
				text = "from"
			intervals [3244]:
				xmin = 963.4234
				xmax = 963.4834
				text = "the"
			intervals [3245]:
				xmin = 963.4834
				xmax = 963.7734
				text = "ground"
			intervals [3246]:
				xmin = 963.7734
				xmax = 963.9534
				text = "up"
			intervals [3247]:
				xmin = 963.9534
				xmax = 964.0334
				text = "so"
			intervals [3248]:
				xmin = 964.0334
				xmax = 964.0934
				text = "it"
			intervals [3249]:
				xmin = 964.0934
				xmax = 964.2034
				text = "was"
			intervals [3250]:
				xmin = 964.2034
				xmax = 964.2934
				text = "a"
			intervals [3251]:
				xmin = 964.2934
				xmax = 964.4934
				text = "really"
			intervals [3252]:
				xmin = 964.4934
				xmax = 964.6334
				text = "big"
			intervals [3253]:
				xmin = 964.6334
				xmax = 964.6634
				text = ""
			intervals [3254]:
				xmin = 964.6634
				xmax = 964.8534
				text = "deal"
			intervals [3255]:
				xmin = 964.8534
				xmax = 964.9534
				text = "for"
			intervals [3256]:
				xmin = 964.9534
				xmax = 965.3034
				text = "us"
			intervals [3257]:
				xmin = 965.3034
				xmax = 965.4534
				text = "up"
			intervals [3258]:
				xmin = 965.4534
				xmax = 965.6134
				text = "until"
			intervals [3259]:
				xmin = 965.6134
				xmax = 965.7134
				text = "that"
			intervals [3260]:
				xmin = 965.7134
				xmax = 965.9834
				text = "point"
			intervals [3261]:
				xmin = 965.9834
				xmax = 966.1534
				text = "we've"
			intervals [3262]:
				xmin = 966.1534
				xmax = 966.5434
				text = "always"
			intervals [3263]:
				xmin = 966.5434
				xmax = 966.8334
				text = "lived"
			intervals [3264]:
				xmin = 966.8334
				xmax = 967.3324
				text = ""
			intervals [3265]:
				xmin = 967.3324
				xmax = 967.4224
				text = "you"
			intervals [3266]:
				xmin = 967.4224
				xmax = 967.5224
				text = "know"
			intervals [3267]:
				xmin = 967.5224
				xmax = 967.6524
				text = "we"
			intervals [3268]:
				xmin = 967.6524
				xmax = 967.7724
				text = "went"
			intervals [3269]:
				xmin = 967.7724
				xmax = 967.9324
				text = "from"
			intervals [3270]:
				xmin = 967.9324
				xmax = 968.7524
				text = "pjs"
			intervals [3271]:
				xmin = 968.7524
				xmax = 969.1124
				text = "to"
			intervals [3272]:
				xmin = 969.1124
				xmax = 969.6019
				text = ""
			intervals [3273]:
				xmin = 969.6019
				xmax = 970.0019
				text = "renting"
			intervals [3274]:
				xmin = 970.0019
				xmax = 970.6019
				text = "homes"
			intervals [3275]:
				xmin = 970.6019
				xmax = 970.950
				text = ""
			intervals [3276]:
				xmin = 970.950
				xmax = 971.110
				text = "to"
			intervals [3277]:
				xmin = 971.110
				xmax = 971.300
				text = "now"
			intervals [3278]:
				xmin = 971.300
				xmax = 971.760
				text = "owning"
			intervals [3279]:
				xmin = 971.760
				xmax = 972.2279
				text = ""
			intervals [3280]:
				xmin = 972.2279
				xmax = 972.3079
				text = "a"
			intervals [3281]:
				xmin = 972.3079
				xmax = 972.5479
				text = "home"
			intervals [3282]:
				xmin = 972.5479
				xmax = 972.6379
				text = "but"
			intervals [3283]:
				xmin = 972.6379
				xmax = 972.7179
				text = "it"
			intervals [3284]:
				xmin = 972.7179
				xmax = 972.9579
				text = "took"
			intervals [3285]:
				xmin = 972.9579
				xmax = 973.3624
				text = ""
			intervals [3286]:
				xmin = 973.3624
				xmax = 973.4924
				text = "by"
			intervals [3287]:
				xmin = 973.4924
				xmax = 973.6424
				text = "this"
			intervals [3288]:
				xmin = 973.6424
				xmax = 973.6724
				text = ""
			intervals [3289]:
				xmin = 973.6724
				xmax = 974.0824
				text = "time"
			intervals [3290]:
				xmin = 974.0824
				xmax = 974.3324
				text = "i"
			intervals [3291]:
				xmin = 974.3324
				xmax = 974.5524
				text = "am"
			intervals [3292]:
				xmin = 974.5524
				xmax = 974.9824
				text = "sixteen"
			intervals [3293]:
				xmin = 974.9824
				xmax = 975.9824
				text = ""
			intervals [3294]:
				xmin = 975.9824
				xmax = 976.1424
				text = "so"
			intervals [3295]:
				xmin = 976.1424
				xmax = 976.4624
				text = "sixteen"
			intervals [3296]:
				xmin = 976.4624
				xmax = 976.4924
				text = ""
			intervals [3297]:
				xmin = 976.4924
				xmax = 976.7624
				text = "years"
			intervals [3298]:
				xmin = 976.7624
				xmax = 976.9133
				text = ""
			intervals [3299]:
				xmin = 976.9133
				xmax = 976.9733
				text = "so"
			intervals [3300]:
				xmin = 976.9733
				xmax = 977.0633
				text = ""
			intervals [3301]:
				xmin = 977.0633
				xmax = 977.2133
				text = "that"
			intervals [3302]:
				xmin = 977.2133
				xmax = 977.2533
				text = "s"
			intervals [3303]:
				xmin = 977.2533
				xmax = 977.3133
				text = "why"
			intervals [3304]:
				xmin = 977.3133
				xmax = 977.3433
				text = "i"
			intervals [3305]:
				xmin = 977.3433
				xmax = 977.4133
				text = "say"
			intervals [3306]:
				xmin = 977.4133
				xmax = 977.5733
				text = "about"
			intervals [3307]:
				xmin = 977.5733
				xmax = 977.8533
				text = "fifteen"
			intervals [3308]:
				xmin = 977.8533
				xmax = 978.1833
				text = "<unk>"
			intervals [3309]:
				xmin = 978.1833
				xmax = 978.6033
				text = "so"
			intervals [3310]:
				xmin = 978.6033
				xmax = 979.0521
				text = ""
			intervals [3311]:
				xmin = 979.0521
				xmax = 979.5421
				text = "um"
			intervals [3312]:
				xmin = 979.5421
				xmax = 980.1264
				text = ""
			intervals [3313]:
				xmin = 980.1264
				xmax = 980.2164
				text = "<unk>"
			intervals [3314]:
				xmin = 980.2164
				xmax = 980.8371
				text = ""
			intervals [3315]:
				xmin = 980.8371
				xmax = 980.9871
				text = "we"
			intervals [3316]:
				xmin = 980.9871
				xmax = 981.1671
				text = "go"
			intervals [3317]:
				xmin = 981.1671
				xmax = 981.2371
				text = ""
			intervals [3318]:
				xmin = 981.2371
				xmax = 981.3971
				text = "i"
			intervals [3319]:
				xmin = 981.3971
				xmax = 981.5371
				text = "go"
			intervals [3320]:
				xmin = 981.5371
				xmax = 981.6471
				text = "to"
			intervals [3321]:
				xmin = 981.6471
				xmax = 982.1071
				text = "rdx"
			intervals [3322]:
				xmin = 982.1071
				xmax = 982.1671
				text = "at"
			intervals [3323]:
				xmin = 982.1671
				xmax = 982.2871
				text = "this"
			intervals [3324]:
				xmin = 982.2871
				xmax = 982.3171
				text = ""
			intervals [3325]:
				xmin = 982.3171
				xmax = 982.5671
				text = "time"
			intervals [3326]:
				xmin = 982.5671
				xmax = 982.940
				text = ""
			intervals [3327]:
				xmin = 982.940
				xmax = 983.320
				text = "rdx"
			intervals [3328]:
				xmin = 983.320
				xmax = 983.440
				text = "was"
			intervals [3329]:
				xmin = 983.440
				xmax = 983.590
				text = "not"
			intervals [3330]:
				xmin = 983.590
				xmax = 983.720
				text = "my"
			intervals [3331]:
				xmin = 983.720
				xmax = 984.040
				text = "school"
			intervals [3332]:
				xmin = 984.040
				xmax = 984.6617
				text = ""
			intervals [3333]:
				xmin = 984.6617
				xmax = 985.1817
				text = "um"
			intervals [3334]:
				xmin = 985.1817
				xmax = 985.6092
				text = ""
			intervals [3335]:
				xmin = 985.6092
				xmax = 986.1392
				text = "suitland"
			intervals [3336]:
				xmin = 986.1392
				xmax = 986.430
				text = ""
			intervals [3337]:
				xmin = 986.430
				xmax = 986.520
				text = "was"
			intervals [3338]:
				xmin = 986.520
				xmax = 986.600
				text = "the"
			intervals [3339]:
				xmin = 986.600
				xmax = 986.960
				text = "school"
			intervals [3340]:
				xmin = 986.960
				xmax = 987.5052
				text = ""
			intervals [3341]:
				xmin = 987.5052
				xmax = 987.6152
				text = "my"
			intervals [3342]:
				xmin = 987.6152
				xmax = 987.8452
				text = "mom"
			intervals [3343]:
				xmin = 987.8452
				xmax = 987.9452
				text = "was"
			intervals [3344]:
				xmin = 987.9452
				xmax = 988.1252
				text = "like"
			intervals [3345]:
				xmin = 988.1252
				xmax = 988.1552
				text = ""
			intervals [3346]:
				xmin = 988.1552
				xmax = 988.4152
				text = "you're"
			intervals [3347]:
				xmin = 988.4152
				xmax = 988.7252
				text = "not"
			intervals [3348]:
				xmin = 988.7252
				xmax = 989.2803
				text = ""
			intervals [3349]:
				xmin = 989.2803
				xmax = 989.6703
				text = "going"
			intervals [3350]:
				xmin = 989.6703
				xmax = 989.7303
				text = "i"
			intervals [3351]:
				xmin = 989.7303
				xmax = 989.9503
				text = "need"
			intervals [3352]:
				xmin = 989.9503
				xmax = 990.0503
				text = "you"
			intervals [3353]:
				xmin = 990.0503
				xmax = 992.4567
				text = ""
			intervals [3354]:
				xmin = 992.4567
				xmax = 992.8567
				text = "maryland"
			intervals [3355]:
				xmin = 992.8567
				xmax = 992.9767
				text = "and"
			intervals [3356]:
				xmin = 992.9767
				xmax = 993.2967
				text = "clinton"
			intervals [3357]:
				xmin = 993.2967
				xmax = 993.6167
				text = "maryland"
			intervals [3358]:
				xmin = 993.6167
				xmax = 993.6967
				text = "at"
			intervals [3359]:
				xmin = 993.6967
				xmax = 993.8267
				text = "that"
			intervals [3360]:
				xmin = 993.8267
				xmax = 994.1367
				text = "time"
			intervals [3361]:
				xmin = 994.1367
				xmax = 994.2867
				text = "was"
			intervals [3362]:
				xmin = 994.2867
				xmax = 994.4967
				text = "like"
			intervals [3363]:
				xmin = 994.4967
				xmax = 994.673
				text = ""
			intervals [3364]:
				xmin = 994.673
				xmax = 995.023
				text = "very"
			intervals [3365]:
				xmin = 995.023
				xmax = 995.663
				text = "suburban"
			intervals [3366]:
				xmin = 995.663
				xmax = 996.0044
				text = ""
			intervals [3367]:
				xmin = 996.0044
				xmax = 996.1544
				text = "it"
			intervals [3368]:
				xmin = 996.1544
				xmax = 996.4244
				text = "was"
			intervals [3369]:
				xmin = 996.4244
				xmax = 996.4544
				text = ""
			intervals [3370]:
				xmin = 996.4544
				xmax = 997.2244
				text = "basically"
			intervals [3371]:
				xmin = 997.2244
				xmax = 997.746
				text = ""
			intervals [3372]:
				xmin = 997.746
				xmax = 998.286
				text = "waldorf"
			intervals [3373]:
				xmin = 998.286
				xmax = 998.366
				text = "you"
			intervals [3374]:
				xmin = 998.366
				xmax = 998.466
				text = "know"
			intervals [3375]:
				xmin = 998.466
				xmax = 998.526
				text = "it"
			intervals [3376]:
				xmin = 998.526
				xmax = 998.676
				text = "was"
			intervals [3377]:
				xmin = 998.676
				xmax = 998.996
				text = "really"
			intervals [3378]:
				xmin = 998.996
				xmax = 999.166
				text = "really"
			intervals [3379]:
				xmin = 999.166
				xmax = 999.746
				text = "suburban"
			intervals [3380]:
				xmin = 999.746
				xmax = 1000.4562
				text = ""
			intervals [3381]:
				xmin = 1000.4562
				xmax = 1001.0862
				text = "super"
			intervals [3382]:
				xmin = 1001.0862
				xmax = 1001.1662
				text = ""
			intervals [3383]:
				xmin = 1001.1662
				xmax = 1001.7362
				text = "green"
			intervals [3384]:
				xmin = 1001.7362
				xmax = 1002.2862
				text = "super"
			intervals [3385]:
				xmin = 1002.2862
				xmax = 1002.5062
				text = "um"
			intervals [3386]:
				xmin = 1002.5062
				xmax = 1003.0362
				text = "vanilla"
			intervals [3387]:
				xmin = 1003.0362
				xmax = 1003.1262
				text = "you"
			intervals [3388]:
				xmin = 1003.1262
				xmax = 1003.3362
				text = "know"
			intervals [3389]:
				xmin = 1003.3362
				xmax = 1003.7294
				text = ""
			intervals [3390]:
				xmin = 1003.7294
				xmax = 1003.8994
				text = "really"
			intervals [3391]:
				xmin = 1003.8994
				xmax = 1004.3294
				text = "nice"
			intervals [3392]:
				xmin = 1004.3294
				xmax = 1004.8071
				text = ""
			intervals [3393]:
				xmin = 1004.8071
				xmax = 1005.1171
				text = "and"
			intervals [3394]:
				xmin = 1005.1171
				xmax = 1005.2771
				text = "that"
			intervals [3395]:
				xmin = 1005.2771
				xmax = 1005.3071
				text = "s"
			intervals [3396]:
				xmin = 1005.3071
				xmax = 1005.3971
				text = "where"
			intervals [3397]:
				xmin = 1005.3971
				xmax = 1005.5771
				text = "she"
			intervals [3398]:
				xmin = 1005.5771
				xmax = 1005.8471
				text = "wanted"
			intervals [3399]:
				xmin = 1005.8471
				xmax = 1006.0371
				text = "me"
			intervals [3400]:
				xmin = 1006.0371
				xmax = 1006.2894
				text = ""
			intervals [3401]:
				xmin = 1006.2894
				xmax = 1006.3994
				text = "<unk>"
			intervals [3402]:
				xmin = 1006.3994
				xmax = 1006.613
				text = ""
			intervals [3403]:
				xmin = 1006.613
				xmax = 1006.713
				text = "the"
			intervals [3404]:
				xmin = 1006.713
				xmax = 1007.323
				text = "education"
			intervals [3405]:
				xmin = 1007.323
				xmax = 1007.493
				text = "was"
			intervals [3406]:
				xmin = 1007.493
				xmax = 1007.903
				text = "there"
			intervals [3407]:
				xmin = 1007.903
				xmax = 1009.1388
				text = ""
			intervals [3408]:
				xmin = 1009.1388
				xmax = 1009.7388
				text = "academically"
			intervals [3409]:
				xmin = 1009.7388
				xmax = 1009.8788
				text = "i"
			intervals [3410]:
				xmin = 1009.8788
				xmax = 1010.0388
				text = "fit"
			intervals [3411]:
				xmin = 1010.0388
				xmax = 1010.1288
				text = "the"
			intervals [3412]:
				xmin = 1010.1288
				xmax = 1010.7288
				text = "education"
			intervals [3413]:
				xmin = 1010.7288
				xmax = 1010.8388
				text = "so"
			intervals [3414]:
				xmin = 1010.8388
				xmax = 1011.0088
				text = "this"
			intervals [3415]:
				xmin = 1011.0088
				xmax = 1011.1188
				text = "was"
			intervals [3416]:
				xmin = 1011.1188
				xmax = 1011.4788
				text = "another"
			intervals [3417]:
				xmin = 1011.4788
				xmax = 1012.0088
				text = "example"
			intervals [3418]:
				xmin = 1012.0088
				xmax = 1012.0988
				text = "of"
			intervals [3419]:
				xmin = 1012.0988
				xmax = 1012.2588
				text = "how"
			intervals [3420]:
				xmin = 1012.2588
				xmax = 1012.3688
				text = "they"
			intervals [3421]:
				xmin = 1012.3688
				xmax = 1012.5688
				text = "don't"
			intervals [3422]:
				xmin = 1012.5688
				xmax = 1012.9788
				text = "care"
			intervals [3423]:
				xmin = 1012.9788
				xmax = 1013.1188
				text = "we"
			intervals [3424]:
				xmin = 1013.1188
				xmax = 1013.3288
				text = "go"
			intervals [3425]:
				xmin = 1013.3288
				xmax = 1013.6788
				text = "there"
			intervals [3426]:
				xmin = 1013.6788
				xmax = 1014.288
				text = ""
			intervals [3427]:
				xmin = 1014.288
				xmax = 1014.398
				text = "the"
			intervals [3428]:
				xmin = 1014.398
				xmax = 1015.118
				text = "principal"
			intervals [3429]:
				xmin = 1015.118
				xmax = 1015.148
				text = ""
			intervals [3430]:
				xmin = 1015.148
				xmax = 1015.518
				text = "um"
			intervals [3431]:
				xmin = 1015.518
				xmax = 1015.578
				text = ""
			intervals [3432]:
				xmin = 1015.578
				xmax = 1015.708
				text = "we"
			intervals [3433]:
				xmin = 1015.708
				xmax = 1015.818
				text = "go"
			intervals [3434]:
				xmin = 1015.818
				xmax = 1015.938
				text = "there"
			intervals [3435]:
				xmin = 1015.938
				xmax = 1016.038
				text = "the"
			intervals [3436]:
				xmin = 1016.038
				xmax = 1016.248
				text = "day"
			intervals [3437]:
				xmin = 1016.248
				xmax = 1016.508
				text = "school"
			intervals [3438]:
				xmin = 1016.508
				xmax = 1017.088
				text = "starts"
			intervals [3439]:
				xmin = 1017.088
				xmax = 1017.275
				text = ""
			intervals [3440]:
				xmin = 1017.275
				xmax = 1017.335
				text = "my"
			intervals [3441]:
				xmin = 1017.335
				xmax = 1017.565
				text = "mom"
			intervals [3442]:
				xmin = 1017.565
				xmax = 1017.745
				text = "goes"
			intervals [3443]:
				xmin = 1017.745
				xmax = 1017.825
				text = "to"
			intervals [3444]:
				xmin = 1017.825
				xmax = 1018.205
				text = "register"
			intervals [3445]:
				xmin = 1018.205
				xmax = 1018.485
				text = "me"
			intervals [3446]:
				xmin = 1018.485
				xmax = 1018.9734
				text = ""
			intervals [3447]:
				xmin = 1018.9734
				xmax = 1019.0834
				text = "the"
			intervals [3448]:
				xmin = 1019.0834
				xmax = 1019.7034
				text = "principal"
			intervals [3449]:
				xmin = 1019.7034
				xmax = 1019.7334
				text = ""
			intervals [3450]:
				xmin = 1019.7334
				xmax = 1020.0034
				text = "is"
			intervals [3451]:
				xmin = 1020.0034
				xmax = 1020.2734
				text = "looks"
			intervals [3452]:
				xmin = 1020.2734
				xmax = 1020.3634
				text = "at"
			intervals [3453]:
				xmin = 1020.3634
				xmax = 1020.5534
				text = "my"
			intervals [3454]:
				xmin = 1020.5534
				xmax = 1021.0134
				text = "record"
			intervals [3455]:
				xmin = 1021.0134
				xmax = 1021.1034
				text = "and"
			intervals [3456]:
				xmin = 1021.1034
				xmax = 1021.2434
				text = "he"
			intervals [3457]:
				xmin = 1021.2434
				xmax = 1021.4534
				text = "sees"
			intervals [3458]:
				xmin = 1021.4534
				xmax = 1021.5134
				text = "the"
			intervals [3459]:
				xmin = 1021.5134
				xmax = 1021.7534
				text = "grades"
			intervals [3460]:
				xmin = 1021.7534
				xmax = 1021.8134
				text = "and"
			intervals [3461]:
				xmin = 1021.8134
				xmax = 1021.8734
				text = "he"
			intervals [3462]:
				xmin = 1021.8734
				xmax = 1021.9334
				text = "s"
			intervals [3463]:
				xmin = 1021.9334
				xmax = 1022.0434
				text = "like"
			intervals [3464]:
				xmin = 1022.0434
				xmax = 1022.1534
				text = "oh"
			intervals [3465]:
				xmin = 1022.1534
				xmax = 1022.2134
				text = "you"
			intervals [3466]:
				xmin = 1022.2134
				xmax = 1022.3034
				text = "<unk>"
			intervals [3467]:
				xmin = 1022.3034
				xmax = 1022.3734
				text = "be"
			intervals [3468]:
				xmin = 1022.3734
				xmax = 1022.4334
				text = ""
			intervals [3469]:
				xmin = 1022.4334
				xmax = 1022.8034
				text = "great"
			intervals [3470]:
				xmin = 1022.8034
				xmax = 1022.9914
				text = ""
			intervals [3471]:
				xmin = 1022.9914
				xmax = 1023.0414
				text = "i"
			intervals [3472]:
				xmin = 1023.0414
				xmax = 1023.1514
				text = "had"
			intervals [3473]:
				xmin = 1023.1514
				xmax = 1023.1814
				text = "a"
			intervals [3474]:
				xmin = 1023.1814
				xmax = 1023.3414
				text = "four"
			intervals [3475]:
				xmin = 1023.3414
				xmax = 1023.5514
				text = "point"
			intervals [3476]:
				xmin = 1023.5514
				xmax = 1023.7114
				text = "o"
			intervals [3477]:
				xmin = 1023.7114
				xmax = 1023.8814
				text = "four"
			intervals [3478]:
				xmin = 1023.8814
				xmax = 1024.1014
				text = "point"
			intervals [3479]:
				xmin = 1024.1014
				xmax = 1024.4614
				text = "five"
			intervals [3480]:
				xmin = 1024.4614
				xmax = 1024.663
				text = ""
			intervals [3481]:
				xmin = 1024.663
				xmax = 1024.923
				text = "really"
			intervals [3482]:
				xmin = 1024.923
				xmax = 1025.043
				text = "good"
			intervals [3483]:
				xmin = 1025.043
				xmax = 1025.283
				text = "grades"
			intervals [3484]:
				xmin = 1025.283
				xmax = 1025.353
				text = "the"
			intervals [3485]:
				xmin = 1025.353
				xmax = 1025.543
				text = "whole"
			intervals [3486]:
				xmin = 1025.543
				xmax = 1025.783
				text = "time"
			intervals [3487]:
				xmin = 1025.783
				xmax = 1026.5549
				text = ""
			intervals [3488]:
				xmin = 1026.5549
				xmax = 1026.6749
				text = "and"
			intervals [3489]:
				xmin = 1026.6749
				xmax = 1026.9849
				text = "so"
			intervals [3490]:
				xmin = 1026.9849
				xmax = 1027.3957
				text = ""
			intervals [3491]:
				xmin = 1027.3957
				xmax = 1027.5457
				text = "on"
			intervals [3492]:
				xmin = 1027.5457
				xmax = 1027.8757
				text = "paper"
			intervals [3493]:
				xmin = 1027.8757
				xmax = 1028.1157
				text = "i'm"
			intervals [3494]:
				xmin = 1028.1157
				xmax = 1028.3857
				text = "like"
			intervals [3495]:
				xmin = 1028.3857
				xmax = 1028.747
				text = ""
			intervals [3496]:
				xmin = 1028.747
				xmax = 1028.897
				text = "give"
			intervals [3497]:
				xmin = 1028.897
				xmax = 1029.057
				text = "her"
			intervals [3498]:
				xmin = 1029.057
				xmax = 1029.127
				text = "a"
			intervals [3499]:
				xmin = 1029.127
				xmax = 1029.587
				text = "scholarship"
			intervals [3500]:
				xmin = 1029.587
				xmax = 1029.657
				text = "you"
			intervals [3501]:
				xmin = 1029.657
				xmax = 1029.727
				text = ""
			intervals [3502]:
				xmin = 1029.727
				xmax = 1029.807
				text = "know"
			intervals [3503]:
				xmin = 1029.807
				xmax = 1029.837
				text = ""
			intervals [3504]:
				xmin = 1029.837
				xmax = 1029.977
				text = "like"
			intervals [3505]:
				xmin = 1029.977
				xmax = 1030.107
				text = "give"
			intervals [3506]:
				xmin = 1030.107
				xmax = 1030.297
				text = "her"
			intervals [3507]:
				xmin = 1030.297
				xmax = 1030.887
				text = "whatever"
			intervals [3508]:
				xmin = 1030.887
				xmax = 1031.3771
				text = ""
			intervals [3509]:
				xmin = 1031.3771
				xmax = 1031.6571
				text = "and"
			intervals [3510]:
				xmin = 1031.6571
				xmax = 1031.8671
				text = "he"
			intervals [3511]:
				xmin = 1031.8671
				xmax = 1032.0371
				text = "was"
			intervals [3512]:
				xmin = 1032.0371
				xmax = 1032.1971
				text = "just"
			intervals [3513]:
				xmin = 1032.1971
				xmax = 1032.3071
				text = "so"
			intervals [3514]:
				xmin = 1032.3071
				xmax = 1032.8371
				text = "excited"
			intervals [3515]:
				xmin = 1032.8371
				xmax = 1033.0871
				text = "and"
			intervals [3516]:
				xmin = 1033.0871
				xmax = 1033.2689
				text = ""
			intervals [3517]:
				xmin = 1033.2689
				xmax = 1033.3489
				text = "he"
			intervals [3518]:
				xmin = 1033.3489
				xmax = 1033.4689
				text = "didn't"
			intervals [3519]:
				xmin = 1033.4689
				xmax = 1033.6089
				text = "even"
			intervals [3520]:
				xmin = 1033.6089
				xmax = 1033.7789
				text = "pay"
			intervals [3521]:
				xmin = 1033.7789
				xmax = 1034.0989
				text = "attention"
			intervals [3522]:
				xmin = 1034.0989
				xmax = 1034.1589
				text = "to"
			intervals [3523]:
				xmin = 1034.1589
				xmax = 1034.2189
				text = "the"
			intervals [3524]:
				xmin = 1034.2189
				xmax = 1034.3989
				text = "fact"
			intervals [3525]:
				xmin = 1034.3989
				xmax = 1034.4889
				text = "that"
			intervals [3526]:
				xmin = 1034.4889
				xmax = 1034.5489
				text = "i"
			intervals [3527]:
				xmin = 1034.5489
				xmax = 1034.7989
				text = "wasn't"
			intervals [3528]:
				xmin = 1034.7989
				xmax = 1035.2589
				text = "zoned"
			intervals [3529]:
				xmin = 1035.2589
				xmax = 1035.6488
				text = ""
			intervals [3530]:
				xmin = 1035.6488
				xmax = 1035.7688
				text = "for"
			intervals [3531]:
				xmin = 1035.7688
				xmax = 1035.9188
				text = "that"
			intervals [3532]:
				xmin = 1035.9188
				xmax = 1036.2388
				text = "school"
			intervals [3533]:
				xmin = 1036.2388
				xmax = 1036.6397
				text = ""
			intervals [3534]:
				xmin = 1036.6397
				xmax = 1036.7997
				text = "i"
			intervals [3535]:
				xmin = 1036.7997
				xmax = 1036.9297
				text = "was"
			intervals [3536]:
				xmin = 1036.9297
				xmax = 1037.1497
				text = "zoned"
			intervals [3537]:
				xmin = 1037.1497
				xmax = 1037.2797
				text = "for"
			intervals [3538]:
				xmin = 1037.2797
				xmax = 1037.7697
				text = "suitland"
			intervals [3539]:
				xmin = 1037.7697
				xmax = 1038.2746
				text = ""
			intervals [3540]:
				xmin = 1038.2746
				xmax = 1038.3646
				text = "<unk>"
			intervals [3541]:
				xmin = 1038.3646
				xmax = 1038.3946
				text = ""
			intervals [3542]:
				xmin = 1038.3946
				xmax = 1038.9146
				text = "so"
			intervals [3543]:
				xmin = 1038.9146
				xmax = 1039.0854
				text = ""
			intervals [3544]:
				xmin = 1039.0854
				xmax = 1039.1754
				text = "when"
			intervals [3545]:
				xmin = 1039.1754
				xmax = 1039.3154
				text = "she"
			intervals [3546]:
				xmin = 1039.3154
				xmax = 1039.6354
				text = "finally"
			intervals [3547]:
				xmin = 1039.6354
				xmax = 1039.8354
				text = "said"
			intervals [3548]:
				xmin = 1039.8354
				xmax = 1040.1354
				text = "okay"
			intervals [3549]:
				xmin = 1040.1354
				xmax = 1040.4254
				text = "well"
			intervals [3550]:
				xmin = 1040.4254
				xmax = 1041.1149
				text = ""
			intervals [3551]:
				xmin = 1041.1149
				xmax = 1041.2049
				text = "well"
			intervals [3552]:
				xmin = 1041.2049
				xmax = 1041.3249
				text = "she"
			intervals [3553]:
				xmin = 1041.3249
				xmax = 1041.3649
				text = "s"
			intervals [3554]:
				xmin = 1041.3649
				xmax = 1041.6349
				text = "supposed"
			intervals [3555]:
				xmin = 1041.6349
				xmax = 1041.6949
				text = "to"
			intervals [3556]:
				xmin = 1041.6949
				xmax = 1041.8049
				text = "be"
			intervals [3557]:
				xmin = 1041.8049
				xmax = 1041.9049
				text = "in"
			intervals [3558]:
				xmin = 1041.9049
				xmax = 1042.4449
				text = "suitland"
			intervals [3559]:
				xmin = 1042.4449
				xmax = 1042.8232
				text = ""
			intervals [3560]:
				xmin = 1042.8232
				xmax = 1042.9332
				text = "but"
			intervals [3561]:
				xmin = 1042.9332
				xmax = 1043.1132
				text = "we"
			intervals [3562]:
				xmin = 1043.1132
				xmax = 1043.2332
				text = "i"
			intervals [3563]:
				xmin = 1043.2332
				xmax = 1043.3932
				text = "really"
			intervals [3564]:
				xmin = 1043.3932
				xmax = 1043.5332
				text = "want"
			intervals [3565]:
				xmin = 1043.5332
				xmax = 1043.6032
				text = "her"
			intervals [3566]:
				xmin = 1043.6032
				xmax = 1043.6632
				text = "to"
			intervals [3567]:
				xmin = 1043.6632
				xmax = 1043.8132
				text = "come"
			intervals [3568]:
				xmin = 1043.8132
				xmax = 1044.1332
				text = "here"
			intervals [3569]:
				xmin = 1044.1332
				xmax = 1044.4348
				text = ""
			intervals [3570]:
				xmin = 1044.4348
				xmax = 1044.5048
				text = "oh"
			intervals [3571]:
				xmin = 1044.5048
				xmax = 1044.6548
				text = "i"
			intervals [3572]:
				xmin = 1044.6548
				xmax = 1044.6848
				text = "<unk>"
			intervals [3573]:
				xmin = 1044.6848
				xmax = 1044.8948
				text = "make"
			intervals [3574]:
				xmin = 1044.8948
				xmax = 1044.9748
				text = "it"
			intervals [3575]:
				xmin = 1044.9748
				xmax = 1045.5048
				text = "happen"
			intervals [3576]:
				xmin = 1045.5048
				xmax = 1045.9829
				text = ""
			intervals [3577]:
				xmin = 1045.9829
				xmax = 1046.1129
				text = "well"
			intervals [3578]:
				xmin = 1046.1129
				xmax = 1046.2229
				text = "he"
			intervals [3579]:
				xmin = 1046.2229
				xmax = 1046.4729
				text = "looked"
			intervals [3580]:
				xmin = 1046.4729
				xmax = 1046.8329
				text = "over"
			intervals [3581]:
				xmin = 1046.8329
				xmax = 1047.2129
				text = "<unk>"
			intervals [3582]:
				xmin = 1047.2129
				xmax = 1047.3229
				text = "i"
			intervals [3583]:
				xmin = 1047.3229
				xmax = 1047.5429
				text = "think"
			intervals [3584]:
				xmin = 1047.5429
				xmax = 1047.6329
				text = "the"
			intervals [3585]:
				xmin = 1047.6329
				xmax = 1047.8929
				text = "form"
			intervals [3586]:
				xmin = 1047.8929
				xmax = 1048.0129
				text = "is"
			intervals [3587]:
				xmin = 1048.0129
				xmax = 1048.4229
				text = "called"
			intervals [3588]:
				xmin = 1048.4229
				xmax = 1048.7231
				text = ""
			intervals [3589]:
				xmin = 1048.7231
				xmax = 1049.0431
				text = "ps"
			intervals [3590]:
				xmin = 1049.0431
				xmax = 1049.3231
				text = "seventy"
			intervals [3591]:
				xmin = 1049.3231
				xmax = 1049.8731
				text = "fours"
			intervals [3592]:
				xmin = 1049.8731
				xmax = 1050.3547
				text = ""
			intervals [3593]:
				xmin = 1050.3547
				xmax = 1050.4447
				text = "i"
			intervals [3594]:
				xmin = 1050.4447
				xmax = 1050.7047
				text = "think"
			intervals [3595]:
				xmin = 1050.7047
				xmax = 1050.7547
				text = "i"
			intervals [3596]:
				xmin = 1050.7547
				xmax = 1050.9547
				text = "can't"
			intervals [3597]:
				xmin = 1050.9547
				xmax = 1051.3347
				text = "remember"
			intervals [3598]:
				xmin = 1051.3347
				xmax = 1051.4247
				text = "it"
			intervals [3599]:
				xmin = 1051.4247
				xmax = 1051.4747
				text = "s"
			intervals [3600]:
				xmin = 1051.4747
				xmax = 1051.6247
				text = "like"
			intervals [3601]:
				xmin = 1051.6247
				xmax = 1051.7547
				text = "your"
			intervals [3602]:
				xmin = 1051.7547
				xmax = 1052.1847
				text = "file"
			intervals [3603]:
				xmin = 1052.1847
				xmax = 1052.3547
				text = "when"
			intervals [3604]:
				xmin = 1052.3547
				xmax = 1052.4147
				text = "you"
			intervals [3605]:
				xmin = 1052.4147
				xmax = 1052.6847
				text = "bad"
			intervals [3606]:
				xmin = 1052.6847
				xmax = 1052.7347
				text = "or"
			intervals [3607]:
				xmin = 1052.7347
				xmax = 1053.0247
				text = "whatever"
			intervals [3608]:
				xmin = 1053.0247
				xmax = 1053.5147
				text = "so"
			intervals [3609]:
				xmin = 1053.5147
				xmax = 1054.0224
				text = ""
			intervals [3610]:
				xmin = 1054.0224
				xmax = 1054.5524
				text = "<unk>"
			intervals [3611]:
				xmin = 1054.5524
				xmax = 1054.7524
				text = "he"
			intervals [3612]:
				xmin = 1054.7524
				xmax = 1055.0824
				text = "opens"
			intervals [3613]:
				xmin = 1055.0824
				xmax = 1055.1824
				text = "the"
			intervals [3614]:
				xmin = 1055.1824
				xmax = 1055.6424
				text = "file"
			intervals [3615]:
				xmin = 1055.6424
				xmax = 1055.9744
				text = ""
			intervals [3616]:
				xmin = 1055.9744
				xmax = 1056.0844
				text = "and"
			intervals [3617]:
				xmin = 1056.0844
				xmax = 1056.1844
				text = "there"
			intervals [3618]:
				xmin = 1056.1844
				xmax = 1056.2244
				text = "s"
			intervals [3619]:
				xmin = 1056.2244
				xmax = 1056.3644
				text = "like"
			intervals [3620]:
				xmin = 1056.3644
				xmax = 1056.4544
				text = "a"
			intervals [3621]:
				xmin = 1056.4544
				xmax = 1057.0544
				text = "stack"
			intervals [3622]:
				xmin = 1057.0544
				xmax = 1057.2723
				text = ""
			intervals [3623]:
				xmin = 1057.2723
				xmax = 1057.3823
				text = "he"
			intervals [3624]:
				xmin = 1057.3823
				xmax = 1057.4623
				text = "s"
			intervals [3625]:
				xmin = 1057.4623
				xmax = 1057.6823
				text = "like"
			intervals [3626]:
				xmin = 1057.6823
				xmax = 1058.0964
				text = ""
			intervals [3627]:
				xmin = 1058.0964
				xmax = 1058.3364
				text = "uh"
			intervals [3628]:
				xmin = 1058.3364
				xmax = 1058.4964
				text = "his"
			intervals [3629]:
				xmin = 1058.4964
				xmax = 1058.8664
				text = "whole"
			intervals [3630]:
				xmin = 1058.8664
				xmax = 1059.5264
				text = "mentality"
			intervals [3631]:
				xmin = 1059.5264
				xmax = 1060.0764
				text = "changed"
			intervals [3632]:
				xmin = 1060.0764
				xmax = 1060.553
				text = ""
			intervals [3633]:
				xmin = 1060.553
				xmax = 1060.893
				text = "he"
			intervals [3634]:
				xmin = 1060.893
				xmax = 1060.923
				text = "th-"
			intervals [3635]:
				xmin = 1060.923
				xmax = 1060.953
				text = ""
			intervals [3636]:
				xmin = 1060.953
				xmax = 1061.423
				text = "the"
			intervals [3637]:
				xmin = 1061.423
				xmax = 1061.483
				text = ""
			intervals [3638]:
				xmin = 1061.483
				xmax = 1061.693
				text = "this"
			intervals [3639]:
				xmin = 1061.693
				xmax = 1062.033
				text = "stack"
			intervals [3640]:
				xmin = 1062.033
				xmax = 1062.223
				text = "this"
			intervals [3641]:
				xmin = 1062.223
				xmax = 1062.373
				text = "really"
			intervals [3642]:
				xmin = 1062.373
				xmax = 1062.633
				text = "doesn't"
			intervals [3643]:
				xmin = 1062.633
				xmax = 1062.883
				text = "match"
			intervals [3644]:
				xmin = 1062.883
				xmax = 1063.103
				text = "this"
			intervals [3645]:
				xmin = 1063.103
				xmax = 1063.563
				text = "name"
			intervals [3646]:
				xmin = 1063.563
				xmax = 1063.633
				text = "or"
			intervals [3647]:
				xmin = 1063.633
				xmax = 1063.853
				text = "this"
			intervals [3648]:
				xmin = 1063.853
				xmax = 1064.393
				text = "person"
			intervals [3649]:
				xmin = 1064.393
				xmax = 1064.573
				text = "like"
			intervals [3650]:
				xmin = 1064.573
				xmax = 1064.693
				text = "it"
			intervals [3651]:
				xmin = 1064.693
				xmax = 1064.723
				text = "s"
			intervals [3652]:
				xmin = 1064.723
				xmax = 1065.023
				text = "just"
			intervals [3653]:
				xmin = 1065.023
				xmax = 1065.7121
				text = ""
			intervals [3654]:
				xmin = 1065.7121
				xmax = 1066.0421
				text = "how"
			intervals [3655]:
				xmin = 1066.0421
				xmax = 1066.1421
				text = "do"
			intervals [3656]:
				xmin = 1066.1421
				xmax = 1066.3321
				text = "you"
			intervals [3657]:
				xmin = 1066.3321
				xmax = 1066.4821
				text = "have"
			intervals [3658]:
				xmin = 1066.4821
				xmax = 1066.8221
				text = "time"
			intervals [3659]:
				xmin = 1066.8221
				xmax = 1066.9321
				text = "to"
			intervals [3660]:
				xmin = 1066.9321
				xmax = 1067.0221
				text = "get"
			intervals [3661]:
				xmin = 1067.0221
				xmax = 1067.0821
				text = "in"
			intervals [3662]:
				xmin = 1067.0821
				xmax = 1067.2021
				text = "this"
			intervals [3663]:
				xmin = 1067.2021
				xmax = 1067.4021
				text = "much"
			intervals [3664]:
				xmin = 1067.4021
				xmax = 1067.7121
				text = "trouble"
			intervals [3665]:
				xmin = 1067.7121
				xmax = 1068.0521
				text = ""
			intervals [3666]:
				xmin = 1068.0521
				xmax = 1068.2821
				text = "like"
			intervals [3667]:
				xmin = 1068.2821
				xmax = 1068.4121
				text = "when"
			intervals [3668]:
				xmin = 1068.4121
				xmax = 1068.4821
				text = "do"
			intervals [3669]:
				xmin = 1068.4821
				xmax = 1068.6021
				text = "you"
			intervals [3670]:
				xmin = 1068.6021
				xmax = 1068.6921
				text = "do"
			intervals [3671]:
				xmin = 1068.6921
				xmax = 1068.8621
				text = "your"
			intervals [3672]:
				xmin = 1068.8621
				xmax = 1069.1521
				text = "work"
			intervals [3673]:
				xmin = 1069.1521
				xmax = 1069.9329
				text = ""
			intervals [3674]:
				xmin = 1069.9329
				xmax = 1070.0529
				text = "in"
			intervals [3675]:
				xmin = 1070.0529
				xmax = 1070.5029
				text = "suspension"
			intervals [3676]:
				xmin = 1070.5029
				xmax = 1070.7829
				text = "so"
			intervals [3677]:
				xmin = 1070.7829
				xmax = 1071.104
				text = ""
			intervals [3678]:
				xmin = 1071.104
				xmax = 1071.324
				text = "you"
			intervals [3679]:
				xmin = 1071.324
				xmax = 1071.394
				text = "do"
			intervals [3680]:
				xmin = 1071.394
				xmax = 1071.554
				text = "your"
			intervals [3681]:
				xmin = 1071.554
				xmax = 1071.904
				text = "work"
			intervals [3682]:
				xmin = 1071.904
				xmax = 1072.284
				text = "so"
			intervals [3683]:
				xmin = 1072.284
				xmax = 1072.8433
				text = ""
			intervals [3684]:
				xmin = 1072.8433
				xmax = 1073.3233
				text = "um"
			intervals [3685]:
				xmin = 1073.3233
				xmax = 1073.594
				text = ""
			intervals [3686]:
				xmin = 1073.594
				xmax = 1073.744
				text = "at"
			intervals [3687]:
				xmin = 1073.744
				xmax = 1073.924
				text = "that"
			intervals [3688]:
				xmin = 1073.924
				xmax = 1074.174
				text = "point"
			intervals [3689]:
				xmin = 1074.174
				xmax = 1074.274
				text = "he"
			intervals [3690]:
				xmin = 1074.274
				xmax = 1074.414
				text = "didn't"
			intervals [3691]:
				xmin = 1074.414
				xmax = 1074.574
				text = "want"
			intervals [3692]:
				xmin = 1074.574
				xmax = 1074.634
				text = "me"
			intervals [3693]:
				xmin = 1074.634
				xmax = 1074.724
				text = "to"
			intervals [3694]:
				xmin = 1074.724
				xmax = 1074.974
				text = "come"
			intervals [3695]:
				xmin = 1074.974
				xmax = 1075.064
				text = "there"
			intervals [3696]:
				xmin = 1075.064
				xmax = 1075.144
				text = "and"
			intervals [3697]:
				xmin = 1075.144
				xmax = 1075.254
				text = "my"
			intervals [3698]:
				xmin = 1075.254
				xmax = 1075.454
				text = "mom"
			intervals [3699]:
				xmin = 1075.454
				xmax = 1075.564
				text = "was"
			intervals [3700]:
				xmin = 1075.564
				xmax = 1075.694
				text = "like"
			intervals [3701]:
				xmin = 1075.694
				xmax = 1075.764
				text = ""
			intervals [3702]:
				xmin = 1075.764
				xmax = 1075.934
				text = "oh"
			intervals [3703]:
				xmin = 1075.934
				xmax = 1076.114
				text = "she"
			intervals [3704]:
				xmin = 1076.114
				xmax = 1076.224
				text = "s"
			intervals [3705]:
				xmin = 1076.224
				xmax = 1076.594
				text = "coming"
			intervals [3706]:
				xmin = 1076.594
				xmax = 1076.914
				text = "here"
			intervals [3707]:
				xmin = 1076.914
				xmax = 1076.964
				text = ""
			intervals [3708]:
				xmin = 1076.964
				xmax = 1077.154
				text = "so"
			intervals [3709]:
				xmin = 1077.154
				xmax = 1077.364
				text = "she"
			intervals [3710]:
				xmin = 1077.364
				xmax = 1077.734
				text = "walked"
			intervals [3711]:
				xmin = 1077.734
				xmax = 1077.954
				text = "right"
			intervals [3712]:
				xmin = 1077.954
				xmax = 1078.134
				text = "over"
			intervals [3713]:
				xmin = 1078.134
				xmax = 1078.514
				text = "to"
			intervals [3714]:
				xmin = 1078.514
				xmax = 1078.920
				text = ""
			intervals [3715]:
				xmin = 1078.920
				xmax = 1079.250
				text = "school"
			intervals [3716]:
				xmin = 1079.250
				xmax = 1079.710
				text = "board"
			intervals [3717]:
				xmin = 1079.710
				xmax = 1079.8242
				text = ""
			intervals [3718]:
				xmin = 1079.8242
				xmax = 1080.1242
				text = "um"
			intervals [3719]:
				xmin = 1080.1242
				xmax = 1080.2542
				text = "which"
			intervals [3720]:
				xmin = 1080.2542
				xmax = 1080.3742
				text = "is"
			intervals [3721]:
				xmin = 1080.3742
				xmax = 1080.4142
				text = "i"
			intervals [3722]:
				xmin = 1080.4142
				xmax = 1080.5442
				text = "think"
			intervals [3723]:
				xmin = 1080.5442
				xmax = 1080.6642
				text = "is"
			intervals [3724]:
				xmin = 1080.6642
				xmax = 1080.7942
				text = "upper"
			intervals [3725]:
				xmin = 1080.7942
				xmax = 1081.1942
				text = "marlboro"
			intervals [3726]:
				xmin = 1081.1942
				xmax = 1081.2542
				text = "or"
			intervals [3727]:
				xmin = 1081.2542
				xmax = 1081.6642
				text = "whatever"
			intervals [3728]:
				xmin = 1081.6642
				xmax = 1082.0297
				text = ""
			intervals [3729]:
				xmin = 1082.0297
				xmax = 1082.3597
				text = "and"
			intervals [3730]:
				xmin = 1082.3597
				xmax = 1082.7797
				text = "um"
			intervals [3731]:
				xmin = 1082.7797
				xmax = 1082.9506
				text = ""
			intervals [3732]:
				xmin = 1082.9506
				xmax = 1083.1406
				text = "she"
			intervals [3733]:
				xmin = 1083.1406
				xmax = 1083.5606
				text = "totally"
			intervals [3734]:
				xmin = 1083.5606
				xmax = 1083.949
				text = ""
			intervals [3735]:
				xmin = 1083.949
				xmax = 1084.069
				text = "i"
			intervals [3736]:
				xmin = 1084.069
				xmax = 1084.229
				text = "do"
			intervals [3737]:
				xmin = 1084.229
				xmax = 1084.469
				text = "not"
			intervals [3738]:
				xmin = 1084.469
				xmax = 1084.669
				text = "like"
			intervals [3739]:
				xmin = 1084.669
				xmax = 1084.879
				text = "sh-"
			intervals [3740]:
				xmin = 1084.879
				xmax = 1084.909
				text = "i"
			intervals [3741]:
				xmin = 1084.909
				xmax = 1084.999
				text = "don't"
			intervals [3742]:
				xmin = 1084.999
				xmax = 1085.069
				text = "know"
			intervals [3743]:
				xmin = 1085.069
				xmax = 1085.159
				text = "what"
			intervals [3744]:
				xmin = 1085.159
				xmax = 1085.259
				text = "she"
			intervals [3745]:
				xmin = 1085.259
				xmax = 1085.419
				text = "said"
			intervals [3746]:
				xmin = 1085.419
				xmax = 1085.509
				text = "to"
			intervals [3747]:
				xmin = 1085.509
				xmax = 1085.579
				text = "the"
			intervals [3748]:
				xmin = 1085.579
				xmax = 1085.749
				text = "lady"
			intervals [3749]:
				xmin = 1085.749
				xmax = 1085.979
				text = "but"
			intervals [3750]:
				xmin = 1085.979
				xmax = 1086.089
				text = ""
			intervals [3751]:
				xmin = 1086.089
				xmax = 1086.199
				text = "i"
			intervals [3752]:
				xmin = 1086.199
				xmax = 1086.309
				text = "got"
			intervals [3753]:
				xmin = 1086.309
				xmax = 1086.579
				text = "approved"
			intervals [3754]:
				xmin = 1086.579
				xmax = 1086.8652
				text = ""
			intervals [3755]:
				xmin = 1086.8652
				xmax = 1086.9652
				text = "to"
			intervals [3756]:
				xmin = 1086.9652
				xmax = 1087.0952
				text = "go"
			intervals [3757]:
				xmin = 1087.0952
				xmax = 1087.3552
				text = "there"
			intervals [3758]:
				xmin = 1087.3552
				xmax = 1088.3133
				text = ""
			intervals [3759]:
				xmin = 1088.3133
				xmax = 1088.3433
				text = "i"
			intervals [3760]:
				xmin = 1088.3433
				xmax = 1088.4333
				text = "don't"
			intervals [3761]:
				xmin = 1088.4333
				xmax = 1088.5033
				text = "know"
			intervals [3762]:
				xmin = 1088.5033
				xmax = 1088.6033
				text = "what"
			intervals [3763]:
				xmin = 1088.6033
				xmax = 1088.7233
				text = "she"
			intervals [3764]:
				xmin = 1088.7233
				xmax = 1089.0433
				text = "said"
			intervals [3765]:
				xmin = 1089.0433
				xmax = 1089.2833
				text = "but"
			intervals [3766]:
				xmin = 1089.2833
				xmax = 1089.7622
				text = ""
			intervals [3767]:
				xmin = 1089.7622
				xmax = 1089.8722
				text = "and"
			intervals [3768]:
				xmin = 1089.8722
				xmax = 1089.9422
				text = "i"
			intervals [3769]:
				xmin = 1089.9422
				xmax = 1090.1522
				text = "came"
			intervals [3770]:
				xmin = 1090.1522
				xmax = 1090.2122
				text = "and"
			intervals [3771]:
				xmin = 1090.2122
				xmax = 1090.2722
				text = "the"
			intervals [3772]:
				xmin = 1090.2722
				xmax = 1090.3922
				text = "next"
			intervals [3773]:
				xmin = 1090.3922
				xmax = 1090.4722
				text = "day"
			intervals [3774]:
				xmin = 1090.4722
				xmax = 1090.5322
				text = "and"
			intervals [3775]:
				xmin = 1090.5322
				xmax = 1090.5922
				text = "the"
			intervals [3776]:
				xmin = 1090.5922
				xmax = 1091.0022
				text = "principal"
			intervals [3777]:
				xmin = 1091.0022
				xmax = 1091.0622
				text = "it"
			intervals [3778]:
				xmin = 1091.0622
				xmax = 1091.0922
				text = "s"
			intervals [3779]:
				xmin = 1091.0922
				xmax = 1091.3022
				text = "nothing"
			intervals [3780]:
				xmin = 1091.3022
				xmax = 1091.3722
				text = "the"
			intervals [3781]:
				xmin = 1091.3722
				xmax = 1091.7222
				text = "principal"
			intervals [3782]:
				xmin = 1091.7222
				xmax = 1091.8122
				text = "can"
			intervals [3783]:
				xmin = 1091.8122
				xmax = 1091.8722
				text = "do"
			intervals [3784]:
				xmin = 1091.8722
				xmax = 1092.4782
				text = ""
			intervals [3785]:
				xmin = 1092.4782
				xmax = 1092.5782
				text = "he"
			intervals [3786]:
				xmin = 1092.5782
				xmax = 1092.7282
				text = "just"
			intervals [3787]:
				xmin = 1092.7282
				xmax = 1093.0382
				text = "like"
			intervals [3788]:
				xmin = 1093.0382
				xmax = 1093.8061
				text = ""
			intervals [3789]:
				xmin = 1093.8061
				xmax = 1094.1461
				text = "but"
			intervals [3790]:
				xmin = 1094.1461
				xmax = 1094.7738
				text = ""
			intervals [3791]:
				xmin = 1094.7738
				xmax = 1094.9538
				text = "i"
			intervals [3792]:
				xmin = 1094.9538
				xmax = 1095.0938
				text = "made"
			intervals [3793]:
				xmin = 1095.0938
				xmax = 1095.1538
				text = "a"
			intervals [3794]:
				xmin = 1095.1538
				xmax = 1095.6938
				text = "promise"
			intervals [3795]:
				xmin = 1095.6938
				xmax = 1096.0925
				text = ""
			intervals [3796]:
				xmin = 1096.0925
				xmax = 1096.2025
				text = "i"
			intervals [3797]:
				xmin = 1096.2025
				xmax = 1096.3825
				text = "wouldn't"
			intervals [3798]:
				xmin = 1096.3825
				xmax = 1096.4725
				text = "get"
			intervals [3799]:
				xmin = 1096.4725
				xmax = 1096.5525
				text = "in"
			intervals [3800]:
				xmin = 1096.5525
				xmax = 1096.6425
				text = "any"
			intervals [3801]:
				xmin = 1096.6425
				xmax = 1096.7625
				text = "more"
			intervals [3802]:
				xmin = 1096.7625
				xmax = 1097.3325
				text = "trouble"
			intervals [3803]:
				xmin = 1097.3325
				xmax = 1097.7575
				text = ""
			intervals [3804]:
				xmin = 1097.7575
				xmax = 1097.8475
				text = "i"
			intervals [3805]:
				xmin = 1097.8475
				xmax = 1097.9375
				text = "would"
			intervals [3806]:
				xmin = 1097.9375
				xmax = 1098.0275
				text = "just"
			intervals [3807]:
				xmin = 1098.0275
				xmax = 1098.3475
				text = "ignore"
			intervals [3808]:
				xmin = 1098.3475
				xmax = 1098.4075
				text = "p-"
			intervals [3809]:
				xmin = 1098.4075
				xmax = 1098.4575
				text = "i"
			intervals [3810]:
				xmin = 1098.4575
				xmax = 1098.5675
				text = "just"
			intervals [3811]:
				xmin = 1098.5675
				xmax = 1098.6975
				text = "had"
			intervals [3812]:
				xmin = 1098.6975
				xmax = 1098.7275
				text = "a"
			intervals [3813]:
				xmin = 1098.7275
				xmax = 1098.9275
				text = "bad"
			intervals [3814]:
				xmin = 1098.9275
				xmax = 1099.3175
				text = "temper"
			intervals [3815]:
				xmin = 1099.3175
				xmax = 1099.5075
				text = ""
			intervals [3816]:
				xmin = 1099.5075
				xmax = 1099.6575
				text = "at"
			intervals [3817]:
				xmin = 1099.6575
				xmax = 1099.7475
				text = "the"
			intervals [3818]:
				xmin = 1099.7475
				xmax = 1100.0575
				text = "time"
			intervals [3819]:
				xmin = 1100.0575
				xmax = 1100.5469
				text = ""
			intervals [3820]:
				xmin = 1100.5469
				xmax = 1101.0269
				text = "um"
			intervals [3821]:
				xmin = 1101.0269
				xmax = 1101.552
				text = ""
			intervals [3822]:
				xmin = 1101.552
				xmax = 1102.172
				text = "words"
			intervals [3823]:
				xmin = 1102.172
				xmax = 1102.3261
				text = ""
			intervals [3824]:
				xmin = 1102.3261
				xmax = 1102.4561
				text = "you"
			intervals [3825]:
				xmin = 1102.4561
				xmax = 1102.5861
				text = "didn't"
			intervals [3826]:
				xmin = 1102.5861
				xmax = 1102.6761
				text = "have"
			intervals [3827]:
				xmin = 1102.6761
				xmax = 1102.7661
				text = "to"
			intervals [3828]:
				xmin = 1102.7661
				xmax = 1102.7961
				text = ""
			intervals [3829]:
				xmin = 1102.7961
				xmax = 1103.0761
				text = "touch"
			intervals [3830]:
				xmin = 1103.0761
				xmax = 1103.2161
				text = "me"
			intervals [3831]:
				xmin = 1103.2161
				xmax = 1103.4361
				text = "just"
			intervals [3832]:
				xmin = 1103.4361
				xmax = 1103.7561
				text = "words"
			intervals [3833]:
				xmin = 1103.7561
				xmax = 1104.398
				text = ""
			intervals [3834]:
				xmin = 1104.398
				xmax = 1104.598
				text = "really"
			intervals [3835]:
				xmin = 1104.598
				xmax = 1104.848
				text = "cause"
			intervals [3836]:
				xmin = 1104.848
				xmax = 1104.898
				text = ""
			intervals [3837]:
				xmin = 1104.898
				xmax = 1104.998
				text = "<unk>"
			intervals [3838]:
				xmin = 1104.998
				xmax = 1105.2589
				text = ""
			intervals [3839]:
				xmin = 1105.2589
				xmax = 1105.5689
				text = "growing"
			intervals [3840]:
				xmin = 1105.5689
				xmax = 1105.7389
				text = "up"
			intervals [3841]:
				xmin = 1105.7389
				xmax = 1105.9363
				text = ""
			intervals [3842]:
				xmin = 1105.9363
				xmax = 1106.0463
				text = "when"
			intervals [3843]:
				xmin = 1106.0463
				xmax = 1106.1063
				text = "you"
			intervals [3844]:
				xmin = 1106.1063
				xmax = 1106.2263
				text = "grew"
			intervals [3845]:
				xmin = 1106.2263
				xmax = 1106.3763
				text = "up"
			intervals [3846]:
				xmin = 1106.3763
				xmax = 1106.4363
				text = "it"
			intervals [3847]:
				xmin = 1106.4363
				xmax = 1106.4763
				text = "s"
			intervals [3848]:
				xmin = 1106.4763
				xmax = 1106.6263
				text = "like"
			intervals [3849]:
				xmin = 1106.6263
				xmax = 1107.1063
				text = "survival"
			intervals [3850]:
				xmin = 1107.1063
				xmax = 1107.2163
				text = "when"
			intervals [3851]:
				xmin = 1107.2163
				xmax = 1107.2863
				text = "you"
			intervals [3852]:
				xmin = 1107.2863
				xmax = 1107.5663
				text = "come"
			intervals [3853]:
				xmin = 1107.5663
				xmax = 1107.7863
				text = "into"
			intervals [3854]:
				xmin = 1107.7863
				xmax = 1107.9263
				text = "the"
			intervals [3855]:
				xmin = 1107.9263
				xmax = 1108.3712
				text = ""
			intervals [3856]:
				xmin = 1108.3712
				xmax = 1108.6512
				text = "maryland"
			intervals [3857]:
				xmin = 1108.6512
				xmax = 1108.8812
				text = "side"
			intervals [3858]:
				xmin = 1108.8812
				xmax = 1108.9512
				text = "it"
			intervals [3859]:
				xmin = 1108.9512
				xmax = 1108.9912
				text = "s"
			intervals [3860]:
				xmin = 1108.9912
				xmax = 1109.1012
				text = "like"
			intervals [3861]:
				xmin = 1109.1012
				xmax = 1109.1912
				text = "we"
			intervals [3862]:
				xmin = 1109.1912
				xmax = 1109.3312
				text = "don't"
			intervals [3863]:
				xmin = 1109.3312
				xmax = 1109.6912
				text = "talk"
			intervals [3864]:
				xmin = 1109.6912
				xmax = 1109.8512
				text = ""
			intervals [3865]:
				xmin = 1109.8512
				xmax = 1110.0412
				text = "like"
			intervals [3866]:
				xmin = 1110.0412
				xmax = 1110.3914
				text = ""
			intervals [3867]:
				xmin = 1110.3914
				xmax = 1110.4514
				text = "you"
			intervals [3868]:
				xmin = 1110.4514
				xmax = 1110.5314
				text = "know"
			intervals [3869]:
				xmin = 1110.5314
				xmax = 1110.8014
				text = "stuff"
			intervals [3870]:
				xmin = 1110.8014
				xmax = 1110.9314
				text = "like"
			intervals [3871]:
				xmin = 1110.9314
				xmax = 1110.9714
				text = ""
			intervals [3872]:
				xmin = 1110.9714
				xmax = 1111.2214
				text = "that"
			intervals [3873]:
				xmin = 1111.2214
				xmax = 1111.5314
				text = "so"
			intervals [3874]:
				xmin = 1111.5314
				xmax = 1111.9963
				text = ""
			intervals [3875]:
				xmin = 1111.9963
				xmax = 1112.4163
				text = "um"
			intervals [3876]:
				xmin = 1112.4163
				xmax = 1113.3784
				text = ""
			intervals [3877]:
				xmin = 1113.3784
				xmax = 1113.4284
				text = "i"
			intervals [3878]:
				xmin = 1113.4284
				xmax = 1113.5984
				text = "did"
			intervals [3879]:
				xmin = 1113.5984
				xmax = 1113.8884
				text = "really"
			intervals [3880]:
				xmin = 1113.8884
				xmax = 1114.2984
				text = "good"
			intervals [3881]:
				xmin = 1114.2984
				xmax = 1114.7098
				text = ""
			intervals [3882]:
				xmin = 1114.7098
				xmax = 1114.8898
				text = "my"
			intervals [3883]:
				xmin = 1114.8898
				xmax = 1115.2398
				text = "eleventh"
			intervals [3884]:
				xmin = 1115.2398
				xmax = 1115.4898
				text = "grade"
			intervals [3885]:
				xmin = 1115.4898
				xmax = 1115.8798
				text = "year"
			intervals [3886]:
				xmin = 1115.8798
				xmax = 1116.3614
				text = ""
			intervals [3887]:
				xmin = 1116.3614
				xmax = 1116.7014
				text = "um"
			intervals [3888]:
				xmin = 1116.7014
				xmax = 1116.7314
				text = ""
			intervals [3889]:
				xmin = 1116.7314
				xmax = 1116.9314
				text = "up"
			intervals [3890]:
				xmin = 1116.9314
				xmax = 1117.4914
				text = "until"
			intervals [3891]:
				xmin = 1117.4914
				xmax = 1118.0229
				text = ""
			intervals [3892]:
				xmin = 1118.0229
				xmax = 1118.1129
				text = "the"
			intervals [3893]:
				xmin = 1118.1129
				xmax = 1118.1429
				text = ""
			intervals [3894]:
				xmin = 1118.1429
				xmax = 1118.3229
				text = "end"
			intervals [3895]:
				xmin = 1118.3229
				xmax = 1118.3829
				text = "of"
			intervals [3896]:
				xmin = 1118.3829
				xmax = 1118.4629
				text = "the"
			intervals [3897]:
				xmin = 1118.4629
				xmax = 1118.8729
				text = "year"
			intervals [3898]:
				xmin = 1118.8729
				xmax = 1119.582
				text = ""
			intervals [3899]:
				xmin = 1119.582
				xmax = 1119.902
				text = "um"
			intervals [3900]:
				xmin = 1119.902
				xmax = 1119.932
				text = ""
			intervals [3901]:
				xmin = 1119.932
				xmax = 1120.342
				text = "<unk>"
			intervals [3902]:
				xmin = 1120.342
				xmax = 1120.623
				text = ""
			intervals [3903]:
				xmin = 1120.623
				xmax = 1120.753
				text = "there"
			intervals [3904]:
				xmin = 1120.753
				xmax = 1120.903
				text = "was"
			intervals [3905]:
				xmin = 1120.903
				xmax = 1120.983
				text = "a"
			intervals [3906]:
				xmin = 1120.983
				xmax = 1121.523
				text = "gentleman"
			intervals [3907]:
				xmin = 1121.523
				xmax = 1122.0077
				text = ""
			intervals [3908]:
				xmin = 1122.0077
				xmax = 1122.1877
				text = "and"
			intervals [3909]:
				xmin = 1122.1877
				xmax = 1122.2677
				text = "i"
			intervals [3910]:
				xmin = 1122.2677
				xmax = 1122.3777
				text = "was"
			intervals [3911]:
				xmin = 1122.3777
				xmax = 1122.5477
				text = "really"
			intervals [3912]:
				xmin = 1122.5477
				xmax = 1122.6477
				text = "good"
			intervals [3913]:
				xmin = 1122.6477
				xmax = 1122.8477
				text = "friends"
			intervals [3914]:
				xmin = 1122.8477
				xmax = 1122.9377
				text = "with"
			intervals [3915]:
				xmin = 1122.9377
				xmax = 1123.0877
				text = "his"
			intervals [3916]:
				xmin = 1123.0877
				xmax = 1123.3177
				text = "brother"
			intervals [3917]:
				xmin = 1123.3177
				xmax = 1123.3977
				text = "in"
			intervals [3918]:
				xmin = 1123.3977
				xmax = 1124.0377
				text = "rotc"
			intervals [3919]:
				xmin = 1124.0377
				xmax = 1124.1477
				text = "cause"
			intervals [3920]:
				xmin = 1124.1477
				xmax = 1124.2177
				text = "i"
			intervals [3921]:
				xmin = 1124.2177
				xmax = 1124.3177
				text = "was"
			intervals [3922]:
				xmin = 1124.3177
				xmax = 1124.3777
				text = "in"
			intervals [3923]:
				xmin = 1124.3777
				xmax = 1125.1977
				text = "rotc"
			intervals [3924]:
				xmin = 1125.1977
				xmax = 1125.4999
				text = ""
			intervals [3925]:
				xmin = 1125.4999
				xmax = 1125.6999
				text = "air"
			intervals [3926]:
				xmin = 1125.6999
				xmax = 1126.1299
				text = "force"
			intervals [3927]:
				xmin = 1126.1299
				xmax = 1126.1599
				text = ""
			intervals [3928]:
				xmin = 1126.1599
				xmax = 1126.9599
				text = "rotc"
			intervals [3929]:
				xmin = 1126.9599
				xmax = 1127.1399
				text = "and"
			intervals [3930]:
				xmin = 1127.1399
				xmax = 1127.4599
				text = "um"
			intervals [3931]:
				xmin = 1127.4599
				xmax = 1127.7362
				text = ""
			intervals [3932]:
				xmin = 1127.7362
				xmax = 1127.8062
				text = "<unk>"
			intervals [3933]:
				xmin = 1127.8062
				xmax = 1128.4469
				text = ""
			intervals [3934]:
				xmin = 1128.4469
				xmax = 1128.8969
				text = "he"
			intervals [3935]:
				xmin = 1128.8969
				xmax = 1128.9669
				text = ""
			intervals [3936]:
				xmin = 1128.9669
				xmax = 1129.0269
				text = "i"
			intervals [3937]:
				xmin = 1129.0269
				xmax = 1129.2069
				text = "guess"
			intervals [3938]:
				xmin = 1129.2069
				xmax = 1129.3469
				text = "he"
			intervals [3939]:
				xmin = 1129.3469
				xmax = 1129.6969
				text = "liked"
			intervals [3940]:
				xmin = 1129.6969
				xmax = 1129.7969
				text = "me"
			intervals [3941]:
				xmin = 1129.7969
				xmax = 1129.8469
				text = "i"
			intervals [3942]:
				xmin = 1129.8469
				xmax = 1130.0369
				text = "didn't"
			intervals [3943]:
				xmin = 1130.0369
				xmax = 1130.2169
				text = "like"
			intervals [3944]:
				xmin = 1130.2169
				xmax = 1130.5169
				text = "him"
			intervals [3945]:
				xmin = 1130.5169
				xmax = 1130.8559
				text = ""
			intervals [3946]:
				xmin = 1130.8559
				xmax = 1131.3259
				text = "<unk>"
			intervals [3947]:
				xmin = 1131.3259
				xmax = 1131.4659
				text = "and"
			intervals [3948]:
				xmin = 1131.4659
				xmax = 1131.6159
				text = "he"
			intervals [3949]:
				xmin = 1131.6159
				xmax = 1131.7859
				text = "would"
			intervals [3950]:
				xmin = 1131.7859
				xmax = 1132.5843
				text = ""
			intervals [3951]:
				xmin = 1132.5843
				xmax = 1132.7943
				text = "uh"
			intervals [3952]:
				xmin = 1132.7943
				xmax = 1133.0043
				text = "kind"
			intervals [3953]:
				xmin = 1133.0043
				xmax = 1133.0743
				text = "of"
			intervals [3954]:
				xmin = 1133.0743
				xmax = 1133.4043
				text = "taunt"
			intervals [3955]:
				xmin = 1133.4043
				xmax = 1133.5843
				text = "me"
			intervals [3956]:
				xmin = 1133.5843
				xmax = 1133.8743
				text = "every"
			intervals [3957]:
				xmin = 1133.8743
				xmax = 1134.3443
				text = "day"
			intervals [3958]:
				xmin = 1134.3443
				xmax = 1134.7639
				text = ""
			intervals [3959]:
				xmin = 1134.7639
				xmax = 1134.9339
				text = "and"
			intervals [3960]:
				xmin = 1134.9339
				xmax = 1135.0839
				text = "one"
			intervals [3961]:
				xmin = 1135.0839
				xmax = 1135.4239
				text = "particular"
			intervals [3962]:
				xmin = 1135.4239
				xmax = 1135.5139
				text = "day"
			intervals [3963]:
				xmin = 1135.5139
				xmax = 1135.5839
				text = "it"
			intervals [3964]:
				xmin = 1135.5839
				xmax = 1135.6939
				text = "was"
			intervals [3965]:
				xmin = 1135.6939
				xmax = 1135.8939
				text = "day"
			intervals [3966]:
				xmin = 1135.8939
				xmax = 1136.2139
				text = "before"
			intervals [3967]:
				xmin = 1136.2139
				xmax = 1136.2739
				text = ""
			intervals [3968]:
				xmin = 1136.2739
				xmax = 1136.4839
				text = "uh"
			intervals [3969]:
				xmin = 1136.4839
				xmax = 1136.7839
				text = "senior"
			intervals [3970]:
				xmin = 1136.7839
				xmax = 1137.0439
				text = "prom"
			intervals [3971]:
				xmin = 1137.0439
				xmax = 1137.1339
				text = "cause"
			intervals [3972]:
				xmin = 1137.1339
				xmax = 1137.2339
				text = "he"
			intervals [3973]:
				xmin = 1137.2339
				xmax = 1137.3839
				text = "was"
			intervals [3974]:
				xmin = 1137.3839
				xmax = 1137.4339
				text = "a"
			intervals [3975]:
				xmin = 1137.4339
				xmax = 1137.8239
				text = "senior"
			intervals [3976]:
				xmin = 1137.8239
				xmax = 1138.2106
				text = ""
			intervals [3977]:
				xmin = 1138.2106
				xmax = 1138.3506
				text = "i"
			intervals [3978]:
				xmin = 1138.3506
				xmax = 1138.4906
				text = "was"
			intervals [3979]:
				xmin = 1138.4906
				xmax = 1138.5406
				text = "a"
			intervals [3980]:
				xmin = 1138.5406
				xmax = 1138.9006
				text = "junior"
			intervals [3981]:
				xmin = 1138.9006
				xmax = 1139.245
				text = ""
			intervals [3982]:
				xmin = 1139.245
				xmax = 1139.405
				text = "and"
			intervals [3983]:
				xmin = 1139.405
				xmax = 1139.505
				text = "he"
			intervals [3984]:
				xmin = 1139.505
				xmax = 1139.545
				text = "s"
			intervals [3985]:
				xmin = 1139.545
				xmax = 1139.865
				text = "sitting"
			intervals [3986]:
				xmin = 1139.865
				xmax = 1139.955
				text = "on"
			intervals [3987]:
				xmin = 1139.955
				xmax = 1140.205
				text = "his"
			intervals [3988]:
				xmin = 1140.205
				xmax = 1140.385
				text = "own"
			intervals [3989]:
				xmin = 1140.385
				xmax = 1140.835
				text = "car"
			intervals [3990]:
				xmin = 1140.835
				xmax = 1141.0527
				text = ""
			intervals [3991]:
				xmin = 1141.0527
				xmax = 1141.1827
				text = "and"
			intervals [3992]:
				xmin = 1141.1827
				xmax = 1141.2727
				text = "at"
			intervals [3993]:
				xmin = 1141.2727
				xmax = 1141.4127
				text = "this"
			intervals [3994]:
				xmin = 1141.4127
				xmax = 1141.5627
				text = "time"
			intervals [3995]:
				xmin = 1141.5627
				xmax = 1141.6027
				text = "i"
			intervals [3996]:
				xmin = 1141.6027
				xmax = 1141.7027
				text = "have"
			intervals [3997]:
				xmin = 1141.7027
				xmax = 1141.7327
				text = "a"
			intervals [3998]:
				xmin = 1141.7327
				xmax = 1141.7627
				text = ""
			intervals [3999]:
				xmin = 1141.7627
				xmax = 1141.9627
				text = "car"
			intervals [4000]:
				xmin = 1141.9627
				xmax = 1142.1827
				text = "now"
			intervals [4001]:
				xmin = 1142.1827
				xmax = 1142.3527
				text = "so"
			intervals [4002]:
				xmin = 1142.3527
				xmax = 1142.5227
				text = "i'm"
			intervals [4003]:
				xmin = 1142.5227
				xmax = 1142.5527
				text = ""
			intervals [4004]:
				xmin = 1142.5527
				xmax = 1142.7627
				text = "like"
			intervals [4005]:
				xmin = 1142.7627
				xmax = 1143.0527
				text = "really"
			intervals [4006]:
				xmin = 1143.0527
				xmax = 1143.3127
				text = "moving"
			intervals [4007]:
				xmin = 1143.3127
				xmax = 1143.4627
				text = "up"
			intervals [4008]:
				xmin = 1143.4627
				xmax = 1143.7827
				text = "<unk>"
			intervals [4009]:
				xmin = 1143.7827
				xmax = 1144.2332
				text = ""
			intervals [4010]:
				xmin = 1144.2332
				xmax = 1144.4232
				text = "and"
			intervals [4011]:
				xmin = 1144.4232
				xmax = 1144.5932
				text = "um"
			intervals [4012]:
				xmin = 1144.5932
				xmax = 1144.7632
				text = "he"
			intervals [4013]:
				xmin = 1144.7632
				xmax = 1145.1432
				text = "says"
			intervals [4014]:
				xmin = 1145.1432
				xmax = 1145.7948
				text = ""
			intervals [4015]:
				xmin = 1145.7948
				xmax = 1145.9848
				text = "can"
			intervals [4016]:
				xmin = 1145.9848
				xmax = 1146.0748
				text = "you"
			intervals [4017]:
				xmin = 1146.0748
				xmax = 1146.2448
				text = "give"
			intervals [4018]:
				xmin = 1146.2448
				xmax = 1146.3448
				text = "me"
			intervals [4019]:
				xmin = 1146.3448
				xmax = 1146.4148
				text = "a"
			intervals [4020]:
				xmin = 1146.4148
				xmax = 1146.6448
				text = "ride"
			intervals [4021]:
				xmin = 1146.6448
				xmax = 1146.7748
				text = "all"
			intervals [4022]:
				xmin = 1146.7748
				xmax = 1146.8548
				text = "i"
			intervals [4023]:
				xmin = 1146.8548
				xmax = 1147.0448
				text = "said"
			intervals [4024]:
				xmin = 1147.0448
				xmax = 1147.2048
				text = "was"
			intervals [4025]:
				xmin = 1147.2048
				xmax = 1147.5548
				text = "no"
			intervals [4026]:
				xmin = 1147.5548
				xmax = 1147.8375
				text = ""
			intervals [4027]:
				xmin = 1147.8375
				xmax = 1147.9275
				text = "and"
			intervals [4028]:
				xmin = 1147.9275
				xmax = 1148.0075
				text = "i"
			intervals [4029]:
				xmin = 1148.0075
				xmax = 1148.1275
				text = "just"
			intervals [4030]:
				xmin = 1148.1275
				xmax = 1148.3275
				text = "kept"
			intervals [4031]:
				xmin = 1148.3275
				xmax = 1148.5375
				text = "walking"
			intervals [4032]:
				xmin = 1148.5375
				xmax = 1148.6375
				text = "to"
			intervals [4033]:
				xmin = 1148.6375
				xmax = 1148.7475
				text = "my"
			intervals [4034]:
				xmin = 1148.7475
				xmax = 1149.0675
				text = "car"
			intervals [4035]:
				xmin = 1149.0675
				xmax = 1149.4959
				text = ""
			intervals [4036]:
				xmin = 1149.4959
				xmax = 1149.6459
				text = "and"
			intervals [4037]:
				xmin = 1149.6459
				xmax = 1149.7559
				text = "then"
			intervals [4038]:
				xmin = 1149.7559
				xmax = 1149.7859
				text = ""
			intervals [4039]:
				xmin = 1149.7859
				xmax = 1149.9459
				text = "he"
			intervals [4040]:
				xmin = 1149.9459
				xmax = 1150.3659
				text = "proceeded"
			intervals [4041]:
				xmin = 1150.3659
				xmax = 1150.4959
				text = "to"
			intervals [4042]:
				xmin = 1150.4959
				xmax = 1150.7759
				text = "call"
			intervals [4043]:
				xmin = 1150.7759
				xmax = 1150.9959
				text = "me"
			intervals [4044]:
				xmin = 1150.9959
				xmax = 1151.2175
				text = ""
			intervals [4045]:
				xmin = 1151.2175
				xmax = 1151.2875
				text = "a"
			intervals [4046]:
				xmin = 1151.2875
				xmax = 1151.3275
				text = ""
			intervals [4047]:
				xmin = 1151.3275
				xmax = 1151.5375
				text = "very"
			intervals [4048]:
				xmin = 1151.5375
				xmax = 1152.1775
				text = "derogatory"
			intervals [4049]:
				xmin = 1152.1775
				xmax = 1152.5675
				text = "name"
			intervals [4050]:
				xmin = 1152.5675
				xmax = 1153.176
				text = ""
			intervals [4051]:
				xmin = 1153.176
				xmax = 1153.456
				text = "right"
			intervals [4052]:
				xmin = 1153.456
				xmax = 1153.941
				text = ""
			intervals [4053]:
				xmin = 1153.941
				xmax = 1154.201
				text = "and"
			intervals [4054]:
				xmin = 1154.201
				xmax = 1154.231
				text = ""
			intervals [4055]:
				xmin = 1154.231
				xmax = 1154.461
				text = "i"
			intervals [4056]:
				xmin = 1154.461
				xmax = 1154.961
				text = "ignored"
			intervals [4057]:
				xmin = 1154.961
				xmax = 1155.361
				text = "him"
			intervals [4058]:
				xmin = 1155.361
				xmax = 1155.391
				text = ""
			intervals [4059]:
				xmin = 1155.391
				xmax = 1155.501
				text = "and"
			intervals [4060]:
				xmin = 1155.501
				xmax = 1155.641
				text = "got"
			intervals [4061]:
				xmin = 1155.641
				xmax = 1155.701
				text = "in"
			intervals [4062]:
				xmin = 1155.701
				xmax = 1155.801
				text = "my"
			intervals [4063]:
				xmin = 1155.801
				xmax = 1155.991
				text = "car"
			intervals [4064]:
				xmin = 1155.991
				xmax = 1156.131
				text = "like"
			intervals [4065]:
				xmin = 1156.131
				xmax = 1156.411
				text = "talking"
			intervals [4066]:
				xmin = 1156.411
				xmax = 1156.531
				text = "to"
			intervals [4067]:
				xmin = 1156.531
				xmax = 1156.881
				text = "myself"
			intervals [4068]:
				xmin = 1156.881
				xmax = 1156.981
				text = "like"
			intervals [4069]:
				xmin = 1156.981
				xmax = 1157.011
				text = "a"
			intervals [4070]:
				xmin = 1157.011
				xmax = 1157.321
				text = "crazy"
			intervals [4071]:
				xmin = 1157.321
				xmax = 1157.801
				text = "person"
			intervals [4072]:
				xmin = 1157.801
				xmax = 1158.2084
				text = ""
			intervals [4073]:
				xmin = 1158.2084
				xmax = 1158.3584
				text = "like"
			intervals [4074]:
				xmin = 1158.3584
				xmax = 1158.5555
				text = ""
			intervals [4075]:
				xmin = 1158.5555
				xmax = 1158.7355
				text = "just"
			intervals [4076]:
				xmin = 1158.7355
				xmax = 1158.7755
				text = ""
			intervals [4077]:
				xmin = 1158.7755
				xmax = 1158.8355
				text = "go"
			intervals [4078]:
				xmin = 1158.8355
				xmax = 1158.8955
				text = "to"
			intervals [4079]:
				xmin = 1158.8955
				xmax = 1158.9255
				text = ""
			intervals [4080]:
				xmin = 1158.9255
				xmax = 1159.0255
				text = "your"
			intervals [4081]:
				xmin = 1159.0255
				xmax = 1159.5055
				text = "car"
			intervals [4082]:
				xmin = 1159.5055
				xmax = 1159.7275
				text = ""
			intervals [4083]:
				xmin = 1159.7275
				xmax = 1159.8075
				text = "you"
			intervals [4084]:
				xmin = 1159.8075
				xmax = 1159.9375
				text = "did"
			intervals [4085]:
				xmin = 1159.9375
				xmax = 1160.0675
				text = "good"
			intervals [4086]:
				xmin = 1160.0675
				xmax = 1160.2275
				text = "all"
			intervals [4087]:
				xmin = 1160.2275
				xmax = 1160.5675
				text = "year"
			intervals [4088]:
				xmin = 1160.5675
				xmax = 1160.7475
				text = "<unk>"
			intervals [4089]:
				xmin = 1160.7475
				xmax = 1160.9453
				text = ""
			intervals [4090]:
				xmin = 1160.9453
				xmax = 1161.0853
				text = "really"
			intervals [4091]:
				xmin = 1161.0853
				xmax = 1161.4653
				text = "coaching"
			intervals [4092]:
				xmin = 1161.4653
				xmax = 1161.9753
				text = "myself"
			intervals [4093]:
				xmin = 1161.9753
				xmax = 1162.4601
				text = ""
			intervals [4094]:
				xmin = 1162.4601
				xmax = 1162.5801
				text = "i"
			intervals [4095]:
				xmin = 1162.5801
				xmax = 1162.6401
				text = "go"
			intervals [4096]:
				xmin = 1162.6401
				xmax = 1162.7001
				text = "to"
			intervals [4097]:
				xmin = 1162.7001
				xmax = 1162.8301
				text = "my"
			intervals [4098]:
				xmin = 1162.8301
				xmax = 1163.0401
				text = "car"
			intervals [4099]:
				xmin = 1163.0401
				xmax = 1163.1001
				text = "i"
			intervals [4100]:
				xmin = 1163.1001
				xmax = 1163.2401
				text = "sit"
			intervals [4101]:
				xmin = 1163.2401
				xmax = 1163.3001
				text = "in"
			intervals [4102]:
				xmin = 1163.3001
				xmax = 1163.3901
				text = "my"
			intervals [4103]:
				xmin = 1163.3901
				xmax = 1163.6001
				text = "car"
			intervals [4104]:
				xmin = 1163.6001
				xmax = 1163.6901
				text = "and"
			intervals [4105]:
				xmin = 1163.6901
				xmax = 1163.7801
				text = "i'm"
			intervals [4106]:
				xmin = 1163.7801
				xmax = 1163.9601
				text = "just"
			intervals [4107]:
				xmin = 1163.9601
				xmax = 1164.3301
				text = "coaching"
			intervals [4108]:
				xmin = 1164.3301
				xmax = 1164.9301
				text = "myself"
			intervals [4109]:
				xmin = 1164.9301
				xmax = 1165.3629
				text = ""
			intervals [4110]:
				xmin = 1165.3629
				xmax = 1165.4829
				text = "and"
			intervals [4111]:
				xmin = 1165.4829
				xmax = 1165.5729
				text = "i"
			intervals [4112]:
				xmin = 1165.5729
				xmax = 1165.7829
				text = "look"
			intervals [4113]:
				xmin = 1165.7829
				xmax = 1165.9429
				text = "up"
			intervals [4114]:
				xmin = 1165.9429
				xmax = 1166.7985
				text = ""
			intervals [4115]:
				xmin = 1166.7985
				xmax = 1166.9385
				text = "he"
			intervals [4116]:
				xmin = 1166.9385
				xmax = 1166.9785
				text = "s"
			intervals [4117]:
				xmin = 1166.9785
				xmax = 1167.2485
				text = "standing"
			intervals [4118]:
				xmin = 1167.2485
				xmax = 1167.3085
				text = "in"
			intervals [4119]:
				xmin = 1167.3085
				xmax = 1167.4785
				text = "front"
			intervals [4120]:
				xmin = 1167.4785
				xmax = 1167.5385
				text = "of"
			intervals [4121]:
				xmin = 1167.5385
				xmax = 1167.5985
				text = "my"
			intervals [4122]:
				xmin = 1167.5985
				xmax = 1167.8085
				text = "car"
			intervals [4123]:
				xmin = 1167.8085
				xmax = 1168.0285
				text = "now"
			intervals [4124]:
				xmin = 1168.0285
				xmax = 1168.4134
				text = ""
			intervals [4125]:
				xmin = 1168.4134
				xmax = 1168.5734
				text = "so"
			intervals [4126]:
				xmin = 1168.5734
				xmax = 1168.6234
				text = "i"
			intervals [4127]:
				xmin = 1168.6234
				xmax = 1168.7834
				text = "ran"
			intervals [4128]:
				xmin = 1168.7834
				xmax = 1168.8834
				text = "him"
			intervals [4129]:
				xmin = 1168.8834
				xmax = 1169.0334
				text = "over"
			intervals [4130]:
				xmin = 1169.0334
				xmax = 1169.6246
				text = ""
			intervals [4131]:
				xmin = 1169.6246
				xmax = 1169.7546
				text = "with"
			intervals [4132]:
				xmin = 1169.7546
				xmax = 1169.8146
				text = "the"
			intervals [4133]:
				xmin = 1169.8146
				xmax = 1170.0946
				text = "car"
			intervals [4134]:
				xmin = 1170.0946
				xmax = 1170.4287
				text = ""
			intervals [4135]:
				xmin = 1170.4287
				xmax = 1170.6387
				text = "and"
			intervals [4136]:
				xmin = 1170.6387
				xmax = 1170.8187
				text = "um"
			intervals [4137]:
				xmin = 1170.8187
				xmax = 1171.3787
				text = "<unk>"
			intervals [4138]:
				xmin = 1171.3787
				xmax = 1171.473
				text = ""
			intervals [4139]:
				xmin = 1171.473
				xmax = 1171.873
				text = "twice"
			intervals [4140]:
				xmin = 1171.873
				xmax = 1172.5983
				text = ""
			intervals [4141]:
				xmin = 1172.5983
				xmax = 1172.9483
				text = "and"
			intervals [4142]:
				xmin = 1172.9483
				xmax = 1173.0983
				text = "that"
			intervals [4143]:
				xmin = 1173.0983
				xmax = 1173.2383
				text = "was"
			intervals [4144]:
				xmin = 1173.2383
				xmax = 1173.3483
				text = "the"
			intervals [4145]:
				xmin = 1173.3483
				xmax = 1173.5983
				text = "only"
			intervals [4146]:
				xmin = 1173.5983
				xmax = 1174.0583
				text = "time"
			intervals [4147]:
				xmin = 1174.0583
				xmax = 1174.8872
				text = ""
			intervals [4148]:
				xmin = 1174.8872
				xmax = 1175.0372
				text = "but"
			intervals [4149]:
				xmin = 1175.0372
				xmax = 1175.3672
				text = "luckily"
			intervals [4150]:
				xmin = 1175.3672
				xmax = 1175.4472
				text = "i"
			intervals [4151]:
				xmin = 1175.4472
				xmax = 1175.5972
				text = "was"
			intervals [4152]:
				xmin = 1175.5972
				xmax = 1175.9172
				text = "also"
			intervals [4153]:
				xmin = 1175.9172
				xmax = 1176.3772
				text = "assistant"
			intervals [4154]:
				xmin = 1176.3772
				xmax = 1176.4672
				text = "to"
			intervals [4155]:
				xmin = 1176.4672
				xmax = 1176.5872
				text = "our"
			intervals [4156]:
				xmin = 1176.5872
				xmax = 1177.0572
				text = "security"
			intervals [4157]:
				xmin = 1177.0572
				xmax = 1177.4072
				text = "team"
			intervals [4158]:
				xmin = 1177.4072
				xmax = 1177.7367
				text = ""
			intervals [4159]:
				xmin = 1177.7367
				xmax = 1177.9467
				text = "and"
			intervals [4160]:
				xmin = 1177.9467
				xmax = 1178.1167
				text = "this"
			intervals [4161]:
				xmin = 1178.1167
				xmax = 1178.4267
				text = "guy"
			intervals [4162]:
				xmin = 1178.4267
				xmax = 1178.7467
				text = "really"
			intervals [4163]:
				xmin = 1178.7467
				xmax = 1179.0367
				text = "likes"
			intervals [4164]:
				xmin = 1179.0367
				xmax = 1179.1667
				text = "me"
			intervals [4165]:
				xmin = 1179.1667
				xmax = 1179.3167
				text = "cause"
			intervals [4166]:
				xmin = 1179.3167
				xmax = 1179.4067
				text = "he"
			intervals [4167]:
				xmin = 1179.4067
				xmax = 1179.4967
				text = "was"
			intervals [4168]:
				xmin = 1179.4967
				xmax = 1179.5867
				text = "like"
			intervals [4169]:
				xmin = 1179.5867
				xmax = 1179.6167
				text = ""
			intervals [4170]:
				xmin = 1179.6167
				xmax = 1179.6767
				text = "you"
			intervals [4171]:
				xmin = 1179.6767
				xmax = 1179.7667
				text = "have"
			intervals [4172]:
				xmin = 1179.7667
				xmax = 1179.9067
				text = "so"
			intervals [4173]:
				xmin = 1179.9067
				xmax = 1180.0767
				text = "much"
			intervals [4174]:
				xmin = 1180.0767
				xmax = 1180.5167
				text = "potential"
			intervals [4175]:
				xmin = 1180.5167
				xmax = 1180.9973
				text = ""
			intervals [4176]:
				xmin = 1180.9973
				xmax = 1181.4373
				text = "and"
			intervals [4177]:
				xmin = 1181.4373
				xmax = 1181.5673
				text = "he"
			intervals [4178]:
				xmin = 1181.5673
				xmax = 1181.6973
				text = "was"
			intervals [4179]:
				xmin = 1181.6973
				xmax = 1181.8973
				text = "like"
			intervals [4180]:
				xmin = 1181.8973
				xmax = 1181.9373
				text = "i"
			intervals [4181]:
				xmin = 1181.9373
				xmax = 1182.0373
				text = "don't"
			intervals [4182]:
				xmin = 1182.0373
				xmax = 1182.1673
				text = "have"
			intervals [4183]:
				xmin = 1182.1673
				xmax = 1182.3973
				text = "nothing"
			intervals [4184]:
				xmin = 1182.3973
				xmax = 1182.4773
				text = "on"
			intervals [4185]:
				xmin = 1182.4773
				xmax = 1182.7373
				text = "camera"
			intervals [4186]:
				xmin = 1182.7373
				xmax = 1183.1627
				text = ""
			intervals [4187]:
				xmin = 1183.1627
				xmax = 1183.2327
				text = "i"
			intervals [4188]:
				xmin = 1183.2327
				xmax = 1183.3427
				text = "don't"
			intervals [4189]:
				xmin = 1183.3427
				xmax = 1183.6127
				text = ""
			intervals [4190]:
				xmin = 1183.6127
				xmax = 1184.0827
				text = "see"
			intervals [4191]:
				xmin = 1184.0827
				xmax = 1184.1927
				text = "no"
			intervals [4192]:
				xmin = 1184.1927
				xmax = 1184.6327
				text = "so"
			intervals [4193]:
				xmin = 1184.6327
				xmax = 1185.329
				text = ""
			intervals [4194]:
				xmin = 1185.329
				xmax = 1185.449
				text = "but"
			intervals [4195]:
				xmin = 1185.449
				xmax = 1185.609
				text = "his"
			intervals [4196]:
				xmin = 1185.609
				xmax = 1185.919
				text = "mom"
			intervals [4197]:
				xmin = 1185.919
				xmax = 1186.059
				text = "was"
			intervals [4198]:
				xmin = 1186.059
				xmax = 1186.629
				text = "extremely"
			intervals [4199]:
				xmin = 1186.629
				xmax = 1186.889
				text = "livid"
			intervals [4200]:
				xmin = 1186.889
				xmax = 1186.969
				text = "she"
			intervals [4201]:
				xmin = 1186.969
				xmax = 1187.139
				text = "wanted"
			intervals [4202]:
				xmin = 1187.139
				xmax = 1187.209
				text = "to"
			intervals [4203]:
				xmin = 1187.209
				xmax = 1187.409
				text = "press"
			intervals [4204]:
				xmin = 1187.409
				xmax = 1187.819
				text = "charges"
			intervals [4205]:
				xmin = 1187.819
				xmax = 1187.909
				text = "and"
			intervals [4206]:
				xmin = 1187.909
				xmax = 1188.269
				text = "everything"
			intervals [4207]:
				xmin = 1188.269
				xmax = 1188.7557
				text = ""
			intervals [4208]:
				xmin = 1188.7557
				xmax = 1189.1357
				text = "but"
			intervals [4209]:
				xmin = 1189.1357
				xmax = 1189.6157
				text = "she"
			intervals [4210]:
				xmin = 1189.6157
				xmax = 1190.0857
				text = "um"
			intervals [4211]:
				xmin = 1190.0857
				xmax = 1190.1557
				text = ""
			intervals [4212]:
				xmin = 1190.1557
				xmax = 1190.2357
				text = "<unk>"
			intervals [4213]:
				xmin = 1190.2357
				xmax = 1190.5382
				text = ""
			intervals [4214]:
				xmin = 1190.5382
				xmax = 1190.8282
				text = "real"
			intervals [4215]:
				xmin = 1190.8282
				xmax = 1190.9282
				text = "when"
			intervals [4216]:
				xmin = 1190.9282
				xmax = 1191.0482
				text = "she"
			intervals [4217]:
				xmin = 1191.0482
				xmax = 1191.2582
				text = "saw"
			intervals [4218]:
				xmin = 1191.2582
				xmax = 1191.4382
				text = "when"
			intervals [4219]:
				xmin = 1191.4382
				xmax = 1191.5382
				text = "she"
			intervals [4220]:
				xmin = 1191.5382
				xmax = 1191.6782
				text = "found"
			intervals [4221]:
				xmin = 1191.6782
				xmax = 1191.7382
				text = "out"
			intervals [4222]:
				xmin = 1191.7382
				xmax = 1191.7982
				text = "the"
			intervals [4223]:
				xmin = 1191.7982
				xmax = 1191.9582
				text = "whole"
			intervals [4224]:
				xmin = 1191.9582
				xmax = 1192.2982
				text = "story"
			intervals [4225]:
				xmin = 1192.2982
				xmax = 1192.717
				text = ""
			intervals [4226]:
				xmin = 1192.717
				xmax = 1192.867
				text = "is"
			intervals [4227]:
				xmin = 1192.867
				xmax = 1192.977
				text = "when"
			intervals [4228]:
				xmin = 1192.977
				xmax = 1193.207
				text = "she"
			intervals [4229]:
				xmin = 1193.207
				xmax = 1193.437
				text = "really"
			intervals [4230]:
				xmin = 1193.437
				xmax = 1193.757
				text = "turned"
			intervals [4231]:
				xmin = 1193.757
				xmax = 1193.897
				text = "on"
			intervals [4232]:
				xmin = 1193.897
				xmax = 1194.027
				text = "her"
			intervals [4233]:
				xmin = 1194.027
				xmax = 1194.057
				text = ""
			intervals [4234]:
				xmin = 1194.057
				xmax = 1194.517
				text = "son"
			intervals [4235]:
				xmin = 1194.517
				xmax = 1194.757
				text = "because"
			intervals [4236]:
				xmin = 1194.757
				xmax = 1194.837
				text = "she"
			intervals [4237]:
				xmin = 1194.837
				xmax = 1194.987
				text = "said"
			intervals [4238]:
				xmin = 1194.987
				xmax = 1195.047
				text = "it"
			intervals [4239]:
				xmin = 1195.047
				xmax = 1195.177
				text = "was"
			intervals [4240]:
				xmin = 1195.177
				xmax = 1195.357
				text = "really"
			intervals [4241]:
				xmin = 1195.357
				xmax = 1195.637
				text = "no"
			intervals [4242]:
				xmin = 1195.637
				xmax = 1195.987
				text = "reason"
			intervals [4243]:
				xmin = 1195.987
				xmax = 1196.097
				text = "for"
			intervals [4244]:
				xmin = 1196.097
				xmax = 1196.167
				text = "you"
			intervals [4245]:
				xmin = 1196.167
				xmax = 1196.277
				text = "to"
			intervals [4246]:
				xmin = 1196.277
				xmax = 1196.507
				text = "taunt"
			intervals [4247]:
				xmin = 1196.507
				xmax = 1196.627
				text = "this"
			intervals [4248]:
				xmin = 1196.627
				xmax = 1196.757
				text = "young"
			intervals [4249]:
				xmin = 1196.757
				xmax = 1197.087
				text = "lady"
			intervals [4250]:
				xmin = 1197.087
				xmax = 1197.4692
				text = ""
			intervals [4251]:
				xmin = 1197.4692
				xmax = 1197.5592
				text = "you"
			intervals [4252]:
				xmin = 1197.5592
				xmax = 1197.6492
				text = "have"
			intervals [4253]:
				xmin = 1197.6492
				xmax = 1197.7792
				text = "your"
			intervals [4254]:
				xmin = 1197.7792
				xmax = 1197.8092
				text = ""
			intervals [4255]:
				xmin = 1197.8092
				xmax = 1198.0192
				text = "own"
			intervals [4256]:
				xmin = 1198.0192
				xmax = 1198.4392
				text = "vehicle"
			intervals [4257]:
				xmin = 1198.4392
				xmax = 1198.5992
				text = "this"
			intervals [4258]:
				xmin = 1198.5992
				xmax = 1198.6892
				text = "would"
			intervals [4259]:
				xmin = 1198.6892
				xmax = 1198.7792
				text = "have"
			intervals [4260]:
				xmin = 1198.7792
				xmax = 1198.8092
				text = ""
			intervals [4261]:
				xmin = 1198.8092
				xmax = 1199.2592
				text = "never"
			intervals [4262]:
				xmin = 1199.2592
				xmax = 1199.9292
				text = "happened"
			intervals [4263]:
				xmin = 1199.9292
				xmax = 1200.2351
				text = ""
			intervals [4264]:
				xmin = 1200.2351
				xmax = 1200.4451
				text = "had"
			intervals [4265]:
				xmin = 1200.4451
				xmax = 1200.5651
				text = "you"
			intervals [4266]:
				xmin = 1200.5651
				xmax = 1200.7551
				text = "not"
			intervals [4267]:
				xmin = 1200.7551
				xmax = 1200.9751
				text = "really"
			intervals [4268]:
				xmin = 1200.9751
				xmax = 1201.0051
				text = ""
			intervals [4269]:
				xmin = 1201.0051
				xmax = 1201.5051
				text = "instigated"
			intervals [4270]:
				xmin = 1201.5051
				xmax = 1201.7051
				text = "this"
			intervals [4271]:
				xmin = 1201.7051
				xmax = 1202.0177
				text = ""
			intervals [4272]:
				xmin = 1202.0177
				xmax = 1202.0777
				text = "it"
			intervals [4273]:
				xmin = 1202.0777
				xmax = 1202.2077
				text = "didn't"
			intervals [4274]:
				xmin = 1202.2077
				xmax = 1202.3777
				text = "really"
			intervals [4275]:
				xmin = 1202.3777
				xmax = 1202.7177
				text = "excuse"
			intervals [4276]:
				xmin = 1202.7177
				xmax = 1202.8277
				text = "me"
			intervals [4277]:
				xmin = 1202.8277
				xmax = 1203.0677
				text = "running"
			intervals [4278]:
				xmin = 1203.0677
				xmax = 1203.2777
				text = "over"
			intervals [4279]:
				xmin = 1203.2777
				xmax = 1203.4777
				text = "his"
			intervals [4280]:
				xmin = 1203.4777
				xmax = 1203.7477
				text = "legs"
			intervals [4281]:
				xmin = 1203.7477
				xmax = 1203.8077
				text = "and"
			intervals [4282]:
				xmin = 1203.8077
				xmax = 1204.0777
				text = "breaking"
			intervals [4283]:
				xmin = 1204.0777
				xmax = 1204.1977
				text = "them"
			intervals [4284]:
				xmin = 1204.1977
				xmax = 1204.2277
				text = ""
			intervals [4285]:
				xmin = 1204.2277
				xmax = 1204.3777
				text = "it"
			intervals [4286]:
				xmin = 1204.3777
				xmax = 1204.4277
				text = "s"
			intervals [4287]:
				xmin = 1204.4277
				xmax = 1204.5777
				text = "just"
			intervals [4288]:
				xmin = 1204.5777
				xmax = 1204.7977
				text = "that"
			intervals [4289]:
				xmin = 1204.7977
				xmax = 1205.9983
				text = ""
			intervals [4290]:
				xmin = 1205.9983
				xmax = 1206.2083
				text = "she"
			intervals [4291]:
				xmin = 1206.2083
				xmax = 1206.4583
				text = "said"
			intervals [4292]:
				xmin = 1206.4583
				xmax = 1206.5083
				text = ""
			intervals [4293]:
				xmin = 1206.5083
				xmax = 1206.7583
				text = "your"
			intervals [4294]:
				xmin = 1206.7583
				xmax = 1207.0183
				text = "legs"
			intervals [4295]:
				xmin = 1207.0183
				xmax = 1207.1983
				text = "wouldn't"
			intervals [4296]:
				xmin = 1207.1983
				xmax = 1207.2983
				text = "be"
			intervals [4297]:
				xmin = 1207.2983
				xmax = 1207.6083
				text = "broken"
			intervals [4298]:
				xmin = 1207.6083
				xmax = 1207.7783
				text = "right"
			intervals [4299]:
				xmin = 1207.7783
				xmax = 1207.9583
				text = "now"
			intervals [4300]:
				xmin = 1207.9583
				xmax = 1208.0283
				text = "if"
			intervals [4301]:
				xmin = 1208.0283
				xmax = 1208.0983
				text = "you"
			intervals [4302]:
				xmin = 1208.0983
				xmax = 1208.1283
				text = ""
			intervals [4303]:
				xmin = 1208.1283
				xmax = 1208.5383
				text = "hadn't"
			intervals [4304]:
				xmin = 1208.5383
				xmax = 1208.9887
				text = ""
			intervals [4305]:
				xmin = 1208.9887
				xmax = 1209.3287
				text = "taunted"
			intervals [4306]:
				xmin = 1209.3287
				xmax = 1209.4787
				text = "this"
			intervals [4307]:
				xmin = 1209.4787
				xmax = 1209.6187
				text = "young"
			intervals [4308]:
				xmin = 1209.6187
				xmax = 1209.8687
				text = "lady"
			intervals [4309]:
				xmin = 1209.8687
				xmax = 1210.0787
				text = "so"
			intervals [4310]:
				xmin = 1210.0787
				xmax = 1210.5302
				text = ""
			intervals [4311]:
				xmin = 1210.5302
				xmax = 1210.9802
				text = "um"
			intervals [4312]:
				xmin = 1210.9802
				xmax = 1211.4277
				text = ""
			intervals [4313]:
				xmin = 1211.4277
				xmax = 1211.6777
				text = "twelfth"
			intervals [4314]:
				xmin = 1211.6777
				xmax = 1211.8477
				text = "grade"
			intervals [4315]:
				xmin = 1211.8477
				xmax = 1211.9577
				text = "was"
			intervals [4316]:
				xmin = 1211.9577
				xmax = 1212.3677
				text = "smooth"
			intervals [4317]:
				xmin = 1212.3677
				xmax = 1213.2803
				text = ""
			intervals [4318]:
				xmin = 1213.2803
				xmax = 1213.5303
				text = "very"
			intervals [4319]:
				xmin = 1213.5303
				xmax = 1213.8603
				text = "smooth"
			intervals [4320]:
				xmin = 1213.8603
				xmax = 1213.9503
				text = ""
			intervals [4321]:
				xmin = 1213.9503
				xmax = 1214.2403
				text = "twelfth"
			intervals [4322]:
				xmin = 1214.2403
				xmax = 1214.5703
				text = "grade"
			intervals [4323]:
				xmin = 1214.5703
				xmax = 1215.0888
				text = ""
			intervals [4324]:
				xmin = 1215.0888
				xmax = 1215.3988
				text = "so"
			intervals [4325]:
				xmin = 1215.3988
				xmax = 1215.6488
				text = "twelfth"
			intervals [4326]:
				xmin = 1215.6488
				xmax = 1215.7688
				text = "grade"
			intervals [4327]:
				xmin = 1215.7688
				xmax = 1215.8588
				text = "was"
			intervals [4328]:
				xmin = 1215.8588
				xmax = 1215.9888
				text = "my"
			intervals [4329]:
				xmin = 1215.9888
				xmax = 1216.1988
				text = "most"
			intervals [4330]:
				xmin = 1216.1988
				xmax = 1216.4688
				text = "smooth"
			intervals [4331]:
				xmin = 1216.4688
				xmax = 1216.8388
				text = "year"
			intervals [4332]:
				xmin = 1216.8388
				xmax = 1217.3131
				text = ""
			intervals [4333]:
				xmin = 1217.3131
				xmax = 1217.7431
				text = "and"
			intervals [4334]:
				xmin = 1217.7431
				xmax = 1217.7731
				text = ""
			intervals [4335]:
				xmin = 1217.7731
				xmax = 1218.2231
				text = "um"
			intervals [4336]:
				xmin = 1218.2231
				xmax = 1218.5042
				text = ""
			intervals [4337]:
				xmin = 1218.5042
				xmax = 1218.5642
				text = "<unk>"
			intervals [4338]:
				xmin = 1218.5642
				xmax = 1218.6142
				text = "i"
			intervals [4339]:
				xmin = 1218.6142
				xmax = 1218.7742
				text = "think"
			intervals [4340]:
				xmin = 1218.7742
				xmax = 1218.8542
				text = "my"
			intervals [4341]:
				xmin = 1218.8542
				xmax = 1219.0742
				text = "most"
			intervals [4342]:
				xmin = 1219.0742
				xmax = 1219.5742
				text = "mature"
			intervals [4343]:
				xmin = 1219.5742
				xmax = 1220.2226
				text = ""
			intervals [4344]:
				xmin = 1220.2226
				xmax = 1220.6326
				text = "so"
			intervals [4345]:
				xmin = 1220.6326
				xmax = 1221.0668
				text = ""
			intervals [4346]:
				xmin = 1221.0668
				xmax = 1221.2068
				text = "i'm"
			intervals [4347]:
				xmin = 1221.2068
				xmax = 1221.2368
				text = ""
			intervals [4348]:
				xmin = 1221.2368
				xmax = 1221.4968
				text = "nothing"
			intervals [4349]:
				xmin = 1221.4968
				xmax = 1221.6768
				text = "like"
			intervals [4350]:
				xmin = 1221.6768
				xmax = 1221.8168
				text = "that"
			intervals [4351]:
				xmin = 1221.8168
				xmax = 1221.8468
				text = ""
			intervals [4352]:
				xmin = 1221.8468
				xmax = 1222.4268
				text = "obviously"
			intervals [4353]:
				xmin = 1222.4268
				xmax = 1222.7125
				text = ""
			intervals [4354]:
				xmin = 1222.7125
				xmax = 1222.8225
				text = "you"
			intervals [4355]:
				xmin = 1222.8225
				xmax = 1222.8625
				text = ""
			intervals [4356]:
				xmin = 1222.8625
				xmax = 1222.9925
				text = "you"
			intervals [4357]:
				xmin = 1222.9925
				xmax = 1223.2925
				text = "couldn't"
			intervals [4358]:
				xmin = 1223.2925
				xmax = 1223.3225
				text = ""
			intervals [4359]:
				xmin = 1223.3225
				xmax = 1223.5725
				text = "be"
			intervals [4360]:
				xmin = 1223.5725
				xmax = 1223.7602
				text = ""
			intervals [4361]:
				xmin = 1223.7602
				xmax = 1223.9002
				text = "where"
			intervals [4362]:
				xmin = 1223.9002
				xmax = 1223.9902
				text = "i"
			intervals [4363]:
				xmin = 1223.9902
				xmax = 1224.1802
				text = "am"
			intervals [4364]:
				xmin = 1224.1802
				xmax = 1224.2202
				text = ""
			intervals [4365]:
				xmin = 1224.2202
				xmax = 1224.5402
				text = "today"
			intervals [4366]:
				xmin = 1224.5402
				xmax = 1225.4886
				text = ""
			intervals [4367]:
				xmin = 1225.4886
				xmax = 1225.6686
				text = "yeah"
			intervals [4368]:
				xmin = 1225.6686
				xmax = 1225.9156
				text = ""
			intervals [4369]:
				xmin = 1225.9156
				xmax = 1226.0056
				text = "it"
			intervals [4370]:
				xmin = 1226.0056
				xmax = 1226.0956
				text = "was"
			intervals [4371]:
				xmin = 1226.0956
				xmax = 1226.1256
				text = ""
			intervals [4372]:
				xmin = 1226.1256
				xmax = 1226.3856
				text = "funny"
			intervals [4373]:
				xmin = 1226.3856
				xmax = 1226.9056
				text = "stories"
			intervals [4374]:
				xmin = 1226.9056
				xmax = 1227.6556
				text = "<unk>"
			intervals [4375]:
				xmin = 1227.6556
				xmax = 1237.1249
				text = ""
			intervals [4376]:
				xmin = 1237.1249
				xmax = 1237.4149
				text = "uh-huh"
			intervals [4377]:
				xmin = 1237.4149
				xmax = 1238.4428
				text = ""
			intervals [4378]:
				xmin = 1238.4428
				xmax = 1238.6028
				text = "well"
			intervals [4379]:
				xmin = 1238.6028
				xmax = 1238.7628
				text = "i"
			intervals [4380]:
				xmin = 1238.7628
				xmax = 1238.9428
				text = "had"
			intervals [4381]:
				xmin = 1238.9428
				xmax = 1239.6328
				text = "decided"
			intervals [4382]:
				xmin = 1239.6328
				xmax = 1239.6628
				text = ""
			intervals [4383]:
				xmin = 1239.6628
				xmax = 1240.2428
				text = "um"
			intervals [4384]:
				xmin = 1240.2428
				xmax = 1240.6858
				text = ""
			intervals [4385]:
				xmin = 1240.6858
				xmax = 1240.7558
				text = "<unk>"
			intervals [4386]:
				xmin = 1240.7558
				xmax = 1240.8393
				text = ""
			intervals [4387]:
				xmin = 1240.8393
				xmax = 1240.9893
				text = "and"
			intervals [4388]:
				xmin = 1240.9893
				xmax = 1241.0593
				text = "i"
			intervals [4389]:
				xmin = 1241.0593
				xmax = 1241.1693
				text = "was"
			intervals [4390]:
				xmin = 1241.1693
				xmax = 1241.3693
				text = "always"
			intervals [4391]:
				xmin = 1241.3693
				xmax = 1241.5993
				text = "taught"
			intervals [4392]:
				xmin = 1241.5993
				xmax = 1241.6393
				text = ""
			intervals [4393]:
				xmin = 1241.6393
				xmax = 1241.7393
				text = "from"
			intervals [4394]:
				xmin = 1241.7393
				xmax = 1241.8093
				text = "my"
			intervals [4395]:
				xmin = 1241.8093
				xmax = 1242.2593
				text = "parents"
			intervals [4396]:
				xmin = 1242.2593
				xmax = 1242.6878
				text = ""
			intervals [4397]:
				xmin = 1242.6878
				xmax = 1242.8178
				text = "you"
			intervals [4398]:
				xmin = 1242.8178
				xmax = 1242.9878
				text = "want"
			intervals [4399]:
				xmin = 1242.9878
				xmax = 1243.1878
				text = "change"
			intervals [4400]:
				xmin = 1243.1878
				xmax = 1243.2478
				text = "you"
			intervals [4401]:
				xmin = 1243.2478
				xmax = 1243.3678
				text = "gotta"
			intervals [4402]:
				xmin = 1243.3678
				xmax = 1243.7778
				text = "change"
			intervals [4403]:
				xmin = 1243.7778
				xmax = 1243.9023
				text = ""
			intervals [4404]:
				xmin = 1243.9023
				xmax = 1244.3223
				text = "period"
			intervals [4405]:
				xmin = 1244.3223
				xmax = 1244.7331
				text = ""
			intervals [4406]:
				xmin = 1244.7331
				xmax = 1245.0431
				text = "you"
			intervals [4407]:
				xmin = 1245.0431
				xmax = 1245.1131
				text = "in"
			intervals [4408]:
				xmin = 1245.1131
				xmax = 1245.5931
				text = "control"
			intervals [4409]:
				xmin = 1245.5931
				xmax = 1245.6931
				text = "of"
			intervals [4410]:
				xmin = 1245.6931
				xmax = 1246.2031
				text = "everything"
			intervals [4411]:
				xmin = 1246.2031
				xmax = 1246.7384
				text = ""
			intervals [4412]:
				xmin = 1246.7384
				xmax = 1247.1184
				text = "uh"
			intervals [4413]:
				xmin = 1247.1184
				xmax = 1247.2184
				text = "in"
			intervals [4414]:
				xmin = 1247.2184
				xmax = 1247.3784
				text = "your"
			intervals [4415]:
				xmin = 1247.3784
				xmax = 1247.7684
				text = "life"
			intervals [4416]:
				xmin = 1247.7684
				xmax = 1248.1273
				text = ""
			intervals [4417]:
				xmin = 1248.1273
				xmax = 1248.6173
				text = "everything"
			intervals [4418]:
				xmin = 1248.6173
				xmax = 1249.0273
				text = "whatever"
			intervals [4419]:
				xmin = 1249.0273
				xmax = 1249.4385
				text = ""
			intervals [4420]:
				xmin = 1249.4385
				xmax = 1249.6385
				text = "you"
			intervals [4421]:
				xmin = 1249.6385
				xmax = 1249.7985
				text = "you"
			intervals [4422]:
				xmin = 1249.7985
				xmax = 1249.9185
				text = "know"
			intervals [4423]:
				xmin = 1249.9185
				xmax = 1250.1885
				text = "you"
			intervals [4424]:
				xmin = 1250.1885
				xmax = 1250.2185
				text = ""
			intervals [4425]:
				xmin = 1250.2185
				xmax = 1250.3585
				text = "you"
			intervals [4426]:
				xmin = 1250.3585
				xmax = 1250.5185
				text = "wanna"
			intervals [4427]:
				xmin = 1250.5185
				xmax = 1250.6085
				text = "be"
			intervals [4428]:
				xmin = 1250.6085
				xmax = 1250.6585
				text = "a"
			intervals [4429]:
				xmin = 1250.6585
				xmax = 1250.9885
				text = "millionaire"
			intervals [4430]:
				xmin = 1250.9885
				xmax = 1251.0585
				text = "you"
			intervals [4431]:
				xmin = 1251.0585
				xmax = 1251.1385
				text = "go"
			intervals [4432]:
				xmin = 1251.1385
				xmax = 1251.2585
				text = "hang"
			intervals [4433]:
				xmin = 1251.2585
				xmax = 1251.4385
				text = "around"
			intervals [4434]:
				xmin = 1251.4385
				xmax = 1251.9885
				text = "millionaires"
			intervals [4435]:
				xmin = 1251.9885
				xmax = 1252.3881
				text = ""
			intervals [4436]:
				xmin = 1252.3881
				xmax = 1252.4781
				text = "you"
			intervals [4437]:
				xmin = 1252.4781
				xmax = 1252.6081
				text = "know"
			intervals [4438]:
				xmin = 1252.6081
				xmax = 1252.8481
				text = "you"
			intervals [4439]:
				xmin = 1252.8481
				xmax = 1253.2322
				text = ""
			intervals [4440]:
				xmin = 1253.2322
				xmax = 1253.5222
				text = "five"
			intervals [4441]:
				xmin = 1253.5222
				xmax = 1253.8122
				text = "dummies"
			intervals [4442]:
				xmin = 1253.8122
				xmax = 1253.8722
				text = "in"
			intervals [4443]:
				xmin = 1253.8722
				xmax = 1253.9422
				text = "the"
			intervals [4444]:
				xmin = 1253.9422
				xmax = 1254.1322
				text = "room"
			intervals [4445]:
				xmin = 1254.1322
				xmax = 1254.2122
				text = "you"
			intervals [4446]:
				xmin = 1254.2122
				xmax = 1254.2922
				text = "the"
			intervals [4447]:
				xmin = 1254.2922
				xmax = 1254.5522
				text = "sixth"
			intervals [4448]:
				xmin = 1254.5522
				xmax = 1254.7922
				text = "dummy"
			intervals [4449]:
				xmin = 1254.7922
				xmax = 1254.9514
				text = ""
			intervals [4450]:
				xmin = 1254.9514
				xmax = 1255.2114
				text = "so"
			intervals [4451]:
				xmin = 1255.2114
				xmax = 1255.3814
				text = ""
			intervals [4452]:
				xmin = 1255.3814
				xmax = 1255.4814
				text = "you"
			intervals [4453]:
				xmin = 1255.4814
				xmax = 1255.6614
				text = "gotta"
			intervals [4454]:
				xmin = 1255.6614
				xmax = 1255.8514
				text = "hang"
			intervals [4455]:
				xmin = 1255.8514
				xmax = 1256.2114
				text = "around"
			intervals [4456]:
				xmin = 1256.2114
				xmax = 1256.3714
				text = "what"
			intervals [4457]:
				xmin = 1256.3714
				xmax = 1256.4914
				text = "you"
			intervals [4458]:
				xmin = 1256.4914
				xmax = 1256.7114
				text = "wanna"
			intervals [4459]:
				xmin = 1256.7114
				xmax = 1256.9914
				text = "be"
			intervals [4460]:
				xmin = 1256.9914
				xmax = 1257.4472
				text = ""
			intervals [4461]:
				xmin = 1257.4472
				xmax = 1257.8872
				text = "and"
			intervals [4462]:
				xmin = 1257.8872
				xmax = 1257.9172
				text = ""
			intervals [4463]:
				xmin = 1257.9172
				xmax = 1258.1072
				text = "that"
			intervals [4464]:
				xmin = 1258.1072
				xmax = 1258.1372
				text = "s"
			intervals [4465]:
				xmin = 1258.1372
				xmax = 1258.2272
				text = "what"
			intervals [4466]:
				xmin = 1258.2272
				xmax = 1258.2572
				text = "i"
			intervals [4467]:
				xmin = 1258.2572
				xmax = 1258.5772
				text = "decided"
			intervals [4468]:
				xmin = 1258.5772
				xmax = 1258.6672
				text = "to"
			intervals [4469]:
				xmin = 1258.6672
				xmax = 1258.8972
				text = "do"
			intervals [4470]:
				xmin = 1258.8972
				xmax = 1258.9272
				text = ""
			intervals [4471]:
				xmin = 1258.9272
				xmax = 1259.0172
				text = "i"
			intervals [4472]:
				xmin = 1259.0172
				xmax = 1259.1072
				text = "was"
			intervals [4473]:
				xmin = 1259.1072
				xmax = 1259.2372
				text = "like"
			intervals [4474]:
				xmin = 1259.2372
				xmax = 1259.2972
				text = "you"
			intervals [4475]:
				xmin = 1259.2972
				xmax = 1259.4172
				text = "know"
			intervals [4476]:
				xmin = 1259.4172
				xmax = 1259.6172
				text = "what"
			intervals [4477]:
				xmin = 1259.6172
				xmax = 1259.6972
				text = "i"
			intervals [4478]:
				xmin = 1259.6972
				xmax = 1259.8072
				text = "don't"
			intervals [4479]:
				xmin = 1259.8072
				xmax = 1259.9472
				text = "wanna"
			intervals [4480]:
				xmin = 1259.9472
				xmax = 1260.0772
				text = "be"
			intervals [4481]:
				xmin = 1260.0772
				xmax = 1260.2972
				text = "running"
			intervals [4482]:
				xmin = 1260.2972
				xmax = 1260.5772
				text = "people"
			intervals [4483]:
				xmin = 1260.5772
				xmax = 1260.9772
				text = "over"
			intervals [4484]:
				xmin = 1260.9772
				xmax = 1261.3451
				text = ""
			intervals [4485]:
				xmin = 1261.3451
				xmax = 1261.5051
				text = "all"
			intervals [4486]:
				xmin = 1261.5051
				xmax = 1261.5851
				text = "the"
			intervals [4487]:
				xmin = 1261.5851
				xmax = 1261.8151
				text = "time"
			intervals [4488]:
				xmin = 1261.8151
				xmax = 1261.9051
				text = "they"
			intervals [4489]:
				xmin = 1261.9051
				xmax = 1262.0951
				text = "say"
			intervals [4490]:
				xmin = 1262.0951
				xmax = 1262.3951
				text = "something"
			intervals [4491]:
				xmin = 1262.3951
				xmax = 1262.6151
				text = "to"
			intervals [4492]:
				xmin = 1262.6151
				xmax = 1262.9651
				text = "me"
			intervals [4493]:
				xmin = 1262.9651
				xmax = 1263.4271
				text = ""
			intervals [4494]:
				xmin = 1263.4271
				xmax = 1263.5271
				text = "i"
			intervals [4495]:
				xmin = 1263.5271
				xmax = 1263.6171
				text = "don't"
			intervals [4496]:
				xmin = 1263.6171
				xmax = 1263.7371
				text = "wanna"
			intervals [4497]:
				xmin = 1263.7371
				xmax = 1263.8371
				text = "be"
			intervals [4498]:
				xmin = 1263.8371
				xmax = 1263.8971
				text = ""
			intervals [4499]:
				xmin = 1263.8971
				xmax = 1264.2371
				text = "pushing"
			intervals [4500]:
				xmin = 1264.2371
				xmax = 1264.5171
				text = "nobody"
			intervals [4501]:
				xmin = 1264.5171
				xmax = 1264.6171
				text = "on"
			intervals [4502]:
				xmin = 1264.6171
				xmax = 1264.9071
				text = "train"
			intervals [4503]:
				xmin = 1264.9071
				xmax = 1265.1671
				text = "tracks"
			intervals [4504]:
				xmin = 1265.1671
				xmax = 1265.2271
				text = "you"
			intervals [4505]:
				xmin = 1265.2271
				xmax = 1265.2871
				text = "know"
			intervals [4506]:
				xmin = 1265.2871
				xmax = 1265.3171
				text = "i"
			intervals [4507]:
				xmin = 1265.3171
				xmax = 1265.4071
				text = "don't"
			intervals [4508]:
				xmin = 1265.4071
				xmax = 1265.5271
				text = "wanna"
			intervals [4509]:
				xmin = 1265.5271
				xmax = 1265.5871
				text = "be"
			intervals [4510]:
				xmin = 1265.5871
				xmax = 1265.7271
				text = "doing"
			intervals [4511]:
				xmin = 1265.7271
				xmax = 1265.9871
				text = "stuff"
			intervals [4512]:
				xmin = 1265.9871
				xmax = 1266.1271
				text = "like"
			intervals [4513]:
				xmin = 1266.1271
				xmax = 1266.2371
				text = ""
			intervals [4514]:
				xmin = 1266.2371
				xmax = 1266.4671
				text = "that"
			intervals [4515]:
				xmin = 1266.4671
				xmax = 1266.7571
				text = "so"
			intervals [4516]:
				xmin = 1266.7571
				xmax = 1267.1816
				text = ""
			intervals [4517]:
				xmin = 1267.1816
				xmax = 1267.3716
				text = "i"
			intervals [4518]:
				xmin = 1267.3716
				xmax = 1267.7216
				text = "started"
			intervals [4519]:
				xmin = 1267.7216
				xmax = 1267.9916
				text = "to"
			intervals [4520]:
				xmin = 1267.9916
				xmax = 1268.3227
				text = ""
			intervals [4521]:
				xmin = 1268.3227
				xmax = 1268.5427
				text = "go"
			intervals [4522]:
				xmin = 1268.5427
				xmax = 1268.9727
				text = "literally"
			intervals [4523]:
				xmin = 1268.9727
				xmax = 1269.0127
				text = ""
			intervals [4524]:
				xmin = 1269.0127
				xmax = 1269.2627
				text = "get"
			intervals [4525]:
				xmin = 1269.2627
				xmax = 1269.3227
				text = ""
			intervals [4526]:
				xmin = 1269.3227
				xmax = 1269.6527
				text = "up"
			intervals [4527]:
				xmin = 1269.6527
				xmax = 1270.2145
				text = ""
			intervals [4528]:
				xmin = 1270.2145
				xmax = 1270.3845
				text = "as"
			intervals [4529]:
				xmin = 1270.3845
				xmax = 1270.4645
				text = "a"
			intervals [4530]:
				xmin = 1270.4645
				xmax = 1271.1445
				text = "teenager"
			intervals [4531]:
				xmin = 1271.1445
				xmax = 1271.6868
				text = ""
			intervals [4532]:
				xmin = 1271.6868
				xmax = 1271.9168
				text = "like"
			intervals [4533]:
				xmin = 1271.9168
				xmax = 1272.3968
				text = "seventeen"
			intervals [4534]:
				xmin = 1272.3968
				xmax = 1272.4868
				text = "at"
			intervals [4535]:
				xmin = 1272.4868
				xmax = 1272.6268
				text = "this"
			intervals [4536]:
				xmin = 1272.6268
				xmax = 1272.6568
				text = ""
			intervals [4537]:
				xmin = 1272.6568
				xmax = 1272.9868
				text = "time"
			intervals [4538]:
				xmin = 1272.9868
				xmax = 1273.1268
				text = "in"
			intervals [4539]:
				xmin = 1273.1268
				xmax = 1273.3968
				text = "twelfth"
			intervals [4540]:
				xmin = 1273.3968
				xmax = 1273.7468
				text = "grade"
			intervals [4541]:
				xmin = 1273.7468
				xmax = 1274.3361
				text = ""
			intervals [4542]:
				xmin = 1274.3361
				xmax = 1274.8461
				text = "drive"
			intervals [4543]:
				xmin = 1274.8461
				xmax = 1274.9661
				text = "to"
			intervals [4544]:
				xmin = 1274.9661
				xmax = 1275.2061
				text = "these"
			intervals [4545]:
				xmin = 1275.2061
				xmax = 1275.5961
				text = "super"
			intervals [4546]:
				xmin = 1275.5961
				xmax = 1275.8461
				text = "rich"
			intervals [4547]:
				xmin = 1275.8461
				xmax = 1275.8761
				text = ""
			intervals [4548]:
				xmin = 1275.8761
				xmax = 1276.4661
				text = "areas"
			intervals [4549]:
				xmin = 1276.4661
				xmax = 1276.8127
				text = ""
			intervals [4550]:
				xmin = 1276.8127
				xmax = 1276.9527
				text = "and"
			intervals [4551]:
				xmin = 1276.9527
				xmax = 1277.1427
				text = "just"
			intervals [4552]:
				xmin = 1277.1427
				xmax = 1277.2527
				text = "go"
			intervals [4553]:
				xmin = 1277.2527
				xmax = 1277.3827
				text = "hang"
			intervals [4554]:
				xmin = 1277.3827
				xmax = 1277.4127
				text = ""
			intervals [4555]:
				xmin = 1277.4127
				xmax = 1277.5027
				text = "with"
			intervals [4556]:
				xmin = 1277.5027
				xmax = 1277.6827
				text = "those"
			intervals [4557]:
				xmin = 1277.6827
				xmax = 1278.0427
				text = "people"
			intervals [4558]:
				xmin = 1278.0427
				xmax = 1278.7078
				text = ""
			intervals [4559]:
				xmin = 1278.7078
				xmax = 1278.8378
				text = "and"
			intervals [4560]:
				xmin = 1278.8378
				xmax = 1278.9478
				text = "that"
			intervals [4561]:
				xmin = 1278.9478
				xmax = 1278.9878
				text = "s"
			intervals [4562]:
				xmin = 1278.9878
				xmax = 1279.0878
				text = "when"
			intervals [4563]:
				xmin = 1279.0878
				xmax = 1279.1778
				text = "i"
			intervals [4564]:
				xmin = 1279.1778
				xmax = 1279.3978
				text = "learned"
			intervals [4565]:
				xmin = 1279.3978
				xmax = 1279.4578
				text = "the"
			intervals [4566]:
				xmin = 1279.4578
				xmax = 1279.7078
				text = "power"
			intervals [4567]:
				xmin = 1279.7078
				xmax = 1279.7778
				text = "of"
			intervals [4568]:
				xmin = 1279.7778
				xmax = 1279.8078
				text = ""
			intervals [4569]:
				xmin = 1279.8078
				xmax = 1280.2378
				text = "networking"
			intervals [4570]:
				xmin = 1280.2378
				xmax = 1281.4772
				text = ""
			intervals [4571]:
				xmin = 1281.4772
				xmax = 1281.8072
				text = "so"
			intervals [4572]:
				xmin = 1281.8072
				xmax = 1282.4147
				text = ""
			intervals [4573]:
				xmin = 1282.4147
				xmax = 1282.4447
				text = "i"
			intervals [4574]:
				xmin = 1282.4447
				xmax = 1282.5347
				text = "was"
			intervals [4575]:
				xmin = 1282.5347
				xmax = 1282.6247
				text = "like"
			intervals [4576]:
				xmin = 1282.6247
				xmax = 1282.6847
				text = "you"
			intervals [4577]:
				xmin = 1282.6847
				xmax = 1282.7447
				text = "know"
			intervals [4578]:
				xmin = 1282.7447
				xmax = 1282.9547
				text = "what"
			intervals [4579]:
				xmin = 1282.9547
				xmax = 1283.4599
				text = ""
			intervals [4580]:
				xmin = 1283.4599
				xmax = 1283.5399
				text = "i"
			intervals [4581]:
				xmin = 1283.5399
				xmax = 1283.8599
				text = "remember"
			intervals [4582]:
				xmin = 1283.8599
				xmax = 1284.1999
				text = "being"
			intervals [4583]:
				xmin = 1284.1999
				xmax = 1284.2799
				text = ""
			intervals [4584]:
				xmin = 1284.2799
				xmax = 1284.4199
				text = "a"
			intervals [4585]:
				xmin = 1284.4199
				xmax = 1284.6099
				text = "little"
			intervals [4586]:
				xmin = 1284.6099
				xmax = 1285.0099
				text = "kid"
			intervals [4587]:
				xmin = 1285.0099
				xmax = 1285.2783
				text = ""
			intervals [4588]:
				xmin = 1285.2783
				xmax = 1285.7383
				text = "networking"
			intervals [4589]:
				xmin = 1285.7383
				xmax = 1285.8583
				text = "didn't"
			intervals [4590]:
				xmin = 1285.8583
				xmax = 1285.9183
				text = "know"
			intervals [4591]:
				xmin = 1285.9183
				xmax = 1286.0283
				text = "what"
			intervals [4592]:
				xmin = 1286.0283
				xmax = 1286.0783
				text = "i"
			intervals [4593]:
				xmin = 1286.0783
				xmax = 1286.1783
				text = "was"
			intervals [4594]:
				xmin = 1286.1783
				xmax = 1286.4083
				text = "doing"
			intervals [4595]:
				xmin = 1286.4083
				xmax = 1286.4583
				text = "i"
			intervals [4596]:
				xmin = 1286.4583
				xmax = 1286.5583
				text = "was"
			intervals [4597]:
				xmin = 1286.5583
				xmax = 1286.6683
				text = "just"
			intervals [4598]:
				xmin = 1286.6683
				xmax = 1287.1883
				text = "playing"
			intervals [4599]:
				xmin = 1287.1883
				xmax = 1287.7875
				text = ""
			intervals [4600]:
				xmin = 1287.7875
				xmax = 1288.0375
				text = "but"
			intervals [4601]:
				xmin = 1288.0375
				xmax = 1288.1275
				text = ""
			intervals [4602]:
				xmin = 1288.1275
				xmax = 1288.3575
				text = "i'm"
			intervals [4603]:
				xmin = 1288.3575
				xmax = 1288.9675
				text = "networking"
			intervals [4604]:
				xmin = 1288.9675
				xmax = 1288.9975
				text = ""
			intervals [4605]:
				xmin = 1288.9975
				xmax = 1289.2075
				text = "and"
			intervals [4606]:
				xmin = 1289.2075
				xmax = 1289.4675
				text = "i'm"
			intervals [4607]:
				xmin = 1289.4675
				xmax = 1289.6375
				text = ""
			intervals [4608]:
				xmin = 1289.6375
				xmax = 1289.9275
				text = "getting"
			intervals [4609]:
				xmin = 1289.9275
				xmax = 1290.1075
				text = "with"
			intervals [4610]:
				xmin = 1290.1075
				xmax = 1290.2075
				text = "the"
			intervals [4611]:
				xmin = 1290.2075
				xmax = 1290.5375
				text = "types"
			intervals [4612]:
				xmin = 1290.5375
				xmax = 1290.5975
				text = "of"
			intervals [4613]:
				xmin = 1290.5975
				xmax = 1290.8375
				text = "people"
			intervals [4614]:
				xmin = 1290.8375
				xmax = 1290.9475
				text = "that"
			intervals [4615]:
				xmin = 1290.9475
				xmax = 1291.0275
				text = "i"
			intervals [4616]:
				xmin = 1291.0275
				xmax = 1291.2375
				text = "wanna"
			intervals [4617]:
				xmin = 1291.2375
				xmax = 1291.3775
				text = "be"
			intervals [4618]:
				xmin = 1291.3775
				xmax = 1291.6575
				text = "around"
			intervals [4619]:
				xmin = 1291.6575
				xmax = 1292.0591
				text = ""
			intervals [4620]:
				xmin = 1292.0591
				xmax = 1292.5591
				text = "and"
			intervals [4621]:
				xmin = 1292.5591
				xmax = 1293.2003
				text = ""
			intervals [4622]:
				xmin = 1293.2003
				xmax = 1293.4203
				text = "these"
			intervals [4623]:
				xmin = 1293.4203
				xmax = 1293.6603
				text = "people"
			intervals [4624]:
				xmin = 1293.6603
				xmax = 1293.7003
				text = "are"
			intervals [4625]:
				xmin = 1293.7003
				xmax = 1293.9403
				text = "talking"
			intervals [4626]:
				xmin = 1293.9403
				xmax = 1294.0603
				text = "about"
			intervals [4627]:
				xmin = 1294.0603
				xmax = 1294.5903
				text = "education"
			intervals [4628]:
				xmin = 1294.5903
				xmax = 1295.2463
				text = ""
			intervals [4629]:
				xmin = 1295.2463
				xmax = 1295.5063
				text = "higher"
			intervals [4630]:
				xmin = 1295.5063
				xmax = 1296.2263
				text = "education"
			intervals [4631]:
				xmin = 1296.2263
				xmax = 1296.2963
				text = ""
			intervals [4632]:
				xmin = 1296.2963
				xmax = 1297.3463
				text = "entrepreneurship"
			intervals [4633]:
				xmin = 1297.3463
				xmax = 1297.6754
				text = ""
			intervals [4634]:
				xmin = 1297.6754
				xmax = 1298.7254
				text = "inventions"
			intervals [4635]:
				xmin = 1298.7254
				xmax = 1299.3904
				text = ""
			intervals [4636]:
				xmin = 1299.3904
				xmax = 1299.7004
				text = "things"
			intervals [4637]:
				xmin = 1299.7004
				xmax = 1299.9304
				text = "that"
			intervals [4638]:
				xmin = 1299.9304
				xmax = 1300.0504
				text = "you"
			intervals [4639]:
				xmin = 1300.0504
				xmax = 1300.4204
				text = "just"
			intervals [4640]:
				xmin = 1300.4204
				xmax = 1300.6058
				text = ""
			intervals [4641]:
				xmin = 1300.6058
				xmax = 1300.8258
				text = "sit"
			intervals [4642]:
				xmin = 1300.8258
				xmax = 1300.8958
				text = "at"
			intervals [4643]:
				xmin = 1300.8958
				xmax = 1301.2158
				text = "home"
			intervals [4644]:
				xmin = 1301.2158
				xmax = 1301.4666
				text = ""
			intervals [4645]:
				xmin = 1301.4666
				xmax = 1301.5766
				text = "you"
			intervals [4646]:
				xmin = 1301.5766
				xmax = 1301.7066
				text = "know"
			intervals [4647]:
				xmin = 1301.7066
				xmax = 1301.8566
				text = "to"
			intervals [4648]:
				xmin = 1301.8566
				xmax = 1302.0866
				text = "where"
			intervals [4649]:
				xmin = 1302.0866
				xmax = 1302.2366
				text = "you"
			intervals [4650]:
				xmin = 1302.2366
				xmax = 1302.3766
				text = "go"
			intervals [4651]:
				xmin = 1302.3766
				xmax = 1302.5966
				text = "work"
			intervals [4652]:
				xmin = 1302.5966
				xmax = 1302.7166
				text = "for"
			intervals [4653]:
				xmin = 1302.7166
				xmax = 1302.7566
				text = "a"
			intervals [4654]:
				xmin = 1302.7566
				xmax = 1303.0666
				text = "place"
			intervals [4655]:
				xmin = 1303.0666
				xmax = 1303.1966
				text = "it"
			intervals [4656]:
				xmin = 1303.1966
				xmax = 1303.2266
				text = "s"
			intervals [4657]:
				xmin = 1303.2266
				xmax = 1303.6866
				text = "because"
			intervals [4658]:
				xmin = 1303.6866
				xmax = 1303.7966
				text = "you"
			intervals [4659]:
				xmin = 1303.7966
				xmax = 1303.9566
				text = "just"
			intervals [4660]:
				xmin = 1303.9566
				xmax = 1304.1066
				text = "want"
			intervals [4661]:
				xmin = 1304.1066
				xmax = 1304.1966
				text = "to"
			intervals [4662]:
				xmin = 1304.1966
				xmax = 1304.2966
				text = "now"
			intervals [4663]:
				xmin = 1304.2966
				xmax = 1304.4866
				text = "cause"
			intervals [4664]:
				xmin = 1304.4866
				xmax = 1304.5766
				text = "you"
			intervals [4665]:
				xmin = 1304.5766
				xmax = 1304.7966
				text = "have"
			intervals [4666]:
				xmin = 1304.7966
				xmax = 1304.9966
				text = "to"
			intervals [4667]:
				xmin = 1304.9966
				xmax = 1305.0766
				text = ""
			intervals [4668]:
				xmin = 1305.0766
				xmax = 1305.2766
				text = "i'm"
			intervals [4669]:
				xmin = 1305.2766
				xmax = 1305.4666
				text = "here"
			intervals [4670]:
				xmin = 1305.4666
				xmax = 1305.6966
				text = "because"
			intervals [4671]:
				xmin = 1305.6966
				xmax = 1305.7766
				text = "i"
			intervals [4672]:
				xmin = 1305.7766
				xmax = 1306.0566
				text = "want"
			intervals [4673]:
				xmin = 1306.0566
				xmax = 1306.1766
				text = "to"
			intervals [4674]:
				xmin = 1306.1766
				xmax = 1306.2966
				text = "be"
			intervals [4675]:
				xmin = 1306.2966
				xmax = 1306.3266
				text = ""
			intervals [4676]:
				xmin = 1306.3266
				xmax = 1306.3966
				text = "i"
			intervals [4677]:
				xmin = 1306.3966
				xmax = 1306.5366
				text = "don't"
			intervals [4678]:
				xmin = 1306.5366
				xmax = 1306.7066
				text = "have"
			intervals [4679]:
				xmin = 1306.7066
				xmax = 1306.7366
				text = ""
			intervals [4680]:
				xmin = 1306.7366
				xmax = 1306.8366
				text = "to"
			intervals [4681]:
				xmin = 1306.8366
				xmax = 1306.9466
				text = "be"
			intervals [4682]:
				xmin = 1306.9466
				xmax = 1307.0966
				text = "here"
			intervals [4683]:
				xmin = 1307.0966
				xmax = 1307.1366
				text = "i"
			intervals [4684]:
				xmin = 1307.1366
				xmax = 1307.2866
				text = "make"
			intervals [4685]:
				xmin = 1307.2866
				xmax = 1307.4266
				text = ""
			intervals [4686]:
				xmin = 1307.4266
				xmax = 1307.7866
				text = "more"
			intervals [4687]:
				xmin = 1307.7866
				xmax = 1308.0466
				text = "money"
			intervals [4688]:
				xmin = 1308.0466
				xmax = 1308.1066
				text = "in"
			intervals [4689]:
				xmin = 1308.1066
				xmax = 1308.1966
				text = "my"
			intervals [4690]:
				xmin = 1308.1966
				xmax = 1308.3766
				text = "own"
			intervals [4691]:
				xmin = 1308.3766
				xmax = 1308.8266
				text = "business"
			intervals [4692]:
				xmin = 1308.8266
				xmax = 1309.6187
				text = ""
			intervals [4693]:
				xmin = 1309.6187
				xmax = 1309.8387
				text = "i"
			intervals [4694]:
				xmin = 1309.8387
				xmax = 1310.0387
				text = "like"
			intervals [4695]:
				xmin = 1310.0387
				xmax = 1310.0687
				text = ""
			intervals [4696]:
				xmin = 1310.0687
				xmax = 1310.6687
				text = "hr"
			intervals [4697]:
				xmin = 1310.6687
				xmax = 1311.0734
				text = ""
			intervals [4698]:
				xmin = 1311.0734
				xmax = 1311.5434
				text = "period"
			intervals [4699]:
				xmin = 1311.5434
				xmax = 1311.6434
				text = "i"
			intervals [4700]:
				xmin = 1311.6434
				xmax = 1311.8434
				text = "love"
			intervals [4701]:
				xmin = 1311.8434
				xmax = 1311.9434
				text = "it"
			intervals [4702]:
				xmin = 1311.9434
				xmax = 1311.9734
				text = ""
			intervals [4703]:
				xmin = 1311.9734
				xmax = 1312.0634
				text = "i"
			intervals [4704]:
				xmin = 1312.0634
				xmax = 1312.3234
				text = "can't"
			intervals [4705]:
				xmin = 1312.3234
				xmax = 1312.3734
				text = ""
			intervals [4706]:
				xmin = 1312.3734
				xmax = 1312.5234
				text = "i"
			intervals [4707]:
				xmin = 1312.5234
				xmax = 1312.6634
				text = "just"
			intervals [4708]:
				xmin = 1312.6634
				xmax = 1312.8634
				text = "can't"
			intervals [4709]:
				xmin = 1312.8634
				xmax = 1313.0634
				text = "step"
			intervals [4710]:
				xmin = 1313.0634
				xmax = 1313.2534
				text = "away"
			intervals [4711]:
				xmin = 1313.2534
				xmax = 1313.4434
				text = "from"
			intervals [4712]:
				xmin = 1313.4434
				xmax = 1313.4834
				text = ""
			intervals [4713]:
				xmin = 1313.4834
				xmax = 1313.6134
				text = "it"
			intervals [4714]:
				xmin = 1313.6134
				xmax = 1314.2474
				text = ""
			intervals [4715]:
				xmin = 1314.2474
				xmax = 1314.6574
				text = "um"
			intervals [4716]:
				xmin = 1314.6574
				xmax = 1314.9347
				text = ""
			intervals [4717]:
				xmin = 1314.9347
				xmax = 1315.0847
				text = "and"
			intervals [4718]:
				xmin = 1315.0847
				xmax = 1315.2847
				text = "that"
			intervals [4719]:
				xmin = 1315.2847
				xmax = 1315.3147
				text = ""
			intervals [4720]:
				xmin = 1315.3147
				xmax = 1315.5547
				text = "they"
			intervals [4721]:
				xmin = 1315.5547
				xmax = 1315.7947
				text = "taught"
			intervals [4722]:
				xmin = 1315.7947
				xmax = 1315.9347
				text = "me"
			intervals [4723]:
				xmin = 1315.9347
				xmax = 1316.2047
				text = "that"
			intervals [4724]:
				xmin = 1316.2047
				xmax = 1316.6831
				text = ""
			intervals [4725]:
				xmin = 1316.6831
				xmax = 1316.9631
				text = "um"
			intervals [4726]:
				xmin = 1316.9631
				xmax = 1317.4305
				text = ""
			intervals [4727]:
				xmin = 1317.4305
				xmax = 1317.6205
				text = "i"
			intervals [4728]:
				xmin = 1317.6205
				xmax = 1317.7505
				text = "went"
			intervals [4729]:
				xmin = 1317.7505
				xmax = 1317.8305
				text = "to"
			intervals [4730]:
				xmin = 1317.8305
				xmax = 1317.8905
				text = "the"
			intervals [4731]:
				xmin = 1317.8905
				xmax = 1318.4605
				text = "military"
			intervals [4732]:
				xmin = 1318.4605
				xmax = 1319.0405
				text = "because"
			intervals [4733]:
				xmin = 1319.0405
				xmax = 1319.2505
				text = "i"
			intervals [4734]:
				xmin = 1319.2505
				xmax = 1319.3805
				text = "had"
			intervals [4735]:
				xmin = 1319.3805
				xmax = 1319.4805
				text = "my"
			intervals [4736]:
				xmin = 1319.4805
				xmax = 1319.7305
				text = "daughter"
			intervals [4737]:
				xmin = 1319.7305
				xmax = 1319.9105
				text = "young"
			intervals [4738]:
				xmin = 1319.9105
				xmax = 1320.2673
				text = ""
			intervals [4739]:
				xmin = 1320.2673
				xmax = 1320.3273
				text = "my"
			intervals [4740]:
				xmin = 1320.3273
				xmax = 1320.5673
				text = "oldest"
			intervals [4741]:
				xmin = 1320.5673
				xmax = 1320.7873
				text = "daughter"
			intervals [4742]:
				xmin = 1320.7873
				xmax = 1320.8973
				text = "she"
			intervals [4743]:
				xmin = 1320.8973
				xmax = 1320.9873
				text = "s"
			intervals [4744]:
				xmin = 1320.9873
				xmax = 1321.3573
				text = "twenty"
			intervals [4745]:
				xmin = 1321.3573
				xmax = 1321.8693
				text = ""
			intervals [4746]:
				xmin = 1321.8693
				xmax = 1322.0093
				text = "i"
			intervals [4747]:
				xmin = 1322.0093
				xmax = 1322.0993
				text = "had"
			intervals [4748]:
				xmin = 1322.0993
				xmax = 1322.2093
				text = "her"
			intervals [4749]:
				xmin = 1322.2093
				xmax = 1322.3293
				text = "her"
			intervals [4750]:
				xmin = 1322.3293
				xmax = 1322.5893
				text = "young"
			intervals [4751]:
				xmin = 1322.5893
				xmax = 1323.5239
				text = ""
			intervals [4752]:
				xmin = 1323.5239
				xmax = 1323.6339
				text = "but"
			intervals [4753]:
				xmin = 1323.6339
				xmax = 1323.7139
				text = "i"
			intervals [4754]:
				xmin = 1323.7139
				xmax = 1323.8539
				text = "said"
			intervals [4755]:
				xmin = 1323.8539
				xmax = 1323.9139
				text = "i'm"
			intervals [4756]:
				xmin = 1323.9139
				xmax = 1324.0139
				text = "not"
			intervals [4757]:
				xmin = 1324.0139
				xmax = 1324.1339
				text = "gonna"
			intervals [4758]:
				xmin = 1324.1339
				xmax = 1324.2639
				text = "let"
			intervals [4759]:
				xmin = 1324.2639
				xmax = 1324.4539
				text = "that"
			intervals [4760]:
				xmin = 1324.4539
				xmax = 1324.836
				text = ""
			intervals [4761]:
				xmin = 1324.836
				xmax = 1324.946
				text = "get"
			intervals [4762]:
				xmin = 1324.946
				xmax = 1325.006
				text = "in"
			intervals [4763]:
				xmin = 1325.006
				xmax = 1325.146
				text = "my"
			intervals [4764]:
				xmin = 1325.146
				xmax = 1325.436
				text = "way"
			intervals [4765]:
				xmin = 1325.436
				xmax = 1326.0171
				text = ""
			intervals [4766]:
				xmin = 1326.0171
				xmax = 1326.4971
				text = "so"
			intervals [4767]:
				xmin = 1326.4971
				xmax = 1326.9314
				text = ""
			intervals [4768]:
				xmin = 1326.9314
				xmax = 1327.0314
				text = "i"
			intervals [4769]:
				xmin = 1327.0314
				xmax = 1327.1814
				text = "went"
			intervals [4770]:
				xmin = 1327.1814
				xmax = 1327.2714
				text = "to"
			intervals [4771]:
				xmin = 1327.2714
				xmax = 1327.3614
				text = "the"
			intervals [4772]:
				xmin = 1327.3614
				xmax = 1327.7714
				text = "military"
			intervals [4773]:
				xmin = 1327.7714
				xmax = 1327.8914
				text = "so"
			intervals [4774]:
				xmin = 1327.8914
				xmax = 1328.0514
				text = "that"
			intervals [4775]:
				xmin = 1328.0514
				xmax = 1328.1314
				text = "i"
			intervals [4776]:
				xmin = 1328.1314
				xmax = 1328.2814
				text = "cause"
			intervals [4777]:
				xmin = 1328.2814
				xmax = 1328.3114
				text = "i"
			intervals [4778]:
				xmin = 1328.3114
				xmax = 1328.4314
				text = "didn't"
			intervals [4779]:
				xmin = 1328.4314
				xmax = 1328.6014
				text = "wanna"
			intervals [4780]:
				xmin = 1328.6014
				xmax = 1328.8514
				text = "depend"
			intervals [4781]:
				xmin = 1328.8514
				xmax = 1328.9114
				text = "on"
			intervals [4782]:
				xmin = 1328.9114
				xmax = 1329.0214
				text = "my"
			intervals [4783]:
				xmin = 1329.0214
				xmax = 1329.5514
				text = "parents"
			intervals [4784]:
				xmin = 1329.5514
				xmax = 1329.7608
				text = ""
			intervals [4785]:
				xmin = 1329.7608
				xmax = 1329.8408
				text = "i"
			intervals [4786]:
				xmin = 1329.8408
				xmax = 1329.9608
				text = "didn't"
			intervals [4787]:
				xmin = 1329.9608
				xmax = 1330.0908
				text = "wanna"
			intervals [4788]:
				xmin = 1330.0908
				xmax = 1330.2008
				text = "be"
			intervals [4789]:
				xmin = 1330.2008
				xmax = 1330.3108
				text = "one"
			intervals [4790]:
				xmin = 1330.3108
				xmax = 1330.3708
				text = "of"
			intervals [4791]:
				xmin = 1330.3708
				xmax = 1330.6808
				text = "those"
			intervals [4792]:
				xmin = 1330.6808
				xmax = 1330.7308
				text = ""
			intervals [4793]:
				xmin = 1330.7308
				xmax = 1331.0108
				text = "um"
			intervals [4794]:
				xmin = 1331.0108
				xmax = 1331.4208
				text = "people"
			intervals [4795]:
				xmin = 1331.4208
				xmax = 1331.9104
				text = ""
			intervals [4796]:
				xmin = 1331.9104
				xmax = 1332.1004
				text = "that"
			intervals [4797]:
				xmin = 1332.1004
				xmax = 1332.3804
				text = "oh"
			intervals [4798]:
				xmin = 1332.3804
				xmax = 1332.6104
				text = "well"
			intervals [4799]:
				xmin = 1332.6104
				xmax = 1332.6704
				text = "i'm"
			intervals [4800]:
				xmin = 1332.6704
				xmax = 1332.9904
				text = "gonna"
			intervals [4801]:
				xmin = 1332.9904
				xmax = 1333.4418
				text = ""
			intervals [4802]:
				xmin = 1333.4418
				xmax = 1333.5918
				text = "live"
			intervals [4803]:
				xmin = 1333.5918
				xmax = 1333.6618
				text = "at"
			intervals [4804]:
				xmin = 1333.6618
				xmax = 1334.1518
				text = "home"
			intervals [4805]:
				xmin = 1334.1518
				xmax = 1334.3818
				text = "and"
			intervals [4806]:
				xmin = 1334.3818
				xmax = 1335.0267
				text = ""
			intervals [4807]:
				xmin = 1335.0267
				xmax = 1335.1967
				text = "pretty"
			intervals [4808]:
				xmin = 1335.1967
				xmax = 1335.3467
				text = "much"
			intervals [4809]:
				xmin = 1335.3467
				xmax = 1335.5067
				text = "now"
			intervals [4810]:
				xmin = 1335.5067
				xmax = 1335.6167
				text = "have"
			intervals [4811]:
				xmin = 1335.6167
				xmax = 1335.7167
				text = "my"
			intervals [4812]:
				xmin = 1335.7167
				xmax = 1336.0367
				text = "parents"
			intervals [4813]:
				xmin = 1336.0367
				xmax = 1336.2767
				text = "raise"
			intervals [4814]:
				xmin = 1336.2767
				xmax = 1336.4367
				text = "me"
			intervals [4815]:
				xmin = 1336.4367
				xmax = 1336.5767
				text = "and"
			intervals [4816]:
				xmin = 1336.5767
				xmax = 1336.7067
				text = "my"
			intervals [4817]:
				xmin = 1336.7067
				xmax = 1337.1467
				text = "daughter"
			intervals [4818]:
				xmin = 1337.1467
				xmax = 1337.3867
				text = "and"
			intervals [4819]:
				xmin = 1337.3867
				xmax = 1337.6968
				text = ""
			intervals [4820]:
				xmin = 1337.6968
				xmax = 1337.8968
				text = "so"
			intervals [4821]:
				xmin = 1337.8968
				xmax = 1337.9668
				text = "i"
			intervals [4822]:
				xmin = 1337.9668
				xmax = 1338.1068
				text = "said"
			intervals [4823]:
				xmin = 1338.1068
				xmax = 1338.3768
				text = "no"
			intervals [4824]:
				xmin = 1338.3768
				xmax = 1338.5868
				text = ""
			intervals [4825]:
				xmin = 1338.5868
				xmax = 1338.6968
				text = "<unk>"
			intervals [4826]:
				xmin = 1338.6968
				xmax = 1339.2345
				text = ""
			intervals [4827]:
				xmin = 1339.2345
				xmax = 1339.2945
				text = "i'm"
			intervals [4828]:
				xmin = 1339.2945
				xmax = 1339.4545
				text = "gonna"
			intervals [4829]:
				xmin = 1339.4545
				xmax = 1339.5745
				text = "go"
			intervals [4830]:
				xmin = 1339.5745
				xmax = 1339.6945
				text = "to"
			intervals [4831]:
				xmin = 1339.6945
				xmax = 1339.7545
				text = "the"
			intervals [4832]:
				xmin = 1339.7545
				xmax = 1340.5245
				text = "military"
			intervals [4833]:
				xmin = 1340.5245
				xmax = 1340.9033
				text = ""
			intervals [4834]:
				xmin = 1340.9033
				xmax = 1341.1233
				text = "start"
			intervals [4835]:
				xmin = 1341.1233
				xmax = 1341.1833
				text = "a"
			intervals [4836]:
				xmin = 1341.1833
				xmax = 1341.7233
				text = "career"
			intervals [4837]:
				xmin = 1341.7233
				xmax = 1342.1011
				text = ""
			intervals [4838]:
				xmin = 1342.1011
				xmax = 1342.2511
				text = "where"
			intervals [4839]:
				xmin = 1342.2511
				xmax = 1342.3011
				text = "i"
			intervals [4840]:
				xmin = 1342.3011
				xmax = 1342.4411
				text = "can"
			intervals [4841]:
				xmin = 1342.4411
				xmax = 1342.6611
				text = "take"
			intervals [4842]:
				xmin = 1342.6611
				xmax = 1343.0611
				text = "care"
			intervals [4843]:
				xmin = 1343.0611
				xmax = 1343.4071
				text = ""
			intervals [4844]:
				xmin = 1343.4071
				xmax = 1343.4671
				text = "of"
			intervals [4845]:
				xmin = 1343.4671
				xmax = 1343.5471
				text = "my"
			intervals [4846]:
				xmin = 1343.5471
				xmax = 1344.1771
				text = "daughter"
			intervals [4847]:
				xmin = 1344.1771
				xmax = 1344.2271
				text = ""
			intervals [4848]:
				xmin = 1344.2271
				xmax = 1344.7571
				text = "everything"
			intervals [4849]:
				xmin = 1344.7571
				xmax = 1344.7871
				text = ""
			intervals [4850]:
				xmin = 1344.7871
				xmax = 1344.9971
				text = "and"
			intervals [4851]:
				xmin = 1344.9971
				xmax = 1345.1171
				text = "get"
			intervals [4852]:
				xmin = 1345.1171
				xmax = 1345.2571
				text = "my"
			intervals [4853]:
				xmin = 1345.2571
				xmax = 1345.9171
				text = "education"
			intervals [4854]:
				xmin = 1345.9171
				xmax = 1346.4462
				text = ""
			intervals [4855]:
				xmin = 1346.4462
				xmax = 1346.5262
				text = "and"
			intervals [4856]:
				xmin = 1346.5262
				xmax = 1346.6562
				text = "that"
			intervals [4857]:
				xmin = 1346.6562
				xmax = 1346.7062
				text = "s"
			intervals [4858]:
				xmin = 1346.7062
				xmax = 1346.7962
				text = "what"
			intervals [4859]:
				xmin = 1346.7962
				xmax = 1346.8862
				text = "i"
			intervals [4860]:
				xmin = 1346.8862
				xmax = 1346.9162
				text = ""
			intervals [4861]:
				xmin = 1346.9162
				xmax = 1347.2362
				text = "did"
			intervals [4862]:
				xmin = 1347.2362
				xmax = 1348.2379
				text = ""
			intervals [4863]:
				xmin = 1348.2379
				xmax = 1348.4779
				text = "so"
			intervals [4864]:
				xmin = 1348.4779
				xmax = 1348.5379
				text = ""
			intervals [4865]:
				xmin = 1348.5379
				xmax = 1348.6379
				text = "it"
			intervals [4866]:
				xmin = 1348.6379
				xmax = 1348.7679
				text = "was"
			intervals [4867]:
				xmin = 1348.7679
				xmax = 1348.8779
				text = "the"
			intervals [4868]:
				xmin = 1348.8779
				xmax = 1349.1879
				text = "best"
			intervals [4869]:
				xmin = 1349.1879
				xmax = 1349.6679
				text = "decision"
			intervals [4870]:
				xmin = 1349.6679
				xmax = 1349.9379
				text = "ever"
			intervals [4871]:
				xmin = 1349.9379
				xmax = 1354.5815
				text = ""
			intervals [4872]:
				xmin = 1354.5815
				xmax = 1354.8115
				text = "mm-hm"
			intervals [4873]:
				xmin = 1354.8115
				xmax = 1358.3194
				text = ""
			intervals [4874]:
				xmin = 1358.3194
				xmax = 1358.4494
				text = "<unk>"
			intervals [4875]:
				xmin = 1358.4494
				xmax = 1358.7594
				text = "yeah"
			intervals [4876]:
				xmin = 1358.7594
				xmax = 1358.7994
				text = ""
			intervals [4877]:
				xmin = 1358.7994
				xmax = 1359.0294
				text = "only"
			intervals [4878]:
				xmin = 1359.0294
				xmax = 1359.1994
				text = "for"
			intervals [4879]:
				xmin = 1359.1994
				xmax = 1359.5294
				text = "like"
			intervals [4880]:
				xmin = 1359.5294
				xmax = 1360.0394
				text = "um"
			intervals [4881]:
				xmin = 1360.0394
				xmax = 1360.6125
				text = ""
			intervals [4882]:
				xmin = 1360.6125
				xmax = 1360.8425
				text = "about"
			intervals [4883]:
				xmin = 1360.8425
				xmax = 1361.0425
				text = "eight"
			intervals [4884]:
				xmin = 1361.0425
				xmax = 1361.6225
				text = "months"
			intervals [4885]:
				xmin = 1361.6225
				xmax = 1362.0672
				text = ""
			intervals [4886]:
				xmin = 1362.0672
				xmax = 1362.1572
				text = "she"
			intervals [4887]:
				xmin = 1362.1572
				xmax = 1362.2472
				text = "was"
			intervals [4888]:
				xmin = 1362.2472
				xmax = 1362.3372
				text = "with"
			intervals [4889]:
				xmin = 1362.3372
				xmax = 1362.3972
				text = "my"
			intervals [4890]:
				xmin = 1362.3972
				xmax = 1362.7072
				text = "mom"
			intervals [4891]:
				xmin = 1362.7072
				xmax = 1363.265
				text = ""
			intervals [4892]:
				xmin = 1363.265
				xmax = 1363.415
				text = "when"
			intervals [4893]:
				xmin = 1363.415
				xmax = 1363.455
				text = "i"
			intervals [4894]:
				xmin = 1363.455
				xmax = 1363.635
				text = "went"
			intervals [4895]:
				xmin = 1363.635
				xmax = 1363.865
				text = "through"
			intervals [4896]:
				xmin = 1363.865
				xmax = 1364.035
				text = "uh"
			intervals [4897]:
				xmin = 1364.035
				xmax = 1364.195
				text = "my"
			intervals [4898]:
				xmin = 1364.195
				xmax = 1364.415
				text = "mom"
			intervals [4899]:
				xmin = 1364.415
				xmax = 1364.525
				text = "and"
			intervals [4900]:
				xmin = 1364.525
				xmax = 1364.625
				text = "my"
			intervals [4901]:
				xmin = 1364.625
				xmax = 1364.735
				text = "dad"
			intervals [4902]:
				xmin = 1364.735
				xmax = 1365.0201
				text = ""
			intervals [4903]:
				xmin = 1365.0201
				xmax = 1365.1401
				text = "when"
			intervals [4904]:
				xmin = 1365.1401
				xmax = 1365.1801
				text = "i"
			intervals [4905]:
				xmin = 1365.1801
				xmax = 1365.3801
				text = "went"
			intervals [4906]:
				xmin = 1365.3801
				xmax = 1365.6101
				text = "through"
			intervals [4907]:
				xmin = 1365.6101
				xmax = 1365.9401
				text = "basic"
			intervals [4908]:
				xmin = 1365.9401
				xmax = 1366.5701
				text = "training"
			intervals [4909]:
				xmin = 1366.5701
				xmax = 1367.0796
				text = ""
			intervals [4910]:
				xmin = 1367.0796
				xmax = 1367.6596
				text = "and"
			intervals [4911]:
				xmin = 1367.6596
				xmax = 1367.9196
				text = "tech"
			intervals [4912]:
				xmin = 1367.9196
				xmax = 1368.1896
				text = "school"
			intervals [4913]:
				xmin = 1368.1896
				xmax = 1368.2496
				text = "and"
			intervals [4914]:
				xmin = 1368.2496
				xmax = 1368.3396
				text = "then"
			intervals [4915]:
				xmin = 1368.3396
				xmax = 1368.6096
				text = "whatever"
			intervals [4916]:
				xmin = 1368.6096
				xmax = 1368.8396
				text = "school"
			intervals [4917]:
				xmin = 1368.8396
				xmax = 1368.9996
				text = "after"
			intervals [4918]:
				xmin = 1368.9996
				xmax = 1369.2496
				text = "that"
			intervals [4919]:
				xmin = 1369.2496
				xmax = 1369.7288
				text = ""
			intervals [4920]:
				xmin = 1369.7288
				xmax = 1369.8388
				text = "then"
			intervals [4921]:
				xmin = 1369.8388
				xmax = 1369.8788
				text = "i"
			intervals [4922]:
				xmin = 1369.8788
				xmax = 1369.9888
				text = "got"
			intervals [4923]:
				xmin = 1369.9888
				xmax = 1370.2988
				text = "stationed"
			intervals [4924]:
				xmin = 1370.2988
				xmax = 1370.3588
				text = "in"
			intervals [4925]:
				xmin = 1370.3588
				xmax = 1370.7288
				text = "dover"
			intervals [4926]:
				xmin = 1370.7288
				xmax = 1371.2503
				text = ""
			intervals [4927]:
				xmin = 1371.2503
				xmax = 1371.4803
				text = "which"
			intervals [4928]:
				xmin = 1371.4803
				xmax = 1371.7803
				text = "was"
			intervals [4929]:
				xmin = 1371.7803
				xmax = 1372.1078
				text = ""
			intervals [4930]:
				xmin = 1372.1078
				xmax = 1372.3078
				text = "which"
			intervals [4931]:
				xmin = 1372.3078
				xmax = 1372.3778
				text = "is"
			intervals [4932]:
				xmin = 1372.3778
				xmax = 1373.1078
				text = "specifically"
			intervals [4933]:
				xmin = 1373.1078
				xmax = 1373.2778
				text = "one"
			intervals [4934]:
				xmin = 1373.2778
				xmax = 1373.3378
				text = "of"
			intervals [4935]:
				xmin = 1373.3378
				xmax = 1373.4178
				text = "the"
			intervals [4936]:
				xmin = 1373.4178
				xmax = 1373.6878
				text = "reasons"
			intervals [4937]:
				xmin = 1373.6878
				xmax = 1373.7978
				text = "why"
			intervals [4938]:
				xmin = 1373.7978
				xmax = 1373.8478
				text = "i"
			intervals [4939]:
				xmin = 1373.8478
				xmax = 1374.1278
				text = "picked"
			intervals [4940]:
				xmin = 1374.1278
				xmax = 1374.6278
				text = "mortuary"
			intervals [4941]:
				xmin = 1374.6278
				xmax = 1375.0348
				text = ""
			intervals [4942]:
				xmin = 1375.0348
				xmax = 1375.5148
				text = "mortuary"
			intervals [4943]:
				xmin = 1375.5148
				xmax = 1375.6648
				text = "was"
			intervals [4944]:
				xmin = 1375.6648
				xmax = 1375.8048
				text = "my"
			intervals [4945]:
				xmin = 1375.8048
				xmax = 1376.1448
				text = "original"
			intervals [4946]:
				xmin = 1376.1448
				xmax = 1376.6048
				text = "field"
			intervals [4947]:
				xmin = 1376.6048
				xmax = 1377.337
				text = ""
			intervals [4948]:
				xmin = 1377.337
				xmax = 1377.637
				text = "uh"
			intervals [4949]:
				xmin = 1377.637
				xmax = 1377.667
				text = ""
			intervals [4950]:
				xmin = 1377.667
				xmax = 1377.947
				text = "yeah"
			intervals [4951]:
				xmin = 1377.947
				xmax = 1378.5824
				text = ""
			intervals [4952]:
				xmin = 1378.5824
				xmax = 1378.9024
				text = "well"
			intervals [4953]:
				xmin = 1378.9024
				xmax = 1379.0324
				text = "<unk>"
			intervals [4954]:
				xmin = 1379.0324
				xmax = 1379.1924
				text = "you"
			intervals [4955]:
				xmin = 1379.1924
				xmax = 1379.3424
				text = "can't"
			intervals [4956]:
				xmin = 1379.3424
				xmax = 1379.4524
				text = "make"
			intervals [4957]:
				xmin = 1379.4524
				xmax = 1379.4824
				text = "a"
			intervals [4958]:
				xmin = 1379.4824
				xmax = 1379.7824
				text = "mistake"
			intervals [4959]:
				xmin = 1379.7824
				xmax = 1379.8624
				text = "it"
			intervals [4960]:
				xmin = 1379.8624
				xmax = 1379.9324
				text = "s"
			intervals [4961]:
				xmin = 1379.9324
				xmax = 1380.3524
				text = "quiet"
			intervals [4962]:
				xmin = 1380.3524
				xmax = 1380.7312
				text = ""
			intervals [4963]:
				xmin = 1380.7312
				xmax = 1381.1312
				text = "so"
			intervals [4964]:
				xmin = 1381.1312
				xmax = 1381.1612
				text = ""
			intervals [4965]:
				xmin = 1381.1612
				xmax = 1381.2712
				text = "i"
			intervals [4966]:
				xmin = 1381.2712
				xmax = 1381.5212
				text = "picked"
			intervals [4967]:
				xmin = 1381.5212
				xmax = 1382.1712
				text = "mortuary"
			intervals [4968]:
				xmin = 1382.1712
				xmax = 1382.7264
				text = ""
			intervals [4969]:
				xmin = 1382.7264
				xmax = 1383.1264
				text = "and"
			intervals [4970]:
				xmin = 1383.1264
				xmax = 1386.0438
				text = ""
			intervals [4971]:
				xmin = 1386.0438
				xmax = 1386.1938
				text = "they"
			intervals [4972]:
				xmin = 1386.1938
				xmax = 1386.4538
				text = "always"
			intervals [4973]:
				xmin = 1386.4538
				xmax = 1386.6938
				text = "die"
			intervals [4974]:
				xmin = 1386.6938
				xmax = 1387.672
				text = ""
			intervals [4975]:
				xmin = 1387.672
				xmax = 1388.292
				text = "mortuary"
			intervals [4976]:
				xmin = 1388.292
				xmax = 1388.322
				text = ""
			intervals [4977]:
				xmin = 1388.322
				xmax = 1388.742
				text = "and"
			intervals [4978]:
				xmin = 1388.742
				xmax = 1389.1468
				text = ""
			intervals [4979]:
				xmin = 1389.1468
				xmax = 1389.5268
				text = "being"
			intervals [4980]:
				xmin = 1389.5268
				xmax = 1389.6068
				text = "a"
			intervals [4981]:
				xmin = 1389.6068
				xmax = 1389.9368
				text = "uh"
			intervals [4982]:
				xmin = 1389.9368
				xmax = 1390.2446
				text = ""
			intervals [4983]:
				xmin = 1390.2446
				xmax = 1390.3346
				text = "a"
			intervals [4984]:
				xmin = 1390.3346
				xmax = 1390.8946
				text = "gyn"
			intervals [4985]:
				xmin = 1390.8946
				xmax = 1390.9995
				text = ""
			intervals [4986]:
				xmin = 1390.9995
				xmax = 1391.3995
				text = "ob"
			intervals [4987]:
				xmin = 1391.3995
				xmax = 1391.7468
				text = ""
			intervals [4988]:
				xmin = 1391.7468
				xmax = 1392.0768
				text = "always"
			intervals [4989]:
				xmin = 1392.0768
				xmax = 1393.2116
				text = ""
			intervals [4990]:
				xmin = 1393.2116
				xmax = 1393.4216
				text = "yup"
			intervals [4991]:
				xmin = 1393.4216
				xmax = 1394.286
				text = ""
			intervals [4992]:
				xmin = 1394.286
				xmax = 1394.836
				text = "so"
			intervals [4993]:
				xmin = 1394.836
				xmax = 1395.376
				text = "um"
			intervals [4994]:
				xmin = 1395.376
				xmax = 1395.7541
				text = ""
			intervals [4995]:
				xmin = 1395.7541
				xmax = 1396.0141
				text = "also"
			intervals [4996]:
				xmin = 1396.0141
				xmax = 1396.1341
				text = "went"
			intervals [4997]:
				xmin = 1396.1341
				xmax = 1396.2541
				text = "into"
			intervals [4998]:
				xmin = 1396.2541
				xmax = 1396.6741
				text = "mortuary"
			intervals [4999]:
				xmin = 1396.6741
				xmax = 1396.7641
				text = "i"
			intervals [5000]:
				xmin = 1396.7641
				xmax = 1396.9341
				text = "went"
			intervals [5001]:
				xmin = 1396.9341
				xmax = 1397.0141
				text = "in"
			intervals [5002]:
				xmin = 1397.0141
				xmax = 1397.2541
				text = "because"
			intervals [5003]:
				xmin = 1397.2541
				xmax = 1397.3241
				text = "it"
			intervals [5004]:
				xmin = 1397.3241
				xmax = 1397.3941
				text = "s"
			intervals [5005]:
				xmin = 1397.3941
				xmax = 1397.8941
				text = "quiet"
			intervals [5006]:
				xmin = 1397.8941
				xmax = 1398.4509
				text = ""
			intervals [5007]:
				xmin = 1398.4509
				xmax = 1398.5709
				text = "not"
			intervals [5008]:
				xmin = 1398.5709
				xmax = 1398.7109
				text = "cause"
			intervals [5009]:
				xmin = 1398.7109
				xmax = 1398.7509
				text = "i"
			intervals [5010]:
				xmin = 1398.7509
				xmax = 1398.9009
				text = "didn't"
			intervals [5011]:
				xmin = 1398.9009
				xmax = 1398.9609
				text = ""
			intervals [5012]:
				xmin = 1398.9609
				xmax = 1399.1609
				text = "wanna"
			intervals [5013]:
				xmin = 1399.1609
				xmax = 1399.2609
				text = "talk"
			intervals [5014]:
				xmin = 1399.2609
				xmax = 1399.3309
				text = ""
			intervals [5015]:
				xmin = 1399.3309
				xmax = 1399.4009
				text = "to"
			intervals [5016]:
				xmin = 1399.4009
				xmax = 1399.7009
				text = "anybody"
			intervals [5017]:
				xmin = 1399.7009
				xmax = 1399.7909
				text = "but"
			intervals [5018]:
				xmin = 1399.7909
				xmax = 1399.8209
				text = ""
			intervals [5019]:
				xmin = 1399.8209
				xmax = 1399.8909
				text = "i"
			intervals [5020]:
				xmin = 1399.8909
				xmax = 1400.1309
				text = "wanted"
			intervals [5021]:
				xmin = 1400.1309
				xmax = 1400.2509
				text = "to"
			intervals [5022]:
				xmin = 1400.2509
				xmax = 1400.7009
				text = "study"
			intervals [5023]:
				xmin = 1400.7009
				xmax = 1400.8366
				text = ""
			intervals [5024]:
				xmin = 1400.8366
				xmax = 1401.0366
				text = "cause"
			intervals [5025]:
				xmin = 1401.0366
				xmax = 1401.0866
				text = "i"
			intervals [5026]:
				xmin = 1401.0866
				xmax = 1401.1866
				text = "was"
			intervals [5027]:
				xmin = 1401.1866
				xmax = 1401.4166
				text = "like"
			intervals [5028]:
				xmin = 1401.4166
				xmax = 1401.5066
				text = "i'm"
			intervals [5029]:
				xmin = 1401.5066
				xmax = 1401.6466
				text = "not"
			intervals [5030]:
				xmin = 1401.6466
				xmax = 1401.7666
				text = "gonna"
			intervals [5031]:
				xmin = 1401.7666
				xmax = 1401.8666
				text = "be"
			intervals [5032]:
				xmin = 1401.8666
				xmax = 1401.9566
				text = "here"
			intervals [5033]:
				xmin = 1401.9566
				xmax = 1402.2966
				text = "forever"
			intervals [5034]:
				xmin = 1402.2966
				xmax = 1402.8785
				text = ""
			intervals [5035]:
				xmin = 1402.8785
				xmax = 1402.9785
				text = "i"
			intervals [5036]:
				xmin = 1402.9785
				xmax = 1403.0085
				text = "m"
			intervals [5037]:
				xmin = 1403.0085
				xmax = 1403.0385
				text = "a"
			intervals [5038]:
				xmin = 1403.0385
				xmax = 1403.1585
				text = "get"
			intervals [5039]:
				xmin = 1403.1585
				xmax = 1403.2485
				text = "my"
			intervals [5040]:
				xmin = 1403.2485
				xmax = 1403.5785
				text = "degree"
			intervals [5041]:
				xmin = 1403.5785
				xmax = 1403.9137
				text = ""
			intervals [5042]:
				xmin = 1403.9137
				xmax = 1403.9737
				text = "you"
			intervals [5043]:
				xmin = 1403.9737
				xmax = 1404.0537
				text = "know"
			intervals [5044]:
				xmin = 1404.0537
				xmax = 1404.1937
				text = "that"
			intervals [5045]:
				xmin = 1404.1937
				xmax = 1404.3137
				text = "was"
			intervals [5046]:
				xmin = 1404.3137
				xmax = 1404.6237
				text = "my"
			intervals [5047]:
				xmin = 1404.6237
				xmax = 1404.7271
				text = ""
			intervals [5048]:
				xmin = 1404.7271
				xmax = 1405.1871
				text = "plan"
			intervals [5049]:
				xmin = 1405.1871
				xmax = 1405.7388
				text = ""
			intervals [5050]:
				xmin = 1405.7388
				xmax = 1406.2188
				text = "um"
			intervals [5051]:
				xmin = 1406.2188
				xmax = 1406.3661
				text = ""
			intervals [5052]:
				xmin = 1406.3661
				xmax = 1406.4961
				text = "and"
			intervals [5053]:
				xmin = 1406.4961
				xmax = 1406.5561
				text = "it"
			intervals [5054]:
				xmin = 1406.5561
				xmax = 1406.6761
				text = "was"
			intervals [5055]:
				xmin = 1406.6761
				xmax = 1406.8461
				text = "just"
			intervals [5056]:
				xmin = 1406.8461
				xmax = 1406.9561
				text = "to"
			intervals [5057]:
				xmin = 1406.9561
				xmax = 1407.0961
				text = "do"
			intervals [5058]:
				xmin = 1407.0961
				xmax = 1407.5161
				text = "mortuary"
			intervals [5059]:
				xmin = 1407.5161
				xmax = 1407.5861
				text = ""
			intervals [5060]:
				xmin = 1407.5861
				xmax = 1407.9861
				text = "hr"
			intervals [5061]:
				xmin = 1407.9861
				xmax = 1408.1661
				text = "was"
			intervals [5062]:
				xmin = 1408.1661
				xmax = 1408.7261
				text = "never"
			intervals [5063]:
				xmin = 1408.7261
				xmax = 1409.1455
				text = ""
			intervals [5064]:
				xmin = 1409.1455
				xmax = 1409.2955
				text = "i"
			intervals [5065]:
				xmin = 1409.2955
				xmax = 1409.4955
				text = "had"
			intervals [5066]:
				xmin = 1409.4955
				xmax = 1409.8555
				text = "no"
			intervals [5067]:
				xmin = 1409.8555
				xmax = 1410.1755
				text = "hr"
			intervals [5068]:
				xmin = 1410.1755
				xmax = 1410.3055
				text = "was"
			intervals [5069]:
				xmin = 1410.3055
				xmax = 1410.4355
				text = "not"
			intervals [5070]:
				xmin = 1410.4355
				xmax = 1410.7255
				text = "even"
			intervals [5071]:
				xmin = 1410.7255
				xmax = 1411.2484
				text = ""
			intervals [5072]:
				xmin = 1411.2484
				xmax = 1411.4284
				text = "in"
			intervals [5073]:
				xmin = 1411.4284
				xmax = 1411.7084
				text = "my"
			intervals [5074]:
				xmin = 1411.7084
				xmax = 1411.7484
				text = ""
			intervals [5075]:
				xmin = 1411.7484
				xmax = 1411.9984
				text = "um"
			intervals [5076]:
				xmin = 1411.9984
				xmax = 1412.5784
				text = "path"
			intervals [5077]:
				xmin = 1412.5784
				xmax = 1412.8199
				text = ""
			intervals [5078]:
				xmin = 1412.8199
				xmax = 1412.9799
				text = "at"
			intervals [5079]:
				xmin = 1412.9799
				xmax = 1413.2899
				text = "all"
			intervals [5080]:
				xmin = 1413.2899
				xmax = 1413.7308
				text = ""
			intervals [5081]:
				xmin = 1413.7308
				xmax = 1414.0108
				text = "um"
			intervals [5082]:
				xmin = 1414.0108
				xmax = 1414.0508
				text = ""
			intervals [5083]:
				xmin = 1414.0508
				xmax = 1414.1608
				text = "i"
			intervals [5084]:
				xmin = 1414.1608
				xmax = 1414.2908
				text = "didn't"
			intervals [5085]:
				xmin = 1414.2908
				xmax = 1414.4908
				text = "quite"
			intervals [5086]:
				xmin = 1414.4908
				xmax = 1414.6508
				text = "no"
			intervals [5087]:
				xmin = 1414.6508
				xmax = 1414.7708
				text = "what"
			intervals [5088]:
				xmin = 1414.7708
				xmax = 1414.8808
				text = "my"
			intervals [5089]:
				xmin = 1414.8808
				xmax = 1415.1808
				text = "path"
			intervals [5090]:
				xmin = 1415.1808
				xmax = 1415.3108
				text = "was"
			intervals [5091]:
				xmin = 1415.3108
				xmax = 1415.4608
				text = "gonna"
			intervals [5092]:
				xmin = 1415.4608
				xmax = 1415.6608
				text = "be"
			intervals [5093]:
				xmin = 1415.6608
				xmax = 1415.8208
				text = "other"
			intervals [5094]:
				xmin = 1415.8208
				xmax = 1415.9608
				text = "than"
			intervals [5095]:
				xmin = 1415.9608
				xmax = 1416.1108
				text = "that"
			intervals [5096]:
				xmin = 1416.1108
				xmax = 1416.1708
				text = "i"
			intervals [5097]:
				xmin = 1416.1708
				xmax = 1416.3008
				text = "m"
			intervals [5098]:
				xmin = 1416.3008
				xmax = 1416.3608
				text = "a"
			intervals [5099]:
				xmin = 1416.3608
				xmax = 1416.7008
				text = "just"
			intervals [5100]:
				xmin = 1416.7008
				xmax = 1416.8108
				text = "get"
			intervals [5101]:
				xmin = 1416.8108
				xmax = 1416.8708
				text = "my"
			intervals [5102]:
				xmin = 1416.8708
				xmax = 1417.3208
				text = "education"
			intervals [5103]:
				xmin = 1417.3208
				xmax = 1417.4008
				text = "and"
			intervals [5104]:
				xmin = 1417.4008
				xmax = 1417.5908
				text = "see"
			intervals [5105]:
				xmin = 1417.5908
				xmax = 1417.7608
				text = "where"
			intervals [5106]:
				xmin = 1417.7608
				xmax = 1417.8808
[truncated: 3,699,215 more chars]
