# Supplementary material for: Considering Performance in the Automated and Manual Coding of Sociolinguistic Variables: Lessons From Variable (ING)
Source: Front Artif Intell. 2021 Apr 29;4:648543. doi: 10.3389/frai.2021.648543 (PMC8117961; doi:10.3389/frai.2021.648543)
Supplement: Supplementary file 6 [file Data_Sheet_6.ZIP › CORAAL_VARAligned_as_TextGrids_p2/DCB_se3_ag1_m_01_2.TextGrid]

File type = "ooTextFile"
Object class = "TextGrid"

xmin = 0.0
xmax = 503.5
tiers? <exists>
size = 4
item []:
	item [1]:
		class = "IntervalTier"
		name = "DCB_se3_ag1_m_01 - words"
		xmin = 0.0
		xmax = 503.5
		intervals: size = 1375
			intervals [1]:
				xmin = 0.0
				xmax = 6.260
				text = ""
			intervals [2]:
				xmin = 6.260
				xmax = 6.350
				text = "it"
			intervals [3]:
				xmin = 6.350
				xmax = 6.410
				text = "s"
			intervals [4]:
				xmin = 6.410
				xmax = 6.560
				text = "like"
			intervals [5]:
				xmin = 6.560
				xmax = 6.670
				text = "with"
			intervals [6]:
				xmin = 6.670
				xmax = 6.700
				text = "a"
			intervals [7]:
				xmin = 6.700
				xmax = 6.880
				text = ""
			intervals [8]:
				xmin = 6.880
				xmax = 7.510
				text = "accent"
			intervals [9]:
				xmin = 7.510
				xmax = 7.580
				text = ""
			intervals [10]:
				xmin = 7.580
				xmax = 8.380
				text = "sometimes"
			intervals [11]:
				xmin = 8.380
				xmax = 8.6421
				text = ""
			intervals [12]:
				xmin = 8.6421
				xmax = 8.8021
				text = "i"
			intervals [13]:
				xmin = 8.8021
				xmax = 9.1921
				text = "think"
			intervals [14]:
				xmin = 9.1921
				xmax = 9.607
				text = ""
			intervals [15]:
				xmin = 9.607
				xmax = 9.937
				text = "like"
			intervals [16]:
				xmin = 9.937
				xmax = 10.761
				text = ""
			intervals [17]:
				xmin = 10.761
				xmax = 10.851
				text = "in"
			intervals [18]:
				xmin = 10.851
				xmax = 11.241
				text = "dc"
			intervals [19]:
				xmin = 11.241
				xmax = 11.361
				text = "we"
			intervals [20]:
				xmin = 11.361
				xmax = 11.661
				text = "create"
			intervals [21]:
				xmin = 11.661
				xmax = 11.771
				text = "our"
			intervals [22]:
				xmin = 11.771
				xmax = 12.291
				text = "own"
			intervals [23]:
				xmin = 12.291
				xmax = 12.6573
				text = ""
			intervals [24]:
				xmin = 12.6573
				xmax = 13.1873
				text = "accent"
			intervals [25]:
				xmin = 13.1873
				xmax = 13.2773
				text = ""
			intervals [26]:
				xmin = 13.2773
				xmax = 13.4373
				text = "we"
			intervals [27]:
				xmin = 13.4373
				xmax = 13.5473
				text = "be"
			intervals [28]:
				xmin = 13.5473
				xmax = 13.7573
				text = "like"
			intervals [29]:
				xmin = 13.7573
				xmax = 14.6073
				text = "dang"
			intervals [30]:
				xmin = 14.6073
				xmax = 14.6373
				text = ""
			intervals [31]:
				xmin = 14.6373
				xmax = 14.9373
				text = "or"
			intervals [32]:
				xmin = 14.9373
				xmax = 15.588
				text = ""
			intervals [33]:
				xmin = 15.588
				xmax = 15.948
				text = "or"
			intervals [34]:
				xmin = 15.948
				xmax = 17.1469
				text = ""
			intervals [35]:
				xmin = 17.1469
				xmax = 17.2769
				text = "or"
			intervals [36]:
				xmin = 17.2769
				xmax = 17.5369
				text = "with"
			intervals [37]:
				xmin = 17.5369
				xmax = 17.8186
				text = ""
			intervals [38]:
				xmin = 17.8186
				xmax = 18.2086
				text = "or"
			intervals [39]:
				xmin = 18.2086
				xmax = 18.2386
				text = ""
			intervals [40]:
				xmin = 18.2386
				xmax = 18.7386
				text = "um"
			intervals [41]:
				xmin = 18.7386
				xmax = 22.0354
				text = ""
			intervals [42]:
				xmin = 22.0354
				xmax = 22.0654
				text = "i"
			intervals [43]:
				xmin = 22.0654
				xmax = 22.2554
				text = "wanna"
			intervals [44]:
				xmin = 22.2554
				xmax = 22.2854
				text = ""
			intervals [45]:
				xmin = 22.2854
				xmax = 22.6854
				text = "say"
			intervals [46]:
				xmin = 22.6854
				xmax = 23.4973
				text = ""
			intervals [47]:
				xmin = 23.4973
				xmax = 23.6473
				text = "we"
			intervals [48]:
				xmin = 23.6473
				xmax = 23.9073
				text = "create"
			intervals [49]:
				xmin = 23.9073
				xmax = 24.0073
				text = "our"
			intervals [50]:
				xmin = 24.0073
				xmax = 24.3173
				text = "own"
			intervals [51]:
				xmin = 24.3173
				xmax = 24.9773
				text = "words"
			intervals [52]:
				xmin = 24.9773
				xmax = 28.8096
				text = ""
			intervals [53]:
				xmin = 28.8096
				xmax = 29.0596
				text = "like"
			intervals [54]:
				xmin = 29.0596
				xmax = 29.6696
				text = "stink"
			intervals [55]:
				xmin = 29.6696
				xmax = 30.8835
				text = ""
			intervals [56]:
				xmin = 30.8835
				xmax = 31.0335
				text = "that"
			intervals [57]:
				xmin = 31.0335
				xmax = 31.2735
				text = "means"
			intervals [58]:
				xmin = 31.2735
				xmax = 31.5035
				text = "like"
			intervals [59]:
				xmin = 31.5035
				xmax = 31.8135
				text = "boo"
			intervals [60]:
				xmin = 31.8135
				xmax = 35.9766
				text = ""
			intervals [61]:
				xmin = 35.9766
				xmax = 36.2166
				text = "right"
			intervals [62]:
				xmin = 36.2166
				xmax = 36.4966
				text = "like"
			intervals [63]:
				xmin = 36.4966
				xmax = 36.7766
				text = "boo"
			intervals [64]:
				xmin = 36.7766
				xmax = 37.0166
				text = "like"
			intervals [65]:
				xmin = 37.0166
				xmax = 37.5011
				text = ""
			intervals [66]:
				xmin = 37.5011
				xmax = 37.7811
				text = "like"
			intervals [67]:
				xmin = 37.7811
				xmax = 38.1011
				text = "boo"
			intervals [68]:
				xmin = 38.1011
				xmax = 38.6722
				text = ""
			intervals [69]:
				xmin = 38.6722
				xmax = 38.8322
				text = "like"
			intervals [70]:
				xmin = 38.8322
				xmax = 38.9122
				text = ""
			intervals [71]:
				xmin = 38.9122
				xmax = 39.2622
				text = "bae"
			intervals [72]:
				xmin = 39.2622
				xmax = 39.2922
				text = ""
			intervals [73]:
				xmin = 39.2922
				xmax = 39.5722
				text = "bae"
			intervals [74]:
				xmin = 39.5722
				xmax = 40.9347
				text = ""
			intervals [75]:
				xmin = 40.9347
				xmax = 41.4747
				text = "okay"
			intervals [76]:
				xmin = 41.4747
				xmax = 41.5953
				text = ""
			intervals [77]:
				xmin = 41.5953
				xmax = 41.6953
				text = "i"
			intervals [78]:
				xmin = 41.6953
				xmax = 42.1153
				text = "think"
			intervals [79]:
				xmin = 42.1153
				xmax = 42.376
				text = ""
			intervals [80]:
				xmin = 42.376
				xmax = 42.746
				text = "we"
			intervals [81]:
				xmin = 42.746
				xmax = 42.866
				text = ""
			intervals [82]:
				xmin = 42.866
				xmax = 43.276
				text = "we"
			intervals [83]:
				xmin = 43.276
				xmax = 43.4511
				text = ""
			intervals [84]:
				xmin = 43.4511
				xmax = 43.5611
				text = "i"
			intervals [85]:
				xmin = 43.5611
				xmax = 43.7611
				text = "think"
			intervals [86]:
				xmin = 43.7611
				xmax = 43.9111
				text = "we"
			intervals [87]:
				xmin = 43.9111
				xmax = 44.0911
				text = "use"
			intervals [88]:
				xmin = 44.0911
				xmax = 44.1711
				text = "the"
			intervals [89]:
				xmin = 44.1711
				xmax = 44.6111
				text = "term"
			intervals [90]:
				xmin = 44.6111
				xmax = 44.6411
				text = ""
			intervals [91]:
				xmin = 44.6411
				xmax = 44.9811
				text = "real"
			intervals [92]:
				xmin = 44.9811
				xmax = 45.2311
				text = "good"
			intervals [93]:
				xmin = 45.2311
				xmax = 45.4911
				text = "like"
			intervals [94]:
				xmin = 45.4911
				xmax = 45.7711
				text = "bae"
			intervals [95]:
				xmin = 45.7711
				xmax = 46.4546
				text = ""
			intervals [96]:
				xmin = 46.4546
				xmax = 46.5146
				text = "we"
			intervals [97]:
				xmin = 46.5146
				xmax = 46.7146
				text = "came"
			intervals [98]:
				xmin = 46.7146
				xmax = 46.7846
				text = "up"
			intervals [99]:
				xmin = 46.7846
				xmax = 46.9246
				text = "with"
			intervals [100]:
				xmin = 46.9246
				xmax = 47.2146
				text = "bae"
			intervals [101]:
				xmin = 47.2146
				xmax = 48.9015
				text = ""
			intervals [102]:
				xmin = 48.9015
				xmax = 48.9815
				text = "i"
			intervals [103]:
				xmin = 48.9815
				xmax = 49.0115
				text = ""
			intervals [104]:
				xmin = 49.0115
				xmax = 49.1915
				text = "wanna"
			intervals [105]:
				xmin = 49.1915
				xmax = 49.2215
				text = ""
			intervals [106]:
				xmin = 49.2215
				xmax = 49.6615
				text = "say"
			intervals [107]:
				xmin = 49.6615
				xmax = 55.6472
				text = ""
			intervals [108]:
				xmin = 55.6472
				xmax = 55.7572
				text = "i"
			intervals [109]:
				xmin = 55.7572
				xmax = 56.0372
				text = "have"
			intervals [110]:
				xmin = 56.0372
				xmax = 56.1072
				text = ""
			intervals [111]:
				xmin = 56.1072
				xmax = 56.4672
				text = "heard"
			intervals [112]:
				xmin = 56.4672
				xmax = 56.5372
				text = "the"
			intervals [113]:
				xmin = 56.5372
				xmax = 56.8672
				text = "term"
			intervals [114]:
				xmin = 56.8672
				xmax = 56.9472
				text = ""
			intervals [115]:
				xmin = 56.9472
				xmax = 57.4572
				text = "op"
			intervals [116]:
				xmin = 57.4572
				xmax = 58.0734
				text = ""
			intervals [117]:
				xmin = 58.0734
				xmax = 58.2034
				text = "that"
			intervals [118]:
				xmin = 58.2034
				xmax = 58.4234
				text = "means"
			intervals [119]:
				xmin = 58.4234
				xmax = 59.0734
				text = "police"
			intervals [120]:
				xmin = 59.0734
				xmax = 61.5351
				text = ""
			intervals [121]:
				xmin = 61.5351
				xmax = 62.1251
				text = "<unk>"
			intervals [122]:
				xmin = 62.1251
				xmax = 63.0155
				text = ""
			intervals [123]:
				xmin = 63.0155
				xmax = 63.2755
				text = "it"
			intervals [124]:
				xmin = 63.2755
				xmax = 63.3055
				text = "s"
			intervals [125]:
				xmin = 63.3055
				xmax = 63.5055
				text = "it"
			intervals [126]:
				xmin = 63.5055
				xmax = 63.5455
				text = "s"
			intervals [127]:
				xmin = 63.5455
				xmax = 63.7555
				text = "so"
			intervals [128]:
				xmin = 63.7555
				xmax = 64.0255
				text = "many"
			intervals [129]:
				xmin = 64.0255
				xmax = 64.2755
				text = "other"
			intervals [130]:
				xmin = 64.2755
				xmax = 64.6055
				text = "terms"
			intervals [131]:
				xmin = 64.6055
				xmax = 64.9155
				text = "like"
			intervals [132]:
				xmin = 64.9155
				xmax = 65.4055
				text = "um"
			intervals [133]:
				xmin = 65.4055
				xmax = 71.0478
				text = ""
			intervals [134]:
				xmin = 71.0478
				xmax = 71.1378
				text = "i'm"
			intervals [135]:
				xmin = 71.1378
				xmax = 71.3178
				text = "not"
			intervals [136]:
				xmin = 71.3178
				xmax = 71.3478
				text = ""
			intervals [137]:
				xmin = 71.3478
				xmax = 71.5178
				text = "with"
			intervals [138]:
				xmin = 71.5178
				xmax = 71.5578
				text = ""
			intervals [139]:
				xmin = 71.5578
				xmax = 71.7878
				text = "it"
			intervals [140]:
				xmin = 71.7878
				xmax = 71.9178
				text = ""
			intervals [141]:
				xmin = 71.9178
				xmax = 72.0178
				text = "i"
			intervals [142]:
				xmin = 72.0178
				xmax = 72.1778
				text = "don't"
			intervals [143]:
				xmin = 72.1778
				xmax = 72.3878
				text = "like"
			intervals [144]:
				xmin = 72.3878
				xmax = 72.4878
				text = "the"
			intervals [145]:
				xmin = 72.4878
				xmax = 72.7578
				text = "slang"
			intervals [146]:
				xmin = 72.7578
				xmax = 72.7978
				text = ""
			intervals [147]:
				xmin = 72.7978
				xmax = 73.0678
				text = "talk"
			intervals [148]:
				xmin = 73.0678
				xmax = 73.1978
				text = ""
			intervals [149]:
				xmin = 73.1978
				xmax = 73.3678
				text = "i"
			intervals [150]:
				xmin = 73.3678
				xmax = 73.6478
				text = "tell"
			intervals [151]:
				xmin = 73.6478
				xmax = 73.8978
				text = "people"
			intervals [152]:
				xmin = 73.8978
				xmax = 74.1578
				text = "that"
			intervals [153]:
				xmin = 74.1578
				xmax = 74.9304
				text = ""
			intervals [154]:
				xmin = 74.9304
				xmax = 75.3004
				text = "um"
			intervals [155]:
				xmin = 75.3004
				xmax = 79.2597
				text = ""
			intervals [156]:
				xmin = 79.2597
				xmax = 79.3497
				text = "what"
			intervals [157]:
				xmin = 79.3497
				xmax = 79.6597
				text = ""
			intervals [158]:
				xmin = 79.6597
				xmax = 80.0197
				text = "else"
			intervals [159]:
				xmin = 80.0197
				xmax = 82.4394
				text = ""
			intervals [160]:
				xmin = 82.4394
				xmax = 82.7194
				text = "mm-hm"
			intervals [161]:
				xmin = 82.7194
				xmax = 85.5373
				text = ""
			intervals [162]:
				xmin = 85.5373
				xmax = 86.0573
				text = "yes"
			intervals [163]:
				xmin = 86.0573
				xmax = 87.2428
				text = ""
			intervals [164]:
				xmin = 87.2428
				xmax = 87.5828
				text = "like"
			intervals [165]:
				xmin = 87.5828
				xmax = 88.1827
				text = ""
			intervals [166]:
				xmin = 88.1827
				xmax = 88.2927
				text = "you"
			intervals [167]:
				xmin = 88.2927
				xmax = 88.4627
				text = "look"
			intervals [168]:
				xmin = 88.4627
				xmax = 88.5027
				text = "a"
			intervals [169]:
				xmin = 88.5027
				xmax = 88.9527
				text = "mess"
			intervals [170]:
				xmin = 88.9527
				xmax = 89.8177
				text = ""
			intervals [171]:
				xmin = 89.8177
				xmax = 89.9477
				text = "that"
			intervals [172]:
				xmin = 89.9477
				xmax = 89.9877
				text = "s"
			intervals [173]:
				xmin = 89.9877
				xmax = 90.0777
				text = "what"
			intervals [174]:
				xmin = 90.0777
				xmax = 90.1877
				text = "that"
			intervals [175]:
				xmin = 90.1877
				xmax = 90.6277
				text = "means"
			intervals [176]:
				xmin = 90.6277
				xmax = 92.9185
				text = ""
			intervals [177]:
				xmin = 92.9185
				xmax = 93.4485
				text = "mm-mm"
			intervals [178]:
				xmin = 93.4485
				xmax = 94.8278
				text = ""
			intervals [179]:
				xmin = 94.8278
				xmax = 95.0078
				text = "no"
			intervals [180]:
				xmin = 95.0078
				xmax = 97.4442
				text = ""
			intervals [181]:
				xmin = 97.4442
				xmax = 98.0542
				text = "cise"
			intervals [182]:
				xmin = 98.0542
				xmax = 99.1337
				text = ""
			intervals [183]:
				xmin = 99.1337
				xmax = 99.5137
				text = "mm-mm"
			intervals [184]:
				xmin = 99.5137
				xmax = 105.6322
				text = ""
			intervals [185]:
				xmin = 105.6322
				xmax = 105.9322
				text = "mm-hm"
			intervals [186]:
				xmin = 105.9322
				xmax = 106.6646
				text = ""
			intervals [187]:
				xmin = 106.6646
				xmax = 106.7746
				text = "like"
			intervals [188]:
				xmin = 106.7746
				xmax = 106.8446
				text = "you"
			intervals [189]:
				xmin = 106.8446
				xmax = 107.0046
				text = "got"
			intervals [190]:
				xmin = 107.0046
				xmax = 107.1246
				text = "all"
			intervals [191]:
				xmin = 107.1246
				xmax = 107.2146
				text = "the"
			intervals [192]:
				xmin = 107.2146
				xmax = 107.6946
				text = "information"
			intervals [193]:
				xmin = 107.6946
				xmax = 107.8646
				text = "like"
			intervals [194]:
				xmin = 107.8646
				xmax = 107.9546
				text = "you"
			intervals [195]:
				xmin = 107.9546
				xmax = 108.2446
				text = "good"
			intervals [196]:
				xmin = 108.2446
				xmax = 108.4246
				text = "on"
			intervals [197]:
				xmin = 108.4246
				xmax = 108.5046
				text = "it"
			intervals [198]:
				xmin = 108.5046
				xmax = 108.5846
				text = ""
			intervals [199]:
				xmin = 108.5846
				xmax = 108.7946
				text = "like"
			intervals [200]:
				xmin = 108.7946
				xmax = 108.8946
				text = "you"
			intervals [201]:
				xmin = 108.8946
				xmax = 108.9946
				text = "know"
			intervals [202]:
				xmin = 108.9946
				xmax = 109.1046
				text = "what"
			intervals [203]:
				xmin = 109.1046
				xmax = 109.2446
				text = "you're"
			intervals [204]:
				xmin = 109.2446
				xmax = 109.4646
				text = "talking"
			intervals [205]:
				xmin = 109.4646
				xmax = 109.7046
				text = "about"
			intervals [206]:
				xmin = 109.7046
				xmax = 113.4784
				text = ""
			intervals [207]:
				xmin = 113.4784
				xmax = 113.6184
				text = "oh"
			intervals [208]:
				xmin = 113.6184
				xmax = 114.1184
				text = "jazzing"
			intervals [209]:
				xmin = 114.1184
				xmax = 114.2584
				text = "'em"
			intervals [210]:
				xmin = 114.2584
				xmax = 114.3584
				text = "you"
			intervals [211]:
				xmin = 114.3584
				xmax = 114.5084
				text = "ever"
			intervals [212]:
				xmin = 114.5084
				xmax = 114.6484
				text = "heard"
			intervals [213]:
				xmin = 114.6484
				xmax = 114.8984
				text = "that"
			intervals [214]:
				xmin = 114.8984
				xmax = 115.8566
				text = ""
			intervals [215]:
				xmin = 115.8566
				xmax = 116.0466
				text = "like"
			intervals [216]:
				xmin = 116.0466
				xmax = 116.1166
				text = "you"
			intervals [217]:
				xmin = 116.1166
				xmax = 116.5266
				text = "cising"
			intervals [218]:
				xmin = 116.5266
				xmax = 116.6566
				text = "that"
			intervals [219]:
				xmin = 116.6566
				xmax = 116.9766
				text = "person"
			intervals [220]:
				xmin = 116.9766
				xmax = 117.0566
				text = "out"
			intervals [221]:
				xmin = 117.0566
				xmax = 117.1366
				text = "or"
			intervals [222]:
				xmin = 117.1366
				xmax = 117.3666
				text = "like"
			intervals [223]:
				xmin = 117.3666
				xmax = 117.5366
				text = "you"
			intervals [224]:
				xmin = 117.5366
				xmax = 117.5766
				text = ""
			intervals [225]:
				xmin = 117.5766
				xmax = 117.7366
				text = "you"
			intervals [226]:
				xmin = 117.7366
				xmax = 118.0466
				text = "making"
			intervals [227]:
				xmin = 118.0466
				xmax = 118.1666
				text = "it"
			intervals [228]:
				xmin = 118.1666
				xmax = 118.4466
				text = "better"
			intervals [229]:
				xmin = 118.4466
				xmax = 118.6066
				text = "than"
			intervals [230]:
				xmin = 118.6066
				xmax = 118.7166
				text = "it"
			intervals [231]:
				xmin = 118.7166
				xmax = 118.9766
				text = "is"
			intervals [232]:
				xmin = 118.9766
				xmax = 119.1366
				text = "like"
			intervals [233]:
				xmin = 119.1366
				xmax = 119.2566
				text = "you"
			intervals [234]:
				xmin = 119.2566
				xmax = 119.6866
				text = "jazzing"
			intervals [235]:
				xmin = 119.6866
				xmax = 119.7666
				text = "'em"
			intervals [236]:
				xmin = 119.7666
				xmax = 120.0266
				text = "like"
			intervals [237]:
				xmin = 120.0266
				xmax = 120.1166
				text = "you"
			intervals [238]:
				xmin = 120.1166
				xmax = 120.9197
				text = ""
			intervals [239]:
				xmin = 120.9197
				xmax = 121.0497
				text = "you"
			intervals [240]:
				xmin = 121.0497
				xmax = 121.2997
				text = "bringing"
			intervals [241]:
				xmin = 121.2997
				xmax = 121.4697
				text = "their"
			intervals [242]:
				xmin = 121.4697
				xmax = 121.5897
				text = "le"
			intervals [243]:
				xmin = 121.5897
				xmax = 121.7597
				text = ""
			intervals [244]:
				xmin = 121.7597
				xmax = 121.9797
				text = "like"
			intervals [245]:
				xmin = 121.9797
				xmax = 122.0797
				text = ""
			intervals [246]:
				xmin = 122.0797
				xmax = 122.4297
				text = "head"
			intervals [247]:
				xmin = 122.4297
				xmax = 122.7597
				text = "level"
			intervals [248]:
				xmin = 122.7597
				xmax = 122.8697
				text = "up"
			intervals [249]:
				xmin = 122.8697
				xmax = 122.8997
				text = ""
			intervals [250]:
				xmin = 122.8997
				xmax = 123.1397
				text = "you"
			intervals [251]:
				xmin = 123.1397
				xmax = 123.2297
				text = ""
			intervals [252]:
				xmin = 123.2297
				xmax = 123.4097
				text = "you"
			intervals [253]:
				xmin = 123.4097
				xmax = 123.4697
				text = ""
			intervals [254]:
				xmin = 123.4697
				xmax = 123.8197
				text = "exciting"
			intervals [255]:
				xmin = 123.8197
				xmax = 123.9197
				text = "that"
			intervals [256]:
				xmin = 123.9197
				xmax = 124.3597
				text = "person"
			intervals [257]:
				xmin = 124.3597
				xmax = 125.1241
				text = ""
			intervals [258]:
				xmin = 125.1241
				xmax = 125.5241
				text = "drawing"
			intervals [259]:
				xmin = 125.5241
				xmax = 125.6941
				text = "'em"
			intervals [260]:
				xmin = 125.6941
				xmax = 125.8441
				text = "you"
			intervals [261]:
				xmin = 125.8441
				xmax = 126.1341
				text = "drawing"
			intervals [262]:
				xmin = 126.1341
				xmax = 126.7941
				text = "attention"
			intervals [263]:
				xmin = 126.7941
				xmax = 127.296
				text = ""
			intervals [264]:
				xmin = 127.296
				xmax = 127.446
				text = "it"
			intervals [265]:
				xmin = 127.446
				xmax = 127.496
				text = "s"
			intervals [266]:
				xmin = 127.496
				xmax = 127.666
				text = "all"
			intervals [267]:
				xmin = 127.666
				xmax = 127.936
				text = "coming"
			intervals [268]:
				xmin = 127.936
				xmax = 128.056
				text = "to"
			intervals [269]:
				xmin = 128.056
				xmax = 128.166
				text = "me"
			intervals [270]:
				xmin = 128.166
				xmax = 128.316
				text = "now"
			intervals [271]:
				xmin = 128.316
				xmax = 128.476
				text = "that"
			intervals [272]:
				xmin = 128.476
				xmax = 128.566
				text = "you"
			intervals [273]:
				xmin = 128.566
				xmax = 128.886
				text = "saying"
			intervals [274]:
				xmin = 128.886
				xmax = 129.126
				text = "stuff"
			intervals [275]:
				xmin = 129.126
				xmax = 129.276
				text = "like"
			intervals [276]:
				xmin = 129.276
				xmax = 129.566
				text = "that"
			intervals [277]:
				xmin = 129.566
				xmax = 130.2678
				text = ""
			intervals [278]:
				xmin = 130.2678
				xmax = 130.5278
				text = "yeah"
			intervals [279]:
				xmin = 130.5278
				xmax = 142.7116
				text = ""
			intervals [280]:
				xmin = 142.7116
				xmax = 143.2516
				text = "yes"
			intervals [281]:
				xmin = 143.2516
				xmax = 143.806
				text = ""
			intervals [282]:
				xmin = 143.806
				xmax = 144.386
				text = "lunching"
			intervals [283]:
				xmin = 144.386
				xmax = 144.9337
				text = ""
			intervals [284]:
				xmin = 144.9337
				xmax = 145.0837
				text = "like"
			intervals [285]:
				xmin = 145.0837
				xmax = 145.3842
				text = ""
			intervals [286]:
				xmin = 145.3842
				xmax = 145.6542
				text = "something"
			intervals [287]:
				xmin = 145.6542
				xmax = 145.8042
				text = "wrong"
			intervals [288]:
				xmin = 145.8042
				xmax = 145.9442
				text = "with"
			intervals [289]:
				xmin = 145.9442
				xmax = 146.0442
				text = "you"
			intervals [290]:
				xmin = 146.0442
				xmax = 146.2642
				text = "like"
			intervals [291]:
				xmin = 146.2642
				xmax = 146.3642
				text = "you"
			intervals [292]:
				xmin = 146.3642
				xmax = 146.5842
				text = "not"
			intervals [293]:
				xmin = 146.5842
				xmax = 146.6142
				text = ""
			intervals [294]:
				xmin = 146.6142
				xmax = 146.7742
				text = "you"
			intervals [295]:
				xmin = 146.7742
				xmax = 146.9842
				text = "not"
			intervals [296]:
				xmin = 146.9842
				xmax = 147.2442
				text = "fully"
			intervals [297]:
				xmin = 147.2442
				xmax = 147.7042
				text = "functioning"
			intervals [298]:
				xmin = 147.7042
				xmax = 147.8742
				text = "right"
			intervals [299]:
				xmin = 147.8742
				xmax = 148.0942
				text = "now"
			intervals [300]:
				xmin = 148.0942
				xmax = 148.4747
				text = ""
			intervals [301]:
				xmin = 148.4747
				xmax = 148.6947
				text = "you"
			intervals [302]:
				xmin = 148.6947
				xmax = 148.7547
				text = "a"
			intervals [303]:
				xmin = 148.7547
				xmax = 148.9047
				text = "little"
			intervals [304]:
				xmin = 148.9047
				xmax = 149.5447
				text = "off"
			intervals [305]:
				xmin = 149.5447
				xmax = 150.4933
				text = ""
			intervals [306]:
				xmin = 150.4933
				xmax = 150.6333
				text = "a"
			intervals [307]:
				xmin = 150.6333
				xmax = 150.8233
				text = "lot"
			intervals [308]:
				xmin = 150.8233
				xmax = 150.9433
				text = "of"
			intervals [309]:
				xmin = 150.9433
				xmax = 151.3133
				text = "people"
			intervals [310]:
				xmin = 151.3133
				xmax = 151.9147
				text = ""
			intervals [311]:
				xmin = 151.9147
				xmax = 152.2347
				text = "no"
			intervals [312]:
				xmin = 152.2347
				xmax = 152.5047
				text = "a"
			intervals [313]:
				xmin = 152.5047
				xmax = 152.7147
				text = "lot"
			intervals [314]:
				xmin = 152.7147
				xmax = 152.8347
				text = "of"
			intervals [315]:
				xmin = 152.8347
				xmax = 153.1547
				text = "younger"
			intervals [316]:
				xmin = 153.1547
				xmax = 153.6147
				text = "people"
			intervals [317]:
				xmin = 153.6147
				xmax = 155.2254
				text = ""
			intervals [318]:
				xmin = 155.2254
				xmax = 155.2554
				text = "a"
			intervals [319]:
				xmin = 155.2554
				xmax = 155.3854
				text = "lot"
			intervals [320]:
				xmin = 155.3854
				xmax = 155.4454
				text = "of"
			intervals [321]:
				xmin = 155.4454
				xmax = 155.6354
				text = "young"
			intervals [322]:
				xmin = 155.6354
				xmax = 155.9054
				text = "people"
			intervals [323]:
				xmin = 155.9054
				xmax = 156.1454
				text = "say"
			intervals [324]:
				xmin = 156.1454
				xmax = 156.5054
				text = "that"
			intervals [325]:
				xmin = 156.5054
				xmax = 156.8436
				text = ""
			intervals [326]:
				xmin = 156.8436
				xmax = 157.3436
				text = "lunching"
			intervals [327]:
				xmin = 157.3436
				xmax = 157.4036
				text = "y-"
			intervals [328]:
				xmin = 157.4036
				xmax = 157.5936
				text = "like"
			intervals [329]:
				xmin = 157.5936
				xmax = 157.7136
				text = "you"
			intervals [330]:
				xmin = 157.7136
				xmax = 158.2236
				text = "lunching"
			intervals [331]:
				xmin = 158.2236
				xmax = 158.4953
				text = ""
			intervals [332]:
				xmin = 158.4953
				xmax = 158.6953
				text = "but"
			intervals [333]:
				xmin = 158.6953
				xmax = 158.7653
				text = ""
			intervals [334]:
				xmin = 158.7653
				xmax = 158.8553
				text = "i"
			intervals [335]:
				xmin = 158.8553
				xmax = 159.0053
				text = "don't"
			intervals [336]:
				xmin = 159.0053
				xmax = 159.2753
				text = "think"
			intervals [337]:
				xmin = 159.2753
				xmax = 159.6839
				text = ""
			intervals [338]:
				xmin = 159.6839
				xmax = 159.9239
				text = "we"
			intervals [339]:
				xmin = 159.9239
				xmax = 161.2955
				text = ""
			intervals [340]:
				xmin = 161.2955
				xmax = 161.5755
				text = "yeah"
			intervals [341]:
				xmin = 161.5755
				xmax = 162.2797
				text = ""
			intervals [342]:
				xmin = 162.2797
				xmax = 162.3097
				text = "a"
			intervals [343]:
				xmin = 162.3097
				xmax = 162.4497
				text = "lot"
			intervals [344]:
				xmin = 162.4497
				xmax = 162.5197
				text = "of"
			intervals [345]:
				xmin = 162.5197
				xmax = 162.6797
				text = "young"
			intervals [346]:
				xmin = 162.6797
				xmax = 162.7097
				text = ""
			intervals [347]:
				xmin = 162.7097
				xmax = 162.9297
				text = "people"
			intervals [348]:
				xmin = 162.9297
				xmax = 163.0797
				text = "say"
			intervals [349]:
				xmin = 163.0797
				xmax = 163.1397
				text = "it"
			intervals [350]:
				xmin = 163.1397
				xmax = 163.1697
				text = "i"
			intervals [351]:
				xmin = 163.1697
				xmax = 163.3097
				text = "don't"
			intervals [352]:
				xmin = 163.3097
				xmax = 163.4397
				text = "think"
			intervals [353]:
				xmin = 163.4397
				xmax = 163.4797
				text = "a"
			intervals [354]:
				xmin = 163.4797
				xmax = 163.5897
				text = "lot"
			intervals [355]:
				xmin = 163.5897
				xmax = 163.6197
				text = ""
			intervals [356]:
				xmin = 163.6197
				xmax = 163.7397
				text = "of"
			intervals [357]:
				xmin = 163.7397
				xmax = 163.8797
				text = "older"
			intervals [358]:
				xmin = 163.8797
				xmax = 164.1297
				text = "people"
			intervals [359]:
				xmin = 164.1297
				xmax = 164.2897
				text = "say"
			intervals [360]:
				xmin = 164.2897
				xmax = 164.4697
				text = "it"
			intervals [361]:
				xmin = 164.4697
				xmax = 169.4209
				text = ""
			intervals [362]:
				xmin = 169.4209
				xmax = 169.8009
				text = "kill"
			intervals [363]:
				xmin = 169.8009
				xmax = 170.1309
				text = "mo"
			intervals [364]:
				xmin = 170.1309
				xmax = 170.2409
				text = ""
			intervals [365]:
				xmin = 170.2409
				xmax = 170.5909
				text = "right"
			intervals [366]:
				xmin = 170.5909
				xmax = 172.5481
				text = ""
			intervals [367]:
				xmin = 172.5481
				xmax = 172.7981
				text = "kill"
			intervals [368]:
				xmin = 172.7981
				xmax = 172.9981
				text = "mean"
			intervals [369]:
				xmin = 172.9981
				xmax = 173.2081
				text = "like"
			intervals [370]:
				xmin = 173.2081
				xmax = 173.5881
				text = "right"
			intervals [371]:
				xmin = 173.5881
				xmax = 173.6581
				text = ""
			intervals [372]:
				xmin = 173.6581
				xmax = 173.8681
				text = "like"
			intervals [373]:
				xmin = 173.8681
				xmax = 173.9681
				text = "you"
			intervals [374]:
				xmin = 173.9681
				xmax = 174.3281
				text = "right"
			intervals [375]:
				xmin = 174.3281
				xmax = 176.1457
				text = ""
			intervals [376]:
				xmin = 176.1457
				xmax = 176.4057
				text = "yeah"
			intervals [377]:
				xmin = 176.4057
				xmax = 176.7357
				text = "right"
			intervals [378]:
				xmin = 176.7357
				xmax = 176.7757
				text = ""
			intervals [379]:
				xmin = 176.7757
				xmax = 176.9057
				text = "you"
			intervals [380]:
				xmin = 176.9057
				xmax = 177.2857
				text = "use"
			intervals [381]:
				xmin = 177.2857
				xmax = 177.4557
				text = "it"
			intervals [382]:
				xmin = 177.4557
				xmax = 177.9757
				text = "exactly"
			intervals [383]:
				xmin = 177.9757
				xmax = 178.2857
				text = "right"
			intervals [384]:
				xmin = 178.2857
				xmax = 182.6729
				text = ""
			intervals [385]:
				xmin = 182.6729
				xmax = 183.1129
				text = "mm-hm"
			intervals [386]:
				xmin = 183.1129
				xmax = 185.0819
				text = ""
			intervals [387]:
				xmin = 185.0819
				xmax = 185.4919
				text = "bod"
			intervals [388]:
				xmin = 185.4919
				xmax = 186.4733
				text = ""
			intervals [389]:
				xmin = 186.4733
				xmax = 186.6733
				text = "no"
			intervals [390]:
				xmin = 186.6733
				xmax = 187.1033
				text = "bod"
			intervals [391]:
				xmin = 187.1033
				xmax = 187.1433
				text = ""
			intervals [392]:
				xmin = 187.1433
				xmax = 187.4933
				text = "another"
			intervals [393]:
				xmin = 187.4933
				xmax = 187.6433
				text = "one"
			intervals [394]:
				xmin = 187.6433
				xmax = 187.7733
				text = "is"
			intervals [395]:
				xmin = 187.7733
				xmax = 187.8633
				text = "b"
			intervals [396]:
				xmin = 187.8633
				xmax = 188.2717
				text = ""
			intervals [397]:
				xmin = 188.2717
				xmax = 188.5817
				text = "bod"
			intervals [398]:
				xmin = 188.5817
				xmax = 188.7517
				text = "like"
			intervals [399]:
				xmin = 188.7517
				xmax = 189.0617
				text = "please"
			intervals [400]:
				xmin = 189.0617
				xmax = 189.4917
				text = "bob"
			intervals [401]:
				xmin = 189.4917
				xmax = 190.0175
				text = ""
			intervals [402]:
				xmin = 190.0175
				xmax = 190.1475
				text = "like"
			intervals [403]:
				xmin = 190.1475
				xmax = 190.4075
				text = "please"
			intervals [404]:
				xmin = 190.4075
				xmax = 190.5275
				text = "tell"
			intervals [405]:
				xmin = 190.5275
				xmax = 190.5875
				text = "the"
			intervals [406]:
				xmin = 190.5875
				xmax = 190.8475
				text = "truth"
			intervals [407]:
				xmin = 190.8475
				xmax = 191.0475
				text = "like"
			intervals [408]:
				xmin = 191.0475
				xmax = 191.5575
				text = "swear"
			intervals [409]:
				xmin = 191.5575
				xmax = 192.1597
				text = ""
			intervals [410]:
				xmin = 192.1597
				xmax = 192.2297
				text = "it"
			intervals [411]:
				xmin = 192.2297
				xmax = 192.2697
				text = "s"
			intervals [412]:
				xmin = 192.2697
				xmax = 192.4797
				text = "another"
			intervals [413]:
				xmin = 192.4797
				xmax = 192.6297
				text = "word"
			intervals [414]:
				xmin = 192.6297
				xmax = 192.7497
				text = "for"
			intervals [415]:
				xmin = 192.7497
				xmax = 193.0797
				text = "swear"
			intervals [416]:
				xmin = 193.0797
				xmax = 193.1597
				text = ""
			intervals [417]:
				xmin = 193.1597
				xmax = 193.2897
				text = "like"
			intervals [418]:
				xmin = 193.2897
				xmax = 194.0115
				text = ""
			intervals [419]:
				xmin = 194.0115
				xmax = 194.3915
				text = "bob"
			intervals [420]:
				xmin = 194.3915
				xmax = 194.7215
				text = "like"
			intervals [421]:
				xmin = 194.7215
				xmax = 194.8331
				text = ""
			intervals [422]:
				xmin = 194.8331
				xmax = 194.9831
				text = "b"
			intervals [423]:
				xmin = 194.9831
				xmax = 195.0931
				text = "o"
			intervals [424]:
				xmin = 195.0931
				xmax = 195.4231
				text = "b"
			intervals [425]:
				xmin = 195.4231
				xmax = 196.3279
				text = ""
			intervals [426]:
				xmin = 196.3279
				xmax = 196.7279
				text = "bob"
			intervals [427]:
				xmin = 196.7279
				xmax = 196.8879
				text = "like"
			intervals [428]:
				xmin = 196.8879
				xmax = 197.1479
				text = "please"
			intervals [429]:
				xmin = 197.1479
				xmax = 197.6279
				text = "bob"
			intervals [430]:
				xmin = 197.6279
				xmax = 198.2364
				text = ""
			intervals [431]:
				xmin = 198.2364
				xmax = 198.5364
				text = "please"
			intervals [432]:
				xmin = 198.5364
				xmax = 198.9264
				text = "bob"
			intervals [433]:
				xmin = 198.9264
				xmax = 200.3284
				text = ""
			intervals [434]:
				xmin = 200.3284
				xmax = 200.4684
				text = "like"
			intervals [435]:
				xmin = 200.4684
				xmax = 200.6184
				text = "tell"
			intervals [436]:
				xmin = 200.6184
				xmax = 200.6784
				text = "the"
			intervals [437]:
				xmin = 200.6784
				xmax = 201.0684
				text = "truth"
			intervals [438]:
				xmin = 201.0684
				xmax = 204.9771
				text = ""
			intervals [439]:
				xmin = 204.9771
				xmax = 205.6971
				text = "vinesse"
			intervals [440]:
				xmin = 205.6971
				xmax = 205.888
				text = ""
			intervals [441]:
				xmin = 205.888
				xmax = 206.008
				text = "you"
			intervals [442]:
				xmin = 206.008
				xmax = 206.158
				text = "ever"
			intervals [443]:
				xmin = 206.158
				xmax = 206.298
				text = "heard"
			intervals [444]:
				xmin = 206.298
				xmax = 206.528
				text = "that"
			intervals [445]:
				xmin = 206.528
				xmax = 206.608
				text = ""
			intervals [446]:
				xmin = 206.608
				xmax = 206.818
				text = "like"
			intervals [447]:
				xmin = 206.818
				xmax = 207.088
				text = "somebody"
			intervals [448]:
				xmin = 207.088
				xmax = 207.268
				text = "just"
			intervals [449]:
				xmin = 207.268
				xmax = 207.468
				text = "took"
			intervals [450]:
				xmin = 207.468
				xmax = 207.668
				text = "something"
			intervals [451]:
				xmin = 207.668
				xmax = 207.868
				text = "from"
			intervals [452]:
				xmin = 207.868
				xmax = 208.088
				text = "you"
			intervals [453]:
				xmin = 208.088
				xmax = 208.128
				text = ""
			intervals [454]:
				xmin = 208.128
				xmax = 208.348
				text = "like"
			intervals [455]:
				xmin = 208.348
				xmax = 208.488
				text = "they"
			intervals [456]:
				xmin = 208.488
				xmax = 208.678
				text = "just"
			intervals [457]:
				xmin = 208.678
				xmax = 209.088
				text = "vinesse"
			intervals [458]:
				xmin = 209.088
				xmax = 209.188
				text = "you"
			intervals [459]:
				xmin = 209.188
				xmax = 209.388
				text = "for"
			intervals [460]:
				xmin = 209.388
				xmax = 209.578
				text = "your"
			intervals [461]:
				xmin = 209.578
				xmax = 209.978
				text = "drink"
			intervals [462]:
				xmin = 209.978
				xmax = 210.088
				text = "you"
			intervals [463]:
				xmin = 210.088
				xmax = 210.288
				text = "know"
			intervals [464]:
				xmin = 210.288
				xmax = 210.7536
				text = ""
			intervals [465]:
				xmin = 210.7536
				xmax = 210.9836
				text = "stuff"
			intervals [466]:
				xmin = 210.9836
				xmax = 211.2136
				text = "like"
			intervals [467]:
				xmin = 211.2136
				xmax = 211.6236
				text = "that"
			intervals [468]:
				xmin = 211.6236
				xmax = 211.6536
				text = ""
			intervals [469]:
				xmin = 211.6536
				xmax = 212.0236
				text = "like"
			intervals [470]:
				xmin = 212.0236
				xmax = 214.0142
				text = ""
			intervals [471]:
				xmin = 214.0142
				xmax = 214.2042
				text = "like"
			intervals [472]:
				xmin = 214.2042
				xmax = 214.6642
				text = "vinesse"
			intervals [473]:
				xmin = 214.6642
				xmax = 214.9242
				text = "like"
			intervals [474]:
				xmin = 214.9242
				xmax = 215.3042
				text = "no"
			intervals [475]:
				xmin = 215.3042
				xmax = 216.0729
				text = ""
			intervals [476]:
				xmin = 216.0729
				xmax = 216.2929
				text = "like"
			intervals [477]:
				xmin = 216.2929
				xmax = 216.9829
				text = "vinesse"
			intervals [478]:
				xmin = 216.9829
				xmax = 218.2959
				text = ""
			intervals [479]:
				xmin = 218.2959
				xmax = 218.5559
				text = "like"
			intervals [480]:
				xmin = 218.5559
				xmax = 218.9459
				text = "somebody"
			intervals [481]:
				xmin = 218.9459
				xmax = 219.1759
				text = "just"
			intervals [482]:
				xmin = 219.1759
				xmax = 219.6759
				text = "vinesse"
			intervals [483]:
				xmin = 219.6759
				xmax = 220.0259
				text = "you"
			intervals [484]:
				xmin = 220.0259
				xmax = 222.3365
				text = ""
			intervals [485]:
				xmin = 222.3365
				xmax = 222.8165
				text = "right"
			intervals [486]:
				xmin = 222.8165
				xmax = 225.1834
				text = ""
			intervals [487]:
				xmin = 225.1834
				xmax = 225.3234
				text = "mm"
			intervals [488]:
				xmin = 225.3234
				xmax = 225.6372
				text = ""
			intervals [489]:
				xmin = 225.6372
				xmax = 225.9572
				text = "right"
			intervals [490]:
				xmin = 225.9572
				xmax = 226.071
				text = ""
			intervals [491]:
				xmin = 226.071
				xmax = 226.431
				text = "dc"
			intervals [492]:
				xmin = 226.431
				xmax = 226.641
				text = "thing"
			intervals [493]:
				xmin = 226.641
				xmax = 230.9932
				text = ""
			intervals [494]:
				xmin = 230.9932
				xmax = 231.3832
				text = "yeah"
			intervals [495]:
				xmin = 231.3832
				xmax = 232.6315
				text = ""
			intervals [496]:
				xmin = 232.6315
				xmax = 232.8015
				text = "like"
			intervals [497]:
				xmin = 232.8015
				xmax = 232.9615
				text = "that"
			intervals [498]:
				xmin = 232.9615
				xmax = 233.0215
				text = "s"
			intervals [499]:
				xmin = 233.0215
				xmax = 233.2515
				text = "my"
			intervals [500]:
				xmin = 233.2515
				xmax = 233.6015
				text = "<unk>"
			intervals [501]:
				xmin = 233.6015
				xmax = 234.7269
				text = ""
			intervals [502]:
				xmin = 234.7269
				xmax = 234.9169
				text = "like"
			intervals [503]:
				xmin = 234.9169
				xmax = 235.1773
				text = ""
			intervals [504]:
				xmin = 235.1773
				xmax = 235.3373
				text = "it"
			intervals [505]:
				xmin = 235.3373
				xmax = 235.4673
				text = "could"
			intervals [506]:
				xmin = 235.4673
				xmax = 235.6373
				text = "be"
			intervals [507]:
				xmin = 235.6373
				xmax = 236.0573
				text = "anything"
			intervals [508]:
				xmin = 236.0573
				xmax = 236.2673
				text = "like"
			intervals [509]:
				xmin = 236.2673
				xmax = 236.3973
				text = "that"
			intervals [510]:
				xmin = 236.3973
				xmax = 236.4773
				text = "s"
			intervals [511]:
				xmin = 236.4773
				xmax = 236.6373
				text = "my"
			intervals [512]:
				xmin = 236.6373
				xmax = 236.9298
				text = ""
			intervals [513]:
				xmin = 236.9298
				xmax = 237.0498
				text = "that"
			intervals [514]:
				xmin = 237.0498
				xmax = 237.1298
				text = "s"
			intervals [515]:
				xmin = 237.1298
				xmax = 237.2798
				text = "like"
			intervals [516]:
				xmin = 237.2798
				xmax = 237.3698
				text = ""
			intervals [517]:
				xmin = 237.3698
				xmax = 237.5498
				text = "my"
			intervals [518]:
				xmin = 237.5498
				xmax = 237.8798
				text = "joint"
			intervals [519]:
				xmin = 237.8798
				xmax = 238.3112
				text = ""
			intervals [520]:
				xmin = 238.3112
				xmax = 238.4612
				text = "but"
			intervals [521]:
				xmin = 238.4612
				xmax = 239.0212
				text = "normally"
			intervals [522]:
				xmin = 239.0212
				xmax = 239.6959
				text = ""
			intervals [523]:
				xmin = 239.6959
				xmax = 239.8159
				text = "the"
			intervals [524]:
				xmin = 239.8159
				xmax = 240.2259
				text = "term"
			intervals [525]:
				xmin = 240.2259
				xmax = 240.5959
				text = "joint"
			intervals [526]:
				xmin = 240.5959
				xmax = 240.6259
				text = ""
			intervals [527]:
				xmin = 240.6259
				xmax = 240.7859
				text = "is"
			intervals [528]:
				xmin = 240.7859
				xmax = 241.0359
				text = "used"
			intervals [529]:
				xmin = 241.0359
				xmax = 241.1359
				text = "for"
			intervals [530]:
				xmin = 241.1359
				xmax = 241.3759
				text = "like"
			intervals [531]:
				xmin = 241.3759
				xmax = 241.5459
				text = "when"
			intervals [532]:
				xmin = 241.5459
				xmax = 241.6159
				text = "you"
			intervals [533]:
				xmin = 241.6159
				xmax = 241.8659
				text = "have"
			intervals [534]:
				xmin = 241.8659
				xmax = 241.9459
				text = ""
			intervals [535]:
				xmin = 241.9459
				xmax = 242.0359
				text = "a"
			intervals [536]:
				xmin = 242.0359
				xmax = 242.1059
				text = ""
			intervals [537]:
				xmin = 242.1059
				xmax = 242.3059
				text = "<unk>"
			intervals [538]:
				xmin = 242.3059
				xmax = 242.7759
				text = "like"
			intervals [539]:
				xmin = 242.7759
				xmax = 243.4815
				text = ""
			intervals [540]:
				xmin = 243.4815
				xmax = 243.6015
				text = "like"
			intervals [541]:
				xmin = 243.6015
				xmax = 243.7515
				text = "that"
			intervals [542]:
				xmin = 243.7515
				xmax = 243.8215
				text = "s"
			intervals [543]:
				xmin = 243.8215
				xmax = 243.9715
				text = "my"
			intervals [544]:
				xmin = 243.9715
				xmax = 244.0315
				text = ""
			intervals [545]:
				xmin = 244.0315
				xmax = 244.2515
				text = "girl"
			intervals [546]:
				xmin = 244.2515
				xmax = 244.3915
				text = "like"
			intervals [547]:
				xmin = 244.3915
				xmax = 244.4215
				text = ""
			intervals [548]:
				xmin = 244.4215
				xmax = 244.6415
				text = "don't"
			intervals [549]:
				xmin = 244.6415
				xmax = 244.9015
				text = "mess"
			intervals [550]:
				xmin = 244.9015
				xmax = 245.0215
				text = "with"
			intervals [551]:
				xmin = 245.0215
				xmax = 245.2915
				text = "her"
			intervals [552]:
				xmin = 245.2915
				xmax = 247.2526
				text = ""
			intervals [553]:
				xmin = 247.2526
				xmax = 247.3926
				text = "that"
			intervals [554]:
				xmin = 247.3926
				xmax = 247.4426
				text = "s"
			intervals [555]:
				xmin = 247.4426
				xmax = 247.5826
				text = "my"
			intervals [556]:
				xmin = 247.5826
				xmax = 248.1326
				text = "shorty"
			intervals [557]:
				xmin = 248.1326
				xmax = 248.1626
				text = ""
			intervals [558]:
				xmin = 248.1626
				xmax = 248.5726
				text = "joint"
			intervals [559]:
				xmin = 248.5726
				xmax = 248.8242
				text = ""
			intervals [560]:
				xmin = 248.8242
				xmax = 249.2242
				text = "bae"
			intervals [561]:
				xmin = 249.2242
				xmax = 249.4648
				text = ""
			intervals [562]:
				xmin = 249.4648
				xmax = 250.0648
				text = "stink"
			intervals [563]:
				xmin = 250.0648
				xmax = 251.2674
				text = ""
			intervals [564]:
				xmin = 251.2674
				xmax = 251.8374
				text = "forever"
			intervals [565]:
				xmin = 251.8374
				xmax = 252.2417
				text = ""
			intervals [566]:
				xmin = 252.2417
				xmax = 252.3517
				text = "that"
			intervals [567]:
				xmin = 252.3517
				xmax = 252.4217
				text = "s"
			intervals [568]:
				xmin = 252.4217
				xmax = 252.6517
				text = "my"
			intervals [569]:
				xmin = 252.6517
				xmax = 253.1317
				text = "ace"
			intervals [570]:
				xmin = 253.1317
				xmax = 253.3027
				text = ""
			intervals [571]:
				xmin = 253.3027
				xmax = 253.4227
				text = "i've"
			intervals [572]:
				xmin = 253.4227
				xmax = 253.6227
				text = "heard"
			intervals [573]:
				xmin = 253.6227
				xmax = 253.7727
				text = "that"
			intervals [574]:
				xmin = 253.7727
				xmax = 254.2127
				text = "before"
			intervals [575]:
				xmin = 254.2127
				xmax = 255.9385
				text = ""
			intervals [576]:
				xmin = 255.9385
				xmax = 256.1285
				text = "right"
			intervals [577]:
				xmin = 256.1285
				xmax = 261.0811
				text = ""
			intervals [578]:
				xmin = 261.0811
				xmax = 261.5511
				text = "mm-mm"
			intervals [579]:
				xmin = 261.5511
				xmax = 261.665
				text = ""
			intervals [580]:
				xmin = 261.665
				xmax = 262.025
				text = "no"
			intervals [581]:
				xmin = 262.025
				xmax = 262.3257
				text = ""
			intervals [582]:
				xmin = 262.3257
				xmax = 262.4757
				text = "cause"
			intervals [583]:
				xmin = 262.4757
				xmax = 262.5557
				text = "i"
			intervals [584]:
				xmin = 262.5557
				xmax = 262.7157
				text = "feel"
			intervals [585]:
				xmin = 262.7157
				xmax = 263.1057
				text = "like"
			intervals [586]:
				xmin = 263.1057
				xmax = 264.0581
				text = ""
			intervals [587]:
				xmin = 264.0581
				xmax = 264.2181
				text = "as"
			intervals [588]:
				xmin = 264.2181
				xmax = 264.4381
				text = "black"
			intervals [589]:
				xmin = 264.4381
				xmax = 264.8581
				text = "people"
			intervals [590]:
				xmin = 264.8581
				xmax = 264.8881
				text = ""
			intervals [591]:
				xmin = 264.8881
				xmax = 265.0481
				text = "we're"
			intervals [592]:
				xmin = 265.0481
				xmax = 265.4681
				text = "already"
			intervals [593]:
				xmin = 265.4681
				xmax = 266.0481
				text = "targeted"
			intervals [594]:
				xmin = 266.0481
				xmax = 267.6684
				text = ""
			intervals [595]:
				xmin = 267.6684
				xmax = 267.9584
				text = "because"
			intervals [596]:
				xmin = 267.9584
				xmax = 268.0584
				text = "of"
			intervals [597]:
				xmin = 268.0584
				xmax = 268.2384
				text = "who"
			intervals [598]:
				xmin = 268.2384
				xmax = 268.4084
				text = "we"
			intervals [599]:
				xmin = 268.4084
				xmax = 268.7784
				text = "are"
			intervals [600]:
				xmin = 268.7784
				xmax = 269.2307
				text = ""
			intervals [601]:
				xmin = 269.2307
				xmax = 269.4007
				text = "so"
			intervals [602]:
				xmin = 269.4007
				xmax = 269.5107
				text = "we"
			intervals [603]:
				xmin = 269.5107
				xmax = 269.6607
				text = "don't"
			intervals [604]:
				xmin = 269.6607
				xmax = 269.7807
				text = "need"
			intervals [605]:
				xmin = 269.7807
				xmax = 269.8507
				text = "to"
			intervals [606]:
				xmin = 269.8507
				xmax = 270.0407
				text = "come"
			intervals [607]:
				xmin = 270.0407
				xmax = 270.1507
				text = "up"
			intervals [608]:
				xmin = 270.1507
				xmax = 270.2407
				text = "with"
			intervals [609]:
				xmin = 270.2407
				xmax = 270.7007
				text = "slang"
			intervals [610]:
				xmin = 270.7007
				xmax = 270.7507
				text = ""
			intervals [611]:
				xmin = 270.7507
				xmax = 270.8607
				text = "to"
			intervals [612]:
				xmin = 270.8607
				xmax = 271.0607
				text = "make"
			intervals [613]:
				xmin = 271.0607
				xmax = 271.2207
				text = "us"
			intervals [614]:
				xmin = 271.2207
				xmax = 271.4507
				text = "look"
			intervals [615]:
				xmin = 271.4507
				xmax = 274.0987
				text = ""
			intervals [616]:
				xmin = 274.0987
				xmax = 274.3287
				text = "less"
			intervals [617]:
				xmin = 274.3287
				xmax = 274.9187
				text = "educated"
			intervals [618]:
				xmin = 274.9187
				xmax = 275.3875
				text = ""
			intervals [619]:
				xmin = 275.3875
				xmax = 275.4475
				text = "you"
			intervals [620]:
				xmin = 275.4475
				xmax = 275.5175
				text = "know"
			intervals [621]:
				xmin = 275.5175
				xmax = 275.6075
				text = "what"
			intervals [622]:
				xmin = 275.6075
				xmax = 275.6975
				text = "i'm"
			intervals [623]:
				xmin = 275.6975
				xmax = 275.8975
				text = "saying"
			intervals [624]:
				xmin = 275.8975
				xmax = 276.4085
				text = ""
			intervals [625]:
				xmin = 276.4085
				xmax = 276.4585
				text = "i"
			intervals [626]:
				xmin = 276.4585
				xmax = 276.6585
				text = "mean"
			intervals [627]:
				xmin = 276.6585
				xmax = 276.7185
				text = "it"
			intervals [628]:
				xmin = 276.7185
				xmax = 276.9185
				text = "has"
			intervals [629]:
				xmin = 276.9185
				xmax = 277.0485
				text = "its"
			intervals [630]:
				xmin = 277.0485
				xmax = 277.0785
				text = ""
			intervals [631]:
				xmin = 277.0785
				xmax = 277.4985
				text = "times"
			intervals [632]:
				xmin = 277.4985
				xmax = 277.7785
				text = "for"
			intervals [633]:
				xmin = 277.7785
				xmax = 277.8785
				text = "it"
			intervals [634]:
				xmin = 277.8785
				xmax = 278.1969
				text = ""
			intervals [635]:
				xmin = 278.1969
				xmax = 278.4369
				text = "but"
			intervals [636]:
				xmin = 278.4369
				xmax = 278.5969
				text = "when"
			intervals [637]:
				xmin = 278.5969
				xmax = 278.6969
				text = "you"
			intervals [638]:
				xmin = 278.6969
				xmax = 278.7869
				text = "in"
			intervals [639]:
				xmin = 278.7869
				xmax = 278.8569
				text = "a"
			intervals [640]:
				xmin = 278.8569
				xmax = 279.5969
				text = "classroom"
			intervals [641]:
				xmin = 279.5969
				xmax = 279.972
				text = ""
			intervals [642]:
				xmin = 279.972
				xmax = 280.132
				text = "and"
			intervals [643]:
				xmin = 280.132
				xmax = 280.292
				text = "you"
			intervals [644]:
				xmin = 280.292
				xmax = 280.652
				text = "have"
			intervals [645]:
				xmin = 280.652
				xmax = 281.8947
				text = ""
			intervals [646]:
				xmin = 281.8947
				xmax = 281.9247
				text = "a"
			intervals [647]:
				xmin = 281.9247
				xmax = 282.1447
				text = "w"
			intervals [648]:
				xmin = 282.1447
				xmax = 282.2647
				text = ""
			intervals [649]:
				xmin = 282.2647
				xmax = 282.8047
				text = "caucasian"
			intervals [650]:
				xmin = 282.8047
				xmax = 283.1447
				text = "teacher"
			intervals [651]:
				xmin = 283.1447
				xmax = 283.2647
				text = "that"
			intervals [652]:
				xmin = 283.2647
				xmax = 283.3447
				text = "s"
			intervals [653]:
				xmin = 283.3447
				xmax = 283.6947
				text = "teaching"
			intervals [654]:
				xmin = 283.6947
				xmax = 283.9147
				text = "you"
			intervals [655]:
				xmin = 283.9147
				xmax = 285.2079
				text = ""
			intervals [656]:
				xmin = 285.2079
				xmax = 285.3379
				text = "and"
			intervals [657]:
				xmin = 285.3379
				xmax = 285.4679
				text = "you"
			intervals [658]:
				xmin = 285.4679
				xmax = 285.8879
				text = "say"
			intervals [659]:
				xmin = 285.8879
				xmax = 286.2356
				text = ""
			intervals [660]:
				xmin = 286.2356
				xmax = 286.3956
				text = "oh"
			intervals [661]:
				xmin = 286.3956
				xmax = 286.5356
				text = "you"
			intervals [662]:
				xmin = 286.5356
				xmax = 286.9556
				text = "drawing"
			intervals [663]:
				xmin = 286.9556
				xmax = 287.0556
				text = "'em"
			intervals [664]:
				xmin = 287.0556
				xmax = 287.2256
				text = "like"
			intervals [665]:
				xmin = 287.2256
				xmax = 287.4156
				text = "she"
			intervals [666]:
				xmin = 287.4156
				xmax = 287.6756
				text = "doing"
			intervals [667]:
				xmin = 287.6756
				xmax = 287.8256
				text = "too"
			intervals [668]:
				xmin = 287.8256
				xmax = 288.2956
				text = "much"
			intervals [669]:
				xmin = 288.2956
				xmax = 289.0591
				text = ""
			intervals [670]:
				xmin = 289.0591
				xmax = 289.1891
				text = "it"
			intervals [671]:
				xmin = 289.1891
				xmax = 289.2491
				text = "s"
			intervals [672]:
				xmin = 289.2491
				xmax = 289.3191
				text = "a"
			intervals [673]:
				xmin = 289.3191
				xmax = 289.9991
				text = "problem"
			intervals [674]:
				xmin = 289.9991
				xmax = 290.6106
				text = ""
			intervals [675]:
				xmin = 290.6106
				xmax = 290.7206
				text = "when"
			intervals [676]:
				xmin = 290.7206
				xmax = 290.8506
				text = "you"
			intervals [677]:
				xmin = 290.8506
				xmax = 291.0906
				text = "have"
			intervals [678]:
				xmin = 291.0906
				xmax = 291.4506
				text = "people"
			intervals [679]:
				xmin = 291.4506
				xmax = 291.6906
				text = "that"
			intervals [680]:
				xmin = 291.6906
				xmax = 291.7806
				text = "s"
			intervals [681]:
				xmin = 291.7806
				xmax = 292.4624
				text = ""
			intervals [682]:
				xmin = 292.4624
				xmax = 292.9424
				text = "donors"
			intervals [683]:
				xmin = 292.9424
				xmax = 293.0924
				text = "that"
			intervals [684]:
				xmin = 293.0924
				xmax = 293.1324
				text = "s"
			intervals [685]:
				xmin = 293.1324
				xmax = 293.5524
				text = "donating"
			intervals [686]:
				xmin = 293.5524
				xmax = 293.6924
				text = "from"
			intervals [687]:
				xmin = 293.6924
				xmax = 293.7824
				text = "the"
			intervals [688]:
				xmin = 293.7824
				xmax = 294.1724
				text = "school"
			intervals [689]:
				xmin = 294.1724
				xmax = 294.3424
				text = "and"
			intervals [690]:
				xmin = 294.3424
				xmax = 294.5624
				text = "you"
			intervals [691]:
				xmin = 294.5624
				xmax = 295.1292
				text = ""
			intervals [692]:
				xmin = 295.1292
				xmax = 295.2792
				text = "in"
			intervals [693]:
				xmin = 295.2792
				xmax = 295.4892
				text = "here"
			intervals [694]:
				xmin = 295.4892
				xmax = 295.7492
				text = "saying"
			intervals [695]:
				xmin = 295.7492
				xmax = 295.8792
				text = "oh"
			intervals [696]:
				xmin = 295.8792
				xmax = 296.1092
				text = "she"
			intervals [697]:
				xmin = 296.1092
				xmax = 296.6392
				text = "wilin-"
			intervals [698]:
				xmin = 296.6392
				xmax = 296.7494
				text = ""
			intervals [699]:
				xmin = 296.7494
				xmax = 296.9794
				text = "she"
			intervals [700]:
				xmin = 296.9794
				xmax = 297.4694
				text = "wilin"
			intervals [701]:
				xmin = 297.4694
				xmax = 297.6594
				text = "out"
			intervals [702]:
				xmin = 297.6594
				xmax = 297.8994
				text = "like"
			intervals [703]:
				xmin = 297.8994
				xmax = 298.8695
				text = ""
			intervals [704]:
				xmin = 298.8695
				xmax = 299.0995
				text = "come"
			intervals [705]:
				xmin = 299.0995
				xmax = 299.1395
				text = ""
			intervals [706]:
				xmin = 299.1395
				xmax = 299.2495
				text = "on"
			intervals [707]:
				xmin = 299.2495
				xmax = 299.5395
				text = "now"
			intervals [708]:
				xmin = 299.5395
				xmax = 300.2416
				text = ""
			intervals [709]:
				xmin = 300.2416
				xmax = 300.3616
				text = "we"
			intervals [710]:
				xmin = 300.3616
				xmax = 300.7216
				text = "already"
			intervals [711]:
				xmin = 300.7216
				xmax = 301.1016
				text = "targeted"
			intervals [712]:
				xmin = 301.1016
				xmax = 301.2716
				text = "cause"
			intervals [713]:
				xmin = 301.2716
				xmax = 301.3716
				text = "we"
			intervals [714]:
				xmin = 301.3716
				xmax = 301.7016
				text = "african"
			intervals [715]:
				xmin = 301.7016
				xmax = 302.1516
				text = "american"
			intervals [716]:
				xmin = 302.1516
				xmax = 302.5372
				text = ""
			intervals [717]:
				xmin = 302.5372
				xmax = 302.6472
				text = "we"
			intervals [718]:
				xmin = 302.6472
				xmax = 302.9072
				text = "don't"
			intervals [719]:
				xmin = 302.9072
				xmax = 302.9372
				text = ""
			intervals [720]:
				xmin = 302.9372
				xmax = 303.1672
				text = "need"
			intervals [721]:
				xmin = 303.1672
				xmax = 303.2472
				text = "to"
			intervals [722]:
				xmin = 303.2472
				xmax = 303.3972
				text = "draw"
			intervals [723]:
				xmin = 303.3972
				xmax = 303.6272
				text = "more"
			intervals [724]:
				xmin = 303.6272
				xmax = 303.9872
				text = "attention"
			intervals [725]:
				xmin = 303.9872
				xmax = 304.1472
				text = "to"
			intervals [726]:
				xmin = 304.1472
				xmax = 304.8372
				text = "ourselves"
			intervals [727]:
				xmin = 304.8372
				xmax = 305.8546
				text = ""
			intervals [728]:
				xmin = 305.8546
				xmax = 305.8946
				text = "i"
			intervals [729]:
				xmin = 305.8946
				xmax = 306.1946
				text = "mean"
			intervals [730]:
				xmin = 306.1946
				xmax = 306.3446
				text = "don't"
			intervals [731]:
				xmin = 306.3446
				xmax = 306.4446
				text = "get"
			intervals [732]:
				xmin = 306.4446
				xmax = 306.5046
				text = "me"
			intervals [733]:
				xmin = 306.5046
				xmax = 306.8346
				text = "wrong"
			intervals [734]:
				xmin = 306.8346
				xmax = 306.9246
				text = "i'm"
			intervals [735]:
				xmin = 306.9246
				xmax = 307.0946
				text = "not"
			intervals [736]:
				xmin = 307.0946
				xmax = 307.4546
				text = "saying"
			intervals [737]:
				xmin = 307.4546
				xmax = 307.7698
				text = ""
			intervals [738]:
				xmin = 307.7698
				xmax = 307.8298
				text = "i'm"
			intervals [739]:
				xmin = 307.8298
				xmax = 307.9598
				text = "not"
			intervals [740]:
				xmin = 307.9598
				xmax = 308.1298
				text = "trying"
			intervals [741]:
				xmin = 308.1298
				xmax = 308.2198
				text = "to"
			intervals [742]:
				xmin = 308.2198
				xmax = 308.5198
				text = "sound"
			intervals [743]:
				xmin = 308.5198
				xmax = 308.7798
				text = "like"
			intervals [744]:
				xmin = 308.7798
				xmax = 309.0611
				text = ""
			intervals [745]:
				xmin = 309.0611
				xmax = 309.1611
				text = "oh"
			intervals [746]:
				xmin = 309.1611
				xmax = 309.3711
				text = "no"
			intervals [747]:
				xmin = 309.3711
				xmax = 309.4811
				text = "that"
			intervals [748]:
				xmin = 309.4811
				xmax = 309.5511
				text = "s"
			intervals [749]:
				xmin = 309.5511
				xmax = 309.8011
				text = "bad"
			intervals [750]:
				xmin = 309.8011
				xmax = 309.8611
				text = "we"
			intervals [751]:
				xmin = 309.8611
				xmax = 309.9811
				text = "don't"
			intervals [752]:
				xmin = 309.9811
				xmax = 310.1111
				text = "need"
			intervals [753]:
				xmin = 310.1111
				xmax = 310.1711
				text = "to"
			intervals [754]:
				xmin = 310.1711
				xmax = 310.4011
				text = "have"
			intervals [755]:
				xmin = 310.4011
				xmax = 310.5811
				text = "that"
			intervals [756]:
				xmin = 310.5811
				xmax = 310.9911
				text = "language"
			intervals [757]:
				xmin = 310.9911
				xmax = 311.1311
				text = "but"
			intervals [758]:
				xmin = 311.1311
				xmax = 311.2811
				text = "it"
			intervals [759]:
				xmin = 311.2811
				xmax = 311.3411
				text = "s"
			intervals [760]:
				xmin = 311.3411
				xmax = 311.4211
				text = "a"
			intervals [761]:
				xmin = 311.4211
				xmax = 311.7511
				text = "time"
			intervals [762]:
				xmin = 311.7511
				xmax = 311.8411
				text = "and"
			intervals [763]:
				xmin = 311.8411
				xmax = 311.9111
				text = "a"
			intervals [764]:
				xmin = 311.9111
				xmax = 312.2511
				text = "place"
			intervals [765]:
				xmin = 312.2511
				xmax = 312.4611
				text = "where"
			intervals [766]:
				xmin = 312.4611
				xmax = 312.6888
				text = ""
			intervals [767]:
				xmin = 312.6888
				xmax = 313.0388
				text = "language"
			intervals [768]:
				xmin = 313.0388
				xmax = 313.2188
				text = "should"
			intervals [769]:
				xmin = 313.2188
				xmax = 313.3988
				text = "be"
			intervals [770]:
				xmin = 313.3988
				xmax = 314.0088
				text = "used"
			intervals [771]:
				xmin = 314.0088
				xmax = 314.3971
				text = ""
			intervals [772]:
				xmin = 314.3971
				xmax = 314.4971
				text = "in"
			intervals [773]:
				xmin = 314.4971
				xmax = 314.5371
				text = "a"
			intervals [774]:
				xmin = 314.5371
				xmax = 315.3571
				text = "professional"
			intervals [775]:
				xmin = 315.3571
				xmax = 315.7918
				text = ""
			intervals [776]:
				xmin = 315.7918
				xmax = 316.0218
				text = "work"
			intervals [777]:
				xmin = 316.0218
				xmax = 316.4518
				text = "setting"
			intervals [778]:
				xmin = 316.4518
				xmax = 316.8962
				text = ""
			intervals [779]:
				xmin = 316.8962
				xmax = 317.0662
				text = "for"
			intervals [780]:
				xmin = 317.0662
				xmax = 317.3162
				text = "me"
			intervals [781]:
				xmin = 317.3162
				xmax = 317.5062
				text = "that"
			intervals [782]:
				xmin = 317.5062
				xmax = 317.5362
				text = "s"
			intervals [783]:
				xmin = 317.5362
				xmax = 317.9962
				text = "school"
			intervals [784]:
				xmin = 317.9962
				xmax = 318.1062
				text = ""
			intervals [785]:
				xmin = 318.1062
				xmax = 318.2762
				text = "that"
			intervals [786]:
				xmin = 318.2762
				xmax = 318.3762
				text = "s"
			intervals [787]:
				xmin = 318.3762
				xmax = 318.7362
				text = "anybody"
			intervals [788]:
				xmin = 318.7362
				xmax = 319.1662
				text = "professional"
			intervals [789]:
				xmin = 319.1662
				xmax = 319.3362
				text = "work"
			intervals [790]:
				xmin = 319.3362
				xmax = 319.5262
				text = "setting"
			intervals [791]:
				xmin = 319.5262
				xmax = 319.6462
				text = "if"
			intervals [792]:
				xmin = 319.6462
				xmax = 319.8162
				text = "you"
			intervals [793]:
				xmin = 319.8162
				xmax = 320.2169
				text = ""
			intervals [794]:
				xmin = 320.2169
				xmax = 320.3369
				text = "in"
			intervals [795]:
				xmin = 320.3369
				xmax = 320.7669
				text = "school"
			intervals [796]:
				xmin = 320.7669
				xmax = 320.9309
				text = ""
			intervals [797]:
				xmin = 320.9309
				xmax = 321.1509
				text = "that"
			intervals [798]:
				xmin = 321.1509
				xmax = 321.3109
				text = "s"
			intervals [799]:
				xmin = 321.3109
				xmax = 322.1555
				text = ""
			intervals [800]:
				xmin = 322.1555
				xmax = 322.4755
				text = "stuff"
			intervals [801]:
				xmin = 322.4755
				xmax = 322.6155
				text = "like"
			intervals [802]:
				xmin = 322.6155
				xmax = 322.7655
				text = "that"
			intervals [803]:
				xmin = 322.7655
				xmax = 322.7955
				text = ""
			intervals [804]:
				xmin = 322.7955
				xmax = 322.9355
				text = "you"
			intervals [805]:
				xmin = 322.9355
				xmax = 323.2055
				text = "shouldn't"
			intervals [806]:
				xmin = 323.2055
				xmax = 323.3355
				text = "be"
			intervals [807]:
				xmin = 323.3355
				xmax = 323.4855
				text = "able"
			intervals [808]:
				xmin = 323.4855
				xmax = 323.6055
				text = "to"
			intervals [809]:
				xmin = 323.6055
				xmax = 323.6355
				text = ""
			intervals [810]:
				xmin = 323.6355
				xmax = 323.7855
				text = "you"
			intervals [811]:
				xmin = 323.7855
				xmax = 324.0455
				text = "shouldn't"
			intervals [812]:
				xmin = 324.0455
				xmax = 324.1355
				text = "be"
			intervals [813]:
				xmin = 324.1355
				xmax = 324.4855
				text = "using"
			intervals [814]:
				xmin = 324.4855
				xmax = 324.7055
				text = "that"
			intervals [815]:
				xmin = 324.7055
				xmax = 324.8156
				text = ""
			intervals [816]:
				xmin = 324.8156
				xmax = 325.0456
				text = "during"
			intervals [817]:
				xmin = 325.0456
				xmax = 325.1756
				text = "that"
			intervals [818]:
				xmin = 325.1756
				xmax = 325.5456
				text = "time"
			intervals [819]:
				xmin = 325.5456
				xmax = 326.0934
				text = ""
			intervals [820]:
				xmin = 326.0934
				xmax = 326.4634
				text = "now"
			intervals [821]:
				xmin = 326.4634
				xmax = 326.5234
				text = ""
			intervals [822]:
				xmin = 326.5234
				xmax = 326.9534
				text = "whatever"
			intervals [823]:
				xmin = 326.9534
				xmax = 327.3534
				text = "you"
			intervals [824]:
				xmin = 327.3534
				xmax = 327.5234
				text = "wanna"
			intervals [825]:
				xmin = 327.5234
				xmax = 327.6534
				text = "do"
			intervals [826]:
				xmin = 327.6534
				xmax = 327.9534
				text = "later"
			intervals [827]:
				xmin = 327.9534
				xmax = 328.1334
				text = "that"
			intervals [828]:
				xmin = 328.1334
				xmax = 328.1834
				text = "s"
			intervals [829]:
				xmin = 328.1834
				xmax = 328.5234
				text = "you"
			intervals [830]:
				xmin = 328.5234
				xmax = 329.2772
				text = ""
			intervals [831]:
				xmin = 329.2772
				xmax = 329.4572
				text = "i"
			intervals [832]:
				xmin = 329.4572
				xmax = 329.6672
				text = "just"
			intervals [833]:
				xmin = 329.6672
				xmax = 329.8572
				text = "don't"
			intervals [834]:
				xmin = 329.8572
				xmax = 330.0572
				text = "use"
			intervals [835]:
				xmin = 330.0572
				xmax = 330.1872
				text = "that"
			intervals [836]:
				xmin = 330.1872
				xmax = 330.7272
				text = "language"
			intervals [837]:
				xmin = 330.7272
				xmax = 331.1292
				text = ""
			intervals [838]:
				xmin = 331.1292
				xmax = 331.2992
				text = "that"
			intervals [839]:
				xmin = 331.2992
				xmax = 331.3492
				text = "s"
			intervals [840]:
				xmin = 331.3492
				xmax = 331.5292
				text = "not"
			intervals [841]:
				xmin = 331.5292
				xmax = 331.8092
				text = "me"
			intervals [842]:
				xmin = 331.8092
				xmax = 336.4385
				text = ""
			intervals [843]:
				xmin = 336.4385
				xmax = 336.6785
				text = "right"
			intervals [844]:
				xmin = 336.6785
				xmax = 342.9323
				text = ""
			intervals [845]:
				xmin = 342.9323
				xmax = 343.5723
				text = "courage"
			intervals [846]:
				xmin = 343.5723
				xmax = 345.8852
				text = ""
			intervals [847]:
				xmin = 345.8852
				xmax = 346.0852
				text = "have"
			intervals [848]:
				xmin = 346.0852
				xmax = 346.1652
				text = "the"
			intervals [849]:
				xmin = 346.1652
				xmax = 346.5452
				text = "courage"
			intervals [850]:
				xmin = 346.5452
				xmax = 346.6452
				text = "to"
			intervals [851]:
				xmin = 346.6452
				xmax = 346.8352
				text = "be"
			intervals [852]:
				xmin = 346.8352
				xmax = 347.4052
				text = "yourself"
			intervals [853]:
				xmin = 347.4052
				xmax = 348.0348
				text = ""
			intervals [854]:
				xmin = 348.0348
				xmax = 348.3248
				text = "cause"
			intervals [855]:
				xmin = 348.3248
				xmax = 348.9448
				text = "nowadays"
			intervals [856]:
				xmin = 348.9448
				xmax = 348.9748
				text = ""
			intervals [857]:
				xmin = 348.9748
				xmax = 349.4848
				text = "we"
			intervals [858]:
				xmin = 349.4848
				xmax = 350.8441
				text = ""
			intervals [859]:
				xmin = 350.8441
				xmax = 350.9741
				text = "we"
			intervals [860]:
				xmin = 350.9741
				xmax = 351.2141
				text = "wanna"
			intervals [861]:
				xmin = 351.2141
				xmax = 351.5041
				text = "fit"
			intervals [862]:
				xmin = 351.5041
				xmax = 351.7941
				text = "in"
			intervals [863]:
				xmin = 351.7941
				xmax = 352.349
				text = ""
			intervals [864]:
				xmin = 352.349
				xmax = 352.429
				text = "we"
			intervals [865]:
				xmin = 352.429
				xmax = 352.639
				text = "wanna"
			intervals [866]:
				xmin = 352.639
				xmax = 352.829
				text = "fit"
			intervals [867]:
				xmin = 352.829
				xmax = 352.929
				text = "in"
			intervals [868]:
				xmin = 352.929
				xmax = 353.059
				text = "with"
			intervals [869]:
				xmin = 353.059
				xmax = 353.159
				text = "the"
			intervals [870]:
				xmin = 353.159
				xmax = 353.679
				text = "people"
			intervals [871]:
				xmin = 353.679
				xmax = 353.799
				text = "we"
			intervals [872]:
				xmin = 353.799
				xmax = 354.049
				text = "wanna"
			intervals [873]:
				xmin = 354.049
				xmax = 354.259
				text = "fit"
			intervals [874]:
				xmin = 354.259
				xmax = 354.409
				text = "in"
			intervals [875]:
				xmin = 354.409
				xmax = 354.569
				text = "with"
			intervals [876]:
				xmin = 354.569
				xmax = 354.759
				text = "the"
			intervals [877]:
				xmin = 354.759
				xmax = 355.289
				text = "rappers"
			intervals [878]:
				xmin = 355.289
				xmax = 355.369
				text = "we"
			intervals [879]:
				xmin = 355.369
				xmax = 355.639
				text = "wanna"
			intervals [880]:
				xmin = 355.639
				xmax = 355.889
				text = "fit"
			intervals [881]:
				xmin = 355.889
				xmax = 356.039
				text = "in"
			intervals [882]:
				xmin = 356.039
				xmax = 356.229
				text = "with"
			intervals [883]:
				xmin = 356.229
				xmax = 356.369
				text = "the"
			intervals [884]:
				xmin = 356.369
				xmax = 357.0143
				text = ""
			intervals [885]:
				xmin = 357.0143
				xmax = 357.0743
				text = "we"
			intervals [886]:
				xmin = 357.0743
				xmax = 357.2643
				text = "wanna"
			intervals [887]:
				xmin = 357.2643
				xmax = 357.4543
				text = "fit"
			intervals [888]:
				xmin = 357.4543
				xmax = 357.5843
				text = "in"
			intervals [889]:
				xmin = 357.5843
				xmax = 357.7343
				text = "with"
			intervals [890]:
				xmin = 357.7343
				xmax = 357.8143
				text = "the"
			intervals [891]:
				xmin = 357.8143
				xmax = 358.1343
				text = ""
			intervals [892]:
				xmin = 358.1343
				xmax = 358.2543
				text = "with"
			intervals [893]:
				xmin = 358.2543
				xmax = 358.3643
				text = "the"
			intervals [894]:
				xmin = 358.3643
				xmax = 358.5843
				text = "boy"
			intervals [895]:
				xmin = 358.5843
				xmax = 358.6143
				text = ""
			intervals [896]:
				xmin = 358.6143
				xmax = 359.0443
				text = "next"
			intervals [897]:
				xmin = 359.0443
				xmax = 359.1743
				text = "to"
			intervals [898]:
				xmin = 359.1743
				xmax = 359.3543
				text = "us"
			intervals [899]:
				xmin = 359.3543
				xmax = 359.6443
				text = "because"
			intervals [900]:
				xmin = 359.6443
				xmax = 359.7643
				text = "he"
			intervals [901]:
				xmin = 359.7643
				xmax = 359.9543
				text = "got"
			intervals [902]:
				xmin = 359.9543
				xmax = 360.2243
				text = "on"
			intervals [903]:
				xmin = 360.2243
				xmax = 360.5887
				text = ""
			intervals [904]:
				xmin = 360.5887
				xmax = 360.7787
				text = "all"
			intervals [905]:
				xmin = 360.7787
				xmax = 360.9187
				text = "the"
			intervals [906]:
				xmin = 360.9187
				xmax = 361.7965
				text = ""
			intervals [907]:
				xmin = 361.7965
				xmax = 361.9465
				text = "he"
			intervals [908]:
				xmin = 361.9465
				xmax = 362.0765
				text = "got"
			intervals [909]:
				xmin = 362.0765
				xmax = 362.2765
				text = "on"
			intervals [910]:
				xmin = 362.2765
				xmax = 362.3965
				text = ""
			intervals [911]:
				xmin = 362.3965
				xmax = 362.5365
				text = "the"
			intervals [912]:
				xmin = 362.5365
				xmax = 362.7465
				text = "new"
			intervals [913]:
				xmin = 362.7465
				xmax = 363.4065
				text = "jordans"
			intervals [914]:
				xmin = 363.4065
				xmax = 364.379
				text = ""
			intervals [915]:
				xmin = 364.379
				xmax = 364.449
				text = "and"
			intervals [916]:
				xmin = 364.449
				xmax = 364.599
				text = "we"
			intervals [917]:
				xmin = 364.599
				xmax = 364.849
				text = "wanna"
			intervals [918]:
				xmin = 364.849
				xmax = 365.109
				text = "fit"
			intervals [919]:
				xmin = 365.109
				xmax = 365.359
				text = "in"
			intervals [920]:
				xmin = 365.359
				xmax = 365.429
				text = ""
			intervals [921]:
				xmin = 365.429
				xmax = 365.659
				text = "with"
			intervals [922]:
				xmin = 365.659
				xmax = 367.216
				text = ""
			intervals [923]:
				xmin = 367.216
				xmax = 367.536
				text = "him"
			intervals [924]:
				xmin = 367.536
				xmax = 367.726
				text = "cause"
			intervals [925]:
				xmin = 367.726
				xmax = 367.876
				text = "he"
			intervals [926]:
				xmin = 367.876
				xmax = 368.346
				text = "smart"
			intervals [927]:
				xmin = 368.346
				xmax = 368.506
				text = "he"
			intervals [928]:
				xmin = 368.506
				xmax = 368.736
				text = "gonna"
			intervals [929]:
				xmin = 368.736
				xmax = 369.5115
				text = ""
			intervals [930]:
				xmin = 369.5115
				xmax = 369.6615
				text = "he"
			intervals [931]:
				xmin = 369.6615
				xmax = 369.8815
				text = "got"
			intervals [932]:
				xmin = 369.8815
				xmax = 370.1188
				text = ""
			intervals [933]:
				xmin = 370.1188
				xmax = 370.2688
				text = "he"
			intervals [934]:
				xmin = 370.2688
				xmax = 370.4788
				text = "got"
			intervals [935]:
				xmin = 370.4788
				xmax = 370.6288
				text = "he"
			intervals [936]:
				xmin = 370.6288
				xmax = 370.9388
				text = "got"
			intervals [937]:
				xmin = 370.9388
				xmax = 371.1888
				text = "things"
			intervals [938]:
				xmin = 371.1888
				xmax = 371.2988
				text = "that"
			intervals [939]:
				xmin = 371.2988
				xmax = 371.4488
				text = "he"
			intervals [940]:
				xmin = 371.4488
				xmax = 371.5688
				text = "can"
			intervals [941]:
				xmin = 371.5688
				xmax = 371.7988
				text = "do"
			intervals [942]:
				xmin = 371.7988
				xmax = 372.5053
				text = ""
			intervals [943]:
				xmin = 372.5053
				xmax = 372.6653
				text = "be"
			intervals [944]:
				xmin = 372.6653
				xmax = 373.4753
				text = "yourself"
			intervals [945]:
				xmin = 373.4753
				xmax = 373.613
				text = ""
			intervals [946]:
				xmin = 373.613
				xmax = 373.753
				text = "have"
			intervals [947]:
				xmin = 373.753
				xmax = 373.823
				text = "the"
			intervals [948]:
				xmin = 373.823
				xmax = 374.173
				text = "courage"
			intervals [949]:
				xmin = 374.173
				xmax = 374.293
				text = "to"
			intervals [950]:
				xmin = 374.293
				xmax = 374.483
				text = "be"
			intervals [951]:
				xmin = 374.483
				xmax = 375.043
				text = "yourself"
			intervals [952]:
				xmin = 375.043
				xmax = 375.3747
				text = ""
			intervals [953]:
				xmin = 375.3747
				xmax = 375.4947
				text = "have"
			intervals [954]:
				xmin = 375.4947
				xmax = 375.5747
				text = "the"
			intervals [955]:
				xmin = 375.5747
				xmax = 375.8547
				text = "courage"
			intervals [956]:
				xmin = 375.8547
				xmax = 375.9347
				text = "to"
			intervals [957]:
				xmin = 375.9347
				xmax = 376.1547
				text = "do"
			intervals [958]:
				xmin = 376.1547
				xmax = 376.2647
				text = "what"
			intervals [959]:
				xmin = 376.2647
				xmax = 376.3547
				text = "s"
			intervals [960]:
				xmin = 376.3547
				xmax = 376.6247
				text = "right"
			intervals [961]:
				xmin = 376.6247
				xmax = 377.1272
				text = ""
			intervals [962]:
				xmin = 377.1272
				xmax = 377.2072
				text = "and"
			intervals [963]:
				xmin = 377.2072
				xmax = 377.3372
				text = "have"
			intervals [964]:
				xmin = 377.3372
				xmax = 377.4172
				text = "the"
			intervals [965]:
				xmin = 377.4172
				xmax = 377.7572
				text = "courage"
			intervals [966]:
				xmin = 377.7572
				xmax = 377.8672
				text = "to"
			intervals [967]:
				xmin = 377.8672
				xmax = 378.0372
				text = "go"
			intervals [968]:
				xmin = 378.0372
				xmax = 378.1372
				text = "to"
			intervals [969]:
				xmin = 378.1372
				xmax = 378.5872
				text = "school"
			intervals [970]:
				xmin = 378.5872
				xmax = 378.7689
				text = ""
			intervals [971]:
				xmin = 378.7689
				xmax = 378.9989
				text = "and"
			intervals [972]:
				xmin = 378.9989
				xmax = 379.2589
				text = "make"
			intervals [973]:
				xmin = 379.2589
				xmax = 379.6289
				text = "something"
			intervals [974]:
				xmin = 379.6289
				xmax = 379.7789
				text = "of"
			intervals [975]:
				xmin = 379.7789
				xmax = 379.8189
				text = ""
			intervals [976]:
				xmin = 379.8189
				xmax = 380.4889
				text = "yourself"
			intervals [977]:
				xmin = 380.4889
				xmax = 381.2546
				text = ""
			intervals [978]:
				xmin = 381.2546
				xmax = 381.4046
				text = "or"
			intervals [979]:
				xmin = 381.4046
				xmax = 381.4646
				text = "you"
			intervals [980]:
				xmin = 381.4646
				xmax = 381.5546
				text = "don't"
			intervals [981]:
				xmin = 381.5546
				xmax = 381.7346
				text = "even"
			intervals [982]:
				xmin = 381.7346
				xmax = 381.7646
				text = ""
			intervals [983]:
				xmin = 381.7646
				xmax = 381.9746
				text = "have"
			intervals [984]:
				xmin = 381.9746
				xmax = 382.0646
				text = "to"
			intervals [985]:
				xmin = 382.0646
				xmax = 382.1546
				text = "go"
			intervals [986]:
				xmin = 382.1546
				xmax = 382.2446
				text = "to"
			intervals [987]:
				xmin = 382.2446
				xmax = 382.4346
				text = "school"
			intervals [988]:
				xmin = 382.4346
				xmax = 382.5446
				text = "but"
			intervals [989]:
				xmin = 382.5446
				xmax = 382.7046
				text = "just"
			intervals [990]:
				xmin = 382.7046
				xmax = 382.9146
				text = "have"
			intervals [991]:
				xmin = 382.9146
				xmax = 383.0146
				text = "the"
			intervals [992]:
				xmin = 383.0146
				xmax = 383.5446
				text = "courage"
			intervals [993]:
				xmin = 383.5446
				xmax = 383.848
				text = ""
			intervals [994]:
				xmin = 383.848
				xmax = 383.978
				text = "to"
			intervals [995]:
				xmin = 383.978
				xmax = 384.428
				text = "say"
			intervals [996]:
				xmin = 384.428
				xmax = 384.458
				text = ""
			intervals [997]:
				xmin = 384.458
				xmax = 384.618
				text = "that"
			intervals [998]:
				xmin = 384.618
				xmax = 384.728
				text = "i"
			intervals [999]:
				xmin = 384.728
				xmax = 384.978
				text = "can"
			intervals [1000]:
				xmin = 384.978
				xmax = 385.3594
				text = ""
			intervals [1001]:
				xmin = 385.3594
				xmax = 385.5094
				text = "i"
			intervals [1002]:
				xmin = 385.5094
				xmax = 385.7594
				text = "can"
			intervals [1003]:
				xmin = 385.7594
				xmax = 386.0394
				text = "do"
			intervals [1004]:
				xmin = 386.0394
				xmax = 386.5694
				text = "this"
			intervals [1005]:
				xmin = 386.5694
				xmax = 386.8275
				text = ""
			intervals [1006]:
				xmin = 386.8275
				xmax = 387.0375
				text = "have"
			intervals [1007]:
				xmin = 387.0375
				xmax = 387.1275
				text = "the"
			intervals [1008]:
				xmin = 387.1275
				xmax = 388.0075
				text = "mindset"
			intervals [1009]:
				xmin = 388.0075
				xmax = 389.9114
				text = ""
			intervals [1010]:
				xmin = 389.9114
				xmax = 390.1514
				text = "cause"
			intervals [1011]:
				xmin = 390.1514
				xmax = 390.552
				text = ""
			intervals [1012]:
				xmin = 390.552
				xmax = 390.682
				text = "it"
			intervals [1013]:
				xmin = 390.682
				xmax = 390.752
				text = "s"
			intervals [1014]:
				xmin = 390.752
				xmax = 391.072
				text = "within"
			intervals [1015]:
				xmin = 391.072
				xmax = 391.392
				text = "yourself"
			intervals [1016]:
				xmin = 391.392
				xmax = 391.482
				text = "you"
			intervals [1017]:
				xmin = 391.482
				xmax = 391.612
				text = "have"
			intervals [1018]:
				xmin = 391.612
				xmax = 391.712
				text = "to"
			intervals [1019]:
				xmin = 391.712
				xmax = 392.062
				text = "trust"
			intervals [1020]:
				xmin = 392.062
				xmax = 392.592
				text = "yourself"
			intervals [1021]:
				xmin = 392.592
				xmax = 393.368
				text = ""
			intervals [1022]:
				xmin = 393.368
				xmax = 393.528
				text = "if"
			intervals [1023]:
				xmin = 393.528
				xmax = 393.588
				text = "you"
			intervals [1024]:
				xmin = 393.588
				xmax = 393.718
				text = "don't"
			intervals [1025]:
				xmin = 393.718
				xmax = 393.998
				text = "trust"
			intervals [1026]:
				xmin = 393.998
				xmax = 394.438
				text = "yourself"
			intervals [1027]:
				xmin = 394.438
				xmax = 394.468
				text = ""
			intervals [1028]:
				xmin = 394.468
				xmax = 394.698
				text = "or"
			intervals [1029]:
				xmin = 394.698
				xmax = 394.878
				text = "have"
			intervals [1030]:
				xmin = 394.878
				xmax = 394.908
				text = ""
			intervals [1031]:
				xmin = 394.908
				xmax = 395.038
				text = "the"
			intervals [1032]:
				xmin = 395.038
				xmax = 395.628
				text = "courage"
			intervals [1033]:
				xmin = 395.628
				xmax = 395.828
				text = "to"
			intervals [1034]:
				xmin = 395.828
				xmax = 396.3117
				text = ""
			intervals [1035]:
				xmin = 396.3117
				xmax = 396.7017
				text = "say"
			intervals [1036]:
				xmin = 396.7017
				xmax = 396.7317
				text = ""
			intervals [1037]:
				xmin = 396.7317
				xmax = 396.8917
				text = "that"
			intervals [1038]:
				xmin = 396.8917
				xmax = 397.0217
				text = "i"
			intervals [1039]:
				xmin = 397.0217
				xmax = 397.1617
				text = "can"
			intervals [1040]:
				xmin = 397.1617
				xmax = 397.2017
				text = ""
			intervals [1041]:
				xmin = 397.2017
				xmax = 397.4417
				text = "do"
			intervals [1042]:
				xmin = 397.4417
				xmax = 397.7517
				text = "this"
			intervals [1043]:
				xmin = 397.7517
				xmax = 398.7608
				text = ""
			intervals [1044]:
				xmin = 398.7608
				xmax = 398.8808
				text = "you"
			intervals [1045]:
				xmin = 398.8808
				xmax = 399.0308
				text = "not"
			intervals [1046]:
				xmin = 399.0308
				xmax = 399.1508
				text = "gonna"
			intervals [1047]:
				xmin = 399.1508
				xmax = 399.2108
				text = "be"
			intervals [1048]:
				xmin = 399.2108
				xmax = 399.3408
				text = "able"
			intervals [1049]:
				xmin = 399.3408
				xmax = 399.4308
				text = "to"
			intervals [1050]:
				xmin = 399.4308
				xmax = 399.4908
				text = "do"
			intervals [1051]:
				xmin = 399.4908
				xmax = 399.6608
				text = "nothing"
			intervals [1052]:
				xmin = 399.6608
				xmax = 399.7608
				text = "you"
			intervals [1053]:
				xmin = 399.7608
				xmax = 399.8908
				text = "gonna"
			intervals [1054]:
				xmin = 399.8908
				xmax = 400.1008
				text = "be"
			intervals [1055]:
				xmin = 400.1008
				xmax = 400.289
				text = ""
			intervals [1056]:
				xmin = 400.289
				xmax = 400.889
				text = "stuck"
			intervals [1057]:
				xmin = 400.889
				xmax = 403.0524
				text = ""
			intervals [1058]:
				xmin = 403.0524
				xmax = 403.1124
				text = "and"
			intervals [1059]:
				xmin = 403.1124
				xmax = 403.3524
				text = "have"
			intervals [1060]:
				xmin = 403.3524
				xmax = 403.4124
				text = "a"
			intervals [1061]:
				xmin = 403.4124
				xmax = 403.7824
				text = "peace"
			intervals [1062]:
				xmin = 403.7824
				xmax = 403.9024
				text = "of"
			intervals [1063]:
				xmin = 403.9024
				xmax = 404.2624
				text = "mind"
			intervals [1064]:
				xmin = 404.2624
				xmax = 404.3924
				text = "and"
			intervals [1065]:
				xmin = 404.3924
				xmax = 404.5424
				text = "be"
			intervals [1066]:
				xmin = 404.5424
				xmax = 404.7724
				text = "around"
			intervals [1067]:
				xmin = 404.7724
				xmax = 405.2224
				text = "positive"
			intervals [1068]:
				xmin = 405.2224
				xmax = 405.2724
				text = ""
			intervals [1069]:
				xmin = 405.2724
				xmax = 405.8024
				text = "people"
			intervals [1070]:
				xmin = 405.8024
				xmax = 407.0439
				text = ""
			intervals [1071]:
				xmin = 407.0439
				xmax = 407.2139
				text = "cause"
			intervals [1072]:
				xmin = 407.2139
				xmax = 407.2739
				text = "i"
			intervals [1073]:
				xmin = 407.2739
				xmax = 407.5039
				text = "think"
			intervals [1074]:
				xmin = 407.5039
				xmax = 407.6239
				text = "that"
			intervals [1075]:
				xmin = 407.6239
				xmax = 407.6939
				text = "s"
			intervals [1076]:
				xmin = 407.6939
				xmax = 407.7839
				text = "what"
			intervals [1077]:
				xmin = 407.7839
				xmax = 408.2639
				text = "mostly"
			intervals [1078]:
				xmin = 408.2639
				xmax = 408.3539
				text = "um"
			intervals [1079]:
				xmin = 408.3539
				xmax = 409.2994
				text = ""
			intervals [1080]:
				xmin = 409.2994
				xmax = 409.4694
				text = "i've"
			intervals [1081]:
				xmin = 409.4694
				xmax = 409.8594
				text = "lost"
			intervals [1082]:
				xmin = 409.8594
				xmax = 409.9494
				text = "i"
			intervals [1083]:
				xmin = 409.9494
				xmax = 410.2094
				text = "lost"
			intervals [1084]:
				xmin = 410.2094
				xmax = 410.2794
				text = "a"
			intervals [1085]:
				xmin = 410.2794
				xmax = 410.7694
				text = "friend"
			intervals [1086]:
				xmin = 410.7694
				xmax = 410.8594
				text = "a"
			intervals [1087]:
				xmin = 410.8594
				xmax = 411.0694
				text = "year"
			intervals [1088]:
				xmin = 411.0694
				xmax = 411.4794
				text = "ago"
			intervals [1089]:
				xmin = 411.4794
				xmax = 411.7183
				text = ""
			intervals [1090]:
				xmin = 411.7183
				xmax = 411.8583
				text = "and"
			intervals [1091]:
				xmin = 411.8583
				xmax = 411.9583
				text = "i"
			intervals [1092]:
				xmin = 411.9583
				xmax = 412.1083
				text = "feel"
			intervals [1093]:
				xmin = 412.1083
				xmax = 412.2583
				text = "like"
			intervals [1094]:
				xmin = 412.2583
				xmax = 412.3883
				text = "he"
			intervals [1095]:
				xmin = 412.3883
				xmax = 412.5183
				text = "was"
			intervals [1096]:
				xmin = 412.5183
				xmax = 412.5783
				text = "a"
			intervals [1097]:
				xmin = 412.5783
				xmax = 412.8683
				text = "smart"
			intervals [1098]:
				xmin = 412.8683
				xmax = 413.0083
				text = "boy"
			intervals [1099]:
				xmin = 413.0083
				xmax = 413.0883
				text = "he"
			intervals [1100]:
				xmin = 413.0883
				xmax = 413.2183
				text = "had"
			intervals [1101]:
				xmin = 413.2183
				xmax = 413.3783
				text = "a"
			intervals [1102]:
				xmin = 413.3783
				xmax = 414.4485
				text = ""
			intervals [1103]:
				xmin = 414.4485
				xmax = 414.6185
				text = "good"
			intervals [1104]:
				xmin = 414.6185
				xmax = 415.2085
				text = "future"
			intervals [1105]:
				xmin = 415.2085
				xmax = 416.9743
				text = ""
			intervals [1106]:
				xmin = 416.9743
				xmax = 417.1443
				text = "but"
			intervals [1107]:
				xmin = 417.1443
				xmax = 417.2043
				text = "i"
			intervals [1108]:
				xmin = 417.2043
				xmax = 417.3943
				text = "felt"
			intervals [1109]:
				xmin = 417.3943
				xmax = 417.5543
				text = "like"
			intervals [1110]:
				xmin = 417.5543
				xmax = 417.6243
				text = "he"
			intervals [1111]:
				xmin = 417.6243
				xmax = 417.7643
				text = "was"
			intervals [1112]:
				xmin = 417.7643
				xmax = 417.9943
				text = "around"
			intervals [1113]:
				xmin = 417.9943
				xmax = 418.1043
				text = "the"
			intervals [1114]:
				xmin = 418.1043
				xmax = 418.3443
				text = "wrong"
			intervals [1115]:
				xmin = 418.3443
				xmax = 418.7943
				text = "people"
			intervals [1116]:
				xmin = 418.7943
				xmax = 418.8543
				text = "and"
			intervals [1117]:
				xmin = 418.8543
				xmax = 418.9543
				text = ""
			intervals [1118]:
				xmin = 418.9543
				xmax = 419.1343
				text = "he"
			intervals [1119]:
				xmin = 419.1343
				xmax = 419.1643
				text = ""
			intervals [1120]:
				xmin = 419.1643
				xmax = 419.5143
				text = "ended"
			intervals [1121]:
				xmin = 419.5143
				xmax = 419.8079
				text = ""
			intervals [1122]:
				xmin = 419.8079
				xmax = 419.9879
				text = "that"
			intervals [1123]:
				xmin = 419.9879
				xmax = 420.2379
				text = "ended"
			intervals [1124]:
				xmin = 420.2379
				xmax = 420.8155
				text = ""
			intervals [1125]:
				xmin = 420.8155
				xmax = 420.9555
				text = "his"
			intervals [1126]:
				xmin = 420.9555
				xmax = 421.1755
				text = "life"
			intervals [1127]:
				xmin = 421.1755
				xmax = 422.2202
				text = ""
			intervals [1128]:
				xmin = 422.2202
				xmax = 422.3202
				text = "they"
			intervals [1129]:
				xmin = 422.3202
				xmax = 422.5402
				text = "wasn't"
			intervals [1130]:
				xmin = 422.5402
				xmax = 423.1202
				text = "responsible"
			intervals [1131]:
				xmin = 423.1202
				xmax = 423.3102
				text = "for"
			intervals [1132]:
				xmin = 423.3102
				xmax = 423.4702
				text = "his"
			intervals [1133]:
				xmin = 423.4702
				xmax = 423.7702
				text = "life"
			intervals [1134]:
				xmin = 423.7702
				xmax = 423.8837
				text = ""
			intervals [1135]:
				xmin = 423.8837
				xmax = 424.1137
				text = "being"
			intervals [1136]:
				xmin = 424.1137
				xmax = 424.1437
				text = ""
			intervals [1137]:
				xmin = 424.1437
				xmax = 424.5637
				text = "ended"
			intervals [1138]:
				xmin = 424.5637
				xmax = 425.4509
				text = ""
			intervals [1139]:
				xmin = 425.4509
				xmax = 425.5809
				text = "but"
			intervals [1140]:
				xmin = 425.5809
				xmax = 425.6909
				text = "if"
			intervals [1141]:
				xmin = 425.6909
				xmax = 425.8109
				text = "he"
			intervals [1142]:
				xmin = 425.8109
				xmax = 426.0809
				text = "wasn't"
			intervals [1143]:
				xmin = 426.0809
				xmax = 426.3609
				text = "around"
			intervals [1144]:
				xmin = 426.3609
				xmax = 426.4809
				text = "them"
			intervals [1145]:
				xmin = 426.4809
				xmax = 426.5409
				text = "i"
			intervals [1146]:
				xmin = 426.5409
				xmax = 426.9509
				text = "think"
			intervals [1147]:
				xmin = 426.9509
				xmax = 427.6864
				text = ""
			intervals [1148]:
				xmin = 427.6864
				xmax = 427.7264
				text = "i"
			intervals [1149]:
				xmin = 427.7264
				xmax = 427.9364
				text = "think"
			intervals [1150]:
				xmin = 427.9364
				xmax = 428.0364
				text = "he"
			intervals [1151]:
				xmin = 428.0364
				xmax = 428.1964
				text = "woulda"
			intervals [1152]:
				xmin = 428.1964
				xmax = 428.4064
				text = "still"
			intervals [1153]:
				xmin = 428.4064
				xmax = 428.5564
				text = "been"
			intervals [1154]:
				xmin = 428.5564
				xmax = 428.7064
				text = "here"
			intervals [1155]:
				xmin = 428.7064
				xmax = 429.1364
				text = "today"
			intervals [1156]:
				xmin = 429.1364
				xmax = 429.7284
				text = ""
			intervals [1157]:
				xmin = 429.7284
				xmax = 429.8884
				text = "he"
			intervals [1158]:
				xmin = 429.8884
				xmax = 430.2184
				text = "come"
			intervals [1159]:
				xmin = 430.2184
				xmax = 430.4384
				text = "from"
			intervals [1160]:
				xmin = 430.4384
				xmax = 430.4884
				text = "a"
			intervals [1161]:
				xmin = 430.4884
				xmax = 430.8884
				text = "christian"
			intervals [1162]:
				xmin = 430.8884
				xmax = 431.4684
				text = "background"
			intervals [1163]:
				xmin = 431.4684
				xmax = 432.0982
				text = ""
			intervals [1164]:
				xmin = 432.0982
				xmax = 432.1582
				text = "i"
			intervals [1165]:
				xmin = 432.1582
				xmax = 432.3482
				text = "have"
			intervals [1166]:
				xmin = 432.3482
				xmax = 432.7982
				text = "cousins"
			intervals [1167]:
				xmin = 432.7982
				xmax = 433.1782
				text = "now"
			intervals [1168]:
				xmin = 433.1782
				xmax = 433.2082
				text = ""
			intervals [1169]:
				xmin = 433.2082
				xmax = 433.3582
				text = "that"
			intervals [1170]:
				xmin = 433.3582
				xmax = 433.4282
				text = "s"
			intervals [1171]:
				xmin = 433.4282
				xmax = 433.6382
				text = "coming"
			intervals [1172]:
				xmin = 433.6382
				xmax = 433.8082
				text = "from"
			intervals [1173]:
				xmin = 433.8082
				xmax = 433.8682
				text = "a"
			intervals [1174]:
				xmin = 433.8682
				xmax = 434.2282
				text = "christian"
			intervals [1175]:
				xmin = 434.2282
				xmax = 434.8082
				text = "background"
			intervals [1176]:
				xmin = 434.8082
				xmax = 437.3241
				text = ""
			intervals [1177]:
				xmin = 437.3241
				xmax = 437.6141
				text = "coming"
			intervals [1178]:
				xmin = 437.6141
				xmax = 437.9241
				text = "from"
			intervals [1179]:
				xmin = 437.9241
				xmax = 438.3217
				text = ""
			intervals [1180]:
				xmin = 438.3217
				xmax = 439.2217
				text = "grandparents"
			intervals [1181]:
				xmin = 439.2217
				xmax = 439.9233
				text = ""
			intervals [1182]:
				xmin = 439.9233
				xmax = 440.1433
				text = "going"
			intervals [1183]:
				xmin = 440.1433
				xmax = 440.2033
				text = "to"
			intervals [1184]:
				xmin = 440.2033
				xmax = 440.5233
				text = "church"
			intervals [1185]:
				xmin = 440.5233
				xmax = 440.7233
				text = "every"
			intervals [1186]:
				xmin = 440.7233
				xmax = 441.0433
				text = "sunday"
			intervals [1187]:
				xmin = 441.0433
				xmax = 441.2433
				text = "from"
			intervals [1188]:
				xmin = 441.2433
				xmax = 441.6533
				text = "parents"
			intervals [1189]:
				xmin = 441.6533
				xmax = 441.8433
				text = "going"
			intervals [1190]:
				xmin = 441.8433
				xmax = 441.9133
				text = "to"
			intervals [1191]:
				xmin = 441.9133
				xmax = 442.2133
				text = "church"
			intervals [1192]:
				xmin = 442.2133
				xmax = 442.4233
				text = "every"
			intervals [1193]:
				xmin = 442.4233
				xmax = 442.8733
				text = "sunday"
			intervals [1194]:
				xmin = 442.8733
				xmax = 445.7565
				text = ""
			intervals [1195]:
				xmin = 445.7565
				xmax = 445.8965
				text = "and"
			intervals [1196]:
				xmin = 445.8965
				xmax = 446.1165
				text = "they"
			intervals [1197]:
				xmin = 446.1165
				xmax = 446.277
				text = ""
			intervals [1198]:
				xmin = 446.277
				xmax = 446.467
				text = "they"
			intervals [1199]:
				xmin = 446.467
				xmax = 446.637
				text = "out"
			intervals [1200]:
				xmin = 446.637
				xmax = 446.687
				text = ""
			intervals [1201]:
				xmin = 446.687
				xmax = 447.017
				text = "here"
			intervals [1202]:
				xmin = 447.017
				xmax = 449.2474
				text = ""
			intervals [1203]:
				xmin = 449.2474
				xmax = 449.4074
				text = "they"
			intervals [1204]:
				xmin = 449.4074
				xmax = 449.7674
				text = "doing"
			intervals [1205]:
				xmin = 449.7674
				xmax = 450.7722
				text = ""
			intervals [1206]:
				xmin = 450.7722
				xmax = 450.8822
				text = "they"
			intervals [1207]:
				xmin = 450.8822
				xmax = 451.0622
				text = "doing"
			intervals [1208]:
				xmin = 451.0622
				xmax = 451.1922
				text = "what"
			intervals [1209]:
				xmin = 451.1922
				xmax = 451.3522
				text = "they"
			intervals [1210]:
				xmin = 451.3522
				xmax = 451.6022
				text = "wanna"
			intervals [1211]:
				xmin = 451.6022
				xmax = 451.7522
				text = "do"
			intervals [1212]:
				xmin = 451.7522
				xmax = 451.8722
				text = "cause"
			intervals [1213]:
				xmin = 451.8722
				xmax = 451.9922
				text = "they"
			intervals [1214]:
				xmin = 451.9922
				xmax = 452.2222
				text = "wanna"
			intervals [1215]:
				xmin = 452.2222
				xmax = 452.4422
				text = "fit"
			intervals [1216]:
				xmin = 452.4422
				xmax = 452.6122
				text = "in"
			intervals [1217]:
				xmin = 452.6122
				xmax = 452.7422
				text = "they"
			intervals [1218]:
				xmin = 452.7422
				xmax = 452.9322
				text = "wanna"
			intervals [1219]:
				xmin = 452.9322
				xmax = 453.0622
				text = "be"
			intervals [1220]:
				xmin = 453.0622
				xmax = 453.6722
				text = "accepted"
			intervals [1221]:
				xmin = 453.6722
				xmax = 453.8619
				text = ""
			intervals [1222]:
				xmin = 453.8619
				xmax = 453.9819
				text = "by"
			intervals [1223]:
				xmin = 453.9819
				xmax = 454.1719
				text = "they"
			intervals [1224]:
				xmin = 454.1719
				xmax = 454.5619
				text = "boys"
			intervals [1225]:
				xmin = 454.5619
				xmax = 454.7119
				text = "they"
			intervals [1226]:
				xmin = 454.7119
				xmax = 455.3419
				text = "homies"
			intervals [1227]:
				xmin = 455.3419
				xmax = 458.9309
				text = ""
			intervals [1228]:
				xmin = 458.9309
				xmax = 459.1009
				text = "like"
			intervals [1229]:
				xmin = 459.1009
				xmax = 459.2009
				text = "with"
			intervals [1230]:
				xmin = 459.2009
				xmax = 459.3709
				text = "me"
			intervals [1231]:
				xmin = 459.3709
				xmax = 459.7609
				text = "everybody"
			intervals [1232]:
				xmin = 459.7609
				xmax = 460.0609
				text = "know"
			intervals [1233]:
				xmin = 460.0609
				xmax = 460.7894
				text = ""
			intervals [1234]:
				xmin = 460.7894
				xmax = 460.9794
				text = "like"
			intervals [1235]:
				xmin = 460.9794
				xmax = 461.0394
				text = "it"
			intervals [1236]:
				xmin = 461.0394
				xmax = 461.1494
				text = "was"
			intervals [1237]:
				xmin = 461.1494
				xmax = 461.1994
				text = "a"
			intervals [1238]:
				xmin = 461.1994
				xmax = 461.6994
				text = "party"
			intervals [1239]:
				xmin = 461.6994
				xmax = 461.7794
				text = "a"
			intervals [1240]:
				xmin = 461.7794
				xmax = 461.9694
				text = "few"
			intervals [1241]:
				xmin = 461.9694
				xmax = 462.1894
				text = "weeks"
			intervals [1242]:
				xmin = 462.1894
				xmax = 462.4394
				text = "ago"
			intervals [1243]:
				xmin = 462.4394
				xmax = 462.9958
				text = ""
			intervals [1244]:
				xmin = 462.9958
				xmax = 463.0658
				text = "and"
			intervals [1245]:
				xmin = 463.0658
				xmax = 463.1258
				text = "it"
			intervals [1246]:
				xmin = 463.1258
				xmax = 463.2158
				text = "was"
			intervals [1247]:
				xmin = 463.2158
				xmax = 463.3058
				text = "like"
			intervals [1248]:
				xmin = 463.3058
				xmax = 463.6158
				text = "rdx"
			intervals [1249]:
				xmin = 463.6158
				xmax = 463.7458
				text = "oh"
			intervals [1250]:
				xmin = 463.7458
				xmax = 463.8858
				text = "we"
			intervals [1251]:
				xmin = 463.8858
				xmax = 464.1158
				text = "already"
			intervals [1252]:
				xmin = 464.1158
				xmax = 464.1958
				text = "know"
			intervals [1253]:
				xmin = 464.1958
				xmax = 464.3158
				text = "you"
			intervals [1254]:
				xmin = 464.3158
				xmax = 464.5058
				text = "not"
			intervals [1255]:
				xmin = 464.5058
				xmax = 464.5458
				text = ""
			intervals [1256]:
				xmin = 464.5458
				xmax = 464.7158
				text = "gonna"
			intervals [1257]:
				xmin = 464.7158
				xmax = 464.7758
				text = "be"
			intervals [1258]:
				xmin = 464.7758
				xmax = 464.9658
				text = "going"
			intervals [1259]:
				xmin = 464.9658
				xmax = 465.0758
				text = "your"
			intervals [1260]:
				xmin = 465.0758
				xmax = 465.4058
				text = "parents"
			intervals [1261]:
				xmin = 465.4058
				xmax = 465.5158
				text = "ain't"
			intervals [1262]:
				xmin = 465.5158
				xmax = 465.7458
				text = "going"
			intervals [1263]:
				xmin = 465.7458
				xmax = 465.8758
				text = "for"
			intervals [1264]:
				xmin = 465.8758
				xmax = 466.0458
				text = "that"
			intervals [1265]:
				xmin = 466.0458
				xmax = 466.4098
				text = ""
			intervals [1266]:
				xmin = 466.4098
				xmax = 466.4998
				text = "was"
			intervals [1267]:
				xmin = 466.4998
				xmax = 466.6398
				text = "like"
			intervals [1268]:
				xmin = 466.6398
				xmax = 467.8813
				text = ""
			intervals [1269]:
				xmin = 467.8813
				xmax = 468.2813
				text = "true"
			intervals [1270]:
				xmin = 468.2813
				xmax = 468.542
				text = ""
			intervals [1271]:
				xmin = 468.542
				xmax = 468.722
				text = "but"
			intervals [1272]:
				xmin = 468.722
				xmax = 468.782
				text = "you"
			intervals [1273]:
				xmin = 468.782
				xmax = 469.062
				text = "forgot"
			intervals [1274]:
				xmin = 469.062
				xmax = 469.222
				text = "one"
			intervals [1275]:
				xmin = 469.222
				xmax = 469.392
				text = "thing"
			intervals [1276]:
				xmin = 469.392
				xmax = 469.502
				text = "i'm"
			intervals [1277]:
				xmin = 469.502
				xmax = 469.682
				text = "not"
			intervals [1278]:
				xmin = 469.682
				xmax = 469.902
				text = "going"
			intervals [1279]:
				xmin = 469.902
				xmax = 470.052
				text = "for"
			intervals [1280]:
				xmin = 470.052
				xmax = 470.212
				text = "that"
			intervals [1281]:
				xmin = 470.212
				xmax = 470.362
				text = "cause"
			intervals [1282]:
				xmin = 470.362
				xmax = 470.422
				text = "i"
			intervals [1283]:
				xmin = 470.422
				xmax = 470.582
				text = "got"
			intervals [1284]:
				xmin = 470.582
				xmax = 470.632
				text = "a"
			intervals [1285]:
				xmin = 470.632
				xmax = 471.042
				text = "future"
			intervals [1286]:
				xmin = 471.042
				xmax = 472.1755
				text = ""
			intervals [1287]:
				xmin = 472.1755
				xmax = 472.2855
				text = "if"
			intervals [1288]:
				xmin = 472.2855
				xmax = 472.3555
				text = "i"
			intervals [1289]:
				xmin = 472.3555
				xmax = 472.5055
				text = "go"
			intervals [1290]:
				xmin = 472.5055
				xmax = 472.5655
				text = "to"
			intervals [1291]:
				xmin = 472.5655
				xmax = 472.7155
				text = "that"
			intervals [1292]:
				xmin = 472.7155
				xmax = 472.9655
				text = "party"
			intervals [1293]:
				xmin = 472.9655
				xmax = 473.1255
				text = "that"
			intervals [1294]:
				xmin = 473.1255
				xmax = 473.2655
				text = "might"
			intervals [1295]:
				xmin = 473.2655
				xmax = 473.3855
				text = ""
			intervals [1296]:
				xmin = 473.3855
				xmax = 473.5455
				text = "that"
			intervals [1297]:
				xmin = 473.5455
				xmax = 473.8655
				text = "party"
			intervals [1298]:
				xmin = 473.8655
				xmax = 474.0655
				text = "may"
			intervals [1299]:
				xmin = 474.0655
				xmax = 474.1655
				text = "be"
			intervals [1300]:
				xmin = 474.1655
				xmax = 474.2455
				text = "the"
			intervals [1301]:
				xmin = 474.2455
				xmax = 474.4955
				text = "very"
			intervals [1302]:
				xmin = 474.4955
				xmax = 474.8055
				text = "party"
			intervals [1303]:
				xmin = 474.8055
				xmax = 474.9555
				text = "that"
			intervals [1304]:
				xmin = 474.9555
				xmax = 475.2555
				text = "mess"
			intervals [1305]:
				xmin = 475.2555
				xmax = 475.3355
				text = "up"
			intervals [1306]:
				xmin = 475.3355
				xmax = 475.3755
				text = ""
			intervals [1307]:
				xmin = 475.3755
				xmax = 475.5855
				text = "my"
			intervals [1308]:
				xmin = 475.5855
				xmax = 475.9255
				text = "life"
			intervals [1309]:
				xmin = 475.9255
				xmax = 476.0855
				text = "for"
			intervals [1310]:
				xmin = 476.0855
				xmax = 476.1955
				text = "the"
			intervals [1311]:
				xmin = 476.1955
				xmax = 476.6255
				text = "rest"
			intervals [1312]:
				xmin = 476.6255
				xmax = 478.1988
				text = ""
			intervals [1313]:
				xmin = 478.1988
				xmax = 478.2588
				text = "it"
			intervals [1314]:
				xmin = 478.2588
				xmax = 478.4088
				text = "won't"
			intervals [1315]:
				xmin = 478.4088
				xmax = 478.5588
				text = "be"
			intervals [1316]:
				xmin = 478.5588
				xmax = 478.7088
				text = "no"
			intervals [1317]:
				xmin = 478.7088
				xmax = 478.9688
				text = "going"
			intervals [1318]:
				xmin = 478.9688
				xmax = 479.0388
				text = "to"
			intervals [1319]:
				xmin = 479.0388
				xmax = 479.5188
				text = "hampton"
			intervals [1320]:
				xmin = 479.5188
				xmax = 479.7288
				text = "no"
			intervals [1321]:
				xmin = 479.7288
				xmax = 479.7588
				text = ""
			intervals [1322]:
				xmin = 479.7588
				xmax = 480.1688
				text = "becoming"
			intervals [1323]:
				xmin = 480.1688
				xmax = 480.3088
				text = "no"
			intervals [1324]:
				xmin = 480.3088
				xmax = 481.0388
				text = "lawyer"
			intervals [1325]:
				xmin = 481.0388
				xmax = 482.5306
				text = ""
			intervals [1326]:
				xmin = 482.5306
				xmax = 482.5906
				text = "it"
			intervals [1327]:
				xmin = 482.5906
				xmax = 482.7806
				text = "won't"
			intervals [1328]:
				xmin = 482.7806
				xmax = 482.8806
				text = "be"
			intervals [1329]:
				xmin = 482.8806
				xmax = 483.0706
				text = "none"
			intervals [1330]:
				xmin = 483.0706
				xmax = 483.1506
				text = "of"
			intervals [1331]:
				xmin = 483.1506
				xmax = 483.3506
				text = "that"
			intervals [1332]:
				xmin = 483.3506
				xmax = 483.4306
				text = "it"
			intervals [1333]:
				xmin = 483.4306
				xmax = 483.4606
				text = "<unk>"
			intervals [1334]:
				xmin = 483.4606
				xmax = 483.6306
				text = "be"
			intervals [1335]:
				xmin = 483.6306
				xmax = 483.9806
				text = "behind"
			intervals [1336]:
				xmin = 483.9806
				xmax = 484.3906
				text = "somebody"
			intervals [1337]:
				xmin = 484.3906
				xmax = 484.4806
				text = "s"
			intervals [1338]:
				xmin = 484.4806
				xmax = 484.9906
				text = "prison"
			intervals [1339]:
				xmin = 484.9906
				xmax = 485.5106
				text = "bars"
			intervals [1340]:
				xmin = 485.5106
				xmax = 487.1092
				text = ""
			intervals [1341]:
				xmin = 487.1092
				xmax = 487.2692
				text = "cause"
			intervals [1342]:
				xmin = 487.2692
				xmax = 487.2992
				text = ""
			intervals [1343]:
				xmin = 487.2992
				xmax = 487.7192
				text = "anything"
			intervals [1344]:
				xmin = 487.7192
				xmax = 487.8092
				text = "could"
			intervals [1345]:
				xmin = 487.8092
				xmax = 488.2792
				text = "happen"
			intervals [1346]:
				xmin = 488.2792
				xmax = 488.7808
				text = ""
			intervals [1347]:
				xmin = 488.7808
				xmax = 488.9408
				text = "you"
			intervals [1348]:
				xmin = 488.9408
				xmax = 489.1808
				text = "can't"
			intervals [1349]:
				xmin = 489.1808
				xmax = 489.5308
				text = "trust"
			intervals [1350]:
				xmin = 489.5308
				xmax = 490.0708
				text = "nobody"
			intervals [1351]:
				xmin = 490.0708
				xmax = 492.6688
				text = ""
			intervals [1352]:
				xmin = 492.6688
				xmax = 492.8288
				text = "but"
			intervals [1353]:
				xmin = 492.8288
				xmax = 493.1088
				text = "just"
			intervals [1354]:
				xmin = 493.1088
				xmax = 493.2888
				text = "have"
			intervals [1355]:
				xmin = 493.2888
				xmax = 493.3188
				text = ""
			intervals [1356]:
				xmin = 493.3188
				xmax = 493.4088
				text = "the"
			intervals [1357]:
				xmin = 493.4088
				xmax = 493.9988
				text = "courage"
			intervals [1358]:
				xmin = 493.9988
				xmax = 494.1388
				text = "to"
			intervals [1359]:
				xmin = 494.1388
				xmax = 494.7888
				text = "do"
			intervals [1360]:
				xmin = 494.7888
				xmax = 495.5682
				text = ""
			intervals [1361]:
				xmin = 495.5682
				xmax = 495.8782
				text = "right"
			intervals [1362]:
				xmin = 495.8782
				xmax = 495.9182
				text = ""
			intervals [1363]:
				xmin = 495.9182
				xmax = 496.0682
				text = "in"
			intervals [1364]:
				xmin = 496.0682
				xmax = 496.4682
				text = "life"
			intervals [1365]:
				xmin = 496.4682
				xmax = 497.4376
				text = ""
			intervals [1366]:
				xmin = 497.4376
				xmax = 497.6076
				text = "that"
			intervals [1367]:
				xmin = 497.6076
				xmax = 497.7076
				text = "s"
			intervals [1368]:
				xmin = 497.7076
				xmax = 497.9276
				text = "all"
			intervals [1369]:
				xmin = 497.9276
				xmax = 501.3247
				text = ""
			intervals [1370]:
				xmin = 501.3247
				xmax = 501.4947
				text = "you're"
			intervals [1371]:
				xmin = 501.4947
				xmax = 501.9147
				text = "welcome"
			intervals [1372]:
				xmin = 501.9147
				xmax = 502.6505
				text = ""
			intervals [1373]:
				xmin = 502.6505
				xmax = 502.9405
				text = "thank"
			intervals [1374]:
				xmin = 502.9405
				xmax = 503.1605
				text = "you"
			intervals [1375]:
				xmin = 503.1605
				xmax = 503.5
				text = ""
	item [2]:
		class = "IntervalTier"
		name = "DCB_se3_ag1_m_01 - phones"
		xmin = 0.0
		xmax = 503.5
		intervals: size = 3688
			intervals [1]:
				xmin = 0.0
				xmax = 6.260
				text = ""
			intervals [2]:
				xmin = 6.260
				xmax = 6.320
				text = "IH0"
			intervals [3]:
				xmin = 6.320
				xmax = 6.350
				text = "T"
			intervals [4]:
				xmin = 6.350
				xmax = 6.410
				text = "S"
			intervals [5]:
				xmin = 6.410
				xmax = 6.450
				text = "L"
			intervals [6]:
				xmin = 6.450
				xmax = 6.480
				text = "AY1"
			intervals [7]:
				xmin = 6.480
				xmax = 6.560
				text = "K"
			intervals [8]:
				xmin = 6.560
				xmax = 6.600
				text = "W"
			intervals [9]:
				xmin = 6.600
				xmax = 6.630
				text = "IH0"
			intervals [10]:
				xmin = 6.630
				xmax = 6.670
				text = "DH"
			intervals [11]:
				xmin = 6.670
				xmax = 6.700
				text = "EY1"
			intervals [12]:
				xmin = 6.700
				xmax = 6.880
				text = "sp"
			intervals [13]:
				xmin = 6.880
				xmax = 7.080
				text = "AE1"
			intervals [14]:
				xmin = 7.080
				xmax = 7.210
				text = "K"
			intervals [15]:
				xmin = 7.210
				xmax = 7.320
				text = "S"
			intervals [16]:
				xmin = 7.320
				xmax = 7.430
				text = "EH2"
			intervals [17]:
				xmin = 7.430
				xmax = 7.460
				text = "N"
			intervals [18]:
				xmin = 7.460
				xmax = 7.510
				text = "T"
			intervals [19]:
				xmin = 7.510
				xmax = 7.580
				text = "sp"
			intervals [20]:
				xmin = 7.580
				xmax = 7.710
				text = "S"
			intervals [21]:
				xmin = 7.710
				xmax = 7.770
				text = "AH1"
			intervals [22]:
				xmin = 7.770
				xmax = 7.850
				text = "M"
			intervals [23]:
				xmin = 7.850
				xmax = 7.930
				text = "T"
			intervals [24]:
				xmin = 7.930
				xmax = 8.110
				text = "AY2"
			intervals [25]:
				xmin = 8.110
				xmax = 8.180
				text = "M"
			intervals [26]:
				xmin = 8.180
				xmax = 8.380
				text = "Z"
			intervals [27]:
				xmin = 8.380
				xmax = 8.5721
				text = ""
			intervals [28]:
				xmin = 8.5721
				xmax = 8.6421
				text = "sil"
			intervals [29]:
				xmin = 8.6421
				xmax = 8.8021
				text = "AY1"
			intervals [30]:
				xmin = 8.8021
				xmax = 8.9021
				text = "TH"
			intervals [31]:
				xmin = 8.9021
				xmax = 9.0021
				text = "IH1"
			intervals [32]:
				xmin = 9.0021
				xmax = 9.1221
				text = "NG"
			intervals [33]:
				xmin = 9.1221
				xmax = 9.1921
				text = "K"
			intervals [34]:
				xmin = 9.1921
				xmax = 9.567
				text = ""
			intervals [35]:
				xmin = 9.567
				xmax = 9.607
				text = "sil"
			intervals [36]:
				xmin = 9.607
				xmax = 9.677
				text = "L"
			intervals [37]:
				xmin = 9.677
				xmax = 9.777
				text = "AY1"
			intervals [38]:
				xmin = 9.777
				xmax = 9.937
				text = "K"
			intervals [39]:
				xmin = 9.937
				xmax = 10.761
				text = "sp"
			intervals [40]:
				xmin = 10.761
				xmax = 10.811
				text = "IH0"
			intervals [41]:
				xmin = 10.811
				xmax = 10.851
				text = "N"
			intervals [42]:
				xmin = 10.851
				xmax = 10.911
				text = "D"
			intervals [43]:
				xmin = 10.911
				xmax = 11.031
				text = "IY1"
			intervals [44]:
				xmin = 11.031
				xmax = 11.131
				text = "S"
			intervals [45]:
				xmin = 11.131
				xmax = 11.241
				text = "IY1"
			intervals [46]:
				xmin = 11.241
				xmax = 11.271
				text = "W"
			intervals [47]:
				xmin = 11.271
				xmax = 11.361
				text = "IY1"
			intervals [48]:
				xmin = 11.361
				xmax = 11.461
				text = "K"
			intervals [49]:
				xmin = 11.461
				xmax = 11.531
				text = "R"
			intervals [50]:
				xmin = 11.531
				xmax = 11.571
				text = "IY0"
			intervals [51]:
				xmin = 11.571
				xmax = 11.601
				text = "EY1"
			intervals [52]:
				xmin = 11.601
				xmax = 11.661
				text = "T"
			intervals [53]:
				xmin = 11.661
				xmax = 11.741
				text = "AA1"
			intervals [54]:
				xmin = 11.741
				xmax = 11.771
				text = "R"
			intervals [55]:
				xmin = 11.771
				xmax = 11.931
				text = "OW1"
			intervals [56]:
				xmin = 11.931
				xmax = 12.291
				text = "N"
			intervals [57]:
				xmin = 12.291
				xmax = 12.6173
				text = ""
			intervals [58]:
				xmin = 12.6173
				xmax = 12.6573
				text = "sil"
			intervals [59]:
				xmin = 12.6573
				xmax = 12.8173
				text = "AE1"
			intervals [60]:
				xmin = 12.8173
				xmax = 12.9373
				text = "K"
			intervals [61]:
				xmin = 12.9373
				xmax = 13.0173
				text = "S"
			intervals [62]:
				xmin = 13.0173
				xmax = 13.0873
				text = "EH2"
			intervals [63]:
				xmin = 13.0873
				xmax = 13.1273
				text = "N"
			intervals [64]:
				xmin = 13.1273
				xmax = 13.1873
				text = "T"
			intervals [65]:
				xmin = 13.1873
				xmax = 13.2773
				text = "sp"
			intervals [66]:
				xmin = 13.2773
				xmax = 13.3473
				text = "W"
			intervals [67]:
				xmin = 13.3473
				xmax = 13.4373
				text = "IY1"
			intervals [68]:
				xmin = 13.4373
				xmax = 13.4873
				text = "B"
			intervals [69]:
				xmin = 13.4873
				xmax = 13.5473
				text = "IY0"
			intervals [70]:
				xmin = 13.5473
				xmax = 13.6173
				text = "L"
			intervals [71]:
				xmin = 13.6173
				xmax = 13.6873
				text = "AY1"
			intervals [72]:
				xmin = 13.6873
				xmax = 13.7573
				text = "K"
			intervals [73]:
				xmin = 13.7573
				xmax = 13.8173
				text = "D"
			intervals [74]:
				xmin = 13.8173
				xmax = 14.0473
				text = "AE1"
			intervals [75]:
				xmin = 14.0473
				xmax = 14.6073
				text = "NG"
			intervals [76]:
				xmin = 14.6073
				xmax = 14.6373
				text = "sp"
			intervals [77]:
				xmin = 14.6373
				xmax = 14.7973
				text = "AO1"
			intervals [78]:
				xmin = 14.7973
				xmax = 14.9373
				text = "R"
			intervals [79]:
				xmin = 14.9373
				xmax = 15.588
				text = ""
			intervals [80]:
				xmin = 15.588
				xmax = 15.818
				text = "AO1"
			intervals [81]:
				xmin = 15.818
				xmax = 15.948
				text = "R"
			intervals [82]:
				xmin = 15.948
				xmax = 17.1469
				text = "sp"
			intervals [83]:
				xmin = 17.1469
				xmax = 17.2169
				text = "AO1"
			intervals [84]:
				xmin = 17.2169
				xmax = 17.2769
				text = "R"
			intervals [85]:
				xmin = 17.2769
				xmax = 17.3469
				text = "W"
			intervals [86]:
				xmin = 17.3469
				xmax = 17.4769
				text = "IH1"
			intervals [87]:
				xmin = 17.4769
				xmax = 17.5369
				text = "DH"
			intervals [88]:
				xmin = 17.5369
				xmax = 17.6869
				text = "sp"
			intervals [89]:
				xmin = 17.6869
				xmax = 17.8186
				text = ""
			intervals [90]:
				xmin = 17.8186
				xmax = 17.9786
				text = "AO1"
			intervals [91]:
				xmin = 17.9786
				xmax = 18.2086
				text = "R"
			intervals [92]:
				xmin = 18.2086
				xmax = 18.2386
				text = "sp"
			intervals [93]:
				xmin = 18.2386
				xmax = 18.5186
				text = "AH1"
			intervals [94]:
				xmin = 18.5186
				xmax = 18.7386
				text = "M"
			intervals [95]:
				xmin = 18.7386
				xmax = 22.0354
				text = "sp"
			intervals [96]:
				xmin = 22.0354
				xmax = 22.0654
				text = "AY1"
			intervals [97]:
				xmin = 22.0654
				xmax = 22.1254
				text = "W"
			intervals [98]:
				xmin = 22.1254
				xmax = 22.1654
				text = "AA1"
			intervals [99]:
				xmin = 22.1654
				xmax = 22.2154
				text = "N"
			intervals [100]:
				xmin = 22.2154
				xmax = 22.2554
				text = "AH0"
			intervals [101]:
				xmin = 22.2554
				xmax = 22.2854
				text = "sp"
			intervals [102]:
				xmin = 22.2854
				xmax = 22.4154
				text = "S"
			intervals [103]:
				xmin = 22.4154
				xmax = 22.6854
				text = "EY1"
			intervals [104]:
				xmin = 22.6854
				xmax = 23.4973
				text = "sp"
			intervals [105]:
				xmin = 23.4973
				xmax = 23.5473
				text = "W"
			intervals [106]:
				xmin = 23.5473
				xmax = 23.6473
				text = "IY1"
			intervals [107]:
				xmin = 23.6473
				xmax = 23.6873
				text = "K"
			intervals [108]:
				xmin = 23.6873
				xmax = 23.7673
				text = "R"
			intervals [109]:
				xmin = 23.7673
				xmax = 23.8273
				text = "IY0"
			intervals [110]:
				xmin = 23.8273
				xmax = 23.8573
				text = "EY1"
			intervals [111]:
				xmin = 23.8573
				xmax = 23.9073
				text = "T"
			intervals [112]:
				xmin = 23.9073
				xmax = 23.9773
				text = "AW1"
			intervals [113]:
				xmin = 23.9773
				xmax = 24.0073
				text = "R"
			intervals [114]:
				xmin = 24.0073
				xmax = 24.1973
				text = "OW1"
			intervals [115]:
				xmin = 24.1973
				xmax = 24.3173
				text = "N"
			intervals [116]:
				xmin = 24.3173
				xmax = 24.3873
				text = "W"
			intervals [117]:
				xmin = 24.3873
				xmax = 24.6973
				text = "ER1"
			intervals [118]:
				xmin = 24.6973
				xmax = 24.7273
				text = "D"
			intervals [119]:
				xmin = 24.7273
				xmax = 24.9773
				text = "Z"
			intervals [120]:
				xmin = 24.9773
				xmax = 28.7396
				text = ""
			intervals [121]:
				xmin = 28.7396
				xmax = 28.8096
				text = "sil"
			intervals [122]:
				xmin = 28.8096
				xmax = 28.8696
				text = "L"
			intervals [123]:
				xmin = 28.8696
				xmax = 28.9396
				text = "AY1"
			intervals [124]:
				xmin = 28.9396
				xmax = 29.0596
				text = "K"
			intervals [125]:
				xmin = 29.0596
				xmax = 29.1996
				text = "S"
			intervals [126]:
				xmin = 29.1996
				xmax = 29.2496
				text = "T"
			intervals [127]:
				xmin = 29.2496
				xmax = 29.3196
				text = "IH1"
			intervals [128]:
				xmin = 29.3196
				xmax = 29.4596
				text = "NG"
			intervals [129]:
				xmin = 29.4596
				xmax = 29.6696
				text = "K"
			intervals [130]:
				xmin = 29.6696
				xmax = 30.8835
				text = ""
			intervals [131]:
				xmin = 30.8835
				xmax = 30.9435
				text = "DH"
			intervals [132]:
				xmin = 30.9435
				xmax = 30.9935
				text = "AE1"
			intervals [133]:
				xmin = 30.9935
				xmax = 31.0335
				text = "T"
			intervals [134]:
				xmin = 31.0335
				xmax = 31.0835
				text = "M"
			intervals [135]:
				xmin = 31.0835
				xmax = 31.1735
				text = "IY1"
			intervals [136]:
				xmin = 31.1735
				xmax = 31.2035
				text = "N"
			intervals [137]:
				xmin = 31.2035
				xmax = 31.2735
				text = "Z"
			intervals [138]:
				xmin = 31.2735
				xmax = 31.3135
				text = "L"
			intervals [139]:
				xmin = 31.3135
				xmax = 31.3735
				text = "AY1"
			intervals [140]:
				xmin = 31.3735
				xmax = 31.5035
				text = "K"
			intervals [141]:
				xmin = 31.5035
				xmax = 31.5735
				text = "B"
			intervals [142]:
				xmin = 31.5735
				xmax = 31.8135
				text = "UW1"
			intervals [143]:
				xmin = 31.8135
				xmax = 35.9766
				text = "sp"
			intervals [144]:
				xmin = 35.9766
				xmax = 36.0466
				text = "R"
			intervals [145]:
				xmin = 36.0466
				xmax = 36.1566
				text = "AY1"
			intervals [146]:
				xmin = 36.1566
				xmax = 36.2166
				text = "T"
			intervals [147]:
				xmin = 36.2166
				xmax = 36.2866
				text = "L"
			intervals [148]:
				xmin = 36.2866
				xmax = 36.3366
				text = "AY1"
			intervals [149]:
				xmin = 36.3366
				xmax = 36.4966
				text = "K"
			intervals [150]:
				xmin = 36.4966
				xmax = 36.5566
				text = "B"
			intervals [151]:
				xmin = 36.5566
				xmax = 36.7766
				text = "UW1"
			intervals [152]:
				xmin = 36.7766
				xmax = 36.8766
				text = "L"
			intervals [153]:
				xmin = 36.8766
				xmax = 36.9666
				text = "AY1"
			intervals [154]:
				xmin = 36.9666
				xmax = 37.0166
				text = "K"
			intervals [155]:
				xmin = 37.0166
				xmax = 37.5011
				text = "sp"
			intervals [156]:
				xmin = 37.5011
				xmax = 37.5611
				text = "L"
			intervals [157]:
				xmin = 37.5611
				xmax = 37.6311
				text = "AY1"
			intervals [158]:
				xmin = 37.6311
				xmax = 37.7811
				text = "K"
			intervals [159]:
				xmin = 37.7811
				xmax = 37.8611
				text = "B"
			intervals [160]:
				xmin = 37.8611
				xmax = 38.1011
				text = "UW1"
			intervals [161]:
				xmin = 38.1011
				xmax = 38.6722
				text = "sp"
			intervals [162]:
				xmin = 38.6722
				xmax = 38.7222
				text = "L"
			intervals [163]:
				xmin = 38.7222
				xmax = 38.8022
				text = "AY1"
			intervals [164]:
				xmin = 38.8022
				xmax = 38.8322
				text = "K"
			intervals [165]:
				xmin = 38.8322
				xmax = 38.9122
				text = "sp"
			intervals [166]:
				xmin = 38.9122
				xmax = 38.9522
				text = "B"
			intervals [167]:
				xmin = 38.9522
				xmax = 39.2622
				text = "AY1"
			intervals [168]:
				xmin = 39.2622
				xmax = 39.2922
				text = "sp"
			intervals [169]:
				xmin = 39.2922
				xmax = 39.3522
				text = "B"
			intervals [170]:
				xmin = 39.3522
				xmax = 39.5722
				text = "AY1"
			intervals [171]:
				xmin = 39.5722
				xmax = 40.9347
				text = "sp"
			intervals [172]:
				xmin = 40.9347
				xmax = 41.0447
				text = "OW2"
			intervals [173]:
				xmin = 41.0447
				xmax = 41.1347
				text = "K"
			intervals [174]:
				xmin = 41.1347
				xmax = 41.4747
				text = "EY1"
			intervals [175]:
				xmin = 41.4747
				xmax = 41.5453
				text = ""
			intervals [176]:
				xmin = 41.5453
				xmax = 41.5953
				text = "sil"
			intervals [177]:
				xmin = 41.5953
				xmax = 41.6953
				text = "AY1"
			intervals [178]:
				xmin = 41.6953
				xmax = 41.7953
				text = "TH"
			intervals [179]:
				xmin = 41.7953
				xmax = 41.8553
				text = "IH1"
			intervals [180]:
				xmin = 41.8553
				xmax = 41.9453
				text = "NG"
			intervals [181]:
				xmin = 41.9453
				xmax = 42.1153
				text = "K"
			intervals [182]:
				xmin = 42.1153
				xmax = 42.316
				text = ""
			intervals [183]:
				xmin = 42.316
				xmax = 42.376
				text = "sil"
			intervals [184]:
				xmin = 42.376
				xmax = 42.416
				text = "W"
			intervals [185]:
				xmin = 42.416
				xmax = 42.746
				text = "IY1"
			intervals [186]:
				xmin = 42.746
				xmax = 42.866
				text = "sp"
			intervals [187]:
				xmin = 42.866
				xmax = 42.996
				text = "W"
			intervals [188]:
				xmin = 42.996
				xmax = 43.276
				text = "IY1"
			intervals [189]:
				xmin = 43.276
				xmax = 43.4511
				text = ""
			intervals [190]:
				xmin = 43.4511
				xmax = 43.5611
				text = "AY1"
			intervals [191]:
				xmin = 43.5611
				xmax = 43.6511
				text = "TH"
			intervals [192]:
				xmin = 43.6511
				xmax = 43.6811
				text = "IH1"
			intervals [193]:
				xmin = 43.6811
				xmax = 43.7311
				text = "NG"
			intervals [194]:
				xmin = 43.7311
				xmax = 43.7611
				text = "K"
			intervals [195]:
				xmin = 43.7611
				xmax = 43.8311
				text = "W"
			intervals [196]:
				xmin = 43.8311
				xmax = 43.9111
				text = "IY1"
			intervals [197]:
				xmin = 43.9111
				xmax = 43.9411
				text = "Y"
			intervals [198]:
				xmin = 43.9411
				xmax = 44.0311
				text = "UW1"
			intervals [199]:
				xmin = 44.0311
				xmax = 44.0911
				text = "Z"
			intervals [200]:
				xmin = 44.0911
				xmax = 44.1211
				text = "DH"
			intervals [201]:
				xmin = 44.1211
				xmax = 44.1711
				text = "AH0"
			intervals [202]:
				xmin = 44.1711
				xmax = 44.3111
				text = "T"
			intervals [203]:
				xmin = 44.3111
				xmax = 44.5211
				text = "ER1"
			intervals [204]:
				xmin = 44.5211
				xmax = 44.6111
				text = "M"
			intervals [205]:
				xmin = 44.6111
				xmax = 44.6411
				text = "sp"
			intervals [206]:
				xmin = 44.6411
				xmax = 44.7711
				text = "R"
			intervals [207]:
				xmin = 44.7711
				xmax = 44.8311
				text = "IY1"
			intervals [208]:
				xmin = 44.8311
				xmax = 44.9811
				text = "L"
			intervals [209]:
				xmin = 44.9811
				xmax = 45.0511
				text = "G"
			intervals [210]:
				xmin = 45.0511
				xmax = 45.2011
				text = "UH1"
			intervals [211]:
				xmin = 45.2011
				xmax = 45.2311
				text = "D"
			intervals [212]:
				xmin = 45.2311
				xmax = 45.2911
				text = "L"
			intervals [213]:
				xmin = 45.2911
				xmax = 45.3611
				text = "AY1"
			intervals [214]:
				xmin = 45.3611
				xmax = 45.4911
				text = "K"
			intervals [215]:
				xmin = 45.4911
				xmax = 45.5511
				text = "B"
			intervals [216]:
				xmin = 45.5511
				xmax = 45.7711
				text = "AY1"
			intervals [217]:
				xmin = 45.7711
				xmax = 46.4546
				text = "sp"
			intervals [218]:
				xmin = 46.4546
				xmax = 46.4846
				text = "W"
			intervals [219]:
				xmin = 46.4846
				xmax = 46.5146
				text = "IY1"
			intervals [220]:
				xmin = 46.5146
				xmax = 46.6046
				text = "K"
			intervals [221]:
				xmin = 46.6046
				xmax = 46.6446
				text = "EY1"
			intervals [222]:
				xmin = 46.6446
				xmax = 46.7146
				text = "M"
			intervals [223]:
				xmin = 46.7146
				xmax = 46.7546
				text = "AH1"
			intervals [224]:
				xmin = 46.7546
				xmax = 46.7846
				text = "P"
			intervals [225]:
				xmin = 46.7846
				xmax = 46.8246
				text = "W"
			intervals [226]:
				xmin = 46.8246
				xmax = 46.8946
				text = "IH0"
			intervals [227]:
				xmin = 46.8946
				xmax = 46.9246
				text = "DH"
			intervals [228]:
				xmin = 46.9246
				xmax = 46.9746
				text = "B"
			intervals [229]:
				xmin = 46.9746
				xmax = 47.2146
				text = "AY1"
			intervals [230]:
				xmin = 47.2146
				xmax = 48.9015
				text = "sp"
			intervals [231]:
				xmin = 48.9015
				xmax = 48.9815
				text = "AY1"
			intervals [232]:
				xmin = 48.9815
				xmax = 49.0115
				text = "sp"
			intervals [233]:
				xmin = 49.0115
				xmax = 49.0415
				text = "W"
			intervals [234]:
				xmin = 49.0415
				xmax = 49.0715
				text = "AA1"
			intervals [235]:
				xmin = 49.0715
				xmax = 49.1515
				text = "N"
			intervals [236]:
				xmin = 49.1515
				xmax = 49.1915
				text = "AH0"
			intervals [237]:
				xmin = 49.1915
				xmax = 49.2215
				text = "sp"
			intervals [238]:
				xmin = 49.2215
				xmax = 49.4115
				text = "S"
			intervals [239]:
				xmin = 49.4115
				xmax = 49.6615
				text = "EY1"
			intervals [240]:
				xmin = 49.6615
				xmax = 49.8415
				text = "sp"
			intervals [241]:
				xmin = 49.8415
				xmax = 55.6472
				text = ""
			intervals [242]:
				xmin = 55.6472
				xmax = 55.7572
				text = "AY1"
			intervals [243]:
				xmin = 55.7572
				xmax = 55.9072
				text = "HH"
			intervals [244]:
				xmin = 55.9072
				xmax = 55.9972
				text = "AE1"
			intervals [245]:
				xmin = 55.9972
				xmax = 56.0372
				text = "V"
			intervals [246]:
				xmin = 56.0372
				xmax = 56.1072
				text = "sp"
			intervals [247]:
				xmin = 56.1072
				xmax = 56.2972
				text = "HH"
			intervals [248]:
				xmin = 56.2972
				xmax = 56.4372
				text = "ER1"
			intervals [249]:
				xmin = 56.4372
				xmax = 56.4672
				text = "D"
			intervals [250]:
				xmin = 56.4672
				xmax = 56.5072
				text = "DH"
			intervals [251]:
				xmin = 56.5072
				xmax = 56.5372
				text = "AH0"
			intervals [252]:
				xmin = 56.5372
				xmax = 56.6872
				text = "T"
			intervals [253]:
				xmin = 56.6872
				xmax = 56.7472
				text = "ER1"
			intervals [254]:
				xmin = 56.7472
				xmax = 56.8672
				text = "M"
			intervals [255]:
				xmin = 56.8672
				xmax = 56.9472
				text = "sp"
			intervals [256]:
				xmin = 56.9472
				xmax = 57.2172
				text = "AA1"
			intervals [257]:
				xmin = 57.2172
				xmax = 57.4572
				text = "P"
			intervals [258]:
				xmin = 57.4572
				xmax = 58.0434
				text = ""
			intervals [259]:
				xmin = 58.0434
				xmax = 58.0734
				text = "sil"
			intervals [260]:
				xmin = 58.0734
				xmax = 58.1334
				text = "DH"
			intervals [261]:
				xmin = 58.1334
				xmax = 58.1734
				text = "AH0"
			intervals [262]:
				xmin = 58.1734
				xmax = 58.2034
				text = "T"
			intervals [263]:
				xmin = 58.2034
				xmax = 58.2434
				text = "M"
			intervals [264]:
				xmin = 58.2434
				xmax = 58.3034
				text = "IY1"
			intervals [265]:
				xmin = 58.3034
				xmax = 58.3334
				text = "N"
			intervals [266]:
				xmin = 58.3334
				xmax = 58.4234
				text = "Z"
			intervals [267]:
				xmin = 58.4234
				xmax = 58.4834
				text = "P"
			intervals [268]:
				xmin = 58.4834
				xmax = 58.5734
				text = "AH0"
			intervals [269]:
				xmin = 58.5734
				xmax = 58.6434
				text = "L"
			intervals [270]:
				xmin = 58.6434
				xmax = 58.8434
				text = "IY1"
			intervals [271]:
				xmin = 58.8434
				xmax = 59.0734
				text = "S"
			intervals [272]:
				xmin = 59.0734
				xmax = 61.5351
				text = ""
			intervals [273]:
				xmin = 61.5351
				xmax = 62.1251
				text = "spn"
			intervals [274]:
				xmin = 62.1251
				xmax = 62.9855
				text = ""
			intervals [275]:
				xmin = 62.9855
				xmax = 63.0155
				text = "sil"
			intervals [276]:
				xmin = 63.0155
				xmax = 63.1655
				text = "IH1"
			intervals [277]:
				xmin = 63.1655
				xmax = 63.2755
				text = "T"
			intervals [278]:
				xmin = 63.2755
				xmax = 63.3055
				text = "S"
			intervals [279]:
				xmin = 63.3055
				xmax = 63.4455
				text = "IH1"
			intervals [280]:
				xmin = 63.4455
				xmax = 63.5055
				text = "T"
			intervals [281]:
				xmin = 63.5055
				xmax = 63.5455
				text = "Z"
			intervals [282]:
				xmin = 63.5455
				xmax = 63.6055
				text = "S"
			intervals [283]:
				xmin = 63.6055
				xmax = 63.7555
				text = "OW1"
			intervals [284]:
				xmin = 63.7555
				xmax = 63.8355
				text = "M"
			intervals [285]:
				xmin = 63.8355
				xmax = 63.9055
				text = "EH1"
			intervals [286]:
				xmin = 63.9055
				xmax = 63.9655
				text = "N"
			intervals [287]:
				xmin = 63.9655
				xmax = 64.0255
				text = "IY0"
			intervals [288]:
				xmin = 64.0255
				xmax = 64.1555
				text = "AH1"
			intervals [289]:
				xmin = 64.1555
				xmax = 64.2155
				text = "DH"
			intervals [290]:
				xmin = 64.2155
				xmax = 64.2755
				text = "ER0"
			intervals [291]:
				xmin = 64.2755
				xmax = 64.3855
				text = "T"
			intervals [292]:
				xmin = 64.3855
				xmax = 64.5255
				text = "ER1"
			intervals [293]:
				xmin = 64.5255
				xmax = 64.5555
				text = "M"
			intervals [294]:
				xmin = 64.5555
				xmax = 64.6055
				text = "Z"
			intervals [295]:
				xmin = 64.6055
				xmax = 64.7155
				text = "L"
			intervals [296]:
				xmin = 64.7155
				xmax = 64.7855
				text = "AY1"
			intervals [297]:
				xmin = 64.7855
				xmax = 64.9155
				text = "K"
			intervals [298]:
				xmin = 64.9155
				xmax = 65.1655
				text = "AH1"
			intervals [299]:
				xmin = 65.1655
				xmax = 65.4055
				text = "M"
			intervals [300]:
				xmin = 65.4055
				xmax = 70.9778
				text = ""
			intervals [301]:
				xmin = 70.9778
				xmax = 71.0478
				text = "sil"
			intervals [302]:
				xmin = 71.0478
				xmax = 71.0778
				text = "AH0"
			intervals [303]:
				xmin = 71.0778
				xmax = 71.1378
				text = "M"
			intervals [304]:
				xmin = 71.1378
				xmax = 71.1978
				text = "N"
			intervals [305]:
				xmin = 71.1978
				xmax = 71.2878
				text = "AA1"
			intervals [306]:
				xmin = 71.2878
				xmax = 71.3178
				text = "T"
			intervals [307]:
				xmin = 71.3178
				xmax = 71.3478
				text = "sp"
			intervals [308]:
				xmin = 71.3478
				xmax = 71.3978
				text = "W"
			intervals [309]:
				xmin = 71.3978
				xmax = 71.4478
				text = "IH0"
			intervals [310]:
				xmin = 71.4478
				xmax = 71.5178
				text = "TH"
			intervals [311]:
				xmin = 71.5178
				xmax = 71.5578
				text = "sp"
			intervals [312]:
				xmin = 71.5578
				xmax = 71.6578
				text = "IH0"
			intervals [313]:
				xmin = 71.6578
				xmax = 71.7878
				text = "T"
			intervals [314]:
				xmin = 71.7878
				xmax = 71.9178
				text = "sp"
			intervals [315]:
				xmin = 71.9178
				xmax = 72.0178
				text = "AY1"
			intervals [316]:
				xmin = 72.0178
				xmax = 72.0478
				text = "D"
			intervals [317]:
				xmin = 72.0478
				xmax = 72.1178
				text = "OW1"
			intervals [318]:
				xmin = 72.1178
				xmax = 72.1778
				text = "N"
			intervals [319]:
				xmin = 72.1778
				xmax = 72.2478
				text = "L"
			intervals [320]:
				xmin = 72.2478
				xmax = 72.2878
				text = "AY1"
			intervals [321]:
				xmin = 72.2878
				xmax = 72.3878
				text = "K"
			intervals [322]:
				xmin = 72.3878
				xmax = 72.4278
				text = "DH"
			intervals [323]:
				xmin = 72.4278
				xmax = 72.4878
				text = "AH0"
			intervals [324]:
				xmin = 72.4878
				xmax = 72.5778
				text = "S"
			intervals [325]:
				xmin = 72.5778
				xmax = 72.6478
				text = "L"
			intervals [326]:
				xmin = 72.6478
				xmax = 72.6878
				text = "AE1"
			intervals [327]:
				xmin = 72.6878
				xmax = 72.7578
				text = "NG"
			intervals [328]:
				xmin = 72.7578
				xmax = 72.7978
				text = "sp"
			intervals [329]:
				xmin = 72.7978
				xmax = 72.8878
				text = "T"
			intervals [330]:
				xmin = 72.8878
				xmax = 73.0178
				text = "AO1"
			intervals [331]:
				xmin = 73.0178
				xmax = 73.0678
				text = "K"
			intervals [332]:
				xmin = 73.0678
				xmax = 73.1978
				text = "sp"
			intervals [333]:
				xmin = 73.1978
				xmax = 73.3678
				text = "AY1"
			intervals [334]:
				xmin = 73.3678
				xmax = 73.5178
				text = "T"
			intervals [335]:
				xmin = 73.5178
				xmax = 73.5778
				text = "EH1"
			intervals [336]:
				xmin = 73.5778
				xmax = 73.6478
				text = "L"
			intervals [337]:
				xmin = 73.6478
				xmax = 73.7078
				text = "P"
			intervals [338]:
				xmin = 73.7078
				xmax = 73.7878
				text = "IY1"
			intervals [339]:
				xmin = 73.7878
				xmax = 73.8378
				text = "P"
			intervals [340]:
				xmin = 73.8378
				xmax = 73.8678
				text = "AH0"
			intervals [341]:
				xmin = 73.8678
				xmax = 73.8978
				text = "L"
			intervals [342]:
				xmin = 73.8978
				xmax = 73.9378
				text = "DH"
			intervals [343]:
				xmin = 73.9378
				xmax = 74.0678
				text = "AH0"
			intervals [344]:
				xmin = 74.0678
				xmax = 74.1578
				text = "T"
			intervals [345]:
				xmin = 74.1578
				xmax = 74.8804
				text = ""
			intervals [346]:
				xmin = 74.8804
				xmax = 74.9304
				text = "sil"
			intervals [347]:
				xmin = 74.9304
				xmax = 75.1504
				text = "AH1"
			intervals [348]:
				xmin = 75.1504
				xmax = 75.3004
				text = "M"
			intervals [349]:
				xmin = 75.3004
				xmax = 79.2597
				text = "sp"
			intervals [350]:
				xmin = 79.2597
				xmax = 79.2897
				text = "W"
			intervals [351]:
				xmin = 79.2897
				xmax = 79.3197
				text = "AH1"
			intervals [352]:
				xmin = 79.3197
				xmax = 79.3497
				text = "T"
			intervals [353]:
				xmin = 79.3497
				xmax = 79.6597
				text = "sp"
			intervals [354]:
				xmin = 79.6597
				xmax = 79.6897
				text = "EH1"
			intervals [355]:
				xmin = 79.6897
				xmax = 79.7197
				text = "L"
			intervals [356]:
				xmin = 79.7197
				xmax = 80.0197
				text = "S"
			intervals [357]:
				xmin = 80.0197
				xmax = 82.3694
				text = ""
			intervals [358]:
				xmin = 82.3694
				xmax = 82.4394
				text = "sil"
			intervals [359]:
				xmin = 82.4394
				xmax = 82.5094
				text = "M"
			intervals [360]:
				xmin = 82.5094
				xmax = 82.5394
				text = "HH"
			intervals [361]:
				xmin = 82.5394
				xmax = 82.7194
				text = "M"
			intervals [362]:
				xmin = 82.7194
				xmax = 85.5373
				text = "sp"
			intervals [363]:
				xmin = 85.5373
				xmax = 85.6573
				text = "Y"
			intervals [364]:
				xmin = 85.6573
				xmax = 85.8173
				text = "EH1"
			intervals [365]:
				xmin = 85.8173
				xmax = 86.0573
				text = "S"
			intervals [366]:
				xmin = 86.0573
				xmax = 87.1828
				text = ""
			intervals [367]:
				xmin = 87.1828
				xmax = 87.2428
				text = "sil"
			intervals [368]:
				xmin = 87.2428
				xmax = 87.3428
				text = "L"
			intervals [369]:
				xmin = 87.3428
				xmax = 87.4328
				text = "AY1"
			intervals [370]:
				xmin = 87.4328
				xmax = 87.5828
				text = "K"
			intervals [371]:
				xmin = 87.5828
				xmax = 88.1427
				text = ""
			intervals [372]:
				xmin = 88.1427
				xmax = 88.1827
				text = "sil"
			intervals [373]:
				xmin = 88.1827
				xmax = 88.2327
				text = "Y"
			intervals [374]:
				xmin = 88.2327
				xmax = 88.2927
				text = "UW1"
			intervals [375]:
				xmin = 88.2927
				xmax = 88.3327
				text = "L"
			intervals [376]:
				xmin = 88.3327
				xmax = 88.3927
				text = "UH1"
			intervals [377]:
				xmin = 88.3927
				xmax = 88.4627
				text = "K"
			intervals [378]:
				xmin = 88.4627
				xmax = 88.5027
				text = "AH0"
			intervals [379]:
				xmin = 88.5027
				xmax = 88.5427
				text = "M"
			intervals [380]:
				xmin = 88.5427
				xmax = 88.6927
				text = "EH1"
			intervals [381]:
				xmin = 88.6927
				xmax = 88.9527
				text = "S"
			intervals [382]:
				xmin = 88.9527
				xmax = 89.7777
				text = ""
			intervals [383]:
				xmin = 89.7777
				xmax = 89.8177
				text = "sil"
			intervals [384]:
				xmin = 89.8177
				xmax = 89.8677
				text = "DH"
			intervals [385]:
				xmin = 89.8677
				xmax = 89.9077
				text = "AE1"
			intervals [386]:
				xmin = 89.9077
				xmax = 89.9477
				text = "T"
			intervals [387]:
				xmin = 89.9477
				xmax = 89.9877
				text = "Z"
			intervals [388]:
				xmin = 89.9877
				xmax = 90.0177
				text = "W"
			intervals [389]:
				xmin = 90.0177
				xmax = 90.0477
				text = "AH1"
			intervals [390]:
				xmin = 90.0477
				xmax = 90.0777
				text = "T"
			intervals [391]:
				xmin = 90.0777
				xmax = 90.1277
				text = "DH"
			intervals [392]:
				xmin = 90.1277
				xmax = 90.1577
				text = "AH0"
			intervals [393]:
				xmin = 90.1577
				xmax = 90.1877
				text = "T"
			intervals [394]:
				xmin = 90.1877
				xmax = 90.2677
				text = "M"
			intervals [395]:
				xmin = 90.2677
				xmax = 90.4577
				text = "IY1"
			intervals [396]:
				xmin = 90.4577
				xmax = 90.4877
				text = "N"
			intervals [397]:
				xmin = 90.4877
				xmax = 90.6277
				text = "Z"
			intervals [398]:
				xmin = 90.6277
				xmax = 92.8885
				text = ""
			intervals [399]:
				xmin = 92.8885
				xmax = 92.9185
				text = "sil"
			intervals [400]:
				xmin = 92.9185
				xmax = 93.2985
				text = "M"
			intervals [401]:
				xmin = 93.2985
				xmax = 93.4485
				text = "M"
			intervals [402]:
				xmin = 93.4485
				xmax = 94.7478
				text = ""
			intervals [403]:
				xmin = 94.7478
				xmax = 94.8278
				text = "sil"
			intervals [404]:
				xmin = 94.8278
				xmax = 94.8978
				text = "N"
			intervals [405]:
				xmin = 94.8978
				xmax = 95.0078
				text = "OW1"
			intervals [406]:
				xmin = 95.0078
				xmax = 97.4442
				text = "sp"
			intervals [407]:
				xmin = 97.4442
				xmax = 97.5942
				text = "S"
			intervals [408]:
				xmin = 97.5942
				xmax = 97.7642
				text = "AY1"
			intervals [409]:
				xmin = 97.7642
				xmax = 98.0542
				text = "S"
			intervals [410]:
				xmin = 98.0542
				xmax = 99.0637
				text = ""
			intervals [411]:
				xmin = 99.0637
				xmax = 99.1337
				text = "sil"
			intervals [412]:
				xmin = 99.1337
				xmax = 99.3937
				text = "M"
			intervals [413]:
				xmin = 99.3937
				xmax = 99.5137
				text = "M"
			intervals [414]:
				xmin = 99.5137
				xmax = 105.6322
				text = "sp"
			intervals [415]:
				xmin = 105.6322
				xmax = 105.7122
				text = "M"
			intervals [416]:
				xmin = 105.7122
				xmax = 105.7622
				text = "HH"
			intervals [417]:
				xmin = 105.7622
				xmax = 105.9322
				text = "M"
			intervals [418]:
				xmin = 105.9322
				xmax = 106.6646
				text = "sp"
			intervals [419]:
				xmin = 106.6646
				xmax = 106.7046
				text = "L"
			intervals [420]:
				xmin = 106.7046
				xmax = 106.7446
				text = "AY1"
			intervals [421]:
				xmin = 106.7446
				xmax = 106.7746
				text = "K"
			intervals [422]:
				xmin = 106.7746
				xmax = 106.8046
				text = "Y"
			intervals [423]:
				xmin = 106.8046
				xmax = 106.8446
				text = "UW1"
			intervals [424]:
				xmin = 106.8446
				xmax = 106.9046
				text = "G"
			intervals [425]:
				xmin = 106.9046
				xmax = 106.9746
				text = "AA1"
			intervals [426]:
				xmin = 106.9746
				xmax = 107.0046
				text = "T"
			intervals [427]:
				xmin = 107.0046
				xmax = 107.0646
				text = "AO1"
			intervals [428]:
				xmin = 107.0646
				xmax = 107.1246
				text = "L"
			intervals [429]:
				xmin = 107.1246
				xmax = 107.1746
				text = "DH"
			intervals [430]:
				xmin = 107.1746
				xmax = 107.2146
				text = "AH0"
			intervals [431]:
				xmin = 107.2146
				xmax = 107.2446
				text = "IH2"
			intervals [432]:
				xmin = 107.2446
				xmax = 107.2846
				text = "N"
			intervals [433]:
				xmin = 107.2846
				xmax = 107.3446
				text = "F"
			intervals [434]:
				xmin = 107.3446
				xmax = 107.3746
				text = "ER0"
			intervals [435]:
				xmin = 107.3746
				xmax = 107.4746
				text = "M"
			intervals [436]:
				xmin = 107.4746
				xmax = 107.5546
				text = "EY1"
			intervals [437]:
				xmin = 107.5546
				xmax = 107.6346
				text = "SH"
			intervals [438]:
				xmin = 107.6346
				xmax = 107.6646
				text = "AH0"
			intervals [439]:
				xmin = 107.6646
				xmax = 107.6946
				text = "N"
			intervals [440]:
				xmin = 107.6946
				xmax = 107.7346
				text = "L"
			intervals [441]:
				xmin = 107.7346
				xmax = 107.7746
				text = "AY1"
			intervals [442]:
				xmin = 107.7746
				xmax = 107.8646
				text = "K"
			intervals [443]:
				xmin = 107.8646
				xmax = 107.8946
				text = "Y"
			intervals [444]:
				xmin = 107.8946
				xmax = 107.9546
				text = "UW1"
			intervals [445]:
				xmin = 107.9546
				xmax = 108.0546
				text = "G"
			intervals [446]:
				xmin = 108.0546
				xmax = 108.1746
				text = "UH1"
			intervals [447]:
				xmin = 108.1746
				xmax = 108.2446
				text = "D"
			intervals [448]:
				xmin = 108.2446
				xmax = 108.3546
				text = "AO1"
			intervals [449]:
				xmin = 108.3546
				xmax = 108.4246
				text = "N"
			intervals [450]:
				xmin = 108.4246
				xmax = 108.4646
				text = "IH0"
			intervals [451]:
				xmin = 108.4646
				xmax = 108.5046
				text = "T"
			intervals [452]:
				xmin = 108.5046
				xmax = 108.5846
				text = "sp"
			intervals [453]:
				xmin = 108.5846
				xmax = 108.6546
				text = "L"
			intervals [454]:
				xmin = 108.6546
				xmax = 108.6946
				text = "AY1"
			intervals [455]:
				xmin = 108.6946
				xmax = 108.7946
				text = "K"
			intervals [456]:
				xmin = 108.7946
				xmax = 108.8446
				text = "Y"
			intervals [457]:
				xmin = 108.8446
				xmax = 108.8946
				text = "UW1"
			intervals [458]:
				xmin = 108.8946
				xmax = 108.9546
				text = "N"
			intervals [459]:
				xmin = 108.9546
				xmax = 108.9946
				text = "OW1"
			intervals [460]:
				xmin = 108.9946
				xmax = 109.0246
				text = "W"
			intervals [461]:
				xmin = 109.0246
				xmax = 109.0546
				text = "AH1"
			intervals [462]:
				xmin = 109.0546
				xmax = 109.1046
				text = "T"
			intervals [463]:
				xmin = 109.1046
				xmax = 109.1846
				text = "Y"
			intervals [464]:
				xmin = 109.1846
				xmax = 109.2146
				text = "UW1"
			intervals [465]:
				xmin = 109.2146
				xmax = 109.2446
				text = "R"
			intervals [466]:
				xmin = 109.2446
				xmax = 109.2846
				text = "T"
			intervals [467]:
				xmin = 109.2846
				xmax = 109.3746
				text = "AO1"
			intervals [468]:
				xmin = 109.3746
				xmax = 109.4046
				text = "K"
			intervals [469]:
				xmin = 109.4046
				xmax = 109.4346
				text = "IH0"
			intervals [470]:
				xmin = 109.4346
				xmax = 109.4646
				text = "N"
			intervals [471]:
				xmin = 109.4646
				xmax = 109.5046
				text = "AH0"
			intervals [472]:
				xmin = 109.5046
				xmax = 109.5346
				text = "B"
			intervals [473]:
				xmin = 109.5346
				xmax = 109.6346
				text = "AW1"
			intervals [474]:
				xmin = 109.6346
				xmax = 109.7046
				text = "T"
			intervals [475]:
				xmin = 109.7046
				xmax = 113.4784
				text = "sp"
			intervals [476]:
				xmin = 113.4784
				xmax = 113.6184
				text = "OW1"
			intervals [477]:
				xmin = 113.6184
				xmax = 113.7684
				text = "JH"
			intervals [478]:
				xmin = 113.7684
				xmax = 113.9284
				text = "AE1"
			intervals [479]:
				xmin = 113.9284
				xmax = 114.0284
				text = "Z"
			intervals [480]:
				xmin = 114.0284
				xmax = 114.0684
				text = "IH0"
			intervals [481]:
				xmin = 114.0684
				xmax = 114.1184
				text = "N"
			intervals [482]:
				xmin = 114.1184
				xmax = 114.1784
				text = "AH0"
			intervals [483]:
				xmin = 114.1784
				xmax = 114.2584
				text = "M"
			intervals [484]:
				xmin = 114.2584
				xmax = 114.3184
				text = "Y"
			intervals [485]:
				xmin = 114.3184
				xmax = 114.3584
				text = "UW1"
			intervals [486]:
				xmin = 114.3584
				xmax = 114.4084
				text = "EH1"
			intervals [487]:
				xmin = 114.4084
				xmax = 114.4684
				text = "V"
			intervals [488]:
				xmin = 114.4684
				xmax = 114.5084
				text = "ER0"
			intervals [489]:
				xmin = 114.5084
				xmax = 114.5384
				text = "HH"
			intervals [490]:
				xmin = 114.5384
				xmax = 114.5984
				text = "ER1"
			intervals [491]:
				xmin = 114.5984
				xmax = 114.6484
				text = "D"
			intervals [492]:
				xmin = 114.6484
				xmax = 114.7084
				text = "DH"
			intervals [493]:
				xmin = 114.7084
				xmax = 114.7984
				text = "AE1"
			intervals [494]:
				xmin = 114.7984
				xmax = 114.8984
				text = "T"
			intervals [495]:
				xmin = 114.8984
				xmax = 115.8166
				text = ""
			intervals [496]:
				xmin = 115.8166
				xmax = 115.8566
				text = "sil"
			intervals [497]:
				xmin = 115.8566
				xmax = 115.9166
				text = "L"
			intervals [498]:
				xmin = 115.9166
				xmax = 115.9766
				text = "AY1"
			intervals [499]:
				xmin = 115.9766
				xmax = 116.0466
				text = "K"
			intervals [500]:
				xmin = 116.0466
				xmax = 116.0866
				text = "Y"
			intervals [501]:
				xmin = 116.0866
				xmax = 116.1166
				text = "UW1"
			intervals [502]:
				xmin = 116.1166
				xmax = 116.2666
				text = "S"
			intervals [503]:
				xmin = 116.2666
				xmax = 116.3766
				text = "AY1"
			intervals [504]:
				xmin = 116.3766
				xmax = 116.4666
				text = "S"
			intervals [505]:
				xmin = 116.4666
				xmax = 116.4966
				text = "IH0"
			intervals [506]:
				xmin = 116.4966
				xmax = 116.5266
				text = "N"
			intervals [507]:
				xmin = 116.5266
				xmax = 116.5566
				text = "DH"
			intervals [508]:
				xmin = 116.5566
				xmax = 116.5866
				text = "AE1"
			intervals [509]:
				xmin = 116.5866
				xmax = 116.6566
				text = "T"
			intervals [510]:
				xmin = 116.6566
				xmax = 116.7266
				text = "P"
			intervals [511]:
				xmin = 116.7266
				xmax = 116.8166
				text = "ER1"
			intervals [512]:
				xmin = 116.8166
				xmax = 116.8766
				text = "S"
			intervals [513]:
				xmin = 116.8766
				xmax = 116.9066
				text = "AH0"
			intervals [514]:
				xmin = 116.9066
				xmax = 116.9766
				text = "N"
			intervals [515]:
				xmin = 116.9766
				xmax = 117.0266
				text = "AW1"
			intervals [516]:
				xmin = 117.0266
				xmax = 117.0566
				text = "T"
			intervals [517]:
				xmin = 117.0566
				xmax = 117.1366
				text = "ER0"
			intervals [518]:
				xmin = 117.1366
				xmax = 117.1966
				text = "L"
			intervals [519]:
				xmin = 117.1966
				xmax = 117.2666
				text = "AY1"
			intervals [520]:
				xmin = 117.2666
				xmax = 117.3666
				text = "K"
			intervals [521]:
				xmin = 117.3666
				xmax = 117.4266
				text = "Y"
			intervals [522]:
				xmin = 117.4266
				xmax = 117.5366
				text = "UW1"
			intervals [523]:
				xmin = 117.5366
				xmax = 117.5766
				text = "sp"
			intervals [524]:
				xmin = 117.5766
				xmax = 117.6866
				text = "Y"
			intervals [525]:
				xmin = 117.6866
				xmax = 117.7366
				text = "UW1"
			intervals [526]:
				xmin = 117.7366
				xmax = 117.8366
				text = "M"
			intervals [527]:
				xmin = 117.8366
				xmax = 117.9166
				text = "EY1"
			intervals [528]:
				xmin = 117.9166
				xmax = 117.9766
				text = "K"
			intervals [529]:
				xmin = 117.9766
				xmax = 118.0066
				text = "IH0"
			intervals [530]:
				xmin = 118.0066
				xmax = 118.0466
				text = "N"
			intervals [531]:
				xmin = 118.0466
				xmax = 118.1066
				text = "IH0"
			intervals [532]:
				xmin = 118.1066
				xmax = 118.1666
				text = "T"
			intervals [533]:
				xmin = 118.1666
				xmax = 118.2166
				text = "B"
			intervals [534]:
				xmin = 118.2166
				xmax = 118.3166
				text = "EH1"
			intervals [535]:
				xmin = 118.3166
				xmax = 118.3766
				text = "T"
			intervals [536]:
				xmin = 118.3766
				xmax = 118.4466
				text = "ER0"
			intervals [537]:
				xmin = 118.4466
				xmax = 118.4966
				text = "DH"
			intervals [538]:
				xmin = 118.4966
				xmax = 118.5366
				text = "AE1"
			intervals [539]:
				xmin = 118.5366
				xmax = 118.6066
				text = "N"
			intervals [540]:
				xmin = 118.6066
				xmax = 118.6666
				text = "IH1"
			intervals [541]:
				xmin = 118.6666
				xmax = 118.7166
				text = "T"
			intervals [542]:
				xmin = 118.7166
				xmax = 118.8966
				text = "IH1"
			intervals [543]:
				xmin = 118.8966
				xmax = 118.9766
				text = "Z"
			intervals [544]:
				xmin = 118.9766
				xmax = 119.0066
				text = "L"
			intervals [545]:
				xmin = 119.0066
				xmax = 119.0666
				text = "AY1"
			intervals [546]:
				xmin = 119.0666
				xmax = 119.1366
				text = "K"
			intervals [547]:
				xmin = 119.1366
				xmax = 119.2066
				text = "Y"
			intervals [548]:
				xmin = 119.2066
				xmax = 119.2566
				text = "UW1"
			intervals [549]:
				xmin = 119.2566
				xmax = 119.3866
				text = "JH"
			intervals [550]:
				xmin = 119.3866
				xmax = 119.5566
				text = "AE1"
			intervals [551]:
				xmin = 119.5566
				xmax = 119.6266
				text = "Z"
			intervals [552]:
				xmin = 119.6266
				xmax = 119.6566
				text = "IH0"
			intervals [553]:
				xmin = 119.6566
				xmax = 119.6866
				text = "N"
			intervals [554]:
				xmin = 119.6866
				xmax = 119.7166
				text = "AH0"
			intervals [555]:
				xmin = 119.7166
				xmax = 119.7666
				text = "M"
			intervals [556]:
				xmin = 119.7666
				xmax = 119.8166
				text = "L"
			intervals [557]:
				xmin = 119.8166
				xmax = 119.8666
				text = "AY1"
			intervals [558]:
				xmin = 119.8666
				xmax = 120.0266
				text = "K"
			intervals [559]:
				xmin = 120.0266
				xmax = 120.0866
				text = "Y"
			intervals [560]:
				xmin = 120.0866
				xmax = 120.1166
				text = "UW1"
			intervals [561]:
				xmin = 120.1166
				xmax = 120.1766
				text = "sp"
			intervals [562]:
				xmin = 120.1766
				xmax = 120.9197
				text = ""
			intervals [563]:
				xmin = 120.9197
				xmax = 120.9997
				text = "Y"
			intervals [564]:
				xmin = 120.9997
				xmax = 121.0497
				text = "UW1"
			intervals [565]:
				xmin = 121.0497
				xmax = 121.0997
				text = "B"
			intervals [566]:
				xmin = 121.0997
				xmax = 121.1297
				text = "R"
			intervals [567]:
				xmin = 121.1297
				xmax = 121.1797
				text = "IH1"
			intervals [568]:
				xmin = 121.1797
				xmax = 121.2397
				text = "NG"
			intervals [569]:
				xmin = 121.2397
				xmax = 121.2697
				text = "IH0"
			intervals [570]:
				xmin = 121.2697
				xmax = 121.2997
				text = "N"
			intervals [571]:
				xmin = 121.2997
				xmax = 121.3397
				text = "DH"
			intervals [572]:
				xmin = 121.3397
				xmax = 121.4097
				text = "EH1"
			intervals [573]:
				xmin = 121.4097
				xmax = 121.4697
				text = "R"
			intervals [574]:
				xmin = 121.4697
				xmax = 121.5397
				text = "L"
			intervals [575]:
				xmin = 121.5397
				xmax = 121.5897
				text = "AH0"
			intervals [576]:
				xmin = 121.5897
				xmax = 121.7597
				text = "sp"
			intervals [577]:
				xmin = 121.7597
				xmax = 121.8397
				text = "L"
			intervals [578]:
				xmin = 121.8397
				xmax = 121.9297
				text = "AY1"
			intervals [579]:
				xmin = 121.9297
				xmax = 121.9797
				text = "K"
			intervals [580]:
				xmin = 121.9797
				xmax = 122.0797
				text = "sp"
			intervals [581]:
				xmin = 122.0797
				xmax = 122.2697
				text = "HH"
			intervals [582]:
				xmin = 122.2697
				xmax = 122.3797
				text = "EH1"
			intervals [583]:
				xmin = 122.3797
				xmax = 122.4297
				text = "D"
			intervals [584]:
				xmin = 122.4297
				xmax = 122.4697
				text = "L"
			intervals [585]:
				xmin = 122.4697
				xmax = 122.5597
				text = "EH1"
			intervals [586]:
				xmin = 122.5597
				xmax = 122.6197
				text = "V"
			intervals [587]:
				xmin = 122.6197
				xmax = 122.6497
				text = "AH0"
			intervals [588]:
				xmin = 122.6497
				xmax = 122.7597
				text = "L"
			intervals [589]:
				xmin = 122.7597
				xmax = 122.8397
				text = "AH1"
			intervals [590]:
				xmin = 122.8397
				xmax = 122.8697
				text = "P"
			intervals [591]:
				xmin = 122.8697
				xmax = 122.8997
				text = "sp"
			intervals [592]:
				xmin = 122.8997
				xmax = 123.0297
				text = "Y"
			intervals [593]:
				xmin = 123.0297
				xmax = 123.1397
				text = "UW1"
			intervals [594]:
				xmin = 123.1397
				xmax = 123.2297
				text = "sp"
			intervals [595]:
				xmin = 123.2297
				xmax = 123.3197
				text = "Y"
			intervals [596]:
				xmin = 123.3197
				xmax = 123.4097
				text = "UW1"
			intervals [597]:
				xmin = 123.4097
				xmax = 123.4697
				text = "sp"
			intervals [598]:
				xmin = 123.4697
				xmax = 123.4997
				text = "IH0"
			intervals [599]:
				xmin = 123.4997
				xmax = 123.5397
				text = "K"
			intervals [600]:
				xmin = 123.5397
				xmax = 123.6397
				text = "S"
			intervals [601]:
				xmin = 123.6397
				xmax = 123.7197
				text = "AY1"
			intervals [602]:
				xmin = 123.7197
				xmax = 123.7597
				text = "T"
			intervals [603]:
				xmin = 123.7597
				xmax = 123.7897
				text = "IH0"
			intervals [604]:
				xmin = 123.7897
				xmax = 123.8197
				text = "N"
			intervals [605]:
				xmin = 123.8197
				xmax = 123.8597
				text = "DH"
			intervals [606]:
				xmin = 123.8597
				xmax = 123.8897
				text = "AH0"
			intervals [607]:
				xmin = 123.8897
				xmax = 123.9197
				text = "T"
			intervals [608]:
				xmin = 123.9197
				xmax = 123.9997
				text = "P"
			intervals [609]:
				xmin = 123.9997
				xmax = 124.0997
				text = "ER1"
			intervals [610]:
				xmin = 124.0997
				xmax = 124.2597
				text = "S"
			intervals [611]:
				xmin = 124.2597
				xmax = 124.2897
				text = "AH0"
			intervals [612]:
				xmin = 124.2897
				xmax = 124.3597
				text = "N"
			intervals [613]:
				xmin = 124.3597
				xmax = 125.0841
				text = ""
			intervals [614]:
				xmin = 125.0841
				xmax = 125.1241
				text = "sil"
			intervals [615]:
				xmin = 125.1241
				xmax = 125.2041
				text = "D"
			intervals [616]:
				xmin = 125.2041
				xmax = 125.3141
				text = "R"
			intervals [617]:
				xmin = 125.3141
				xmax = 125.4241
				text = "AO1"
			intervals [618]:
				xmin = 125.4241
				xmax = 125.4741
				text = "IH0"
			intervals [619]:
				xmin = 125.4741
				xmax = 125.5241
				text = "N"
			intervals [620]:
				xmin = 125.5241
				xmax = 125.6241
				text = "AH0"
			intervals [621]:
				xmin = 125.6241
				xmax = 125.6941
				text = "M"
			intervals [622]:
				xmin = 125.6941
				xmax = 125.7841
				text = "Y"
			intervals [623]:
				xmin = 125.7841
				xmax = 125.8441
				text = "UW1"
			intervals [624]:
				xmin = 125.8441
				xmax = 125.9041
				text = "D"
			intervals [625]:
				xmin = 125.9041
				xmax = 126.0041
				text = "R"
			intervals [626]:
				xmin = 126.0041
				xmax = 126.0641
				text = "AO1"
			intervals [627]:
				xmin = 126.0641
				xmax = 126.1041
				text = "IH0"
			intervals [628]:
				xmin = 126.1041
				xmax = 126.1341
				text = "N"
			intervals [629]:
				xmin = 126.1341
				xmax = 126.2141
				text = "AH0"
			intervals [630]:
				xmin = 126.2141
				xmax = 126.3541
				text = "T"
			intervals [631]:
				xmin = 126.3541
				xmax = 126.4141
				text = "EH1"
			intervals [632]:
				xmin = 126.4141
				xmax = 126.5141
				text = "N"
			intervals [633]:
				xmin = 126.5141
				xmax = 126.5741
				text = "SH"
			intervals [634]:
				xmin = 126.5741
				xmax = 126.6141
				text = "AH0"
			intervals [635]:
				xmin = 126.6141
				xmax = 126.7941
				text = "N"
			intervals [636]:
				xmin = 126.7941
				xmax = 127.256
				text = ""
			intervals [637]:
				xmin = 127.256
				xmax = 127.296
				text = "sil"
			intervals [638]:
				xmin = 127.296
				xmax = 127.346
				text = "IH0"
			intervals [639]:
				xmin = 127.346
				xmax = 127.446
				text = "T"
			intervals [640]:
				xmin = 127.446
				xmax = 127.496
				text = "S"
			intervals [641]:
				xmin = 127.496
				xmax = 127.566
				text = "AO1"
			intervals [642]:
				xmin = 127.566
				xmax = 127.666
				text = "L"
			intervals [643]:
				xmin = 127.666
				xmax = 127.726
				text = "K"
			intervals [644]:
				xmin = 127.726
				xmax = 127.766
				text = "AH1"
			intervals [645]:
				xmin = 127.766
				xmax = 127.856
				text = "M"
			intervals [646]:
				xmin = 127.856
				xmax = 127.886
				text = "IH0"
			intervals [647]:
				xmin = 127.886
				xmax = 127.936
				text = "N"
			intervals [648]:
				xmin = 127.936
				xmax = 127.996
				text = "T"
			intervals [649]:
				xmin = 127.996
				xmax = 128.056
				text = "IH0"
			intervals [650]:
				xmin = 128.056
				xmax = 128.116
				text = "M"
			intervals [651]:
				xmin = 128.116
				xmax = 128.166
				text = "IY1"
			intervals [652]:
				xmin = 128.166
				xmax = 128.236
				text = "N"
			intervals [653]:
				xmin = 128.236
				xmax = 128.316
				text = "AW1"
			intervals [654]:
				xmin = 128.316
				xmax = 128.366
				text = "DH"
			intervals [655]:
				xmin = 128.366
				xmax = 128.406
				text = "AH0"
			intervals [656]:
				xmin = 128.406
				xmax = 128.476
				text = "T"
			intervals [657]:
				xmin = 128.476
				xmax = 128.526
				text = "Y"
			intervals [658]:
				xmin = 128.526
				xmax = 128.566
				text = "UW1"
			intervals [659]:
				xmin = 128.566
				xmax = 128.686
				text = "S"
			intervals [660]:
				xmin = 128.686
				xmax = 128.806
				text = "EY1"
			intervals [661]:
				xmin = 128.806
				xmax = 128.836
				text = "IH0"
			intervals [662]:
				xmin = 128.836
				xmax = 128.886
				text = "N"
			intervals [663]:
				xmin = 128.886
				xmax = 128.946
				text = "S"
			intervals [664]:
				xmin = 128.946
				xmax = 129.006
				text = "T"
			intervals [665]:
				xmin = 129.006
				xmax = 129.086
				text = "AH1"
			intervals [666]:
				xmin = 129.086
				xmax = 129.126
				text = "F"
			intervals [667]:
				xmin = 129.126
				xmax = 129.176
				text = "L"
			intervals [668]:
				xmin = 129.176
				xmax = 129.226
				text = "AY1"
			intervals [669]:
				xmin = 129.226
				xmax = 129.276
				text = "K"
			intervals [670]:
				xmin = 129.276
				xmax = 129.346
				text = "DH"
			intervals [671]:
				xmin = 129.346
				xmax = 129.376
				text = "AE1"
			intervals [672]:
				xmin = 129.376
				xmax = 129.566
				text = "T"
			intervals [673]:
				xmin = 129.566
				xmax = 130.2078
				text = ""
			intervals [674]:
				xmin = 130.2078
				xmax = 130.2678
				text = "sil"
			intervals [675]:
				xmin = 130.2678
				xmax = 130.3778
				text = "Y"
			intervals [676]:
				xmin = 130.3778
				xmax = 130.5278
				text = "AE1"
			intervals [677]:
				xmin = 130.5278
				xmax = 142.7116
				text = "sp"
			intervals [678]:
				xmin = 142.7116
				xmax = 142.8216
				text = "Y"
			intervals [679]:
				xmin = 142.8216
				xmax = 142.9716
				text = "EH1"
			intervals [680]:
				xmin = 142.9716
				xmax = 143.2516
				text = "S"
			intervals [681]:
				xmin = 143.2516
				xmax = 143.766
				text = ""
			intervals [682]:
				xmin = 143.766
				xmax = 143.806
				text = "sil"
			intervals [683]:
				xmin = 143.806
				xmax = 143.906
				text = "L"
			intervals [684]:
				xmin = 143.906
				xmax = 143.996
				text = "AH1"
			intervals [685]:
				xmin = 143.996
				xmax = 144.076
				text = "N"
			intervals [686]:
				xmin = 144.076
				xmax = 144.176
				text = "CH"
			intervals [687]:
				xmin = 144.176
				xmax = 144.206
				text = "IH0"
			intervals [688]:
				xmin = 144.206
				xmax = 144.386
				text = "N"
			intervals [689]:
				xmin = 144.386
				xmax = 144.8837
				text = ""
			intervals [690]:
				xmin = 144.8837
				xmax = 144.9337
				text = "sil"
			intervals [691]:
				xmin = 144.9337
				xmax = 144.9637
				text = "L"
			intervals [692]:
				xmin = 144.9637
				xmax = 145.0237
				text = "AY1"
			intervals [693]:
				xmin = 145.0237
				xmax = 145.0837
				text = "K"
			intervals [694]:
				xmin = 145.0837
				xmax = 145.3842
				text = "sp"
			intervals [695]:
				xmin = 145.3842
				xmax = 145.4942
				text = "S"
			intervals [696]:
				xmin = 145.4942
				xmax = 145.5342
				text = "AH1"
			intervals [697]:
				xmin = 145.5342
				xmax = 145.5642
				text = "M"
			intervals [698]:
				xmin = 145.5642
				xmax = 145.5942
				text = "TH"
			intervals [699]:
				xmin = 145.5942
				xmax = 145.6242
				text = "IH0"
			intervals [700]:
				xmin = 145.6242
				xmax = 145.6542
				text = "N"
			intervals [701]:
				xmin = 145.6542
				xmax = 145.6842
				text = "R"
			intervals [702]:
				xmin = 145.6842
				xmax = 145.7742
				text = "AO1"
			intervals [703]:
				xmin = 145.7742
				xmax = 145.8042
				text = "NG"
			intervals [704]:
				xmin = 145.8042
				xmax = 145.8342
				text = "W"
			intervals [705]:
				xmin = 145.8342
				xmax = 145.8642
				text = "IH0"
			intervals [706]:
				xmin = 145.8642
				xmax = 145.9442
				text = "TH"
			intervals [707]:
				xmin = 145.9442
				xmax = 145.9942
				text = "Y"
			intervals [708]:
				xmin = 145.9942
				xmax = 146.0442
				text = "UW1"
			intervals [709]:
				xmin = 146.0442
				xmax = 146.1142
				text = "L"
			intervals [710]:
				xmin = 146.1142
				xmax = 146.1842
				text = "AY1"
			intervals [711]:
				xmin = 146.1842
				xmax = 146.2642
				text = "K"
			intervals [712]:
				xmin = 146.2642
				xmax = 146.3042
				text = "Y"
			intervals [713]:
				xmin = 146.3042
				xmax = 146.3642
				text = "UW1"
			intervals [714]:
				xmin = 146.3642
				xmax = 146.4242
				text = "N"
			intervals [715]:
				xmin = 146.4242
				xmax = 146.5442
				text = "AA1"
			intervals [716]:
				xmin = 146.5442
				xmax = 146.5842
				text = "T"
			intervals [717]:
				xmin = 146.5842
				xmax = 146.6142
				text = "sp"
			intervals [718]:
				xmin = 146.6142
				xmax = 146.7042
				text = "Y"
			intervals [719]:
				xmin = 146.7042
				xmax = 146.7742
				text = "UW1"
			intervals [720]:
				xmin = 146.7742
				xmax = 146.8442
				text = "N"
			intervals [721]:
				xmin = 146.8442
				xmax = 146.9542
				text = "AA1"
			intervals [722]:
				xmin = 146.9542
				xmax = 146.9842
				text = "T"
			intervals [723]:
				xmin = 146.9842
				xmax = 147.1142
				text = "F"
			intervals [724]:
				xmin = 147.1142
				xmax = 147.1442
				text = "UH1"
			intervals [725]:
				xmin = 147.1442
				xmax = 147.1942
				text = "L"
			intervals [726]:
				xmin = 147.1942
				xmax = 147.2442
				text = "IY0"
			intervals [727]:
				xmin = 147.2442
				xmax = 147.3542
				text = "F"
			intervals [728]:
				xmin = 147.3542
				xmax = 147.3942
				text = "AH1"
			intervals [729]:
				xmin = 147.3942
				xmax = 147.4642
				text = "NG"
			intervals [730]:
				xmin = 147.4642
				xmax = 147.5142
				text = "K"
			intervals [731]:
				xmin = 147.5142
				xmax = 147.5842
				text = "SH"
			intervals [732]:
				xmin = 147.5842
				xmax = 147.6142
				text = "AH0"
			intervals [733]:
				xmin = 147.6142
				xmax = 147.6442
				text = "N"
			intervals [734]:
				xmin = 147.6442
				xmax = 147.6742
				text = "IH0"
			intervals [735]:
				xmin = 147.6742
				xmax = 147.7042
				text = "N"
			intervals [736]:
				xmin = 147.7042
				xmax = 147.7542
				text = "R"
			intervals [737]:
				xmin = 147.7542
				xmax = 147.8442
				text = "AY1"
			intervals [738]:
				xmin = 147.8442
				xmax = 147.8742
				text = "T"
			intervals [739]:
				xmin = 147.8742
				xmax = 147.9342
				text = "N"
			intervals [740]:
				xmin = 147.9342
				xmax = 148.0942
				text = "AW1"
			intervals [741]:
				xmin = 148.0942
				xmax = 148.1842
				text = "sp"
			intervals [742]:
				xmin = 148.1842
				xmax = 148.4747
				text = ""
			intervals [743]:
				xmin = 148.4747
				xmax = 148.6347
				text = "Y"
			intervals [744]:
				xmin = 148.6347
				xmax = 148.6947
				text = "UW1"
			intervals [745]:
				xmin = 148.6947
				xmax = 148.7547
				text = "AH0"
			intervals [746]:
				xmin = 148.7547
				xmax = 148.7847
				text = "L"
			intervals [747]:
				xmin = 148.7847
				xmax = 148.8147
				text = "IH1"
			intervals [748]:
				xmin = 148.8147
				xmax = 148.8447
				text = "T"
			intervals [749]:
				xmin = 148.8447
				xmax = 148.8747
				text = "AH0"
			intervals [750]:
				xmin = 148.8747
				xmax = 148.9047
				text = "L"
			intervals [751]:
				xmin = 148.9047
				xmax = 149.1947
				text = "AO1"
			intervals [752]:
				xmin = 149.1947
				xmax = 149.5447
				text = "F"
			intervals [753]:
				xmin = 149.5447
				xmax = 150.4933
				text = ""
			intervals [754]:
				xmin = 150.4933
				xmax = 150.6333
				text = "AH0"
			intervals [755]:
				xmin = 150.6333
				xmax = 150.6733
				text = "L"
			intervals [756]:
				xmin = 150.6733
				xmax = 150.7833
				text = "AA1"
			intervals [757]:
				xmin = 150.7833
				xmax = 150.8233
				text = "T"
			intervals [758]:
				xmin = 150.8233
				xmax = 150.8733
				text = "AH1"
			intervals [759]:
				xmin = 150.8733
				xmax = 150.9433
				text = "V"
			intervals [760]:
				xmin = 150.9433
				xmax = 150.9833
				text = "P"
			intervals [761]:
				xmin = 150.9833
				xmax = 151.1533
				text = "IY1"
			intervals [762]:
				xmin = 151.1533
				xmax = 151.2033
				text = "P"
			intervals [763]:
				xmin = 151.2033
				xmax = 151.2533
				text = "AH0"
			intervals [764]:
				xmin = 151.2533
				xmax = 151.3133
				text = "L"
			intervals [765]:
				xmin = 151.3133
				xmax = 151.8847
				text = ""
			intervals [766]:
				xmin = 151.8847
				xmax = 151.9147
				text = "sil"
			intervals [767]:
				xmin = 151.9147
				xmax = 152.0847
				text = "N"
			intervals [768]:
				xmin = 152.0847
				xmax = 152.2347
				text = "OW1"
			intervals [769]:
				xmin = 152.2347
				xmax = 152.5047
				text = "AH0"
			intervals [770]:
				xmin = 152.5047
				xmax = 152.5747
				text = "L"
			intervals [771]:
				xmin = 152.5747
				xmax = 152.6647
				text = "AA1"
			intervals [772]:
				xmin = 152.6647
				xmax = 152.7147
				text = "T"
			intervals [773]:
				xmin = 152.7147
				xmax = 152.7847
				text = "AH0"
			intervals [774]:
				xmin = 152.7847
				xmax = 152.8347
				text = "V"
			intervals [775]:
				xmin = 152.8347
				xmax = 152.9047
				text = "Y"
			intervals [776]:
				xmin = 152.9047
				xmax = 152.9747
				text = "AH1"
			intervals [777]:
				xmin = 152.9747
				xmax = 153.0347
				text = "NG"
			intervals [778]:
				xmin = 153.0347
				xmax = 153.0747
				text = "G"
			intervals [779]:
				xmin = 153.0747
				xmax = 153.1547
				text = "ER0"
			intervals [780]:
				xmin = 153.1547
				xmax = 153.2547
				text = "P"
			intervals [781]:
				xmin = 153.2547
				xmax = 153.3647
				text = "IY1"
			intervals [782]:
				xmin = 153.3647
				xmax = 153.4547
				text = "P"
			intervals [783]:
				xmin = 153.4547
				xmax = 153.4847
				text = "AH0"
			intervals [784]:
				xmin = 153.4847
				xmax = 153.6147
				text = "L"
			intervals [785]:
				xmin = 153.6147
				xmax = 155.2254
				text = "sp"
			intervals [786]:
				xmin = 155.2254
				xmax = 155.2554
				text = "AH0"
			intervals [787]:
				xmin = 155.2554
				xmax = 155.2854
				text = "L"
			intervals [788]:
				xmin = 155.2854
				xmax = 155.3454
				text = "AA1"
			intervals [789]:
				xmin = 155.3454
				xmax = 155.3854
				text = "T"
			intervals [790]:
				xmin = 155.3854
				xmax = 155.4154
				text = "AH0"
			intervals [791]:
				xmin = 155.4154
				xmax = 155.4454
				text = "V"
			intervals [792]:
				xmin = 155.4454
				xmax = 155.5054
				text = "Y"
			intervals [793]:
				xmin = 155.5054
				xmax = 155.5654
				text = "AH1"
			intervals [794]:
				xmin = 155.5654
				xmax = 155.6354
				text = "NG"
			intervals [795]:
				xmin = 155.6354
				xmax = 155.7054
				text = "P"
			intervals [796]:
				xmin = 155.7054
				xmax = 155.7554
				text = "IY1"
			intervals [797]:
				xmin = 155.7554
				xmax = 155.8054
				text = "P"
			intervals [798]:
				xmin = 155.8054
				xmax = 155.8354
				text = "AH0"
			intervals [799]:
				xmin = 155.8354
				xmax = 155.9054
				text = "L"
			intervals [800]:
				xmin = 155.9054
				xmax = 156.0054
				text = "S"
			intervals [801]:
				xmin = 156.0054
				xmax = 156.1454
				text = "EY1"
			intervals [802]:
				xmin = 156.1454
				xmax = 156.2154
				text = "DH"
			intervals [803]:
				xmin = 156.2154
				xmax = 156.3554
				text = "AE1"
			intervals [804]:
				xmin = 156.3554
				xmax = 156.5054
				text = "T"
			intervals [805]:
				xmin = 156.5054
				xmax = 156.7636
				text = ""
			intervals [806]:
				xmin = 156.7636
				xmax = 156.8436
				text = "sil"
			intervals [807]:
				xmin = 156.8436
				xmax = 156.9036
				text = "L"
			intervals [808]:
				xmin = 156.9036
				xmax = 156.9836
				text = "AH1"
			intervals [809]:
				xmin = 156.9836
				xmax = 157.0436
				text = "N"
			intervals [810]:
				xmin = 157.0436
				xmax = 157.1536
				text = "CH"
			intervals [811]:
				xmin = 157.1536
				xmax = 157.2136
				text = "IH0"
			intervals [812]:
				xmin = 157.2136
				xmax = 157.3436
				text = "N"
			intervals [813]:
				xmin = 157.3436
				xmax = 157.4036
				text = "Y"
			intervals [814]:
				xmin = 157.4036
				xmax = 157.4736
				text = "L"
			intervals [815]:
				xmin = 157.4736
				xmax = 157.5236
				text = "AY1"
			intervals [816]:
				xmin = 157.5236
				xmax = 157.5936
				text = "K"
			intervals [817]:
				xmin = 157.5936
				xmax = 157.6536
				text = "Y"
			intervals [818]:
				xmin = 157.6536
				xmax = 157.7136
				text = "UW1"
			intervals [819]:
				xmin = 157.7136
				xmax = 157.7836
				text = "L"
			intervals [820]:
				xmin = 157.7836
				xmax = 157.8736
				text = "AH1"
			intervals [821]:
				xmin = 157.8736
				xmax = 157.9436
				text = "N"
			intervals [822]:
				xmin = 157.9436
				xmax = 158.0436
				text = "CH"
			intervals [823]:
				xmin = 158.0436
				xmax = 158.0736
				text = "IH0"
			intervals [824]:
				xmin = 158.0736
				xmax = 158.2236
				text = "N"
			intervals [825]:
				xmin = 158.2236
				xmax = 158.4953
				text = ""
			intervals [826]:
				xmin = 158.4953
				xmax = 158.5753
				text = "B"
			intervals [827]:
				xmin = 158.5753
				xmax = 158.6653
				text = "AH1"
			intervals [828]:
				xmin = 158.6653
				xmax = 158.6953
				text = "T"
			intervals [829]:
				xmin = 158.6953
				xmax = 158.7653
				text = "sp"
			intervals [830]:
				xmin = 158.7653
				xmax = 158.8553
				text = "AY1"
			intervals [831]:
				xmin = 158.8553
				xmax = 158.8853
				text = "D"
			intervals [832]:
				xmin = 158.8853
				xmax = 158.9353
				text = "OW1"
			intervals [833]:
				xmin = 158.9353
				xmax = 159.0053
				text = "N"
			intervals [834]:
				xmin = 159.0053
				xmax = 159.0553
				text = "TH"
			intervals [835]:
				xmin = 159.0553
				xmax = 159.0953
				text = "IH1"
			intervals [836]:
				xmin = 159.0953
				xmax = 159.1553
				text = "NG"
			intervals [837]:
				xmin = 159.1553
				xmax = 159.2753
				text = "K"
			intervals [838]:
				xmin = 159.2753
				xmax = 159.6239
				text = ""
			intervals [839]:
				xmin = 159.6239
				xmax = 159.6839
				text = "sil"
			intervals [840]:
				xmin = 159.6839
				xmax = 159.7139
				text = "W"
			intervals [841]:
				xmin = 159.7139
				xmax = 159.9239
				text = "IY1"
			intervals [842]:
				xmin = 159.9239
				xmax = 161.2955
				text = "sp"
			intervals [843]:
				xmin = 161.2955
				xmax = 161.5255
				text = "Y"
			intervals [844]:
				xmin = 161.5255
				xmax = 161.5755
				text = "AE1"
			intervals [845]:
				xmin = 161.5755
				xmax = 162.2797
				text = "sp"
			intervals [846]:
				xmin = 162.2797
				xmax = 162.3097
				text = "AH0"
			intervals [847]:
				xmin = 162.3097
				xmax = 162.3497
				text = "L"
			intervals [848]:
				xmin = 162.3497
				xmax = 162.4197
				text = "AA1"
			intervals [849]:
				xmin = 162.4197
				xmax = 162.4497
				text = "T"
			intervals [850]:
				xmin = 162.4497
				xmax = 162.4797
				text = "AH0"
			intervals [851]:
				xmin = 162.4797
				xmax = 162.5197
				text = "V"
			intervals [852]:
				xmin = 162.5197
				xmax = 162.5897
				text = "Y"
			intervals [853]:
				xmin = 162.5897
				xmax = 162.6197
				text = "AH1"
			intervals [854]:
				xmin = 162.6197
				xmax = 162.6797
				text = "NG"
			intervals [855]:
				xmin = 162.6797
				xmax = 162.7097
				text = "sp"
			intervals [856]:
				xmin = 162.7097
				xmax = 162.8097
				text = "P"
			intervals [857]:
				xmin = 162.8097
				xmax = 162.8397
				text = "IY1"
			intervals [858]:
				xmin = 162.8397
				xmax = 162.8697
				text = "P"
			intervals [859]:
				xmin = 162.8697
				xmax = 162.8997
				text = "AH0"
			intervals [860]:
				xmin = 162.8997
				xmax = 162.9297
				text = "L"
			intervals [861]:
				xmin = 162.9297
				xmax = 163.0497
				text = "S"
			intervals [862]:
				xmin = 163.0497
				xmax = 163.0797
				text = "EY1"
			intervals [863]:
				xmin = 163.0797
				xmax = 163.1097
				text = "IH1"
			intervals [864]:
				xmin = 163.1097
				xmax = 163.1397
				text = "T"
			intervals [865]:
				xmin = 163.1397
				xmax = 163.1697
				text = "AY1"
			intervals [866]:
				xmin = 163.1697
				xmax = 163.2197
				text = "D"
			intervals [867]:
				xmin = 163.2197
				xmax = 163.2497
				text = "OW1"
			intervals [868]:
				xmin = 163.2497
				xmax = 163.3097
				text = "N"
			intervals [869]:
				xmin = 163.3097
				xmax = 163.3497
				text = "TH"
			intervals [870]:
				xmin = 163.3497
				xmax = 163.3797
				text = "IH1"
			intervals [871]:
				xmin = 163.3797
				xmax = 163.4097
				text = "NG"
			intervals [872]:
				xmin = 163.4097
				xmax = 163.4397
				text = "K"
			intervals [873]:
				xmin = 163.4397
				xmax = 163.4797
				text = "AH0"
			intervals [874]:
				xmin = 163.4797
				xmax = 163.5297
				text = "L"
			intervals [875]:
				xmin = 163.5297
				xmax = 163.5597
				text = "AA1"
			intervals [876]:
				xmin = 163.5597
				xmax = 163.5897
				text = "T"
			intervals [877]:
				xmin = 163.5897
				xmax = 163.6197
				text = "sp"
			intervals [878]:
				xmin = 163.6197
				xmax = 163.7097
				text = "AH1"
			intervals [879]:
				xmin = 163.7097
				xmax = 163.7397
				text = "V"
			intervals [880]:
				xmin = 163.7397
				xmax = 163.7797
				text = "OW1"
			intervals [881]:
				xmin = 163.7797
				xmax = 163.8097
				text = "L"
			intervals [882]:
				xmin = 163.8097
				xmax = 163.8397
				text = "D"
			intervals [883]:
				xmin = 163.8397
				xmax = 163.8797
				text = "ER0"
			intervals [884]:
				xmin = 163.8797
				xmax = 163.9497
				text = "P"
			intervals [885]:
				xmin = 163.9497
				xmax = 164.0097
				text = "IY1"
			intervals [886]:
				xmin = 164.0097
				xmax = 164.0697
				text = "P"
			intervals [887]:
				xmin = 164.0697
				xmax = 164.0997
				text = "AH0"
			intervals [888]:
				xmin = 164.0997
				xmax = 164.1297
				text = "L"
			intervals [889]:
				xmin = 164.1297
				xmax = 164.2597
				text = "S"
			intervals [890]:
				xmin = 164.2597
				xmax = 164.2897
				text = "EY1"
			intervals [891]:
				xmin = 164.2897
				xmax = 164.3197
				text = "IH0"
			intervals [892]:
				xmin = 164.3197
				xmax = 164.4697
				text = "T"
			intervals [893]:
				xmin = 164.4697
				xmax = 169.3809
				text = ""
			intervals [894]:
				xmin = 169.3809
				xmax = 169.4209
				text = "sil"
			intervals [895]:
				xmin = 169.4209
				xmax = 169.5009
				text = "K"
			intervals [896]:
				xmin = 169.5009
				xmax = 169.6709
				text = "IH1"
			intervals [897]:
				xmin = 169.6709
				xmax = 169.8009
				text = "L"
			intervals [898]:
				xmin = 169.8009
				xmax = 169.8909
				text = "M"
			intervals [899]:
				xmin = 169.8909
				xmax = 170.1309
				text = "OW1"
			intervals [900]:
				xmin = 170.1309
				xmax = 170.2409
				text = "sp"
			intervals [901]:
				xmin = 170.2409
				xmax = 170.3509
				text = "R"
			intervals [902]:
				xmin = 170.3509
				xmax = 170.4609
				text = "AY1"
			intervals [903]:
				xmin = 170.4609
				xmax = 170.5909
				text = "T"
			intervals [904]:
				xmin = 170.5909
				xmax = 172.5081
				text = ""
			intervals [905]:
				xmin = 172.5081
				xmax = 172.5481
				text = "sil"
			intervals [906]:
				xmin = 172.5481
				xmax = 172.6181
				text = "K"
			intervals [907]:
				xmin = 172.6181
				xmax = 172.7381
				text = "IH1"
			intervals [908]:
				xmin = 172.7381
				xmax = 172.7981
				text = "L"
			intervals [909]:
				xmin = 172.7981
				xmax = 172.8781
				text = "M"
			intervals [910]:
				xmin = 172.8781
				xmax = 172.9381
				text = "IY1"
			intervals [911]:
				xmin = 172.9381
				xmax = 172.9981
				text = "N"
			intervals [912]:
				xmin = 172.9981
				xmax = 173.0481
				text = "L"
			intervals [913]:
				xmin = 173.0481
				xmax = 173.1181
				text = "AY1"
			intervals [914]:
				xmin = 173.1181
				xmax = 173.2081
				text = "K"
			intervals [915]:
				xmin = 173.2081
				xmax = 173.3181
				text = "R"
			intervals [916]:
				xmin = 173.3181
				xmax = 173.4181
				text = "AY1"
			intervals [917]:
				xmin = 173.4181
				xmax = 173.5881
				text = "T"
			intervals [918]:
				xmin = 173.5881
				xmax = 173.6581
				text = "sp"
			intervals [919]:
				xmin = 173.6581
				xmax = 173.7381
				text = "L"
			intervals [920]:
				xmin = 173.7381
				xmax = 173.7881
				text = "AY1"
			intervals [921]:
				xmin = 173.7881
				xmax = 173.8681
				text = "K"
			intervals [922]:
				xmin = 173.8681
				xmax = 173.8981
				text = "Y"
			intervals [923]:
				xmin = 173.8981
				xmax = 173.9681
				text = "UW1"
			intervals [924]:
				xmin = 173.9681
				xmax = 174.0581
				text = "R"
			intervals [925]:
				xmin = 174.0581
				xmax = 174.1781
				text = "AY1"
			intervals [926]:
				xmin = 174.1781
				xmax = 174.3281
				text = "T"
			intervals [927]:
				xmin = 174.3281
				xmax = 176.1457
				text = "sp"
			intervals [928]:
				xmin = 176.1457
				xmax = 176.3257
				text = "Y"
			intervals [929]:
				xmin = 176.3257
				xmax = 176.4057
				text = "AE1"
			intervals [930]:
				xmin = 176.4057
				xmax = 176.4957
				text = "R"
			intervals [931]:
				xmin = 176.4957
				xmax = 176.6057
				text = "AY1"
			intervals [932]:
				xmin = 176.6057
				xmax = 176.7357
				text = "T"
			intervals [933]:
				xmin = 176.7357
				xmax = 176.7757
				text = "sp"
			intervals [934]:
				xmin = 176.7757
				xmax = 176.8657
				text = "Y"
			intervals [935]:
				xmin = 176.8657
				xmax = 176.9057
				text = "UW1"
			intervals [936]:
				xmin = 176.9057
				xmax = 177.1757
				text = "Y"
			intervals [937]:
				xmin = 177.1757
				xmax = 177.2057
				text = "UW1"
			intervals [938]:
				xmin = 177.2057
				xmax = 177.2857
				text = "S"
			intervals [939]:
				xmin = 177.2857
				xmax = 177.3757
				text = "IH1"
			intervals [940]:
				xmin = 177.3757
				xmax = 177.4557
				text = "T"
			intervals [941]:
				xmin = 177.4557
				xmax = 177.5357
				text = "IH0"
			intervals [942]:
				xmin = 177.5357
				xmax = 177.5857
				text = "G"
			intervals [943]:
				xmin = 177.5857
				xmax = 177.6657
				text = "Z"
			intervals [944]:
				xmin = 177.6657
				xmax = 177.7757
				text = "AE1"
			intervals [945]:
				xmin = 177.7757
				xmax = 177.8557
				text = "K"
			intervals [946]:
				xmin = 177.8557
				xmax = 177.8857
				text = "T"
			intervals [947]:
				xmin = 177.8857
				xmax = 177.9257
				text = "L"
			intervals [948]:
				xmin = 177.9257
				xmax = 177.9757
				text = "IY0"
			intervals [949]:
				xmin = 177.9757
				xmax = 178.0457
				text = "R"
			intervals [950]:
				xmin = 178.0457
				xmax = 178.1957
				text = "AY1"
			intervals [951]:
				xmin = 178.1957
				xmax = 178.2857
				text = "T"
			intervals [952]:
				xmin = 178.2857
				xmax = 182.6329
				text = ""
			intervals [953]:
				xmin = 182.6329
				xmax = 182.6729
				text = "sil"
			intervals [954]:
				xmin = 182.6729
				xmax = 183.0529
				text = "M"
			intervals [955]:
				xmin = 183.0529
				xmax = 183.0829
				text = "HH"
			intervals [956]:
				xmin = 183.0829
				xmax = 183.1129
				text = "M"
			intervals [957]:
				xmin = 183.1129
				xmax = 184.9719
				text = ""
			intervals [958]:
				xmin = 184.9719
				xmax = 185.0819
				text = "sil"
			intervals [959]:
				xmin = 185.0819
				xmax = 185.1219
				text = "B"
			intervals [960]:
				xmin = 185.1219
				xmax = 185.3819
				text = "AA1"
			intervals [961]:
				xmin = 185.3819
				xmax = 185.4919
				text = "D"
			intervals [962]:
				xmin = 185.4919
				xmax = 186.4733
				text = "sp"
			intervals [963]:
				xmin = 186.4733
				xmax = 186.5633
				text = "N"
			intervals [964]:
				xmin = 186.5633
				xmax = 186.6733
				text = "OW1"
			intervals [965]:
				xmin = 186.6733
				xmax = 186.7633
				text = "B"
			intervals [966]:
				xmin = 186.7633
				xmax = 187.0033
				text = "AA1"
			intervals [967]:
				xmin = 187.0033
				xmax = 187.1033
				text = "D"
			intervals [968]:
				xmin = 187.1033
				xmax = 187.1433
				text = "sp"
			intervals [969]:
				xmin = 187.1433
				xmax = 187.2333
				text = "AH0"
			intervals [970]:
				xmin = 187.2333
				xmax = 187.3033
				text = "N"
			intervals [971]:
				xmin = 187.3033
				xmax = 187.3733
				text = "AH1"
			intervals [972]:
				xmin = 187.3733
				xmax = 187.4333
				text = "DH"
			intervals [973]:
				xmin = 187.4333
				xmax = 187.4933
				text = "ER0"
			intervals [974]:
				xmin = 187.4933
				xmax = 187.5833
				text = "W"
			intervals [975]:
				xmin = 187.5833
				xmax = 187.6133
				text = "AH1"
			intervals [976]:
				xmin = 187.6133
				xmax = 187.6433
				text = "N"
			intervals [977]:
				xmin = 187.6433
				xmax = 187.6833
				text = "IH0"
			intervals [978]:
				xmin = 187.6833
				xmax = 187.7733
				text = "Z"
			intervals [979]:
				xmin = 187.7733
				xmax = 187.8333
				text = "B"
			intervals [980]:
				xmin = 187.8333
				xmax = 187.8633
				text = "IY1"
			intervals [981]:
				xmin = 187.8633
				xmax = 188.2717
				text = "sp"
			intervals [982]:
				xmin = 188.2717
				xmax = 188.3817
				text = "B"
			intervals [983]:
				xmin = 188.3817
				xmax = 188.5417
				text = "AA1"
			intervals [984]:
				xmin = 188.5417
				xmax = 188.5817
				text = "D"
			intervals [985]:
				xmin = 188.5817
				xmax = 188.6317
				text = "L"
			intervals [986]:
				xmin = 188.6317
				xmax = 188.6917
				text = "AY1"
			intervals [987]:
				xmin = 188.6917
				xmax = 188.7517
				text = "K"
			intervals [988]:
				xmin = 188.7517
				xmax = 188.8217
				text = "P"
			intervals [989]:
				xmin = 188.8217
				xmax = 188.8617
				text = "L"
			intervals [990]:
				xmin = 188.8617
				xmax = 188.9917
				text = "IY1"
			intervals [991]:
				xmin = 188.9917
				xmax = 189.0617
				text = "Z"
			intervals [992]:
				xmin = 189.0617
				xmax = 189.1217
				text = "B"
			intervals [993]:
				xmin = 189.1217
				xmax = 189.3717
				text = "AA1"
			intervals [994]:
				xmin = 189.3717
				xmax = 189.4917
				text = "B"
			intervals [995]:
				xmin = 189.4917
				xmax = 189.9275
				text = ""
			intervals [996]:
				xmin = 189.9275
				xmax = 190.0175
				text = "sil"
			intervals [997]:
				xmin = 190.0175
				xmax = 190.0575
				text = "L"
			intervals [998]:
				xmin = 190.0575
				xmax = 190.0875
				text = "AY1"
			intervals [999]:
				xmin = 190.0875
				xmax = 190.1475
				text = "K"
			intervals [1000]:
				xmin = 190.1475
				xmax = 190.2075
				text = "P"
			intervals [1001]:
				xmin = 190.2075
				xmax = 190.2475
				text = "L"
			intervals [1002]:
				xmin = 190.2475
				xmax = 190.3275
				text = "IY1"
			intervals [1003]:
				xmin = 190.3275
				xmax = 190.4075
				text = "Z"
			intervals [1004]:
				xmin = 190.4075
				xmax = 190.4575
				text = "T"
			intervals [1005]:
				xmin = 190.4575
				xmax = 190.4975
				text = "EH1"
			intervals [1006]:
				xmin = 190.4975
				xmax = 190.5275
				text = "L"
			intervals [1007]:
				xmin = 190.5275
				xmax = 190.5575
				text = "DH"
			intervals [1008]:
				xmin = 190.5575
				xmax = 190.5875
				text = "AH0"
			intervals [1009]:
				xmin = 190.5875
				xmax = 190.6975
				text = "T"
			intervals [1010]:
				xmin = 190.6975
				xmax = 190.7375
				text = "R"
			intervals [1011]:
				xmin = 190.7375
				xmax = 190.8175
				text = "UW1"
			intervals [1012]:
				xmin = 190.8175
				xmax = 190.8475
				text = "TH"
			intervals [1013]:
				xmin = 190.8475
				xmax = 190.9075
				text = "L"
			intervals [1014]:
				xmin = 190.9075
				xmax = 190.9575
				text = "AY1"
			intervals [1015]:
				xmin = 190.9575
				xmax = 191.0475
				text = "K"
			intervals [1016]:
				xmin = 191.0475
				xmax = 191.1375
				text = "S"
			intervals [1017]:
				xmin = 191.1375
				xmax = 191.1975
				text = "W"
			intervals [1018]:
				xmin = 191.1975
				xmax = 191.2675
				text = "EH1"
			intervals [1019]:
				xmin = 191.2675
				xmax = 191.5575
				text = "R"
			intervals [1020]:
				xmin = 191.5575
				xmax = 192.1197
				text = ""
			intervals [1021]:
				xmin = 192.1197
				xmax = 192.1597
				text = "sil"
			intervals [1022]:
				xmin = 192.1597
				xmax = 192.1997
				text = "IH0"
			intervals [1023]:
				xmin = 192.1997
				xmax = 192.2297
				text = "T"
			intervals [1024]:
				xmin = 192.2297
				xmax = 192.2697
				text = "Z"
			intervals [1025]:
				xmin = 192.2697
				xmax = 192.2997
				text = "AH0"
			intervals [1026]:
				xmin = 192.2997
				xmax = 192.3397
				text = "N"
			intervals [1027]:
				xmin = 192.3397
				xmax = 192.4197
				text = "AH1"
			intervals [1028]:
				xmin = 192.4197
				xmax = 192.4497
				text = "DH"
			intervals [1029]:
				xmin = 192.4497
				xmax = 192.4797
				text = "ER0"
			intervals [1030]:
				xmin = 192.4797
				xmax = 192.5197
				text = "W"
			intervals [1031]:
				xmin = 192.5197
				xmax = 192.5897
				text = "ER1"
			intervals [1032]:
				xmin = 192.5897
				xmax = 192.6297
				text = "D"
			intervals [1033]:
				xmin = 192.6297
				xmax = 192.6697
				text = "F"
			intervals [1034]:
				xmin = 192.6697
				xmax = 192.6997
				text = "R"
			intervals [1035]:
				xmin = 192.6997
				xmax = 192.7497
				text = "ER0"
			intervals [1036]:
				xmin = 192.7497
				xmax = 192.8497
				text = "S"
			intervals [1037]:
				xmin = 192.8497
				xmax = 192.8897
				text = "W"
			intervals [1038]:
				xmin = 192.8897
				xmax = 192.9497
				text = "EH1"
			intervals [1039]:
				xmin = 192.9497
				xmax = 193.0797
				text = "R"
			intervals [1040]:
				xmin = 193.0797
				xmax = 193.1597
				text = "sp"
			intervals [1041]:
				xmin = 193.1597
				xmax = 193.1997
				text = "L"
			intervals [1042]:
				xmin = 193.1997
				xmax = 193.2597
				text = "AY1"
			intervals [1043]:
				xmin = 193.2597
				xmax = 193.2897
				text = "K"
			intervals [1044]:
				xmin = 193.2897
				xmax = 194.0115
				text = "sp"
			intervals [1045]:
				xmin = 194.0115
				xmax = 194.0815
				text = "B"
			intervals [1046]:
				xmin = 194.0815
				xmax = 194.3415
				text = "AA1"
			intervals [1047]:
				xmin = 194.3415
				xmax = 194.3915
				text = "B"
			intervals [1048]:
				xmin = 194.3915
				xmax = 194.4715
				text = "L"
			intervals [1049]:
				xmin = 194.4715
				xmax = 194.5615
				text = "AY1"
			intervals [1050]:
				xmin = 194.5615
				xmax = 194.7215
				text = "K"
			intervals [1051]:
				xmin = 194.7215
				xmax = 194.8331
				text = ""
			intervals [1052]:
				xmin = 194.8331
				xmax = 194.9031
				text = "B"
			intervals [1053]:
				xmin = 194.9031
				xmax = 194.9831
				text = "IY1"
			intervals [1054]:
				xmin = 194.9831
				xmax = 195.0931
				text = "OW1"
			intervals [1055]:
				xmin = 195.0931
				xmax = 195.1831
				text = "B"
			intervals [1056]:
				xmin = 195.1831
				xmax = 195.4231
				text = "IY1"
			intervals [1057]:
				xmin = 195.4231
				xmax = 196.2779
				text = ""
			intervals [1058]:
				xmin = 196.2779
				xmax = 196.3279
				text = "sil"
			intervals [1059]:
				xmin = 196.3279
				xmax = 196.3979
				text = "B"
			intervals [1060]:
				xmin = 196.3979
				xmax = 196.6479
				text = "AA1"
			intervals [1061]:
				xmin = 196.6479
				xmax = 196.7279
				text = "B"
			intervals [1062]:
				xmin = 196.7279
				xmax = 196.7879
				text = "L"
			intervals [1063]:
				xmin = 196.7879
				xmax = 196.8279
				text = "AY1"
			intervals [1064]:
				xmin = 196.8279
				xmax = 196.8879
				text = "K"
			intervals [1065]:
				xmin = 196.8879
				xmax = 196.9579
				text = "P"
			intervals [1066]:
				xmin = 196.9579
				xmax = 196.9879
				text = "L"
			intervals [1067]:
				xmin = 196.9879
				xmax = 197.0779
				text = "IY1"
			intervals [1068]:
				xmin = 197.0779
				xmax = 197.1479
				text = "Z"
			intervals [1069]:
				xmin = 197.1479
				xmax = 197.2279
				text = "B"
			intervals [1070]:
				xmin = 197.2279
				xmax = 197.4879
				text = "AA1"
			intervals [1071]:
				xmin = 197.4879
				xmax = 197.6279
				text = "B"
			intervals [1072]:
				xmin = 197.6279
				xmax = 198.2364
				text = ""
			intervals [1073]:
				xmin = 198.2364
				xmax = 198.3164
				text = "P"
			intervals [1074]:
				xmin = 198.3164
				xmax = 198.3564
				text = "L"
			intervals [1075]:
				xmin = 198.3564
				xmax = 198.4464
				text = "IY1"
			intervals [1076]:
				xmin = 198.4464
				xmax = 198.5364
				text = "Z"
			intervals [1077]:
				xmin = 198.5364
				xmax = 198.5864
				text = "B"
			intervals [1078]:
				xmin = 198.5864
				xmax = 198.8264
				text = "AA1"
			intervals [1079]:
				xmin = 198.8264
				xmax = 198.9264
				text = "B"
			intervals [1080]:
				xmin = 198.9264
				xmax = 200.2584
				text = ""
			intervals [1081]:
				xmin = 200.2584
				xmax = 200.3284
				text = "sil"
			intervals [1082]:
				xmin = 200.3284
				xmax = 200.3584
				text = "L"
			intervals [1083]:
				xmin = 200.3584
				xmax = 200.3984
				text = "AY1"
			intervals [1084]:
				xmin = 200.3984
				xmax = 200.4684
				text = "K"
			intervals [1085]:
				xmin = 200.4684
				xmax = 200.5284
				text = "T"
			intervals [1086]:
				xmin = 200.5284
				xmax = 200.5884
				text = "EH1"
			intervals [1087]:
				xmin = 200.5884
				xmax = 200.6184
				text = "L"
			intervals [1088]:
				xmin = 200.6184
				xmax = 200.6484
				text = "DH"
			intervals [1089]:
				xmin = 200.6484
				xmax = 200.6784
				text = "AH0"
			intervals [1090]:
				xmin = 200.6784
				xmax = 200.7784
				text = "T"
			intervals [1091]:
				xmin = 200.7784
				xmax = 200.8884
				text = "R"
			intervals [1092]:
				xmin = 200.8884
				xmax = 200.9184
				text = "UW1"
			intervals [1093]:
				xmin = 200.9184
				xmax = 201.0684
				text = "TH"
			intervals [1094]:
				xmin = 201.0684
				xmax = 204.9271
				text = ""
			intervals [1095]:
				xmin = 204.9271
				xmax = 204.9771
				text = "sil"
			intervals [1096]:
				xmin = 204.9771
				xmax = 205.0571
				text = "V"
			intervals [1097]:
				xmin = 205.0571
				xmax = 205.1171
				text = "IH1"
			intervals [1098]:
				xmin = 205.1171
				xmax = 205.2071
				text = "N"
			intervals [1099]:
				xmin = 205.2071
				xmax = 205.3971
				text = "EH0"
			intervals [1100]:
				xmin = 205.3971
				xmax = 205.6971
				text = "S"
			intervals [1101]:
				xmin = 205.6971
				xmax = 205.888
				text = ""
			intervals [1102]:
				xmin = 205.888
				xmax = 205.978
				text = "Y"
			intervals [1103]:
				xmin = 205.978
				xmax = 206.008
				text = "UW1"
			intervals [1104]:
				xmin = 206.008
				xmax = 206.068
				text = "EH1"
			intervals [1105]:
				xmin = 206.068
				xmax = 206.098
				text = "V"
			intervals [1106]:
				xmin = 206.098
				xmax = 206.158
				text = "ER0"
			intervals [1107]:
				xmin = 206.158
				xmax = 206.188
				text = "HH"
			intervals [1108]:
				xmin = 206.188
				xmax = 206.268
				text = "ER1"
			intervals [1109]:
				xmin = 206.268
				xmax = 206.298
				text = "D"
			intervals [1110]:
				xmin = 206.298
				xmax = 206.348
				text = "DH"
			intervals [1111]:
				xmin = 206.348
				xmax = 206.478
				text = "AE1"
			intervals [1112]:
				xmin = 206.478
				xmax = 206.528
				text = "T"
			intervals [1113]:
				xmin = 206.528
				xmax = 206.608
				text = "sp"
			intervals [1114]:
				xmin = 206.608
				xmax = 206.688
				text = "L"
			intervals [1115]:
				xmin = 206.688
				xmax = 206.748
				text = "AY1"
			intervals [1116]:
				xmin = 206.748
				xmax = 206.818
				text = "K"
			intervals [1117]:
				xmin = 206.818
				xmax = 206.888
				text = "S"
			intervals [1118]:
				xmin = 206.888
				xmax = 206.918
				text = "AH1"
			intervals [1119]:
				xmin = 206.918
				xmax = 206.948
				text = "M"
			intervals [1120]:
				xmin = 206.948
				xmax = 206.988
				text = "B"
			intervals [1121]:
				xmin = 206.988
				xmax = 207.028
				text = "AA2"
			intervals [1122]:
				xmin = 207.028
				xmax = 207.058
				text = "D"
			intervals [1123]:
				xmin = 207.058
				xmax = 207.088
				text = "IY0"
			intervals [1124]:
				xmin = 207.088
				xmax = 207.148
				text = "JH"
			intervals [1125]:
				xmin = 207.148
				xmax = 207.198
				text = "IH0"
			intervals [1126]:
				xmin = 207.198
				xmax = 207.238
				text = "S"
			intervals [1127]:
				xmin = 207.238
				xmax = 207.268
				text = "T"
			intervals [1128]:
				xmin = 207.268
				xmax = 207.338
				text = "T"
			intervals [1129]:
				xmin = 207.338
				xmax = 207.388
				text = "UH1"
			intervals [1130]:
				xmin = 207.388
				xmax = 207.468
				text = "K"
			intervals [1131]:
				xmin = 207.468
				xmax = 207.518
				text = "S"
			intervals [1132]:
				xmin = 207.518
				xmax = 207.548
				text = "AH1"
			intervals [1133]:
				xmin = 207.548
				xmax = 207.578
				text = "M"
			intervals [1134]:
				xmin = 207.578
				xmax = 207.608
				text = "TH"
			intervals [1135]:
				xmin = 207.608
				xmax = 207.638
				text = "IH0"
			intervals [1136]:
				xmin = 207.638
				xmax = 207.668
				text = "N"
			intervals [1137]:
				xmin = 207.668
				xmax = 207.728
				text = "F"
			intervals [1138]:
				xmin = 207.728
				xmax = 207.758
				text = "R"
			intervals [1139]:
				xmin = 207.758
				xmax = 207.788
				text = "AH1"
			intervals [1140]:
				xmin = 207.788
				xmax = 207.868
				text = "M"
			intervals [1141]:
				xmin = 207.868
				xmax = 207.988
				text = "Y"
			intervals [1142]:
				xmin = 207.988
				xmax = 208.088
				text = "UW1"
			intervals [1143]:
				xmin = 208.088
				xmax = 208.128
				text = "sp"
			intervals [1144]:
				xmin = 208.128
				xmax = 208.228
				text = "L"
			intervals [1145]:
				xmin = 208.228
				xmax = 208.288
				text = "AY1"
			intervals [1146]:
				xmin = 208.288
				xmax = 208.348
				text = "K"
			intervals [1147]:
				xmin = 208.348
				xmax = 208.398
				text = "DH"
			intervals [1148]:
				xmin = 208.398
				xmax = 208.488
				text = "EY1"
			intervals [1149]:
				xmin = 208.488
				xmax = 208.558
				text = "JH"
			intervals [1150]:
				xmin = 208.558
				xmax = 208.608
				text = "IH0"
			intervals [1151]:
				xmin = 208.608
				xmax = 208.678
				text = "S"
			intervals [1152]:
				xmin = 208.678
				xmax = 208.728
				text = "V"
			intervals [1153]:
				xmin = 208.728
				xmax = 208.758
				text = "IH1"
			intervals [1154]:
				xmin = 208.758
				xmax = 208.858
				text = "N"
			intervals [1155]:
				xmin = 208.858
				xmax = 208.988
				text = "EH0"
			intervals [1156]:
				xmin = 208.988
				xmax = 209.088
				text = "S"
			intervals [1157]:
				xmin = 209.088
				xmax = 209.158
				text = "Y"
			intervals [1158]:
				xmin = 209.158
				xmax = 209.188
				text = "UW1"
			intervals [1159]:
				xmin = 209.188
				xmax = 209.308
				text = "F"
			intervals [1160]:
				xmin = 209.308
				xmax = 209.338
				text = "AO1"
			intervals [1161]:
				xmin = 209.338
				xmax = 209.388
				text = "R"
			intervals [1162]:
				xmin = 209.388
				xmax = 209.448
				text = "Y"
			intervals [1163]:
				xmin = 209.448
				xmax = 209.498
				text = "UH1"
			intervals [1164]:
				xmin = 209.498
				xmax = 209.578
				text = "R"
			intervals [1165]:
				xmin = 209.578
				xmax = 209.658
				text = "D"
			intervals [1166]:
				xmin = 209.658
				xmax = 209.748
				text = "R"
			intervals [1167]:
				xmin = 209.748
				xmax = 209.798
				text = "IH1"
			intervals [1168]:
				xmin = 209.798
				xmax = 209.928
				text = "NG"
			intervals [1169]:
				xmin = 209.928
				xmax = 209.978
				text = "K"
			intervals [1170]:
				xmin = 209.978
				xmax = 210.048
				text = "Y"
			intervals [1171]:
				xmin = 210.048
				xmax = 210.088
				text = "UW1"
			intervals [1172]:
				xmin = 210.088
				xmax = 210.138
				text = "N"
			intervals [1173]:
				xmin = 210.138
				xmax = 210.288
				text = "OW1"
			intervals [1174]:
				xmin = 210.288
				xmax = 210.7536
				text = "sp"
			intervals [1175]:
				xmin = 210.7536
				xmax = 210.8336
				text = "S"
			intervals [1176]:
				xmin = 210.8336
				xmax = 210.8836
				text = "T"
			intervals [1177]:
				xmin = 210.8836
				xmax = 210.9436
				text = "AH1"
			intervals [1178]:
				xmin = 210.9436
				xmax = 210.9836
				text = "F"
			intervals [1179]:
				xmin = 210.9836
				xmax = 211.0536
				text = "L"
			intervals [1180]:
				xmin = 211.0536
				xmax = 211.1136
				text = "AY1"
			intervals [1181]:
				xmin = 211.1136
				xmax = 211.2136
				text = "K"
			intervals [1182]:
				xmin = 211.2136
				xmax = 211.2736
				text = "DH"
			intervals [1183]:
				xmin = 211.2736
				xmax = 211.5036
				text = "AE1"
			intervals [1184]:
				xmin = 211.5036
				xmax = 211.6236
				text = "T"
			intervals [1185]:
				xmin = 211.6236
				xmax = 211.6536
				text = "sp"
			intervals [1186]:
				xmin = 211.6536
				xmax = 211.7636
				text = "L"
			intervals [1187]:
				xmin = 211.7636
				xmax = 211.8636
				text = "AY1"
			intervals [1188]:
				xmin = 211.8636
				xmax = 212.0236
				text = "K"
			intervals [1189]:
				xmin = 212.0236
				xmax = 213.9542
				text = ""
			intervals [1190]:
				xmin = 213.9542
				xmax = 214.0142
				text = "sil"
			intervals [1191]:
				xmin = 214.0142
				xmax = 214.0742
				text = "L"
			intervals [1192]:
				xmin = 214.0742
				xmax = 214.1142
				text = "AY1"
			intervals [1193]:
				xmin = 214.1142
				xmax = 214.2042
				text = "K"
			intervals [1194]:
				xmin = 214.2042
				xmax = 214.2442
				text = "V"
			intervals [1195]:
				xmin = 214.2442
				xmax = 214.2842
				text = "IH1"
			intervals [1196]:
				xmin = 214.2842
				xmax = 214.3842
				text = "N"
			intervals [1197]:
				xmin = 214.3842
				xmax = 214.5842
				text = "EH0"
			intervals [1198]:
				xmin = 214.5842
				xmax = 214.6642
				text = "S"
			intervals [1199]:
				xmin = 214.6642
				xmax = 214.7442
				text = "L"
			intervals [1200]:
				xmin = 214.7442
				xmax = 214.8542
				text = "AY1"
			intervals [1201]:
				xmin = 214.8542
				xmax = 214.9242
				text = "K"
			intervals [1202]:
				xmin = 214.9242
				xmax = 215.0042
				text = "N"
			intervals [1203]:
				xmin = 215.0042
				xmax = 215.3042
				text = "OW1"
			intervals [1204]:
				xmin = 215.3042
				xmax = 216.0329
				text = ""
			intervals [1205]:
				xmin = 216.0329
				xmax = 216.0729
				text = "sil"
			intervals [1206]:
				xmin = 216.0729
				xmax = 216.1529
				text = "L"
			intervals [1207]:
				xmin = 216.1529
				xmax = 216.2029
				text = "AY1"
			intervals [1208]:
				xmin = 216.2029
				xmax = 216.2929
				text = "K"
			intervals [1209]:
				xmin = 216.2929
				xmax = 216.3329
				text = "V"
			intervals [1210]:
				xmin = 216.3329
				xmax = 216.3629
				text = "IH1"
			intervals [1211]:
				xmin = 216.3629
				xmax = 216.4729
				text = "N"
			intervals [1212]:
				xmin = 216.4729
				xmax = 216.7329
				text = "EH0"
			intervals [1213]:
				xmin = 216.7329
				xmax = 216.9829
				text = "S"
			intervals [1214]:
				xmin = 216.9829
				xmax = 218.2659
				text = ""
			intervals [1215]:
				xmin = 218.2659
				xmax = 218.2959
				text = "sil"
			intervals [1216]:
				xmin = 218.2959
				xmax = 218.3559
				text = "L"
			intervals [1217]:
				xmin = 218.3559
				xmax = 218.4259
				text = "AY1"
			intervals [1218]:
				xmin = 218.4259
				xmax = 218.5559
				text = "K"
			intervals [1219]:
				xmin = 218.5559
				xmax = 218.6459
				text = "S"
			intervals [1220]:
				xmin = 218.6459
				xmax = 218.6759
				text = "AH1"
			intervals [1221]:
				xmin = 218.6759
				xmax = 218.7359
				text = "M"
			intervals [1222]:
				xmin = 218.7359
				xmax = 218.7759
				text = "B"
			intervals [1223]:
				xmin = 218.7759
				xmax = 218.8559
				text = "AA2"
			intervals [1224]:
				xmin = 218.8559
				xmax = 218.9059
				text = "D"
			intervals [1225]:
				xmin = 218.9059
				xmax = 218.9459
				text = "IY0"
			intervals [1226]:
				xmin = 218.9459
				xmax = 219.0259
				text = "JH"
			intervals [1227]:
				xmin = 219.0259
				xmax = 219.0959
				text = "IH0"
			intervals [1228]:
				xmin = 219.0959
				xmax = 219.1759
				text = "S"
			intervals [1229]:
				xmin = 219.1759
				xmax = 219.2259
				text = "V"
			intervals [1230]:
				xmin = 219.2259
				xmax = 219.2659
				text = "IH1"
			intervals [1231]:
				xmin = 219.2659
				xmax = 219.3859
				text = "N"
			intervals [1232]:
				xmin = 219.3859
				xmax = 219.5459
				text = "EH0"
			intervals [1233]:
				xmin = 219.5459
				xmax = 219.6759
				text = "S"
			intervals [1234]:
				xmin = 219.6759
				xmax = 219.7559
				text = "Y"
			intervals [1235]:
				xmin = 219.7559
				xmax = 220.0259
				text = "UW1"
			intervals [1236]:
				xmin = 220.0259
				xmax = 220.1259
				text = "sp"
			intervals [1237]:
				xmin = 220.1259
				xmax = 222.3365
				text = ""
			intervals [1238]:
				xmin = 222.3365
				xmax = 222.5065
				text = "R"
			intervals [1239]:
				xmin = 222.5065
				xmax = 222.6265
				text = "AY1"
			intervals [1240]:
				xmin = 222.6265
				xmax = 222.8165
				text = "T"
			intervals [1241]:
				xmin = 222.8165
				xmax = 225.1434
				text = ""
			intervals [1242]:
				xmin = 225.1434
				xmax = 225.1834
				text = "sil"
			intervals [1243]:
				xmin = 225.1834
				xmax = 225.3234
				text = "M"
			intervals [1244]:
				xmin = 225.3234
				xmax = 225.6372
				text = "sp"
			intervals [1245]:
				xmin = 225.6372
				xmax = 225.7272
				text = "R"
			intervals [1246]:
				xmin = 225.7272
				xmax = 225.8372
				text = "AY1"
			intervals [1247]:
				xmin = 225.8372
				xmax = 225.9572
				text = "T"
			intervals [1248]:
				xmin = 225.9572
				xmax = 226.071
				text = ""
			intervals [1249]:
				xmin = 226.071
				xmax = 226.131
				text = "D"
			intervals [1250]:
				xmin = 226.131
				xmax = 226.251
				text = "IY1"
			intervals [1251]:
				xmin = 226.251
				xmax = 226.341
				text = "S"
			intervals [1252]:
				xmin = 226.341
				xmax = 226.431
				text = "IY1"
			intervals [1253]:
				xmin = 226.431
				xmax = 226.501
				text = "TH"
			intervals [1254]:
				xmin = 226.501
				xmax = 226.571
				text = "IH1"
			intervals [1255]:
				xmin = 226.571
				xmax = 226.641
				text = "NG"
			intervals [1256]:
				xmin = 226.641
				xmax = 230.9932
				text = "sp"
			intervals [1257]:
				xmin = 230.9932
				xmax = 231.1932
				text = "Y"
			intervals [1258]:
				xmin = 231.1932
				xmax = 231.3832
				text = "AE1"
			intervals [1259]:
				xmin = 231.3832
				xmax = 232.6315
				text = "sp"
			intervals [1260]:
				xmin = 232.6315
				xmax = 232.6715
				text = "L"
			intervals [1261]:
				xmin = 232.6715
				xmax = 232.7415
				text = "AY1"
			intervals [1262]:
				xmin = 232.7415
				xmax = 232.8015
				text = "K"
			intervals [1263]:
				xmin = 232.8015
				xmax = 232.8515
				text = "DH"
			intervals [1264]:
				xmin = 232.8515
				xmax = 232.8915
				text = "AE1"
			intervals [1265]:
				xmin = 232.8915
				xmax = 232.9615
				text = "T"
			intervals [1266]:
				xmin = 232.9615
				xmax = 233.0215
				text = "S"
			intervals [1267]:
				xmin = 233.0215
				xmax = 233.1415
				text = "M"
			intervals [1268]:
				xmin = 233.1415
				xmax = 233.2515
				text = "AY1"
			intervals [1269]:
				xmin = 233.2515
				xmax = 233.6015
				text = "spn"
			intervals [1270]:
				xmin = 233.6015
				xmax = 234.6769
				text = ""
			intervals [1271]:
				xmin = 234.6769
				xmax = 234.7269
				text = "sil"
			intervals [1272]:
				xmin = 234.7269
				xmax = 234.7969
				text = "L"
			intervals [1273]:
				xmin = 234.7969
				xmax = 234.8669
				text = "AY1"
			intervals [1274]:
				xmin = 234.8669
				xmax = 234.9169
				text = "K"
			intervals [1275]:
				xmin = 234.9169
				xmax = 235.0669
				text = "sp"
			intervals [1276]:
				xmin = 235.0669
				xmax = 235.1773
				text = ""
			intervals [1277]:
				xmin = 235.1773
				xmax = 235.2873
				text = "IH1"
			intervals [1278]:
				xmin = 235.2873
				xmax = 235.3373
				text = "T"
			intervals [1279]:
				xmin = 235.3373
				xmax = 235.3673
				text = "K"
			intervals [1280]:
				xmin = 235.3673
				xmax = 235.4073
				text = "UH1"
			intervals [1281]:
				xmin = 235.4073
				xmax = 235.4673
				text = "D"
			intervals [1282]:
				xmin = 235.4673
				xmax = 235.5073
				text = "B"
			intervals [1283]:
				xmin = 235.5073
				xmax = 235.6373
				text = "IY0"
			intervals [1284]:
				xmin = 235.6373
				xmax = 235.6873
				text = "EH1"
			intervals [1285]:
				xmin = 235.6873
				xmax = 235.7473
				text = "N"
			intervals [1286]:
				xmin = 235.7473
				xmax = 235.8673
				text = "IY0"
			intervals [1287]:
				xmin = 235.8673
				xmax = 235.9173
				text = "TH"
			intervals [1288]:
				xmin = 235.9173
				xmax = 235.9973
				text = "IH2"
			intervals [1289]:
				xmin = 235.9973
				xmax = 236.0573
				text = "NG"
			intervals [1290]:
				xmin = 236.0573
				xmax = 236.1773
				text = "L"
			intervals [1291]:
				xmin = 236.1773
				xmax = 236.2173
				text = "AY1"
			intervals [1292]:
				xmin = 236.2173
				xmax = 236.2673
				text = "K"
			intervals [1293]:
				xmin = 236.2673
				xmax = 236.3173
				text = "DH"
			intervals [1294]:
				xmin = 236.3173
				xmax = 236.3573
				text = "AH0"
			intervals [1295]:
				xmin = 236.3573
				xmax = 236.3973
				text = "T"
			intervals [1296]:
				xmin = 236.3973
				xmax = 236.4773
				text = "S"
			intervals [1297]:
				xmin = 236.4773
				xmax = 236.5273
				text = "M"
			intervals [1298]:
				xmin = 236.5273
				xmax = 236.6373
				text = "AY1"
			intervals [1299]:
				xmin = 236.6373
				xmax = 236.9298
				text = "sp"
			intervals [1300]:
				xmin = 236.9298
				xmax = 236.9698
				text = "DH"
			intervals [1301]:
				xmin = 236.9698
				xmax = 237.0098
				text = "AH0"
			intervals [1302]:
				xmin = 237.0098
				xmax = 237.0498
				text = "T"
			intervals [1303]:
				xmin = 237.0498
				xmax = 237.1298
				text = "Z"
			intervals [1304]:
				xmin = 237.1298
				xmax = 237.1898
				text = "L"
			intervals [1305]:
				xmin = 237.1898
				xmax = 237.2398
				text = "AY1"
			intervals [1306]:
				xmin = 237.2398
				xmax = 237.2798
				text = "K"
			intervals [1307]:
				xmin = 237.2798
				xmax = 237.3698
				text = "sp"
			intervals [1308]:
				xmin = 237.3698
				xmax = 237.4498
				text = "M"
			intervals [1309]:
				xmin = 237.4498
				xmax = 237.5498
				text = "AY1"
			intervals [1310]:
				xmin = 237.5498
				xmax = 237.6798
				text = "JH"
			intervals [1311]:
				xmin = 237.6798
				xmax = 237.7898
				text = "OY1"
			intervals [1312]:
				xmin = 237.7898
				xmax = 237.8498
				text = "N"
			intervals [1313]:
				xmin = 237.8498
				xmax = 237.8798
				text = "T"
			intervals [1314]:
				xmin = 237.8798
				xmax = 237.9198
				text = "sp"
			intervals [1315]:
				xmin = 237.9198
				xmax = 238.3112
				text = ""
			intervals [1316]:
				xmin = 238.3112
				xmax = 238.3712
				text = "B"
			intervals [1317]:
				xmin = 238.3712
				xmax = 238.4112
				text = "AH1"
			intervals [1318]:
				xmin = 238.4112
				xmax = 238.4612
				text = "T"
			intervals [1319]:
				xmin = 238.4612
				xmax = 238.5412
				text = "N"
			intervals [1320]:
				xmin = 238.5412
				xmax = 238.7012
				text = "AO1"
			intervals [1321]:
				xmin = 238.7012
				xmax = 238.7312
				text = "R"
			intervals [1322]:
				xmin = 238.7312
				xmax = 238.7812
				text = "M"
			intervals [1323]:
				xmin = 238.7812
				xmax = 238.8212
				text = "L"
			intervals [1324]:
				xmin = 238.8212
				xmax = 239.0212
				text = "IY0"
			intervals [1325]:
				xmin = 239.0212
				xmax = 239.0612
				text = "sp"
			intervals [1326]:
				xmin = 239.0612
				xmax = 239.6959
				text = ""
			intervals [1327]:
				xmin = 239.6959
				xmax = 239.7659
				text = "DH"
			intervals [1328]:
				xmin = 239.7659
				xmax = 239.8159
				text = "AH0"
			intervals [1329]:
				xmin = 239.8159
				xmax = 239.9459
				text = "T"
			intervals [1330]:
				xmin = 239.9459
				xmax = 240.1959
				text = "ER1"
			intervals [1331]:
				xmin = 240.1959
				xmax = 240.2259
				text = "M"
			intervals [1332]:
				xmin = 240.2259
				xmax = 240.3759
				text = "JH"
			intervals [1333]:
				xmin = 240.3759
				xmax = 240.5359
				text = "OY1"
			intervals [1334]:
				xmin = 240.5359
				xmax = 240.5659
				text = "N"
			intervals [1335]:
				xmin = 240.5659
				xmax = 240.5959
				text = "T"
			intervals [1336]:
				xmin = 240.5959
				xmax = 240.6259
				text = "sp"
			intervals [1337]:
				xmin = 240.6259
				xmax = 240.7359
				text = "IH1"
			intervals [1338]:
				xmin = 240.7359
				xmax = 240.7859
				text = "Z"
			intervals [1339]:
				xmin = 240.7859
				xmax = 240.8259
				text = "Y"
			intervals [1340]:
				xmin = 240.8259
				xmax = 240.9659
				text = "UW1"
			intervals [1341]:
				xmin = 240.9659
				xmax = 241.0059
				text = "Z"
			intervals [1342]:
				xmin = 241.0059
				xmax = 241.0359
				text = "D"
			intervals [1343]:
				xmin = 241.0359
				xmax = 241.0759
				text = "F"
			intervals [1344]:
				xmin = 241.0759
				xmax = 241.1359
				text = "ER0"
			intervals [1345]:
				xmin = 241.1359
				xmax = 241.2059
				text = "L"
			intervals [1346]:
				xmin = 241.2059
				xmax = 241.3259
				text = "AY1"
			intervals [1347]:
				xmin = 241.3259
				xmax = 241.3759
				text = "K"
			intervals [1348]:
				xmin = 241.3759
				xmax = 241.4259
				text = "HH"
			intervals [1349]:
				xmin = 241.4259
				xmax = 241.4659
				text = "W"
			intervals [1350]:
				xmin = 241.4659
				xmax = 241.4959
				text = "IH1"
			intervals [1351]:
				xmin = 241.4959
				xmax = 241.5459
				text = "N"
			intervals [1352]:
				xmin = 241.5459
				xmax = 241.5759
				text = "Y"
			intervals [1353]:
				xmin = 241.5759
				xmax = 241.6159
				text = "UW1"
			intervals [1354]:
				xmin = 241.6159
				xmax = 241.6659
				text = "HH"
			intervals [1355]:
				xmin = 241.6659
				xmax = 241.7259
				text = "AE1"
			intervals [1356]:
				xmin = 241.7259
				xmax = 241.8659
				text = "V"
			intervals [1357]:
				xmin = 241.8659
				xmax = 241.9459
				text = "sp"
			intervals [1358]:
				xmin = 241.9459
				xmax = 242.0359
				text = "EY1"
			intervals [1359]:
				xmin = 242.0359
				xmax = 242.1059
				text = "sp"
			intervals [1360]:
				xmin = 242.1059
				xmax = 242.3059
				text = "spn"
			intervals [1361]:
				xmin = 242.3059
				xmax = 242.4459
				text = "L"
			intervals [1362]:
				xmin = 242.4459
				xmax = 242.5259
				text = "AY1"
			intervals [1363]:
				xmin = 242.5259
				xmax = 242.7759
				text = "K"
			intervals [1364]:
				xmin = 242.7759
				xmax = 243.4315
				text = ""
			intervals [1365]:
				xmin = 243.4315
				xmax = 243.4815
				text = "sil"
			intervals [1366]:
				xmin = 243.4815
				xmax = 243.5215
				text = "L"
			intervals [1367]:
				xmin = 243.5215
				xmax = 243.5615
				text = "AY1"
			intervals [1368]:
				xmin = 243.5615
				xmax = 243.6015
				text = "K"
			intervals [1369]:
				xmin = 243.6015
				xmax = 243.6515
				text = "DH"
			intervals [1370]:
				xmin = 243.6515
				xmax = 243.6915
				text = "AE1"
			intervals [1371]:
				xmin = 243.6915
				xmax = 243.7515
				text = "T"
			intervals [1372]:
				xmin = 243.7515
				xmax = 243.8215
				text = "S"
			intervals [1373]:
				xmin = 243.8215
				xmax = 243.8715
				text = "M"
			intervals [1374]:
				xmin = 243.8715
				xmax = 243.9715
				text = "AY1"
			intervals [1375]:
				xmin = 243.9715
				xmax = 244.0315
				text = "sp"
			intervals [1376]:
				xmin = 244.0315
				xmax = 244.1015
				text = "G"
			intervals [1377]:
				xmin = 244.1015
				xmax = 244.2015
				text = "ER1"
			intervals [1378]:
				xmin = 244.2015
				xmax = 244.2515
				text = "L"
			intervals [1379]:
				xmin = 244.2515
				xmax = 244.3115
				text = "L"
			intervals [1380]:
				xmin = 244.3115
				xmax = 244.3615
				text = "AY1"
			intervals [1381]:
				xmin = 244.3615
				xmax = 244.3915
				text = "K"
			intervals [1382]:
				xmin = 244.3915
				xmax = 244.4215
				text = "sp"
			intervals [1383]:
				xmin = 244.4215
				xmax = 244.5215
				text = "D"
			intervals [1384]:
				xmin = 244.5215
				xmax = 244.5815
				text = "OW1"
			intervals [1385]:
				xmin = 244.5815
				xmax = 244.6415
				text = "N"
			intervals [1386]:
				xmin = 244.6415
				xmax = 244.6815
				text = "M"
			intervals [1387]:
				xmin = 244.6815
				xmax = 244.7915
				text = "EH1"
			intervals [1388]:
				xmin = 244.7915
				xmax = 244.9015
				text = "S"
			intervals [1389]:
				xmin = 244.9015
				xmax = 244.9515
				text = "W"
			intervals [1390]:
				xmin = 244.9515
				xmax = 244.9915
				text = "IH0"
			intervals [1391]:
				xmin = 244.9915
				xmax = 245.0215
				text = "DH"
			intervals [1392]:
				xmin = 245.0215
				xmax = 245.1415
				text = "HH"
			intervals [1393]:
				xmin = 245.1415
				xmax = 245.2915
				text = "ER1"
			intervals [1394]:
				xmin = 245.2915
				xmax = 247.2226
				text = ""
			intervals [1395]:
				xmin = 247.2226
				xmax = 247.2526
				text = "sil"
			intervals [1396]:
				xmin = 247.2526
				xmax = 247.3126
				text = "DH"
			intervals [1397]:
				xmin = 247.3126
				xmax = 247.3626
				text = "AH0"
			intervals [1398]:
				xmin = 247.3626
				xmax = 247.3926
				text = "T"
			intervals [1399]:
				xmin = 247.3926
				xmax = 247.4426
				text = "Z"
			intervals [1400]:
				xmin = 247.4426
				xmax = 247.5026
				text = "M"
			intervals [1401]:
				xmin = 247.5026
				xmax = 247.5826
				text = "AY1"
			intervals [1402]:
				xmin = 247.5826
				xmax = 247.7926
				text = "SH"
			intervals [1403]:
				xmin = 247.7926
				xmax = 247.9226
				text = "AO1"
			intervals [1404]:
				xmin = 247.9226
				xmax = 247.9826
				text = "R"
			intervals [1405]:
				xmin = 247.9826
				xmax = 248.0326
				text = "T"
			intervals [1406]:
				xmin = 248.0326
				xmax = 248.1326
				text = "IY0"
			intervals [1407]:
				xmin = 248.1326
				xmax = 248.1626
				text = "sp"
			intervals [1408]:
				xmin = 248.1626
				xmax = 248.2726
				text = "JH"
			intervals [1409]:
				xmin = 248.2726
				xmax = 248.4726
				text = "OY1"
			intervals [1410]:
				xmin = 248.4726
				xmax = 248.5026
				text = "N"
			intervals [1411]:
				xmin = 248.5026
				xmax = 248.5726
				text = "T"
			intervals [1412]:
				xmin = 248.5726
				xmax = 248.7842
				text = ""
			intervals [1413]:
				xmin = 248.7842
				xmax = 248.8242
				text = "sil"
			intervals [1414]:
				xmin = 248.8242
				xmax = 248.9342
				text = "B"
			intervals [1415]:
				xmin = 248.9342
				xmax = 249.2242
				text = "AY1"
			intervals [1416]:
				xmin = 249.2242
				xmax = 249.4648
				text = "sp"
			intervals [1417]:
				xmin = 249.4648
				xmax = 249.6148
				text = "S"
			intervals [1418]:
				xmin = 249.6148
				xmax = 249.6648
				text = "T"
			intervals [1419]:
				xmin = 249.6648
				xmax = 249.7848
				text = "IH1"
			intervals [1420]:
				xmin = 249.7848
				xmax = 249.9348
				text = "NG"
			intervals [1421]:
				xmin = 249.9348
				xmax = 250.0648
				text = "K"
			intervals [1422]:
				xmin = 250.0648
				xmax = 251.2674
				text = ""
			intervals [1423]:
				xmin = 251.2674
				xmax = 251.3674
				text = "F"
			intervals [1424]:
				xmin = 251.3674
				xmax = 251.4374
				text = "ER0"
			intervals [1425]:
				xmin = 251.4374
				xmax = 251.5674
				text = "EH1"
			intervals [1426]:
				xmin = 251.5674
				xmax = 251.6474
				text = "V"
			intervals [1427]:
				xmin = 251.6474
				xmax = 251.8374
				text = "ER0"
			intervals [1428]:
				xmin = 251.8374
				xmax = 251.9374
				text = "sp"
			intervals [1429]:
				xmin = 251.9374
				xmax = 252.2417
				text = ""
			intervals [1430]:
				xmin = 252.2417
				xmax = 252.2917
				text = "DH"
			intervals [1431]:
				xmin = 252.2917
				xmax = 252.3217
				text = "AH0"
			intervals [1432]:
				xmin = 252.3217
				xmax = 252.3517
				text = "T"
			intervals [1433]:
				xmin = 252.3517
				xmax = 252.4217
				text = "S"
			intervals [1434]:
				xmin = 252.4217
				xmax = 252.4917
				text = "M"
			intervals [1435]:
				xmin = 252.4917
				xmax = 252.6517
				text = "AY1"
			intervals [1436]:
				xmin = 252.6517
				xmax = 252.8817
				text = "EY1"
			intervals [1437]:
				xmin = 252.8817
				xmax = 253.1317
				text = "S"
			intervals [1438]:
				xmin = 253.1317
				xmax = 253.2627
				text = ""
			intervals [1439]:
				xmin = 253.2627
				xmax = 253.3027
				text = "sil"
			intervals [1440]:
				xmin = 253.3027
				xmax = 253.3727
				text = "AY1"
			intervals [1441]:
				xmin = 253.3727
				xmax = 253.4227
				text = "V"
			intervals [1442]:
				xmin = 253.4227
				xmax = 253.4827
				text = "HH"
			intervals [1443]:
				xmin = 253.4827
				xmax = 253.5827
				text = "ER1"
			intervals [1444]:
				xmin = 253.5827
				xmax = 253.6227
				text = "D"
			intervals [1445]:
				xmin = 253.6227
				xmax = 253.6627
				text = "DH"
			intervals [1446]:
				xmin = 253.6627
				xmax = 253.7227
				text = "AE1"
			intervals [1447]:
				xmin = 253.7227
				xmax = 253.7727
				text = "T"
			intervals [1448]:
				xmin = 253.7727
				xmax = 253.8027
				text = "B"
			intervals [1449]:
				xmin = 253.8027
				xmax = 253.9027
				text = "IH0"
			intervals [1450]:
				xmin = 253.9027
				xmax = 253.9527
				text = "F"
			intervals [1451]:
				xmin = 253.9527
				xmax = 254.0627
				text = "AO1"
			intervals [1452]:
				xmin = 254.0627
				xmax = 254.2127
				text = "R"
			intervals [1453]:
				xmin = 254.2127
				xmax = 255.9385
				text = "sp"
			intervals [1454]:
				xmin = 255.9385
				xmax = 255.9685
				text = "R"
			intervals [1455]:
				xmin = 255.9685
				xmax = 255.9985
				text = "AY1"
			intervals [1456]:
				xmin = 255.9985
				xmax = 256.1285
				text = "T"
			intervals [1457]:
				xmin = 256.1285
				xmax = 261.0511
				text = ""
			intervals [1458]:
				xmin = 261.0511
				xmax = 261.0811
				text = "sil"
			intervals [1459]:
				xmin = 261.0811
				xmax = 261.5011
				text = "M"
			intervals [1460]:
				xmin = 261.5011
				xmax = 261.5511
				text = "M"
			intervals [1461]:
				xmin = 261.5511
				xmax = 261.635
				text = ""
			intervals [1462]:
				xmin = 261.635
				xmax = 261.665
				text = "sil"
			intervals [1463]:
				xmin = 261.665
				xmax = 261.785
				text = "N"
			intervals [1464]:
				xmin = 261.785
				xmax = 262.025
				text = "OW1"
			intervals [1465]:
				xmin = 262.025
				xmax = 262.105
				text = "sp"
			intervals [1466]:
				xmin = 262.105
				xmax = 262.3257
				text = ""
			intervals [1467]:
				xmin = 262.3257
				xmax = 262.3857
				text = "K"
			intervals [1468]:
				xmin = 262.3857
				xmax = 262.4157
				text = "AA1"
			intervals [1469]:
				xmin = 262.4157
				xmax = 262.4757
				text = "Z"
			intervals [1470]:
				xmin = 262.4757
				xmax = 262.5557
				text = "AY1"
			intervals [1471]:
				xmin = 262.5557
				xmax = 262.6357
				text = "F"
			intervals [1472]:
				xmin = 262.6357
				xmax = 262.6657
				text = "IY1"
			intervals [1473]:
				xmin = 262.6657
				xmax = 262.7157
				text = "L"
			intervals [1474]:
				xmin = 262.7157
				xmax = 262.7857
				text = "L"
			intervals [1475]:
				xmin = 262.7857
				xmax = 262.8957
				text = "AY1"
			intervals [1476]:
				xmin = 262.8957
				xmax = 263.1057
				text = "K"
			intervals [1477]:
				xmin = 263.1057
				xmax = 264.0181
				text = ""
			intervals [1478]:
				xmin = 264.0181
				xmax = 264.0581
				text = "sil"
			intervals [1479]:
				xmin = 264.0581
				xmax = 264.1681
				text = "AE1"
			intervals [1480]:
				xmin = 264.1681
				xmax = 264.2181
				text = "Z"
			intervals [1481]:
				xmin = 264.2181
				xmax = 264.2481
				text = "B"
			intervals [1482]:
				xmin = 264.2481
				xmax = 264.3081
				text = "L"
			intervals [1483]:
				xmin = 264.3081
				xmax = 264.3881
				text = "AE1"
			intervals [1484]:
				xmin = 264.3881
				xmax = 264.4381
				text = "K"
			intervals [1485]:
				xmin = 264.4381
				xmax = 264.5281
				text = "P"
			intervals [1486]:
				xmin = 264.5281
				xmax = 264.6081
				text = "IY1"
			intervals [1487]:
				xmin = 264.6081
				xmax = 264.6481
				text = "P"
			intervals [1488]:
				xmin = 264.6481
				xmax = 264.6981
				text = "AH0"
			intervals [1489]:
				xmin = 264.6981
				xmax = 264.8581
				text = "L"
			intervals [1490]:
				xmin = 264.8581
				xmax = 264.8881
				text = "sp"
			intervals [1491]:
				xmin = 264.8881
				xmax = 264.9581
				text = "W"
			intervals [1492]:
				xmin = 264.9581
				xmax = 265.0481
				text = "ER1"
			intervals [1493]:
				xmin = 265.0481
				xmax = 265.0781
				text = "AO0"
			intervals [1494]:
				xmin = 265.0781
				xmax = 265.3081
				text = "R"
			intervals [1495]:
				xmin = 265.3081
				xmax = 265.3481
				text = "EH1"
			intervals [1496]:
				xmin = 265.3481
				xmax = 265.3981
				text = "D"
			intervals [1497]:
				xmin = 265.3981
				xmax = 265.4681
				text = "IY0"
			intervals [1498]:
				xmin = 265.4681
				xmax = 265.6281
				text = "T"
			intervals [1499]:
				xmin = 265.6281
				xmax = 265.6681
				text = "AA1"
			intervals [1500]:
				xmin = 265.6681
				xmax = 265.7581
				text = "R"
			intervals [1501]:
				xmin = 265.7581
				xmax = 265.8381
				text = "G"
			intervals [1502]:
				xmin = 265.8381
				xmax = 265.8681
				text = "AH0"
			intervals [1503]:
				xmin = 265.8681
				xmax = 265.8981
				text = "T"
			intervals [1504]:
				xmin = 265.8981
				xmax = 266.0081
				text = "IH0"
			intervals [1505]:
				xmin = 266.0081
				xmax = 266.0481
				text = "D"
			intervals [1506]:
				xmin = 266.0481
				xmax = 267.6684
				text = ""
			intervals [1507]:
				xmin = 267.6684
				xmax = 267.7184
				text = "B"
			intervals [1508]:
				xmin = 267.7184
				xmax = 267.7684
				text = "IH0"
			intervals [1509]:
				xmin = 267.7684
				xmax = 267.8284
				text = "K"
			intervals [1510]:
				xmin = 267.8284
				xmax = 267.8884
				text = "AA1"
			intervals [1511]:
				xmin = 267.8884
				xmax = 267.9584
				text = "Z"
			intervals [1512]:
				xmin = 267.9584
				xmax = 268.0084
				text = "AH0"
			intervals [1513]:
				xmin = 268.0084
				xmax = 268.0584
				text = "V"
			intervals [1514]:
				xmin = 268.0584
				xmax = 268.1384
				text = "HH"
			intervals [1515]:
				xmin = 268.1384
				xmax = 268.2384
				text = "UW1"
			intervals [1516]:
				xmin = 268.2384
				xmax = 268.2884
				text = "W"
			intervals [1517]:
				xmin = 268.2884
				xmax = 268.4084
				text = "IY1"
			intervals [1518]:
				xmin = 268.4084
				xmax = 268.5984
				text = "AA1"
			intervals [1519]:
				xmin = 268.5984
				xmax = 268.7784
				text = "R"
			intervals [1520]:
				xmin = 268.7784
				xmax = 269.2307
				text = ""
			intervals [1521]:
				xmin = 269.2307
				xmax = 269.3507
				text = "S"
			intervals [1522]:
				xmin = 269.3507
				xmax = 269.4007
				text = "OW1"
			intervals [1523]:
				xmin = 269.4007
				xmax = 269.4607
				text = "W"
			intervals [1524]:
				xmin = 269.4607
				xmax = 269.5107
				text = "IY1"
			intervals [1525]:
				xmin = 269.5107
				xmax = 269.5707
				text = "D"
			intervals [1526]:
				xmin = 269.5707
				xmax = 269.6107
				text = "OW1"
			intervals [1527]:
				xmin = 269.6107
				xmax = 269.6607
				text = "N"
			intervals [1528]:
				xmin = 269.6607
				xmax = 269.7007
				text = "N"
			intervals [1529]:
				xmin = 269.7007
				xmax = 269.7507
				text = "IY1"
			intervals [1530]:
				xmin = 269.7507
				xmax = 269.7807
				text = "D"
			intervals [1531]:
				xmin = 269.7807
				xmax = 269.8107
				text = "T"
			intervals [1532]:
				xmin = 269.8107
				xmax = 269.8507
				text = "IH0"
			intervals [1533]:
				xmin = 269.8507
				xmax = 269.9307
				text = "K"
			intervals [1534]:
				xmin = 269.9307
				xmax = 269.9607
				text = "AH1"
			intervals [1535]:
				xmin = 269.9607
				xmax = 270.0407
				text = "M"
			intervals [1536]:
				xmin = 270.0407
				xmax = 270.1207
				text = "AH1"
			intervals [1537]:
				xmin = 270.1207
				xmax = 270.1507
				text = "P"
			intervals [1538]:
				xmin = 270.1507
				xmax = 270.1807
				text = "W"
			intervals [1539]:
				xmin = 270.1807
				xmax = 270.2107
				text = "IH0"
			intervals [1540]:
				xmin = 270.2107
				xmax = 270.2407
				text = "TH"
			intervals [1541]:
				xmin = 270.2407
				xmax = 270.3607
				text = "S"
			intervals [1542]:
				xmin = 270.3607
				xmax = 270.4507
				text = "L"
			intervals [1543]:
				xmin = 270.4507
				xmax = 270.5607
				text = "AE1"
			intervals [1544]:
				xmin = 270.5607
				xmax = 270.7007
				text = "NG"
			intervals [1545]:
				xmin = 270.7007
				xmax = 270.7507
				text = "sp"
			intervals [1546]:
				xmin = 270.7507
				xmax = 270.8307
				text = "T"
			intervals [1547]:
				xmin = 270.8307
				xmax = 270.8607
				text = "AH0"
			intervals [1548]:
				xmin = 270.8607
				xmax = 270.9307
				text = "M"
			intervals [1549]:
				xmin = 270.9307
				xmax = 271.0007
				text = "EY1"
			intervals [1550]:
				xmin = 271.0007
				xmax = 271.0607
				text = "K"
			intervals [1551]:
				xmin = 271.0607
				xmax = 271.1307
				text = "AH1"
			intervals [1552]:
				xmin = 271.1307
				xmax = 271.2207
				text = "S"
			intervals [1553]:
				xmin = 271.2207
				xmax = 271.2607
				text = "L"
			intervals [1554]:
				xmin = 271.2607
				xmax = 271.3907
				text = "UH1"
			intervals [1555]:
				xmin = 271.3907
				xmax = 271.4507
				text = "K"
			intervals [1556]:
				xmin = 271.4507
				xmax = 273.9987
				text = ""
			intervals [1557]:
				xmin = 273.9987
				xmax = 274.0987
				text = "sil"
			intervals [1558]:
				xmin = 274.0987
				xmax = 274.1587
				text = "L"
			intervals [1559]:
				xmin = 274.1587
				xmax = 274.1987
				text = "EH1"
			intervals [1560]:
				xmin = 274.1987
				xmax = 274.3287
				text = "S"
			intervals [1561]:
				xmin = 274.3287
				xmax = 274.3887
				text = "EH1"
			intervals [1562]:
				xmin = 274.3887
				xmax = 274.4987
				text = "JH"
			intervals [1563]:
				xmin = 274.4987
				xmax = 274.5287
				text = "AH0"
			intervals [1564]:
				xmin = 274.5287
				xmax = 274.6387
				text = "K"
			intervals [1565]:
				xmin = 274.6387
				xmax = 274.7387
				text = "EY2"
			intervals [1566]:
				xmin = 274.7387
				xmax = 274.7887
				text = "T"
			intervals [1567]:
				xmin = 274.7887
				xmax = 274.8587
				text = "AH0"
			intervals [1568]:
				xmin = 274.8587
				xmax = 274.9187
				text = "D"
			intervals [1569]:
				xmin = 274.9187
				xmax = 275.3475
				text = ""
			intervals [1570]:
				xmin = 275.3475
				xmax = 275.3875
				text = "sil"
			intervals [1571]:
				xmin = 275.3875
				xmax = 275.4175
				text = "Y"
			intervals [1572]:
				xmin = 275.4175
				xmax = 275.4475
				text = "UW1"
			intervals [1573]:
				xmin = 275.4475
				xmax = 275.4875
				text = "N"
			intervals [1574]:
				xmin = 275.4875
				xmax = 275.5175
				text = "OW1"
			intervals [1575]:
				xmin = 275.5175
				xmax = 275.5475
				text = "W"
			intervals [1576]:
				xmin = 275.5475
				xmax = 275.5775
				text = "AH1"
			intervals [1577]:
				xmin = 275.5775
				xmax = 275.6075
				text = "T"
			intervals [1578]:
				xmin = 275.6075
				xmax = 275.6575
				text = "AH0"
			intervals [1579]:
				xmin = 275.6575
				xmax = 275.6975
				text = "M"
			intervals [1580]:
				xmin = 275.6975
				xmax = 275.7375
				text = "S"
			intervals [1581]:
				xmin = 275.7375
				xmax = 275.7675
				text = "EY1"
			intervals [1582]:
				xmin = 275.7675
				xmax = 275.7975
				text = "IH0"
			intervals [1583]:
				xmin = 275.7975
				xmax = 275.8975
				text = "N"
			intervals [1584]:
				xmin = 275.8975
				xmax = 276.4085
				text = "sp"
			intervals [1585]:
				xmin = 276.4085
				xmax = 276.4585
				text = "AY1"
			intervals [1586]:
				xmin = 276.4585
				xmax = 276.5085
				text = "M"
			intervals [1587]:
				xmin = 276.5085
				xmax = 276.6285
				text = "IY1"
			intervals [1588]:
				xmin = 276.6285
				xmax = 276.6585
				text = "N"
			intervals [1589]:
				xmin = 276.6585
				xmax = 276.6885
				text = "IH1"
			intervals [1590]:
				xmin = 276.6885
				xmax = 276.7185
				text = "T"
			intervals [1591]:
				xmin = 276.7185
				xmax = 276.7785
				text = "HH"
			intervals [1592]:
				xmin = 276.7785
				xmax = 276.8385
				text = "AE1"
			intervals [1593]:
				xmin = 276.8385
				xmax = 276.9185
				text = "Z"
			intervals [1594]:
				xmin = 276.9185
				xmax = 276.9685
				text = "IH0"
			intervals [1595]:
				xmin = 276.9685
				xmax = 277.0085
				text = "T"
			intervals [1596]:
				xmin = 277.0085
				xmax = 277.0485
				text = "S"
			intervals [1597]:
				xmin = 277.0485
				xmax = 277.0785
				text = "sp"
			intervals [1598]:
				xmin = 277.0785
				xmax = 277.2285
				text = "T"
			intervals [1599]:
				xmin = 277.2285
				xmax = 277.4085
				text = "AY1"
			intervals [1600]:
				xmin = 277.4085
				xmax = 277.4585
				text = "M"
			intervals [1601]:
				xmin = 277.4585
				xmax = 277.4985
				text = "Z"
			intervals [1602]:
				xmin = 277.4985
				xmax = 277.6185
				text = "F"
			intervals [1603]:
				xmin = 277.6185
				xmax = 277.7285
				text = "AO1"
			intervals [1604]:
				xmin = 277.7285
				xmax = 277.7785
				text = "R"
			intervals [1605]:
				xmin = 277.7785
				xmax = 277.8085
				text = "IH0"
			intervals [1606]:
				xmin = 277.8085
				xmax = 277.8785
				text = "T"
			intervals [1607]:
				xmin = 277.8785
				xmax = 278.1969
				text = ""
			intervals [1608]:
				xmin = 278.1969
				xmax = 278.2869
				text = "B"
			intervals [1609]:
				xmin = 278.2869
				xmax = 278.3669
				text = "AH1"
			intervals [1610]:
				xmin = 278.3669
				xmax = 278.4369
				text = "T"
			intervals [1611]:
				xmin = 278.4369
				xmax = 278.4769
				text = "HH"
			intervals [1612]:
				xmin = 278.4769
				xmax = 278.5269
				text = "W"
			intervals [1613]:
				xmin = 278.5269
				xmax = 278.5569
				text = "IH1"
			intervals [1614]:
				xmin = 278.5569
				xmax = 278.5969
				text = "N"
			intervals [1615]:
				xmin = 278.5969
				xmax = 278.6469
				text = "Y"
			intervals [1616]:
				xmin = 278.6469
				xmax = 278.6969
				text = "UW1"
			intervals [1617]:
				xmin = 278.6969
				xmax = 278.7369
				text = "IH0"
			intervals [1618]:
				xmin = 278.7369
				xmax = 278.7869
				text = "N"
			intervals [1619]:
				xmin = 278.7869
				xmax = 278.8569
				text = "AH0"
			intervals [1620]:
				xmin = 278.8569
				xmax = 278.9469
				text = "K"
			intervals [1621]:
				xmin = 278.9469
				xmax = 278.9869
				text = "L"
			intervals [1622]:
				xmin = 278.9869
				xmax = 279.1569
				text = "AE1"
			intervals [1623]:
				xmin = 279.1569
				xmax = 279.2769
				text = "S"
			intervals [1624]:
				xmin = 279.2769
				xmax = 279.3269
				text = "R"
			intervals [1625]:
				xmin = 279.3269
				xmax = 279.4969
				text = "UW2"
			intervals [1626]:
				xmin = 279.4969
				xmax = 279.5969
				text = "M"
			intervals [1627]:
				xmin = 279.5969
				xmax = 279.942
				text = ""
			intervals [1628]:
				xmin = 279.942
				xmax = 279.972
				text = "sil"
			intervals [1629]:
				xmin = 279.972
				xmax = 280.042
				text = "AE1"
			intervals [1630]:
				xmin = 280.042
				xmax = 280.132
				text = "N"
			intervals [1631]:
				xmin = 280.132
				xmax = 280.202
				text = "Y"
			intervals [1632]:
				xmin = 280.202
				xmax = 280.292
				text = "UW1"
			intervals [1633]:
				xmin = 280.292
				xmax = 280.362
				text = "HH"
			intervals [1634]:
				xmin = 280.362
				xmax = 280.562
				text = "AE1"
			intervals [1635]:
				xmin = 280.562
				xmax = 280.652
				text = "V"
			intervals [1636]:
				xmin = 280.652
				xmax = 281.8947
				text = "sp"
			intervals [1637]:
				xmin = 281.8947
				xmax = 281.9247
				text = "AH0"
			intervals [1638]:
				xmin = 281.9247
				xmax = 281.9547
				text = "D"
			intervals [1639]:
				xmin = 281.9547
				xmax = 281.9847
				text = "AH1"
			intervals [1640]:
				xmin = 281.9847
				xmax = 282.0147
				text = "B"
			intervals [1641]:
				xmin = 282.0147
				xmax = 282.0447
				text = "AH0"
			intervals [1642]:
				xmin = 282.0447
				xmax = 282.0747
				text = "L"
			intervals [1643]:
				xmin = 282.0747
				xmax = 282.1147
				text = "Y"
			intervals [1644]:
				xmin = 282.1147
				xmax = 282.1447
				text = "UW0"
			intervals [1645]:
				xmin = 282.1447
				xmax = 282.2647
				text = "sp"
			intervals [1646]:
				xmin = 282.2647
				xmax = 282.3647
				text = "K"
			intervals [1647]:
				xmin = 282.3647
				xmax = 282.4247
				text = "AO0"
			intervals [1648]:
				xmin = 282.4247
				xmax = 282.5547
				text = "K"
			intervals [1649]:
				xmin = 282.5547
				xmax = 282.6947
				text = "EY1"
			intervals [1650]:
				xmin = 282.6947
				xmax = 282.7247
				text = "ZH"
			intervals [1651]:
				xmin = 282.7247
				xmax = 282.7747
				text = "AH0"
			intervals [1652]:
				xmin = 282.7747
				xmax = 282.8047
				text = "N"
			intervals [1653]:
				xmin = 282.8047
				xmax = 282.9147
				text = "T"
			intervals [1654]:
				xmin = 282.9147
				xmax = 283.0047
				text = "IY1"
			intervals [1655]:
				xmin = 283.0047
				xmax = 283.0847
				text = "CH"
			intervals [1656]:
				xmin = 283.0847
				xmax = 283.1447
				text = "ER0"
			intervals [1657]:
				xmin = 283.1447
				xmax = 283.1847
				text = "DH"
			intervals [1658]:
				xmin = 283.1847
				xmax = 283.2147
				text = "AE1"
			intervals [1659]:
				xmin = 283.2147
				xmax = 283.2647
				text = "T"
			intervals [1660]:
				xmin = 283.2647
				xmax = 283.3447
				text = "Z"
			intervals [1661]:
				xmin = 283.3447
				xmax = 283.4247
				text = "T"
			intervals [1662]:
				xmin = 283.4247
				xmax = 283.5147
				text = "IY1"
			intervals [1663]:
				xmin = 283.5147
				xmax = 283.6047
				text = "CH"
			intervals [1664]:
				xmin = 283.6047
				xmax = 283.6447
				text = "IH0"
			intervals [1665]:
				xmin = 283.6447
				xmax = 283.6947
				text = "NG"
			intervals [1666]:
				xmin = 283.6947
				xmax = 283.7747
				text = "Y"
			intervals [1667]:
				xmin = 283.7747
				xmax = 283.9147
				text = "UW1"
			intervals [1668]:
				xmin = 283.9147
				xmax = 285.2079
				text = "sp"
			intervals [1669]:
				xmin = 285.2079
				xmax = 285.2579
				text = "AE1"
			intervals [1670]:
				xmin = 285.2579
				xmax = 285.3379
				text = "N"
			intervals [1671]:
				xmin = 285.3379
				xmax = 285.3979
				text = "Y"
			intervals [1672]:
				xmin = 285.3979
				xmax = 285.4679
				text = "UW1"
			intervals [1673]:
				xmin = 285.4679
				xmax = 285.5979
				text = "S"
			intervals [1674]:
				xmin = 285.5979
				xmax = 285.8879
				text = "EY1"
			intervals [1675]:
				xmin = 285.8879
				xmax = 286.2056
				text = ""
			intervals [1676]:
				xmin = 286.2056
				xmax = 286.2356
				text = "sil"
			intervals [1677]:
				xmin = 286.2356
				xmax = 286.3956
				text = "OW1"
			intervals [1678]:
				xmin = 286.3956
				xmax = 286.4756
				text = "Y"
			intervals [1679]:
				xmin = 286.4756
				xmax = 286.5356
				text = "UW1"
			intervals [1680]:
				xmin = 286.5356
				xmax = 286.6156
				text = "D"
			intervals [1681]:
				xmin = 286.6156
				xmax = 286.7056
				text = "R"
			intervals [1682]:
				xmin = 286.7056
				xmax = 286.8456
				text = "AO1"
			intervals [1683]:
				xmin = 286.8456
				xmax = 286.9056
				text = "IH0"
			intervals [1684]:
				xmin = 286.9056
				xmax = 286.9556
				text = "N"
			intervals [1685]:
				xmin = 286.9556
				xmax = 287.0256
				text = "AH0"
			intervals [1686]:
				xmin = 287.0256
				xmax = 287.0556
				text = "M"
			intervals [1687]:
				xmin = 287.0556
				xmax = 287.1156
				text = "L"
			intervals [1688]:
				xmin = 287.1156
				xmax = 287.1856
				text = "AY1"
			intervals [1689]:
				xmin = 287.1856
				xmax = 287.2256
				text = "K"
			intervals [1690]:
				xmin = 287.2256
				xmax = 287.3556
				text = "SH"
			intervals [1691]:
				xmin = 287.3556
				xmax = 287.4156
				text = "IY1"
			intervals [1692]:
				xmin = 287.4156
				xmax = 287.4656
				text = "D"
			intervals [1693]:
				xmin = 287.4656
				xmax = 287.6156
				text = "UW1"
			intervals [1694]:
				xmin = 287.6156
				xmax = 287.6456
				text = "IH0"
			intervals [1695]:
				xmin = 287.6456
				xmax = 287.6756
				text = "N"
			intervals [1696]:
				xmin = 287.6756
				xmax = 287.7856
				text = "T"
			intervals [1697]:
				xmin = 287.7856
				xmax = 287.8256
				text = "UW1"
			intervals [1698]:
				xmin = 287.8256
				xmax = 287.8856
				text = "M"
			intervals [1699]:
				xmin = 287.8856
				xmax = 288.0256
				text = "AH1"
			intervals [1700]:
				xmin = 288.0256
				xmax = 288.2956
				text = "CH"
			intervals [1701]:
				xmin = 288.2956
				xmax = 289.0591
				text = ""
			intervals [1702]:
				xmin = 289.0591
				xmax = 289.1391
				text = "IH1"
			intervals [1703]:
				xmin = 289.1391
				xmax = 289.1891
				text = "T"
			intervals [1704]:
				xmin = 289.1891
				xmax = 289.2491
				text = "S"
			intervals [1705]:
				xmin = 289.2491
				xmax = 289.3191
				text = "AH0"
			intervals [1706]:
				xmin = 289.3191
				xmax = 289.4491
				text = "P"
			intervals [1707]:
				xmin = 289.4491
				xmax = 289.4891
				text = "R"
			intervals [1708]:
				xmin = 289.4891
				xmax = 289.6291
				text = "AA1"
			intervals [1709]:
				xmin = 289.6291
				xmax = 289.7091
				text = "B"
			intervals [1710]:
				xmin = 289.7091
				xmax = 289.7591
				text = "L"
			intervals [1711]:
				xmin = 289.7591
				xmax = 289.7891
				text = "AH0"
			intervals [1712]:
				xmin = 289.7891
				xmax = 289.9991
				text = "M"
			intervals [1713]:
				xmin = 289.9991
				xmax = 290.5806
				text = ""
			intervals [1714]:
				xmin = 290.5806
				xmax = 290.6106
				text = "sil"
			intervals [1715]:
				xmin = 290.6106
				xmax = 290.6606
				text = "W"
			intervals [1716]:
				xmin = 290.6606
				xmax = 290.6906
				text = "IH1"
			intervals [1717]:
				xmin = 290.6906
				xmax = 290.7206
				text = "N"
			intervals [1718]:
				xmin = 290.7206
				xmax = 290.7506
				text = "Y"
			intervals [1719]:
				xmin = 290.7506
				xmax = 290.8506
				text = "UW1"
			intervals [1720]:
				xmin = 290.8506
				xmax = 290.8906
				text = "HH"
			intervals [1721]:
				xmin = 290.8906
				xmax = 290.9906
				text = "AE1"
			intervals [1722]:
				xmin = 290.9906
				xmax = 291.0906
				text = "V"
			intervals [1723]:
				xmin = 291.0906
				xmax = 291.1706
				text = "P"
			intervals [1724]:
				xmin = 291.1706
				xmax = 291.2706
				text = "IY1"
			intervals [1725]:
				xmin = 291.2706
				xmax = 291.3306
				text = "P"
			intervals [1726]:
				xmin = 291.3306
				xmax = 291.3706
				text = "AH0"
			intervals [1727]:
				xmin = 291.3706
				xmax = 291.4506
				text = "L"
			intervals [1728]:
				xmin = 291.4506
				xmax = 291.4906
				text = "DH"
			intervals [1729]:
				xmin = 291.4906
				xmax = 291.6406
				text = "AE1"
			intervals [1730]:
				xmin = 291.6406
				xmax = 291.6906
				text = "T"
			intervals [1731]:
				xmin = 291.6906
				xmax = 291.7806
				text = "Z"
			intervals [1732]:
				xmin = 291.7806
				xmax = 292.4224
				text = ""
			intervals [1733]:
				xmin = 292.4224
				xmax = 292.4624
				text = "sil"
			intervals [1734]:
				xmin = 292.4624
				xmax = 292.5924
				text = "D"
			intervals [1735]:
				xmin = 292.5924
				xmax = 292.6724
				text = "OW1"
			intervals [1736]:
				xmin = 292.6724
				xmax = 292.8224
				text = "N"
			intervals [1737]:
				xmin = 292.8224
				xmax = 292.8724
				text = "ER0"
			intervals [1738]:
				xmin = 292.8724
				xmax = 292.9424
				text = "Z"
			intervals [1739]:
				xmin = 292.9424
				xmax = 292.9924
				text = "DH"
			intervals [1740]:
				xmin = 292.9924
				xmax = 293.0424
				text = "AH0"
			intervals [1741]:
				xmin = 293.0424
				xmax = 293.0924
				text = "T"
			intervals [1742]:
				xmin = 293.0924
				xmax = 293.1324
				text = "Z"
			intervals [1743]:
				xmin = 293.1324
				xmax = 293.2124
				text = "D"
			intervals [1744]:
				xmin = 293.2124
				xmax = 293.2824
				text = "OW1"
			intervals [1745]:
				xmin = 293.2824
				xmax = 293.3924
				text = "N"
			intervals [1746]:
				xmin = 293.3924
				xmax = 293.4624
				text = "EY2"
			intervals [1747]:
				xmin = 293.4624
				xmax = 293.4924
				text = "T"
			intervals [1748]:
				xmin = 293.4924
				xmax = 293.5224
				text = "IH0"
			intervals [1749]:
				xmin = 293.5224
				xmax = 293.5524
				text = "N"
			intervals [1750]:
				xmin = 293.5524
				xmax = 293.6024
				text = "F"
			intervals [1751]:
				xmin = 293.6024
				xmax = 293.6524
				text = "ER0"
			intervals [1752]:
				xmin = 293.6524
				xmax = 293.6924
				text = "M"
			intervals [1753]:
				xmin = 293.6924
				xmax = 293.7224
				text = "DH"
			intervals [1754]:
				xmin = 293.7224
				xmax = 293.7824
				text = "AH0"
			intervals [1755]:
				xmin = 293.7824
				xmax = 293.8624
				text = "S"
			intervals [1756]:
				xmin = 293.8624
				xmax = 293.9324
				text = "K"
			intervals [1757]:
				xmin = 293.9324
				xmax = 294.0924
				text = "UW1"
			intervals [1758]:
				xmin = 294.0924
				xmax = 294.1724
				text = "L"
			intervals [1759]:
				xmin = 294.1724
				xmax = 294.2424
				text = "AH0"
			intervals [1760]:
				xmin = 294.2424
				xmax = 294.3424
				text = "N"
			intervals [1761]:
				xmin = 294.3424
				xmax = 294.4424
				text = "Y"
			intervals [1762]:
				xmin = 294.4424
				xmax = 294.5624
				text = "UW1"
			intervals [1763]:
				xmin = 294.5624
				xmax = 294.6424
				text = "sp"
			intervals [1764]:
				xmin = 294.6424
				xmax = 295.1292
				text = ""
			intervals [1765]:
				xmin = 295.1292
				xmax = 295.2492
				text = "IH1"
			intervals [1766]:
				xmin = 295.2492
				xmax = 295.2792
				text = "N"
			intervals [1767]:
				xmin = 295.2792
				xmax = 295.3392
				text = "HH"
			intervals [1768]:
				xmin = 295.3392
				xmax = 295.4392
				text = "IY1"
			intervals [1769]:
				xmin = 295.4392
				xmax = 295.4892
				text = "R"
			intervals [1770]:
				xmin = 295.4892
				xmax = 295.5892
				text = "S"
			intervals [1771]:
				xmin = 295.5892
				xmax = 295.6892
				text = "EY1"
			intervals [1772]:
				xmin = 295.6892
				xmax = 295.7192
				text = "IH0"
			intervals [1773]:
				xmin = 295.7192
				xmax = 295.7492
				text = "NG"
			intervals [1774]:
				xmin = 295.7492
				xmax = 295.8792
				text = "OW1"
			intervals [1775]:
				xmin = 295.8792
				xmax = 296.0092
				text = "SH"
			intervals [1776]:
				xmin = 296.0092
				xmax = 296.1092
				text = "IY1"
			intervals [1777]:
				xmin = 296.1092
				xmax = 296.2492
				text = "W"
			intervals [1778]:
				xmin = 296.2492
				xmax = 296.3992
				text = "AY1"
			intervals [1779]:
				xmin = 296.3992
				xmax = 296.4892
				text = "L"
			intervals [1780]:
				xmin = 296.4892
				xmax = 296.5892
				text = "IH0"
			intervals [1781]:
				xmin = 296.5892
				xmax = 296.6392
				text = "N"
			intervals [1782]:
				xmin = 296.6392
				xmax = 296.6992
				text = "sp"
			intervals [1783]:
				xmin = 296.6992
				xmax = 296.7494
				text = ""
			intervals [1784]:
				xmin = 296.7494
				xmax = 296.8894
				text = "SH"
			intervals [1785]:
				xmin = 296.8894
				xmax = 296.9794
				text = "IY1"
			intervals [1786]:
				xmin = 296.9794
				xmax = 297.1094
				text = "W"
			intervals [1787]:
				xmin = 297.1094
				xmax = 297.2594
				text = "AY1"
			intervals [1788]:
				xmin = 297.2594
				xmax = 297.3194
				text = "L"
			intervals [1789]:
				xmin = 297.3194
				xmax = 297.3694
				text = "IH0"
			intervals [1790]:
				xmin = 297.3694
				xmax = 297.4694
				text = "N"
			intervals [1791]:
				xmin = 297.4694
				xmax = 297.6194
				text = "AW1"
			intervals [1792]:
				xmin = 297.6194
				xmax = 297.6594
				text = "T"
			intervals [1793]:
				xmin = 297.6594
				xmax = 297.7094
				text = "L"
			intervals [1794]:
				xmin = 297.7094
				xmax = 297.8094
				text = "AY1"
			intervals [1795]:
				xmin = 297.8094
				xmax = 297.8994
				text = "K"
			intervals [1796]:
				xmin = 297.8994
				xmax = 298.8695
				text = ""
			intervals [1797]:
				xmin = 298.8695
				xmax = 298.9795
				text = "K"
			intervals [1798]:
				xmin = 298.9795
				xmax = 299.0095
				text = "AH1"
			intervals [1799]:
				xmin = 299.0095
				xmax = 299.0995
				text = "M"
			intervals [1800]:
				xmin = 299.0995
				xmax = 299.1395
				text = "sp"
			intervals [1801]:
				xmin = 299.1395
				xmax = 299.1995
				text = "AO1"
			intervals [1802]:
				xmin = 299.1995
				xmax = 299.2495
				text = "N"
			intervals [1803]:
				xmin = 299.2495
				xmax = 299.3195
				text = "N"
			intervals [1804]:
				xmin = 299.3195
				xmax = 299.5395
				text = "AW1"
			intervals [1805]:
				xmin = 299.5395
				xmax = 300.2416
				text = "sp"
			intervals [1806]:
				xmin = 300.2416
				xmax = 300.2816
				text = "W"
			intervals [1807]:
				xmin = 300.2816
				xmax = 300.3616
				text = "IY1"
			intervals [1808]:
				xmin = 300.3616
				xmax = 300.5016
				text = "AO0"
			intervals [1809]:
				xmin = 300.5016
				xmax = 300.5316
				text = "L"
			intervals [1810]:
				xmin = 300.5316
				xmax = 300.5816
				text = "R"
			intervals [1811]:
				xmin = 300.5816
				xmax = 300.6116
				text = "EH1"
			intervals [1812]:
				xmin = 300.6116
				xmax = 300.6616
				text = "D"
			intervals [1813]:
				xmin = 300.6616
				xmax = 300.7216
				text = "IY0"
			intervals [1814]:
				xmin = 300.7216
				xmax = 300.8416
				text = "T"
			intervals [1815]:
				xmin = 300.8416
				xmax = 300.9116
				text = "AA1"
			intervals [1816]:
				xmin = 300.9116
				xmax = 300.9416
				text = "R"
			intervals [1817]:
				xmin = 300.9416
				xmax = 300.9716
				text = "G"
			intervals [1818]:
				xmin = 300.9716
				xmax = 301.0116
				text = "AH0"
			intervals [1819]:
				xmin = 301.0116
				xmax = 301.0416
				text = "T"
			intervals [1820]:
				xmin = 301.0416
				xmax = 301.0716
				text = "IH0"
			intervals [1821]:
				xmin = 301.0716
				xmax = 301.1016
				text = "D"
			intervals [1822]:
				xmin = 301.1016
				xmax = 301.1516
				text = "K"
			intervals [1823]:
				xmin = 301.1516
				xmax = 301.1916
				text = "AA1"
			intervals [1824]:
				xmin = 301.1916
				xmax = 301.2716
				text = "Z"
			intervals [1825]:
				xmin = 301.2716
				xmax = 301.3016
				text = "W"
			intervals [1826]:
				xmin = 301.3016
				xmax = 301.3716
				text = "IY1"
			intervals [1827]:
				xmin = 301.3716
				xmax = 301.5016
				text = "AE1"
			intervals [1828]:
				xmin = 301.5016
				xmax = 301.5516
				text = "F"
			intervals [1829]:
				xmin = 301.5516
				xmax = 301.5816
				text = "R"
			intervals [1830]:
				xmin = 301.5816
				xmax = 301.6116
				text = "AH0"
			intervals [1831]:
				xmin = 301.6116
				xmax = 301.6416
				text = "K"
			intervals [1832]:
				xmin = 301.6416
				xmax = 301.6716
				text = "AH0"
			intervals [1833]:
				xmin = 301.6716
				xmax = 301.7016
				text = "N"
			intervals [1834]:
				xmin = 301.7016
				xmax = 301.7316
				text = "AH0"
			intervals [1835]:
				xmin = 301.7316
				xmax = 301.7916
				text = "M"
			intervals [1836]:
				xmin = 301.7916
				xmax = 301.8416
				text = "EH1"
			intervals [1837]:
				xmin = 301.8416
				xmax = 301.8916
				text = "R"
			intervals [1838]:
				xmin = 301.8916
				xmax = 301.9716
				text = "IH0"
			intervals [1839]:
				xmin = 301.9716
				xmax = 302.0316
				text = "K"
			intervals [1840]:
				xmin = 302.0316
				xmax = 302.0616
				text = "AH0"
			intervals [1841]:
				xmin = 302.0616
				xmax = 302.1516
				text = "N"
			intervals [1842]:
				xmin = 302.1516
				xmax = 302.4972
				text = ""
			intervals [1843]:
				xmin = 302.4972
				xmax = 302.5372
				text = "sil"
			intervals [1844]:
				xmin = 302.5372
				xmax = 302.5772
				text = "W"
			intervals [1845]:
				xmin = 302.5772
				xmax = 302.6472
				text = "IY1"
			intervals [1846]:
				xmin = 302.6472
				xmax = 302.6972
				text = "D"
			intervals [1847]:
				xmin = 302.6972
				xmax = 302.7972
				text = "OW1"
			intervals [1848]:
				xmin = 302.7972
				xmax = 302.8772
				text = "N"
			intervals [1849]:
				xmin = 302.8772
				xmax = 302.9072
				text = "T"
			intervals [1850]:
				xmin = 302.9072
				xmax = 302.9372
				text = "sp"
			intervals [1851]:
				xmin = 302.9372
				xmax = 303.0272
				text = "N"
			intervals [1852]:
				xmin = 303.0272
				xmax = 303.1172
				text = "IY1"
			intervals [1853]:
				xmin = 303.1172
				xmax = 303.1672
				text = "D"
			intervals [1854]:
				xmin = 303.1672
				xmax = 303.2072
				text = "T"
			intervals [1855]:
				xmin = 303.2072
				xmax = 303.2472
				text = "IH0"
			intervals [1856]:
				xmin = 303.2472
				xmax = 303.2872
				text = "D"
			intervals [1857]:
				xmin = 303.2872
				xmax = 303.3472
				text = "R"
			intervals [1858]:
				xmin = 303.3472
				xmax = 303.3972
				text = "AO1"
			intervals [1859]:
				xmin = 303.3972
				xmax = 303.5172
				text = "M"
			intervals [1860]:
				xmin = 303.5172
				xmax = 303.5972
				text = "AO1"
			intervals [1861]:
				xmin = 303.5972
				xmax = 303.6272
				text = "R"
			intervals [1862]:
				xmin = 303.6272
				xmax = 303.6672
				text = "AH0"
			intervals [1863]:
				xmin = 303.6672
				xmax = 303.7772
				text = "T"
			intervals [1864]:
				xmin = 303.7772
				xmax = 303.8072
				text = "EH1"
			intervals [1865]:
				xmin = 303.8072
				xmax = 303.8372
				text = "N"
			intervals [1866]:
				xmin = 303.8372
				xmax = 303.8772
				text = "SH"
			intervals [1867]:
				xmin = 303.8772
				xmax = 303.9272
				text = "AH0"
			intervals [1868]:
				xmin = 303.9272
				xmax = 303.9872
				text = "N"
			intervals [1869]:
				xmin = 303.9872
				xmax = 304.0472
				text = "T"
			intervals [1870]:
				xmin = 304.0472
				xmax = 304.1472
				text = "UW1"
			intervals [1871]:
				xmin = 304.1472
				xmax = 304.2172
				text = "AA0"
			intervals [1872]:
				xmin = 304.2172
				xmax = 304.2772
				text = "R"
			intervals [1873]:
				xmin = 304.2772
				xmax = 304.3872
				text = "S"
			intervals [1874]:
				xmin = 304.3872
				xmax = 304.5372
				text = "EH1"
			intervals [1875]:
				xmin = 304.5372
				xmax = 304.6172
				text = "L"
			intervals [1876]:
				xmin = 304.6172
				xmax = 304.6572
				text = "V"
			intervals [1877]:
				xmin = 304.6572
				xmax = 304.8372
				text = "Z"
			intervals [1878]:
				xmin = 304.8372
				xmax = 305.8146
				text = ""
			intervals [1879]:
				xmin = 305.8146
				xmax = 305.8546
				text = "sil"
			intervals [1880]:
				xmin = 305.8546
				xmax = 305.8946
				text = "AY1"
			intervals [1881]:
				xmin = 305.8946
				xmax = 305.9646
				text = "M"
			intervals [1882]:
				xmin = 305.9646
				xmax = 306.0746
				text = "IY1"
			intervals [1883]:
				xmin = 306.0746
				xmax = 306.1946
				text = "N"
			intervals [1884]:
				xmin = 306.1946
				xmax = 306.2446
				text = "D"
			intervals [1885]:
				xmin = 306.2446
				xmax = 306.3046
				text = "OW1"
			intervals [1886]:
				xmin = 306.3046
				xmax = 306.3446
				text = "N"
			intervals [1887]:
				xmin = 306.3446
				xmax = 306.3746
				text = "G"
			intervals [1888]:
				xmin = 306.3746
				xmax = 306.4046
				text = "IH1"
			intervals [1889]:
				xmin = 306.4046
				xmax = 306.4446
				text = "T"
			intervals [1890]:
				xmin = 306.4446
				xmax = 306.4746
				text = "M"
			intervals [1891]:
				xmin = 306.4746
				xmax = 306.5046
				text = "IY1"
			intervals [1892]:
				xmin = 306.5046
				xmax = 306.5646
				text = "R"
			intervals [1893]:
				xmin = 306.5646
				xmax = 306.7946
				text = "AO1"
			intervals [1894]:
				xmin = 306.7946
				xmax = 306.8346
				text = "NG"
			intervals [1895]:
				xmin = 306.8346
				xmax = 306.8846
				text = "AY1"
			intervals [1896]:
				xmin = 306.8846
				xmax = 306.9246
				text = "M"
			intervals [1897]:
				xmin = 306.9246
				xmax = 306.9746
				text = "N"
			intervals [1898]:
				xmin = 306.9746
				xmax = 307.0246
				text = "AA1"
			intervals [1899]:
				xmin = 307.0246
				xmax = 307.0946
				text = "T"
			intervals [1900]:
				xmin = 307.0946
				xmax = 307.2046
				text = "S"
			intervals [1901]:
				xmin = 307.2046
				xmax = 307.3346
				text = "EY1"
			intervals [1902]:
				xmin = 307.3346
				xmax = 307.3646
				text = "IH0"
			intervals [1903]:
				xmin = 307.3646
				xmax = 307.4546
				text = "N"
			intervals [1904]:
				xmin = 307.4546
				xmax = 307.7298
				text = ""
			intervals [1905]:
				xmin = 307.7298
				xmax = 307.7698
				text = "sil"
			intervals [1906]:
				xmin = 307.7698
				xmax = 307.7998
				text = "AH0"
			intervals [1907]:
				xmin = 307.7998
				xmax = 307.8298
				text = "M"
			intervals [1908]:
				xmin = 307.8298
				xmax = 307.8598
				text = "N"
			intervals [1909]:
				xmin = 307.8598
				xmax = 307.9198
				text = "AA1"
			intervals [1910]:
				xmin = 307.9198
				xmax = 307.9598
				text = "T"
			intervals [1911]:
				xmin = 307.9598
				xmax = 308.0098
				text = "T"
			intervals [1912]:
				xmin = 308.0098
				xmax = 308.0498
				text = "R"
			intervals [1913]:
				xmin = 308.0498
				xmax = 308.0998
				text = "AY1"
			intervals [1914]:
				xmin = 308.0998
				xmax = 308.1298
				text = "N"
			intervals [1915]:
				xmin = 308.1298
				xmax = 308.1598
				text = "T"
			intervals [1916]:
				xmin = 308.1598
				xmax = 308.2198
				text = "AH0"
			intervals [1917]:
				xmin = 308.2198
				xmax = 308.3098
				text = "S"
			intervals [1918]:
				xmin = 308.3098
				xmax = 308.4598
				text = "AW1"
			intervals [1919]:
				xmin = 308.4598
				xmax = 308.4898
				text = "N"
			intervals [1920]:
				xmin = 308.4898
				xmax = 308.5198
				text = "D"
			intervals [1921]:
				xmin = 308.5198
				xmax = 308.5598
				text = "L"
			intervals [1922]:
				xmin = 308.5598
				xmax = 308.6698
				text = "AY1"
			intervals [1923]:
				xmin = 308.6698
				xmax = 308.7798
				text = "K"
			intervals [1924]:
				xmin = 308.7798
				xmax = 309.0211
				text = ""
			intervals [1925]:
				xmin = 309.0211
				xmax = 309.0611
				text = "sil"
			intervals [1926]:
				xmin = 309.0611
				xmax = 309.1611
				text = "OW1"
			intervals [1927]:
				xmin = 309.1611
				xmax = 309.2611
				text = "N"
			intervals [1928]:
				xmin = 309.2611
				xmax = 309.3711
				text = "OW1"
			intervals [1929]:
				xmin = 309.3711
				xmax = 309.4111
				text = "DH"
			intervals [1930]:
				xmin = 309.4111
				xmax = 309.4511
				text = "AH0"
			intervals [1931]:
				xmin = 309.4511
				xmax = 309.4811
				text = "T"
			intervals [1932]:
				xmin = 309.4811
				xmax = 309.5511
				text = "Z"
			intervals [1933]:
				xmin = 309.5511
				xmax = 309.6111
				text = "B"
			intervals [1934]:
				xmin = 309.6111
				xmax = 309.7611
				text = "AE1"
			intervals [1935]:
				xmin = 309.7611
				xmax = 309.8011
				text = "D"
			intervals [1936]:
				xmin = 309.8011
				xmax = 309.8311
				text = "W"
			intervals [1937]:
				xmin = 309.8311
				xmax = 309.8611
				text = "IY1"
			intervals [1938]:
				xmin = 309.8611
				xmax = 309.8911
				text = "D"
			intervals [1939]:
				xmin = 309.8911
				xmax = 309.9511
				text = "OW1"
			intervals [1940]:
				xmin = 309.9511
				xmax = 309.9811
				text = "N"
			intervals [1941]:
				xmin = 309.9811
				xmax = 310.0211
				text = "N"
			intervals [1942]:
				xmin = 310.0211
				xmax = 310.0811
				text = "IY1"
			intervals [1943]:
				xmin = 310.0811
				xmax = 310.1111
				text = "D"
			intervals [1944]:
				xmin = 310.1111
				xmax = 310.1411
				text = "T"
			intervals [1945]:
				xmin = 310.1411
				xmax = 310.1711
				text = "IH0"
			intervals [1946]:
				xmin = 310.1711
				xmax = 310.2111
				text = "HH"
			intervals [1947]:
				xmin = 310.2111
				xmax = 310.3311
				text = "AE1"
			intervals [1948]:
				xmin = 310.3311
				xmax = 310.4011
				text = "V"
			intervals [1949]:
				xmin = 310.4011
				xmax = 310.4511
				text = "DH"
			intervals [1950]:
				xmin = 310.4511
				xmax = 310.5511
				text = "AH0"
			intervals [1951]:
				xmin = 310.5511
				xmax = 310.5811
				text = "T"
			intervals [1952]:
				xmin = 310.5811
				xmax = 310.6311
				text = "L"
			intervals [1953]:
				xmin = 310.6311
				xmax = 310.7011
				text = "AE1"
			intervals [1954]:
				xmin = 310.7011
				xmax = 310.7611
				text = "NG"
			intervals [1955]:
				xmin = 310.7611
				xmax = 310.7911
				text = "G"
			intervals [1956]:
				xmin = 310.7911
				xmax = 310.8411
				text = "W"
			intervals [1957]:
				xmin = 310.8411
				xmax = 310.9011
				text = "IH0"
			intervals [1958]:
				xmin = 310.9011
				xmax = 310.9911
				text = "JH"
			intervals [1959]:
				xmin = 310.9911
				xmax = 311.0311
				text = "B"
			intervals [1960]:
				xmin = 311.0311
				xmax = 311.1011
				text = "AH1"
			intervals [1961]:
				xmin = 311.1011
				xmax = 311.1311
				text = "T"
			intervals [1962]:
				xmin = 311.1311
				xmax = 311.2111
				text = "IH1"
			intervals [1963]:
				xmin = 311.2111
				xmax = 311.2811
				text = "T"
			intervals [1964]:
				xmin = 311.2811
				xmax = 311.3411
				text = "S"
			intervals [1965]:
				xmin = 311.3411
				xmax = 311.4211
				text = "AH0"
			intervals [1966]:
				xmin = 311.4211
				xmax = 311.5811
				text = "T"
			intervals [1967]:
				xmin = 311.5811
				xmax = 311.7211
				text = "AY1"
			intervals [1968]:
				xmin = 311.7211
				xmax = 311.7511
				text = "M"
			intervals [1969]:
				xmin = 311.7511
				xmax = 311.7811
				text = "AH0"
			intervals [1970]:
				xmin = 311.7811
				xmax = 311.8411
				text = "N"
			intervals [1971]:
				xmin = 311.8411
				xmax = 311.9111
				text = "AH0"
			intervals [1972]:
				xmin = 311.9111
				xmax = 312.0311
				text = "P"
			intervals [1973]:
				xmin = 312.0311
				xmax = 312.0611
				text = "L"
			intervals [1974]:
				xmin = 312.0611
				xmax = 312.1911
				text = "EY1"
			intervals [1975]:
				xmin = 312.1911
				xmax = 312.2511
				text = "S"
			intervals [1976]:
				xmin = 312.2511
				xmax = 312.3211
				text = "W"
			intervals [1977]:
				xmin = 312.3211
				xmax = 312.3911
				text = "EH1"
			intervals [1978]:
				xmin = 312.3911
				xmax = 312.4611
				text = "R"
			intervals [1979]:
				xmin = 312.4611
				xmax = 312.6588
				text = ""
			intervals [1980]:
				xmin = 312.6588
				xmax = 312.6888
				text = "sil"
			intervals [1981]:
				xmin = 312.6888
				xmax = 312.8088
				text = "L"
			intervals [1982]:
				xmin = 312.8088
				xmax = 312.8488
				text = "AE1"
			intervals [1983]:
				xmin = 312.8488
				xmax = 312.9088
				text = "NG"
			intervals [1984]:
				xmin = 312.9088
				xmax = 312.9388
				text = "G"
			intervals [1985]:
				xmin = 312.9388
				xmax = 312.9688
				text = "W"
			intervals [1986]:
				xmin = 312.9688
				xmax = 313.0088
				text = "IH0"
			intervals [1987]:
				xmin = 313.0088
				xmax = 313.0388
				text = "JH"
			intervals [1988]:
				xmin = 313.0388
				xmax = 313.1388
				text = "SH"
			intervals [1989]:
				xmin = 313.1388
				xmax = 313.1788
				text = "UH1"
			intervals [1990]:
				xmin = 313.1788
				xmax = 313.2188
				text = "D"
			intervals [1991]:
				xmin = 313.2188
				xmax = 313.2488
				text = "B"
			intervals [1992]:
				xmin = 313.2488
				xmax = 313.3988
				text = "IY1"
			intervals [1993]:
				xmin = 313.3988
				xmax = 313.5488
				text = "Y"
			intervals [1994]:
				xmin = 313.5488
				xmax = 313.8588
				text = "UW1"
			intervals [1995]:
				xmin = 313.8588
				xmax = 313.9788
				text = "Z"
			intervals [1996]:
				xmin = 313.9788
				xmax = 314.0088
				text = "D"
			intervals [1997]:
				xmin = 314.0088
				xmax = 314.3571
				text = ""
			intervals [1998]:
				xmin = 314.3571
				xmax = 314.3971
				text = "sil"
			intervals [1999]:
				xmin = 314.3971
				xmax = 314.4471
				text = "IH0"
			intervals [2000]:
				xmin = 314.4471
				xmax = 314.4971
				text = "N"
			intervals [2001]:
				xmin = 314.4971
				xmax = 314.5371
				text = "AH0"
			intervals [2002]:
				xmin = 314.5371
				xmax = 314.5971
				text = "P"
			intervals [2003]:
				xmin = 314.5971
				xmax = 314.6371
				text = "R"
			intervals [2004]:
				xmin = 314.6371
				xmax = 314.6971
				text = "AH0"
			intervals [2005]:
				xmin = 314.6971
				xmax = 314.8071
				text = "F"
			intervals [2006]:
				xmin = 314.8071
				xmax = 314.8971
				text = "EH1"
			intervals [2007]:
				xmin = 314.8971
				xmax = 315.0571
				text = "SH"
			intervals [2008]:
				xmin = 315.0571
				xmax = 315.1171
				text = "AH0"
			intervals [2009]:
				xmin = 315.1171
				xmax = 315.1771
				text = "N"
			intervals [2010]:
				xmin = 315.1771
				xmax = 315.2071
				text = "AH0"
			intervals [2011]:
				xmin = 315.2071
				xmax = 315.3571
				text = "L"
			intervals [2012]:
				xmin = 315.3571
				xmax = 315.7518
				text = ""
			intervals [2013]:
				xmin = 315.7518
				xmax = 315.7918
				text = "sil"
			intervals [2014]:
				xmin = 315.7918
				xmax = 315.8918
				text = "W"
			intervals [2015]:
				xmin = 315.8918
				xmax = 315.9518
				text = "ER1"
			intervals [2016]:
				xmin = 315.9518
				xmax = 316.0218
				text = "K"
			intervals [2017]:
				xmin = 316.0218
				xmax = 316.1218
				text = "S"
			intervals [2018]:
				xmin = 316.1218
				xmax = 316.2118
				text = "EH1"
			intervals [2019]:
				xmin = 316.2118
				xmax = 316.2518
				text = "T"
			intervals [2020]:
				xmin = 316.2518
				xmax = 316.2818
				text = "IH0"
			intervals [2021]:
				xmin = 316.2818
				xmax = 316.4518
				text = "N"
			intervals [2022]:
				xmin = 316.4518
				xmax = 316.8962
				text = ""
			intervals [2023]:
				xmin = 316.8962
				xmax = 316.9962
				text = "F"
			intervals [2024]:
				xmin = 316.9962
				xmax = 317.0262
				text = "AO1"
			intervals [2025]:
				xmin = 317.0262
				xmax = 317.0662
				text = "R"
			intervals [2026]:
				xmin = 317.0662
				xmax = 317.1562
				text = "M"
			intervals [2027]:
				xmin = 317.1562
				xmax = 317.3162
				text = "IY1"
			intervals [2028]:
				xmin = 317.3162
				xmax = 317.3662
				text = "DH"
			intervals [2029]:
				xmin = 317.3662
				xmax = 317.4262
				text = "AE1"
			intervals [2030]:
				xmin = 317.4262
				xmax = 317.5062
				text = "T"
			intervals [2031]:
				xmin = 317.5062
				xmax = 317.5362
				text = "S"
			intervals [2032]:
				xmin = 317.5362
				xmax = 317.6462
				text = "S"
			intervals [2033]:
				xmin = 317.6462
				xmax = 317.7162
				text = "K"
			intervals [2034]:
				xmin = 317.7162
				xmax = 317.9162
				text = "UW1"
			intervals [2035]:
				xmin = 317.9162
				xmax = 317.9962
				text = "L"
			intervals [2036]:
				xmin = 317.9962
				xmax = 318.1062
				text = "sp"
			intervals [2037]:
				xmin = 318.1062
				xmax = 318.1562
				text = "DH"
			intervals [2038]:
				xmin = 318.1562
				xmax = 318.1862
				text = "AE1"
			intervals [2039]:
				xmin = 318.1862
				xmax = 318.2762
				text = "T"
			intervals [2040]:
				xmin = 318.2762
				xmax = 318.3762
				text = "S"
			intervals [2041]:
				xmin = 318.3762
				xmax = 318.4262
				text = "EH1"
			intervals [2042]:
				xmin = 318.4262
				xmax = 318.4762
				text = "N"
			intervals [2043]:
				xmin = 318.4762
				xmax = 318.5362
				text = "IY0"
			intervals [2044]:
				xmin = 318.5362
				xmax = 318.6262
				text = "B"
			intervals [2045]:
				xmin = 318.6262
				xmax = 318.6762
				text = "AH0"
			intervals [2046]:
				xmin = 318.6762
				xmax = 318.7062
				text = "D"
			intervals [2047]:
				xmin = 318.7062
				xmax = 318.7362
				text = "IY0"
			intervals [2048]:
				xmin = 318.7362
				xmax = 318.7662
				text = "P"
			intervals [2049]:
				xmin = 318.7662
				xmax = 318.7962
				text = "R"
			intervals [2050]:
				xmin = 318.7962
				xmax = 318.8462
				text = "AH0"
			intervals [2051]:
				xmin = 318.8462
				xmax = 318.9162
				text = "F"
			intervals [2052]:
				xmin = 318.9162
				xmax = 318.9862
				text = "EH1"
			intervals [2053]:
				xmin = 318.9862
				xmax = 319.0462
				text = "SH"
			intervals [2054]:
				xmin = 319.0462
				xmax = 319.0762
				text = "AH0"
			intervals [2055]:
				xmin = 319.0762
				xmax = 319.1062
				text = "N"
			intervals [2056]:
				xmin = 319.1062
				xmax = 319.1362
				text = "AH0"
			intervals [2057]:
				xmin = 319.1362
				xmax = 319.1662
				text = "L"
			intervals [2058]:
				xmin = 319.1662
				xmax = 319.2262
				text = "W"
			intervals [2059]:
				xmin = 319.2262
				xmax = 319.2762
				text = "ER1"
			intervals [2060]:
				xmin = 319.2762
				xmax = 319.3362
				text = "K"
			intervals [2061]:
				xmin = 319.3362
				xmax = 319.3962
				text = "S"
			intervals [2062]:
				xmin = 319.3962
				xmax = 319.4262
				text = "EH1"
			intervals [2063]:
				xmin = 319.4262
				xmax = 319.4562
				text = "T"
			intervals [2064]:
				xmin = 319.4562
				xmax = 319.4862
				text = "IH0"
			intervals [2065]:
				xmin = 319.4862
				xmax = 319.5262
				text = "N"
			intervals [2066]:
				xmin = 319.5262
				xmax = 319.5862
				text = "IH1"
			intervals [2067]:
				xmin = 319.5862
				xmax = 319.6462
				text = "F"
			intervals [2068]:
				xmin = 319.6462
				xmax = 319.7362
				text = "Y"
			intervals [2069]:
				xmin = 319.7362
				xmax = 319.8162
				text = "UW1"
			intervals [2070]:
				xmin = 319.8162
				xmax = 320.2169
				text = "sp"
			intervals [2071]:
				xmin = 320.2169
				xmax = 320.2769
				text = "IH0"
			intervals [2072]:
				xmin = 320.2769
				xmax = 320.3369
				text = "N"
			intervals [2073]:
				xmin = 320.3369
				xmax = 320.4269
				text = "S"
			intervals [2074]:
				xmin = 320.4269
				xmax = 320.4969
				text = "K"
			intervals [2075]:
				xmin = 320.4969
				xmax = 320.6669
				text = "UW1"
			intervals [2076]:
				xmin = 320.6669
				xmax = 320.7669
				text = "L"
			intervals [2077]:
				xmin = 320.7669
				xmax = 320.8909
				text = ""
			intervals [2078]:
				xmin = 320.8909
				xmax = 320.9309
				text = "sil"
			intervals [2079]:
				xmin = 320.9309
				xmax = 320.9809
				text = "DH"
			intervals [2080]:
				xmin = 320.9809
				xmax = 321.0309
				text = "AE1"
			intervals [2081]:
				xmin = 321.0309
				xmax = 321.1509
				text = "T"
			intervals [2082]:
				xmin = 321.1509
				xmax = 321.3109
				text = "S"
			intervals [2083]:
				xmin = 321.3109
				xmax = 322.1255
				text = ""
			intervals [2084]:
				xmin = 322.1255
				xmax = 322.1555
				text = "sil"
			intervals [2085]:
				xmin = 322.1555
				xmax = 322.2855
				text = "S"
			intervals [2086]:
				xmin = 322.2855
				xmax = 322.3455
				text = "T"
			intervals [2087]:
				xmin = 322.3455
				xmax = 322.3955
				text = "AH1"
			intervals [2088]:
				xmin = 322.3955
				xmax = 322.4755
				text = "F"
			intervals [2089]:
				xmin = 322.4755
				xmax = 322.5055
				text = "L"
			intervals [2090]:
				xmin = 322.5055
				xmax = 322.5555
				text = "AY1"
			intervals [2091]:
				xmin = 322.5555
				xmax = 322.6155
				text = "K"
			intervals [2092]:
				xmin = 322.6155
				xmax = 322.6555
				text = "DH"
			intervals [2093]:
				xmin = 322.6555
				xmax = 322.7355
				text = "AE1"
			intervals [2094]:
				xmin = 322.7355
				xmax = 322.7655
				text = "T"
			intervals [2095]:
				xmin = 322.7655
				xmax = 322.7955
				text = "sp"
			intervals [2096]:
				xmin = 322.7955
				xmax = 322.8855
				text = "Y"
			intervals [2097]:
				xmin = 322.8855
				xmax = 322.9355
				text = "UW1"
			intervals [2098]:
				xmin = 322.9355
				xmax = 323.0555
				text = "SH"
			intervals [2099]:
				xmin = 323.0555
				xmax = 323.0855
				text = "UH1"
			intervals [2100]:
				xmin = 323.0855
				xmax = 323.1155
				text = "D"
			intervals [2101]:
				xmin = 323.1155
				xmax = 323.1455
				text = "AH0"
			intervals [2102]:
				xmin = 323.1455
				xmax = 323.1755
				text = "N"
			intervals [2103]:
				xmin = 323.1755
				xmax = 323.2055
				text = "T"
			intervals [2104]:
				xmin = 323.2055
				xmax = 323.2355
				text = "B"
			intervals [2105]:
				xmin = 323.2355
				xmax = 323.3355
				text = "IY1"
			intervals [2106]:
				xmin = 323.3355
				xmax = 323.3955
				text = "EY1"
			intervals [2107]:
				xmin = 323.3955
				xmax = 323.4255
				text = "B"
			intervals [2108]:
				xmin = 323.4255
				xmax = 323.4555
				text = "AH0"
			intervals [2109]:
				xmin = 323.4555
				xmax = 323.4855
				text = "L"
			intervals [2110]:
				xmin = 323.4855
				xmax = 323.5155
				text = "T"
			intervals [2111]:
				xmin = 323.5155
				xmax = 323.6055
				text = "IH0"
			intervals [2112]:
				xmin = 323.6055
				xmax = 323.6355
				text = "sp"
			intervals [2113]:
				xmin = 323.6355
				xmax = 323.7255
				text = "Y"
			intervals [2114]:
				xmin = 323.7255
				xmax = 323.7855
				text = "UW1"
			intervals [2115]:
				xmin = 323.7855
				xmax = 323.8955
				text = "SH"
			intervals [2116]:
				xmin = 323.8955
				xmax = 323.9255
				text = "UH1"
			intervals [2117]:
				xmin = 323.9255
				xmax = 323.9555
				text = "D"
			intervals [2118]:
				xmin = 323.9555
				xmax = 323.9855
				text = "AH0"
			intervals [2119]:
				xmin = 323.9855
				xmax = 324.0155
				text = "N"
			intervals [2120]:
				xmin = 324.0155
				xmax = 324.0455
				text = "T"
			intervals [2121]:
				xmin = 324.0455
				xmax = 324.0755
				text = "B"
			intervals [2122]:
				xmin = 324.0755
				xmax = 324.1355
				text = "IY1"
			intervals [2123]:
				xmin = 324.1355
				xmax = 324.2155
				text = "Y"
			intervals [2124]:
				xmin = 324.2155
				xmax = 324.3155
				text = "UW1"
			intervals [2125]:
				xmin = 324.3155
				xmax = 324.3755
				text = "Z"
			intervals [2126]:
				xmin = 324.3755
				xmax = 324.4355
				text = "IH0"
			intervals [2127]:
				xmin = 324.4355
				xmax = 324.4855
				text = "NG"
			intervals [2128]:
				xmin = 324.4855
				xmax = 324.5255
				text = "DH"
			intervals [2129]:
				xmin = 324.5255
				xmax = 324.6355
				text = "AH0"
			intervals [2130]:
				xmin = 324.6355
				xmax = 324.7055
				text = "T"
			intervals [2131]:
				xmin = 324.7055
				xmax = 324.8156
				text = ""
			intervals [2132]:
				xmin = 324.8156
				xmax = 324.8856
				text = "D"
			intervals [2133]:
				xmin = 324.8856
				xmax = 324.9556
				text = "UH1"
			intervals [2134]:
				xmin = 324.9556
				xmax = 324.9856
				text = "R"
			intervals [2135]:
				xmin = 324.9856
				xmax = 325.0156
				text = "IH0"
			intervals [2136]:
				xmin = 325.0156
				xmax = 325.0456
				text = "N"
			intervals [2137]:
				xmin = 325.0456
				xmax = 325.0956
				text = "DH"
			intervals [2138]:
				xmin = 325.0956
				xmax = 325.1356
				text = "AE1"
			intervals [2139]:
				xmin = 325.1356
				xmax = 325.1756
				text = "T"
			intervals [2140]:
				xmin = 325.1756
				xmax = 325.2856
				text = "T"
			intervals [2141]:
				xmin = 325.2856
				xmax = 325.4056
				text = "AY1"
			intervals [2142]:
				xmin = 325.4056
				xmax = 325.5456
				text = "M"
			intervals [2143]:
				xmin = 325.5456
				xmax = 326.0434
				text = ""
			intervals [2144]:
				xmin = 326.0434
				xmax = 326.0934
				text = "sil"
			intervals [2145]:
				xmin = 326.0934
				xmax = 326.2234
				text = "N"
			intervals [2146]:
				xmin = 326.2234
				xmax = 326.4634
				text = "AW1"
			intervals [2147]:
				xmin = 326.4634
				xmax = 326.5234
				text = "sp"
			intervals [2148]:
				xmin = 326.5234
				xmax = 326.5734
				text = "HH"
			intervals [2149]:
				xmin = 326.5734
				xmax = 326.6334
				text = "W"
			intervals [2150]:
				xmin = 326.6334
				xmax = 326.6734
				text = "AH2"
			intervals [2151]:
				xmin = 326.6734
				xmax = 326.7334
				text = "T"
			intervals [2152]:
				xmin = 326.7334
				xmax = 326.8534
				text = "EH1"
			intervals [2153]:
				xmin = 326.8534
				xmax = 326.8934
				text = "V"
			intervals [2154]:
				xmin = 326.8934
				xmax = 326.9534
				text = "ER0"
			intervals [2155]:
				xmin = 326.9534
				xmax = 327.2734
				text = "Y"
			intervals [2156]:
				xmin = 327.2734
				xmax = 327.3534
				text = "UW1"
			intervals [2157]:
				xmin = 327.3534
				xmax = 327.4134
				text = "W"
			intervals [2158]:
				xmin = 327.4134
				xmax = 327.4634
				text = "AA1"
			intervals [2159]:
				xmin = 327.4634
				xmax = 327.4934
				text = "N"
			intervals [2160]:
				xmin = 327.4934
				xmax = 327.5234
				text = "AH0"
			intervals [2161]:
				xmin = 327.5234
				xmax = 327.5634
				text = "D"
			intervals [2162]:
				xmin = 327.5634
				xmax = 327.6534
				text = "UW1"
			intervals [2163]:
				xmin = 327.6534
				xmax = 327.7634
				text = "L"
			intervals [2164]:
				xmin = 327.7634
				xmax = 327.8934
				text = "EY1"
			intervals [2165]:
				xmin = 327.8934
				xmax = 327.9234
				text = "T"
			intervals [2166]:
				xmin = 327.9234
				xmax = 327.9534
				text = "ER0"
			intervals [2167]:
				xmin = 327.9534
				xmax = 328.0134
				text = "DH"
			intervals [2168]:
				xmin = 328.0134
				xmax = 328.0734
				text = "AE1"
			intervals [2169]:
				xmin = 328.0734
				xmax = 328.1334
				text = "T"
			intervals [2170]:
				xmin = 328.1334
				xmax = 328.1834
				text = "Z"
			intervals [2171]:
				xmin = 328.1834
				xmax = 328.2534
				text = "Y"
			intervals [2172]:
				xmin = 328.2534
				xmax = 328.5234
				text = "UW1"
			intervals [2173]:
				xmin = 328.5234
				xmax = 329.2772
				text = "sp"
			intervals [2174]:
				xmin = 329.2772
				xmax = 329.4572
				text = "AY1"
			intervals [2175]:
				xmin = 329.4572
				xmax = 329.5472
				text = "JH"
			intervals [2176]:
				xmin = 329.5472
				xmax = 329.6372
				text = "IH0"
			intervals [2177]:
				xmin = 329.6372
				xmax = 329.6672
				text = "S"
			intervals [2178]:
				xmin = 329.6672
				xmax = 329.7072
				text = "D"
			intervals [2179]:
				xmin = 329.7072
				xmax = 329.7472
				text = "OW1"
			intervals [2180]:
				xmin = 329.7472
				xmax = 329.8572
				text = "N"
			intervals [2181]:
				xmin = 329.8572
				xmax = 329.9072
				text = "Y"
			intervals [2182]:
				xmin = 329.9072
				xmax = 330.0172
				text = "UW1"
			intervals [2183]:
				xmin = 330.0172
				xmax = 330.0572
				text = "Z"
			intervals [2184]:
				xmin = 330.0572
				xmax = 330.1072
				text = "DH"
			intervals [2185]:
				xmin = 330.1072
				xmax = 330.1572
				text = "AE1"
			intervals [2186]:
				xmin = 330.1572
				xmax = 330.1872
				text = "T"
			intervals [2187]:
				xmin = 330.1872
				xmax = 330.2672
				text = "L"
			intervals [2188]:
				xmin = 330.2672
				xmax = 330.3172
				text = "AE1"
			intervals [2189]:
				xmin = 330.3172
				xmax = 330.3772
				text = "NG"
			intervals [2190]:
				xmin = 330.3772
				xmax = 330.4272
				text = "G"
			intervals [2191]:
				xmin = 330.4272
				xmax = 330.4972
				text = "W"
			intervals [2192]:
				xmin = 330.4972
				xmax = 330.5272
				text = "IH0"
			intervals [2193]:
				xmin = 330.5272
				xmax = 330.7272
				text = "JH"
			intervals [2194]:
				xmin = 330.7272
				xmax = 331.1292
				text = ""
			intervals [2195]:
				xmin = 331.1292
				xmax = 331.2092
				text = "DH"
			intervals [2196]:
				xmin = 331.2092
				xmax = 331.2392
				text = "AE1"
			intervals [2197]:
				xmin = 331.2392
				xmax = 331.2992
				text = "T"
			intervals [2198]:
				xmin = 331.2992
				xmax = 331.3492
				text = "Z"
			intervals [2199]:
				xmin = 331.3492
				xmax = 331.4092
				text = "N"
			intervals [2200]:
				xmin = 331.4092
				xmax = 331.4892
				text = "AA1"
			intervals [2201]:
				xmin = 331.4892
				xmax = 331.5292
				text = "T"
			intervals [2202]:
				xmin = 331.5292
				xmax = 331.6192
				text = "M"
			intervals [2203]:
				xmin = 331.6192
				xmax = 331.8092
				text = "IY1"
			intervals [2204]:
				xmin = 331.8092
				xmax = 336.3585
				text = ""
			intervals [2205]:
				xmin = 336.3585
				xmax = 336.4385
				text = "sil"
			intervals [2206]:
				xmin = 336.4385
				xmax = 336.4885
				text = "R"
			intervals [2207]:
				xmin = 336.4885
				xmax = 336.6185
				text = "AY1"
			intervals [2208]:
				xmin = 336.6185
				xmax = 336.6785
				text = "T"
			intervals [2209]:
				xmin = 336.6785
				xmax = 342.9323
				text = "sp"
			intervals [2210]:
				xmin = 342.9323
				xmax = 343.1023
				text = "K"
			intervals [2211]:
				xmin = 343.1023
				xmax = 343.2723
				text = "ER1"
			intervals [2212]:
				xmin = 343.2723
				xmax = 343.3523
				text = "AH0"
			intervals [2213]:
				xmin = 343.3523
				xmax = 343.5723
				text = "JH"
			intervals [2214]:
				xmin = 343.5723
				xmax = 345.8352
				text = ""
			intervals [2215]:
				xmin = 345.8352
				xmax = 345.8852
				text = "sil"
			intervals [2216]:
				xmin = 345.8852
				xmax = 345.9852
				text = "HH"
			intervals [2217]:
				xmin = 345.9852
				xmax = 346.0352
				text = "AE1"
			intervals [2218]:
				xmin = 346.0352
				xmax = 346.0852
				text = "V"
			intervals [2219]:
				xmin = 346.0852
				xmax = 346.1252
				text = "DH"
			intervals [2220]:
				xmin = 346.1252
				xmax = 346.1652
				text = "IY0"
			intervals [2221]:
				xmin = 346.1652
				xmax = 346.2852
				text = "K"
			intervals [2222]:
				xmin = 346.2852
				xmax = 346.4052
				text = "ER1"
			intervals [2223]:
				xmin = 346.4052
				xmax = 346.4452
				text = "IH0"
			intervals [2224]:
				xmin = 346.4452
				xmax = 346.5452
				text = "JH"
			intervals [2225]:
				xmin = 346.5452
				xmax = 346.5852
				text = "T"
			intervals [2226]:
				xmin = 346.5852
				xmax = 346.6452
				text = "IH0"
			intervals [2227]:
				xmin = 346.6452
				xmax = 346.7252
				text = "B"
			intervals [2228]:
				xmin = 346.7252
				xmax = 346.8352
				text = "IY1"
			intervals [2229]:
				xmin = 346.8352
				xmax = 346.9052
				text = "Y"
			intervals [2230]:
				xmin = 346.9052
				xmax = 346.9852
				text = "ER0"
			intervals [2231]:
				xmin = 346.9852
				xmax = 347.0952
				text = "S"
			intervals [2232]:
				xmin = 347.0952
				xmax = 347.2152
				text = "EH1"
			intervals [2233]:
				xmin = 347.2152
				xmax = 347.3252
				text = "L"
			intervals [2234]:
				xmin = 347.3252
				xmax = 347.4052
				text = "F"
			intervals [2235]:
				xmin = 347.4052
				xmax = 348.0348
				text = ""
			intervals [2236]:
				xmin = 348.0348
				xmax = 348.1248
				text = "K"
			intervals [2237]:
				xmin = 348.1248
				xmax = 348.2648
				text = "AA1"
			intervals [2238]:
				xmin = 348.2648
				xmax = 348.3248
				text = "Z"
			intervals [2239]:
				xmin = 348.3248
				xmax = 348.3948
				text = "N"
			intervals [2240]:
				xmin = 348.3948
				xmax = 348.5248
				text = "AW1"
			intervals [2241]:
				xmin = 348.5248
				xmax = 348.5748
				text = "AH0"
			intervals [2242]:
				xmin = 348.5748
				xmax = 348.6348
				text = "D"
			intervals [2243]:
				xmin = 348.6348
				xmax = 348.7948
				text = "EY2"
			intervals [2244]:
				xmin = 348.7948
				xmax = 348.9448
				text = "Z"
			intervals [2245]:
				xmin = 348.9448
				xmax = 348.9748
				text = "sp"
			intervals [2246]:
				xmin = 348.9748
				xmax = 349.1348
				text = "W"
			intervals [2247]:
				xmin = 349.1348
				xmax = 349.4848
				text = "IY1"
			intervals [2248]:
				xmin = 349.4848
				xmax = 350.7641
				text = ""
			intervals [2249]:
				xmin = 350.7641
				xmax = 350.8441
				text = "sil"
			intervals [2250]:
				xmin = 350.8441
				xmax = 350.8741
				text = "W"
			intervals [2251]:
				xmin = 350.8741
				xmax = 350.9741
				text = "IY1"
			intervals [2252]:
				xmin = 350.9741
				xmax = 351.0241
				text = "W"
			intervals [2253]:
				xmin = 351.0241
				xmax = 351.0641
				text = "AA1"
			intervals [2254]:
				xmin = 351.0641
				xmax = 351.1241
				text = "N"
			intervals [2255]:
				xmin = 351.1241
				xmax = 351.2141
				text = "AH0"
			intervals [2256]:
				xmin = 351.2141
				xmax = 351.3641
				text = "F"
			intervals [2257]:
				xmin = 351.3641
				xmax = 351.4641
				text = "IH1"
			intervals [2258]:
				xmin = 351.4641
				xmax = 351.5041
				text = "T"
			intervals [2259]:
				xmin = 351.5041
				xmax = 351.5941
				text = "IH1"
			intervals [2260]:
				xmin = 351.5941
				xmax = 351.7941
				text = "N"
			intervals [2261]:
				xmin = 351.7941
				xmax = 352.349
				text = "sp"
			intervals [2262]:
				xmin = 352.349
				xmax = 352.379
				text = "W"
			intervals [2263]:
				xmin = 352.379
				xmax = 352.429
				text = "IY1"
			intervals [2264]:
				xmin = 352.429
				xmax = 352.479
				text = "W"
			intervals [2265]:
				xmin = 352.479
				xmax = 352.519
				text = "AA1"
			intervals [2266]:
				xmin = 352.519
				xmax = 352.569
				text = "N"
			intervals [2267]:
				xmin = 352.569
				xmax = 352.639
				text = "AH0"
			intervals [2268]:
				xmin = 352.639
				xmax = 352.739
				text = "F"
			intervals [2269]:
				xmin = 352.739
				xmax = 352.799
				text = "IH1"
			intervals [2270]:
				xmin = 352.799
				xmax = 352.829
				text = "T"
			intervals [2271]:
				xmin = 352.829
				xmax = 352.859
				text = "IH0"
			intervals [2272]:
				xmin = 352.859
				xmax = 352.929
				text = "N"
			intervals [2273]:
				xmin = 352.929
				xmax = 352.989
				text = "W"
			intervals [2274]:
				xmin = 352.989
				xmax = 353.029
				text = "IH0"
			intervals [2275]:
				xmin = 353.029
				xmax = 353.059
				text = "TH"
			intervals [2276]:
				xmin = 353.059
				xmax = 353.109
				text = "DH"
			intervals [2277]:
				xmin = 353.109
				xmax = 353.159
				text = "AH0"
			intervals [2278]:
				xmin = 353.159
				xmax = 353.309
				text = "P"
			intervals [2279]:
				xmin = 353.309
				xmax = 353.409
				text = "IY1"
			intervals [2280]:
				xmin = 353.409
				xmax = 353.529
				text = "P"
			intervals [2281]:
				xmin = 353.529
				xmax = 353.569
				text = "AH0"
			intervals [2282]:
				xmin = 353.569
				xmax = 353.679
				text = "L"
			intervals [2283]:
				xmin = 353.679
				xmax = 353.739
				text = "W"
			intervals [2284]:
				xmin = 353.739
				xmax = 353.799
				text = "IY1"
			intervals [2285]:
				xmin = 353.799
				xmax = 353.879
				text = "W"
			intervals [2286]:
				xmin = 353.879
				xmax = 353.909
				text = "AA1"
			intervals [2287]:
				xmin = 353.909
				xmax = 353.969
				text = "N"
			intervals [2288]:
				xmin = 353.969
				xmax = 354.049
				text = "AH0"
			intervals [2289]:
				xmin = 354.049
				xmax = 354.149
				text = "F"
			intervals [2290]:
				xmin = 354.149
				xmax = 354.219
				text = "IH1"
			intervals [2291]:
				xmin = 354.219
				xmax = 354.259
				text = "T"
			intervals [2292]:
				xmin = 354.259
				xmax = 354.289
				text = "IH0"
			intervals [2293]:
				xmin = 354.289
				xmax = 354.409
				text = "N"
			intervals [2294]:
				xmin = 354.409
				xmax = 354.459
				text = "W"
			intervals [2295]:
				xmin = 354.459
				xmax = 354.509
				text = "IH0"
			intervals [2296]:
				xmin = 354.509
				xmax = 354.569
				text = "TH"
			intervals [2297]:
				xmin = 354.569
				xmax = 354.629
				text = "DH"
			intervals [2298]:
				xmin = 354.629
				xmax = 354.759
				text = "AH0"
			intervals [2299]:
				xmin = 354.759
				xmax = 354.839
				text = "R"
			intervals [2300]:
				xmin = 354.839
				xmax = 355.019
				text = "AE1"
			intervals [2301]:
				xmin = 355.019
				xmax = 355.119
				text = "P"
			intervals [2302]:
				xmin = 355.119
				xmax = 355.239
				text = "ER0"
			intervals [2303]:
				xmin = 355.239
				xmax = 355.289
				text = "Z"
			intervals [2304]:
				xmin = 355.289
				xmax = 355.319
				text = "W"
			intervals [2305]:
				xmin = 355.319
				xmax = 355.369
				text = "IY1"
			intervals [2306]:
				xmin = 355.369
				xmax = 355.459
				text = "W"
			intervals [2307]:
				xmin = 355.459
				xmax = 355.499
				text = "AA1"
			intervals [2308]:
				xmin = 355.499
				xmax = 355.559
				text = "N"
			intervals [2309]:
				xmin = 355.559
				xmax = 355.639
				text = "AH0"
			intervals [2310]:
				xmin = 355.639
				xmax = 355.779
				text = "F"
			intervals [2311]:
				xmin = 355.779
				xmax = 355.829
				text = "IH1"
			intervals [2312]:
				xmin = 355.829
				xmax = 355.889
				text = "T"
			intervals [2313]:
				xmin = 355.889
				xmax = 355.919
				text = "IH0"
			intervals [2314]:
				xmin = 355.919
				xmax = 356.039
				text = "N"
			intervals [2315]:
				xmin = 356.039
				xmax = 356.099
				text = "W"
			intervals [2316]:
				xmin = 356.099
				xmax = 356.149
				text = "IH1"
			intervals [2317]:
				xmin = 356.149
				xmax = 356.229
				text = "TH"
			intervals [2318]:
				xmin = 356.229
				xmax = 356.289
				text = "DH"
			intervals [2319]:
				xmin = 356.289
				xmax = 356.369
				text = "AH0"
			intervals [2320]:
				xmin = 356.369
				xmax = 357.0143
				text = "sp"
			intervals [2321]:
				xmin = 357.0143
				xmax = 357.0443
				text = "W"
			intervals [2322]:
				xmin = 357.0443
				xmax = 357.0743
				text = "IY1"
			intervals [2323]:
				xmin = 357.0743
				xmax = 357.1043
				text = "W"
			intervals [2324]:
				xmin = 357.1043
				xmax = 357.1443
				text = "AA1"
			intervals [2325]:
				xmin = 357.1443
				xmax = 357.2043
				text = "N"
			intervals [2326]:
				xmin = 357.2043
				xmax = 357.2643
				text = "AH0"
			intervals [2327]:
				xmin = 357.2643
				xmax = 357.3743
				text = "F"
			intervals [2328]:
				xmin = 357.3743
				xmax = 357.4143
				text = "IH1"
			intervals [2329]:
				xmin = 357.4143
				xmax = 357.4543
				text = "T"
			intervals [2330]:
				xmin = 357.4543
				xmax = 357.4843
				text = "IH0"
			intervals [2331]:
				xmin = 357.4843
				xmax = 357.5843
				text = "N"
			intervals [2332]:
				xmin = 357.5843
				xmax = 357.6343
				text = "W"
			intervals [2333]:
				xmin = 357.6343
				xmax = 357.6743
				text = "IH0"
			intervals [2334]:
				xmin = 357.6743
				xmax = 357.7343
				text = "TH"
			intervals [2335]:
				xmin = 357.7343
				xmax = 357.7843
				text = "DH"
			intervals [2336]:
				xmin = 357.7843
				xmax = 357.8143
				text = "AH0"
			intervals [2337]:
				xmin = 357.8143
				xmax = 358.1343
				text = "sp"
			intervals [2338]:
				xmin = 358.1343
				xmax = 358.1943
				text = "W"
			intervals [2339]:
				xmin = 358.1943
				xmax = 358.2243
				text = "IH0"
			intervals [2340]:
				xmin = 358.2243
				xmax = 358.2543
				text = "TH"
			intervals [2341]:
				xmin = 358.2543
				xmax = 358.2943
				text = "DH"
			intervals [2342]:
				xmin = 358.2943
				xmax = 358.3643
				text = "AH0"
			intervals [2343]:
				xmin = 358.3643
				xmax = 358.4343
				text = "B"
			intervals [2344]:
				xmin = 358.4343
				xmax = 358.5843
				text = "OY1"
			intervals [2345]:
				xmin = 358.5843
				xmax = 358.6143
				text = "sp"
			intervals [2346]:
				xmin = 358.6143
				xmax = 358.6643
				text = "N"
			intervals [2347]:
				xmin = 358.6643
				xmax = 358.7743
				text = "EH1"
			intervals [2348]:
				xmin = 358.7743
				xmax = 358.9143
				text = "K"
			intervals [2349]:
				xmin = 358.9143
				xmax = 359.0143
				text = "S"
			intervals [2350]:
				xmin = 359.0143
				xmax = 359.0443
				text = "T"
			intervals [2351]:
				xmin = 359.0443
				xmax = 359.1143
				text = "T"
			intervals [2352]:
				xmin = 359.1143
				xmax = 359.1743
				text = "UW1"
			intervals [2353]:
				xmin = 359.1743
				xmax = 359.3143
				text = "AH1"
			intervals [2354]:
				xmin = 359.3143
				xmax = 359.3543
				text = "S"
			intervals [2355]:
				xmin = 359.3543
				xmax = 359.3943
				text = "B"
			intervals [2356]:
				xmin = 359.3943
				xmax = 359.4443
				text = "IH0"
			intervals [2357]:
				xmin = 359.4443
				xmax = 359.5043
				text = "K"
			intervals [2358]:
				xmin = 359.5043
				xmax = 359.5643
				text = "AA1"
			intervals [2359]:
				xmin = 359.5643
				xmax = 359.6443
				text = "Z"
			intervals [2360]:
				xmin = 359.6443
				xmax = 359.6843
				text = "HH"
			intervals [2361]:
				xmin = 359.6843
				xmax = 359.7643
				text = "IY1"
			intervals [2362]:
				xmin = 359.7643
				xmax = 359.8243
				text = "G"
			intervals [2363]:
				xmin = 359.8243
				xmax = 359.9043
				text = "AA1"
			intervals [2364]:
				xmin = 359.9043
				xmax = 359.9543
				text = "T"
			intervals [2365]:
				xmin = 359.9543
				xmax = 360.1643
				text = "AO1"
			intervals [2366]:
				xmin = 360.1643
				xmax = 360.2243
				text = "N"
			intervals [2367]:
				xmin = 360.2243
				xmax = 360.2743
				text = "sp"
			intervals [2368]:
				xmin = 360.2743
				xmax = 360.5887
				text = ""
			intervals [2369]:
				xmin = 360.5887
				xmax = 360.7287
				text = "AO1"
			intervals [2370]:
				xmin = 360.7287
				xmax = 360.7787
				text = "L"
			intervals [2371]:
				xmin = 360.7787
				xmax = 360.8287
				text = "DH"
			intervals [2372]:
				xmin = 360.8287
				xmax = 360.9187
				text = "AH1"
			intervals [2373]:
				xmin = 360.9187
				xmax = 360.9687
				text = "sp"
			intervals [2374]:
				xmin = 360.9687
				xmax = 361.7965
				text = ""
			intervals [2375]:
				xmin = 361.7965
				xmax = 361.9065
				text = "HH"
			intervals [2376]:
				xmin = 361.9065
				xmax = 361.9465
				text = "IY1"
			intervals [2377]:
				xmin = 361.9465
				xmax = 361.9965
				text = "G"
			intervals [2378]:
				xmin = 361.9965
				xmax = 362.0465
				text = "AA1"
			intervals [2379]:
				xmin = 362.0465
				xmax = 362.0765
				text = "T"
			intervals [2380]:
				xmin = 362.0765
				xmax = 362.1765
				text = "AO1"
			intervals [2381]:
				xmin = 362.1765
				xmax = 362.2765
				text = "N"
			intervals [2382]:
				xmin = 362.2765
				xmax = 362.3965
				text = "sp"
			intervals [2383]:
				xmin = 362.3965
				xmax = 362.4765
				text = "DH"
			intervals [2384]:
				xmin = 362.4765
				xmax = 362.5365
				text = "IY0"
			intervals [2385]:
				xmin = 362.5365
				xmax = 362.6465
				text = "N"
			intervals [2386]:
				xmin = 362.6465
				xmax = 362.7465
				text = "UW1"
			intervals [2387]:
				xmin = 362.7465
				xmax = 362.8165
				text = "JH"
			intervals [2388]:
				xmin = 362.8165
				xmax = 362.9365
				text = "AO1"
			intervals [2389]:
				xmin = 362.9365
				xmax = 362.9965
				text = "R"
			intervals [2390]:
				xmin = 362.9965
				xmax = 363.0365
				text = "D"
			intervals [2391]:
				xmin = 363.0365
				xmax = 363.0665
				text = "AH0"
			intervals [2392]:
				xmin = 363.0665
				xmax = 363.1565
				text = "N"
			intervals [2393]:
				xmin = 363.1565
				xmax = 363.4065
				text = "Z"
			intervals [2394]:
				xmin = 363.4065
				xmax = 364.329
				text = ""
			intervals [2395]:
				xmin = 364.329
				xmax = 364.379
				text = "sil"
			intervals [2396]:
				xmin = 364.379
				xmax = 364.409
				text = "AH0"
			intervals [2397]:
				xmin = 364.409
				xmax = 364.449
				text = "N"
			intervals [2398]:
				xmin = 364.449
				xmax = 364.519
				text = "W"
			intervals [2399]:
				xmin = 364.519
				xmax = 364.599
				text = "IY1"
			intervals [2400]:
				xmin = 364.599
				xmax = 364.679
				text = "W"
			intervals [2401]:
				xmin = 364.679
				xmax = 364.719
				text = "AA1"
			intervals [2402]:
				xmin = 364.719
				xmax = 364.799
				text = "N"
			intervals [2403]:
				xmin = 364.799
				xmax = 364.849
				text = "AH0"
			intervals [2404]:
				xmin = 364.849
				xmax = 364.999
				text = "F"
			intervals [2405]:
				xmin = 364.999
				xmax = 365.069
				text = "IH1"
			intervals [2406]:
				xmin = 365.069
				xmax = 365.109
				text = "T"
			intervals [2407]:
				xmin = 365.109
				xmax = 365.149
				text = "IH1"
			intervals [2408]:
				xmin = 365.149
				xmax = 365.359
				text = "N"
			intervals [2409]:
				xmin = 365.359
				xmax = 365.429
				text = "sp"
			intervals [2410]:
				xmin = 365.429
				xmax = 365.549
				text = "W"
			intervals [2411]:
				xmin = 365.549
				xmax = 365.629
				text = "IH0"
			intervals [2412]:
				xmin = 365.629
				xmax = 365.659
				text = "TH"
			intervals [2413]:
				xmin = 365.659
				xmax = 365.719
				text = "sp"
			intervals [2414]:
				xmin = 365.719
				xmax = 367.216
				text = ""
			intervals [2415]:
				xmin = 367.216
				xmax = 367.356
				text = "HH"
			intervals [2416]:
				xmin = 367.356
				xmax = 367.456
				text = "IH1"
			intervals [2417]:
				xmin = 367.456
				xmax = 367.536
				text = "M"
			intervals [2418]:
				xmin = 367.536
				xmax = 367.596
				text = "K"
			intervals [2419]:
				xmin = 367.596
				xmax = 367.656
				text = "AA1"
			intervals [2420]:
				xmin = 367.656
				xmax = 367.726
				text = "Z"
			intervals [2421]:
				xmin = 367.726
				xmax = 367.786
				text = "HH"
			intervals [2422]:
				xmin = 367.786
				xmax = 367.876
				text = "IY1"
			intervals [2423]:
				xmin = 367.876
				xmax = 367.986
				text = "S"
			intervals [2424]:
				xmin = 367.986
				xmax = 368.076
				text = "M"
			intervals [2425]:
				xmin = 368.076
				xmax = 368.196
				text = "AA1"
			intervals [2426]:
				xmin = 368.196
				xmax = 368.286
				text = "R"
			intervals [2427]:
				xmin = 368.286
				xmax = 368.346
				text = "T"
			intervals [2428]:
				xmin = 368.346
				xmax = 368.456
				text = "HH"
			intervals [2429]:
				xmin = 368.456
				xmax = 368.506
				text = "IY1"
			intervals [2430]:
				xmin = 368.506
				xmax = 368.546
				text = "G"
			intervals [2431]:
				xmin = 368.546
				xmax = 368.656
				text = "AH1"
			intervals [2432]:
				xmin = 368.656
				xmax = 368.686
				text = "N"
			intervals [2433]:
				xmin = 368.686
				xmax = 368.736
				text = "AH0"
			intervals [2434]:
				xmin = 368.736
				xmax = 369.5115
				text = "sp"
			intervals [2435]:
				xmin = 369.5115
				xmax = 369.5915
				text = "HH"
			intervals [2436]:
				xmin = 369.5915
				xmax = 369.6615
				text = "IY1"
			intervals [2437]:
				xmin = 369.6615
				xmax = 369.7315
				text = "G"
			intervals [2438]:
				xmin = 369.7315
				xmax = 369.8115
				text = "AA1"
			intervals [2439]:
				xmin = 369.8115
				xmax = 369.8815
				text = "T"
			intervals [2440]:
				xmin = 369.8815
				xmax = 370.1188
				text = ""
			intervals [2441]:
				xmin = 370.1188
				xmax = 370.2288
				text = "HH"
			intervals [2442]:
				xmin = 370.2288
				xmax = 370.2688
				text = "IY1"
			intervals [2443]:
				xmin = 370.2688
				xmax = 370.3288
				text = "G"
			intervals [2444]:
				xmin = 370.3288
				xmax = 370.4088
				text = "AA1"
			intervals [2445]:
				xmin = 370.4088
				xmax = 370.4788
				text = "T"
			intervals [2446]:
				xmin = 370.4788
				xmax = 370.5288
				text = "HH"
			intervals [2447]:
				xmin = 370.5288
				xmax = 370.6288
				text = "IY1"
			intervals [2448]:
				xmin = 370.6288
				xmax = 370.6888
				text = "G"
			intervals [2449]:
				xmin = 370.6888
				xmax = 370.7788
				text = "AA1"
			intervals [2450]:
				xmin = 370.7788
				xmax = 370.9388
				text = "T"
			intervals [2451]:
				xmin = 370.9388
				xmax = 370.9688
				text = "TH"
			intervals [2452]:
				xmin = 370.9688
				xmax = 371.0188
				text = "IH1"
			intervals [2453]:
				xmin = 371.0188
				xmax = 371.1588
				text = "NG"
			intervals [2454]:
				xmin = 371.1588
				xmax = 371.1888
				text = "Z"
			intervals [2455]:
				xmin = 371.1888
				xmax = 371.2388
				text = "DH"
			intervals [2456]:
				xmin = 371.2388
				xmax = 371.2688
				text = "AH0"
			intervals [2457]:
				xmin = 371.2688
				xmax = 371.2988
				text = "T"
			intervals [2458]:
				xmin = 371.2988
				xmax = 371.3388
				text = "HH"
			intervals [2459]:
				xmin = 371.3388
				xmax = 371.4488
				text = "IY1"
			intervals [2460]:
				xmin = 371.4488
				xmax = 371.4788
				text = "K"
			intervals [2461]:
				xmin = 371.4788
				xmax = 371.5188
				text = "AH0"
			intervals [2462]:
				xmin = 371.5188
				xmax = 371.5688
				text = "N"
			intervals [2463]:
				xmin = 371.5688
				xmax = 371.6488
				text = "D"
			intervals [2464]:
				xmin = 371.6488
				xmax = 371.7988
				text = "UW1"
			intervals [2465]:
				xmin = 371.7988
				xmax = 371.8788
				text = "sp"
			intervals [2466]:
				xmin = 371.8788
				xmax = 372.5053
				text = ""
			intervals [2467]:
				xmin = 372.5053
				xmax = 372.5753
				text = "B"
			intervals [2468]:
				xmin = 372.5753
				xmax = 372.6653
				text = "IY1"
			intervals [2469]:
				xmin = 372.6653
				xmax = 372.7753
				text = "Y"
			intervals [2470]:
				xmin = 372.7753
				xmax = 372.8653
				text = "ER0"
			intervals [2471]:
				xmin = 372.8653
				xmax = 373.0453
				text = "S"
			intervals [2472]:
				xmin = 373.0453
				xmax = 373.1553
				text = "EH1"
			intervals [2473]:
				xmin = 373.1553
				xmax = 373.3053
				text = "L"
			intervals [2474]:
				xmin = 373.3053
				xmax = 373.4753
				text = "F"
			intervals [2475]:
				xmin = 373.4753
				xmax = 373.583
				text = ""
			intervals [2476]:
				xmin = 373.583
				xmax = 373.613
				text = "sil"
			intervals [2477]:
				xmin = 373.613
				xmax = 373.693
				text = "HH"
			intervals [2478]:
				xmin = 373.693
				xmax = 373.723
				text = "AE1"
			intervals [2479]:
				xmin = 373.723
				xmax = 373.753
				text = "V"
			intervals [2480]:
				xmin = 373.753
				xmax = 373.783
				text = "DH"
			intervals [2481]:
				xmin = 373.783
				xmax = 373.823
				text = "IY0"
			intervals [2482]:
				xmin = 373.823
				xmax = 373.943
				text = "K"
			intervals [2483]:
				xmin = 373.943
				xmax = 374.053
				text = "ER1"
			intervals [2484]:
				xmin = 374.053
				xmax = 374.093
				text = "IH0"
			intervals [2485]:
				xmin = 374.093
				xmax = 374.173
				text = "JH"
			intervals [2486]:
				xmin = 374.173
				xmax = 374.213
				text = "T"
			intervals [2487]:
				xmin = 374.213
				xmax = 374.293
				text = "IH0"
			intervals [2488]:
				xmin = 374.293
				xmax = 374.373
				text = "B"
			intervals [2489]:
				xmin = 374.373
				xmax = 374.483
				text = "IY1"
			intervals [2490]:
				xmin = 374.483
				xmax = 374.553
				text = "Y"
			intervals [2491]:
				xmin = 374.553
				xmax = 374.623
				text = "ER0"
			intervals [2492]:
				xmin = 374.623
				xmax = 374.753
				text = "S"
			intervals [2493]:
				xmin = 374.753
				xmax = 374.783
				text = "EH1"
			intervals [2494]:
				xmin = 374.783
				xmax = 374.953
				text = "L"
			intervals [2495]:
				xmin = 374.953
				xmax = 375.043
				text = "F"
			intervals [2496]:
				xmin = 375.043
				xmax = 375.3247
				text = ""
			intervals [2497]:
				xmin = 375.3247
				xmax = 375.3747
				text = "sil"
			intervals [2498]:
				xmin = 375.3747
				xmax = 375.4347
				text = "HH"
			intervals [2499]:
				xmin = 375.4347
				xmax = 375.4647
				text = "AE1"
			intervals [2500]:
				xmin = 375.4647
				xmax = 375.4947
				text = "V"
			intervals [2501]:
				xmin = 375.4947
				xmax = 375.5247
				text = "DH"
			intervals [2502]:
				xmin = 375.5247
				xmax = 375.5747
				text = "IY0"
			intervals [2503]:
				xmin = 375.5747
				xmax = 375.6647
				text = "K"
			intervals [2504]:
				xmin = 375.6647
				xmax = 375.7447
				text = "ER1"
			intervals [2505]:
				xmin = 375.7447
				xmax = 375.7847
				text = "IH0"
			intervals [2506]:
				xmin = 375.7847
				xmax = 375.8547
				text = "JH"
			intervals [2507]:
				xmin = 375.8547
				xmax = 375.8947
				text = "T"
			intervals [2508]:
				xmin = 375.8947
				xmax = 375.9347
				text = "IH0"
			intervals [2509]:
				xmin = 375.9347
				xmax = 376.0347
				text = "D"
			intervals [2510]:
				xmin = 376.0347
				xmax = 376.1547
				text = "UW1"
			intervals [2511]:
				xmin = 376.1547
				xmax = 376.1847
				text = "W"
			intervals [2512]:
				xmin = 376.1847
				xmax = 376.2347
				text = "AH1"
			intervals [2513]:
				xmin = 376.2347
				xmax = 376.2647
				text = "T"
			intervals [2514]:
				xmin = 376.2647
				xmax = 376.3547
				text = "Z"
			intervals [2515]:
				xmin = 376.3547
				xmax = 376.4347
				text = "R"
			intervals [2516]:
				xmin = 376.4347
				xmax = 376.5547
				text = "AY1"
			intervals [2517]:
				xmin = 376.5547
				xmax = 376.6247
				text = "T"
			intervals [2518]:
				xmin = 376.6247
				xmax = 377.1272
				text = "sp"
			intervals [2519]:
				xmin = 377.1272
				xmax = 377.1572
				text = "AH0"
			intervals [2520]:
				xmin = 377.1572
				xmax = 377.2072
				text = "N"
			intervals [2521]:
				xmin = 377.2072
				xmax = 377.2772
				text = "HH"
			intervals [2522]:
				xmin = 377.2772
				xmax = 377.3072
				text = "AE1"
			intervals [2523]:
				xmin = 377.3072
				xmax = 377.3372
				text = "V"
			intervals [2524]:
				xmin = 377.3372
				xmax = 377.3672
				text = "DH"
			intervals [2525]:
				xmin = 377.3672
				xmax = 377.4172
				text = "IY0"
			intervals [2526]:
				xmin = 377.4172
				xmax = 377.5372
				text = "K"
			intervals [2527]:
				xmin = 377.5372
				xmax = 377.6272
				text = "ER1"
			intervals [2528]:
				xmin = 377.6272
				xmax = 377.6772
				text = "IH0"
			intervals [2529]:
				xmin = 377.6772
				xmax = 377.7572
				text = "JH"
			intervals [2530]:
				xmin = 377.7572
				xmax = 377.7972
				text = "T"
			intervals [2531]:
				xmin = 377.7972
				xmax = 377.8672
				text = "IH0"
			intervals [2532]:
				xmin = 377.8672
				xmax = 377.9472
				text = "G"
			intervals [2533]:
				xmin = 377.9472
				xmax = 378.0372
				text = "OW1"
			intervals [2534]:
				xmin = 378.0372
				xmax = 378.0872
				text = "T"
			intervals [2535]:
				xmin = 378.0872
				xmax = 378.1372
				text = "AH0"
			intervals [2536]:
				xmin = 378.1372
				xmax = 378.2272
				text = "S"
			intervals [2537]:
				xmin = 378.2272
				xmax = 378.2972
				text = "K"
			intervals [2538]:
				xmin = 378.2972
				xmax = 378.5572
				text = "UW1"
			intervals [2539]:
				xmin = 378.5572
				xmax = 378.5872
				text = "L"
			intervals [2540]:
				xmin = 378.5872
				xmax = 378.6772
				text = "sp"
			intervals [2541]:
				xmin = 378.6772
				xmax = 378.7689
				text = ""
			intervals [2542]:
				xmin = 378.7689
				xmax = 378.8889
				text = "AE1"
			intervals [2543]:
				xmin = 378.8889
				xmax = 378.9989
				text = "N"
			intervals [2544]:
				xmin = 378.9989
				xmax = 379.0589
				text = "M"
			intervals [2545]:
				xmin = 379.0589
				xmax = 379.1689
				text = "EY1"
			intervals [2546]:
				xmin = 379.1689
				xmax = 379.2589
				text = "K"
			intervals [2547]:
				xmin = 379.2589
				xmax = 379.3289
				text = "S"
			intervals [2548]:
				xmin = 379.3289
				xmax = 379.3889
				text = "AH1"
			intervals [2549]:
				xmin = 379.3889
				xmax = 379.4489
				text = "M"
			intervals [2550]:
				xmin = 379.4489
				xmax = 379.5089
				text = "TH"
			intervals [2551]:
				xmin = 379.5089
				xmax = 379.5489
				text = "IH0"
			intervals [2552]:
				xmin = 379.5489
				xmax = 379.6289
				text = "N"
			intervals [2553]:
				xmin = 379.6289
				xmax = 379.6989
				text = "AH1"
			intervals [2554]:
				xmin = 379.6989
				xmax = 379.7789
				text = "V"
			intervals [2555]:
				xmin = 379.7789
				xmax = 379.8189
				text = "sp"
			intervals [2556]:
				xmin = 379.8189
				xmax = 379.8689
				text = "Y"
			intervals [2557]:
				xmin = 379.8689
				xmax = 379.9189
				text = "ER0"
			intervals [2558]:
				xmin = 379.9189
				xmax = 380.0489
				text = "S"
			intervals [2559]:
				xmin = 380.0489
				xmax = 380.1589
				text = "EH1"
			intervals [2560]:
				xmin = 380.1589
				xmax = 380.2089
				text = "L"
			intervals [2561]:
				xmin = 380.2089
				xmax = 380.4889
				text = "F"
			intervals [2562]:
				xmin = 380.4889
				xmax = 381.2546
				text = ""
			intervals [2563]:
				xmin = 381.2546
				xmax = 381.3546
				text = "AO1"
			intervals [2564]:
				xmin = 381.3546
				xmax = 381.4046
				text = "R"
			intervals [2565]:
				xmin = 381.4046
				xmax = 381.4346
				text = "Y"
			intervals [2566]:
				xmin = 381.4346
				xmax = 381.4646
				text = "UW1"
			intervals [2567]:
				xmin = 381.4646
				xmax = 381.4946
				text = "D"
			intervals [2568]:
				xmin = 381.4946
				xmax = 381.5246
				text = "OW1"
			intervals [2569]:
				xmin = 381.5246
				xmax = 381.5546
				text = "N"
			intervals [2570]:
				xmin = 381.5546
				xmax = 381.6046
				text = "IY1"
			intervals [2571]:
				xmin = 381.6046
				xmax = 381.6646
				text = "V"
			intervals [2572]:
				xmin = 381.6646
				xmax = 381.7046
				text = "IH0"
			intervals [2573]:
				xmin = 381.7046
				xmax = 381.7346
				text = "N"
			intervals [2574]:
				xmin = 381.7346
				xmax = 381.7646
				text = "sp"
			intervals [2575]:
				xmin = 381.7646
				xmax = 381.8746
				text = "HH"
			intervals [2576]:
				xmin = 381.8746
				xmax = 381.9146
				text = "AE1"
			intervals [2577]:
				xmin = 381.9146
				xmax = 381.9746
				text = "V"
			intervals [2578]:
				xmin = 381.9746
				xmax = 382.0346
				text = "T"
			intervals [2579]:
				xmin = 382.0346
				xmax = 382.0646
				text = "IH0"
			intervals [2580]:
				xmin = 382.0646
				xmax = 382.1146
				text = "G"
			intervals [2581]:
				xmin = 382.1146
				xmax = 382.1546
				text = "OW1"
			intervals [2582]:
				xmin = 382.1546
				xmax = 382.1946
				text = "T"
			intervals [2583]:
				xmin = 382.1946
				xmax = 382.2446
				text = "AH0"
			intervals [2584]:
				xmin = 382.2446
				xmax = 382.2946
				text = "S"
			intervals [2585]:
				xmin = 382.2946
				xmax = 382.3746
				text = "K"
			intervals [2586]:
				xmin = 382.3746
				xmax = 382.4046
				text = "UW1"
			intervals [2587]:
				xmin = 382.4046
				xmax = 382.4346
				text = "L"
			intervals [2588]:
				xmin = 382.4346
				xmax = 382.4646
				text = "B"
			intervals [2589]:
				xmin = 382.4646
				xmax = 382.5146
				text = "AH1"
			intervals [2590]:
				xmin = 382.5146
				xmax = 382.5446
				text = "T"
			intervals [2591]:
				xmin = 382.5446
				xmax = 382.6046
				text = "JH"
			intervals [2592]:
				xmin = 382.6046
				xmax = 382.6546
				text = "IH0"
			intervals [2593]:
				xmin = 382.6546
				xmax = 382.7046
				text = "S"
			intervals [2594]:
				xmin = 382.7046
				xmax = 382.7846
				text = "HH"
			intervals [2595]:
				xmin = 382.7846
				xmax = 382.8446
				text = "AE1"
			intervals [2596]:
				xmin = 382.8446
				xmax = 382.9146
				text = "V"
			intervals [2597]:
				xmin = 382.9146
				xmax = 382.9546
				text = "DH"
			intervals [2598]:
				xmin = 382.9546
				xmax = 383.0146
				text = "IY0"
			intervals [2599]:
				xmin = 383.0146
				xmax = 383.1846
				text = "K"
			intervals [2600]:
				xmin = 383.1846
				xmax = 383.3546
				text = "ER1"
			intervals [2601]:
				xmin = 383.3546
				xmax = 383.4046
				text = "IH0"
			intervals [2602]:
				xmin = 383.4046
				xmax = 383.5446
				text = "JH"
			intervals [2603]:
				xmin = 383.5446
				xmax = 383.848
				text = ""
			intervals [2604]:
				xmin = 383.848
				xmax = 383.948
				text = "T"
			intervals [2605]:
				xmin = 383.948
				xmax = 383.978
				text = "IH0"
			intervals [2606]:
				xmin = 383.978
				xmax = 384.148
				text = "S"
			intervals [2607]:
				xmin = 384.148
				xmax = 384.428
				text = "EY1"
			intervals [2608]:
				xmin = 384.428
				xmax = 384.458
				text = "sp"
			intervals [2609]:
				xmin = 384.458
				xmax = 384.518
				text = "DH"
			intervals [2610]:
				xmin = 384.518
				xmax = 384.578
				text = "AE1"
			intervals [2611]:
				xmin = 384.578
				xmax = 384.618
				text = "T"
			intervals [2612]:
				xmin = 384.618
				xmax = 384.728
				text = "AY1"
			intervals [2613]:
				xmin = 384.728
				xmax = 384.838
				text = "K"
			intervals [2614]:
				xmin = 384.838
				xmax = 384.888
				text = "AH0"
			intervals [2615]:
				xmin = 384.888
				xmax = 384.978
				text = "N"
			intervals [2616]:
				xmin = 384.978
				xmax = 385.018
				text = "sp"
			intervals [2617]:
				xmin = 385.018
				xmax = 385.3594
				text = ""
			intervals [2618]:
				xmin = 385.3594
				xmax = 385.5094
				text = "AY1"
			intervals [2619]:
				xmin = 385.5094
				xmax = 385.5994
				text = "K"
			intervals [2620]:
				xmin = 385.5994
				xmax = 385.6394
				text = "AH0"
			intervals [2621]:
				xmin = 385.6394
				xmax = 385.7594
				text = "N"
			intervals [2622]:
				xmin = 385.7594
				xmax = 385.8694
				text = "D"
			intervals [2623]:
				xmin = 385.8694
				xmax = 386.0394
				text = "UW1"
			intervals [2624]:
				xmin = 386.0394
				xmax = 386.0994
				text = "DH"
			intervals [2625]:
				xmin = 386.0994
				xmax = 386.3094
				text = "IH0"
			intervals [2626]:
				xmin = 386.3094
				xmax = 386.5694
				text = "S"
			intervals [2627]:
				xmin = 386.5694
				xmax = 386.7775
				text = ""
			intervals [2628]:
				xmin = 386.7775
				xmax = 386.8275
				text = "sil"
			intervals [2629]:
				xmin = 386.8275
				xmax = 386.9075
				text = "HH"
			intervals [2630]:
				xmin = 386.9075
				xmax = 386.9675
				text = "AE1"
			intervals [2631]:
				xmin = 386.9675
				xmax = 387.0375
				text = "V"
			intervals [2632]:
				xmin = 387.0375
				xmax = 387.0775
				text = "DH"
			intervals [2633]:
				xmin = 387.0775
				xmax = 387.1275
				text = "AH0"
			intervals [2634]:
				xmin = 387.1275
				xmax = 387.2775
				text = "M"
			intervals [2635]:
				xmin = 387.2775
				xmax = 387.4975
				text = "AY1"
			intervals [2636]:
				xmin = 387.4975
				xmax = 387.5675
				text = "N"
			intervals [2637]:
				xmin = 387.5675
				xmax = 387.6175
				text = "D"
			intervals [2638]:
				xmin = 387.6175
				xmax = 387.7275
				text = "S"
			intervals [2639]:
				xmin = 387.7275
				xmax = 387.7975
				text = "EH2"
			intervals [2640]:
				xmin = 387.7975
				xmax = 388.0075
				text = "T"
			intervals [2641]:
				xmin = 388.0075
				xmax = 389.9114
				text = ""
			intervals [2642]:
				xmin = 389.9114
				xmax = 390.0014
				text = "K"
			intervals [2643]:
				xmin = 390.0014
				xmax = 390.0914
				text = "AA1"
			intervals [2644]:
				xmin = 390.0914
				xmax = 390.1514
				text = "Z"
			intervals [2645]:
				xmin = 390.1514
				xmax = 390.2414
				text = "sp"
			intervals [2646]:
				xmin = 390.2414
				xmax = 390.552
				text = ""
			intervals [2647]:
				xmin = 390.552
				xmax = 390.622
				text = "IH1"
			intervals [2648]:
				xmin = 390.622
				xmax = 390.682
				text = "T"
			intervals [2649]:
				xmin = 390.682
				xmax = 390.752
				text = "S"
			intervals [2650]:
				xmin = 390.752
				xmax = 390.812
				text = "W"
			intervals [2651]:
				xmin = 390.812
				xmax = 390.872
				text = "IH0"
			intervals [2652]:
				xmin = 390.872
				xmax = 390.932
				text = "TH"
			intervals [2653]:
				xmin = 390.932
				xmax = 390.992
				text = "IH1"
			intervals [2654]:
				xmin = 390.992
				xmax = 391.072
				text = "N"
			intervals [2655]:
				xmin = 391.072
				xmax = 391.122
				text = "Y"
			intervals [2656]:
				xmin = 391.122
				xmax = 391.212
				text = "ER0"
			intervals [2657]:
				xmin = 391.212
				xmax = 391.302
				text = "S"
			intervals [2658]:
				xmin = 391.302
				xmax = 391.332
				text = "EH1"
			intervals [2659]:
				xmin = 391.332
				xmax = 391.362
				text = "L"
			intervals [2660]:
				xmin = 391.362
				xmax = 391.392
				text = "F"
			intervals [2661]:
				xmin = 391.392
				xmax = 391.422
				text = "Y"
			intervals [2662]:
				xmin = 391.422
				xmax = 391.482
				text = "UW1"
			intervals [2663]:
				xmin = 391.482
				xmax = 391.522
				text = "HH"
			intervals [2664]:
				xmin = 391.522
				xmax = 391.552
				text = "AE1"
			intervals [2665]:
				xmin = 391.552
				xmax = 391.612
				text = "V"
			intervals [2666]:
				xmin = 391.612
				xmax = 391.662
				text = "T"
			intervals [2667]:
				xmin = 391.662
				xmax = 391.712
				text = "IH0"
			intervals [2668]:
				xmin = 391.712
				xmax = 391.842
				text = "T"
			intervals [2669]:
				xmin = 391.842
				xmax = 391.882
				text = "R"
			intervals [2670]:
				xmin = 391.882
				xmax = 391.942
				text = "AH1"
			intervals [2671]:
				xmin = 391.942
				xmax = 392.032
				text = "S"
			intervals [2672]:
				xmin = 392.032
				xmax = 392.062
				text = "T"
			intervals [2673]:
				xmin = 392.062
				xmax = 392.092
				text = "Y"
			intervals [2674]:
				xmin = 392.092
				xmax = 392.182
				text = "ER0"
			intervals [2675]:
				xmin = 392.182
				xmax = 392.302
				text = "S"
			intervals [2676]:
				xmin = 392.302
				xmax = 392.372
				text = "EH1"
			intervals [2677]:
				xmin = 392.372
				xmax = 392.502
				text = "L"
			intervals [2678]:
				xmin = 392.502
				xmax = 392.592
				text = "F"
			intervals [2679]:
				xmin = 392.592
				xmax = 393.328
				text = ""
			intervals [2680]:
				xmin = 393.328
				xmax = 393.368
				text = "sil"
			intervals [2681]:
				xmin = 393.368
				xmax = 393.468
				text = "IH1"
			intervals [2682]:
				xmin = 393.468
				xmax = 393.528
				text = "F"
			intervals [2683]:
				xmin = 393.528
				xmax = 393.558
				text = "Y"
			intervals [2684]:
				xmin = 393.558
				xmax = 393.588
				text = "UW1"
			intervals [2685]:
				xmin = 393.588
				xmax = 393.618
				text = "D"
			intervals [2686]:
				xmin = 393.618
				xmax = 393.668
				text = "OW1"
			intervals [2687]:
				xmin = 393.668
				xmax = 393.718
				text = "N"
			intervals [2688]:
				xmin = 393.718
				xmax = 393.818
				text = "T"
			intervals [2689]:
				xmin = 393.818
				xmax = 393.848
				text = "R"
			intervals [2690]:
				xmin = 393.848
				xmax = 393.908
				text = "AH1"
			intervals [2691]:
				xmin = 393.908
				xmax = 393.968
				text = "S"
			intervals [2692]:
				xmin = 393.968
				xmax = 393.998
				text = "T"
			intervals [2693]:
				xmin = 393.998
				xmax = 394.038
				text = "Y"
			intervals [2694]:
				xmin = 394.038
				xmax = 394.108
				text = "ER0"
			intervals [2695]:
				xmin = 394.108
				xmax = 394.188
				text = "S"
			intervals [2696]:
				xmin = 394.188
				xmax = 394.258
				text = "EH1"
			intervals [2697]:
				xmin = 394.258
				xmax = 394.408
				text = "L"
			intervals [2698]:
				xmin = 394.408
				xmax = 394.438
				text = "F"
			intervals [2699]:
				xmin = 394.438
				xmax = 394.468
				text = "sp"
			intervals [2700]:
				xmin = 394.468
				xmax = 394.638
				text = "AO1"
			intervals [2701]:
				xmin = 394.638
				xmax = 394.698
				text = "R"
			intervals [2702]:
				xmin = 394.698
				xmax = 394.808
				text = "HH"
			intervals [2703]:
				xmin = 394.808
				xmax = 394.838
				text = "AE1"
			intervals [2704]:
				xmin = 394.838
				xmax = 394.878
				text = "V"
			intervals [2705]:
				xmin = 394.878
				xmax = 394.908
				text = "sp"
			intervals [2706]:
				xmin = 394.908
				xmax = 394.958
				text = "DH"
			intervals [2707]:
				xmin = 394.958
				xmax = 395.038
				text = "AH0"
			intervals [2708]:
				xmin = 395.038
				xmax = 395.168
				text = "K"
			intervals [2709]:
				xmin = 395.168
				xmax = 395.318
				text = "ER1"
			intervals [2710]:
				xmin = 395.318
				xmax = 395.378
				text = "IH0"
			intervals [2711]:
				xmin = 395.378
				xmax = 395.628
				text = "JH"
			intervals [2712]:
				xmin = 395.628
				xmax = 395.678
				text = "T"
			intervals [2713]:
				xmin = 395.678
				xmax = 395.828
				text = "IH0"
			intervals [2714]:
				xmin = 395.828
				xmax = 396.3117
				text = "sp"
			intervals [2715]:
				xmin = 396.3117
				xmax = 396.4717
				text = "S"
			intervals [2716]:
				xmin = 396.4717
				xmax = 396.7017
				text = "EY1"
			intervals [2717]:
				xmin = 396.7017
				xmax = 396.7317
				text = "sp"
			intervals [2718]:
				xmin = 396.7317
				xmax = 396.8017
				text = "DH"
			intervals [2719]:
				xmin = 396.8017
				xmax = 396.8517
				text = "AE1"
			intervals [2720]:
				xmin = 396.8517
				xmax = 396.8917
				text = "T"
			intervals [2721]:
				xmin = 396.8917
				xmax = 397.0217
				text = "AY1"
			intervals [2722]:
				xmin = 397.0217
				xmax = 397.0917
				text = "K"
			intervals [2723]:
				xmin = 397.0917
				xmax = 397.1317
				text = "AH0"
			intervals [2724]:
				xmin = 397.1317
				xmax = 397.1617
				text = "N"
			intervals [2725]:
				xmin = 397.1617
				xmax = 397.2017
				text = "sp"
			intervals [2726]:
				xmin = 397.2017
				xmax = 397.3117
				text = "D"
			intervals [2727]:
				xmin = 397.3117
				xmax = 397.4417
				text = "UW1"
			intervals [2728]:
				xmin = 397.4417
				xmax = 397.4917
				text = "DH"
			intervals [2729]:
				xmin = 397.4917
				xmax = 397.6717
				text = "IH1"
			intervals [2730]:
				xmin = 397.6717
				xmax = 397.7517
				text = "S"
			intervals [2731]:
				xmin = 397.7517
				xmax = 398.7108
				text = ""
			intervals [2732]:
				xmin = 398.7108
				xmax = 398.7608
				text = "sil"
			intervals [2733]:
				xmin = 398.7608
				xmax = 398.8508
				text = "Y"
			intervals [2734]:
				xmin = 398.8508
				xmax = 398.8808
				text = "UW1"
			intervals [2735]:
				xmin = 398.8808
				xmax = 398.9408
				text = "N"
			intervals [2736]:
				xmin = 398.9408
				xmax = 399.0008
				text = "AA1"
			intervals [2737]:
				xmin = 399.0008
				xmax = 399.0308
				text = "T"
			intervals [2738]:
				xmin = 399.0308
				xmax = 399.0608
				text = "G"
			intervals [2739]:
				xmin = 399.0608
				xmax = 399.0908
				text = "AH1"
			intervals [2740]:
				xmin = 399.0908
				xmax = 399.1208
				text = "N"
			intervals [2741]:
				xmin = 399.1208
				xmax = 399.1508
				text = "AH0"
			intervals [2742]:
				xmin = 399.1508
				xmax = 399.1808
				text = "B"
			intervals [2743]:
				xmin = 399.1808
				xmax = 399.2108
				text = "IY0"
			intervals [2744]:
				xmin = 399.2108
				xmax = 399.2508
				text = "EY1"
			intervals [2745]:
				xmin = 399.2508
				xmax = 399.2808
				text = "B"
			intervals [2746]:
				xmin = 399.2808
				xmax = 399.3108
				text = "AH0"
			intervals [2747]:
				xmin = 399.3108
				xmax = 399.3408
				text = "L"
			intervals [2748]:
				xmin = 399.3408
				xmax = 399.4008
				text = "T"
			intervals [2749]:
				xmin = 399.4008
				xmax = 399.4308
				text = "IH0"
			intervals [2750]:
				xmin = 399.4308
				xmax = 399.4608
				text = "D"
			intervals [2751]:
				xmin = 399.4608
				xmax = 399.4908
				text = "UW1"
			intervals [2752]:
				xmin = 399.4908
				xmax = 399.5408
				text = "N"
			intervals [2753]:
				xmin = 399.5408
				xmax = 399.5708
				text = "AH1"
			intervals [2754]:
				xmin = 399.5708
				xmax = 399.6008
				text = "TH"
			intervals [2755]:
				xmin = 399.6008
				xmax = 399.6308
				text = "IH0"
			intervals [2756]:
				xmin = 399.6308
				xmax = 399.6608
				text = "N"
			intervals [2757]:
				xmin = 399.6608
				xmax = 399.7108
				text = "Y"
			intervals [2758]:
				xmin = 399.7108
				xmax = 399.7608
				text = "UW1"
			intervals [2759]:
				xmin = 399.7608
				xmax = 399.8008
				text = "G"
			intervals [2760]:
				xmin = 399.8008
				xmax = 399.8308
				text = "AH1"
			intervals [2761]:
				xmin = 399.8308
				xmax = 399.8608
				text = "N"
			intervals [2762]:
				xmin = 399.8608
				xmax = 399.8908
				text = "AH0"
			intervals [2763]:
				xmin = 399.8908
				xmax = 399.9308
				text = "B"
			intervals [2764]:
				xmin = 399.9308
				xmax = 400.1008
				text = "IY1"
			intervals [2765]:
				xmin = 400.1008
				xmax = 400.289
				text = ""
			intervals [2766]:
				xmin = 400.289
				xmax = 400.459
				text = "S"
			intervals [2767]:
				xmin = 400.459
				xmax = 400.529
				text = "T"
			intervals [2768]:
				xmin = 400.529
				xmax = 400.649
				text = "AH1"
			intervals [2769]:
				xmin = 400.649
				xmax = 400.889
				text = "K"
			intervals [2770]:
				xmin = 400.889
				xmax = 402.9624
				text = ""
			intervals [2771]:
				xmin = 402.9624
				xmax = 403.0524
				text = "sil"
			intervals [2772]:
				xmin = 403.0524
				xmax = 403.0824
				text = "AH0"
			intervals [2773]:
				xmin = 403.0824
				xmax = 403.1124
				text = "N"
			intervals [2774]:
				xmin = 403.1124
				xmax = 403.2424
				text = "HH"
			intervals [2775]:
				xmin = 403.2424
				xmax = 403.2724
				text = "AE1"
			intervals [2776]:
				xmin = 403.2724
				xmax = 403.3524
				text = "V"
			intervals [2777]:
				xmin = 403.3524
				xmax = 403.4124
				text = "AH0"
			intervals [2778]:
				xmin = 403.4124
				xmax = 403.5424
				text = "P"
			intervals [2779]:
				xmin = 403.5424
				xmax = 403.6824
				text = "IY1"
			intervals [2780]:
				xmin = 403.6824
				xmax = 403.7824
				text = "S"
			intervals [2781]:
				xmin = 403.7824
				xmax = 403.8224
				text = "AH0"
			intervals [2782]:
				xmin = 403.8224
				xmax = 403.9024
				text = "V"
			intervals [2783]:
				xmin = 403.9024
				xmax = 403.9724
				text = "M"
			intervals [2784]:
				xmin = 403.9724
				xmax = 404.1924
				text = "AY1"
			intervals [2785]:
				xmin = 404.1924
				xmax = 404.2224
				text = "N"
			intervals [2786]:
				xmin = 404.2224
				xmax = 404.2624
				text = "D"
			intervals [2787]:
				xmin = 404.2624
				xmax = 404.2924
				text = "AH0"
			intervals [2788]:
				xmin = 404.2924
				xmax = 404.3524
				text = "N"
			intervals [2789]:
				xmin = 404.3524
				xmax = 404.3924
				text = "D"
			intervals [2790]:
				xmin = 404.3924
				xmax = 404.4524
				text = "B"
			intervals [2791]:
				xmin = 404.4524
				xmax = 404.5424
				text = "IY0"
			intervals [2792]:
				xmin = 404.5424
				xmax = 404.6524
				text = "ER0"
			intervals [2793]:
				xmin = 404.6524
				xmax = 404.7124
				text = "AW1"
			intervals [2794]:
				xmin = 404.7124
				xmax = 404.7424
				text = "N"
			intervals [2795]:
				xmin = 404.7424
				xmax = 404.7724
				text = "D"
			intervals [2796]:
				xmin = 404.7724
				xmax = 404.9224
				text = "P"
			intervals [2797]:
				xmin = 404.9224
				xmax = 405.0524
				text = "AA1"
			intervals [2798]:
				xmin = 405.0524
				xmax = 405.0924
				text = "Z"
			intervals [2799]:
				xmin = 405.0924
				xmax = 405.1224
				text = "AH0"
			intervals [2800]:
				xmin = 405.1224
				xmax = 405.1524
				text = "T"
			intervals [2801]:
				xmin = 405.1524
				xmax = 405.1824
				text = "IH0"
			intervals [2802]:
				xmin = 405.1824
				xmax = 405.2224
				text = "V"
			intervals [2803]:
				xmin = 405.2224
				xmax = 405.2724
				text = "sp"
			intervals [2804]:
				xmin = 405.2724
				xmax = 405.4024
				text = "P"
			intervals [2805]:
				xmin = 405.4024
				xmax = 405.4924
				text = "IY1"
			intervals [2806]:
				xmin = 405.4924
				xmax = 405.5924
				text = "P"
			intervals [2807]:
				xmin = 405.5924
				xmax = 405.6524
				text = "AH0"
			intervals [2808]:
				xmin = 405.6524
				xmax = 405.8024
				text = "L"
			intervals [2809]:
				xmin = 405.8024
				xmax = 407.0439
				text = ""
			intervals [2810]:
				xmin = 407.0439
				xmax = 407.1239
				text = "K"
			intervals [2811]:
				xmin = 407.1239
				xmax = 407.1539
				text = "AA1"
			intervals [2812]:
				xmin = 407.1539
				xmax = 407.2139
				text = "Z"
			intervals [2813]:
				xmin = 407.2139
				xmax = 407.2739
				text = "AY1"
			intervals [2814]:
				xmin = 407.2739
				xmax = 407.3739
				text = "TH"
			intervals [2815]:
				xmin = 407.3739
				xmax = 407.4039
				text = "IH1"
			intervals [2816]:
				xmin = 407.4039
				xmax = 407.4739
				text = "NG"
			intervals [2817]:
				xmin = 407.4739
				xmax = 407.5039
				text = "K"
			intervals [2818]:
				xmin = 407.5039
				xmax = 407.5339
				text = "DH"
			intervals [2819]:
				xmin = 407.5339
				xmax = 407.5639
				text = "AE1"
			intervals [2820]:
				xmin = 407.5639
				xmax = 407.6239
				text = "T"
			intervals [2821]:
				xmin = 407.6239
				xmax = 407.6939
				text = "S"
			intervals [2822]:
				xmin = 407.6939
				xmax = 407.7239
				text = "W"
			intervals [2823]:
				xmin = 407.7239
				xmax = 407.7539
				text = "AH1"
			intervals [2824]:
				xmin = 407.7539
				xmax = 407.7839
				text = "T"
			intervals [2825]:
				xmin = 407.7839
				xmax = 407.8539
				text = "M"
			intervals [2826]:
				xmin = 407.8539
				xmax = 407.9739
				text = "OW1"
			intervals [2827]:
				xmin = 407.9739
				xmax = 408.0839
				text = "S"
			intervals [2828]:
				xmin = 408.0839
				xmax = 408.1339
				text = "L"
			intervals [2829]:
				xmin = 408.1339
				xmax = 408.2639
				text = "IY0"
			intervals [2830]:
				xmin = 408.2639
				xmax = 408.3039
				text = "AH1"
			intervals [2831]:
				xmin = 408.3039
				xmax = 408.3539
				text = "M"
			intervals [2832]:
				xmin = 408.3539
				xmax = 408.4339
				text = "sp"
			intervals [2833]:
				xmin = 408.4339
				xmax = 409.2994
				text = ""
			intervals [2834]:
				xmin = 409.2994
				xmax = 409.4294
				text = "AY1"
			intervals [2835]:
				xmin = 409.4294
				xmax = 409.4694
				text = "V"
			intervals [2836]:
				xmin = 409.4694
				xmax = 409.5594
				text = "L"
			intervals [2837]:
				xmin = 409.5594
				xmax = 409.6894
				text = "AO1"
			intervals [2838]:
				xmin = 409.6894
				xmax = 409.7694
				text = "S"
			intervals [2839]:
				xmin = 409.7694
				xmax = 409.8594
				text = "T"
			intervals [2840]:
				xmin = 409.8594
				xmax = 409.9494
				text = "AY1"
			intervals [2841]:
				xmin = 409.9494
				xmax = 409.9994
				text = "L"
			intervals [2842]:
				xmin = 409.9994
				xmax = 410.0694
				text = "AO1"
			intervals [2843]:
				xmin = 410.0694
				xmax = 410.1594
				text = "S"
			intervals [2844]:
				xmin = 410.1594
				xmax = 410.2094
				text = "T"
			intervals [2845]:
				xmin = 410.2094
				xmax = 410.2794
				text = "AH0"
			intervals [2846]:
				xmin = 410.2794
				xmax = 410.4294
				text = "F"
			intervals [2847]:
				xmin = 410.4294
				xmax = 410.4894
				text = "R"
			intervals [2848]:
				xmin = 410.4894
				xmax = 410.5494
				text = "EH1"
			intervals [2849]:
				xmin = 410.5494
				xmax = 410.6794
				text = "N"
			intervals [2850]:
				xmin = 410.6794
				xmax = 410.7694
				text = "D"
			intervals [2851]:
				xmin = 410.7694
				xmax = 410.8594
				text = "EY1"
			intervals [2852]:
				xmin = 410.8594
				xmax = 410.9294
				text = "Y"
			intervals [2853]:
				xmin = 410.9294
				xmax = 410.9994
				text = "IH1"
			intervals [2854]:
				xmin = 410.9994
				xmax = 411.0694
				text = "R"
			intervals [2855]:
				xmin = 411.0694
				xmax = 411.1394
				text = "AH0"
			intervals [2856]:
				xmin = 411.1394
				xmax = 411.2194
				text = "G"
			intervals [2857]:
				xmin = 411.2194
				xmax = 411.4794
				text = "OW1"
			intervals [2858]:
				xmin = 411.4794
				xmax = 411.7183
				text = "sp"
			intervals [2859]:
				xmin = 411.7183
				xmax = 411.7883
				text = "AE1"
			intervals [2860]:
				xmin = 411.7883
				xmax = 411.8583
				text = "N"
			intervals [2861]:
				xmin = 411.8583
				xmax = 411.9583
				text = "AY1"
			intervals [2862]:
				xmin = 411.9583
				xmax = 412.0483
				text = "F"
			intervals [2863]:
				xmin = 412.0483
				xmax = 412.0783
				text = "IY1"
			intervals [2864]:
				xmin = 412.0783
				xmax = 412.1083
				text = "L"
			intervals [2865]:
				xmin = 412.1083
				xmax = 412.1583
				text = "L"
			intervals [2866]:
				xmin = 412.1583
				xmax = 412.2183
				text = "AY1"
			intervals [2867]:
				xmin = 412.2183
				xmax = 412.2583
				text = "K"
			intervals [2868]:
				xmin = 412.2583
				xmax = 412.3183
				text = "HH"
			intervals [2869]:
				xmin = 412.3183
				xmax = 412.3883
				text = "IY1"
			intervals [2870]:
				xmin = 412.3883
				xmax = 412.4583
				text = "W"
			intervals [2871]:
				xmin = 412.4583
				xmax = 412.4883
				text = "AH0"
			intervals [2872]:
				xmin = 412.4883
				xmax = 412.5183
				text = "Z"
			intervals [2873]:
				xmin = 412.5183
				xmax = 412.5783
				text = "AH0"
			intervals [2874]:
				xmin = 412.5783
				xmax = 412.6783
				text = "S"
			intervals [2875]:
				xmin = 412.6783
				xmax = 412.7383
				text = "M"
			intervals [2876]:
				xmin = 412.7383
				xmax = 412.7983
				text = "AA1"
			intervals [2877]:
				xmin = 412.7983
				xmax = 412.8383
				text = "R"
			intervals [2878]:
				xmin = 412.8383
				xmax = 412.8683
				text = "T"
			intervals [2879]:
				xmin = 412.8683
				xmax = 412.9283
				text = "B"
			intervals [2880]:
				xmin = 412.9283
				xmax = 413.0083
				text = "OY1"
			intervals [2881]:
				xmin = 413.0083
				xmax = 413.0383
				text = "HH"
			intervals [2882]:
				xmin = 413.0383
				xmax = 413.0883
				text = "IY1"
			intervals [2883]:
				xmin = 413.0883
				xmax = 413.1483
				text = "HH"
			intervals [2884]:
				xmin = 413.1483
				xmax = 413.1783
				text = "AE1"
			intervals [2885]:
				xmin = 413.1783
				xmax = 413.2183
				text = "D"
			intervals [2886]:
				xmin = 413.2183
				xmax = 413.3783
				text = "AH0"
			intervals [2887]:
				xmin = 413.3783
				xmax = 414.4085
				text = ""
			intervals [2888]:
				xmin = 414.4085
				xmax = 414.4485
				text = "sil"
			intervals [2889]:
				xmin = 414.4485
				xmax = 414.5085
				text = "G"
			intervals [2890]:
				xmin = 414.5085
				xmax = 414.5685
				text = "UH1"
			intervals [2891]:
				xmin = 414.5685
				xmax = 414.6185
				text = "D"
			intervals [2892]:
				xmin = 414.6185
				xmax = 414.7885
				text = "F"
			intervals [2893]:
				xmin = 414.7885
				xmax = 414.8285
				text = "Y"
			intervals [2894]:
				xmin = 414.8285
				xmax = 414.9185
				text = "UW1"
			intervals [2895]:
				xmin = 414.9185
				xmax = 415.0185
				text = "CH"
			intervals [2896]:
				xmin = 415.0185
				xmax = 415.2085
				text = "ER0"
			intervals [2897]:
				xmin = 415.2085
				xmax = 416.9743
				text = "sp"
			intervals [2898]:
				xmin = 416.9743
				xmax = 417.0343
				text = "B"
			intervals [2899]:
				xmin = 417.0343
				xmax = 417.0743
				text = "AH1"
			intervals [2900]:
				xmin = 417.0743
				xmax = 417.1443
				text = "T"
			intervals [2901]:
				xmin = 417.1443
				xmax = 417.2043
				text = "AY1"
			intervals [2902]:
				xmin = 417.2043
				xmax = 417.3043
				text = "F"
			intervals [2903]:
				xmin = 417.3043
				xmax = 417.3343
				text = "EH1"
			intervals [2904]:
				xmin = 417.3343
				xmax = 417.3643
				text = "L"
			intervals [2905]:
				xmin = 417.3643
				xmax = 417.3943
				text = "T"
			intervals [2906]:
				xmin = 417.3943
				xmax = 417.4243
				text = "L"
			intervals [2907]:
				xmin = 417.4243
				xmax = 417.4543
				text = "AY1"
			intervals [2908]:
				xmin = 417.4543
				xmax = 417.5543
				text = "K"
			intervals [2909]:
				xmin = 417.5543
				xmax = 417.5943
				text = "HH"
			intervals [2910]:
				xmin = 417.5943
				xmax = 417.6243
				text = "IY1"
			intervals [2911]:
				xmin = 417.6243
				xmax = 417.6943
				text = "W"
			intervals [2912]:
				xmin = 417.6943
				xmax = 417.7243
				text = "AH0"
			intervals [2913]:
				xmin = 417.7243
				xmax = 417.7643
				text = "Z"
			intervals [2914]:
				xmin = 417.7643
				xmax = 417.9043
				text = "ER0"
			intervals [2915]:
				xmin = 417.9043
				xmax = 417.9343
				text = "AW1"
			intervals [2916]:
				xmin = 417.9343
				xmax = 417.9643
				text = "N"
			intervals [2917]:
				xmin = 417.9643
				xmax = 417.9943
				text = "D"
			intervals [2918]:
				xmin = 417.9943
				xmax = 418.0243
				text = "DH"
			intervals [2919]:
				xmin = 418.0243
				xmax = 418.1043
				text = "AH0"
			intervals [2920]:
				xmin = 418.1043
				xmax = 418.1443
				text = "R"
			intervals [2921]:
				xmin = 418.1443
				xmax = 418.2643
				text = "AO1"
			intervals [2922]:
				xmin = 418.2643
				xmax = 418.3443
				text = "NG"
			intervals [2923]:
				xmin = 418.3443
				xmax = 418.4743
				text = "P"
			intervals [2924]:
				xmin = 418.4743
				xmax = 418.5543
				text = "IY1"
			intervals [2925]:
				xmin = 418.5543
				xmax = 418.6243
				text = "P"
			intervals [2926]:
				xmin = 418.6243
				xmax = 418.6643
				text = "AH0"
			intervals [2927]:
				xmin = 418.6643
				xmax = 418.7943
				text = "L"
			intervals [2928]:
				xmin = 418.7943
				xmax = 418.8243
				text = "AH0"
			intervals [2929]:
				xmin = 418.8243
				xmax = 418.8543
				text = "N"
			intervals [2930]:
				xmin = 418.8543
				xmax = 418.9543
				text = "sp"
			intervals [2931]:
				xmin = 418.9543
				xmax = 419.0043
				text = "HH"
			intervals [2932]:
				xmin = 419.0043
				xmax = 419.1343
				text = "IY1"
			intervals [2933]:
				xmin = 419.1343
				xmax = 419.1643
				text = "sp"
			intervals [2934]:
				xmin = 419.1643
				xmax = 419.2243
				text = "EH1"
			intervals [2935]:
				xmin = 419.2243
				xmax = 419.2543
				text = "N"
			intervals [2936]:
				xmin = 419.2543
				xmax = 419.2943
				text = "D"
			intervals [2937]:
				xmin = 419.2943
				xmax = 419.3843
				text = "IH0"
			intervals [2938]:
				xmin = 419.3843
				xmax = 419.5143
				text = "D"
			intervals [2939]:
				xmin = 419.5143
				xmax = 419.8079
				text = ""
			intervals [2940]:
				xmin = 419.8079
				xmax = 419.8779
				text = "DH"
			intervals [2941]:
				xmin = 419.8779
				xmax = 419.9379
				text = "AE1"
			intervals [2942]:
				xmin = 419.9379
				xmax = 419.9879
				text = "T"
			intervals [2943]:
				xmin = 419.9879
				xmax = 420.0479
				text = "EH1"
			intervals [2944]:
				xmin = 420.0479
				xmax = 420.1279
				text = "N"
			intervals [2945]:
				xmin = 420.1279
				xmax = 420.1779
				text = "D"
			intervals [2946]:
				xmin = 420.1779
				xmax = 420.2079
				text = "IH0"
			intervals [2947]:
				xmin = 420.2079
				xmax = 420.2379
				text = "D"
			intervals [2948]:
				xmin = 420.2379
				xmax = 420.7355
				text = ""
			intervals [2949]:
				xmin = 420.7355
				xmax = 420.8155
				text = "sil"
			intervals [2950]:
				xmin = 420.8155
				xmax = 420.8455
				text = "HH"
			intervals [2951]:
				xmin = 420.8455
				xmax = 420.8855
				text = "IH0"
			intervals [2952]:
				xmin = 420.8855
				xmax = 420.9555
				text = "Z"
			intervals [2953]:
				xmin = 420.9555
				xmax = 421.0255
				text = "L"
			intervals [2954]:
				xmin = 421.0255
				xmax = 421.1355
				text = "AY1"
			intervals [2955]:
				xmin = 421.1355
				xmax = 421.1755
				text = "F"
			intervals [2956]:
				xmin = 421.1755
				xmax = 422.2202
				text = "sp"
			intervals [2957]:
				xmin = 422.2202
				xmax = 422.2602
				text = "DH"
			intervals [2958]:
				xmin = 422.2602
				xmax = 422.3202
				text = "EY1"
			intervals [2959]:
				xmin = 422.3202
				xmax = 422.3502
				text = "W"
			intervals [2960]:
				xmin = 422.3502
				xmax = 422.4202
				text = "AH1"
			intervals [2961]:
				xmin = 422.4202
				xmax = 422.4502
				text = "Z"
			intervals [2962]:
				xmin = 422.4502
				xmax = 422.4802
				text = "AH0"
			intervals [2963]:
				xmin = 422.4802
				xmax = 422.5102
				text = "N"
			intervals [2964]:
				xmin = 422.5102
				xmax = 422.5402
				text = "T"
			intervals [2965]:
				xmin = 422.5402
				xmax = 422.5702
				text = "R"
			intervals [2966]:
				xmin = 422.5702
				xmax = 422.6202
				text = "IY0"
			intervals [2967]:
				xmin = 422.6202
				xmax = 422.6802
				text = "S"
			intervals [2968]:
				xmin = 422.6802
				xmax = 422.7402
				text = "P"
			intervals [2969]:
				xmin = 422.7402
				xmax = 422.8502
				text = "AA1"
			intervals [2970]:
				xmin = 422.8502
				xmax = 422.9102
				text = "N"
			intervals [2971]:
				xmin = 422.9102
				xmax = 422.9502
				text = "S"
			intervals [2972]:
				xmin = 422.9502
				xmax = 422.9802
				text = "AH0"
			intervals [2973]:
				xmin = 422.9802
				xmax = 423.0102
				text = "B"
			intervals [2974]:
				xmin = 423.0102
				xmax = 423.0402
				text = "AH0"
			intervals [2975]:
				xmin = 423.0402
				xmax = 423.1202
				text = "L"
			intervals [2976]:
				xmin = 423.1202
				xmax = 423.1802
				text = "F"
			intervals [2977]:
				xmin = 423.1802
				xmax = 423.2602
				text = "AO1"
			intervals [2978]:
				xmin = 423.2602
				xmax = 423.3102
				text = "R"
			intervals [2979]:
				xmin = 423.3102
				xmax = 423.3402
				text = "HH"
			intervals [2980]:
				xmin = 423.3402
				xmax = 423.3902
				text = "IH0"
			intervals [2981]:
				xmin = 423.3902
				xmax = 423.4702
				text = "Z"
			intervals [2982]:
				xmin = 423.4702
				xmax = 423.5502
				text = "L"
			intervals [2983]:
				xmin = 423.5502
				xmax = 423.6802
				text = "AY1"
			intervals [2984]:
				xmin = 423.6802
				xmax = 423.7702
				text = "F"
			intervals [2985]:
				xmin = 423.7702
				xmax = 423.8837
				text = ""
			intervals [2986]:
				xmin = 423.8837
				xmax = 423.9537
				text = "B"
			intervals [2987]:
				xmin = 423.9537
				xmax = 423.9937
				text = "IY1"
			intervals [2988]:
				xmin = 423.9937
				xmax = 424.0337
				text = "IH0"
			intervals [2989]:
				xmin = 424.0337
				xmax = 424.1137
				text = "NG"
			intervals [2990]:
				xmin = 424.1137
				xmax = 424.1437
				text = "sp"
			intervals [2991]:
				xmin = 424.1437
				xmax = 424.2637
				text = "EH1"
			intervals [2992]:
				xmin = 424.2637
				xmax = 424.3137
				text = "N"
			intervals [2993]:
				xmin = 424.3137
				xmax = 424.3937
				text = "D"
			intervals [2994]:
				xmin = 424.3937
				xmax = 424.4837
				text = "IH0"
			intervals [2995]:
				xmin = 424.4837
				xmax = 424.5637
				text = "D"
			intervals [2996]:
				xmin = 424.5637
				xmax = 425.4009
				text = ""
			intervals [2997]:
				xmin = 425.4009
				xmax = 425.4509
				text = "sil"
			intervals [2998]:
				xmin = 425.4509
				xmax = 425.4909
				text = "B"
			intervals [2999]:
				xmin = 425.4909
				xmax = 425.5409
				text = "AH1"
			intervals [3000]:
				xmin = 425.5409
				xmax = 425.5809
				text = "T"
			intervals [3001]:
				xmin = 425.5809
				xmax = 425.6309
				text = "IH1"
			intervals [3002]:
				xmin = 425.6309
				xmax = 425.6909
				text = "F"
			intervals [3003]:
				xmin = 425.6909
				xmax = 425.7309
				text = "HH"
			intervals [3004]:
				xmin = 425.7309
				xmax = 425.8109
				text = "IY1"
			intervals [3005]:
				xmin = 425.8109
				xmax = 425.8709
				text = "W"
			intervals [3006]:
				xmin = 425.8709
				xmax = 425.9309
				text = "AH1"
			intervals [3007]:
				xmin = 425.9309
				xmax = 425.9909
				text = "Z"
			intervals [3008]:
				xmin = 425.9909
				xmax = 426.0209
				text = "AH0"
			intervals [3009]:
				xmin = 426.0209
				xmax = 426.0509
				text = "N"
			intervals [3010]:
				xmin = 426.0509
				xmax = 426.0809
				text = "T"
			intervals [3011]:
				xmin = 426.0809
				xmax = 426.2109
				text = "ER0"
			intervals [3012]:
				xmin = 426.2109
				xmax = 426.2909
				text = "AW1"
			intervals [3013]:
				xmin = 426.2909
				xmax = 426.3309
				text = "N"
			intervals [3014]:
				xmin = 426.3309
				xmax = 426.3609
				text = "D"
			intervals [3015]:
				xmin = 426.3609
				xmax = 426.3909
				text = "DH"
			intervals [3016]:
				xmin = 426.3909
				xmax = 426.4209
				text = "AH0"
			intervals [3017]:
				xmin = 426.4209
				xmax = 426.4809
				text = "M"
			intervals [3018]:
				xmin = 426.4809
				xmax = 426.5409
				text = "AY1"
			intervals [3019]:
				xmin = 426.5409
				xmax = 426.6409
				text = "TH"
			intervals [3020]:
				xmin = 426.6409
				xmax = 426.7109
				text = "IH1"
			intervals [3021]:
				xmin = 426.7109
				xmax = 426.7509
				text = "NG"
			intervals [3022]:
				xmin = 426.7509
				xmax = 426.9509
				text = "K"
			intervals [3023]:
				xmin = 426.9509
				xmax = 427.6364
				text = ""
			intervals [3024]:
				xmin = 427.6364
				xmax = 427.6864
				text = "sil"
			intervals [3025]:
				xmin = 427.6864
				xmax = 427.7264
				text = "AY1"
			intervals [3026]:
				xmin = 427.7264
				xmax = 427.8164
				text = "TH"
			intervals [3027]:
				xmin = 427.8164
				xmax = 427.8664
				text = "IH1"
			intervals [3028]:
				xmin = 427.8664
				xmax = 427.9064
				text = "NG"
			intervals [3029]:
				xmin = 427.9064
				xmax = 427.9364
				text = "K"
			intervals [3030]:
				xmin = 427.9364
				xmax = 427.9664
				text = "HH"
			intervals [3031]:
				xmin = 427.9664
				xmax = 428.0364
				text = "IY1"
			intervals [3032]:
				xmin = 428.0364
				xmax = 428.0764
				text = "W"
			intervals [3033]:
				xmin = 428.0764
				xmax = 428.1064
				text = "UH1"
			intervals [3034]:
				xmin = 428.1064
				xmax = 428.1364
				text = "D"
			intervals [3035]:
				xmin = 428.1364
				xmax = 428.1964
				text = "AH0"
			intervals [3036]:
				xmin = 428.1964
				xmax = 428.2464
				text = "S"
			intervals [3037]:
				xmin = 428.2464
				xmax = 428.2964
				text = "T"
			intervals [3038]:
				xmin = 428.2964
				xmax = 428.3464
				text = "IH1"
			intervals [3039]:
				xmin = 428.3464
				xmax = 428.4064
				text = "L"
			intervals [3040]:
				xmin = 428.4064
				xmax = 428.4664
				text = "B"
			intervals [3041]:
				xmin = 428.4664
				xmax = 428.5064
				text = "IH1"
			intervals [3042]:
				xmin = 428.5064
				xmax = 428.5564
				text = "N"
			intervals [3043]:
				xmin = 428.5564
				xmax = 428.5964
				text = "HH"
			intervals [3044]:
				xmin = 428.5964
				xmax = 428.6664
				text = "IY1"
			intervals [3045]:
				xmin = 428.6664
				xmax = 428.7064
				text = "R"
			intervals [3046]:
				xmin = 428.7064
				xmax = 428.7464
				text = "T"
			intervals [3047]:
				xmin = 428.7464
				xmax = 428.8164
				text = "AH0"
			intervals [3048]:
				xmin = 428.8164
				xmax = 428.8964
				text = "D"
			intervals [3049]:
				xmin = 428.8964
				xmax = 429.1364
				text = "EY1"
			intervals [3050]:
				xmin = 429.1364
				xmax = 429.7284
				text = ""
			intervals [3051]:
				xmin = 429.7284
				xmax = 429.8184
				text = "HH"
			intervals [3052]:
				xmin = 429.8184
				xmax = 429.8884
				text = "IY1"
			intervals [3053]:
				xmin = 429.8884
				xmax = 430.0184
				text = "K"
			intervals [3054]:
				xmin = 430.0184
				xmax = 430.1084
				text = "AH1"
			intervals [3055]:
				xmin = 430.1084
				xmax = 430.2184
				text = "M"
			intervals [3056]:
				xmin = 430.2184
				xmax = 430.3084
				text = "F"
			intervals [3057]:
				xmin = 430.3084
				xmax = 430.3384
				text = "R"
			intervals [3058]:
				xmin = 430.3384
				xmax = 430.3684
				text = "AH1"
			intervals [3059]:
				xmin = 430.3684
				xmax = 430.4384
				text = "M"
			intervals [3060]:
				xmin = 430.4384
				xmax = 430.4884
				text = "AH0"
			intervals [3061]:
				xmin = 430.4884
				xmax = 430.5984
				text = "K"
			intervals [3062]:
				xmin = 430.5984
				xmax = 430.6384
				text = "R"
			intervals [3063]:
				xmin = 430.6384
				xmax = 430.6984
				text = "IH1"
			intervals [3064]:
				xmin = 430.6984
				xmax = 430.7584
				text = "S"
			intervals [3065]:
				xmin = 430.7584
				xmax = 430.7884
				text = "CH"
			intervals [3066]:
				xmin = 430.7884
				xmax = 430.8284
				text = "AH0"
			intervals [3067]:
				xmin = 430.8284
				xmax = 430.8884
				text = "N"
			intervals [3068]:
				xmin = 430.8884
				xmax = 430.9384
				text = "B"
			intervals [3069]:
				xmin = 430.9384
				xmax = 431.0584
				text = "AE1"
			intervals [3070]:
				xmin = 431.0584
				xmax = 431.0884
				text = "K"
			intervals [3071]:
				xmin = 431.0884
				xmax = 431.1384
				text = "G"
			intervals [3072]:
				xmin = 431.1384
				xmax = 431.2084
				text = "R"
			intervals [3073]:
				xmin = 431.2084
				xmax = 431.3884
				text = "AW2"
			intervals [3074]:
				xmin = 431.3884
				xmax = 431.4284
				text = "N"
			intervals [3075]:
				xmin = 431.4284
				xmax = 431.4684
				text = "D"
			intervals [3076]:
				xmin = 431.4684
				xmax = 432.0482
				text = ""
			intervals [3077]:
				xmin = 432.0482
				xmax = 432.0982
				text = "sil"
			intervals [3078]:
				xmin = 432.0982
				xmax = 432.1582
				text = "AY1"
			intervals [3079]:
				xmin = 432.1582
				xmax = 432.1882
				text = "HH"
			intervals [3080]:
				xmin = 432.1882
				xmax = 432.2182
				text = "AE1"
			intervals [3081]:
				xmin = 432.2182
				xmax = 432.3482
				text = "V"
			intervals [3082]:
				xmin = 432.3482
				xmax = 432.4582
				text = "K"
			intervals [3083]:
				xmin = 432.4582
				xmax = 432.5682
				text = "AH1"
			intervals [3084]:
				xmin = 432.5682
				xmax = 432.5982
				text = "Z"
			intervals [3085]:
				xmin = 432.5982
				xmax = 432.6382
				text = "AH0"
			intervals [3086]:
				xmin = 432.6382
				xmax = 432.7082
				text = "N"
			intervals [3087]:
				xmin = 432.7082
				xmax = 432.7982
				text = "Z"
			intervals [3088]:
				xmin = 432.7982
				xmax = 432.8982
				text = "N"
			intervals [3089]:
				xmin = 432.8982
				xmax = 433.1782
				text = "AW1"
			intervals [3090]:
				xmin = 433.1782
				xmax = 433.2082
				text = "sp"
			intervals [3091]:
				xmin = 433.2082
				xmax = 433.2482
				text = "DH"
			intervals [3092]:
				xmin = 433.2482
				xmax = 433.3082
				text = "AE1"
			intervals [3093]:
				xmin = 433.3082
				xmax = 433.3582
				text = "T"
			intervals [3094]:
				xmin = 433.3582
				xmax = 433.4282
				text = "Z"
			intervals [3095]:
				xmin = 433.4282
				xmax = 433.4882
				text = "K"
			intervals [3096]:
				xmin = 433.4882
				xmax = 433.5182
				text = "AH1"
			intervals [3097]:
				xmin = 433.5182
				xmax = 433.5782
				text = "M"
			intervals [3098]:
				xmin = 433.5782
				xmax = 433.6082
				text = "IH0"
			intervals [3099]:
				xmin = 433.6082
				xmax = 433.6382
				text = "N"
			intervals [3100]:
				xmin = 433.6382
				xmax = 433.7182
				text = "F"
			intervals [3101]:
				xmin = 433.7182
				xmax = 433.7582
				text = "ER0"
			intervals [3102]:
				xmin = 433.7582
				xmax = 433.8082
				text = "M"
			intervals [3103]:
				xmin = 433.8082
				xmax = 433.8682
				text = "AH0"
			intervals [3104]:
				xmin = 433.8682
				xmax = 433.9582
				text = "K"
			intervals [3105]:
				xmin = 433.9582
				xmax = 433.9882
				text = "R"
			intervals [3106]:
				xmin = 433.9882
				xmax = 434.0382
				text = "IH1"
			intervals [3107]:
				xmin = 434.0382
				xmax = 434.0982
				text = "S"
			intervals [3108]:
				xmin = 434.0982
				xmax = 434.1382
				text = "CH"
			intervals [3109]:
				xmin = 434.1382
				xmax = 434.1782
				text = "IH0"
			intervals [3110]:
				xmin = 434.1782
				xmax = 434.2282
				text = "N"
			intervals [3111]:
				xmin = 434.2282
				xmax = 434.2782
				text = "B"
			intervals [3112]:
				xmin = 434.2782
				xmax = 434.3782
				text = "AE1"
			intervals [3113]:
				xmin = 434.3782
				xmax = 434.4182
				text = "K"
			intervals [3114]:
				xmin = 434.4182
				xmax = 434.4782
				text = "G"
			intervals [3115]:
				xmin = 434.4782
				xmax = 434.5582
				text = "R"
			intervals [3116]:
				xmin = 434.5582
				xmax = 434.7182
				text = "AW2"
			intervals [3117]:
				xmin = 434.7182
				xmax = 434.7582
				text = "N"
			intervals [3118]:
				xmin = 434.7582
				xmax = 434.8082
				text = "D"
			intervals [3119]:
				xmin = 434.8082
				xmax = 437.3241
				text = ""
			intervals [3120]:
				xmin = 437.3241
				xmax = 437.4341
				text = "K"
			intervals [3121]:
				xmin = 437.4341
				xmax = 437.4741
				text = "AH1"
			intervals [3122]:
				xmin = 437.4741
				xmax = 437.5541
				text = "M"
			intervals [3123]:
				xmin = 437.5541
				xmax = 437.5841
				text = "IH0"
			intervals [3124]:
				xmin = 437.5841
				xmax = 437.6141
				text = "N"
			intervals [3125]:
				xmin = 437.6141
				xmax = 437.7041
				text = "F"
			intervals [3126]:
				xmin = 437.7041
				xmax = 437.7341
				text = "R"
			intervals [3127]:
				xmin = 437.7341
				xmax = 437.7841
				text = "AH1"
			intervals [3128]:
				xmin = 437.7841
				xmax = 437.9241
				text = "M"
			intervals [3129]:
				xmin = 437.9241
				xmax = 438.3217
				text = "sp"
			intervals [3130]:
				xmin = 438.3217
				xmax = 438.4017
				text = "G"
			intervals [3131]:
				xmin = 438.4017
				xmax = 438.4517
				text = "R"
			intervals [3132]:
				xmin = 438.4517
				xmax = 438.5717
				text = "AE1"
			intervals [3133]:
				xmin = 438.5717
				xmax = 438.6217
				text = "N"
			intervals [3134]:
				xmin = 438.6217
				xmax = 438.7017
				text = "P"
			intervals [3135]:
				xmin = 438.7017
				xmax = 438.7417
				text = "EH2"
			intervals [3136]:
				xmin = 438.7417
				xmax = 438.8417
				text = "R"
			intervals [3137]:
				xmin = 438.8417
				xmax = 438.9417
				text = "AH0"
			intervals [3138]:
				xmin = 438.9417
				xmax = 439.0117
				text = "N"
			intervals [3139]:
				xmin = 439.0117
				xmax = 439.0617
				text = "T"
			intervals [3140]:
				xmin = 439.0617
				xmax = 439.2217
				text = "S"
			intervals [3141]:
				xmin = 439.2217
				xmax = 439.8833
				text = ""
			intervals [3142]:
				xmin = 439.8833
				xmax = 439.9233
				text = "sil"
			intervals [3143]:
				xmin = 439.9233
				xmax = 439.9633
				text = "G"
			intervals [3144]:
				xmin = 439.9633
				xmax = 440.0633
				text = "OW1"
			intervals [3145]:
				xmin = 440.0633
				xmax = 440.1133
				text = "IH0"
			intervals [3146]:
				xmin = 440.1133
				xmax = 440.1433
				text = "N"
			intervals [3147]:
				xmin = 440.1433
				xmax = 440.1733
				text = "T"
			intervals [3148]:
				xmin = 440.1733
				xmax = 440.2033
				text = "AH0"
			intervals [3149]:
				xmin = 440.2033
				xmax = 440.3233
				text = "CH"
			intervals [3150]:
				xmin = 440.3233
				xmax = 440.4433
				text = "ER1"
			intervals [3151]:
				xmin = 440.4433
				xmax = 440.5233
				text = "CH"
			intervals [3152]:
				xmin = 440.5233
				xmax = 440.5833
				text = "EH1"
			intervals [3153]:
				xmin = 440.5833
				xmax = 440.6133
				text = "V"
			intervals [3154]:
				xmin = 440.6133
				xmax = 440.6533
				text = "R"
			intervals [3155]:
				xmin = 440.6533
				xmax = 440.7233
				text = "IY0"
			intervals [3156]:
				xmin = 440.7233
				xmax = 440.8033
				text = "S"
			intervals [3157]:
				xmin = 440.8033
				xmax = 440.8733
				text = "AH1"
			intervals [3158]:
				xmin = 440.8733
				xmax = 440.9033
				text = "N"
			intervals [3159]:
				xmin = 440.9033
				xmax = 440.9433
				text = "D"
			intervals [3160]:
				xmin = 440.9433
				xmax = 441.0433
				text = "EY2"
			intervals [3161]:
				xmin = 441.0433
				xmax = 441.1533
				text = "F"
			intervals [3162]:
				xmin = 441.1533
				xmax = 441.1933
				text = "ER0"
			intervals [3163]:
				xmin = 441.1933
				xmax = 441.2433
				text = "M"
			intervals [3164]:
				xmin = 441.2433
				xmax = 441.3633
				text = "P"
			intervals [3165]:
				xmin = 441.3633
				xmax = 441.4433
				text = "EH1"
			intervals [3166]:
				xmin = 441.4433
				xmax = 441.5133
				text = "R"
			intervals [3167]:
				xmin = 441.5133
				xmax = 441.5433
				text = "AH0"
			intervals [3168]:
				xmin = 441.5433
				xmax = 441.5833
				text = "N"
			intervals [3169]:
				xmin = 441.5833
				xmax = 441.6133
				text = "T"
			intervals [3170]:
				xmin = 441.6133
				xmax = 441.6533
				text = "S"
			intervals [3171]:
				xmin = 441.6533
				xmax = 441.7133
				text = "G"
			intervals [3172]:
				xmin = 441.7133
				xmax = 441.7833
				text = "OW1"
			intervals [3173]:
				xmin = 441.7833
				xmax = 441.8133
				text = "IH0"
			intervals [3174]:
				xmin = 441.8133
				xmax = 441.8433
				text = "N"
			intervals [3175]:
				xmin = 441.8433
				xmax = 441.8733
				text = "T"
			intervals [3176]:
				xmin = 441.8733
				xmax = 441.9133
				text = "AH0"
			intervals [3177]:
				xmin = 441.9133
				xmax = 442.0233
				text = "CH"
			intervals [3178]:
				xmin = 442.0233
				xmax = 442.1233
				text = "ER1"
			intervals [3179]:
				xmin = 442.1233
				xmax = 442.2133
				text = "CH"
			intervals [3180]:
				xmin = 442.2133
				xmax = 442.2733
				text = "EH1"
			intervals [3181]:
				xmin = 442.2733
				xmax = 442.3133
				text = "V"
			intervals [3182]:
				xmin = 442.3133
				xmax = 442.3633
				text = "R"
			intervals [3183]:
				xmin = 442.3633
				xmax = 442.4233
				text = "IY0"
			intervals [3184]:
				xmin = 442.4233
				xmax = 442.5133
				text = "S"
			intervals [3185]:
				xmin = 442.5133
				xmax = 442.6033
				text = "AH1"
			intervals [3186]:
				xmin = 442.6033
				xmax = 442.6433
				text = "N"
			intervals [3187]:
				xmin = 442.6433
				xmax = 442.7333
				text = "D"
			intervals [3188]:
				xmin = 442.7333
				xmax = 442.8733
				text = "EY2"
			intervals [3189]:
				xmin = 442.8733
				xmax = 445.7565
				text = "sp"
			intervals [3190]:
				xmin = 445.7565
				xmax = 445.8065
				text = "AH0"
			intervals [3191]:
				xmin = 445.8065
				xmax = 445.8965
				text = "N"
			intervals [3192]:
				xmin = 445.8965
				xmax = 445.9565
				text = "DH"
			intervals [3193]:
				xmin = 445.9565
				xmax = 446.1165
				text = "EY1"
			intervals [3194]:
				xmin = 446.1165
				xmax = 446.1765
				text = "sp"
			intervals [3195]:
				xmin = 446.1765
				xmax = 446.277
				text = ""
			intervals [3196]:
				xmin = 446.277
				xmax = 446.347
				text = "DH"
			intervals [3197]:
				xmin = 446.347
				xmax = 446.467
				text = "EY1"
			intervals [3198]:
				xmin = 446.467
				xmax = 446.607
				text = "AW1"
			intervals [3199]:
				xmin = 446.607
				xmax = 446.637
				text = "T"
			intervals [3200]:
				xmin = 446.637
				xmax = 446.687
				text = "sp"
			intervals [3201]:
				xmin = 446.687
				xmax = 446.807
				text = "HH"
			intervals [3202]:
				xmin = 446.807
				xmax = 446.907
				text = "IY1"
			intervals [3203]:
				xmin = 446.907
				xmax = 447.017
				text = "R"
			intervals [3204]:
				xmin = 447.017
				xmax = 447.117
				text = "sp"
			intervals [3205]:
				xmin = 447.117
				xmax = 449.2474
				text = ""
			intervals [3206]:
				xmin = 449.2474
				xmax = 449.3174
				text = "DH"
			intervals [3207]:
				xmin = 449.3174
				xmax = 449.4074
				text = "EY1"
			intervals [3208]:
				xmin = 449.4074
				xmax = 449.4774
				text = "D"
			intervals [3209]:
				xmin = 449.4774
				xmax = 449.6574
				text = "UW1"
			intervals [3210]:
				xmin = 449.6574
				xmax = 449.7174
				text = "IH0"
			intervals [3211]:
				xmin = 449.7174
				xmax = 449.7674
				text = "N"
			intervals [3212]:
				xmin = 449.7674
				xmax = 450.7722
				text = "sp"
			intervals [3213]:
				xmin = 450.7722
				xmax = 450.8122
				text = "DH"
			intervals [3214]:
				xmin = 450.8122
				xmax = 450.8822
				text = "EY1"
			intervals [3215]:
				xmin = 450.8822
				xmax = 450.9422
				text = "D"
			intervals [3216]:
				xmin = 450.9422
				xmax = 451.0022
				text = "UW1"
			intervals [3217]:
				xmin = 451.0022
				xmax = 451.0322
				text = "IH0"
			intervals [3218]:
				xmin = 451.0322
				xmax = 451.0622
				text = "N"
			intervals [3219]:
				xmin = 451.0622
				xmax = 451.0922
				text = "W"
			intervals [3220]:
				xmin = 451.0922
				xmax = 451.1422
				text = "AH1"
			intervals [3221]:
				xmin = 451.1422
				xmax = 451.1922
				text = "T"
			intervals [3222]:
				xmin = 451.1922
				xmax = 451.2522
				text = "DH"
			intervals [3223]:
				xmin = 451.2522
				xmax = 451.3522
				text = "EY1"
			intervals [3224]:
				xmin = 451.3522
				xmax = 451.4422
				text = "W"
			intervals [3225]:
				xmin = 451.4422
				xmax = 451.4822
				text = "AA1"
			intervals [3226]:
				xmin = 451.4822
				xmax = 451.5422
				text = "N"
			intervals [3227]:
				xmin = 451.5422
				xmax = 451.6022
				text = "AH0"
			intervals [3228]:
				xmin = 451.6022
				xmax = 451.6722
				text = "D"
			intervals [3229]:
				xmin = 451.6722
				xmax = 451.7522
				text = "UW1"
			intervals [3230]:
				xmin = 451.7522
				xmax = 451.8122
				text = "K"
			intervals [3231]:
				xmin = 451.8122
				xmax = 451.8422
				text = "AA1"
			intervals [3232]:
				xmin = 451.8422
				xmax = 451.8722
				text = "Z"
			intervals [3233]:
				xmin = 451.8722
				xmax = 451.9122
				text = "DH"
			intervals [3234]:
				xmin = 451.9122
				xmax = 451.9922
				text = "EY1"
			intervals [3235]:
				xmin = 451.9922
				xmax = 452.0822
				text = "W"
			intervals [3236]:
				xmin = 452.0822
				xmax = 452.1222
				text = "AA1"
			intervals [3237]:
				xmin = 452.1222
				xmax = 452.1722
				text = "N"
			intervals [3238]:
				xmin = 452.1722
				xmax = 452.2222
				text = "AH0"
			intervals [3239]:
				xmin = 452.2222
				xmax = 452.3522
				text = "F"
			intervals [3240]:
				xmin = 452.3522
				xmax = 452.4022
				text = "IH1"
			intervals [3241]:
				xmin = 452.4022
				xmax = 452.4422
				text = "T"
			intervals [3242]:
				xmin = 452.4422
				xmax = 452.5622
				text = "IH1"
			intervals [3243]:
				xmin = 452.5622
				xmax = 452.6122
				text = "N"
			intervals [3244]:
				xmin = 452.6122
				xmax = 452.6522
				text = "DH"
			intervals [3245]:
				xmin = 452.6522
				xmax = 452.7422
				text = "EY1"
			intervals [3246]:
				xmin = 452.7422
				xmax = 452.8122
				text = "W"
			intervals [3247]:
				xmin = 452.8122
				xmax = 452.8522
				text = "AA1"
			intervals [3248]:
				xmin = 452.8522
				xmax = 452.8922
				text = "N"
			intervals [3249]:
				xmin = 452.8922
				xmax = 452.9322
				text = "AH0"
			intervals [3250]:
				xmin = 452.9322
				xmax = 452.9822
				text = "B"
			intervals [3251]:
				xmin = 452.9822
				xmax = 453.0622
				text = "IY1"
			intervals [3252]:
				xmin = 453.0622
				xmax = 453.0922
				text = "AE0"
			intervals [3253]:
				xmin = 453.0922
				xmax = 453.1822
				text = "K"
			intervals [3254]:
				xmin = 453.1822
				xmax = 453.2922
				text = "S"
			intervals [3255]:
				xmin = 453.2922
				xmax = 453.3622
				text = "EH1"
			intervals [3256]:
				xmin = 453.3622
				xmax = 453.4622
				text = "P"
			intervals [3257]:
				xmin = 453.4622
				xmax = 453.5022
				text = "T"
			intervals [3258]:
				xmin = 453.5022
				xmax = 453.6022
				text = "IH0"
			intervals [3259]:
				xmin = 453.6022
				xmax = 453.6722
				text = "D"
			intervals [3260]:
				xmin = 453.6722
				xmax = 453.8619
				text = ""
			intervals [3261]:
				xmin = 453.8619
				xmax = 453.9419
				text = "B"
			intervals [3262]:
				xmin = 453.9419
				xmax = 453.9819
				text = "AY1"
			intervals [3263]:
				xmin = 453.9819
				xmax = 454.0419
				text = "DH"
			intervals [3264]:
				xmin = 454.0419
				xmax = 454.1719
				text = "EY1"
			intervals [3265]:
				xmin = 454.1719
				xmax = 454.2919
				text = "B"
			intervals [3266]:
				xmin = 454.2919
				xmax = 454.5219
				text = "OY1"
			intervals [3267]:
				xmin = 454.5219
				xmax = 454.5619
				text = "Z"
			intervals [3268]:
				xmin = 454.5619
				xmax = 454.6119
				text = "DH"
			intervals [3269]:
				xmin = 454.6119
				xmax = 454.7119
				text = "EY1"
			intervals [3270]:
				xmin = 454.7119
				xmax = 454.8319
				text = "HH"
			intervals [3271]:
				xmin = 454.8319
				xmax = 454.9919
				text = "OW1"
			intervals [3272]:
				xmin = 454.9919
				xmax = 455.0719
				text = "M"
			intervals [3273]:
				xmin = 455.0719
				xmax = 455.2019
				text = "IY1"
			intervals [3274]:
				xmin = 455.2019
				xmax = 455.3419
				text = "S"
			intervals [3275]:
				xmin = 455.3419
				xmax = 458.8909
				text = ""
			intervals [3276]:
				xmin = 458.8909
				xmax = 458.9309
				text = "sil"
			intervals [3277]:
				xmin = 458.9309
				xmax = 458.9609
				text = "L"
			intervals [3278]:
				xmin = 458.9609
				xmax = 458.9909
				text = "AY1"
			intervals [3279]:
				xmin = 458.9909
				xmax = 459.1009
				text = "K"
			intervals [3280]:
				xmin = 459.1009
				xmax = 459.1309
				text = "W"
			intervals [3281]:
				xmin = 459.1309
				xmax = 459.1709
				text = "IH0"
			intervals [3282]:
				xmin = 459.1709
				xmax = 459.2009
				text = "DH"
			intervals [3283]:
				xmin = 459.2009
				xmax = 459.2609
				text = "M"
			intervals [3284]:
				xmin = 459.2609
				xmax = 459.3709
				text = "IY1"
			intervals [3285]:
				xmin = 459.3709
				xmax = 459.4409
				text = "EH1"
			intervals [3286]:
				xmin = 459.4409
				xmax = 459.4709
				text = "V"
			intervals [3287]:
				xmin = 459.4709
				xmax = 459.5109
				text = "R"
			intervals [3288]:
				xmin = 459.5109
				xmax = 459.5409
				text = "IY0"
			intervals [3289]:
				xmin = 459.5409
				xmax = 459.5909
				text = "B"
			intervals [3290]:
				xmin = 459.5909
				xmax = 459.6709
				text = "AA2"
			intervals [3291]:
				xmin = 459.6709
				xmax = 459.7309
				text = "D"
			intervals [3292]:
				xmin = 459.7309
				xmax = 459.7609
				text = "IY0"
			intervals [3293]:
				xmin = 459.7609
				xmax = 459.8209
				text = "N"
			intervals [3294]:
				xmin = 459.8209
				xmax = 460.0609
				text = "OW1"
			intervals [3295]:
				xmin = 460.0609
				xmax = 460.7894
				text = "sp"
			intervals [3296]:
				xmin = 460.7894
				xmax = 460.8594
				text = "L"
			intervals [3297]:
				xmin = 460.8594
				xmax = 460.9194
				text = "AY1"
			intervals [3298]:
				xmin = 460.9194
				xmax = 460.9794
				text = "K"
			intervals [3299]:
				xmin = 460.9794
				xmax = 461.0094
				text = "IH0"
			intervals [3300]:
				xmin = 461.0094
				xmax = 461.0394
				text = "T"
			intervals [3301]:
				xmin = 461.0394
				xmax = 461.0694
				text = "W"
			intervals [3302]:
				xmin = 461.0694
				xmax = 461.0994
				text = "AH0"
			intervals [3303]:
				xmin = 461.0994
				xmax = 461.1494
				text = "Z"
			intervals [3304]:
				xmin = 461.1494
				xmax = 461.1994
				text = "AH0"
			intervals [3305]:
				xmin = 461.1994
				xmax = 461.3894
				text = "P"
			intervals [3306]:
				xmin = 461.3894
				xmax = 461.4694
				text = "AA1"
			intervals [3307]:
				xmin = 461.4694
				xmax = 461.5294
				text = "R"
			intervals [3308]:
				xmin = 461.5294
				xmax = 461.6094
				text = "T"
			intervals [3309]:
				xmin = 461.6094
				xmax = 461.6994
				text = "IY0"
			intervals [3310]:
				xmin = 461.6994
				xmax = 461.7794
				text = "AH0"
			intervals [3311]:
				xmin = 461.7794
				xmax = 461.8794
				text = "F"
			intervals [3312]:
				xmin = 461.8794
				xmax = 461.9094
				text = "Y"
			intervals [3313]:
				xmin = 461.9094
				xmax = 461.9694
				text = "UW1"
			intervals [3314]:
				xmin = 461.9694
				xmax = 462.0094
				text = "W"
			intervals [3315]:
				xmin = 462.0094
				xmax = 462.0494
				text = "IY1"
			intervals [3316]:
				xmin = 462.0494
				xmax = 462.1194
				text = "K"
			intervals [3317]:
				xmin = 462.1194
				xmax = 462.1894
				text = "S"
			intervals [3318]:
				xmin = 462.1894
				xmax = 462.2194
				text = "AH0"
			intervals [3319]:
				xmin = 462.2194
				xmax = 462.2594
				text = "G"
			intervals [3320]:
				xmin = 462.2594
				xmax = 462.4394
				text = "OW1"
			intervals [3321]:
				xmin = 462.4394
				xmax = 462.4794
				text = "sp"
			intervals [3322]:
				xmin = 462.4794
				xmax = 462.9958
				text = ""
			intervals [3323]:
				xmin = 462.9958
				xmax = 463.0358
				text = "AH0"
			intervals [3324]:
				xmin = 463.0358
				xmax = 463.0658
				text = "N"
			intervals [3325]:
				xmin = 463.0658
				xmax = 463.0958
				text = "IH0"
			intervals [3326]:
				xmin = 463.0958
				xmax = 463.1258
				text = "T"
			intervals [3327]:
				xmin = 463.1258
				xmax = 463.1558
				text = "W"
			intervals [3328]:
				xmin = 463.1558
				xmax = 463.1858
				text = "AH0"
			intervals [3329]:
				xmin = 463.1858
				xmax = 463.2158
				text = "Z"
			intervals [3330]:
				xmin = 463.2158
				xmax = 463.2458
				text = "L"
			intervals [3331]:
				xmin = 463.2458
				xmax = 463.2758
				text = "AY1"
			intervals [3332]:
				xmin = 463.2758
				xmax = 463.3058
				text = "K"
			intervals [3333]:
				xmin = 463.3058
				xmax = 463.6158
				text = "TN"
			intervals [3334]:
				xmin = 463.6158
				xmax = 463.7458
				text = "OW1"
			intervals [3335]:
				xmin = 463.7458
				xmax = 463.8158
				text = "W"
			intervals [3336]:
				xmin = 463.8158
				xmax = 463.8858
				text = "IY1"
			intervals [3337]:
				xmin = 463.8858
				xmax = 463.9458
				text = "AO0"
			intervals [3338]:
				xmin = 463.9458
				xmax = 463.9758
				text = "L"
			intervals [3339]:
				xmin = 463.9758
				xmax = 464.0258
				text = "R"
			intervals [3340]:
				xmin = 464.0258
				xmax = 464.0558
				text = "EH1"
			intervals [3341]:
				xmin = 464.0558
				xmax = 464.0858
				text = "D"
			intervals [3342]:
				xmin = 464.0858
				xmax = 464.1158
				text = "IY0"
			intervals [3343]:
				xmin = 464.1158
				xmax = 464.1458
				text = "N"
			intervals [3344]:
				xmin = 464.1458
				xmax = 464.1958
				text = "OW1"
			intervals [3345]:
				xmin = 464.1958
				xmax = 464.2758
				text = "Y"
			intervals [3346]:
				xmin = 464.2758
				xmax = 464.3158
				text = "UW1"
			intervals [3347]:
				xmin = 464.3158
				xmax = 464.3558
				text = "N"
			intervals [3348]:
				xmin = 464.3558
				xmax = 464.4258
				text = "AA1"
			intervals [3349]:
				xmin = 464.4258
				xmax = 464.5058
				text = "T"
			intervals [3350]:
				xmin = 464.5058
				xmax = 464.5458
				text = "sp"
			intervals [3351]:
				xmin = 464.5458
				xmax = 464.6258
				text = "G"
			intervals [3352]:
				xmin = 464.6258
				xmax = 464.6558
				text = "AH1"
			intervals [3353]:
				xmin = 464.6558
				xmax = 464.6858
				text = "N"
			intervals [3354]:
				xmin = 464.6858
				xmax = 464.7158
				text = "AH0"
			intervals [3355]:
				xmin = 464.7158
				xmax = 464.7458
				text = "B"
			intervals [3356]:
				xmin = 464.7458
				xmax = 464.7758
				text = "IY0"
			intervals [3357]:
				xmin = 464.7758
				xmax = 464.8758
				text = "G"
			intervals [3358]:
				xmin = 464.8758
				xmax = 464.9058
				text = "OW1"
			intervals [3359]:
				xmin = 464.9058
				xmax = 464.9358
				text = "IH0"
			intervals [3360]:
				xmin = 464.9358
				xmax = 464.9658
				text = "N"
			intervals [3361]:
				xmin = 464.9658
				xmax = 464.9958
				text = "Y"
			intervals [3362]:
				xmin = 464.9958
				xmax = 465.0358
				text = "UH1"
			intervals [3363]:
				xmin = 465.0358
				xmax = 465.0758
				text = "R"
			intervals [3364]:
				xmin = 465.0758
				xmax = 465.1958
				text = "P"
			intervals [3365]:
				xmin = 465.1958
				xmax = 465.2258
				text = "EH1"
			intervals [3366]:
				xmin = 465.2258
				xmax = 465.2658
				text = "R"
			intervals [3367]:
				xmin = 465.2658
				xmax = 465.2958
				text = "AH0"
			intervals [3368]:
				xmin = 465.2958
				xmax = 465.3258
				text = "N"
			intervals [3369]:
				xmin = 465.3258
				xmax = 465.3558
				text = "T"
			intervals [3370]:
				xmin = 465.3558
				xmax = 465.4058
				text = "S"
			intervals [3371]:
				xmin = 465.4058
				xmax = 465.4558
				text = "EY1"
			intervals [3372]:
				xmin = 465.4558
				xmax = 465.4858
				text = "N"
			intervals [3373]:
				xmin = 465.4858
				xmax = 465.5158
				text = "T"
			intervals [3374]:
				xmin = 465.5158
				xmax = 465.5658
				text = "G"
			intervals [3375]:
				xmin = 465.5658
				xmax = 465.6858
				text = "OW1"
			intervals [3376]:
				xmin = 465.6858
				xmax = 465.7158
				text = "IH0"
			intervals [3377]:
				xmin = 465.7158
				xmax = 465.7458
				text = "N"
			intervals [3378]:
				xmin = 465.7458
				xmax = 465.8158
				text = "F"
			intervals [3379]:
				xmin = 465.8158
				xmax = 465.8458
				text = "R"
			intervals [3380]:
				xmin = 465.8458
				xmax = 465.8758
				text = "ER0"
			intervals [3381]:
				xmin = 465.8758
				xmax = 465.9058
				text = "DH"
			intervals [3382]:
				xmin = 465.9058
				xmax = 466.0158
				text = "AH0"
			intervals [3383]:
				xmin = 466.0158
				xmax = 466.0458
				text = "T"
			intervals [3384]:
				xmin = 466.0458
				xmax = 466.4098
				text = "sp"
			intervals [3385]:
				xmin = 466.4098
				xmax = 466.4398
				text = "W"
			intervals [3386]:
				xmin = 466.4398
				xmax = 466.4698
				text = "AA1"
			intervals [3387]:
				xmin = 466.4698
				xmax = 466.4998
				text = "Z"
			intervals [3388]:
				xmin = 466.4998
				xmax = 466.5298
				text = "L"
			intervals [3389]:
				xmin = 466.5298
				xmax = 466.5798
				text = "AY1"
			intervals [3390]:
				xmin = 466.5798
				xmax = 466.6398
				text = "K"
			intervals [3391]:
				xmin = 466.6398
				xmax = 467.8813
				text = "sp"
			intervals [3392]:
				xmin = 467.8813
				xmax = 468.0013
				text = "T"
			intervals [3393]:
				xmin = 468.0013
				xmax = 468.0513
				text = "R"
			intervals [3394]:
				xmin = 468.0513
				xmax = 468.2813
				text = "UW1"
			intervals [3395]:
				xmin = 468.2813
				xmax = 468.542
				text = ""
			intervals [3396]:
				xmin = 468.542
				xmax = 468.612
				text = "B"
			intervals [3397]:
				xmin = 468.612
				xmax = 468.662
				text = "AH1"
			intervals [3398]:
				xmin = 468.662
				xmax = 468.722
				text = "T"
			intervals [3399]:
				xmin = 468.722
				xmax = 468.752
				text = "Y"
			intervals [3400]:
				xmin = 468.752
				xmax = 468.782
				text = "UW1"
			intervals [3401]:
				xmin = 468.782
				xmax = 468.882
				text = "F"
			intervals [3402]:
				xmin = 468.882
				xmax = 468.912
				text = "ER0"
			intervals [3403]:
				xmin = 468.912
				xmax = 468.942
				text = "G"
			intervals [3404]:
				xmin = 468.942
				xmax = 468.982
				text = "AA1"
			intervals [3405]:
				xmin = 468.982
				xmax = 469.062
				text = "T"
			intervals [3406]:
				xmin = 469.062
				xmax = 469.112
				text = "W"
			intervals [3407]:
				xmin = 469.112
				xmax = 469.162
				text = "AH1"
			intervals [3408]:
				xmin = 469.162
				xmax = 469.222
				text = "N"
			intervals [3409]:
				xmin = 469.222
				xmax = 469.252
				text = "TH"
			intervals [3410]:
				xmin = 469.252
				xmax = 469.292
				text = "IH1"
			intervals [3411]:
				xmin = 469.292
				xmax = 469.392
				text = "NG"
			intervals [3412]:
				xmin = 469.392
				xmax = 469.462
				text = "AY1"
			intervals [3413]:
				xmin = 469.462
				xmax = 469.502
				text = "M"
			intervals [3414]:
				xmin = 469.502
				xmax = 469.572
				text = "N"
			intervals [3415]:
				xmin = 469.572
				xmax = 469.622
				text = "AA1"
			intervals [3416]:
				xmin = 469.622
				xmax = 469.682
				text = "T"
			intervals [3417]:
				xmin = 469.682
				xmax = 469.742
				text = "G"
			intervals [3418]:
				xmin = 469.742
				xmax = 469.842
				text = "OW1"
			intervals [3419]:
				xmin = 469.842
				xmax = 469.872
				text = "IH0"
			intervals [3420]:
				xmin = 469.872
				xmax = 469.902
				text = "N"
			intervals [3421]:
				xmin = 469.902
				xmax = 470.012
				text = "F"
			intervals [3422]:
				xmin = 470.012
				xmax = 470.052
				text = "ER0"
			intervals [3423]:
				xmin = 470.052
				xmax = 470.102
				text = "DH"
			intervals [3424]:
				xmin = 470.102
				xmax = 470.162
				text = "AH0"
			intervals [3425]:
				xmin = 470.162
				xmax = 470.212
				text = "T"
			intervals [3426]:
				xmin = 470.212
				xmax = 470.262
				text = "K"
			intervals [3427]:
				xmin = 470.262
				xmax = 470.302
				text = "AA1"
			intervals [3428]:
				xmin = 470.302
				xmax = 470.362
				text = "Z"
			intervals [3429]:
				xmin = 470.362
				xmax = 470.422
				text = "AY1"
			intervals [3430]:
				xmin = 470.422
				xmax = 470.482
				text = "G"
			intervals [3431]:
				xmin = 470.482
				xmax = 470.532
				text = "AA1"
			intervals [3432]:
				xmin = 470.532
				xmax = 470.582
				text = "T"
			intervals [3433]:
				xmin = 470.582
				xmax = 470.632
				text = "AH0"
			intervals [3434]:
				xmin = 470.632
				xmax = 470.722
				text = "F"
			intervals [3435]:
				xmin = 470.722
				xmax = 470.772
				text = "Y"
			intervals [3436]:
				xmin = 470.772
				xmax = 470.852
				text = "UW1"
			intervals [3437]:
				xmin = 470.852
				xmax = 470.982
				text = "CH"
			intervals [3438]:
				xmin = 470.982
				xmax = 471.042
				text = "ER0"
			intervals [3439]:
				xmin = 471.042
				xmax = 472.1755
				text = "sp"
			intervals [3440]:
				xmin = 472.1755
				xmax = 472.2155
				text = "IH0"
			intervals [3441]:
				xmin = 472.2155
				xmax = 472.2855
				text = "F"
			intervals [3442]:
				xmin = 472.2855
				xmax = 472.3555
				text = "AY1"
			intervals [3443]:
				xmin = 472.3555
				xmax = 472.4155
				text = "G"
			intervals [3444]:
				xmin = 472.4155
				xmax = 472.5055
				text = "OW1"
			intervals [3445]:
				xmin = 472.5055
				xmax = 472.5355
				text = "T"
			intervals [3446]:
				xmin = 472.5355
				xmax = 472.5655
				text = "AH0"
			intervals [3447]:
				xmin = 472.5655
				xmax = 472.6155
				text = "DH"
			intervals [3448]:
				xmin = 472.6155
				xmax = 472.6755
				text = "AE1"
			intervals [3449]:
				xmin = 472.6755
				xmax = 472.7155
				text = "T"
			intervals [3450]:
				xmin = 472.7155
				xmax = 472.8155
				text = "P"
			intervals [3451]:
				xmin = 472.8155
				xmax = 472.8755
				text = "AA1"
			intervals [3452]:
				xmin = 472.8755
				xmax = 472.9055
				text = "R"
			intervals [3453]:
				xmin = 472.9055
				xmax = 472.9355
				text = "T"
			intervals [3454]:
				xmin = 472.9355
				xmax = 472.9655
				text = "IY0"
			intervals [3455]:
				xmin = 472.9655
				xmax = 473.0255
				text = "DH"
			intervals [3456]:
				xmin = 473.0255
				xmax = 473.0755
				text = "AE1"
			intervals [3457]:
				xmin = 473.0755
				xmax = 473.1255
				text = "T"
			intervals [3458]:
				xmin = 473.1255
				xmax = 473.1755
				text = "M"
			intervals [3459]:
				xmin = 473.1755
				xmax = 473.2355
				text = "AY1"
			intervals [3460]:
				xmin = 473.2355
				xmax = 473.2655
				text = "T"
			intervals [3461]:
				xmin = 473.2655
				xmax = 473.3855
				text = "sp"
			intervals [3462]:
				xmin = 473.3855
				xmax = 473.4655
				text = "DH"
			intervals [3463]:
				xmin = 473.4655
				xmax = 473.5155
				text = "AE1"
			intervals [3464]:
				xmin = 473.5155
				xmax = 473.5455
				text = "T"
			intervals [3465]:
				xmin = 473.5455
				xmax = 473.6455
				text = "P"
			intervals [3466]:
				xmin = 473.6455
				xmax = 473.7255
				text = "AA1"
			intervals [3467]:
				xmin = 473.7255
				xmax = 473.7755
				text = "R"
			intervals [3468]:
				xmin = 473.7755
				xmax = 473.8255
				text = "T"
			intervals [3469]:
				xmin = 473.8255
				xmax = 473.8655
				text = "IY0"
			intervals [3470]:
				xmin = 473.8655
				xmax = 473.9555
				text = "M"
			intervals [3471]:
				xmin = 473.9555
				xmax = 474.0655
				text = "EY1"
			intervals [3472]:
				xmin = 474.0655
				xmax = 474.1155
				text = "B"
			intervals [3473]:
				xmin = 474.1155
				xmax = 474.1655
				text = "IY1"
			intervals [3474]:
				xmin = 474.1655
				xmax = 474.2155
				text = "DH"
			intervals [3475]:
				xmin = 474.2155
				xmax = 474.2455
				text = "AH0"
			intervals [3476]:
				xmin = 474.2455
				xmax = 474.2955
				text = "V"
			intervals [3477]:
				xmin = 474.2955
				xmax = 474.3955
				text = "EH1"
			intervals [3478]:
				xmin = 474.3955
				xmax = 474.4555
				text = "R"
			intervals [3479]:
				xmin = 474.4555
				xmax = 474.4955
				text = "IY0"
			intervals [3480]:
				xmin = 474.4955
				xmax = 474.5855
				text = "P"
			intervals [3481]:
				xmin = 474.5855
				xmax = 474.6555
				text = "AA1"
			intervals [3482]:
				xmin = 474.6555
				xmax = 474.7255
				text = "R"
			intervals [3483]:
				xmin = 474.7255
				xmax = 474.7555
				text = "T"
			intervals [3484]:
				xmin = 474.7555
				xmax = 474.8055
				text = "IY0"
			intervals [3485]:
				xmin = 474.8055
				xmax = 474.8755
				text = "DH"
			intervals [3486]:
				xmin = 474.8755
				xmax = 474.9155
				text = "AE1"
			intervals [3487]:
				xmin = 474.9155
				xmax = 474.9555
				text = "T"
			intervals [3488]:
				xmin = 474.9555
				xmax = 475.0255
				text = "M"
			intervals [3489]:
				xmin = 475.0255
				xmax = 475.1055
				text = "EH1"
			intervals [3490]:
				xmin = 475.1055
				xmax = 475.2555
				text = "S"
			intervals [3491]:
				xmin = 475.2555
				xmax = 475.2955
				text = "AH1"
			intervals [3492]:
				xmin = 475.2955
				xmax = 475.3355
				text = "P"
			intervals [3493]:
				xmin = 475.3355
				xmax = 475.3755
				text = "sp"
			intervals [3494]:
				xmin = 475.3755
				xmax = 475.4855
				text = "M"
			intervals [3495]:
				xmin = 475.4855
				xmax = 475.5855
				text = "AY1"
			intervals [3496]:
				xmin = 475.5855
				xmax = 475.6955
				text = "L"
			intervals [3497]:
				xmin = 475.6955
				xmax = 475.8355
				text = "AY1"
			intervals [3498]:
				xmin = 475.8355
				xmax = 475.9255
				text = "F"
			intervals [3499]:
				xmin = 475.9255
				xmax = 476.0455
				text = "F"
			intervals [3500]:
				xmin = 476.0455
				xmax = 476.0855
				text = "ER0"
			intervals [3501]:
				xmin = 476.0855
				xmax = 476.1155
				text = "DH"
			intervals [3502]:
				xmin = 476.1155
				xmax = 476.1955
				text = "AH0"
			intervals [3503]:
				xmin = 476.1955
				xmax = 476.2555
				text = "R"
			intervals [3504]:
				xmin = 476.2555
				xmax = 476.3955
				text = "EH1"
			intervals [3505]:
				xmin = 476.3955
				xmax = 476.5355
				text = "S"
			intervals [3506]:
				xmin = 476.5355
				xmax = 476.6255
				text = "T"
			intervals [3507]:
				xmin = 476.6255
				xmax = 478.1588
				text = ""
			intervals [3508]:
				xmin = 478.1588
				xmax = 478.1988
				text = "sil"
			intervals [3509]:
				xmin = 478.1988
				xmax = 478.2288
				text = "IH0"
			intervals [3510]:
				xmin = 478.2288
				xmax = 478.2588
				text = "T"
			intervals [3511]:
				xmin = 478.2588
				xmax = 478.2888
				text = "W"
			intervals [3512]:
				xmin = 478.2888
				xmax = 478.3388
				text = "OW1"
			intervals [3513]:
				xmin = 478.3388
				xmax = 478.3788
				text = "N"
			intervals [3514]:
				xmin = 478.3788
				xmax = 478.4088
				text = "T"
			intervals [3515]:
				xmin = 478.4088
				xmax = 478.4488
				text = "B"
			intervals [3516]:
				xmin = 478.4488
				xmax = 478.5588
				text = "IY1"
			intervals [3517]:
				xmin = 478.5588
				xmax = 478.6188
				text = "N"
			intervals [3518]:
				xmin = 478.6188
				xmax = 478.7088
				text = "OW1"
			intervals [3519]:
				xmin = 478.7088
				xmax = 478.7788
				text = "G"
			intervals [3520]:
				xmin = 478.7788
				xmax = 478.8988
				text = "OW1"
			intervals [3521]:
				xmin = 478.8988
				xmax = 478.9388
				text = "IH0"
			intervals [3522]:
				xmin = 478.9388
				xmax = 478.9688
				text = "N"
			intervals [3523]:
				xmin = 478.9688
				xmax = 478.9988
				text = "T"
			intervals [3524]:
				xmin = 478.9988
				xmax = 479.0388
				text = "AH0"
			intervals [3525]:
				xmin = 479.0388
				xmax = 479.1888
				text = "HH"
			intervals [3526]:
				xmin = 479.1888
				xmax = 479.2988
				text = "AE1"
			intervals [3527]:
				xmin = 479.2988
				xmax = 479.3488
				text = "M"
			intervals [3528]:
				xmin = 479.3488
				xmax = 479.3988
				text = "P"
			intervals [3529]:
				xmin = 479.3988
				xmax = 479.4588
				text = "T"
			intervals [3530]:
				xmin = 479.4588
				xmax = 479.4888
				text = "AH0"
			intervals [3531]:
				xmin = 479.4888
				xmax = 479.5188
				text = "N"
			intervals [3532]:
				xmin = 479.5188
				xmax = 479.5788
				text = "N"
			intervals [3533]:
				xmin = 479.5788
				xmax = 479.7288
				text = "OW1"
			intervals [3534]:
				xmin = 479.7288
				xmax = 479.7588
				text = "sp"
			intervals [3535]:
				xmin = 479.7588
				xmax = 479.8388
				text = "B"
			intervals [3536]:
				xmin = 479.8388
				xmax = 479.8888
				text = "IH0"
			intervals [3537]:
				xmin = 479.8888
				xmax = 479.9988
				text = "K"
			intervals [3538]:
				xmin = 479.9988
				xmax = 480.0388
				text = "AH1"
			intervals [3539]:
				xmin = 480.0388
				xmax = 480.1088
				text = "M"
			intervals [3540]:
				xmin = 480.1088
				xmax = 480.1388
				text = "IH0"
			intervals [3541]:
				xmin = 480.1388
				xmax = 480.1688
				text = "N"
			intervals [3542]:
				xmin = 480.1688
				xmax = 480.2288
				text = "N"
			intervals [3543]:
				xmin = 480.2288
				xmax = 480.3088
				text = "OW1"
			intervals [3544]:
				xmin = 480.3088
				xmax = 480.3388
				text = "L"
			intervals [3545]:
				xmin = 480.3388
				xmax = 480.7188
				text = "OY1"
			intervals [3546]:
				xmin = 480.7188
				xmax = 481.0388
				text = "ER0"
			intervals [3547]:
				xmin = 481.0388
				xmax = 482.5306
				text = ""
			intervals [3548]:
				xmin = 482.5306
				xmax = 482.5606
				text = "IH0"
			intervals [3549]:
				xmin = 482.5606
				xmax = 482.5906
				text = "T"
			intervals [3550]:
				xmin = 482.5906
				xmax = 482.6206
				text = "W"
			intervals [3551]:
				xmin = 482.6206
				xmax = 482.7006
				text = "OW1"
			intervals [3552]:
				xmin = 482.7006
				xmax = 482.7506
				text = "N"
			intervals [3553]:
				xmin = 482.7506
				xmax = 482.7806
				text = "T"
			intervals [3554]:
				xmin = 482.7806
				xmax = 482.8106
				text = "B"
			intervals [3555]:
				xmin = 482.8106
				xmax = 482.8806
				text = "IY1"
			intervals [3556]:
				xmin = 482.8806
				xmax = 482.9406
				text = "N"
			intervals [3557]:
				xmin = 482.9406
				xmax = 483.0106
				text = "AH1"
			intervals [3558]:
				xmin = 483.0106
				xmax = 483.0706
				text = "N"
			intervals [3559]:
				xmin = 483.0706
				xmax = 483.1206
				text = "AH0"
			intervals [3560]:
				xmin = 483.1206
				xmax = 483.1506
				text = "V"
			intervals [3561]:
				xmin = 483.1506
				xmax = 483.2006
				text = "DH"
			intervals [3562]:
				xmin = 483.2006
				xmax = 483.3206
				text = "AE1"
			intervals [3563]:
				xmin = 483.3206
				xmax = 483.3506
				text = "T"
			intervals [3564]:
				xmin = 483.3506
				xmax = 483.4006
				text = "IH0"
			intervals [3565]:
				xmin = 483.4006
				xmax = 483.4306
				text = "T"
			intervals [3566]:
				xmin = 483.4306
				xmax = 483.4606
				text = "spn"
			intervals [3567]:
				xmin = 483.4606
				xmax = 483.5306
				text = "B"
			intervals [3568]:
				xmin = 483.5306
				xmax = 483.6306
				text = "IY1"
			intervals [3569]:
				xmin = 483.6306
				xmax = 483.6606
				text = "B"
			intervals [3570]:
				xmin = 483.6606
				xmax = 483.7206
				text = "IH0"
			intervals [3571]:
				xmin = 483.7206
				xmax = 483.8206
				text = "HH"
			intervals [3572]:
				xmin = 483.8206
				xmax = 483.9106
				text = "AY1"
			intervals [3573]:
				xmin = 483.9106
				xmax = 483.9406
				text = "N"
			intervals [3574]:
				xmin = 483.9406
				xmax = 483.9806
				text = "D"
			intervals [3575]:
				xmin = 483.9806
				xmax = 484.0606
				text = "S"
			intervals [3576]:
				xmin = 484.0606
				xmax = 484.0906
				text = "AH1"
			intervals [3577]:
				xmin = 484.0906
				xmax = 484.1406
				text = "M"
			intervals [3578]:
				xmin = 484.1406
				xmax = 484.1806
				text = "B"
			intervals [3579]:
				xmin = 484.1806
				xmax = 484.2306
				text = "AA2"
			intervals [3580]:
				xmin = 484.2306
				xmax = 484.3006
				text = "D"
			intervals [3581]:
				xmin = 484.3006
				xmax = 484.3906
				text = "IY0"
			intervals [3582]:
				xmin = 484.3906
				xmax = 484.4806
				text = "S"
			intervals [3583]:
				xmin = 484.4806
				xmax = 484.7006
				text = "P"
			intervals [3584]:
				xmin = 484.7006
				xmax = 484.7406
				text = "R"
			intervals [3585]:
				xmin = 484.7406
				xmax = 484.8006
				text = "IH1"
			intervals [3586]:
				xmin = 484.8006
				xmax = 484.8606
				text = "Z"
			intervals [3587]:
				xmin = 484.8606
				xmax = 484.9006
				text = "AH0"
			intervals [3588]:
				xmin = 484.9006
				xmax = 484.9906
				text = "N"
			intervals [3589]:
				xmin = 484.9906
				xmax = 485.0406
				text = "B"
			intervals [3590]:
				xmin = 485.0406
				xmax = 485.1506
				text = "AA1"
			intervals [3591]:
				xmin = 485.1506
				xmax = 485.2706
				text = "R"
			intervals [3592]:
				xmin = 485.2706
				xmax = 485.5106
				text = "Z"
			intervals [3593]:
				xmin = 485.5106
				xmax = 487.1092
				text = ""
			intervals [3594]:
				xmin = 487.1092
				xmax = 487.1792
				text = "K"
			intervals [3595]:
				xmin = 487.1792
				xmax = 487.2192
				text = "AA1"
			intervals [3596]:
				xmin = 487.2192
				xmax = 487.2692
				text = "Z"
			intervals [3597]:
				xmin = 487.2692
				xmax = 487.2992
				text = "sp"
			intervals [3598]:
				xmin = 487.2992
				xmax = 487.4192
				text = "EH1"
			intervals [3599]:
				xmin = 487.4192
				xmax = 487.4592
				text = "N"
			intervals [3600]:
				xmin = 487.4592
				xmax = 487.5292
				text = "IY0"
			intervals [3601]:
				xmin = 487.5292
				xmax = 487.5792
				text = "TH"
			intervals [3602]:
				xmin = 487.5792
				xmax = 487.6192
				text = "IH2"
			intervals [3603]:
				xmin = 487.6192
				xmax = 487.7192
				text = "NG"
			intervals [3604]:
				xmin = 487.7192
				xmax = 487.7492
				text = "K"
			intervals [3605]:
				xmin = 487.7492
				xmax = 487.7792
				text = "UH1"
			intervals [3606]:
				xmin = 487.7792
				xmax = 487.8092
				text = "D"
			intervals [3607]:
				xmin = 487.8092
				xmax = 487.8892
				text = "HH"
			intervals [3608]:
				xmin = 487.8892
				xmax = 487.9992
				text = "AE1"
			intervals [3609]:
				xmin = 487.9992
				xmax = 488.1192
				text = "P"
			intervals [3610]:
				xmin = 488.1192
				xmax = 488.1692
				text = "AH0"
			intervals [3611]:
				xmin = 488.1692
				xmax = 488.2792
				text = "N"
			intervals [3612]:
				xmin = 488.2792
				xmax = 488.7808
				text = ""
			intervals [3613]:
				xmin = 488.7808
				xmax = 488.8808
				text = "Y"
			intervals [3614]:
				xmin = 488.8808
				xmax = 488.9408
				text = "UW1"
			intervals [3615]:
				xmin = 488.9408
				xmax = 489.0508
				text = "K"
			intervals [3616]:
				xmin = 489.0508
				xmax = 489.1408
				text = "AE1"
			intervals [3617]:
				xmin = 489.1408
				xmax = 489.1808
				text = "N"
			intervals [3618]:
				xmin = 489.1808
				xmax = 489.2908
				text = "T"
			intervals [3619]:
				xmin = 489.2908
				xmax = 489.3308
				text = "R"
			intervals [3620]:
				xmin = 489.3308
				xmax = 489.4308
				text = "AH1"
			intervals [3621]:
				xmin = 489.4308
				xmax = 489.5008
				text = "S"
			intervals [3622]:
				xmin = 489.5008
				xmax = 489.5308
				text = "T"
			intervals [3623]:
				xmin = 489.5308
				xmax = 489.5708
				text = "N"
			intervals [3624]:
				xmin = 489.5708
				xmax = 489.6408
				text = "OW1"
			intervals [3625]:
				xmin = 489.6408
				xmax = 489.6908
				text = "B"
			intervals [3626]:
				xmin = 489.6908
				xmax = 489.8808
				text = "AH0"
			intervals [3627]:
				xmin = 489.8808
				xmax = 489.9408
				text = "D"
			intervals [3628]:
				xmin = 489.9408
				xmax = 490.0708
				text = "IY0"
			intervals [3629]:
				xmin = 490.0708
				xmax = 492.6688
				text = ""
			intervals [3630]:
				xmin = 492.6688
				xmax = 492.7288
				text = "B"
			intervals [3631]:
				xmin = 492.7288
				xmax = 492.7888
				text = "AH1"
			intervals [3632]:
				xmin = 492.7888
				xmax = 492.8288
				text = "T"
			intervals [3633]:
				xmin = 492.8288
				xmax = 492.9788
				text = "JH"
			intervals [3634]:
				xmin = 492.9788
				xmax = 493.0388
				text = "IH0"
			intervals [3635]:
				xmin = 493.0388
				xmax = 493.1088
				text = "S"
			intervals [3636]:
				xmin = 493.1088
				xmax = 493.1888
				text = "HH"
			intervals [3637]:
				xmin = 493.1888
				xmax = 493.2388
				text = "AE1"
			intervals [3638]:
				xmin = 493.2388
				xmax = 493.2888
				text = "V"
			intervals [3639]:
				xmin = 493.2888
				xmax = 493.3188
				text = "sp"
			intervals [3640]:
				xmin = 493.3188
				xmax = 493.3588
				text = "DH"
			intervals [3641]:
				xmin = 493.3588
				xmax = 493.4088
				text = "IY0"
			intervals [3642]:
				xmin = 493.4088
				xmax = 493.5488
				text = "K"
			intervals [3643]:
				xmin = 493.5488
				xmax = 493.7388
				text = "ER1"
			intervals [3644]:
				xmin = 493.7388
				xmax = 493.7988
				text = "IH0"
			intervals [3645]:
				xmin = 493.7988
				xmax = 493.9988
				text = "JH"
			intervals [3646]:
				xmin = 493.9988
				xmax = 494.0788
				text = "T"
			intervals [3647]:
				xmin = 494.0788
				xmax = 494.1388
				text = "IH0"
			intervals [3648]:
				xmin = 494.1388
				xmax = 494.3588
				text = "D"
			intervals [3649]:
				xmin = 494.3588
				xmax = 494.7888
				text = "UW1"
			intervals [3650]:
				xmin = 494.7888
				xmax = 495.5182
				text = ""
			intervals [3651]:
				xmin = 495.5182
				xmax = 495.5682
				text = "sil"
			intervals [3652]:
				xmin = 495.5682
				xmax = 495.7182
				text = "R"
			intervals [3653]:
				xmin = 495.7182
				xmax = 495.8082
				text = "AY1"
			intervals [3654]:
				xmin = 495.8082
				xmax = 495.8782
				text = "T"
			intervals [3655]:
				xmin = 495.8782
				xmax = 495.9182
				text = "sp"
			intervals [3656]:
				xmin = 495.9182
				xmax = 495.9882
				text = "IH1"
			intervals [3657]:
				xmin = 495.9882
				xmax = 496.0682
				text = "N"
			intervals [3658]:
				xmin = 496.0682
				xmax = 496.1182
				text = "L"
			intervals [3659]:
				xmin = 496.1182
				xmax = 496.3082
				text = "AY1"
			intervals [3660]:
				xmin = 496.3082
				xmax = 496.4682
				text = "F"
			intervals [3661]:
				xmin = 496.4682
				xmax = 497.4376
				text = ""
			intervals [3662]:
				xmin = 497.4376
				xmax = 497.5476
				text = "DH"
			intervals [3663]:
				xmin = 497.5476
				xmax = 497.5776
				text = "AH0"
			intervals [3664]:
				xmin = 497.5776
				xmax = 497.6076
				text = "T"
			intervals [3665]:
				xmin = 497.6076
				xmax = 497.7076
				text = "S"
			intervals [3666]:
				xmin = 497.7076
				xmax = 497.7776
				text = "AO1"
			intervals [3667]:
				xmin = 497.7776
				xmax = 497.9276
				text = "L"
			intervals [3668]:
				xmin = 497.9276
				xmax = 501.2947
				text = ""
			intervals [3669]:
				xmin = 501.2947
				xmax = 501.3247
				text = "sil"
			intervals [3670]:
				xmin = 501.3247
				xmax = 501.4147
				text = "Y"
			intervals [3671]:
				xmin = 501.4147
				xmax = 501.4547
				text = "UH1"
			intervals [3672]:
				xmin = 501.4547
				xmax = 501.4947
				text = "R"
			intervals [3673]:
				xmin = 501.4947
				xmax = 501.5247
				text = "W"
			intervals [3674]:
				xmin = 501.5247
				xmax = 501.6147
				text = "EH1"
			intervals [3675]:
				xmin = 501.6147
				xmax = 501.6647
				text = "L"
			intervals [3676]:
				xmin = 501.6647
				xmax = 501.7347
				text = "K"
			intervals [3677]:
				xmin = 501.7347
				xmax = 501.7847
				text = "AH0"
			intervals [3678]:
				xmin = 501.7847
				xmax = 501.9147
				text = "M"
			intervals [3679]:
				xmin = 501.9147
				xmax = 501.9547
				text = "sp"
			intervals [3680]:
				xmin = 501.9547
				xmax = 502.6505
				text = ""
			intervals [3681]:
				xmin = 502.6505
				xmax = 502.7305
				text = "TH"
			intervals [3682]:
				xmin = 502.7305
				xmax = 502.7705
				text = "AE1"
			intervals [3683]:
				xmin = 502.7705
				xmax = 502.8605
				text = "NG"
			intervals [3684]:
				xmin = 502.8605
				xmax = 502.9405
				text = "K"
			intervals [3685]:
				xmin = 502.9405
				xmax = 502.9905
				text = "Y"
			intervals [3686]:
				xmin = 502.9905
				xmax = 503.1605
				text = "UW1"
			intervals [3687]:
				xmin = 503.1605
				xmax = 503.2005
				text = "sp"
			intervals [3688]:
				xmin = 503.2005
				xmax = 503.5
				text = ""
	item [3]:
		class = "IntervalTier"
		name = "DCB_int_01 - words"
		xmin = 0.0
		xmax = 503.5
		intervals: size = 407
			intervals [1]:
				xmin = 0.0
				xmax = 0.601
				text = ""
			intervals [2]:
				xmin = 0.601
				xmax = 0.811
				text = "talk"
			intervals [3]:
				xmin = 0.811
				xmax = 0.961
				text = "about"
			intervals [4]:
				xmin = 0.961
				xmax = 1.081
				text = "how"
			intervals [5]:
				xmin = 1.081
				xmax = 1.461
				text = "people"
			intervals [6]:
				xmin = 1.461
				xmax = 1.711
				text = "talk"
			intervals [7]:
				xmin = 1.711
				xmax = 1.911
				text = "about"
			intervals [8]:
				xmin = 1.911
				xmax = 1.941
				text = ""
			intervals [9]:
				xmin = 1.941
				xmax = 2.081
				text = "in"
			intervals [10]:
				xmin = 2.081
				xmax = 2.231
				text = ""
			intervals [11]:
				xmin = 2.231
				xmax = 2.261
				text = "uh"
			intervals [12]:
				xmin = 2.261
				xmax = 2.391
				text = ""
			intervals [13]:
				xmin = 2.391
				xmax = 2.701
				text = "talk"
			intervals [14]:
				xmin = 2.701
				xmax = 3.111
				text = "about"
			intervals [15]:
				xmin = 3.111
				xmax = 3.3928
				text = ""
			intervals [16]:
				xmin = 3.3928
				xmax = 3.5428
				text = "how"
			intervals [17]:
				xmin = 3.5428
				xmax = 3.8828
				text = "people"
			intervals [18]:
				xmin = 3.8828
				xmax = 4.2728
				text = "talk"
			intervals [19]:
				xmin = 4.2728
				xmax = 4.3928
				text = "in"
			intervals [20]:
				xmin = 4.3928
				xmax = 4.5528
				text = "this"
			intervals [21]:
				xmin = 4.5528
				xmax = 4.5828
				text = ""
			intervals [22]:
				xmin = 4.5828
				xmax = 4.9828
				text = "area"
			intervals [23]:
				xmin = 4.9828
				xmax = 8.6321
				text = ""
			intervals [24]:
				xmin = 8.6321
				xmax = 8.8221
				text = "like"
			intervals [25]:
				xmin = 8.8221
				xmax = 25.5441
				text = ""
			intervals [26]:
				xmin = 25.5441
				xmax = 25.6341
				text = "give"
			intervals [27]:
				xmin = 25.6341
				xmax = 25.7441
				text = "me"
			intervals [28]:
				xmin = 25.7441
				xmax = 25.9941
				text = "some"
			intervals [29]:
				xmin = 25.9941
				xmax = 26.3041
				text = ""
			intervals [30]:
				xmin = 26.3041
				xmax = 26.5841
				text = "words"
			intervals [31]:
				xmin = 26.5841
				xmax = 26.7041
				text = "that"
			intervals [32]:
				xmin = 26.7041
				xmax = 27.0441
				text = "y'all"
			intervals [33]:
				xmin = 27.0441
				xmax = 27.0741
				text = ""
			intervals [34]:
				xmin = 27.0741
				xmax = 27.1741
				text = "you"
			intervals [35]:
				xmin = 27.1741
				xmax = 27.2341
				text = ""
			intervals [36]:
				xmin = 27.2341
				xmax = 27.4341
				text = "think"
			intervals [37]:
				xmin = 27.4341
				xmax = 27.5841
				text = ""
			intervals [38]:
				xmin = 27.5841
				xmax = 27.9541
				text = "dc"
			intervals [39]:
				xmin = 27.9541
				xmax = 28.2441
				text = "people"
			intervals [40]:
				xmin = 28.2441
				xmax = 28.6641
				text = "create"
			intervals [41]:
				xmin = 28.6641
				xmax = 30.4702
				text = ""
			intervals [42]:
				xmin = 30.4702
				xmax = 30.5802
				text = "what"
			intervals [43]:
				xmin = 30.5802
				xmax = 30.6702
				text = "does"
			intervals [44]:
				xmin = 30.6702
				xmax = 30.7902
				text = "that"
			intervals [45]:
				xmin = 30.7902
				xmax = 30.8902
				text = "mean"
			intervals [46]:
				xmin = 30.8902
				xmax = 34.0834
				text = ""
			intervals [47]:
				xmin = 34.0834
				xmax = 34.3934
				text = "like"
			intervals [48]:
				xmin = 34.3934
				xmax = 34.8797
				text = ""
			intervals [49]:
				xmin = 34.8797
				xmax = 35.0497
				text = "you"
			intervals [50]:
				xmin = 35.0497
				xmax = 35.2197
				text = "my"
			intervals [51]:
				xmin = 35.2197
				xmax = 35.5797
				text = "boo"
			intervals [52]:
				xmin = 35.5797
				xmax = 38.2658
				text = ""
			intervals [53]:
				xmin = 38.2658
				xmax = 38.3958
				text = "oh"
			intervals [54]:
				xmin = 38.3958
				xmax = 38.6258
				text = "like"
			intervals [55]:
				xmin = 38.6258
				xmax = 38.9058
				text = "boo"
			intervals [56]:
				xmin = 38.9058
				xmax = 39.7231
				text = ""
			intervals [57]:
				xmin = 39.7231
				xmax = 39.8631
				text = "oh"
			intervals [58]:
				xmin = 39.8631
				xmax = 40.1531
				text = "like"
			intervals [59]:
				xmin = 40.1531
				xmax = 40.3031
				text = "bae"
			intervals [60]:
				xmin = 40.3031
				xmax = 40.3331
				text = ""
			intervals [61]:
				xmin = 40.3331
				xmax = 40.8631
				text = "oh"
			intervals [62]:
				xmin = 40.8631
				xmax = 61.2058
				text = ""
			intervals [63]:
				xmin = 61.2058
				xmax = 62.2458
				text = "hm"
			intervals [64]:
				xmin = 62.2458
				xmax = 81.3467
				text = ""
			intervals [65]:
				xmin = 81.3467
				xmax = 81.4367
				text = "let"
			intervals [66]:
				xmin = 81.4367
				xmax = 81.5367
				text = "me"
			intervals [67]:
				xmin = 81.5367
				xmax = 81.7367
				text = "ask"
			intervals [68]:
				xmin = 81.7367
				xmax = 81.8067
				text = "you"
			intervals [69]:
				xmin = 81.8067
				xmax = 81.8367
				text = ""
			intervals [70]:
				xmin = 81.8367
				xmax = 81.8967
				text = "if"
			intervals [71]:
				xmin = 81.8967
				xmax = 81.9967
				text = "you"
			intervals [72]:
				xmin = 81.9967
				xmax = 82.1567
				text = "know"
			intervals [73]:
				xmin = 82.1567
				xmax = 82.4167
				text = "these"
			intervals [74]:
				xmin = 82.4167
				xmax = 82.4667
				text = "or"
			intervals [75]:
				xmin = 82.4667
				xmax = 82.7367
				text = "you've"
			intervals [76]:
				xmin = 82.7367
				xmax = 82.7867
				text = ""
			intervals [77]:
				xmin = 82.7867
				xmax = 83.0267
				text = "heard"
			intervals [78]:
				xmin = 83.0267
				xmax = 83.0567
				text = ""
			intervals [79]:
				xmin = 83.0567
				xmax = 83.1867
				text = "them"
			intervals [80]:
				xmin = 83.1867
				xmax = 83.7707
				text = ""
			intervals [81]:
				xmin = 83.7707
				xmax = 83.8707
				text = "do"
			intervals [82]:
				xmin = 83.8707
				xmax = 84.0007
				text = "you"
			intervals [83]:
				xmin = 84.0007
				xmax = 84.1407
				text = "have"
			intervals [84]:
				xmin = 84.1407
				xmax = 84.2007
				text = "you"
			intervals [85]:
				xmin = 84.2007
				xmax = 84.3507
				text = "heard"
			intervals [86]:
				xmin = 84.3507
				xmax = 84.5607
				text = "people"
			intervals [87]:
				xmin = 84.5607
				xmax = 84.7307
				text = "say"
			intervals [88]:
				xmin = 84.7307
				xmax = 85.0907
				text = "bama"
			intervals [89]:
				xmin = 85.0907
				xmax = 86.0968
				text = ""
			intervals [90]:
				xmin = 86.0968
				xmax = 86.2068
				text = "what"
			intervals [91]:
				xmin = 86.2068
				xmax = 86.2968
				text = "does"
			intervals [92]:
				xmin = 86.2968
				xmax = 86.4468
				text = "that"
			intervals [93]:
				xmin = 86.4468
				xmax = 86.7268
				text = "mean"
			intervals [94]:
				xmin = 86.7268
				xmax = 90.6545
				text = ""
			intervals [95]:
				xmin = 90.6545
				xmax = 90.6845
				text = "<unk>"
			intervals [96]:
				xmin = 90.6845
				xmax = 91.8866
				text = ""
			intervals [97]:
				xmin = 91.8866
				xmax = 92.0166
				text = "do"
			intervals [98]:
				xmin = 92.0166
				xmax = 92.3666
				text = "you"
			intervals [99]:
				xmin = 92.3666
				xmax = 92.5066
				text = "use"
			intervals [100]:
				xmin = 92.5066
				xmax = 92.6866
				text = "that"
			intervals [101]:
				xmin = 92.6866
				xmax = 92.9366
				text = "word"
			intervals [102]:
				xmin = 92.9366
				xmax = 93.6942
				text = ""
			intervals [103]:
				xmin = 93.6942
				xmax = 94.0842
				text = "mm-mm"
			intervals [104]:
				xmin = 94.0842
				xmax = 95.035
				text = ""
			intervals [105]:
				xmin = 95.035
				xmax = 95.195
				text = "what"
			intervals [106]:
				xmin = 95.195
				xmax = 95.555
				text = "about"
			intervals [107]:
				xmin = 95.555
				xmax = 96.175
				text = "cised"
			intervals [108]:
				xmin = 96.175
				xmax = 98.1829
				text = ""
			intervals [109]:
				xmin = 98.1829
				xmax = 98.4929
				text = "mm-hm"
			intervals [110]:
				xmin = 98.4929
				xmax = 100.4409
				text = ""
			intervals [111]:
				xmin = 100.4409
				xmax = 101.2409
				text = "um"
			intervals [112]:
				xmin = 101.2409
				xmax = 103.6764
				text = ""
			intervals [113]:
				xmin = 103.6764
				xmax = 103.9664
				text = "uh"
			intervals [114]:
				xmin = 103.9664
				xmax = 104.1164
				text = ""
			intervals [115]:
				xmin = 104.1164
				xmax = 104.6664
				text = "<unk>"
			intervals [116]:
				xmin = 104.6664
				xmax = 106.1567
				text = ""
			intervals [117]:
				xmin = 106.1567
				xmax = 106.2867
				text = "what"
			intervals [118]:
				xmin = 106.2867
				xmax = 106.3767
				text = "does"
			intervals [119]:
				xmin = 106.3767
				xmax = 106.5367
				text = "that"
			intervals [120]:
				xmin = 106.5367
				xmax = 106.6367
				text = "mean"
			intervals [121]:
				xmin = 106.6367
				xmax = 109.9156
				text = ""
			intervals [122]:
				xmin = 109.9156
				xmax = 110.0856
				text = "oh"
			intervals [123]:
				xmin = 110.0856
				xmax = 110.3856
				text = "okay"
			intervals [124]:
				xmin = 110.3856
				xmax = 110.8655
				text = ""
			intervals [125]:
				xmin = 110.8655
				xmax = 111.7555
				text = "um"
			intervals [126]:
				xmin = 111.7555
				xmax = 112.1077
				text = ""
			intervals [127]:
				xmin = 112.1077
				xmax = 112.3077
				text = "what"
			intervals [128]:
				xmin = 112.3077
				xmax = 112.8777
				text = "about"
			intervals [129]:
				xmin = 112.8777
				xmax = 112.9177
				text = ""
			intervals [130]:
				xmin = 112.9177
				xmax = 113.2877
				text = "uh"
			intervals [131]:
				xmin = 113.2877
				xmax = 115.2139
				text = ""
			intervals [132]:
				xmin = 115.2139
				xmax = 115.3139
				text = "what"
			intervals [133]:
				xmin = 115.3139
				xmax = 115.4039
				text = "does"
			intervals [134]:
				xmin = 115.4039
				xmax = 115.5639
				text = "that"
			intervals [135]:
				xmin = 115.5639
				xmax = 115.8139
				text = "mean"
			intervals [136]:
				xmin = 115.8139
				xmax = 124.5255
				text = ""
			intervals [137]:
				xmin = 124.5255
				xmax = 125.0255
				text = "okay"
			intervals [138]:
				xmin = 125.0255
				xmax = 131.5357
				text = ""
			intervals [139]:
				xmin = 131.5357
				xmax = 131.9257
				text = "um"
			intervals [140]:
				xmin = 131.9257
				xmax = 131.9557
				text = ""
			intervals [141]:
				xmin = 131.9557
				xmax = 132.0457
				text = "let"
			intervals [142]:
				xmin = 132.0457
				xmax = 132.2357
				text = "me"
			intervals [143]:
				xmin = 132.2357
				xmax = 132.3857
				text = "see"
			intervals [144]:
				xmin = 132.3857
				xmax = 132.5257
				text = "some"
			intervals [145]:
				xmin = 132.5257
				xmax = 132.5857
				text = ""
			intervals [146]:
				xmin = 132.5857
				xmax = 132.8257
				text = "other"
			intervals [147]:
				xmin = 132.8257
				xmax = 133.8157
				text = "ones"
			intervals [148]:
				xmin = 133.8157
				xmax = 133.8836
				text = ""
			intervals [149]:
				xmin = 133.8836
				xmax = 134.7236
				text = "uh"
			intervals [150]:
				xmin = 134.7236
				xmax = 137.1787
				text = ""
			intervals [151]:
				xmin = 137.1787
				xmax = 137.5187
				text = "mm"
			intervals [152]:
				xmin = 137.5187
				xmax = 140.8998
				text = ""
			intervals [153]:
				xmin = 140.8998
				xmax = 140.9298
				text = "i"
			intervals [154]:
				xmin = 140.9298
				xmax = 141.0898
				text = "think"
			intervals [155]:
				xmin = 141.0898
				xmax = 141.2098
				text = "this"
			intervals [156]:
				xmin = 141.2098
				xmax = 141.2998
				text = "one"
			intervals [157]:
				xmin = 141.2998
				xmax = 141.4098
				text = "is"
			intervals [158]:
				xmin = 141.4098
				xmax = 141.4398
				text = ""
			intervals [159]:
				xmin = 141.4398
				xmax = 141.6498
				text = "older"
			intervals [160]:
				xmin = 141.6498
				xmax = 141.8198
				text = "like"
			intervals [161]:
				xmin = 141.8198
				xmax = 141.8498
				text = ""
			intervals [162]:
				xmin = 141.8498
				xmax = 142.4598
				text = "lunching"
			intervals [163]:
				xmin = 142.4598
				xmax = 144.0362
				text = ""
			intervals [164]:
				xmin = 144.0362
				xmax = 144.1262
				text = "what"
			intervals [165]:
				xmin = 144.1262
				xmax = 144.3498
				text = ""
			intervals [166]:
				xmin = 144.3498
				xmax = 144.4698
				text = "what"
			intervals [167]:
				xmin = 144.4698
				xmax = 144.5598
				text = "does"
			intervals [168]:
				xmin = 144.5598
				xmax = 144.6898
				text = "that"
			intervals [169]:
				xmin = 144.6898
				xmax = 144.8898
				text = "mean"
			intervals [170]:
				xmin = 144.8898
				xmax = 149.6925
				text = ""
			intervals [171]:
				xmin = 149.6925
				xmax = 149.8925
				text = "who"
			intervals [172]:
				xmin = 149.8925
				xmax = 150.2125
				text = "says"
			intervals [173]:
				xmin = 150.2125
				xmax = 150.2425
				text = ""
			intervals [174]:
				xmin = 150.2425
				xmax = 150.3525
				text = "it"
			intervals [175]:
				xmin = 150.3525
				xmax = 150.4325
				text = ""
			intervals [176]:
				xmin = 150.4325
				xmax = 150.6825
				text = "like"
			intervals [177]:
				xmin = 150.6825
				xmax = 150.9425
				text = "older"
			intervals [178]:
				xmin = 150.9425
				xmax = 151.3925
				text = "people"
			intervals [179]:
				xmin = 151.3925
				xmax = 151.4325
				text = "or"
			intervals [180]:
				xmin = 151.4325
				xmax = 151.7025
				text = "younger"
			intervals [181]:
				xmin = 151.7025
				xmax = 151.9425
				text = "people"
			intervals [182]:
				xmin = 151.9425
				xmax = 165.3136
				text = ""
			intervals [183]:
				xmin = 165.3136
				xmax = 165.5136
				text = "what"
			intervals [184]:
				xmin = 165.5136
[truncated: 89,619 more chars]
